# Supplementary material for: XYZ color data on the visual degradation of vegetables
Source: Data Brief. 2020 Jan 3;28:105079. doi: 10.1016/j.dib.2019.105079 (PMC7093819; doi:10.1016/j.dib.2019.105079)
Supplement: Multimedia component 1 [file mmc1.zip › cabbage0h.csv]

�O�h���lX
1.762320	1.822103	1.827235	1.832688	1.832708	1.609973	1.582827	1.586937	1.576729	1.677614	1.677633	1.645120	1.683172	1.683193	1.660707	1.664750	1.664768	1.643688	1.611106	1.600257	1.650127	1.650145	1.574167	1.574185	1.509000	1.509018	1.530531	1.571501	1.686019	1.751242	1.745827	1.745846	1.753032	1.718086	1.761115	1.761136	1.678143	1.662800	1.679121	1.679140	1.800443	1.800462	1.824179	1.829320	1.661465	1.676854	1.787919	1.891190	2.037935	2.110747
1.762339	1.762359	1.767491	1.767512	1.724068	1.609994	1.610013	1.582868	1.680684	1.677635	1.677655	1.666809	1.683197	1.683217	1.660729	1.648471	1.648490	1.638277	1.638295	1.665481	1.665499	1.665518	1.443785	1.481838	1.509023	1.509041	1.502917	1.535536	1.538625	1.561087	1.745853	1.745872	1.725890	1.718114	1.743736	1.689418	1.662809	1.662829	1.662848	1.686339	1.800473	1.800493	1.800514	1.687131	1.715840	1.728158	1.787955	1.891228	2.037974	2.107713
1.793031	1.762378	1.762398	1.756986	1.718975	1.637499	1.610034	1.680685	1.718737	1.677657	1.677677	1.694066	1.694087	1.683241	1.648474	1.648493	1.648512	1.638298	1.654617	1.665503	1.665522	1.665540	1.481842	1.481861	1.481879	1.509064	1.509083	1.424524	1.424542	1.544811	1.561131	1.680693	1.684808	1.716576	1.743767	1.737642	1.662838	1.662857	1.670047	1.686369	1.843976	1.843997	1.800545	1.806713	1.824558	1.836877	1.874939	1.891265	2.107729	2.107754
1.939741	1.936696	1.762417	1.762438	1.757026	1.604921	1.608010	1.680706	1.718759	1.718780	1.694068	1.694089	1.694111	1.674691	1.663844	1.648515	1.648534	1.648554	1.643456	1.659775	1.670662	1.678870	1.653848	1.512596	1.634043	1.568858	1.509107	1.427620	1.427638	1.441595	1.561156	1.680719	1.684835	1.716606	1.743797	1.743819	1.737693	1.670056	1.686379	1.851158	1.851179	1.844028	1.844049	1.969769	2.006685	2.006709	1.870877	1.875000	2.107770	2.107795
1.936695	1.936718	1.908169	1.843953	1.762479	1.722104	1.678661	1.680727	1.691615	1.691636	1.691657	1.691677	1.674693	1.674713	1.674734	1.663888	1.670049	1.670070	1.648596	1.659798	1.668007	1.653853	1.653874	1.664762	1.735420	1.634085	1.568901	1.465680	1.441601	1.468789	1.572049	1.682793	1.684862	1.716636	1.743827	1.743849	1.743871	1.743892	1.771084	1.863485	1.904495	1.904520	1.979004	1.994399	1.994423	2.003671	1.870914	1.870937	2.095509	2.095534
1.817191	1.920440	1.920463	1.908213	1.787300	1.749290	1.689548	1.680749	1.680770	1.691658	1.691679	1.672257	1.656295	1.656314	1.674756	1.680919	1.670073	1.670094	1.656808	1.673129	1.673150	1.640569	1.653899	1.664788	1.760021	1.735467	1.704767	1.737389	1.740482	1.577177	1.588064	1.588083	1.716645	1.716666	1.743857	1.743880	1.797930	1.825123	1.825146	1.862276	1.886085	1.904557	2.005685	1.994434	1.994459	2.003708	2.006807	1.986837	2.073811	2.095574
1.817212	1.817235	1.920484	1.916417	1.853926	1.754743	1.689569	1.680770	1.680791	1.691680	1.688631	1.667161	1.667182	1.667202	1.674387	1.680942	1.670097	1.670118	1.670140	1.673152	1.673174	1.640593	1.653925	1.673006	1.760050	1.776289	1.768119	1.805691	1.810833	1.745650	1.588089	1.618842	1.618864	1.743865	1.743888	1.793841	1.825132	1.825155	1.884953	1.884976	1.886120	1.904594	1.964395	2.005745	2.003721	2.003745	2.008895	2.014047	2.014072	2.095613
1.817233	1.817256	1.866176	1.861085	1.861109	1.761926	1.697069	1.691657	1.691679	1.691702	1.688653	1.687651	1.667203	1.667223	1.667243	1.664587	1.670121	1.670142	1.670165	1.681367	1.673198	1.673219	1.667493	1.683900	1.750861	1.783486	1.829965	1.822106	1.810859	1.810881	1.766186	1.618871	1.618894	1.743895	1.743918	1.821042	1.939278	1.917565	1.884986	1.902433	1.909730	1.909756	1.977759	2.037561	2.005807	2.005832	2.003806	2.003832	2.014111	2.019571
1.817254	1.817278	1.812186	1.861107	1.848852	1.745648	1.734805	1.707662	1.691701	1.691724	1.688675	1.687673	1.683601	1.667244	1.618364	1.662957	1.670145	1.670166	1.670189	1.657923	1.674246	1.673243	1.677759	1.683927	1.750889	1.783514	1.829993	1.822132	1.810885	1.810908	1.819126	1.831443	1.716734	1.743925	1.760250	1.939286	1.939310	1.917598	1.906755	1.902468	1.926069	1.934297	2.048443	2.090505	2.124270	2.087384	2.049369	2.005921	2.014150	2.019610
1.780445	1.788652	1.795836	1.795860	1.841710	1.738505	1.734826	1.707683	1.702273	1.697179	1.697201	1.691789	1.691813	1.691835	1.670123	1.670147	1.670169	1.670191	1.670214	1.685512	1.685536	1.688630	1.677785	1.737578	1.747844	1.785903	1.830020	1.796235	1.802714	1.809910	1.809931	1.819175	1.770078	1.771125	1.934168	1.934194	1.917606	1.906762	1.906788	1.897377	1.910728	2.043328	2.126612	2.235838	2.235870	2.135207	2.093908	2.092910	2.087501	2.011444
1.788648	1.788670	1.788693	1.788717	1.788740	1.738526	1.678786	1.685972	1.702294	1.702319	1.696908	1.696930	1.691836	1.691858	1.670147	1.670170	1.670193	1.687539	1.687563	1.686561	1.686585	1.686607	1.688678	1.737605	1.748495	1.840268	1.830048	1.806506	1.804478	1.809936	1.809957	1.819203	1.840749	1.798325	1.934199	1.912489	1.878982	1.879007	1.881083	1.897410	1.902561	2.024910	2.119474	2.221525	2.406325	2.396099	2.098354	2.086794	2.042624	1.999173
1.789690	1.788689	1.788712	1.788737	1.788760	1.738546	1.678807	1.678829	1.678852	1.564779	1.571967	1.653487	1.675559	1.675581	1.675604	1.670194	1.686517	1.686539	1.687587	1.686586	1.686610	1.686633	1.686655	1.688728	1.748521	1.758790	1.830075	1.826000	1.810652	1.804528	1.809984	1.819230	1.836679	1.836702	1.841852	1.852437	1.879015	1.881090	1.881117	1.886576	1.897469	1.910827	2.114079	2.221567	2.308549	2.396141	2.190058	2.086111	2.042661	1.994081
1.789708	1.788708	1.788731	1.788756	1.788779	1.734472	1.727725	1.678850	1.564777	1.532120	1.533165	1.566892	1.675582	1.675604	1.675627	1.675651	1.686541	1.762632	1.762657	1.686611	1.686635	1.683585	1.683607	1.688755	1.688778	1.748571	1.748596	1.826028	1.826051	1.804554	1.811751	1.830533	1.836708	1.836732	1.841882	1.868771	1.881098	1.881123	1.886585	1.886610	1.886635	1.851086	1.920120	2.201096	2.233121	2.206481	2.135751	2.131676	2.042698	1.999247
1.789727	1.788727	1.636629	1.636653	1.636676	1.727721	1.695148	1.678871	1.561727	1.532141	1.533186	1.551555	1.636548	1.674603	1.674626	1.675675	1.762633	1.762656	1.762681	1.724671	1.683587	1.683610	1.683633	1.683658	1.715973	1.737731	1.748624	1.748647	1.826079	1.826105	1.825103	1.836712	1.842889	1.841888	1.863649	1.868802	1.879081	1.886591	1.886619	1.886644	1.837761	1.837788	1.851148	1.943558	2.182702	2.135761	2.135789	2.048865	2.033918	2.031893
1.789746	1.637649	1.636648	1.636673	1.636696	1.636718	1.681231	1.692120	1.594347	1.550509	1.534231	1.551576	1.571371	1.636593	1.674649	1.675699	1.713756	1.762680	1.762706	1.762730	1.759682	1.759706	1.710827	1.710852	1.710875	1.716023	1.737784	1.748675	1.748699	1.841509	1.837433	1.842892	1.842919	1.858221	1.863680	1.956087	1.874293	1.884573	1.886653	1.864941	1.859532	1.837823	1.837848	1.835101	1.920028	2.033457	2.048873	2.048903	2.048929	2.042799
1.822361	1.637669	1.637691	1.636693	1.636716	1.680202	1.680228	1.689069	1.689093	1.591321	1.551575	1.557030	1.584221	1.669216	1.674672	1.675722	1.713780	1.713803	1.762731	1.762755	1.759707	1.721696	1.721719	1.710878	1.710901	1.716050	1.737811	1.748703	1.767179	1.778074	1.841564	1.902696	1.859251	1.858251	1.956090	1.956118	1.871248	1.874350	1.874378	1.861898	1.856489	1.856517	1.835111	1.833084	1.865718	2.028780	2.039675	2.048940	2.048967	2.064575
1.822380	1.692016	1.637711	1.636712	1.636735	1.636758	1.680248	1.680271	1.591317	1.591342	1.591365	1.584218	1.658972	1.669239	1.674695	1.713780	1.713804	1.713828	1.713854	1.713878	1.724771	1.721721	1.721745	1.721771	1.716053	1.716076	1.737838	1.767183	1.767208	1.778104	1.841593	1.859254	1.858256	1.858281	1.956121	1.923545	1.874357	1.874382	1.874411	1.856497	1.856523	1.854500	1.833093	1.833118	1.833146	1.865779	1.963627	1.968788	2.049005	2.042874
1.695082	1.692035	1.691035	1.636732	1.636755	1.636779	1.636804	1.636828	1.674121	1.623962	1.623985	1.662041	1.719434	1.724893	1.712752	1.712779	1.713828	1.713852	1.713879	1.724770	1.724797	1.724821	1.726895	1.726923	1.716079	1.731480	1.736942	1.767212	1.767238	1.778134	1.841623	1.837548	1.837576	1.858312	1.858338	1.876414	1.879823	1.879849	1.874444	1.848323	1.702342	1.838231	1.833127	1.833152	1.833181	1.833206	1.833232	1.914478	1.968851	2.044965
1.695101	1.692054	1.658457	1.636752	1.620477	1.620500	1.625959	1.625982	1.671697	1.726057	1.720961	1.732255	1.746627	1.762954	1.772542	1.734536	1.713852	1.713876	1.713903	1.724795	1.724822	1.724847	1.726921	1.726949	1.721540	1.736942	1.736971	1.767242	1.778135	1.854239	1.852215	1.838603	1.838631	1.849525	1.865548	1.985130	1.983105	1.879881	1.874476	1.804881	1.811063	1.838265	1.838291	1.838318	1.833215	1.833241	1.833267	1.941688	2.044975	2.045003
1.693073	1.658453	1.658476	1.636771	1.620497	1.620520	1.620547	1.649161	1.718882	1.786157	1.769884	1.726444	1.726473	1.772541	1.772566	1.761727	1.730176	1.713900	1.713928	1.724820	1.724848	1.725897	1.725922	1.726975	1.727000	1.742404	1.791338	1.791364	1.851164	1.851193	1.863113	1.863140	1.851581	1.851607	1.974263	1.985162	1.985190	1.892833	1.875535	1.864693	1.870876	1.870906	1.870933	1.849221	1.849251	2.013765	2.013793	2.013825	2.059385	2.059414
1.781125	1.763743	1.658496	1.658523	1.636816	1.636839	1.771045	1.844773	1.781029	1.781058	1.769908	1.726468	1.723424	1.784146	1.778022	1.772617	1.730200	1.749699	1.744295	1.725870	1.725898	1.733099	1.726973	1.727002	1.727027	1.742433	1.791367	1.791393	1.851193	1.851223	1.863143	1.863171	1.863201	1.860150	1.974295	1.974326	1.903708	1.892866	1.875568	1.875594	1.870910	1.925285	1.925313	1.925340	2.001456	2.013802	2.117090	2.119177	2.059424	2.086326
1.840906	1.792038	1.695209	1.662639	1.669433	1.761818	1.762871	1.762896	1.768758	1.781082	1.781108	1.769958	1.777781	1.799541	1.784195	1.780124	1.793167	1.793193	1.869292	1.868295	1.734125	1.734151	1.733151	1.727028	1.727053	1.742461	1.921809	1.921837	1.921864	1.862121	1.862148	1.862175	1.862206	1.860181	1.794998	1.795028	1.865700	1.876595	1.875600	1.875627	1.941592	1.941623	1.941651	2.001459	2.001491	2.083040	2.095390	2.117162	2.119246	2.124410
1.927850	1.840953	1.710592	1.710621	1.691185	1.761838	1.761867	1.757484	1.768780	1.778032	1.764833	1.766909	1.780881	1.851541	1.857718	1.808848	1.793192	1.793219	1.868294	1.868322	1.803149	1.734177	1.734203	1.733208	1.733233	1.883769	1.921838	1.921866	1.943630	1.921925	1.862178	1.862206	1.862237	1.797054	1.795029	1.795059	1.795086	1.865759	1.876659	1.880792	1.941626	1.941658	2.001467	2.077579	2.077613	2.077642	2.077672	2.117201	2.119285	2.124450
1.927870	1.840974	1.710613	1.709618	1.774126	1.772103	1.772133	1.772159	1.778024	1.781129	1.766906	1.772057	1.853588	1.858741	1.857744	1.830608	1.801727	1.869314	1.911789	1.868349	1.803176	1.743433	1.743459	1.743490	1.743517	1.889952	1.900852	1.943632	1.943659	1.943692	1.862208	1.862237	1.862268	1.866400	1.797112	1.795091	1.795118	1.876660	1.880798	1.880826	1.941660	1.941692	2.001502	2.090963	2.084837	2.077678	2.104882	2.111078	2.117270	2.124490
1.840966	1.759502	1.759529	1.752389	1.774147	1.774173	1.772154	1.772181	1.832378	1.835484	1.783229	1.788381	1.853613	1.858767	1.858795	1.999071	1.996025	1.988877	1.911815	1.911844	1.830372	1.792363	1.743487	1.743518	1.743545	1.889982	1.900882	1.943661	1.949123	1.949156	1.900277	1.878569	1.882706	1.882734	1.862355	1.795122	1.795149	1.876693	1.880831	1.942692	1.942720	1.942754	1.955104	2.091000	2.139948	2.126628	2.110354	2.111116	2.111146	2.124531
1.840986	1.759523	1.759550	1.752409	1.752436	1.794688	1.774225	1.772202	1.821128	1.821159	1.821186	1.848480	1.853638	1.853666	2.000088	2.038157	1.999128	1.987878	1.911842	1.879269	1.797797	1.792391	1.792418	1.819619	1.819647	1.884881	1.895782	1.943691	1.949153	1.949186	1.949215	1.878600	1.882738	1.878661	1.878690	1.797207	1.795181	1.795208	1.882918	1.942726	1.980797	1.952029	1.973624	2.158434	2.139986	2.126665	2.110391	2.111154	2.111184	2.124570
1.841007	1.759544	1.752398	1.752430	1.757581	1.772979	1.779371	1.772224	1.821149	1.821181	1.832075	1.848504	1.848537	1.967792	1.994988	2.038183	2.038214	1.999184	1.987938	1.911898	1.797824	1.797852	1.797879	1.819647	1.825109	1.884910	1.884943	1.895840	1.943749	1.949216	1.949245	1.878631	1.878664	1.878692	1.878721	1.878754	1.795213	1.795241	1.877517	1.942760	1.990073	2.011673	2.098660	2.158473	2.149267	2.136973	2.119673	2.114274	2.114305	2.130045
1.805977	1.746244	1.746271	1.746302	1.757602	1.757629	1.779393	1.775321	1.772273	1.821203	1.821231	1.847503	1.880136	1.908051	1.967847	1.983876	2.039267	2.038272	2.027025	2.026031	1.911958	1.797879	1.797907	1.797940	1.819704	1.819732	1.819765	1.885001	1.938344	1.943812	1.938408	1.878661	1.851523	1.851552	1.878753	1.878786	1.876761	1.871355	1.871389	1.942794	2.044282	2.071492	2.098698	2.158513	2.141088	2.140093	2.120738	2.114313	2.125943	2.130085
1.751669	1.746264	1.746290	1.746322	1.746349	1.757651	1.779415	1.779443	1.775371	1.772327	1.821253	1.840350	1.880161	1.903974	1.913233	1.913268	1.924165	2.027017	2.026026	2.026057	1.933720	1.912015	1.797935	1.792534	1.825701	1.847466	1.819794	1.885031	1.895928	1.938409	1.938438	1.878692	1.851554	1.851583	1.851613	1.878818	1.878847	1.871388	1.871422	1.942828	2.044319	2.071530	2.136780	2.148279	2.140099	2.123826	2.001208	2.050159	2.125983	2.131153
1.751688	1.746283	1.746310	1.746342	1.664877	1.675769	1.687076	1.687103	1.692564	1.786703	1.780580	1.829507	1.844510	1.903999	1.913259	1.913294	1.907781	2.021914	2.026053	2.026084	1.912013	1.895741	1.814263	1.799022	1.847467	1.847498	1.912741	1.885061	1.885090	1.885124	1.885153	1.851551	1.846151	1.851614	1.851644	1.878850	1.878879	1.876855	1.871455	1.971620	2.017184	2.066133	2.136818	2.148318	2.148356	2.123864	2.050160	2.050197	2.060504	2.131193
1.750682	1.746303	1.746330	1.664870	1.664897	1.664924	1.687098	1.687125	1.699764	1.754128	1.786755	1.833632	1.844534	1.858921	1.913285	1.907776	2.005609	2.005639	2.009779	1.895704	1.895739	1.835997	1.837052	1.837088	1.964872	1.983377	1.983414	1.885090	1.885119	1.885154	1.890317	1.863477	1.851617	1.851646	1.851676	1.851710	1.878912	1.878941	1.906709	1.966521	2.015166	2.066171	2.158597	2.158630	2.148395	2.121253	2.075888	2.075927	2.060544	2.060577
1.750701	1.750730	1.746349	1.556233	1.556260	1.664945	1.687120	1.754088	1.754118	1.786751	1.835678	1.835707	1.846610	1.919435	1.924178	2.005603	2.005635	2.009769	1.895700	1.895731	1.847889	1.847918	1.837080	1.915967	1.964902	2.035574	2.119297	2.026951	1.908761	1.908798	1.895481	1.885245	1.862516	1.857111	1.851707	1.851742	1.857206	1.889245	1.889282	1.889312	1.970699	2.015242	2.064188	2.121220	2.121258	2.121291	2.135714	2.135753	2.060583	2.047254
1.750721	1.745316	1.663853	1.555228	1.555255	1.664965	1.737783	1.754111	1.786740	1.835672	1.835702	1.835732	1.908147	1.942829	2.018928	2.018965	2.017972	2.018003	1.920236	1.907651	1.907687	1.847946	1.847976	1.856223	1.964931	2.035604	2.107009	2.086758	2.027016	1.983582	1.951008	1.895545	1.885311	1.862577	1.857173	1.857209	1.889248	1.889279	1.889316	1.889347	1.889377	1.970774	1.970807	1.932064	1.931074	2.121330	2.135754	2.135794	2.076928	2.063598
1.745307	1.745336	1.723633	1.555248	1.555276	1.674214	1.754105	1.786732	1.786763	1.835696	1.835726	1.842936	1.973372	2.084122	2.084154	2.046159	2.035325	2.018030	1.920263	1.912809	1.907714	1.869709	1.848003	1.856252	1.894320	2.008464	2.035672	2.054186	2.027049	1.983615	1.983647	1.945641	1.907938	1.907969	1.889811	1.900120	1.900151	1.889312	1.889350	1.889381	1.885302	1.949231	1.938235	1.934157	1.932139	2.121369	2.135794	2.135835	2.120449	2.117399
1.745326	1.745355	1.745384	1.723686	1.663954	1.674236	1.683499	1.806351	1.822683	1.854182	1.850110	1.904473	1.904512	2.086199	2.086232	2.084219	2.035352	2.018057	1.913831	1.912836	1.907742	1.891471	1.886068	1.894318	1.894349	2.008494	2.008532	2.008565	2.009624	1.966189	1.939050	1.940539	1.907971	1.913437	2.003802	2.003409	2.003441	2.003473	1.889384	1.889415	1.889446	1.949267	1.970882	1.966804	2.216853	2.260368	2.302267	2.288946	2.258720	2.258756
1.745345	1.745375	1.745403	1.720630	1.663974	1.681436	1.688650	1.775607	1.854170	2.028067	2.028101	1.906551	1.904538	1.904569	1.901523	2.035345	2.034352	1.913820	1.902990	1.907732	1.907769	1.891499	1.886096	1.894347	1.894379	1.890303	2.004455	2.008596	1.933577	1.933615	1.928213	1.904884	1.908004	1.946077	2.003835	2.014744	2.003475	2.003507	1.894853	1.889450	1.889481	1.970886	1.972976	2.112262	2.260372	2.293018	2.288943	2.285901	2.258760	2.258797
1.745364	1.745394	1.720616	1.660889	1.663994	1.688638	1.688673	1.775631	2.006320	2.028093	2.028126	1.995560	1.908668	1.908700	1.908732	2.037423	2.035405	1.913847	1.892330	1.907759	1.907796	1.886093	1.886124	1.886162	1.890301	1.890332	1.890370	1.933576	1.933608	1.928212	1.895639	1.904917	1.908037	1.946111	2.005924	2.003910	2.003942	2.003541	1.894887	1.889484	1.889516	1.949337	1.970958	2.204696	2.275394	2.271318	2.285898	2.285941	2.258801	2.258837
1.750816	1.750846	1.745443	1.723746	1.671499	1.688660	1.696902	1.843320	1.930282	1.930321	1.930354	1.930387	1.971539	1.981834	2.112269	2.111285	2.089767	2.022121	1.902620	1.907786	1.886088	1.886120	1.886151	1.890298	1.890330	1.890361	1.890399	1.894541	1.932612	1.932651	1.928276	1.908032	1.908071	2.005924	2.005959	2.003944	2.003978	2.004011	1.943834	1.894953	1.922159	1.949373	2.204699	2.275390	2.275434	2.275471	2.264197	2.285981	2.258841	2.258878
1.750835	1.750866	1.750895	1.723767	1.666087	1.696889	1.838183	1.930272	1.930307	1.930346	1.930379	1.971523	1.981827	2.112262	2.112297	2.102076	2.089794	2.068094	1.943161	1.893565	1.888170	1.888201	1.890287	1.890327	1.890358	1.890391	1.894538	1.894571	1.932642	1.932682	1.946070	1.908064	1.908104	1.997737	1.997772	2.003978	2.004012	2.004046	2.004088	1.992814	1.949368	1.950436	2.140695	2.275429	2.275474	2.275511	2.275549	2.258845	2.289737	2.309320
1.750854	1.750885	1.750915	1.664026	1.664056	1.666136	1.833077	1.930297	1.930331	1.936831	1.969463	1.971549	1.981855	2.036223	2.102061	2.102103	2.101113	2.078387	2.078429	1.943222	1.893631	1.888229	1.890315	1.890355	1.890388	1.894528	1.919221	1.894601	1.932673	1.945042	1.946103	1.946138	1.978786	1.970598	1.976799	2.004013	2.004047	2.004081	1.994872	1.994905	1.993911	2.021126	2.026596	2.160304	2.275514	2.275551	2.275590	2.287686	2.289781	2.289821
1.750873	1.750904	1.664011	1.664046	1.664076	1.664105	1.719008	1.927243	1.930356	1.935830	1.936890	1.981839	1.981882	2.036250	2.063452	2.102131	2.101140	2.101176	2.100192	2.089960	1.942562	1.893691	1.888289	1.917554	1.919641	1.946383	2.060541	2.060577	2.026547	2.026589	1.983149	1.983184	1.983226	1.978853	1.978889	1.976874	2.004082	2.004116	2.009594	2.004488	2.022148	2.026597	2.113593	2.131111	2.275554	2.283820	2.283859	2.249681	2.255155	2.287807
1.807156	1.767222	1.767252	1.691230	1.664097	1.676439	1.716979	1.920084	1.921144	1.935855	1.936915	1.965689	2.010952	2.087056	2.100614	2.085258	2.078108	2.074036	2.100221	2.089988	1.942590	1.942623	1.942656	1.990278	2.006614	2.060530	2.071441	2.071479	2.063294	2.026621	2.026656	2.026692	2.048473	2.049536	1.978923	1.978965	2.006173	2.174685	2.174731	2.129232	2.124126	2.120056	2.121857	2.131149	2.275594	2.283861	2.283900	2.240464	2.240502	2.245977
1.821536	1.767241	1.767272	1.767309	1.691281	1.699520	1.736259	1.920107	1.932035	1.936906	1.965681	1.971877	2.009955	2.086059	2.100643	2.085286	2.078136	2.063197	2.063240	1.980744	1.948780	1.948814	1.946794	1.946836	2.003697	2.033391	2.071474	2.071512	2.071548	2.038986	2.039022	2.026726	2.037637	2.037673	2.038738	1.978999	2.017077	2.017112	2.131289	2.129268	2.129304	2.123914	2.058730	2.131188	2.221282	2.283902	2.283942	2.240506	2.235109	2.235149
1.823653	1.823689	1.823723	1.772460	1.788790	1.840796	1.866672	1.932023	1.948481	1.943091	1.957497	1.958559	2.005878	2.103715	2.085270	2.085315	2.067297	2.067333	2.063269	1.976366	1.969948	1.959115	1.946822	1.946865	1.960256	2.017121	2.071507	2.071545	2.049844	2.039020	2.039056	2.030871	2.032237	2.037707	2.038772	2.038816	2.026367	2.026402	2.017193	2.017228	2.042382	2.085474	2.150734	2.144891	2.226466	2.280857	2.283983	2.235113	2.235151	2.253715
1.937273	1.823713	1.823747	1.954175	1.871753	1.850054	1.869595	1.940258	1.948506	1.943116	1.954444	1.957560	1.996666	2.094503	2.085298	2.074476	2.074514	2.067361	2.067406	2.063335	1.976438	1.975446	1.979454	2.061008	2.061043	2.068272	2.068316	2.052050	1.992309	2.039054	2.039090	2.036339	2.041817	2.038769	2.038806	2.048105	2.048142	2.026439	2.026485	2.053696	2.069162	2.114899	2.174726	2.226458	2.280858	2.280898	2.284025	2.235155	2.142790	2.161355
1.943034	1.921524	1.926992	1.954200	1.954237	1.891309	1.940248	1.940283	1.940319	1.940362	1.943177	1.954507	1.992586	2.063555	2.063592	2.074505	2.074543	2.084420	2.078302	2.063364	1.991742	1.991777	1.979482	2.061037	2.061072	2.061108	2.044850	1.982026	1.982061	2.009276	2.036334	2.041806	2.041851	2.041888	2.048096	2.048141	2.048178	2.048214	2.053696	2.053733	2.087718	2.114941	2.256296	2.310688	2.298392	2.298432	2.284066	2.235196	2.235235	2.164613
1.937808	1.926980	1.954180	1.954224	1.947077	1.940228	1.983735	1.956606	1.956643	1.956686	1.940422	1.940457	1.973102	2.049205	2.059512	2.074533	2.073545	2.084449	2.078331	2.074260	1.991771	1.986669	1.979511	1.979556	1.953897	1.894156	1.904475	1.913762	1.982091	1.982135	2.014776	2.041840	2.041885	2.041922	2.041960	2.048177	2.048214	2.053686	2.140692	2.140730	2.089213	2.256296	2.256338	2.310731	2.298434	2.298475	2.284108	2.262543	2.265669	2.262496
2.089943	1.997628	1.963795	1.920377	1.922466	1.971396	1.971440	1.963261	1.955641	1.955685	1.955720	1.939456	1.940528	2.059502	2.059539	2.073534	2.073573	2.073611	2.073658	2.067531	2.062440	1.986698	1.986734	1.970335	1.894150	1.872446	1.872488	1.904539	1.944082	1.971297	1.971332	2.029241	2.036485	2.036522	2.041995	2.194215	2.200425	2.200464	2.140730	2.140768	2.149038	2.149086	2.294427	2.310774	2.331088	2.331130	2.284149	2.284200	2.284240	2.262539
2.100832	2.079317	1.985547	1.963861	1.920435	1.971418	1.971462	1.944333	1.955665	1.955709	1.955745	1.940508	1.950825	2.062611	2.073515	2.073563	2.073602	2.073640	2.073687	2.067561	2.064524	2.064562	2.051970	2.035572	1.956008	1.872473	1.872515	1.894287	1.944112	1.971328	1.973420	1.986090	2.009346	2.036556	2.042030	2.194250	2.194289	2.200501	2.217013	2.217054	2.149076	2.149125	2.167690	2.303613	2.336277	2.331172	2.298603	2.296596	2.284282	2.262581
2.079300	1.985533	1.969144	1.947456	1.947492	1.920492	1.922589	1.895889	1.955690	1.955734	1.955771	1.943615	1.952907	1.953971	2.073544	2.073591	2.138834	2.073669	2.073716	2.067590	2.064554	2.064591	2.075497	2.075546	2.033580	1.923464	1.874599	1.896371	1.896405	1.971359	1.986085	1.986122	1.997037	2.036590	2.080108	2.080155	2.134542	2.184233	2.217053	2.217093	2.217134	2.157397	2.292742	2.319961	2.331173	2.331215	2.331259	2.302074	2.284324	2.262624
1.997834	1.985554	1.969164	1.943370	1.720662	1.724802	1.888689	1.912212	1.944848	1.955760	1.955796	1.959941	1.952934	1.952971	2.073571	2.138821	2.138862	2.073698	2.073746	2.067619	2.064583	2.075489	2.075527	2.075576	2.049911	2.033645	1.908703	1.825753	1.825787	1.965219	1.986117	1.997024	2.247064	2.247103	2.067797	2.080190	2.101968	2.178096	2.200627	2.296890	2.276220	2.282447	2.282491	2.282532	2.309762	2.331258	2.331302	2.331355	2.299070	2.271935
1.997856	1.985575	1.943346	1.764111	1.720683	1.724823	1.895902	1.912236	1.944872	1.955784	1.959930	1.969213	1.969261	1.982221	2.077709	2.142960	2.138891	2.138930	2.073775	2.073815	2.064613	2.075519	2.075557	2.075607	2.049940	2.033674	1.908732	1.838122	1.840214	1.970392	1.995989	2.067706	2.181881	2.181920	2.074004	2.074052	2.102004	2.194437	2.187285	2.276795	2.276259	2.278370	2.224061	2.222785	2.222836	2.222878	2.325909	2.331399	2.304263	2.300187
1.970715	1.976186	1.976223	1.800071	1.772944	1.756681	1.873301	1.927668	2.123296	2.074448	2.087842	2.099183	2.099236	2.099277	2.077737	2.142989	2.143031	2.138959	2.139009	2.073845	2.075510	2.075548	2.075587	2.075637	2.075675	2.074686	2.004089	1.930396	2.001080	2.001127	2.067699	2.094911	2.107306	2.107345	2.074038	2.080261	2.102040	2.118384	2.194526	2.284039	2.289228	2.240363	2.218666	2.218707	2.222878	2.222919	2.271596	2.304264	2.304307	2.300231
1.983057	1.981044	1.976974	1.943398	1.802185	1.802221	1.813564	2.123280	2.123322	2.087099	2.087870	2.104646	2.110132	2.110173	2.159115	2.143018	2.143060	2.142072	2.139039	2.139081	2.075539	2.075578	2.075617	2.084923	2.084962	2.078830	2.078880	2.068052	2.068091	2.079009	2.106221	2.107291	2.112775	2.112815	2.112856	2.118340	2.118380	2.118420	2.277860	2.354735	2.354778	2.289321	2.218706	2.218747	2.218800	2.222961	2.228154	2.271693	2.300230	2.381813
1.981027	1.981067	1.976997	1.959720	1.943461	1.900036	1.911382	2.130497	2.130539	2.093290	2.093331	2.103942	2.110162	2.159103	2.159145	2.164631	2.143089	2.143129	2.143181	2.143223	2.139162	2.129947	2.112072	2.112124	2.112164	2.139375	2.144861	2.176792	2.176835	2.149110	2.149150	2.130252	2.123100	2.112849	2.112891	2.118376	2.118416	2.125661	2.348554	2.364902	2.371123	2.360021	2.288090	2.218788	2.218841	2.213733	2.213777	2.229566	2.381811	2.381856
1.981049	1.981090	1.981128	1.976041	1.943485	1.911360	1.932981	1.960185	2.093266	2.093318	2.093359	2.185764	2.185819	2.159133	2.159175	2.164662	2.156482	2.292365	2.292420	2.292465	2.181342	2.177270	2.139273	2.112156	2.112196	2.141465	2.146951	2.176828	2.176871	2.176925	2.158446	2.130287	2.130339	2.123176	2.119102	2.124588	2.125658	2.125698	2.349622	2.349665	2.354857	2.283966	2.288130	2.222948	2.218882	2.213774	2.213818	2.213871	2.381855	2.381901
1.981072	1.981112	1.981151	1.976064	1.900046	1.922685	1.933008	1.960213	2.093293	2.093345	2.098819	2.090639	2.177625	2.143744	2.159206	2.151035	2.205415	2.292396	2.292451	2.292497	2.292552	2.285397	2.220814	2.112188	2.114285	2.141497	2.141549	2.165547	2.176908	2.158439	2.157452	2.130323	2.130375	2.130416	2.133836	2.133889	2.133930	2.127794	2.301773	2.327676	2.278802	2.278857	2.288171	2.288215	2.279000	2.274922	2.209738	2.211852	2.220137	2.381945
1.987257	1.982163	1.982202	1.970359	1.957183	1.917574	2.025394	2.101497	2.120485	2.120538	2.090625	2.076276	2.076329	2.093845	2.085810	2.151065	2.205445	2.227223	2.292483	2.292528	2.292584	2.285429	2.220845	2.133955	2.136054	2.141530	2.141582	2.156321	2.156363	2.156416	2.156458	2.130358	2.138646	2.135888	2.135931	2.133926	2.133967	2.301754	2.301811	2.302885	2.275752	2.278897	2.278942	2.278985	2.274920	2.274963	2.209779	2.204397	2.208561	2.220225
1.987280	1.982186	1.982225	1.971410	1.973506	2.018177	2.030855	2.128689	2.225795	2.117776	2.103428	2.069107	2.069160	2.061273	2.069539	2.085892	2.205475	2.292457	2.292514	2.292560	2.292617	2.275174	2.167117	2.177460	2.136086	2.136128	2.141615	2.141659	2.147135	2.124545	2.156493	2.124959	2.125012	2.135924	2.135968	2.195807	2.193790	2.307970	2.301850	2.302923	2.275790	2.278936	2.278982	2.279025	2.279081	2.209775	2.209820	2.204438	2.208603	2.214832
1.982167	1.982209	1.982248	1.993164	2.050758	2.030829	2.030882	2.090686	2.117749	2.098273	2.098314	2.069132	2.036586	2.058217	2.069568	2.107656	2.205506	2.292488	2.275060	2.275106	2.275161	2.177393	2.177435	2.177491	2.136118	2.136160	2.141648	2.147126	2.124525	2.124578	2.134912	2.156573	2.134888	2.135960	2.136005	2.195844	2.195887	2.308009	2.308068	2.302962	2.306096	2.278976	2.279022	2.279066	2.288395	2.288440	2.223257	2.214038	2.208645	2.227808
1.924923	1.924965	1.982272	1.993188	2.031259	2.054936	2.027826	2.014506	2.059921	2.103438	2.103479	2.071214	2.036611	2.058245	2.096321	2.156588	2.205536	2.287085	2.275090	2.269702	2.199117	2.177424	2.177466	2.177523	2.217698	2.219802	2.334106	2.315627	2.134850	2.134903	2.134945	2.156609	2.156663	2.135997	2.136042	2.136096	2.195925	2.308047	2.308107	2.308151	2.308196	2.309284	2.293770	2.293815	2.306239	2.300849	2.280467	2.223356	2.261734	2.265904
1.924947	1.924989	1.918864	1.998644	2.015867	2.031324	2.008323	2.002197	2.000183	2.103464	2.103505	2.076380	2.043835	2.058273	2.084608	2.209634	2.247716	2.287116	2.278944	2.269732	2.269789	2.177455	2.177497	2.201223	2.239307	2.337169	2.394948	2.345057	2.182189	2.134936	2.144244	2.155614	2.156699	2.135003	2.136078	2.136133	2.168787	2.288404	2.288465	2.336006	2.336053	2.326840	2.482742	2.344272	2.344332	2.344378	2.283602	2.280568	2.271336	2.336616
1.924971	1.919876	1.951484	1.983253	2.005025	2.031348	2.031401	1.995463	2.014008	2.043725	2.076365	2.076407	2.058259	2.073728	2.198740	2.247699	2.285782	2.287146	2.287205	2.280051	2.280108	2.187776	2.201197	2.201257	2.201302	2.239387	2.337264	2.255795	2.203842	2.171408	2.144278	2.155650	2.133966	2.135039	2.136115	2.147501	2.182216	2.306986	2.314260	2.336048	2.382102	2.512618	2.512670	2.501383	2.436218	2.425959	2.403235	2.283705	2.271379	2.336660
1.957589	1.957633	1.978671	2.016752	2.020466	2.031373	2.014978	2.013990	2.014032	2.014084	2.027493	2.027534	2.043889	2.198725	2.198770	2.285765	2.291246	2.291292	2.291352	2.301690	2.302779	2.302826	2.228401	2.201291	2.201336	2.201381	2.239480	2.239527	2.239573	2.196727	2.182813	2.133946	2.101393	2.101436	2.114872	2.149599	2.306979	2.328767	2.328830	2.368702	2.436501	2.512662	2.583378	2.551379	2.534106	2.442311	2.442361	2.409808	2.408825	2.399595
2.060829	2.060874	2.038452	2.038507	2.080250	2.014949	2.015001	2.015042	2.014056	1.938045	1.947340	2.023446	2.023501	2.087424	2.198800	2.198858	2.236941	2.240073	2.202096	2.209347	2.302812	2.302860	2.294672	2.293706	2.212239	2.212284	2.212343	2.239563	2.239609	2.229370	2.220891	2.182894	2.101429	2.101472	2.114910	2.252905	2.301867	2.320564	2.320627	2.320674	2.387625	2.512707	2.561681	2.551424	2.551490	2.468972	2.453277	2.458777	2.469698	2.469749
2.054980	2.049592	2.054774	2.054829	2.068965	2.020112	2.015025	2.015066	1.938018	1.938070	1.947366	1.947406	2.023527	2.056777	2.056821	2.198889	2.215237	2.218370	2.202128	2.209380	2.210469	2.302893	2.302941	2.297857	2.293787	2.212318	2.212378	2.212425	2.239644	2.229405	2.226361	2.220973	2.101465	2.101508	2.250823	2.250883	2.323648	2.323695	2.320667	2.358762	2.463766	2.474702	2.551418	2.551469	2.551535	2.458706	2.458758	2.469694	2.476963	2.477015
2.052947	2.047559	2.049658	2.049713	2.037420	2.036434	2.015048	1.939028	1.938042	1.938094	1.947391	1.947432	2.051329	2.051373	2.057879	2.193774	2.210123	2.215314	2.082616	2.082663	2.209473	2.302927	2.330146	2.330210	2.325111	2.321040	2.212413	2.197013	2.228351	2.228410	2.228456	2.112313	2.112370	2.112414	2.237467	2.294403	2.323687	2.323735	2.361847	2.437991	2.470653	2.510079	2.510132	2.529770	2.470043	2.458750	2.469674	2.476959	2.477008	2.515225
2.052970	2.053015	2.049681	2.049737	2.037443	2.036457	2.015072	1.938024	1.938066	1.938119	1.947417	1.965975	1.975291	2.052430	2.057908	2.204671	2.210153	2.210199	2.146824	2.146872	2.293648	2.312800	2.330180	2.330245	2.329264	2.321074	2.317017	2.197047	2.197093	2.228446	2.228492	2.206801	2.204800	2.237455	2.250899	2.294442	2.323726	2.362852	2.367041	2.437751	2.470695	2.514246	2.516360	2.496639	2.480399	2.491323	2.476938	2.477004	2.477055	2.477108
2.052993	2.053038	2.047648	2.047704	2.037467	2.036481	2.015095	1.977106	1.977150	1.981318	1.947442	1.966002	1.975320	2.051430	2.192745	2.203672	2.210183	2.210230	2.188555	2.189633	2.189692	2.233954	2.243268	2.258605	2.321061	2.316989	2.305723	2.197081	2.197127	2.228481	2.228527	2.206836	2.239506	2.250888	2.254029	2.297572	2.362843	2.370107	2.367082	2.437793	2.434749	2.516350	2.516403	2.540172	2.540240	2.491369	2.476984	2.477050	2.477101	2.477154
2.038622	2.038666	2.046643	2.042587	2.042632	2.036504	2.036560	2.015160	2.009771	1.977228	1.954219	1.949567	1.968145	2.078627	2.078671	2.181968	2.204780	2.193959	2.188586	2.188635	2.189725	2.189771	2.227856	2.206183	2.208290	2.197007	2.197067	2.197115	2.197161	2.201342	2.212258	2.228612	2.239542	2.261796	2.264938	2.297611	2.370099	2.370148	2.440876	2.437834	2.434791	2.421452	2.516446	2.524747	2.529972	2.525899	2.477029	2.477096	2.390167	2.477201
2.019108	2.021945	1.933457	2.031298	2.036484	2.036527	2.036583	2.020328	2.015229	2.015284	1.978323	1.954286	1.979040	2.071452	2.067380	2.149971	2.182046	2.188556	2.188617	2.188666	2.188727	2.189804	2.206153	2.206217	2.206263	2.202190	2.202251	2.200240	2.197196	2.197256	2.212294	2.239517	2.261785	2.321619	2.321670	2.323796	2.362922	2.440848	2.571369	2.565235	2.434833	2.434899	2.434952	2.440160	2.524860	2.525944	2.525999	2.477142	2.450012	2.450066
2.002831	1.924183	1.931422	1.931476	1.933577	1.938762	1.965980	1.982322	2.015253	2.015309	2.016380	2.099692	2.054969	2.055012	2.136558	2.148970	2.171782	2.187557	2.188648	2.184579	2.184640	2.188806	2.189883	2.206250	2.206297	2.202224	2.202285	2.200274	2.197230	2.208160	2.212329	2.274593	2.345313	2.332995	2.321708	2.321773	2.351061	2.363012	2.434773	2.434824	2.434875	2.434941	2.434995	2.436077	2.440271	2.521863	2.521918	2.526114	2.450058	2.450112
1.935763	1.936835	1.931444	1.931499	1.871783	1.931584	1.958803	1.960903	1.977246	2.016362	2.099673	2.099718	2.099778	2.103940	2.136586	2.170733	2.182107	2.187588	2.187650	2.184610	2.184671	2.184719	2.184766	2.189980	2.206330	2.202257	2.332748	2.332799	2.303614	2.234056	2.247405	2.247458	2.345353	2.333034	2.333087	2.321812	2.321862	2.351150	2.353281	2.434865	2.434916	2.543699	2.543754	2.435089	2.435156	2.521907	2.521963	2.526160	2.526213	2.464608
1.936812	1.936856	1.945127	1.931521	1.931565	1.931607	1.939153	1.939195	1.940268	1.978355	2.023634	2.099743	2.100834	2.100879	2.131180	2.136673	2.170811	2.185559	2.185621	2.185671	2.184703	2.184751	2.184798	2.190013	2.206364	2.206412	2.229526	2.305660	2.305710	2.235122	2.213431	2.243374	2.341269	2.341601	2.336219	2.336286	2.323963	2.324013	2.353322	2.391421	2.543671	2.543742	2.543797	2.435131	2.435200	2.456719	2.524072	2.526206	2.545869	2.573108
1.956955	1.957000	2.022233	2.021262	2.013077	1.931630	1.933743	1.939218	1.939263	1.939319	1.988260	2.023704	2.099831	2.099876	2.094773	2.122000	2.158483	2.179410	2.185652	2.185702	2.184735	2.184783	2.189981	2.190047	2.190094	2.184990	2.228529	2.305696	2.305745	2.262331	2.213467	2.213517	2.319569	2.336205	2.336259	2.336326	2.336378	2.353292	2.391411	2.391463	2.543713	2.543785	2.527533	2.435174	2.435243	2.455731	2.458882	2.526252	2.545918	2.573158
2.119946	2.043941	2.022255	2.022314	2.013100	2.013144	1.931709	1.933810	1.933854	1.933910	1.939386	1.993475	2.023791	2.056435	2.070721	2.097949	2.125910	2.174006	2.179503	2.184703	2.184766	2.207479	2.207528	2.190080	2.184976	2.185024	2.228564	2.305730	2.305779	2.262367	2.213502	2.213553	2.289708	2.311498	2.327018	2.327085	2.354313	2.468509	2.467550	2.543702	2.543756	2.543827	2.543883	2.527629	2.451595	2.455775	2.526226	2.526299	2.526352	2.526409
2.114825	2.038819	2.022278	2.022336	2.013123	2.013166	1.931732	1.933833	1.933879	1.933935	1.939411	1.982634	2.023817	2.056462	2.054448	2.081675	2.087902	2.103398	2.108893	2.108943	2.114155	2.207513	2.207562	2.207631	2.185009	2.185057	2.304681	2.305765	2.305815	2.300446	2.262452	2.262503	2.289744	2.311535	2.313650	2.327125	2.354353	2.468550	2.543690	2.543744	2.543798	2.543870	2.543926	2.543981	2.527744	2.537088	2.538177	2.527377	2.526399	2.526456
2.038794	2.017111	2.017156	2.017215	2.013145	2.013189	2.013248	1.931798	1.933903	1.933960	1.977468	1.977512	2.020754	2.124034	2.125110	2.081702	2.087930	2.087976	2.103489	2.108973	2.136854	2.169508	2.207597	2.207666	2.185042	2.304649	2.304716	2.305799	2.322154	2.324283	2.300532	2.273409	2.289781	2.329940	2.313688	2.327164	2.327215	2.468590	2.468664	2.473122	2.473175	2.473246	2.473302	2.527716	2.537078	2.538165	2.538223	2.538296	2.538351	2.687473
1.919305	1.919351	1.919394	1.915335	2.013168	2.013212	2.040435	2.013316	1.933927	1.933984	1.936657	1.969300	2.015631	2.042559	2.080638	2.081729	2.081778	2.076390	2.082632	2.136822	2.136887	2.169542	2.133523	2.185026	2.201567	2.282384	2.311966	2.324200	2.324251	2.324319	2.322307	2.300621	2.300688	2.302801	2.313170	2.280626	2.327255	2.468631	2.468705	2.467727	2.473217	2.473288	2.473345	2.473399	2.489230	2.538210	2.538269	2.554651	2.680233	2.687522
1.919327	1.919373	1.919416	1.919474	1.919520	2.013235	2.013294	1.969876	1.931892	1.925772	1.936681	1.936725	1.936785	1.933738	2.037197	2.038288	2.038336	2.076418	2.082661	2.123460	2.165403	2.148964	2.146952	2.147019	2.195416	2.282418	2.312001	2.324235	2.324286	2.322292	2.322343	2.300657	2.289855	2.291968	2.292022	2.313277	2.327295	2.468672	2.468747	2.468801	2.473258	2.473331	2.473388	2.473442	2.478951	2.538255	2.554623	2.663428	2.678216	2.680342
1.794406	1.919394	1.919438	1.919497	1.919543	1.919587	1.969855	1.969900	1.964513	1.925796	1.925839	1.904150	1.901119	1.901162	1.933806	2.037285	2.038363	2.082628	2.082690	2.126211	2.148947	2.148996	2.146984	2.255738	2.255789	2.272143	2.321122	2.321176	2.321228	2.321296	2.321347	2.300693	2.289891	2.289942	2.300867	2.302998	2.327335	2.419792	2.468788	2.468842	2.467865	2.473373	2.473431	2.473485	2.402887	2.402941	2.554669	2.663474	2.734208	2.743565
1.840686	1.919417	2.011812	1.919519	1.919566	1.935908	1.973997	1.969923	1.953672	1.925820	1.843157	1.844229	1.890844	1.890886	1.901230	1.949344	1.994921	2.042559	2.082719	2.126240	2.148979	2.279448	2.276407	2.265138	2.265188	2.277611	2.321157	2.321211	2.321262	2.296579	2.296628	2.299698	2.289928	2.289979	2.290033	2.303037	2.313959	2.419832	2.463393	2.467852	2.458616	2.459721	2.473474	2.473528	2.402930	2.402984	2.609625	2.734196	2.737354	2.765361
2.129701	2.086526	2.071591	2.011895	1.933828	1.971901	1.971961	1.953648	1.906218	1.841079	1.843180	1.837789	1.838877	1.842009	1.901255	1.945998	1.984081	1.999117	2.082748	2.135546	2.281771	2.281822	2.265099	2.265170	2.265220	2.265271	2.277714	2.321246	2.321297	2.296612	2.215137	2.231494	2.283498	2.284581	2.290071	2.290140	2.341176	2.365517	2.463435	2.453167	2.458657	2.464167	2.465256	2.473571	2.604116	2.609610	2.642288	2.652696	2.737402	2.865828
2.129727	2.100959	2.071613	2.009859	2.004475	1.970895	1.959060	1.947493	1.906240	1.841101	1.837770	1.837812	1.841991	1.873972	1.918797	1.978627	1.984109	1.999145	1.999207	2.126299	2.264278	2.270514	2.265131	2.265202	2.178301	2.178351	2.184605	2.277802	2.321333	2.215121	2.215170	2.215222	2.256358	2.284618	2.290108	2.341161	2.354632	2.374847	2.463476	2.453207	2.458698	2.464208	2.464266	2.465353	2.604161	2.615091	2.642334	2.648610	2.752947	2.891708
2.100930	2.100982	2.090166	2.004449	1.955427	1.952844	1.952904	1.931218	1.916562	1.841123	1.837792	1.751369	1.772033	1.869878	1.978593	1.984088	1.984136	1.995050	1.995112	2.075361	2.197037	2.270545	2.270596	2.178284	2.178334	2.173226	2.173293	2.173345	2.253130	2.236894	2.255515	2.250134	2.256395	2.284655	2.341128	2.341199	2.374833	2.385759	2.472809	2.463573	2.453303	2.464250	2.464308	2.473658	2.604205	2.615136	2.642379	2.720315	2.867930	2.960866
2.100953	2.101005	2.090189	2.004471	1.961059	1.961105	1.939435	1.925808	1.925855	1.891539	1.848117	1.849191	1.849251	1.951406	1.978619	1.984115	1.951181	1.995078	1.995140	1.998283	2.118927	2.205366	2.199982	2.178315	2.173208	2.173258	2.163010	2.163062	2.166206	2.255498	2.255550	2.259733	2.256431	2.257515	2.341166	2.362980	2.385745	2.445593	2.472851	2.463614	2.464216	2.464291	2.464350	2.473701	2.604250	2.658672	2.720281	2.837633	2.937577	3.069387
1.926400	1.926450	2.004431	2.004494	1.961082	1.966278	1.966340	1.939222	1.939271	1.898774	1.848141	1.849215	1.849276	1.869930	1.869976	1.978709	1.984191	1.995106	1.995169	1.995218	1.999406	2.125193	2.183711	2.177315	2.173240	2.173290	2.163042	2.163094	2.163143	2.184879	2.259713	2.259768	2.254404	2.256520	2.362945	2.379325	2.460914	2.467164	2.456372	2.467299	2.467355	2.464333	2.586276	2.801517	2.873538	2.906233	2.892359	2.937563	3.069370	3.183842
1.926423	1.912057	1.874076	1.961056	1.961105	1.961151	1.934050	1.939246	1.928429	1.908071	1.854347	1.849239	1.869912	1.869957	1.870003	1.978736	1.984219	1.984266	1.995197	1.995247	2.011613	2.169253	2.169302	2.178656	2.173272	2.173322	2.163073	2.114213	2.114261	2.114327	2.184965	2.254369	2.254440	2.256557	2.379289	2.460897	2.580537	2.580594	2.467284	2.467340	2.467396	2.673238	2.838204	3.542513	4.542694	4.716816	4.286080	3.814409	3.681584	3.605101
1.765361	1.847742	1.863233	1.928484	1.961128	1.961174	1.934073	1.934119	1.924333	1.914090	1.914136	1.865752	1.869938	1.869983	1.951532	2.114604	2.092921	1.995162	1.995225	2.011578	2.169232	2.169282	2.169332	2.169403	2.164018	2.163037	2.163105	2.114244	2.114293	2.114360	2.111313	2.136137	2.140335	2.256594	2.428246	2.520727	2.580576	2.586831	2.470423	2.480808	2.668039	2.838188	3.716473	4.881553	6.638053	11.93346	12.20571	11.55085	7.733643	4.988080
1.770815	1.792591	1.863256	1.965221	1.976136	2.064418	1.961261	1.934143	1.919486	1.912053	1.912099	1.923482	1.929731	1.951512	2.071096	2.114631	2.114684	2.092998	2.011556	2.011606	2.093183	2.169312	2.169362	2.163999	2.164049	2.164099	2.164168	2.115308	2.114325	2.114392	2.114442	2.114494	2.136242	2.142488	2.297833	2.428361	2.562732	2.562791	2.480793	2.530433	2.792700	3.471608	4.669542	6.706210	12.25893	20.03017	23.12408	23.02038	20.08634	11.87943
1.793595	1.793643	1.879758	1.977605	1.988522	2.063129	2.060105	1.935198	1.923351	1.848941	1.912123	1.923507	1.951491	2.071074	2.098290	2.098358	2.114711	2.114761	2.114829	2.011635	2.011700	2.093262	2.163958	2.182601	2.182653	2.182705	2.178647	2.129789	2.129839	2.114425	2.114475	2.117625	2.119971	2.129316	2.145677	2.437694	2.566903	2.595884	2.584777	2.725536	2.999359	4.230888	5.879894	10.42832	20.21297	25.24612	28.09504	28.05348	26.32343	24.10203
1.793617	1.793665	1.879782	1.977629	2.075467	2.075517	2.063220	2.057836	1.924406	1.924469	1.920393	1.923532	1.929783	2.005899	2.089038	2.089104	2.098438	2.114789	2.114857	2.114910	2.060637	2.060686	2.104210	2.160895	2.160947	2.177303	2.177374	2.133950	2.134002	2.129942	2.129994	2.113742	2.126202	2.129352	2.290897	2.563787	2.566944	2.595928	2.636306	2.765882	3.640874	5.239034	7.807989	15.57483	25.41753	28.47338	30.25221	29.59653	29.29949	27.81278
1.780248	1.780295	1.962135	2.075438	2.080924	2.075541	2.063243	2.057860	2.013418	2.011423	2.011471	2.011520	2.005877	2.005925	2.056462	2.056529	2.056581	2.098516	2.114886	2.114939	2.060666	2.060716	2.060765	2.122886	2.122938	2.161032	2.161103	2.161158	2.161211	2.159216	2.132093	2.132148	2.142545	2.290876	2.335452	2.504034	2.563886	2.594224	2.663534	2.876274	4.211462	6.051211	10.01882	20.41359	28.69955	31.81011	31.36055	30.38735	29.62234	29.34290
1.780269	1.780316	1.962157	2.049891	2.075515	2.075566	2.075634	2.070252	2.014473	2.013509	2.013558	2.011545	2.011614	2.005952	2.006001	2.033236	2.033288	2.065941	2.114914	2.090207	2.040060	2.018371	2.039057	2.122918	2.122970	2.123022	2.161136	2.161192	2.161244	2.159250	2.159303	2.159359	2.213241	2.319125	2.335491	2.504074	2.591105	2.594265	2.701634	3.313889	4.634545	6.557161	13.19941	25.58891	31.94426	32.36824	32.29656	31.48908	30.78300	30.65647
1.817190	1.817240	1.958527	1.958593	1.988619	2.032129	2.070227	2.070277	2.060023	2.056998	2.013583	2.011570	2.000773	2.005979	2.006028	2.006094	2.033316	2.033365	2.052625	2.072625	2.040087	2.018399	2.024639	2.117790	2.123003	2.123055	2.155734	2.155790	2.145518	2.151024	2.159338	2.213203	2.309539	2.335470	2.504032	2.569343	2.591146	2.599742	2.912793	3.423524	5.106486	7.526162	17.61408	28.51955	31.94469	32.39762	32.39833	32.75899	32.75967	32.72522
1.817213	1.817262	1.958550	1.974913	2.023858	2.023908	2.070252	2.089973	2.081779	2.078756	2.078806	2.013658	2.005955	2.006005	2.006055	1.980334	2.006175	2.006224	1.998312	2.045481	2.040114	2.018426	2.024668	2.052607	2.101296	2.101349	2.123159	2.145499	2.145551	2.151057	2.202854	2.304335	2.309577	2.332409	2.517279	2.566283	2.591187	2.828006	2.961731	3.850958	5.357602	9.376793	21.83308	30.32201	31.96580	32.42111	32.78320	32.81633	34.08338	34.10018
1.808432	1.819346	1.958572	1.969783	2.003268	2.017747	2.062030	2.083812	2.078711	2.074656	2.074707	2.002817	2.005981	2.006032	2.005050	2.005117	2.006202	2.006252	1.998340	2.042138	2.042206	1.955307	1.960515	2.052639	2.057852	2.101381	2.101453	2.148629	2.151019	2.270663	2.298877	2.304372	2.304449	2.332447	2.517318	2.582630	2.693164	2.878116	3.040341	4.148270	6.049696	11.70899	23.49647	30.35034	32.00863	32.55806	32.81675	34.13485	34.85302	35.22663
1.819318	1.900852	1.953442	1.938048	1.954397	1.954445	2.017839	2.018920	2.074611	2.074680	1.996605	1.868319	1.875607	1.940856	2.005077	2.005145	2.006230	2.011714	1.998367	1.993258	1.977023	1.960495	1.960544	2.025828	2.052722	2.063371	2.101486	2.121487	2.145617	2.151124	2.288313	2.304409	2.319490	2.517293	2.582584	2.582670	2.695274	2.908144	3.456351	4.359299	6.683774	14.99160	25.85083	30.38592	32.17866	32.77899	33.77963	34.85276	35.85813	35.85891
2.052922	2.052977	2.040660	1.954368	1.950295	1.954467	1.842984	1.864763	2.014873	2.012879	1.996629	1.866282	1.868412	1.901061	1.998913	2.001045	2.010659	2.010710	2.008714	2.008768	1.998514	1.982261	2.025785	2.025857	2.058188	2.101447	2.128693	2.150490	2.145649	2.145722	2.163338	2.297707	2.509769	2.515265	2.571753	2.613715	2.789259	3.271265	3.693540	5.336836	8.280089	17.93722	26.49054	30.40392	32.77873	33.83415	34.88836	35.86924	35.87000	36.00737
2.060245	2.060299	2.052103	2.034092	1.972880	1.950365	1.843007	1.843055	1.933403	1.985738	1.964055	1.964105	1.870295	1.886643	1.902991	1.935658	1.926422	1.995257	2.008742	2.008796	1.998542	2.025764	2.063854	2.090775	2.145174	2.166696	2.264598	2.264657	2.254383	2.145756	2.148909	2.226094	2.496373	2.507801	2.571792	2.696826	2.887078	3.271329	4.046257	6.044289	11.04187	21.30814	27.42753	30.40434	32.77919	34.02736	34.88882	35.39856	35.49672	36.00787
2.050989	2.046920	2.034044	2.021741	1.959497	1.934920	1.842000	1.842048	1.931364	1.947731	1.964080	1.870251	1.870319	1.886667	1.903016	1.935684	1.935735	1.938880	1.962747	1.976220	2.008894	2.036117	2.090730	2.090806	2.145206	2.264554	2.264632	2.264691	2.325072	2.325150	2.329340	2.329401	2.496410	2.497504	2.604445	2.696871	2.887127	3.225207	4.242839	6.258559	13.01887	23.81747	28.74450	30.73079	32.69274	33.97299	34.88929	35.39903	35.45671	36.00940
2.051010	2.036076	2.034064	1.893722	1.893772	1.866656	1.817273	1.817319	1.909727	1.947755	1.947805	1.870275	1.870344	1.870391	1.886740	1.903107	1.935761	1.938906	1.965871	1.976249	1.980448	2.040276	2.040329	2.090838	2.145238	2.264586	2.264665	2.335380	2.335437	2.335517	2.417104	2.420267	2.431221	2.512012	2.521381	2.701317	2.920432	3.313545	4.617320	7.163677	16.39699	24.90429	29.78136	31.20916	33.33564	34.09659	34.88976	35.43573	35.43649	35.54943
2.049444	2.040220	1.909142	1.866580	1.812304	1.806917	1.806980	1.805995	1.811476	1.855485	1.864818	1.870299	1.870368	1.870416	1.870464	1.903132	1.919485	1.938933	1.944162	1.958670	1.980477	2.165296	2.078399	2.079508	2.237659	2.264620	2.335352	2.373642	2.373703	2.439815	2.420240	2.420304	2.430723	2.521355	2.554503	2.701362	2.924625	3.783151	5.308448	8.699479	18.89436	25.75734	29.81591	32.30230	34.04870	34.13992	34.49938	34.95559	35.43699	35.52302
1.978094	1.915300	1.866459	1.838608	1.806892	1.806938	1.807001	1.807047	1.812254	1.822910	1.864842	1.892056	1.870393	1.875601	1.875650	1.903157	1.903209	1.905323	1.877134	1.958699	2.078323	2.165326	2.166413	2.183289	2.242857	2.285315	2.302961	2.373680	2.455268	2.439852	2.439914	2.430676	2.445233	2.550341	2.685004	2.833610	3.378803	4.263808	5.917581	11.20208	20.64123	27.48335	29.81633	32.81669	34.01703	34.02812	34.13599	34.46369	34.99306	35.13265
1.975022	1.915321	1.866480	1.847984	1.848033	1.810053	1.815274	1.825638	1.817434	1.855531	1.892031	1.895176	1.895247	1.875626	1.875675	1.908345	1.908397	1.868834	1.868902	1.882650	2.078352	2.138184	2.177806	2.209147	2.209205	2.267744	2.297831	2.450075	2.450138	2.450225	2.439951	2.445186	2.466983	2.554519	2.735714	2.802819	3.534003	4.589580	6.543756	14.32362	23.62299	27.81429	30.92316	32.88335	33.45118	33.86420	33.78308	34.21105	34.63181	34.68784
1.974212	1.947107	1.915392	1.860380	1.848054	1.826371	1.815296	1.817406	1.855487	1.855553	1.895151	1.895200	2.036539	2.210462	1.935470	1.908370	1.908423	1.917766	1.917836	1.926152	2.024039	2.138213	2.150665	2.196514	2.209240	2.267779	2.405533	2.450112	2.450176	2.504616	2.477770	2.445224	2.478397	2.559732	2.744035	3.044497	3.753358	5.057599	9.120778	17.49877	23.69839	27.82504	31.14401	32.66522	33.52617	33.91021	33.93777	34.65636	34.66785	34.75570
1.974234	1.974289	1.915413	1.909293	1.860453	1.826392	1.826457	1.853395	1.855509	1.867960	1.874202	2.036488	2.036564	2.036616	1.933430	1.933500	1.913883	1.923228	1.971838	2.023995	2.132754	2.138243	2.145530	2.154910	2.180302	2.242440	2.406603	2.450150	2.504565	2.499485	2.499549	2.477875	2.538231	2.690232	2.901722	3.418805	4.685203	6.247925	11.13113	18.97785	23.69877	27.81638	30.82323	32.66032	33.61979	33.95312	34.32336	34.69930	34.70719	35.11333
2.017712	1.958841	1.904088	1.904156	1.855316	1.849174	1.826478	1.831685	1.855531	1.867983	1.906065	1.971314	1.971388	1.966006	1.966057	1.933525	1.935645	1.944991	2.026572	2.132706	2.138218	2.145505	2.145561	2.150808	2.180335	2.228006	2.270766	2.504538	2.504602	2.499523	2.499588	2.499656	2.532068	2.797666	3.022786	3.590870	5.260215	7.826785	15.37319	20.14040	23.66328	27.77746	29.64967	31.92731	33.14911	33.95834	34.40356	34.51181	34.80709	34.83174
2.002263	1.958861	1.904108	1.904177	1.898039	1.849195	1.849262	1.831707	1.833822	1.868007	1.911522	1.971338	1.971413	1.966031	1.966082	1.972350	1.972405	2.048532	2.086644	2.124740	2.192590	2.176343	2.183633	2.188883	2.232418	2.245912	2.255297	2.357829	2.455724	2.455813	2.450707	2.443511	2.526675	2.881492	3.254109	4.130953	5.573719	10.34043	16.82497	20.89638	23.56431	25.62712	27.65644	29.48931	31.77874	33.15035	33.95965	34.08395	34.08474	34.31822
1.958828	1.942586	1.931289	1.914304	1.898059	1.898108	1.849283	1.831728	1.851391	1.846299	1.868081	1.911597	1.971437	1.971489	1.966107	1.972376	2.043071	2.086596	2.051547	2.084206	2.112445	2.176373	2.176430	2.188914	2.232450	2.232508	2.246028	2.345459	2.450326	2.455852	2.438046	2.452859	2.626010	3.254075	3.809637	4.379179	6.446109	12.88704	19.83067	21.68497	23.75495	24.73982	26.09705	27.49495	28.20218	30.50669	31.12627	33.11648	33.51579	33.53214
1.942552	1.942607	1.934404	1.920515	1.914377	1.898129	1.898198	1.850385	1.831802	1.846322	1.846372	1.911621	1.971462	1.971514	1.977763	1.977836	2.043097	2.081188	2.051571	2.051626	2.074432	2.100321	2.100377	2.100457	2.232482	2.232540	2.233656	2.425484	2.450364	2.428713	2.447394	2.452899	2.688146	3.566569	4.238417	6.063243	11.42159	15.03008	19.95057	23.41766	24.73932	25.91192	26.09743	26.65806	27.55014	27.80091	28.78471	29.42187	31.19173	31.57261
1.942572	1.942627	1.926656	1.926727	1.926781	1.909015	1.898219	1.850406	1.763532	1.843249	1.846396	1.911645	1.971487	1.977736	1.977789	1.977862	2.081161	2.081216	2.074059	2.074384	2.076526	2.076580	2.100407	2.112892	2.194471	2.232573	2.233689	2.392909	2.415217	2.428751	2.452869	2.576377	2.781624	3.599288	5.052783	11.17729	13.97683	19.62942	22.40082	24.76599	26.03044	26.24520	26.80587	27.32356	27.76518	27.80132	27.95323	27.95421	27.78395	27.78463
1.942593	1.942648	1.926676	1.926748	1.921370	1.917293	1.899273	1.763503	1.763554	1.770848	1.843322	1.846471	1.911744	1.977761	1.977815	1.977888	2.079121	2.078143	2.074086	2.079578	2.076554	2.100381	2.118010	2.118093	2.167329	2.232606	2.281604	2.327458	2.421459	2.444568	2.555656	2.656393	3.242323	4.193163	6.064017	12.50076	16.79008	20.82957	24.29278	26.11610	28.26213	28.91010	28.84664	28.61355	28.66738	28.66808	28.00337	27.95463	27.84548	27.78505
1.942613	1.942669	1.931857	1.921337	1.921391	1.907481	1.815197	1.814214	1.770804	1.776304	1.776353	1.843397	1.911769	1.971589	1.977840	2.081156	2.079148	2.078169	2.078246	2.083739	2.091052	2.110748	2.118042	2.118125	2.161926	2.275347	2.308812	2.327493	2.339967	2.537009	2.656360	3.035060	3.471091	4.504297	6.949708	14.11728	19.00280	22.76725	25.89089	28.24217	29.23569	29.75322	29.75397	29.79820	29.06577	29.06649	29.15501	29.30878	29.13024	28.37949
1.633010	1.785159	1.910149	1.910222	1.905116	1.818247	1.815219	1.815269	1.814289	1.814358	1.843370	1.895418	1.906360	1.960747	1.977866	2.005110	2.003100	2.002121	2.078274	2.083766	2.091080	2.091136	2.118073	2.118157	2.161958	2.281585	2.285807	2.202520	2.346719	2.590843	2.708135	3.336240	4.020481	4.845960	9.641020	16.16977	20.28606	23.35471	27.85383	29.21571	30.16912	30.80195	30.80274	30.70312	30.73839	31.55298	31.70907	31.37373	31.17759	29.81615
1.768831	1.774316	1.785230	1.910243	1.910299	1.818268	1.818338	1.815291	1.820777	1.820847	1.843393	1.895442	1.960718	1.960772	1.977892	1.977967	2.003127	2.019483	2.078301	2.078360	2.078438	2.091165	2.091221	2.113019	2.113077	2.193361	2.188009	2.232554	2.277627	2.548672	2.885158	3.779215	4.845926	6.955592	13.57212	19.96183	23.26542	25.48452	27.89227	30.05380	30.80128	30.93087	31.62249	31.81928	31.85253	32.88667	32.95176	32.89490	31.33766	31.18715
1.774284	1.774337	1.801548	1.910265	1.910321	1.910373	1.908381	1.832374	1.826233	1.826303	1.837219	1.894433	1.933575	1.960797	1.971718	2.059500	2.057492	2.057547	2.079362	2.079421	2.080534	2.080590	2.087114	2.113051	2.145718	2.187959	2.191146	2.212935	2.359197	2.629427	3.305370	4.490995	5.993403	10.83771	19.11807	23.17199	23.52670	26.00391	27.93200	30.05421	30.91466	31.59519	32.26006	32.29088	32.78998	32.88715	33.05397	33.05205	33.02486	32.64413
1.801464	1.801519	1.823298	1.861395	1.910343	1.910395	1.910469	1.951918	1.945779	1.945852	1.907873	1.917224	1.933600	1.960822	1.971743	2.053325	2.057518	2.079310	2.102133	2.102194	2.084697	2.086052	2.087143	2.145691	2.145750	2.187992	2.191180	2.326062	2.419027	2.890383	3.718565	5.197778	8.988720	16.94658	22.86421	23.26705	24.28577	27.02891	28.31840	30.64128	31.59448	32.23274	32.40350	32.74851	32.76039	32.96154	32.97482	33.02454	33.02534	33.00960
1.893828	1.823268	1.822287	1.833223	1.909332	1.909385	1.951887	2.033433	1.962866	1.962940	1.955227	1.955281	1.960791	1.960847	1.960901	2.057485	2.057544	2.080344	2.080425	2.102224	2.107740	2.117390	2.145636	2.145723	2.186929	2.188025	2.297819	2.401408	2.767700	3.200043	3.684543	6.616944	13.31560	19.46623	22.89661	23.37610	26.58566	28.11397	29.48763	30.82372	32.23097	32.64439	32.71707	32.71787	32.71905	32.53848	32.32236	32.49456	32.74150	33.01596
1.893849	1.892873	1.892926	1.889902	1.882730	1.886686	1.892191	1.962829	1.962890	1.965029	1.965084	1.959705	1.960816	1.960872	1.961960	2.003174	2.060673	2.080373	2.080454	2.102254	2.134942	2.140436	2.227185	2.227275	2.231475	2.267761	2.297857	2.401448	2.767743	3.194655	3.581632	6.431783	13.31580	18.60219	22.13873	23.59932	26.66058	28.56011	29.93023	30.70501	31.68171	32.12413	32.51579	32.51555	32.27042	32.27120	32.08721	32.18893	32.26540	32.72200
1.892837	1.892894	1.889849	1.882695	1.788871	1.734596	1.734664	1.913957	1.964980	1.965053	1.965108	1.976029	1.960840	1.960897	1.961985	1.997766	2.057598	2.070062	2.080484	2.080546	2.134972	2.221983	2.226182	2.234812	2.236943	2.274004	2.283407	2.411070	2.801693	3.186157	3.529169	4.909915	10.61077	16.34578	20.13315	24.13006	27.40103	28.98606	29.69084	30.53099	31.30425	31.68017	31.81484	31.81562	31.75685	31.75763	31.84553	31.69748	31.87558	32.48242
1.892857	1.884654	1.871777	1.801231	1.752394	1.740049	1.740117	1.761862	1.941206	1.965077	1.975998	1.976053	1.976131	1.960922	1.962011	1.994691	2.057624	2.070090	2.080513	2.080576	2.144574	2.226152	2.231648	2.234843	2.239044	2.270934	2.388267	2.577015	2.801736	2.951695	3.529240	5.010984	7.179415	14.37823	20.07856	25.39703	27.34752	28.20359	29.07146	29.45514	30.74751	31.02171	31.54722	31.59776	31.59892	31.71997	31.74758	31.87526	32.34803	32.71013
1.710796	1.710849	1.710899	1.708903	1.740020	1.740069	1.740138	1.908603	1.906597	1.941301	1.943424	1.976077	1.959855	1.960947	1.962036	1.965216	2.070059	2.080460	2.080542	2.080605	2.101129	2.231617	2.231680	2.234876	2.239078	2.341624	2.491570	2.577053	2.789871	2.975561	3.827500	5.223401	7.197248	14.53488	22.52487	25.54779	27.19752	28.14653	29.20345	29.72911	31.00701	31.69885	31.95500	31.95583	31.95703	32.05202	32.58836	32.58958	32.78547	32.97293
1.710816	1.710870	1.710920	1.699627	1.699680	1.741124	1.741192	1.897759	1.897820	1.906925	1.914215	1.916335	1.959879	1.959938	1.962062	2.010253	2.012383	2.072214	2.072297	2.080635	2.091587	2.231648	2.231711	2.231803	2.321929	2.326133	2.488501	2.676991	2.810622	3.154738	4.243853	5.625368	9.307177	18.11052	23.20087	26.57390	27.61230	29.57779	29.87798	31.64482	32.13133	33.15795	34.09585	34.25253	34.69824	34.69915	34.27707	34.27837	34.17762	33.81820
1.759723	1.710890	1.699578	1.699647	1.699700	1.699752	1.741213	1.817321	1.817382	1.891947	1.907003	1.957758	2.014237	2.014298	2.010199	2.012347	2.012410	2.050506	2.050589	2.072388	2.088511	2.224436	2.229933	2.344931	2.317822	2.317885	2.326259	2.677033	2.855965	3.755083	5.381167	7.746936	14.21719	21.24024	24.80065	27.63145	29.66965	30.74604	32.16483	34.05872	35.64337	35.69346	36.83302	36.79977	36.76800	36.33767	36.29096	35.54800	35.07318	34.17909
1.759743	1.748436	1.699600	1.699667	1.699720	1.695641	1.739167	1.817342	1.826707	1.826774	1.946356	1.950545	2.012194	2.014323	2.034029	2.012374	2.012438	2.012496	2.050617	2.072417	2.181184	2.219292	2.224789	2.311575	2.311643	2.311707	2.321116	2.608739	2.981049	4.169410	6.290076	11.22601	19.44451	24.02623	27.77790	29.80709	31.22212	32.96430	34.32294	35.80688	37.41904	37.73416	37.80910	38.29955	38.62001	37.47047	36.84838	36.26694	35.09974	34.26889
1.759763	1.748456	1.748510	1.715984	1.711905	1.733689	1.733755	1.815800	1.826729	1.826796	1.946379	1.947466	1.957884	2.014348	2.014405	2.012400	2.012466	2.012524	2.072381	2.181131	2.163619	2.163687	2.201790	2.250011	2.277254	2.282751	2.321145	2.456586	3.072241	4.127705	7.415446	15.23185	24.38180	28.16706	31.30256	32.29953	33.23727	34.63792	36.16516	37.40822	38.03027	39.13971	39.26876	39.19201	38.61954	38.09750	37.12820	36.19175	34.70759	33.83566
1.852140	1.850136	1.840899	1.775773	1.771700	1.771759	1.794054	1.810413	1.826773	1.962904	1.962970	1.957866	1.958966	2.014401	2.037748	2.026949	2.012524	2.012593	2.181120	2.165669	2.163670	2.158306	2.130427	2.173973	2.222957	2.241666	2.282891	2.331640	3.091032	4.342443	8.964628	18.48928	28.32179	31.78755	34.67938	35.52925	35.51381	36.37790	37.48486	38.03037	38.35281	38.92603	39.04757	38.61939	38.20174	37.20408	36.28289	35.14645	33.87840	33.31181
1.850057	1.840821	1.840883	1.797487	1.771684	1.771744	1.794039	1.794101	1.884958	1.962888	1.962954	1.958883	2.012248	2.025251	2.037732	2.026933	2.027001	2.012577	2.181102	2.170825	2.160287	2.124905	2.124973	2.125041	2.103369	2.087132	2.105840	2.260964	2.938835	4.587084	10.04638	20.56818	30.01820	34.67798	35.74131	38.44054	38.70037	38.68397	38.35167	38.28547	38.34624	38.26966	38.41434	38.28070	37.30737	36.37378	35.47400	33.88742	33.24053	32.28775
1.840743	1.840804	1.840866	1.797472	1.775803	1.772763	1.783160	1.795120	1.884943	1.955634	1.955699	1.999753	2.010686	2.020062	2.025301	2.026917	2.026985	2.027054	2.170735	2.170807	2.131287	2.120744	2.120813	2.103283	2.087046	2.087114	2.105823	2.159751	2.938831	4.297058	10.56721	20.23550	29.83147	34.54505	37.98170	38.85014	39.79436	40.36048	38.61050	38.31255	38.18677	38.15581	38.02216	37.30588	36.45220	35.56492	33.75455	33.29004	32.28438	32.40580
1.840726	1.840788	1.840850	1.840912	1.775788	1.783084	1.784179	1.786308	1.878724	1.951481	1.945341	1.945405	1.999802	2.009178	2.009245	2.017588	2.019726	2.019794	2.074201	2.136632	2.131526	2.108302	2.108369	2.016049	2.032681	2.036890	2.123412	2.159736	2.938826	4.271426	9.961102	19.34159	28.10706	33.87209	37.10732	37.85793	38.50686	38.56436	38.42558	38.10020	37.61154	37.32359	36.93799	35.97540	35.03299	33.56699	33.18759	32.77007	32.55365	32.55468
1.917784	1.841805	1.841867	1.840896	1.848193	1.783069	1.784164	1.876577	1.949331	1.949396	1.949461	1.945389	1.956320	1.999850	2.009228	2.013433	2.017640	2.025211	2.071079	2.109702	2.118567	2.108282	2.015966	2.016030	2.029557	2.036872	2.072154	2.159721	2.938822	4.271450	9.752825	18.76534	25.70785	32.30261	34.59584	36.91016	36.91131	36.58433	36.58548	36.58661	36.22906	35.69629	34.85148	34.87749	33.52280	33.52387	33.22778	32.92180	32.92078	32.92719
1.917766	1.917830	1.847283	1.853546	1.956815	2.023098	2.066623	2.066691	1.947246	1.949379	1.949444	1.960375	1.960441	1.960507	2.004037	2.013417	2.025126	2.072027	2.065886	2.118998	2.118547	2.108262	2.015947	2.010577	2.024105	2.036855	2.072138	2.200603	2.916296	4.239356	9.752799	18.61472	23.75562	29.45911	32.22768	34.41624	35.13885	35.13997	35.14108	35.14219	34.39249	33.29070	33.34673	33.20520	33.22079	33.50077	33.47381	33.39600	33.67450	33.45652
1.917748	1.917812	1.924078	2.091470	2.102404	2.098338	2.098408	2.088139	1.947229	1.947294	1.960292	1.960358	1.996631	1.987388	1.975301	2.019608	2.025110	2.074080	2.065869	2.122084	2.108175	2.015863	2.010495	2.021950	2.024087	2.047195	2.153898	2.200588	2.663669	4.320905	9.638636	18.14351	22.22306	27.85466	30.57382	32.22842	33.48689	33.48796	33.94939	34.01995	33.26031	33.26137	32.84175	32.86253	32.86357	33.44429	33.39466	33.63784	33.31610	33.03372
1.899610	1.932263	2.015341	2.091451	2.102385	2.098319	2.098389	2.088120	1.974373	1.958141	1.960275	1.972754	1.996615	2.002118	2.030905	2.030974	2.057434	2.100973	2.186167	2.132933	2.108155	2.015845	2.010476	1.978459	2.024069	2.047178	2.153881	2.260660	2.902799	4.257347	9.506013	17.55109	22.04762	25.93618	28.54309	30.74582	31.73668	31.73771	32.71250	32.71354	32.33695	32.33798	31.94749	32.01278	32.59040	32.73330	32.72376	32.37825	32.46224	32.37806
1.938885	1.949815	2.015323	2.080570	2.102366	2.098300	2.088030	2.088101	1.990391	1.990457	1.972671	1.987220	2.002033	2.159395	2.224663	2.224738	2.213946	2.215057	2.186148	2.164479	2.108135	2.070164	1.966986	1.967050	1.978506	2.037838	2.161115	2.483466	3.099832	4.257358	9.479043	16.44648	20.85409	24.98830	25.93681	28.51162	30.74652	30.88751	30.88851	31.22645	31.18802	31.00435	31.11621	31.23552	31.18649	31.27294	31.19499	30.69272	29.67631	27.43249
1.943003	1.949798	2.015306	2.102277	2.113210	2.098806	2.088011	2.088082	2.111937	2.139169	2.084918	2.094299	2.159303	2.224569	2.365898	2.365977	2.224794	2.224871	2.453147	2.403541	2.131928	2.070145	2.021307	1.967032	2.029468	2.140308	2.348721	2.483450	3.117444	4.622605	9.479016	16.44637	20.62666	22.99995	25.86403	27.88128	28.48947	28.84916	29.49535	29.65851	29.80809	30.31333	30.17313	29.93196	29.68096	28.71568	27.83460	25.92120	25.13408	24.59238
1.953848	1.953916	2.096493	2.096564	2.107497	2.102398	2.102468	2.111848	2.111919	2.111991	2.089038	2.124284	2.193688	2.394772	2.394853	2.365956	2.366034	2.572575	2.572658	2.453205	2.424304	2.171061	2.137994	2.138063	2.161956	2.392097	2.458481	2.654586	3.217954	4.749022	10.13660	16.38500	20.38600	22.83389	25.40555	26.65302	27.28980	27.40528	27.94908	27.94992	27.70721	27.33293	26.58850	25.67467	25.67544	25.55790	25.51818	25.13849	25.12967	24.69582
2.100466	2.100537	2.100609	2.100680	2.107478	2.102379	2.102450	2.111830	2.111901	2.116110	2.154458	2.193593	2.372682	2.399926	2.633613	2.633700	2.814366	2.618870	2.602657	2.591876	2.591963	2.585835	2.526152	2.426371	2.464509	2.464594	2.659906	3.113163	4.238563	5.593750	10.32440	16.97403	20.15192	22.84783	24.03888	24.99652	24.99728	24.74376	24.76722	24.82776	24.88868	24.92886	25.19056	25.67441	25.60254	25.51716	25.49820	25.46989	25.13901	24.79453
2.128371	2.106719	2.114029	2.124964	2.197462	2.194433	2.194506	2.198719	2.247405	2.399577	2.453980	2.454063	2.525544	2.867879	2.867977	2.889805	2.936484	2.936590	2.735924	2.736022	3.062122	3.062227	3.024301	3.024405	3.089772	3.272648	3.786860	4.238381	5.582108	8.204624	12.36236	17.37367	20.00714	22.55190	23.59071	23.66962	23.74107	24.11304	24.67062	24.81120	24.88843	25.18021	25.67957	25.81629	25.91582	25.81591	25.65560	25.56394	25.56192	25.52010
2.128352	2.135660	2.124873	2.226318	2.226393	2.443722	2.473794	2.408702	2.408786	2.489048	2.596729	3.088560	3.301568	3.627392	3.627531	3.794315	4.440747	4.498905	4.634722	4.671671	4.682229	4.682430	4.853690	4.902802	5.216705	5.222363	5.364010	6.685005	8.204276	12.37946	17.45588	20.04881	22.53959	23.57835	23.64481	23.74011	23.77505	24.34893	24.81020	24.88951	25.20011	25.68398	25.83079	27.44148	27.74219	27.44587	26.69374	26.47162	26.47244	26.40884
2.214681	2.204420	2.247946	2.310057	2.549108	2.597799	2.807865	2.976351	3.292240	3.725091	3.963198	4.154790	4.902314	5.371290	6.350697	6.927136	7.857221	8.430104	9.804773	11.73390	12.01686	13.42738	13.42787	14.14557	14.14606	14.06574	15.17475	17.74101	19.30157	20.97053	22.94202	23.93182	23.92428	24.73480	24.85272	24.95926	26.32413	26.58803	26.54008	27.16689	27.16147	27.16229	28.07636	29.06207	28.81794	27.65760	27.41109	27.00414	27.43449	27.43529
2.518709	2.410187	2.447496	2.686514	2.870676	3.341943	3.574793	4.469818	5.220051	5.952781	6.478908	8.469116	10.92194	12.69306	15.12178	18.20512	19.41698	21.06377	22.38748	24.05196	24.93288	25.04773	25.15722	25.23406	25.56630	25.66517	25.66596	25.66679	25.90111	25.80964	27.24115	27.48108	27.52653	27.43929	27.53760	27.67534	28.54038	29.72698	29.84989	30.07249	30.06714	29.88582	29.39956	29.18552	28.83112	27.92147	27.65812	27.65894	27.65979	27.66060
3.061051	3.061172	3.291854	3.978456	4.626357	5.240201	6.481058	8.842400	11.07226	14.78557	17.71096	21.15535	23.02468	24.85013	26.32306	27.50813	28.21521	28.16664	29.24319	29.33831	29.12890	29.12979	30.00141	30.31416	29.91952	30.33599	30.04893	29.91951	29.70587	29.85116	29.84272	29.57603	29.58629	29.88582	29.95850	29.95941	30.80903	32.48312	32.35451	31.56242	30.66688	29.88090	29.36499	29.00673	28.12411	27.93467	27.81328	27.81410	28.25362	28.32514
4.144079	4.144279	5.307425	7.208064	9.215687	12.62873	17.49726	20.07775	23.48158	25.92652	27.11300	28.79226	29.86488	29.86581	30.38103	30.94815	30.94909	31.16942	31.59835	32.19163	32.37284	32.11703	32.22686	32.69616	32.86921	33.88691	34.07524	36.66052	36.26669	32.46883	31.52260	31.68320	31.76405	31.46559	31.46654	32.59141	33.09858	33.34159	33.13559	32.24718	30.81908	29.90443	28.94531	28.33499	28.35763	28.38428	28.44016	28.47364	28.54522	29.64575
7.169973	7.170320	10.36594	15.18272	20.88018	24.19375	28.08781	29.44656	30.02865	30.58071	31.57726	32.22417	32.92523	33.20439	33.52100	33.43505	32.85108	32.85213	32.90800	33.11717	33.21245	33.53448	34.50931	34.61916	35.91790	37.40190	40.38842	40.25492	36.64083	33.28183	32.46942	31.77628	31.82499	32.63698	32.74607	32.98485	32.93535	33.17368	32.92458	31.57640	30.65134	29.08115	28.97917	28.37127	28.56210	28.85790	28.85877	29.89044	30.10728	30.10818
16.79847	16.79911	22.73830	25.72045	28.76790	31.19392	33.11486	33.43684	33.48067	33.91493	34.74253	34.68474	33.20301	33.38103	33.69765	34.21739	34.04552	33.83746	33.83847	34.01707	34.70675	35.37310	36.08046	36.40304	36.34221	36.34328	36.55592	36.64453	35.23126	33.22029	32.28711	31.99341	31.99545	32.32284	32.40942	32.48529	32.55146	32.50579	31.63739	30.65425	29.99041	29.12236	29.08517	29.11888	29.21008	29.91846	29.92455	30.12887	30.12983	30.45730
28.41325	28.41416	31.48995	33.20593	33.18731	33.28414	35.39227	35.16531	35.17570	35.17678	35.73410	35.15739	34.86970	33.73145	34.53069	34.53176	34.50902	34.18551	34.01567	34.01669	34.52449	34.70743	35.36661	36.02417	36.00245	35.14973	34.94244	34.84092	33.61490	32.14480	32.01196	31.84166	31.84265	31.84358	31.93129	31.93221	31.65485	31.49347	31.14006	30.65288	29.99009	29.89998	29.36560	29.51106	29.81823	29.90945	30.16529	30.17139	30.36507	30.56087
30.43301	31.11840	32.31723	32.36099	32.62843	32.63832	32.71415	34.55154	35.07405	35.17639	35.57517	35.57418	35.15815	35.01721	34.77103	35.44512	35.73413	35.98738	35.64365	35.02956	34.85767	35.02925	34.89596	35.20198	35.17714	35.11498	34.41097	34.33364	32.59476	32.03206	31.71178	30.72134	30.72230	30.72318	30.66702	30.28931	30.29019	30.66571	30.52816	30.06756	29.87041	29.90832	29.82891	29.67998	29.72342	29.81049	30.04970	30.13161	30.36476	30.36567
29.83196	29.83284	30.57615	30.91393	30.90760	31.96735	32.03760	31.84017	31.86905	32.93042	34.74759	34.77536	34.80443	34.96093	35.15353	35.39070	35.98581	40.00431	39.66064	39.05202	36.44080	36.37773	36.37892	35.51869	35.45969	35.17783	34.94878	34.41167	32.59439	31.89781	30.72009	29.64601	29.64693	29.11266	29.11247	29.38746	29.38831	29.09034	29.17109	29.18129	29.18214	29.18299	29.20565	29.20658	29.20743	29.26125	29.35359	29.45657	29.55412	29.58513
28.79874	28.79958	28.80048	28.84476	29.12301	29.31461	29.47272	29.48195	29.82682	30.26626	31.55659	31.59272	32.24624	32.46357	33.81607	35.15424	35.47491	38.91559	38.61640	38.61755	38.06439	36.43843	36.44274	37.27720	37.11251	36.72895	36.69155	34.71626	33.36581	31.88139	29.66450	29.57075	28.61857	28.47107	28.47189	28.30424	28.30921	28.31009	27.77831	27.81025	28.15890	28.14519	28.13318	28.19637	28.24808	28.25514	28.76336	28.76421	28.91057	29.38316
27.16977	27.05652	27.06875	26.96507	27.15101	27.20664	27.26125	28.43359	28.76571	28.78518	28.85435	29.91938	30.58941	30.90759	31.34468	33.28706	33.32738	34.47314	37.15841	37.32419	34.50078	34.50180	35.64239	35.72012	36.53971	36.36769	35.47526	33.44325	32.14552	31.36640	29.66416	28.61734	28.24228	27.88026	27.42821	27.26597	27.26677	27.27178	27.08041	26.77880	26.78892	26.79178	26.89364	27.51451	27.53920	27.43870	27.46964	27.54628	27.70663	28.08124
25.43738	25.43812	25.43893	25.32229	25.32303	25.91931	26.41972	27.01483	28.38960	28.41704	28.39096	28.39179	28.42528	29.32249	29.67826	29.82753	30.28394	30.86312	30.86402	30.76864	30.78198	32.37168	32.55458	32.63119	32.67049	32.67145	32.00899	31.83767	31.46778	30.64373	29.94193	28.36553	27.61810	27.38422	26.72670	26.66222	26.66300	26.31500	26.10927	25.86522	25.87014	25.99035	26.29043	26.88586	26.93754	26.96846	27.53430	27.60888	27.70537	27.85992
25.43706	25.43781	24.88530	24.76657	24.76730	24.76802	25.66450	26.12147	26.19365	26.19441	26.46672	26.46749	26.44245	27.59465	27.98650	28.08362	28.10826	28.90999	28.91084	28.96452	29.62020	29.64179	29.64274	29.64360	29.70874	30.20987	30.25742	29.90528	29.90410	30.13360	28.93322	28.30766	27.57501	26.84770	26.84850	26.79015	26.47577	26.15076	25.90155	25.93449	25.88635	25.72762	26.19956	26.46131	27.03281	27.04608	27.11857	27.21497	27.32808	27.37152
25.49104	25.40543	24.75002	24.06166	23.61710	23.60951	23.61020	23.57577	24.59739	24.98994	25.06002	25.51694	25.87646	26.00212	26.07433	26.63816	26.63894	27.26986	27.27065	27.27144	27.53153	27.57068	27.62338	27.68638	28.50444	28.70749	28.92984	28.93078	29.03488	29.03368	28.56694	28.49717	27.66497	27.01374	27.01838	27.01920	27.02001	26.74827	26.40129	26.23942	26.24022	26.43311	26.86411	27.43571	27.74637	27.74722	27.49805	27.49890	27.44004	27.46063
26.46826	25.45941	24.59794	23.61612	23.34297	23.30330	23.15425	23.14670	23.14738	23.24319	23.61313	23.70906	24.13352	24.13423	24.13493	24.77110	25.80611	25.82558	25.92267	25.75196	25.78899	26.36954	26.93570	27.02667	27.04095	27.58804	27.71847	27.96341	28.81699	28.88548	28.90917	28.67641	28.43285	27.98124	27.40123	27.40207	27.40291	27.63089	27.58285	27.37922	27.38008	27.73355	28.10455	28.26235	28.26325	28.73488	28.65684	28.75014	28.75839	28.67232
27.15668	26.06693	24.59764	23.37407	22.89510	22.38767	22.02963	22.00446	21.95673	21.78902	21.83416	22.20798	22.25011	23.08335	23.65587	23.84075	24.52943	24.57787	24.78716	24.80654	25.05538	25.73266	26.40304	26.59722	26.97562	27.02275	27.15317	27.75642	28.00959	28.88082	28.77846	28.82134	28.80601	28.51331	28.50331	28.54673	28.70018	29.00412	29.00503	29.88085	29.96070	29.96166	30.25870	30.30234	31.70300	31.70400	30.66315	30.65788	30.34848	29.79007
27.16359	26.44592	24.75636	23.08601	22.41157	21.44803	21.26916	21.23362	21.40334	21.40395	20.52667	20.58939	20.69121	22.00822	22.56237	22.64382	23.83270	24.12350	24.16902	24.59266	24.65660	24.71248	25.58033	26.39327	26.64681	27.05079	27.19021	27.74283	28.01532	28.52144	28.80904	28.88566	28.95512	29.11706	29.11796	29.11887	29.46473	29.46573	29.95955	30.34117	30.44748	31.24370	31.27273	32.18900	32.29805	32.29908	32.25751	32.21177	31.44212	30.49570
26.45205	25.50817	25.45291	23.30713	22.48372	21.47260	21.37238	20.71029	19.94703	19.94762	20.02378	20.06579	20.47586	20.79100	21.52154	22.02318	22.09118	23.32708	24.25656	24.46630	24.68430	24.94229	25.59912	26.16404	26.76782	27.25579	27.77271	27.87113	28.39897	28.82342	28.88446	28.95384	29.11586	29.11677	29.70449	29.86318	29.87035	29.95832	30.40414	30.55111	31.24242	31.27664	31.91449	32.23037	32.47437	32.50347	33.29664	33.22601	32.78973	31.62889
25.50709	25.50786	25.48261	24.96474	23.30755	21.85385	21.62103	20.88185	20.26888	20.18859	20.24717	20.27264	20.64960	21.16614	21.58447	21.95992	22.27015	23.21921	24.41482	24.97344	25.00137	25.48013	26.16296	26.46796	27.27229	27.99105	27.99192	28.48181	28.95292	29.38844	29.41108	29.45143	29.56110	30.31502	30.49751	30.55868	30.64165	31.08629	31.08728	31.29514	31.41763	31.86817	32.05650	32.30178	32.40045	32.86712	33.00734	33.00840	32.87363	32.64098
25.50679	25.52826	25.31944	25.07047	24.51242	23.41456	21.92256	21.62150	21.02094	20.40798	20.42310	21.11780	21.59184	22.03395	22.10298	22.83946	23.21817	24.58684	24.95110	25.10396	25.58272	26.31715	26.55705	27.53732	28.19631	28.19718	28.93374	29.47759	29.47851	29.76736	29.76829	29.98323	30.24808	30.49730	30.55742	30.64039	31.93911	31.95788	32.02846	32.09594	32.08973	32.18709	32.36475	32.36592	32.88033	33.00599	33.00706	32.94389	32.78885	32.64069
25.52717	25.52795	25.37398	25.27445	25.07095	24.51286	23.38601	23.04700	22.46897	22.43134	22.45373	22.47512	22.56907	22.96551	23.40461	23.49545	24.57056	24.95006	25.72206	26.72460	27.44239	27.63786	27.63882	28.19514	28.19602	28.93254	29.58438	30.55263	30.77232	30.86769	30.56907	30.43558	30.65067	30.91390	31.09926	32.17857	32.02602	32.02715	32.31890	32.43768	32.43874	32.91605	33.12583	33.10416	33.08342	33.00571	32.93444	32.77182	32.65600	31.28626
25.52688	25.38627	25.38197	25.36078	25.18239	24.75956	24.45535	23.78569	23.38095	22.53967	22.53621	22.54102	22.87445	23.35081	23.38674	23.86448	24.76037	25.72099	26.29443	27.29439	27.73933	28.36587	29.15987	29.60249	29.60342	29.72981	30.55126	30.77105	31.00023	31.80428	31.80529	31.94743	32.06376	32.06479	32.26651	32.26754	32.26858	32.48880	32.43635	32.43740	32.91470	33.93785	33.68743	33.30188	33.03741	32.93310	32.69358	31.22588	30.91120	30.33068
25.38519	25.38597	25.38685	25.43809	25.43888	25.19633	24.75459	24.45588	23.79130	23.38138	22.84959	22.80115	22.90134	23.32569	23.38441	23.89680	25.50953	25.70174	26.29416	27.73816	28.52757	29.15856	30.67885	30.84978	30.85075	30.71068	30.76967	30.99894	31.98762	32.46171	32.49485	33.66671	33.82842	34.03426	34.03535	32.84908	32.85015	32.94230	32.62769	32.49063	33.04819	33.62183	33.60006	33.03606	32.78550	32.44535	31.17037	30.29437	29.67126	29.34068
25.58352	25.58432	25.61936	25.62016	25.62096	25.79007	25.72255	24.96257	24.50810	23.77548	23.42426	22.97428	22.98749	23.32543	23.78599	24.28754	25.60250	25.73981	26.55178	27.74824	29.05411	30.20680	30.87130	32.11203	32.31106	32.31209	31.33424	32.07135	32.52157	33.29893	33.87177	34.21964	34.45092	34.45412	34.61039	34.56168	34.21926	34.05494	33.47817	33.11746	33.04790	33.03444	32.96486	32.78416	31.88965	30.54209	30.38875	29.75102	29.46449	29.34044
25.59772	25.59852	25.78942	26.28219	26.28301	26.28383	26.40443	26.40535	25.73337	24.74879	24.67499	24.59289	23.86184	23.87189	24.28031	24.98840	25.64239	26.18139	26.64603	27.82258	29.32577	30.23345	32.11069	32.43622	33.40829	33.52280	33.65227	33.64415	33.93945	34.58184	34.68361	34.68473	34.68600	35.05348	34.61008	34.57903	34.51969	34.05464	33.41038	33.14758	33.04762	33.03415	32.32098	31.04820	30.53548	30.52297	30.12339	29.76533	29.60512	29.41090
25.79285	25.79262	26.24072	26.99071	27.03190	27.01495	27.04478	27.11716	27.22661	27.18500	26.20851	26.04673	25.37193	25.28260	25.15469	25.28291	25.80791	26.40054	27.01224	29.18332	29.43121	31.12214	32.42144	33.28497	33.52140	34.33016	34.42774	34.52651	34.76300	35.22363	35.22892	35.23009	35.22066	35.03760	34.99202	34.53592	34.34737	33.46404	33.15452	33.04937	31.95728	31.39987	31.01563	30.61543	30.52172	30.30692	30.30248	30.26239	29.98034	29.82108
25.83131	25.93057	26.24094	26.99040	27.05851	27.04722	27.14848	27.78766	27.85068	28.52303	28.52395	27.45047	27.31576	27.16849	26.85000	26.29073	26.39933	27.05982	28.50493	29.45463	30.96681	32.07330	33.16854	33.77407	34.61602	35.57457	35.55084	35.55214	36.00797	35.80693	35.62981	35.22977	35.22035	35.03728	34.96783	34.47435	33.44113	32.84819	32.82330	31.87910	31.39858	30.80120	30.61612	30.61725	30.52147	30.36384	30.44049	30.44150	30.44262	30.76048
25.92947	25.93027	26.24064	26.69908	27.08408	27.18533	27.78637	27.84949	29.56222	30.04282	30.46430	30.46531	30.13495	29.72981	29.06286	29.13011	29.17871	28.84851	29.45339	31.02977	32.07195	33.32254	33.90620	35.60696	36.35730	36.35848	36.34515	36.27327	36.15677	36.04626	35.62948	35.21875	35.06490	34.96638	34.48746	33.10397	32.25666	32.19241	32.08604	31.29756	30.86414	30.80094	30.62002	30.63259	30.69075	30.66046	30.66148	31.24045	31.32723	31.19724
25.50578	25.77053	26.31279	26.85092	27.30012	27.78519	28.75078	29.59734	30.68592	31.03282	31.40248	34.09618	34.07674	33.80664	33.52694	31.46397	31.51059	31.57289	31.57392	32.38609	33.32114	33.90463	35.64487	36.37341	36.61903	36.39023	36.37690	36.32643	36.15022	36.03348	35.21727	34.90817	34.38719	34.34159	33.09259	32.73735	32.15980	32.07536	31.47708	31.23843	31.23945	30.88774	30.88917	30.76975	30.81211	30.81313	31.26412	31.32582	31.19596	31.16475
25.35541	25.62219	26.46980	27.04522	27.86579	28.75887	29.59596	30.68460	31.49697	31.79704	33.30560	34.07515	36.32207	38.91651	38.35455	34.51653	34.23739	34.23865	34.23977	34.37882	34.40797	35.78637	36.14726	36.63512	36.61869	36.37538	36.32476	36.09994	35.36297	35.21787	34.68738	34.30538	33.96745	33.72781	33.09230	32.15846	32.00436	31.59892	31.50901	31.47783	31.31835	31.34119	31.14842	31.16935	31.32733	31.27843	31.40835	31.98307	31.74427	31.14057
25.78977	25.94257	27.10306	28.01325	28.42761	29.97569	30.72562	31.67203	31.88123	32.54879	33.41198	35.61464	38.29465	38.79848	38.79974	38.25384	36.35148	35.82071	35.79029	35.72200	35.94779	36.11759	36.35942	36.44083	36.35414	35.70094	35.70210	35.33970	35.21640	34.40244	34.22505	33.76878	33.72641	33.09093	32.29004	32.13388	31.92383	31.59865	31.61205	31.61309	31.59808	31.68848	31.70512	31.79155	31.79260	31.79367	32.26149	32.19079	31.74400	30.78914
26.83495	27.10178	27.62742	28.79385	30.98790	32.34003	32.10543	33.97147	34.10310	34.27616	35.47120	37.07096	38.31809	38.72971	38.68538	38.63950	37.42054	36.75887	36.01143	35.94625	36.07044	36.07162	36.09162	35.68829	35.43230	35.43345	34.96929	34.53200	33.40456	33.35176	33.43571	33.39323	33.08955	32.13892	32.13790	32.13360	32.09187	32.05561	32.05973	32.23949	32.36897	32.93184	32.93293	32.43884	32.43992	32.76205	32.63044	32.53299	31.56382	30.42089
27.46685	27.62610	29.23227	30.96481	32.71408	34.22266	38.85191	38.85334	36.11215	36.11024	37.13257	38.87136	38.85104	38.72623	38.68499	38.50438	37.39323	36.73156	36.18536	36.06890	35.94710	35.65678	35.63944	34.59003	34.48536	34.05863	34.03300	33.82034	33.82145	33.65171	33.64140	33.43652	33.08925	32.28260	32.13969	32.14075	32.33496	32.56159	32.56268	32.64689	33.57356	33.77264	33.85402	33.83452	33.24171	33.24282	32.88595	32.55947	32.18760	30.35822
29.84235	29.91477	31.35537	32.69092	34.22118	38.18869	38.91157	38.91302	38.03492	37.97202	39.01577	38.87097	38.84755	38.68335	38.52037	38.14309	37.01274	36.07084	35.95436	34.88522	34.62595	34.37838	34.37967	34.52792	34.46786	34.31670	34.03270	33.91631	33.91742	34.13783	34.05901	33.64221	33.27164	33.09834	32.88010	32.93607	32.76603	32.85556	33.03640	33.66880	33.86789	35.86695	35.84216	35.04899	34.05377	34.05491	33.94999	33.45566	32.48162	31.55663
32.85482	32.89318	33.42063	34.15240	36.19377	38.17278	38.92774	38.99548	38.85780	38.85908	38.97809	38.84571	38.59617	38.44923	38.14148	37.03398	34.76408	34.71769	33.88469	33.82578	33.92752	34.37806	34.64906	34.72783	35.25941	35.20143	34.31752	34.30116	34.79969	34.84131	34.84246	34.69099	34.00762	34.00873	33.80584	33.80695	33.80806	33.23557	33.61857	35.50354	35.86547	35.92694	36.53127	36.49732	35.01660	34.48269	34.09875	33.81389	33.02811	31.87206
35.27394	35.19543	36.13923	36.14044	37.86279	38.17239	38.91132	38.78982	38.79113	38.65565	38.51067	38.50881	38.01696	37.13102	36.16616	34.66505	34.61704	34.54409	33.88852	33.85139	33.92721	34.48608	34.81453	35.85851	36.11377	36.01432	35.58733	35.23447	34.83985	35.03304	35.03421	34.97517	34.97649	34.70258	34.49807	34.47531	34.27315	34.27443	34.39193	35.45440	35.79865	36.32646	36.49562	36.48349	36.45559	35.37596	34.48357	34.22990	33.51531	32.16199
36.32582	36.32704	36.33774	37.69547	38.09760	38.24952	38.25077	38.16935	38.09708	37.81561	37.73665	36.67867	36.24199	36.01329	35.46914	34.66473	34.61671	34.60040	34.54490	34.10015	34.29585	34.70502	36.01363	36.36244	36.36367	37.11893	36.68075	35.89563	35.84805	35.10852	35.10969	35.79551	35.68576	35.68694	35.59671	35.39220	35.32666	34.21698	34.21810	34.30235	35.30248	35.77147	36.06155	36.43744	36.28942	36.06589	35.10396	34.57438	34.23090	32.82524
36.37928	36.38050	37.41702	37.63596	37.66527	37.92553	37.88119	36.67882	36.68004	36.68124	35.65071	35.47547	35.46646	35.46762	35.03040	35.03156	34.94356	34.94385	34.92738	34.96275	35.11951	36.02797	36.29753	36.67131	37.63514	37.63642	37.31601	37.24376	36.91802	36.87645	36.97421	36.96821	37.02406	36.89546	36.62875	36.50943	35.39302	34.79037	34.24586	34.24697	34.38031	35.10003	35.70789	36.00232	36.28911	36.06559	35.38963	35.06636	34.31119	33.35052
35.92966	36.39050	36.85723	36.72697	36.83961	36.75176	36.67706	35.87130	35.64801	35.64919	35.47395	35.15972	35.16106	35.02891	35.03007	35.03123	35.03239	35.28758	35.28875	35.42277	35.98598	36.07122	36.66975	37.69683	38.61255	39.19763	39.08581	40.74119	40.55516	38.70255	37.40420	37.33694	38.42508	38.50510	38.30379	37.32215	36.44587	35.39403	34.82549	34.40936	34.41048	34.99473	35.20095	35.91572	36.07807	36.07925	36.04404	35.33692	34.23705	33.27220
35.92931	36.37980	36.82064	36.74525	36.83924	36.73586	36.58762	35.64645	34.92603	34.94273	35.17376	35.17493	35.17627	35.17537	35.17654	35.34670	35.87688	35.87827	36.61732	36.65277	36.73805	37.04853	37.69523	38.93264	40.24424	41.03288	40.86761	40.80481	40.55480	39.71112	39.44691	39.19069	39.05819	38.30220	38.29407	37.25115	36.43514	35.47899	35.45875	35.14193	35.14307	35.13608	35.18816	35.55758	36.01433	36.04047	36.21781	35.70684	33.91425	33.14556
36.33784	36.59024	36.81613	36.74488	36.87511	36.75101	36.69392	35.14366	34.94123	34.94240	35.34751	35.75496	35.77915	35.75029	35.97602	35.97722	36.04997	36.86170	36.99125	37.33698	37.42747	37.89838	39.54665	40.36003	41.35603	42.40682	42.39113	40.66845	39.62158	39.58307	39.39225	39.25959	38.84179	38.29248	37.24960	36.43362	35.48241	35.48374	35.48490	36.39872	36.59685	36.22890	35.40202	35.54063	35.55843	35.85920	36.10203	35.73702	33.91394	32.78676
36.33749	36.33871	36.34012	36.80251	36.99695	36.87597	35.77084	35.20029	34.98233	35.14515	36.11386	36.56110	37.63700	37.57087	37.19456	37.19580	36.94780	36.98967	37.37587	38.27766	38.36816	38.72824	39.83506	41.07087	42.79329	43.45327	42.93252	42.25633	39.62122	39.36386	39.01519	39.01646	38.61144	37.28338	36.43210	36.17153	35.31686	35.35456	35.35571	35.87572	36.21389	36.21505	35.36843	35.42177	35.51028	35.49063	35.82917	35.75021	33.91364	32.40819
35.93627	35.94576	36.12754	36.81665	37.11871	37.05375	36.29068	36.05158	36.00517	36.18277	36.75746	37.98282	38.68097	38.68225	38.11201	37.39157	37.38557	37.44583	38.28646	38.38932	38.67369	39.42713	39.83472	39.97397	43.48311	43.93949	44.85291	42.93375	40.40163	39.36350	39.01480	38.60962	36.79270	36.47006	36.23956	36.10071	35.64513	35.20250	35.22754	35.25049	35.28176	35.14916	35.15029	35.27852	35.27966	35.17990	35.26678	34.38557	33.09116	31.81637
35.93591	35.93713	36.14169	37.21342	37.19292	37.18278	37.18403	37.32121	37.32250	38.04002	38.11592	38.90297	39.06322	39.33181	39.39950	39.38525	38.14436	38.21534	38.31819	39.21232	39.58050	39.90036	39.87109	41.83904	43.76117	44.57786	44.57934	43.36786	41.75291	40.34962	39.01442	38.57185	36.79235	36.53391	36.26623	36.10036	35.46828	34.25007	34.25118	34.28437	34.97733	34.97832	34.97943	34.98075	34.68569	34.48425	34.47466	33.88234	33.06485	31.81713
35.93556	36.00097	36.22314	36.90184	37.27645	37.83711	38.15016	38.19206	38.20063	38.49306	39.10976	39.42618	39.82027	40.48074	39.55463	39.49165	39.49295	39.49446	39.55282	39.62363	39.87277	40.18874	41.68742	42.31566	43.73114	44.57745	44.24808	43.36746	43.00651	43.64343	40.78479	38.97793	37.03268	36.64889	36.47057	36.24030	35.46794	34.24975	34.25085	34.22701	34.10841	34.82630	34.82740	33.66802	33.71694	33.43998	33.43690	33.36827	32.94151	31.68308
36.29033	36.43052	37.00379	37.42191	37.92351	39.09981	38.78934	38.42686	38.44166	39.24705	39.56345	39.96034	40.73921	41.53730	41.10434	39.44252	39.13787	39.13936	39.49539	39.55375	39.68876	39.91651	41.66284	42.97421	42.98600	43.02584	43.30102	43.30270	43.27883	43.02268	41.96624	39.33050	37.03233	36.57895	36.53441	36.70135	36.15173	35.23894	34.22559	34.06243	34.05816	33.77039	33.63432	32.70480	32.70585	32.25068	32.26005	32.78109	32.74383	31.68280
37.46648	37.45534	38.23706	38.98737	39.14162	39.56794	39.52366	38.97754	39.17074	39.24667	39.86240	40.84192	42.35845	41.96453	41.34919	40.75060	39.12399	38.25170	37.29997	38.87469	39.33578	40.19249	40.98740	41.69853	42.22816	42.79902	42.87529	43.00430	42.76478	42.74954	42.02813	39.33012	37.03199	36.82715	36.65169	36.51673	35.58980	35.21366	34.57449	33.95279	33.66501	33.55910	32.63474	32.63897	32.16925	32.05260	32.13374	32.61924	32.61241	32.37903
39.02594	38.89677	39.27254	40.26293	40.08714	39.95484	39.28115	38.78562	38.97849	39.11985	40.51436	41.15106	42.12844	41.78040	41.33230	40.73668	38.50629	37.07952	37.08071	37.30081	38.55499	39.03261	39.97881	40.59495	41.08951	41.12303	41.18855	42.24966	42.53386	42.22372	40.43947	39.25205	37.23205	36.72785	36.51521	35.54986	35.21199	34.69365	34.24833	33.74160	33.55771	32.64944	32.55851	32.55441	32.11486	31.99820	31.96593	32.10634	32.42142	31.44246
41.95029	41.87932	41.66070	41.40389	41.22503	39.86731	39.01031	38.40788	37.62764	37.63956	39.00157	40.61170	41.43654	41.33054	41.08249	39.61117	37.59951	36.92202	35.75204	36.11163	37.05043	37.66663	37.97816	38.72790	38.78623	39.74435	40.49956	40.57062	40.62540	40.43778	39.21922	38.47483	37.06858	36.58098	36.00296	35.25078	34.73565	34.34567	33.83645	33.78911	33.67580	33.45846	32.62209	32.17966	32.08440	31.96461	31.95523	31.94376	31.57048	31.48590
42.63768	42.62995	42.56251	42.57377	41.51489	40.56910	38.77364	37.38559	36.17870	36.33308	37.49941	37.79993	40.03017	40.03145	39.60950	37.64603	36.78331	35.63538	34.82850	35.12364	35.59797	36.47054	37.32276	37.35691	38.18038	38.25946	38.56278	39.00272	38.90842	38.61557	38.47215	37.79708	36.87893	36.34907	35.84828	35.59409	34.66464	34.56434	33.99228	33.99337	33.76759	33.67654	33.36292	32.56733	32.13224	31.96744	31.66071	31.66173	31.67751	31.43211
45.26617	45.22494	44.43740	42.92737	41.96869	40.78666	38.71830	36.07970	35.88457	35.88574	36.20224	36.81271	37.48223	37.41253	37.64444	36.78175	35.67808	35.58857	34.76796	34.76907	35.03414	35.42422	36.19009	36.21925	36.23597	36.43325	37.66417	37.80996	37.85928	37.73064	37.70510	36.82521	36.67234	35.86064	35.58118	35.58231	34.90958	34.55257	34.31910	34.28974	34.28148	33.83253	33.72515	33.14876	32.56807	31.96714	31.67394	31.66143	31.63055	31.44432
47.80850	45.61597	44.91787	43.97963	42.10887	40.89695	38.57385	35.80943	35.43651	35.43766	35.60077	35.55525	35.54313	36.25842	36.23468	35.75634	35.46857	34.55692	34.55266	34.56102	34.56747	34.69207	34.69340	35.58671	35.58783	35.58896	35.67628	36.38877	36.38993	36.19858	36.17375	36.09492	35.73653	35.33989	34.80622	34.72413	34.49524	34.42389	34.33644	34.31615	34.31726	34.27394	33.81041	33.31962	32.56777	32.25229	31.79386	31.62905	31.44303	31.44403
49.54257	47.79023	45.19914	44.25111	43.16111	41.30288	38.56512	35.38930	35.32730	35.32118	35.31713	35.25813	35.23252	35.29244	35.24171	34.95394	34.26659	34.26789	34.12465	34.06762	34.12164	34.13517	34.19476	34.62354	35.07373	35.08730	35.33970	35.34104	35.79025	35.79138	35.11342	35.10000	35.00158	34.67902	34.00837	34.06974	34.23822	34.19673	34.31473	34.31584	34.31694	34.16201	33.84856	33.25168	32.52376	32.23118	31.74008	31.36262	31.33156	31.32840
49.64218	49.06534	46.77660	44.16093	42.81145	40.07161	37.74418	35.35783	34.96161	34.96274	34.89855	34.73376	34.65628	34.81652	34.81761	34.22884	34.26622	33.98957	33.99065	33.93361	33.91867	33.69469	33.69598	34.44944	34.71627	34.80769	34.24740	34.30169	34.70167	34.70277	34.70283	34.85404	34.67758	34.00488	33.24125	33.24437	33.29325	33.44962	33.53388	34.14079	34.14187	34.01831	33.81702	32.59369	32.10706	31.71275	31.28048	31.28148	31.33127	31.13018
48.97480	46.89701	44.79250	42.84589	40.06990	38.40755	36.02543	34.96009	34.96124	34.50159	34.22458	34.14686	34.09392	34.11158	34.11265	33.33870	33.94625	33.98386	33.98494	33.91721	33.64033	33.63205	33.56378	33.83214	34.10159	34.10266	33.65617	33.65745	33.76255	33.76363	34.18060	34.17339	34.00347	33.11152	33.10722	32.52390	32.48127	32.84616	32.91896	32.90931	32.88642	32.88746	32.58899	31.79788	31.36028	31.17407	30.73993	30.74092	30.74212	30.82871
44.26630	43.16894	42.68520	40.92109	38.70514	36.68976	35.38707	34.49275	34.49389	34.23867	34.18791	33.99405	33.96527	33.42653	32.59380	32.59172	33.33939	33.47037	33.47144	33.76115	33.70412	33.63169	33.56343	33.52814	32.79678	32.74485	33.05062	33.17757	33.55289	33.63083	33.63190	34.07144	33.36145	33.05090	32.52255	32.47991	32.33641	32.33764	31.52784	31.52884	31.52983	31.53083	30.98628	30.52172	30.51200	30.51298	30.60243	30.61166	30.72045	30.81573
43.16706	42.84363	41.83368	40.92062	38.05074	35.39017	34.11952	33.99313	33.94863	33.89788	34.09318	33.99367	33.42511	33.20169	32.59344	32.59448	32.61212	33.08296	33.47108	33.76080	33.76189	33.64068	33.56929	32.79540	32.66863	32.35958	32.36060	32.38470	32.52309	32.79145	32.79976	32.90776	33.04952	32.52119	32.32349	32.03219	31.64623	30.77041	30.69547	30.71828	30.20048	30.20143	30.40028	30.44830	30.46357	30.46455	30.48878	30.55742	30.58049	30.78157
42.84178	42.00251	41.09500	38.20924	36.42441	34.26767	33.90540	33.69832	33.62390	33.55734	33.57890	33.51878	33.27510	33.20133	32.59309	32.59413	32.59931	32.85812	33.13970	33.47180	33.76258	33.76261	33.61048	32.76279	32.41118	32.35924	32.27472	32.29882	32.31335	31.84922	31.84920	32.17104	32.20971	32.21074	31.85260	31.66883	30.77620	29.90379	29.82882	29.74420	29.69692	29.68122	29.79991	29.88642	29.84820	29.88143	30.08564	30.17389	30.18652	30.37794
38.46391	38.28801	38.22321	37.38898	36.28507	34.26833	33.69664	33.62243	33.33147	33.33253	33.48235	33.37412	33.27474	32.66119	32.59274	32.59793	32.63736	32.66249	32.71533	32.88882	33.47358	33.69811	33.42837	32.78917	32.43369	32.32219	31.40832	31.57409	31.75418	31.75519	31.75205	31.75308	31.80837	31.80938	31.76674	31.61207	30.79253	30.29045	29.90237	29.74390	29.67999	29.68093	29.68187	29.78192	29.69171	29.84353	29.87676	29.93291	30.20291	30.21847
38.16309	37.09579	37.09726	36.59853	35.00140	34.69006	33.63749	33.41710	33.21889	32.92070	33.33323	33.33635	33.28955	33.22113	32.66087	32.69304	32.69408	32.71394	32.76895	32.77623	32.88956	33.02959	32.94159	32.78883	32.43336	31.45582	31.44436	31.57376	31.57477	31.69044	31.46689	31.75276	31.80805	31.80907	31.65858	31.63256	30.77559	30.40914	30.20791	29.82918	29.74456	29.69729	29.34308	29.35258	29.70288	29.87552	29.93167	29.96075	29.96194	29.55388
37.08350	37.08471	36.75756	36.44625	36.02228	34.81144	33.64024	33.34456	32.91929	32.92034	32.92140	33.26859	33.21972	32.87324	32.69164	32.69268	32.76093	32.76756	32.78522	32.64730	32.64734	32.63905	32.55103	32.51052	31.81128	31.72279	31.45472	31.58175	31.57445	31.46557	31.22925	31.23026	31.38476	31.38576	31.63124	31.44298	30.53728	30.28611	30.24206	29.89306	29.69605	29.34185	29.35112	29.38665	29.73592	29.87525	29.87621	29.93237	29.88028	29.55362
37.73369	37.53914	37.43499	36.73972	36.40810	35.67478	34.81216	33.43783	33.25094	32.91999	32.92104	32.70712	32.70841	32.69025	32.16870	32.25897	32.83738	32.77848	32.71540	32.64697	32.64804	32.64806	32.54031	32.51019	31.81095	31.69844	31.66737	31.68004	31.57413	31.23105	31.22893	31.22995	31.11786	30.85402	30.83212	30.53601	30.20010	30.20127	29.84292	29.02145	28.98917	29.39256	29.39351	29.39470	29.42064	29.73660	29.73757	29.79551	29.84252	29.52732
40.05719	38.79422	38.57818	37.73151	37.13531	35.83515	34.81178	33.53899	33.36279	33.31504	32.92069	32.77212	32.77341	32.66698	32.56531	32.45638	32.83703	32.72417	32.65900	32.65471	32.64667	32.53868	32.52647	32.33345	31.67663	31.64543	31.71593	31.74730	31.57173	31.09901	31.14084	31.08884	30.85273	30.51299	30.49731	29.74969	29.30880	28.83083	28.88793	28.94400	29.01569	29.38084	29.39324	29.39443	29.39122	29.48450	29.58440	29.58535	29.43445	29.32959
43.34404	43.12784	40.54914	37.56112	36.95558	34.81028	33.50994	33.34578	33.34687	33.25764	33.29501	32.92139	32.97017	33.18482	32.97735	32.97220	32.74390	32.74313	32.65866	32.55262	32.48954	32.49057	32.19811	31.67529	31.60046	31.56822	31.56921	31.49766	31.09562	31.11844	31.12107	31.08853	30.76300	30.49916	29.74845	29.28886	28.80653	28.82639	28.88765	28.94373	28.98267	29.29314	29.29617	29.31401	29.33577	29.38461	28.89861	28.91703	28.91819	28.72173
42.66388	42.35641	37.33773	36.90735	34.43815	33.35093	33.26115	33.26247	33.22311	33.21579	33.25834	33.31645	33.31761	33.18983	34.08338	34.74164	34.34475	32.79223	32.53063	32.18064	32.16507	31.19242	31.19366	31.23031	31.19806	31.19905	31.19795	30.73618	30.81406	31.09630	31.04383	30.94712	30.75541	30.03592	29.31327	29.14739	28.80624	28.58846	28.70590	28.94345	28.98239	28.98333	29.29380	29.29707	28.60286	28.64127	28.81503	28.89386	28.90752	28.90846
37.99869	35.53182	35.21867	33.07893	33.03189	32.55744	32.55848	32.65594	32.52737	32.52839	32.70887	32.76385	32.83876	33.31837	34.84310	34.74127	34.49535	34.14323	32.17512	32.10135	31.17241	31.15737	30.66777	30.63551	30.85564	30.85454	30.73257	30.73378	30.38268	30.41171	31.02213	30.85057	30.24852	29.77540	29.31297	28.85781	28.57872	28.37099	28.64310	28.91833	28.94098	28.96015	28.93298	28.49427	28.24537	28.25045	28.58570	28.78215	28.78330	28.74048
33.12835	31.54090	31.52765	32.06288	32.05344	31.97152	31.64127	31.50638	31.45449	31.45547	31.62139	32.04703	32.39610	32.83948	34.53452	34.46898	34.27803	34.04423	31.98994	31.09838	30.52703	30.51658	30.41289	30.44592	30.46766	30.44190	30.43040	30.27123	30.33352	30.34592	30.34689	30.36762	30.25445	29.40521	28.86077	28.51963	28.52054	28.55243	28.55334	28.55426	28.79410	28.76795	28.38874	27.73279	27.75867	27.75957	27.78762	28.44255	28.36973	28.37063
31.07630	30.08902	30.09021	30.13923	30.66373	30.66469	30.59203	30.35815	29.78209	29.78302	30.94342	31.05228	31.10434	31.37396	32.41262	34.10763	33.83906	31.71763	30.93301	30.42395	30.29132	30.27774	30.27063	29.95745	29.95008	29.87829	29.85221	29.85339	29.97074	29.99976	30.07765	30.30316	29.82110	29.35604	28.58105	28.51934	28.52025	28.43503	28.34807	27.94565	28.05478	27.81367	27.65709	27.38669	27.10519	26.97029	27.71646	27.79539	28.21663	27.66897
29.13044	29.01737	28.92900	28.92990	29.17365	29.17455	29.20657	29.20771	28.95053	28.95143	29.49956	29.51604	29.60510	29.65481	29.94431	31.59326	31.52365	30.10616	28.94555	28.95091	29.58342	29.63254	29.63372	29.63466	29.56703	29.10426	28.93691	28.95053	28.21076	28.32082	28.70300	29.66993	29.38393	29.10104	28.51815	28.51906	28.43361	28.03197	27.15324	27.04944	26.83819	27.04196	27.16267	27.16067	26.96501	26.96588	26.98721	27.54887	27.54996	27.20867
27.64085	27.64172	27.53397	27.51313	27.51398	27.51483	27.51049	27.81252	28.14603	28.15623	27.54447	27.69266	28.83509	28.96883	29.12201	29.36609	29.31615	28.94433	28.53802	28.44921	28.45012	28.85778	28.87139	28.99714	28.94714	28.92634	28.93036	28.16072	27.65378	28.00093	28.15188	28.64959	28.65074	28.39209	28.39299	28.31483	27.39814	27.03808	27.03895	26.72882	26.27742	26.83880	27.13951	27.14063	26.82461	26.87643	26.92862	26.92949	26.93057	26.93143
27.11159	27.08652	26.98704	26.51049	26.47772	26.47853	26.31659	26.29065	26.09616	26.09697	26.40969	26.52496	26.78189	27.07762	28.88955	29.08214	28.96258	28.53682	28.44800	27.33095	27.33184	28.29711	28.36576	28.36666	28.67810	28.66862	28.20272	27.63391	27.63479	27.67622	27.80172	27.88003	27.88116	27.89869	27.89854	27.46149	27.08148	26.21798	26.21882	26.21966	26.21679	26.21763	26.72800	26.82142	26.82228	26.82521	26.89578	26.90498	26.95191	27.00516
25.69692	25.64309	25.03112	25.03190	24.60763	24.60840	24.77254	24.82642	25.14100	25.14179	25.21416	25.78083	25.98591	26.14760	26.57898	27.73133	28.44307	28.39541	28.07867	27.33066	27.33154	27.36877	27.87877	28.20471	28.34129	28.34219	27.77317	27.63363	27.64594	27.65722	27.37826	27.37916	27.37195	27.40404	27.45310	27.17710	26.22923	26.26247	26.21857	26.20484	26.21654	26.21738	26.23800	26.39761	26.39845	26.40139	26.67035	26.73334	26.95166	27.11353
25.20263	25.02984	25.03082	24.58584	23.84542	23.84616	24.19218	24.27820	24.27898	24.32435	24.35417	24.84574	25.26956	25.46555	25.54147	26.50688	27.68312	28.07748	27.45973	27.33036	27.33645	27.36848	27.36959	27.37461	27.77111	27.81772	27.67912	27.64789	27.64877	27.35111	27.24342	26.92032	26.89426	26.65460	26.25849	26.26143	26.26228	26.26221	26.20374	26.21544	26.21628	26.21713	26.21797	26.23884	26.13756	26.38686	26.47699	26.73309	27.03287	27.09348
25.02876	24.76918	24.66775	23.72849	23.52772	23.52846	23.60490	23.49129	23.63311	23.91158	24.32484	24.44690	24.84023	25.27008	25.42809	25.49944	26.14054	27.08940	27.09026	27.18355	27.22785	27.29221	27.29747	27.33575	27.38236	27.38324	27.38412	27.57705	27.57793	27.15909	26.91916	26.89290	26.10007	25.72063	25.79679	26.26117	26.26203	26.26196	26.26431	26.21519	26.21603	26.21687	26.21772	26.13126	26.13731	26.20482	26.45518	27.05340	27.11720	27.11265
24.76811	24.75229	23.73991	23.54537	23.54611	23.60389	23.49008	23.45186	23.51773	23.65953	23.93697	24.05166	24.08519	24.83763	25.15311	25.35822	25.47297	26.12053	26.41306	26.45752	26.52752	27.26894	27.33459	27.38119	27.38208	27.38296	27.24974	27.25085	27.14858	26.89827	26.40864	26.09874	25.67946	25.25122	25.73683	25.99826	26.33244	26.65302	26.58831	26.26490	26.26263	26.26348	26.26432	26.13622	26.20373	26.43981	27.10124	27.18357	27.18469	27.18014
24.82171	24.41603	23.56510	23.56584	23.66094	23.43386	23.43979	23.45160	23.54236	23.68417	23.70662	23.93746	24.05236	24.27332	24.46918	24.71955	25.35874	25.36600	25.50114	25.80063	26.31017	26.56965	27.33431	27.38091	27.38179	27.24859	27.24945	26.88691	26.88777	25.66193	24.38026	24.80994	24.98676	25.24578	25.83268	26.07261	26.71764	26.67294	26.58806	26.26465	26.13207	26.13292	26.16091	26.17659	26.40953	26.47214	27.10098	27.18332	27.19382	26.89602
24.92093	24.38979	24.03821	23.69725	23.69800	23.61779	23.61854	23.51643	23.54210	23.68390	24.05162	24.17717	24.15636	24.23309	24.27901	24.46969	24.72640	25.17118	25.26962	25.31198	25.85974	26.36316	26.57046	27.29852	27.24847	27.24830	26.72272	26.22990	25.11265	25.11347	25.11429	24.97196	25.16357	25.74731	25.82723	26.40708	26.58129	26.55324	26.26354	26.13097	26.03640	26.04037	26.16899	26.39593	26.43221	26.48857	26.49256	27.10162	27.11212	27.10593
25.15199	25.05516	24.55935	24.39876	23.96018	23.95576	23.85695	23.64413	23.67707	23.88241	24.22802	24.80387	24.85160	24.41293	24.36389	24.53544	24.56219	24.81853	25.26935	25.30652	25.65465	26.26729	26.51926	26.66121	26.60906	26.25716	26.03318	24.85650	25.11552	25.11634	25.33752	25.35710	25.36960	25.64727	25.74582	25.86608	26.18185	26.18293	26.16840	26.13385	26.03927	26.04845	26.22082	26.43110	26.45488	26.45575	26.49232	26.84467	26.95818	27.09291
25.32585	25.26032	25.16598	24.55985	24.55546	24.43149	24.43227	24.35754	23.88138	23.93404	24.22776	24.88248	24.99924	25.00005	24.95602	24.81035	24.65642	24.96927	25.25766	25.40935	25.41562	25.61722	26.26809	26.26893	25.39061	25.42574	25.02888	25.02993	25.11528	25.67839	25.77388	25.68985	25.69092	25.74473	25.77814	25.99611	26.18055	26.18268	26.18897	26.16900	26.07993	26.13285	26.27995	26.28107	26.45568	26.45863	26.68898	26.94343	26.95602	27.09451
25.90083	25.85296	25.76558	25.52369	25.42080	24.93343	24.67108	24.67210	24.61325	24.29209	24.95302	25.01350	25.28038	25.47577	26.24886	26.30059	26.29729	26.08962	25.36048	25.36129	25.36525	25.32392	25.35615	25.38410	25.38492	25.42005	25.43024	25.53210	25.67937	25.77278	25.86590	25.97867	25.96207	25.91817	25.99502	26.29985	26.13242	26.18139	26.17080	26.16875	26.16960	26.23301	26.39372	26.47124	26.47940	26.65868	26.94071	27.12558	27.17989	27.18081
28.27245	27.96234	27.28514	26.64602	26.04789	25.55513	24.98064	24.98167	25.09939	25.30997	25.44302	25.56081	25.65012	26.56602	26.66501	27.13584	27.13256	26.19840	25.76703	25.36102	25.27504	24.88285	24.76763	25.33280	25.38466	25.41980	25.42998	25.43104	25.59771	25.80342	25.97754	26.81971	26.75840	26.69213	26.72005	26.29751	26.27122	26.13117	26.16222	26.16850	26.20483	26.34678	26.45319	26.47100	26.59784	26.89071	27.05928	27.31245	27.43976	27.49803
28.42056	28.30021	28.16556	27.47655	27.27678	27.22892	25.90633	25.65250	25.43339	25.90654	25.94890	25.94975	26.60827	26.89125	27.20679	27.18898	27.13227	26.29784	26.09264	25.36075	25.14651	24.85973	24.69254	24.69646	25.26163	25.35809	25.38075	25.43079	25.62866	25.89544	26.69955	26.67899	26.68010	26.64296	26.67607	26.46523	26.21475	26.21584	26.08097	26.16825	26.31026	26.47146	26.42274	26.47076	26.88958	27.00927	27.42282	27.50401	27.51668	27.70738
30.15737	29.91264	29.59392	28.77522	28.77618	28.60539	28.44161	27.77937	26.92416	26.83890	26.80759	26.83913	26.88594	26.89097	27.16853	27.17784	26.86947	26.79464	26.25963	25.80564	25.34158	25.32068	24.69229	24.69620	24.70785	25.28609	25.38579	25.52822	25.57952	26.34424	26.61813	26.67871	26.64183	26.64268	26.45274	26.42645	26.36759	26.18955	26.08072	26.14405	26.16365	26.37892	26.46937	26.89365	27.37190	27.48001	27.60499	27.60595	27.77605	28.95057
30.22755	29.98282	30.02682	29.75730	28.90244	28.85257	28.81929	29.11823	28.87118	27.92891	26.80730	26.79731	26.83997	26.88653	26.87390	26.86831	26.86919	26.79436	26.27437	26.26023	25.81350	25.61435	25.61542	24.84570	25.28501	25.28583	25.43641	25.51028	25.53815	26.02744	26.40077	26.61874	26.61985	26.45163	26.41597	26.35711	25.84229	25.85274	25.91442	26.10349	26.17694	26.61930	26.94746	27.46145	27.60827	27.68526	27.60477	28.88226	28.89982	30.67339
29.91099	29.91198	29.91325	29.48523	29.43950	29.31571	29.28765	28.98198	28.83039	28.11882	27.32132	26.70463	26.29889	26.30596	26.69681	26.82948	26.79295	26.27324	26.40294	26.33627	26.86021	26.73648	26.35853	25.61598	25.28579	25.31052	25.43927	25.49026	25.53790	25.85350	25.99888	26.61847	26.61958	26.41902	26.07919	25.84120	25.84204	25.90247	25.94497	26.25323	26.41731	26.73678	27.26998	27.60710	27.77479	27.95607	28.95608	28.97338	30.67209	30.87225
29.63287	29.60376	29.46943	29.31687	29.19306	29.12350	28.89120	28.82911	28.20087	28.14861	27.32102	26.64466	26.29860	26.28179	26.30652	26.50370	26.51599	26.34674	26.40267	27.04920	26.98256	26.86080	26.77266	26.63059	25.67641	25.58678	25.48061	25.49001	25.69553	25.82661	26.03087	26.74814	26.61931	26.41875	26.07892	25.84094	25.90113	26.05322	26.09470	26.48838	26.77401	27.27924	27.60563	27.86590	28.21004	28.99445	29.67692	30.73730	30.87094	31.06984
29.63253	29.60342	29.45976	29.03452	28.35753	28.20993	27.79450	27.79567	28.07323	27.50460	27.04807	26.96900	26.52614	26.29916	26.26699	26.04772	26.08909	26.34646	26.71708	27.11543	27.34826	27.78076	26.97727	26.90944	26.72163	25.95725	25.94042	25.70275	25.70151	25.83260	26.19869	26.62832	26.62945	26.53849	26.08283	25.90003	26.05186	26.28728	26.52980	26.99639	27.54746	27.64426	27.94464	28.20154	29.84014	30.27277	30.78186	31.63304	31.54268	31.54376
29.86351	29.73169	29.46877	29.17838	28.35721	28.21169	27.79834	27.40358	27.45494	27.33652	27.33743	27.35327	27.00307	26.60252	26.40671	26.05160	26.08882	26.38153	27.11969	27.48943	28.04386	27.95019	27.82116	27.82207	27.76891	26.89587	26.85876	26.19785	26.28506	26.31306	26.29729	26.71963	26.72077	26.71622	26.35294	26.33538	26.28591	26.53074	27.09210	27.71607	27.77922	27.99827	29.57346	29.83886	30.40451	31.53437	31.66089	32.42653	32.37894	32.18668
30.48974	30.49076	30.09395	29.69019	29.21221	28.53524	28.43645	28.24757	27.85262	27.85357	28.24357	28.68301	28.55859	27.17917	26.98108	26.55168	26.62009	27.11643	27.40122	28.24841	28.47725	29.66133	29.47811	28.63372	28.61490	27.89975	27.30349	26.94597	26.72436	26.76582	26.78923	26.79014	26.95783	27.03265	26.87210	26.74819	26.88345	26.96066	27.74613	27.82907	29.10964	30.19672	30.27384	30.40322	31.53302	32.42403	32.42515	32.42627	32.37869	32.30404
31.30334	31.26602	31.20411	30.99922	30.48452	29.49509	29.54167	29.57099	29.51043	29.47509	30.58603	30.41761	30.16433	29.34033	28.20756	27.91025	27.14211	27.40003	28.10070	28.46514	29.44812	29.76601	29.69347	29.16949	28.63436	28.25004	28.23387	28.10484	28.10576	27.47466	27.47556	27.69447	27.76958	27.88430	27.48175	27.15706	27.15801	27.98358	29.05441	29.18027	30.21106	30.21210	30.50472	31.46081	32.16756	32.39458	32.39569	32.34884	32.02594	31.71516
32.43610	32.39156	32.79367	32.69932	31.65806	30.62840	30.06743	29.76503	29.76504	31.80879	31.80984	30.97692	30.64829	30.63891	29.58197	29.21373	29.21469	28.46295	28.50651	28.60309	29.52890	30.43329	29.76698	29.32518	29.09201	28.72942	28.30685	28.29722	28.21057	28.24584	27.97001	28.16934	28.22422	28.22553	28.11799	28.06795	28.98076	29.34624	29.60278	30.26602	31.96882	31.96991	32.13137	32.13284	32.09536	31.98907	32.08367	31.67598	31.44893	31.15268
32.97426	32.95463	32.85441	32.82024	32.73209	32.05930	31.59040	31.50098	31.83854	31.83960	31.88338	31.85329	31.62425	31.36281	30.75015	30.05139	30.01083	29.43292	29.38439	29.58476	30.57024	30.67969	30.67894	30.01076	29.79293	29.10498	28.79666	28.84784	29.09541	28.57545	28.50833	28.43436	28.58377	28.49841	28.92978	30.06512	31.36078	31.36010	31.24139	31.97475	32.75429	32.70195	32.69056	32.44146	31.83030	31.43935	30.75043	30.48862	30.48989	29.50031
33.35828	33.28473	33.56778	33.98191	33.57928	32.91440	32.25328	32.01379	32.00139	32.10630	32.49192	32.20457	31.96206	31.62127	31.56593	30.91735	30.83897	30.67379	30.75484	30.86694	30.86801	30.75259	30.70714	30.35409	30.18776	29.79360	29.24817	29.24608	29.21376	28.60701	28.73809	28.88070	28.81193	28.92852	30.13775	31.85815	33.13924	33.06155	32.76324	32.75289	32.70295	32.65060	32.17497	32.17641	31.40367	30.58858	30.23609	29.05142	27.60850	26.41870
33.71315	33.71429	34.61515	34.54575	33.98267	33.45527	32.92967	32.36501	32.29760	32.74448	32.74557	32.50511	32.46914	32.47022	32.22692	32.22799	31.48877	31.49014	31.34161	31.03758	31.03865	30.99290	30.92459	30.81226	30.39119	30.05336	29.36025	29.31655	28.78579	28.78680	29.42405	29.61524	29.67072	30.13645	31.85677	33.25967	33.63964	33.53594	33.29208	33.23070	32.38795	32.01415	31.73274	31.19074	30.56645	29.03300	28.01333	27.19292	26.62413	26.73663
35.30928	34.91533	34.83905	34.80493	34.74411	34.00419	33.57276	33.57423	33.49856	33.40207	32.92918	32.90534	32.90262	32.73293	32.46161	32.22766	32.07068	31.48982	31.49087	31.31948	31.07704	31.07807	31.07944	30.97107	30.45849	29.70622	29.30412	28.80535	28.80636	29.42277	30.25964	30.31488	31.26571	32.03241	33.33217	33.65486	34.48912	34.31460	33.75840	32.74795	32.09690	31.66261	30.44966	28.75749	28.08622	27.56702	26.40779	26.56301	26.74176	26.91166
36.02970	35.46186	35.42814	35.05553	34.89859	34.34454	34.00496	33.80352	33.76523	33.72689	33.55236	32.99935	32.97171	32.73259	32.39062	32.03915	32.04021	31.91000	31.46769	31.27862	31.11409	31.07776	31.07269	30.75049	29.95043	29.42220	29.51998	29.58614	29.60071	30.25832	31.21505	31.34944	32.00290	33.33073	33.95715	34.48763	34.31277	33.94654	33.44754	32.24641	31.26213	30.30038	27.80689	27.42813	27.42900	26.33890	26.40754	26.74035	27.44797	28.17222
35.95151	35.84489	35.32607	34.89016	34.77056	34.27359	34.06334	33.99334	33.95506	33.98066	33.71475	33.55312	33.14999	33.08698	32.55585	32.03882	31.90100	31.90240	31.22165	31.22269	31.07954	30.24137	29.19927	29.29285	29.62273	30.17174	30.34656	30.15092	30.35483	32.55186	32.55299	32.57291	33.18351	33.80988	34.11741	33.94357	33.57071	33.14087	31.96476	30.37877	28.91447	26.74671	26.47045	25.96173	26.02826	26.33551	27.08173	27.47908	28.17103	30.13593
35.74477	35.32413	34.88863	34.76696	34.21811	33.97568	34.00899	34.01049	33.98436	33.98029	33.71439	33.46197	33.13361	33.09880	33.02227	32.07053	31.90067	31.60327	31.42197	30.77668	30.17215	29.96800	29.36333	29.56720	30.73420	31.08863	31.09508	32.01015	32.62955	32.75996	32.76109	33.07135	33.13749	33.45962	33.02543	32.67859	31.65490	30.43648	29.47006	27.38723	25.83377	25.38381	25.42841	26.02716	26.18785	26.99258	27.21508	28.35826	29.45196	31.37059
34.06179	34.06290	34.09968	33.90857	33.93668	33.53732	33.51248	33.91980	33.92303	33.68383	33.45531	33.36293	33.18815	33.06890	33.02192	32.07228	31.73508	31.42060	30.19157	30.23386	30.44119	30.44226	30.56951	30.99707	32.00798	32.99749	33.10016	33.10168	33.25238	33.13903	33.09124	33.13570	32.73107	32.36343	31.90825	31.04568	28.89114	27.00919	25.93303	25.64079	25.69372	25.80922	26.12793	26.21594	26.93305	27.10442	28.09420	28.70030	29.91030	31.34423
33.05234	33.05343	33.05489	33.28468	33.28579	32.81166	32.79614	32.79759	32.79872	33.00808	32.97163	33.18634	33.18780	33.11946	32.12180	31.79605	30.36133	30.19024	30.32125	30.41997	30.73169	31.61332	31.88313	32.04922	33.03870	33.81993	33.82112	33.82267	34.16580	33.93484	33.77163	32.83077	32.08926	31.21352	29.48202	27.61468	26.03093	25.83152	25.89801	25.89886	25.93932	26.66202	26.90900	27.90349	27.93776	27.98351	28.53011	29.09614	29.82320	30.55236
33.05198	32.93582	33.01406	32.91147	32.70877	32.69324	32.69433	32.73850	32.73964	32.67114	32.67222	32.77477	32.80531	32.07298	30.63823	29.86207	29.99928	30.29184	30.41862	30.93825	32.47416	32.47530	32.12859	33.03724	33.86111	33.87306	34.79316	34.16431	33.93337	33.67543	32.94461	32.02967	31.11224	28.97264	26.75859	24.87398	24.69176	25.95735	25.97593	26.76914	27.50812	28.31339	28.66168	28.62229	28.92175	28.94041	28.96951	29.06329	29.13470	29.95016
32.92711	32.92819	32.79275	31.98966	32.02498	32.42118	32.33816	32.32402	32.59286	32.59393	32.67188	32.59524	30.96387	29.29470	29.30093	29.99795	30.23715	30.77410	31.05125	32.06190	32.62675	33.48257	33.50388	33.54979	33.86082	34.79164	34.60967	33.84897	33.47087	32.71718	31.95333	30.51083	27.11074	26.23209	23.99530	24.22945	24.79467	25.97482	26.76801	27.78916	28.68164	28.68257	28.68350	29.28624	29.21600	28.94012	28.96922	29.06302	29.09977	29.30758
32.92673	32.78367	31.81342	31.80914	31.82991	31.92708	31.97086	31.97125	32.20197	32.20303	30.91241	28.69043	28.94632	29.52721	30.14112	31.32603	31.38535	31.51988	32.22789	32.82804	34.06315	34.35714	34.30151	33.85933	34.58711	34.60817	34.01923	32.90352	32.49969	31.50185	29.95387	26.29316	23.66645	22.24954	22.54626	24.22922	24.79444	26.34901	27.78799	28.66583	28.76819	29.23587	29.31279	29.33582	29.30861	29.22813	29.08125	29.05961	28.93666	29.11189
32.66995	31.81166	31.62087	31.80879	31.82957	31.87335	31.87441	31.53336	30.38894	29.33965	28.66838	28.84081	29.17881	30.14289	31.46078	31.73963	31.79586	32.78726	34.07418	34.33302	35.85466	35.73941	35.15588	34.76258	34.35275	33.86478	33.23869	32.13712	30.25266	27.78758	24.24031	23.36676	21.85554	22.03227	22.51882	24.20186	24.74210	27.20616	28.59061	28.75238	28.87112	29.33880	29.43745	29.76770	29.73321	29.73417	29.33521	28.91006	28.97187	29.20452
31.85279	31.61911	31.62053	31.80845	31.82923	31.85417	30.26776	29.47682	29.46231	29.47776	29.48606	29.13745	30.14154	30.70407	31.73821	33.10823	33.56092	34.07266	34.33149	35.97781	35.85434	36.02275	35.80801	34.67324	33.72493	33.13945	31.99586	29.17759	25.84807	22.90290	22.86718	22.82106	22.36044	22.31471	22.71924	24.20788	25.68532	27.23820	28.46355	28.81020	28.91880	29.48345	29.92770	30.14912	30.27529	29.90915	29.67496	29.40997	29.20329	29.36918
31.36443	31.62707	31.62019	31.64096	31.09982	29.42060	29.12817	29.68320	29.68430	29.61771	29.61876	30.03491	30.65178	31.18674	33.31256	33.55942	34.09259	34.21038	35.85662	35.85270	36.02116	36.70896	36.05516	34.17863	33.20215	30.55220	27.82593	24.46903	22.03390	22.15540	23.03980	23.22504	23.22606	23.19283	24.16516	25.48888	26.68228	27.50829	28.54874	28.91757	29.48845	29.72211	30.27364	30.30842	30.30943	30.27602	30.21025	29.90732	29.47920	29.53030
31.36409	31.36514	31.59283	30.07980	29.44109	29.53349	29.69237	29.77062	30.23805	31.13698	31.17443	31.13296	31.18535	33.04940	33.73878	34.41825	35.05761	35.91511	35.66263	35.59517	36.01837	35.56077	33.87128	33.06755	29.88222	26.29840	23.61179	22.05586	22.15445	22.34830	23.52917	24.53912	24.47250	24.54936	25.40964	25.87809	26.68203	28.46070	29.44813	29.76938	29.72084	29.84905	30.32759	30.46262	30.74263	30.74366	30.74470	30.51058	30.20377	30.36138
30.58400	28.93552	29.03341	29.61106	29.83290	29.89835	29.89942	30.27818	31.51295	32.41113	32.60510	32.60625	33.04792	34.32500	34.32623	34.99499	35.67500	35.39589	35.03205	34.64941	34.36034	32.87189	30.97982	27.97058	25.14533	23.41028	22.15251	22.17953	22.34734	22.82730	24.64010	25.43266	26.11204	26.14102	26.35445	26.70485	28.10705	29.34418	29.49268	29.55204	29.65799	29.77474	30.46092	30.78300	31.47453	30.87798	30.88530	30.88634	31.34365	31.51901
29.14073	29.14178	29.37627	29.98209	30.83392	30.83504	31.16400	32.72163	33.14315	33.58219	34.63288	34.58009	34.41496	34.41618	34.96745	35.67342	35.25146	34.77158	34.44662	34.01007	30.78697	29.36935	26.52937	24.53133	23.40928	22.24837	22.27096	22.39011	22.82631	24.26713	25.69192	26.91894	27.96063	27.96155	27.27883	28.10584	28.51240	29.34389	29.41471	29.41569	29.56003	29.68770	30.38658	30.46206	30.89776	30.93742	31.01257	31.51916	31.72140	31.83412
29.20065	29.43480	30.02848	31.03219	31.98927	32.41349	33.28226	34.21821	34.79082	35.42746	36.04462	36.74231	36.71076	36.38814	35.76552	35.00454	34.54921	33.52062	32.29428	29.88304	26.92479	25.62586	23.37062	23.14899	22.24741	22.37618	22.44093	23.77347	24.26608	25.69081	27.00788	28.11014	28.39052	28.58233	28.58328	28.58423	29.23920	29.40824	29.41443	29.41541	29.44037	29.69472	29.79689	29.89844	30.46995	31.01437	31.51782	31.64765	31.80666	32.30317
31.06863	31.06976	31.14288	32.42024	33.22582	34.36718	34.79020	36.74327	36.74463	36.74594	37.77182	37.52682	36.18968	35.93456	34.62874	33.44066	32.18372	30.80491	27.68917	26.23076	25.54690	23.38910	22.47260	22.37445	22.37521	22.46598	23.91861	25.03614	25.68012	26.64867	27.38737	28.43166	28.99177	29.41700	29.64837	29.82240	29.82338	29.78720	29.40894	29.43182	29.45469	29.79562	29.86546	30.04319	30.24664	30.78370	31.60246	31.98835	32.23081	32.70741
31.43443	31.43559	32.41876	33.32183	34.54158	35.47429	36.68820	36.68994	36.69130	36.80907	37.44665	36.91372	35.71118	34.36324	33.15434	31.52135	29.72733	27.06343	26.07950	25.59051	23.61722	22.63406	22.67917	22.67994	23.83602	24.84950	25.03476	25.67901	26.64751	27.54138	28.19873	28.99017	29.65445	29.65543	30.41416	30.41516	30.11149	30.04286	29.93699	29.43153	29.78348	29.85333	30.04149	30.24533	30.50514	30.79491	31.98699	32.15910	32.36950	32.40611
32.90666	32.90788	33.32032	34.49594	35.54884	35.87574	36.21025	36.54831	36.31589	35.93801	35.92668	35.70918	33.93458	31.56169	31.51998	28.65015	26.58241	26.13581	25.34294	24.74593	23.69605	22.81892	22.81997	24.09302	25.09249	26.13142	26.45003	26.53559	27.42353	28.00222	29.02846	30.71796	30.59640	30.28363	30.28462	30.28561	30.05594	30.09066	29.93670	29.55431	29.69612	30.02934	30.14033	30.50383	30.76140	32.00231	32.32419	32.38375	32.40472	31.29290
33.56752	33.66721	34.71346	36.09173	35.82948	35.76530	35.72493	35.53947	35.55527	34.56269	34.29257	32.65114	31.56864	29.88470	27.19569	26.64394	25.29696	25.21907	25.07124	24.83722	24.19269	23.99825	24.09197	25.10160	26.11736	26.44784	26.46330	27.34424	27.88435	28.81022	30.40830	30.37201	30.29692	30.11771	29.66992	29.67089	29.71370	29.78074	29.22992	29.34251	29.80015	30.08166	30.45692	30.74025	31.69633	32.23196	32.32391	32.38415	30.79986	31.09749
34.59216	34.84141	36.30903	37.25307	35.71465	35.22289	35.11509	34.97818	33.78578	33.66642	31.52728	30.35508	28.54644	26.66305	26.48553	25.47753	25.32491	25.25198	25.21128	25.07182	24.92629	24.93134	25.10036	26.05757	26.44667	26.93951	27.27232	27.42193	28.80889	29.00521	30.38670	30.25963	30.19505	29.86086	29.66958	29.18111	28.58050	29.32336	29.51112	29.60990	30.75683	30.74962	30.82556	31.00889	31.61150	31.66064	31.69312	30.40701	30.61176	31.09095
37.80853	37.68018	37.95060	36.85188	35.91932	34.86205	33.50353	33.36343	31.48428	30.88144	28.89406	27.69813	26.47515	26.12672	25.81361	25.65693	25.59649	25.52356	25.48807	25.48378	25.48469	25.51272	26.13888	26.68488	27.00042	27.30199	27.42140	28.77499	29.00465	29.60613	30.38041	30.33827	30.26119	29.93638	29.66398	29.01939	29.08174	29.38418	29.70522	30.82321	31.00846	31.00126	31.00825	31.00939	30.98677	30.01447	29.74426	29.74540	30.50367	31.22692
37.53310	37.19291	36.95647	36.21784	34.82093	32.59275	31.31796	29.90878	29.85582	28.55197	27.77766	26.64546	26.64643	26.47658	26.32081	26.30304	26.67028	26.57866	26.16017	26.16111	26.16204	26.22126	26.63440	27.13550	28.11197	28.12691	28.25706	28.95427	29.60556	29.99508	30.38612	30.50487	30.33984	30.01503	29.78955	29.55338	29.48073	29.70460	30.91852	31.28365	32.19754	32.19558	31.02649	30.91724	29.78091	29.73319	29.73431	29.77885	31.07066	31.77369
36.09238	35.97219	35.69100	34.31603	32.21950	30.82193	29.67641	29.32553	28.57535	27.99945	27.49079	27.24393	27.24491	28.03588	27.92041	27.69521	27.68475	27.24106	27.12773	26.64603	26.42686	26.63390	27.44298	28.15022	28.24804	28.24671	28.38416	29.55075	30.10909	30.50014	30.77659	30.77769	30.54397	30.11767	30.13817	29.65153	29.67112	29.85160	30.96284	31.27818	31.27593	31.12921	30.92729	29.78028	29.73256	29.73368	29.62161	30.69097	30.41534	30.27438
34.75753	32.70394	32.16413	31.49293	29.75170	29.67589	28.83119	28.66958	28.61743	28.02748	27.97427	27.94930	28.09671	28.03638	27.96561	27.91149	27.83113	27.71431	27.27059	27.27157	27.44056	28.14661	28.14760	28.21732	28.27872	28.46823	29.35265	29.89291	30.73604	31.12714	31.07929	30.97829	30.80845	30.33916	30.22963	29.91245	29.75842	29.97863	30.62566	31.16115	31.27985	31.28101	31.10415	29.78077	29.42802	29.40694	29.90743	29.74350	29.51373	28.83656
31.25972	31.26083	30.47276	28.97053	28.93209	28.83068	28.83171	28.78338	28.75188	28.69680	28.69783	28.74576	28.72078	28.01711	27.95986	27.91197	27.91296	27.77986	27.78084	28.31875	28.31975	28.29364	28.26572	28.36148	28.65114	29.00716	29.96211	30.96255	31.34948	32.11314	32.14755	31.99656	31.12689	30.80448	30.67736	30.30982	30.06048	30.15736	30.29512	30.62732	31.16281	31.07847	31.07961	30.71440	30.35745	29.55605	29.39408	28.31201	27.93742	26.26012
29.57967	29.06574	28.47796	28.48316	28.86757	28.86861	28.94550	28.94656	28.94759	28.94865	29.19882	29.18740	29.28003	29.24994	28.94179	27.91246	27.90408	27.88114	28.25091	28.31924	28.34313	28.38995	28.74062	28.96866	29.15195	30.51117	31.04047	32.01250	33.18357	33.16216	33.10316	32.67999	32.17598	31.12855	30.67786	30.67898	30.37295	30.29450	30.31544	29.91503	30.62895	30.95270	30.66890	30.11469	29.89022	29.31939	27.12206	26.29261	26.24443	26.23282
28.82129	28.47539	28.47641	28.47745	28.80457	28.93668	28.94603	29.16862	29.12704	29.54018	29.49757	29.39881	29.34160	29.17660	28.62262	27.87965	27.88063	27.88162	28.27532	28.38634	28.56326	28.95560	29.23707	30.18723	30.78552	31.37007	33.01578	33.65907	33.66686	34.20610	34.06142	32.98506	32.55974	32.05569	31.03634	30.65812	30.55701	30.13076	30.13188	30.13300	30.74440	30.84972	30.43432	29.76961	29.31882	26.94428	26.15578	26.15670	26.29391	26.46310
28.43151	28.43255	28.44889	28.66136	28.79886	28.91204	28.94656	29.12653	29.80533	30.74447	30.48542	29.34109	29.26826	28.80256	27.90878	27.88013	27.88111	27.94350	28.46216	28.80839	29.84310	30.21870	30.65732	32.69890	32.85972	33.01513	34.41874	35.31216	35.25405	36.06405	34.73460	33.91521	32.81763	32.05622	31.03685	30.48966	29.07896	30.12188	30.08334	30.57894	30.21297	30.19580	29.71435	27.69110	26.54757	25.69736	26.29925	26.30019	26.84928	27.90845
28.38219	28.33648	28.38085	28.67992	28.69015	28.76708	29.00959	29.68839	29.89583	30.43084	30.43188	29.74944	29.20251	28.81970	27.92591	28.10066	28.11260	28.55801	29.10656	30.25894	30.74707	33.19094	34.37959	35.98869	35.94447	35.94582	36.18306	36.26899	36.38943	36.19275	35.41472	33.89283	32.86821	31.63858	29.75226	29.09452	29.09558	29.95130	29.89435	29.64132	29.49617	29.54097	26.30126	24.19546	24.51371	25.79383	26.57328	27.40128	29.65877	29.37250
28.07007	28.07107	27.95853	27.87949	28.20031	28.34457	28.61909	28.82570	29.51009	29.89740	29.80765	29.80336	29.23526	28.96896	29.10105	29.42990	29.59316	30.99395	31.79995	33.34430	35.44956	35.95872	36.88946	38.45059	40.04501	38.82717	37.61324	37.57399	37.08953	36.02034	35.28604	33.52761	32.24900	29.80174	29.21560	29.20041	29.20147	29.60641	29.27814	29.19875	26.91328	24.50490	23.38448	23.95710	24.60808	25.95923	27.48009	29.77623	30.78290	30.79756
27.66236	27.63837	27.37905	27.40388	27.46299	27.66869	27.84426	28.63101	29.23407	30.02864	30.21094	30.21203	30.42529	30.59390	30.74669	30.96560	32.38534	34.41634	35.14354	36.08982	37.10635	37.81748	38.86926	40.15524	40.32347	39.93361	37.82222	37.25471	37.08302	36.71533	34.09523	32.31551	30.90601	30.24510	29.56024	29.24631	28.78518	28.99129	28.90665	26.90133	22.30639	22.50550	23.38484	23.95748	25.52025	27.45762	28.73054	31.07167	31.44002	31.51595
27.29420	27.29513	26.14564	26.20473	26.56758	26.88974	27.90193	29.42593	30.04681	30.49868	31.47256	32.20567	32.38887	32.84167	33.46350	34.49354	34.87056	36.94852	37.35656	37.54847	37.77682	38.86854	40.25341	40.51383	40.27416	39.76446	37.25399	36.84468	36.71462	34.15297	32.61315	31.39696	30.75741	30.40715	29.78566	28.51031	28.11479	28.05267	25.46824	22.30494	22.19737	22.50585	23.38520	24.29977	25.97990	27.92670	29.36936	31.78730	32.52708	32.52301
27.51699	27.51795	27.59681	26.60560	26.88926	27.90147	29.42540	30.16380	30.62722	31.47202	33.05411	34.21738	35.05973	35.89949	37.48135	37.66672	37.34233	37.17683	37.35722	37.54914	37.66191	38.87981	40.15516	40.27343	39.76371	37.87524	36.84396	35.88981	33.66080	32.61254	32.11356	31.24838	30.93871	29.94909	29.43029	28.11431	27.99581	24.10805	22.30451	22.21449	22.30083	22.41015	23.60492	24.93080	26.12235	28.14754	29.36984	32.85347	33.79438	33.29322
27.67929	27.68026	27.88786	28.32258	28.90068	29.42491	30.16326	30.99583	31.93006	33.12738	34.79880	35.12881	36.25255	37.86674	38.22284	38.07438	37.79984	37.43802	37.18296	37.35925	37.46787	38.54825	39.09975	38.93031	37.67239	36.66407	35.88390	33.01298	31.88767	31.94734	31.72012	31.25674	30.48554	29.46038	28.47735	27.31164	23.80561	21.39788	22.22241	22.22318	22.34812	23.51888	23.73011	24.93119	26.21049	28.14800	30.86431	33.83197	33.79488	33.79084
29.51003	29.40821	29.68945	29.69049	30.36423	30.62729	31.11806	32.00832	33.28069	36.61379	37.32826	37.61367	38.14798	39.69819	40.68241	40.36660	39.98494	38.25051	37.47184	37.15271	37.15401	37.15536	37.03351	36.85875	35.78093	34.83339	32.27030	31.63599	31.72767	31.71955	31.25455	30.55124	29.48598	28.47689	25.93229	22.29815	20.48646	21.42430	22.22275	22.43517	23.43386	23.64406	24.50199	24.93158	26.66237	28.45141	31.24446	33.83249	34.35978	33.79657
32.71967	32.51329	31.25967	30.91313	31.05838	31.37499	31.73537	33.22708	36.57568	37.33563	38.03919	38.55767	39.43575	40.76704	40.77383	41.73681	41.03246	39.91208	37.46602	36.90655	35.87410	34.80973	34.80258	33.86956	33.09077	31.33579	30.17759	31.30505	31.02673	30.97395	30.55069	29.43126	26.51828	23.99419	21.39636	20.40471	20.55565	21.42464	22.43474	23.18380	23.56220	23.69558	24.61410	25.01135	26.66280	28.56586	31.09870	34.32300	34.36030	34.15771
34.24253	32.69538	31.26556	30.91368	30.92011	31.40731	32.42365	34.94524	36.86540	37.33630	37.60600	38.04128	39.38757	40.77312	41.70184	41.72194	41.03316	40.14667	37.42397	35.69331	34.13821	32.68113	32.31445	31.30597	31.18096	30.25786	30.25578	30.08591	30.42789	30.06293	29.05344	25.80163	21.50301	21.18902	20.46880	20.56656	21.23200	22.45918	23.24495	24.07191	23.70055	23.88098	24.72798	25.10112	26.54520	28.64299	31.06890	33.60598	34.06134	33.38674
35.86296	34.24429	32.10436	30.89343	30.80006	30.96440	32.25266	34.94587	36.05972	36.37727	36.37855	37.49591	38.02248	40.49483	40.58170	40.97540	40.29364	39.92451	36.99061	34.07307	32.61593	31.10051	30.50864	30.35240	30.35344	30.13226	29.93002	29.51406	29.24496	28.38753	25.64151	21.53498	20.45005	20.44031	20.56616	20.66185	22.09517	22.50650	24.01718	24.22470	24.30382	24.56471	25.09121	26.17075	28.08709	29.13632	30.77368	31.28794	32.38111	32.24743
39.73112	36.35067	32.92718	32.17256	31.06759	31.32142	32.20178	33.18946	35.19527	36.11265	36.16072	37.27286	37.69070	37.69311	37.96143	38.81352	38.56180	36.94002	34.17971	32.44419	31.04575	30.50811	30.50916	30.35292	30.22785	30.02567	29.34464	29.24449	27.90446	25.65882	22.13282	20.61285	20.60267	20.70062	20.81713	22.00086	22.61461	23.90699	24.19607	24.33575	24.60672	25.73660	26.17022	27.31906	28.08754	29.13678	29.33612	30.68205	30.68308	30.64551
41.46622	39.73318	36.41692	32.77897	32.25143	32.09625	32.20235	33.19006	33.99749	35.12020	35.96366	36.62330	36.62454	35.69654	35.55038	35.41526	35.26221	33.88537	32.54045	30.67738	30.65173	30.65598	30.61119	31.07307	30.53120	29.44034	29.13033	27.91445	24.87738	22.83126	21.50747	21.26405	20.77556	20.91715	22.04114	23.33595	23.90653	24.00027	24.29479	24.60628	25.71438	26.18750	27.31850	27.71112	27.97933	29.03304	29.11420	29.83178	30.57004	30.52722
43.33213	41.46844	38.52609	35.05083	32.82743	32.39409	32.69160	32.77496	33.68172	34.12564	35.07209	35.14196	35.14314	33.88928	33.57535	32.65520	32.59904	31.38081	30.86909	30.67792	30.68210	30.80075	31.20692	31.42820	30.25537	29.22605	27.91395	24.88741	22.84856	22.07346	21.61317	21.68487	21.47355	22.79293	23.72079	23.90612	24.00503	24.35405	24.44361	24.85519	25.93990	27.31801	27.41204	27.71156	27.83191	27.95778	29.03448	29.11570	29.49040	30.39938
41.98744	41.95466	39.46137	37.27307	35.47480	33.48006	33.00593	33.00713	33.57621	33.99932	33.95572	33.88751	33.81787	32.90044	31.85470	31.41254	31.23608	30.86857	30.86964	30.87077	30.87182	31.20640	31.44847	30.97324	29.96814	28.14680	24.66994	22.64185	22.38774	22.12284	21.83429	21.87302	22.91562	24.05056	24.35524	24.38219	24.80985	24.90990	25.14775	26.04281	27.35714	27.62722	27.71100	27.71200	27.60875	27.71683	27.98631	28.73532	29.04029	29.62176
40.42688	40.41797	39.81455	39.46345	37.12946	35.53011	34.30952	34.31075	33.94876	33.64557	33.64671	33.37546	32.89056	31.43898	31.46193	31.33761	31.26996	31.15757	30.97425	30.93289	30.85369	30.59323	30.28355	29.96769	28.14631	24.66954	22.06632	22.01495	22.06780	22.12692	21.97131	22.78538	24.17114	24.65538	24.65619	25.42224	25.25381	25.34345	25.59508	26.82477	27.36071	27.74706	27.90140	27.67046	27.57001	27.68071	27.68381	27.96180	28.73674	29.70481
39.84059	39.58526	39.81528	39.07428	37.26896	35.53075	34.55162	33.96008	32.94653	32.44862	32.22008	31.49616	31.53417	31.53534	31.53642	31.52197	31.94889	31.67609	31.54128	31.14527	30.44887	30.11747	29.18720	27.66972	24.66493	21.39025	21.29293	21.85253	21.90537	21.89496	22.12294	23.93069	24.85943	26.49998	26.33492	26.11773	26.11859	26.16335	26.32817	26.64562	27.08076	27.70050	27.66991	27.50057	27.52027	27.59970	27.27464	27.96224	28.73718	29.84329
37.18713	37.08557	39.04882	37.69195	36.08541	34.87151	33.90849	32.72948	31.60469	30.87078	30.95616	31.51230	31.80647	31.80767	32.46042	32.18981	32.06697	32.39777	31.33701	31.05739	30.11694	29.18677	27.21903	25.21793	21.83326	21.32492	21.29328	21.29402	21.38545	21.71898	22.23182	24.23935	26.63514	27.18418	27.12557	26.33626	26.12004	26.16377	26.21580	26.43926	26.79499	26.83050	27.14152	27.14245	27.23843	26.38392	27.40678	27.96268	28.95780	30.03727
34.33357	34.35248	36.22106	36.08979	35.03941	33.91215	32.72889	31.58858	30.01909	30.06077	30.23355	30.39894	31.78570	32.68898	34.59801	34.99945	34.61732	34.21327	31.96492	30.72549	29.29986	27.22696	25.13617	22.31583	21.73144	21.25916	21.24357	21.29436	21.44525	21.75481	23.09936	25.46717	27.23166	27.40607	28.27087	27.12946	26.38034	26.16418	26.14833	26.04689	26.19715	26.19283	26.19367	25.34075	25.54537	26.51604	27.82012	28.62419	30.03665	32.20011
34.33420	34.33544	33.90572	33.90694	33.80925	32.72840	31.58801	29.87293	29.73293	29.87972	29.28047	30.30187	31.60511	33.09338	35.14565	35.06417	35.78241	34.41507	33.24406	29.88144	27.39894	25.73005	22.49446	21.75822	21.46682	21.25951	21.26018	21.29471	21.45186	22.64508	23.53887	25.46759	27.42746	27.74840	27.67100	27.12154	26.42418	26.06643	25.61123	25.42650	25.42731	25.26507	24.78279	25.02925	25.84782	27.03792	29.28116	30.62579	33.53057	33.63324
34.33484	33.87922	33.35121	32.06788	31.78052	31.58754	29.87239	29.73247	29.71057	29.46336	29.61218	30.08482	31.52343	32.75866	34.59190	34.69814	34.68117	34.22811	33.04974	29.22394	26.79949	24.24371	22.07061	21.52696	21.52765	21.52839	21.32832	21.46675	22.34210	22.90050	23.56097	25.48430	27.42790	27.67056	27.64743	26.37654	26.06594	25.10725	24.84752	24.85254	24.57011	24.71724	24.97232	25.36938	26.57052	28.78117	30.75581	34.47981	36.24276	36.58007
33.87861	33.35071	32.01427	31.47753	30.29117	30.14453	29.88334	29.73301	29.52128	29.52234	29.84997	30.20444	30.67548	31.95855	32.44371	32.86446	34.09666	33.08052	31.00012	28.19579	24.53624	22.13222	21.99858	21.95593	21.62602	21.75506	21.66711	22.59573	22.62253	23.20685	24.33360	25.42523	26.75833	27.44076	27.28921	25.84310	24.83623	24.13693	23.91979	23.92479	24.13241	24.85451	25.19747	26.03280	28.45645	30.48622	34.47908	36.59201	38.25263	37.99738
32.61857	32.35555	31.47697	30.11379	30.33439	30.29284	30.29386	30.02548	29.84181	29.84288	29.72726	29.78256	30.05777	30.45947	31.69972	31.56415	31.15256	30.94937	29.22182	25.59730	23.85161	22.09610	22.02084	21.62569	21.86520	21.86598	22.68398	24.27173	24.27249	24.30942	24.39682	25.22526	26.21376	26.57785	25.98372	24.83061	23.73506	23.74109	23.03963	23.25271	24.24877	25.42215	25.57555	27.71543	29.21692	31.87545	36.52853	38.23523	38.21407	38.18870
32.35498	31.54115	30.67459	30.34121	30.41611	30.56617	30.70198	30.48246	30.78761	30.61485	29.86338	29.78309	29.65804	29.62576	29.44441	29.65105	29.48838	29.32666	26.14598	24.24143	23.07538	22.09959	21.67331	21.86485	22.08772	22.59482	24.44445	25.09315	24.70698	24.29666	24.31059	24.33126	25.06467	24.87344	24.27658	23.73468	23.73543	23.79369	24.00128	24.16151	25.57905	26.19299	27.36648	29.00604	31.14561	33.47542	36.74828	38.34809	38.26380	38.23845
31.54060	31.00239	30.58154	30.50110	30.58746	30.74959	32.27273	32.69051	32.62959	31.97739	31.17277	29.73897	29.51691	28.99492	28.48106	28.30492	27.69616	26.29880	24.43750	23.44974	23.03778	21.63336	21.88326	22.08736	22.08810	24.63371	25.53693	25.24256	25.09431	24.72074	24.14085	23.65116	23.57673	23.75602	23.73423	23.30086	23.96035	24.00088	24.19970	26.14693	26.19247	27.32526	28.23359	29.56336	32.54457	35.56001	38.63174	38.62792	38.54971	38.46557
31.60976	31.00296	30.74232	30.84334	30.97967	32.47746	32.99072	34.02100	34.47492	33.66043	31.79362	30.73583	29.36326	28.48066	27.24724	26.46098	25.81091	25.01105	23.79774	23.34458	21.91509	21.63372	21.88363	22.07214	23.98339	25.57409	26.40054	26.11556	25.19781	24.58336	23.11492	22.39725	22.39795	22.47076	22.56231	23.52577	24.19680	25.54915	26.69073	27.09589	27.46042	28.19654	29.15717	30.75416	33.01389	37.27531	38.63235	38.95453	39.58668	39.27071
32.13236	31.62086	31.15856	31.40110	32.32698	32.55510	34.50339	36.33863	35.18056	34.20705	32.89470	30.73636	29.35273	27.25103	26.46051	25.81470	25.01061	24.10593	23.99597	22.71230	21.91545	21.64242	21.88401	22.13806	24.33589	25.48166	25.44765	25.43078	25.06045	23.05822	22.21234	22.21309	22.33193	22.46428	22.78720	23.77682	25.71162	26.85432	28.83094	29.01237	29.02166	29.20665	30.22771	32.53117	34.56192	37.32191	38.68212	39.00431	39.67622	39.67766
33.30294	32.40899	32.26212	31.97313	32.22665	33.02347	36.49102	37.46091	36.05411	34.45868	32.89526	30.49117	29.20635	26.98633	26.16686	25.21641	24.50153	24.06985	23.07307	22.15929	21.91582	21.69489	21.83953	22.09134	24.36557	24.82327	25.11038	24.97244	23.03588	22.19009	21.89250	21.95798	22.48352	22.71526	23.19562	25.03818	26.85380	28.87017	29.20220	29.30888	29.49375	30.22720	31.43696	32.75979	35.42870	37.56931	39.03624	39.98934	40.24882	39.86007
34.97403	34.65589	33.92896	32.98614	33.10172	34.61236	36.38340	36.20667	36.05475	34.06401	32.12449	30.34795	28.44808	26.88781	25.83982	24.69134	24.44254	23.17386	22.22040	22.18989	21.97770	22.03165	22.03234	22.73849	23.40661	24.13204	24.04408	22.56344	21.95090	21.87025	21.76203	21.87764	22.63634	23.13781	24.63428	26.83560	28.55481	29.20173	30.64459	30.64568	30.39230	31.43642	32.62424	33.33234	36.24187	38.99058	39.98850	40.27485	42.36667	42.23639
35.45657	35.34446	35.70926	34.00149	34.00259	34.19076	34.54495	34.39313	34.13216	32.57019	32.07295	30.12658	27.84750	26.43620	25.74333	24.38487	23.57184	22.06481	22.06550	22.22154	22.26563	22.26640	22.51544	22.59908	22.48605	22.48680	22.18672	21.91615	21.86985	21.76170	22.00356	22.01374	22.98594	24.57646	26.52346	28.18210	28.72896	30.60133	30.89589	31.44091	32.09154	32.94268	33.17273	35.90037	38.70678	39.49948	40.15267	41.45020	42.29096	42.23705
38.58137	38.48598	36.71929	35.65912	34.12769	34.02065	33.97279	33.74178	33.08050	32.16484	30.80144	29.64662	26.43574	26.08755	24.24039	23.47666	22.02585	21.58924	21.64810	22.20021	22.26600	22.48800	22.40941	22.33401	21.36422	21.18044	21.23430	21.43352	21.65233	21.91095	22.04151	22.98558	25.24951	26.31417	27.35431	28.13270	29.08884	30.85261	31.44029	32.48656	34.73278	36.55157	36.55272	36.62722	36.79050	36.94452	38.27174	40.12341	41.58969	42.23771
38.58208	38.48669	36.66792	36.16969	34.47852	33.92756	33.68307	33.08005	32.05250	30.81667	29.71488	27.42434	26.08711	24.21298	23.43249	21.98513	21.58678	21.58960	21.61928	22.20058	22.21630	22.40909	22.33362	21.23911	20.75138	20.75208	21.21168	21.33682	21.76543	22.10694	23.07912	25.27732	26.73701	27.17756	27.38730	27.69290	28.63615	30.91059	32.43575	34.68204	36.52471	36.62757	36.65487	36.62780	36.86115	36.94511	38.03698	38.03836	38.96992	39.87641
37.75971	37.58519	37.20520	36.05896	34.38544	33.68264	32.74247	32.05208	30.70638	29.76970	28.23479	26.15137	25.34777	24.11573	21.94097	21.52393	21.58714	21.61167	22.05724	22.13108	22.15513	22.06410	21.25961	21.03325	21.03389	21.03460	21.31848	21.63880	22.26932	23.20927	24.76217	26.77839	28.08993	27.35617	27.69236	27.97023	29.04260	31.27529	33.07239	35.83189	36.50124	36.62815	36.70249	36.69844	36.94437	36.96696	38.03758	38.03895	38.04017	37.83840
37.58454	37.41207	36.19695	34.73749	33.91851	32.50567	31.70024	30.70598	29.79212	28.23443	26.17806	25.42272	24.13824	23.47055	21.88770	21.80641	21.87172	22.36619	22.16405	22.13144	22.07161	21.60115	21.25995	21.23980	21.03965	21.17708	21.58517	22.57995	23.30631	24.95914	26.68386	28.27496	28.29462	28.36920	28.33875	29.04212	30.69765	32.47318	34.50546	35.92864	36.62743	36.70192	36.69771	36.91656	36.95018	36.96756	38.04340	38.03955	37.84093	37.68724
37.41143	36.19648	34.76085	33.86602	32.76150	31.69985	30.72115	29.55671	28.18011	26.52285	25.49364	24.13540	23.52850	22.50107	21.93081	22.00662	22.37623	22.36657	22.33805	22.07131	21.86455	21.60150	21.26029	21.26101	21.45576	21.58485	23.00281	23.92463	25.04844	26.79938	28.66257	29.48108	28.82183	28.71601	29.06740	29.88926	32.30220	34.57912	35.23394	36.97636	37.00963	37.01098	37.01739	37.05116	37.05235	37.63320	38.01727	37.95795	37.84152	37.67713
35.15974	34.14086	33.70866	32.76108	31.73784	30.72078	29.19459	28.29538	27.05944	25.78320	24.11623	23.20272	22.53612	22.58483	22.69524	23.22617	23.10906	22.76344	22.24351	21.90225	21.60738	21.26000	21.26063	21.73763	21.94473	23.07554	24.20094	24.93950	26.79887	28.73735	30.72185	30.23117	29.04286	29.44805	29.71381	31.00236	34.04747	35.23337	36.32347	36.97696	38.34290	38.34430	37.37788	37.48176	38.10737	38.21035	38.09216	37.95855	37.84211	36.98795
33.36743	33.25096	32.05489	31.51845	30.65465	29.19424	28.29490	27.14662	25.78278	24.64220	23.13459	22.51707	22.58444	22.67306	23.17155	23.17235	23.10944	22.65014	22.01768	21.43890	21.26589	21.26661	21.75602	21.99868	23.10643	24.35838	26.55624	27.09989	28.73681	30.29422	30.30582	30.38181	30.21589	30.29429	30.75011	32.95390	33.99992	35.30190	36.32407	38.17186	38.63754	38.63896	40.22787	39.29909	39.08407	39.15664	40.02943	39.64893	38.47898	36.98853
33.20148	32.03366	31.38571	30.64386	29.19375	28.28914	26.84782	25.53337	24.62825	23.46273	22.46250	21.88379	22.52645	22.67241	23.15734	23.15814	22.75551	22.48402	21.34047	21.26561	21.26623	21.47355	22.13707	23.45677	24.88628	27.00739	27.20796	29.59801	29.59889	30.29470	30.38126	30.55373	30.62053	30.83011	32.95326	33.20032	34.00048	36.14709	36.32467	38.46650	38.94640	39.20613	39.36208	39.36353	39.38574	40.02878	40.27913	40.03155	39.65916	38.53330
31.53348	31.35863	30.64337	28.86977	28.28867	26.76418	25.41903	25.08406	23.45193	22.12318	21.84485	21.86957	22.27542	22.52448	22.61194	22.61271	22.48364	22.05642	21.34082	21.26596	21.39491	21.97814	23.31231	25.07041	27.37120	29.67962	31.42849	31.03962	30.79776	30.38083	30.38392	30.55424	30.82532	34.13394	34.13080	34.13097	35.54325	36.04524	36.32526	38.37406	38.83722	39.24025	39.27184	39.38511	40.55193	40.41213	40.41346	40.14912	40.80121	39.51778
31.26441	29.95770	28.84805	27.48013	26.73119	25.47643	25.08364	22.97427	22.11239	21.84458	21.76468	21.86994	22.26120	22.26196	21.97505	21.93409	21.74700	21.51960	21.25411	21.39464	21.88904	23.00955	24.66394	26.91034	29.83087	31.64418	31.55211	31.37682	30.83794	30.40952	30.25698	30.59396	34.00235	34.13031	34.13136	35.54273	35.55426	35.58967	35.98737	36.77623	38.46896	38.87200	39.27248	39.42317	40.80161	40.80310	40.53860	40.87175	40.67937	39.45034
28.93855	27.81669	26.40181	26.00139	25.47601	25.12503	22.98847	22.19723	21.93727	21.85121	21.88625	22.26094	22.26158	21.96852	21.57561	21.26362	21.26423	21.16726	21.48502	21.63914	23.00913	24.66359	26.41263	27.36436	29.78022	31.61746	31.96948	31.55370	30.40896	30.25655	30.46593	30.68321	33.51387	33.82436	33.93959	34.13207	34.13313	34.15418	35.59136	36.16203	36.33053	38.28722	38.87388	39.42381	40.55323	40.53795	40.87302	40.73214	39.86216	38.82752
27.75284	26.35672	25.99798	25.58959	25.22149	23.08179	22.63080	22.22158	21.95640	21.88597	22.31163	22.28884	22.25569	21.93136	21.26326	21.26397	21.16273	21.48474	21.74308	22.84412	25.33477	26.43731	27.36386	29.77980	31.32819	32.16745	32.16840	31.92914	30.62231	30.56996	30.57091	32.84365	33.08109	33.09793	33.26126	33.45446	33.53495	34.15473	34.36283	34.87960	36.00211	37.38733	38.75420	39.42446	39.99249	40.38580	40.26567	39.86575	38.86129	37.72509
26.70884	26.29049	25.63501	24.98485	24.37289	23.10151	22.67599	22.45835	22.23824	22.38744	22.50746	22.43213	22.26275	21.91400	21.26361	20.76513	20.94349	21.74278	22.84369	25.54103	26.92145	29.76124	31.39243	31.32775	32.35481	32.81475	32.34542	31.99547	31.77195	31.89948	33.02067	33.21960	33.22062	33.21762	33.37364	33.53446	33.55536	34.36232	34.37281	34.88016	35.38450	36.46381	37.49793	38.92786	39.01467	39.37342	39.10566	38.91410	37.72433	36.85209
26.28797	26.14784	25.01166	24.42157	23.92516	23.16651	22.80246	22.80325	23.05347	23.05426	22.51306	22.43251	22.34452	21.78088	21.26396	20.80346	21.13057	22.67435	24.13742	26.91273	29.77633	32.62479	32.87197	32.86372	32.89143	33.04086	32.57154	32.13959	32.14474	32.78503	33.64529	33.87014	35.26849	35.12138	34.79515	34.79642	34.64249	34.64059	34.99453	35.33794	35.98922	36.09037	36.71037	37.58013	38.81123	39.21181	38.99426	37.72377	36.19530	35.76613
26.10159	25.01137	24.46180	24.01238	23.92087	23.74555	23.74624	23.69599	23.42001	23.34741	23.30013	23.13097	22.34602	21.75746	21.26431	20.90185	22.07086	22.88657	26.24874	27.89000	31.88673	32.65039	33.17007	33.41173	33.41275	33.31607	33.31711	33.88478	33.88579	33.94947	34.31313	34.84227	35.27433	36.84092	38.47481	38.48456	36.81784	36.53680	36.80210	36.63232	36.02722	36.11641	36.62070	37.41330	37.75134	38.67285	38.45524	37.38385	35.76541	35.25376
25.01095	24.58329	24.09037	23.99351	23.99422	23.99505	24.26942	24.27027	24.16466	24.04768	23.45244	23.10031	22.99747	21.80997	21.36270	21.83182	22.38614	23.91069	26.73217	29.19352	31.89095	32.33059	33.85045	34.33743	35.98568	36.40925	36.20677	36.37576	36.37688	35.89553	35.32543	35.80785	38.06507	39.34960	39.35080	38.63054	38.56562	37.89968	37.61253	36.85002	36.11568	36.17768	36.61188	36.62263	37.19633	37.31575	37.38310	36.06969	35.18353	34.21891
24.58287	24.10637	24.13039	24.13121	24.64441	25.48613	25.52439	25.53070	25.38551	24.73087	24.54180	23.23882	23.08754	21.95551	22.24109	22.30761	23.71827	26.35301	28.27900	29.95377	32.14829	33.52398	34.77007	36.59330	38.90319	40.51739	40.40900	41.95532	40.82344	39.44624	38.25749	38.25890	41.52962	41.47050	39.74260	39.40725	39.35410	38.95256	37.98935	37.29205	36.95637	36.56741	36.57584	36.55415	36.33651	36.24043	36.07630	34.85888	34.05779	33.99483
23.71138	24.13532	24.15230	24.64412	25.67557	26.26040	26.22468	26.22558	26.08039	25.83042	24.67034	23.24025	22.76901	22.32222	22.42824	23.89161	26.22212	27.89460	28.99749	30.14322	33.23532	34.68939	35.52962	38.48769	41.80794	45.27190	46.82351	44.82094	41.95729	41.26965	41.27096	41.47886	41.37247	41.28092	40.18091	39.74784	39.48397	39.34882	38.91466	38.48784	37.49698	36.87983	36.35352	36.33598	36.01516	35.24126	34.66101	33.92955	33.86638	33.91053
23.86909	24.29305	24.68435	25.71592	26.24224	26.24315	26.74032	26.63490	26.43966	25.86912	24.60714	23.24064	22.84240	23.29487	24.00906	25.48589	27.42744	28.99711	30.14265	31.37516	34.05962	35.52910	38.41626	41.71023	45.27108	45.17135	45.02855	44.08407	42.43372	41.27036	41.27167	41.56109	41.38257	41.28160	40.32592	39.51478	39.51600	39.51741	38.96574	38.48846	37.53138	36.74333	35.51183	35.38903	34.78072	34.66050	33.92887	33.90704	33.86382	33.35163
24.70490	24.70577	25.39001	26.51862	26.61703	26.69390	26.74078	26.48107	26.12002	25.77361	24.60754	23.37057	23.82724	24.31861	26.20638	28.07405	29.93935	30.55506	31.21171	33.76789	36.03770	38.39588	41.70946	45.27047	45.17052	43.50986	43.28136	42.85531	42.26252	41.27108	41.18248	41.62744	41.48654	41.38475	40.32658	39.51543	39.51665	39.51806	39.42617	38.48490	37.60970	36.49274	35.25387	34.67763	33.57969	33.46151	33.51064	33.74501	33.23260	32.43694
25.47427	25.47516	26.57715	26.58890	26.62792	26.69437	26.48063	26.11975	26.12044	25.17178	23.58721	23.98432	25.00106	25.96884	28.47001	31.78456	34.05130	34.22472	34.56815	35.50165	38.26950	40.61914	44.04625	44.04780	43.64397	43.28077	43.28209	42.59871	42.26324	42.21357	42.37607	42.37653	41.62943	40.56924	40.26310	40.00793	39.51208	39.42561	39.09367	38.35788	37.35286	36.61891	35.16022	33.44731	32.83337	32.83452	32.69622	32.54809	32.41534	32.09495
25.78199	25.78290	25.84875	26.58938	26.99730	27.25412	26.43047	26.10037	25.17138	23.58696	23.98598	25.28967	26.24474	29.06748	35.30815	38.45414	37.64832	36.44308	35.34312	35.34440	39.25450	39.71015	39.94225	43.06369	42.76079	42.44509	42.51848	42.25329	42.25456	42.37549	42.37679	42.37830	41.67960	40.84181	40.53662	40.26522	39.91672	39.17787	38.53475	37.48732	36.60878	35.94168	34.01878	32.40512	32.56117	32.69600	32.56839	32.54859	32.41583	32.09544
25.93562	25.80733	26.45139	27.01576	27.85587	27.57429	26.45801	25.17842	23.54903	24.09422	25.39770	26.24437	29.06691	35.74701	41.92450	41.45738	38.45589	36.27147	35.24770	35.24895	36.87723	36.99075	37.04821	37.20407	38.03074	39.07276	39.36548	42.00215	42.12045	42.36680	42.37750	41.73751	41.16678	41.06894	40.99172	40.71474	39.90273	38.62524	38.01776	36.62294	35.94099	34.06544	32.56923	32.52328	32.56168	32.69651	32.54794	32.66140	32.49241	31.97826
26.27786	26.47507	27.60264	28.13227	27.57802	27.57474	25.55382	23.90688	24.45191	25.80659	26.39577	28.64871	35.28146	41.92403	41.85218	41.54224	39.79155	36.44434	35.50483	35.50610	35.57914	36.03467	36.09212	36.18843	36.29351	36.57795	38.33696	39.20430	41.18651	41.31237	41.51852	41.07630	41.06813	40.99120	40.91710	40.32989	39.73413	38.56042	37.61201	35.95516	35.01118	33.60613	32.56974	32.52379	32.87769	32.68719	32.68814	32.60428	31.99020	31.69183
27.13103	27.60235	28.09432	27.87217	27.59619	25.58278	23.90648	24.20344	25.35283	26.68295	28.64814	34.35661	41.80434	41.80580	41.54151	40.77342	40.01040	38.76657	36.73735	35.82204	35.75727	36.09168	36.18778	36.29305	36.29413	36.57858	37.36478	38.35574	38.38613	38.34472	38.42221	39.70057	39.80336	39.76715	40.09829	39.68129	38.55969	37.73497	36.83734	35.71527	34.70695	33.60666	33.03648	32.92001	32.78126	32.75787	32.62982	31.84483	31.71739	31.42366
28.19806	27.69981	27.60048	27.59593	24.70321	24.08246	24.20303	25.08138	25.87961	27.56290	30.25916	37.59718	41.23950	41.18350	40.26546	39.65085	39.43153	38.76725	38.76838	38.48257	38.64398	36.95638	36.40464	36.59143	36.72942	37.39355	37.39469	38.21926	38.23108	38.24919	38.34655	38.46168	39.05627	39.06177	38.92275	38.55919	37.03480	36.96032	36.10078	35.72840	34.70749	33.99219	33.56003	32.92053	32.78386	32.70478	32.48648	31.96055	31.96148	31.85565
27.61705	27.60023	27.04214	24.31064	24.27599	24.64491	25.04171	27.07731	28.24126	29.37834	30.47656	35.67696	36.88514	36.88638	35.64756	35.76408	35.88096	35.88025	37.66633	38.26494	38.48428	37.07505	36.42466	36.59207	37.39286	39.24991	39.71524	39.71667	38.23173	38.23311	38.25100	38.29733	38.49431	38.70620	38.58180	37.90417	37.03540	36.20703	35.95588	35.75304	35.65044	33.99273	33.99369	33.56175	32.96915	32.95216	32.74456	32.79543	32.79638	32.73888
26.98133	24.86637	23.40422	23.73861	24.75604	25.72030	28.19259	29.19261	29.55584	30.25401	30.91885	32.06900	33.33101	33.33216	33.22764	33.18068	32.69156	32.71355	35.02114	36.88462	36.73802	35.74669	35.98700	36.53106	37.86924	38.68933	39.77028	39.71735	39.71849	38.23377	38.25164	38.25301	38.25415	38.36143	37.98817	37.81576	37.11621	35.95541	35.79842	35.75360	34.91308	33.99326	33.99422	33.82965	33.56326	33.60423	33.65026	33.44841	33.44937	33.45057
24.67048	23.31498	23.86958	24.21863	26.08934	29.04951	30.67065	32.68858	32.31605	31.20245	30.89643	31.73824	32.07044	32.33875	32.33963	32.30107	31.70826	31.97122	32.46167	32.91177	33.42281	33.96544	35.74835	36.53169	37.38534	37.91723	38.68279	39.71802	39.71916	38.23442	38.23556	38.24842	37.46901	37.34578	37.33118	37.22057	36.52149	36.00648	35.75294	34.85610	34.09195	33.94878	33.82899	33.56281	33.60358	33.64142	33.65078	33.69494	33.79022	33.54541
23.68358	23.68442	24.53933	26.52468	29.32025	31.91806	34.36824	37.07361	35.22821	32.56329	31.73770	31.86879	32.13152	32.37558	32.38716	32.39977	32.04795	32.24119	32.95295	32.95411	33.41607	33.82916	34.55165	35.24066	36.55745	37.59949	38.28486	39.24908	39.23870	38.23507	38.15230	37.78476	37.34505	37.33071	37.21984	36.91668	36.33789	35.96101	34.96239	33.99939	33.51797	33.44665	33.08621	32.78493	33.32525	33.45008	33.74874	33.78978	33.79075	33.56198
24.31570	24.53905	26.52421	29.31989	32.68890	36.16317	37.83131	39.73019	38.56076	35.26654	32.87885	32.53799	32.63492	32.64677	33.40230	32.81557	32.69884	33.48183	33.49352	33.90359	33.90872	34.14501	34.45428	34.92133	36.54996	37.60015	38.28551	39.00686	38.98811	38.21062	37.82148	37.75088	37.30697	37.21939	36.97666	36.73309	36.00162	35.81187	34.00046	33.51754	33.40621	33.05648	32.83847	32.93497	33.40120	33.91591	34.18967	34.19091	33.79128	33.79249
25.95885	26.42589	29.07643	32.59989	36.07389	39.00861	38.59139	38.64450	38.48278	36.16488	34.99558	33.76767	33.86463	34.01405	34.15691	34.15811	33.21494	33.49312	34.76396	35.06991	37.59930	36.72940	34.97190	36.54950	36.58244	38.14244	38.18100	38.71524	38.66406	38.31311	37.72707	37.08682	36.31801	36.56988	36.47427	36.32732	35.96092	34.62538	34.00100	33.99066	33.46223	33.05700	33.14155	33.18150	33.91526	34.21645	34.29395	34.29520	35.26934	35.21603
27.58463	28.15533	31.54867	35.78149	38.01655	38.22074	38.09237	38.09364	36.01404	34.95869	33.73056	33.76826	34.01345	34.14515	34.32248	34.26208	34.39883	34.70503	35.06925	37.45440	37.65325	37.65461	36.84818	36.85995	38.09053	38.09188	38.35098	38.69708	38.48589	38.22380	37.72769	36.31755	35.73198	35.99779	36.39465	35.96048	35.52324	34.44434	34.10310	33.99330	33.99216	33.11635	33.20090	33.49435	33.91580	34.21699	34.29450	35.75585	36.40403	36.50911
29.26707	31.22093	34.32076	35.31492	35.35614	36.04112	35.99613	34.04691	32.88801	33.05401	33.35172	33.48027	33.84239	33.92130	34.58413	34.58538	34.58639	34.82858	35.36949	37.42163	37.65391	37.65527	37.72013	38.09007	38.84492	38.31706	38.31818	38.14075	38.17112	38.04801	37.04363	36.15391	36.01593	35.99839	35.89264	35.84367	35.33131	34.44489	34.10365	34.04514	33.99270	33.48587	33.26026	33.49489	33.84195	34.20392	35.66500	36.40357	36.77915	36.69689
35.43976	35.22408	34.81397	34.73585	34.74211	34.52106	33.05780	31.40381	31.37648	31.60715	32.00562	33.62175	33.85122	34.11346	34.70813	35.08939	35.74316	35.79666	35.80190	37.42230	37.65457	37.65698	37.72078	38.09073	38.09185	38.31563	38.14003	38.12258	38.00440	37.20893	36.55352	36.42682	35.93596	35.93723	35.89323	35.77686	35.52443	34.60051	34.10001	34.04778	34.04874	34.00716	33.26079	33.35103	34.12077	35.36276	35.62050	36.26893	36.59236	36.69746
35.22350	35.20905	34.73531	32.90371	32.39939	31.85276	31.38869	30.60421	30.48460	30.42668	30.67388	32.43742	34.02733	34.67378	35.10772	36.88537	38.02005	37.88455	37.55961	37.67297	37.72942	37.72034	38.07960	38.08094	38.08205	38.07581	38.07689	38.00399	37.20822	36.72418	36.38779	36.27675	35.82877	35.71239	35.76466	35.76593	35.52815	35.29088	34.66738	34.08498	34.05662	34.01504	33.32312	33.44481	34.11629	35.34760	35.31438	35.62050	36.08681	36.18558
35.05102	34.36099	32.90319	32.48750	31.94333	31.41247	31.15679	30.76753	30.42618	30.47583	30.70323	32.36892	34.38388	35.10734	37.20949	38.29851	40.41980	39.79076	39.09704	38.73498	38.33235	38.31701	38.65759	38.65895	38.42361	38.07644	37.98655	37.14820	36.75592	36.38737	36.22797	35.73731	34.43487	34.48319	35.01012	35.05533	35.42529	35.35322	35.11623	34.29390	34.32001	34.34952	34.15794	34.16545	35.25875	35.23743	35.12868	35.41874	35.45324	35.44142
32.86097	32.42772	32.48699	31.92708	31.63939	31.74378	31.48812	31.35562	31.30747	30.90063	32.14178	32.94136	34.99913	36.91981	38.27586	40.61887	42.09470	41.91855	39.80305	39.61287	39.31463	39.17390	39.14471	38.63247	38.42427	37.98612	36.94970	36.52565	36.21561	36.07251	35.73667	34.34644	34.30462	34.43666	34.49203	34.64417	34.79593	35.06453	34.84142	34.84367	34.32056	34.32178	34.35102	35.37908	35.29205	35.22723	35.25224	35.25347	35.23837	34.91243
31.43338	31.49286	31.79299	31.89004	32.17887	32.05710	32.42636	32.44110	32.59702	32.82288	32.82383	34.58271	35.19771	36.94188	38.16898	40.25559	41.15472	41.05273	40.97971	39.60207	39.28711	39.17459	39.13912	38.63314	38.34056	37.29458	36.80076	36.17130	35.96096	35.58561	34.78959	34.33096	34.30518	34.02834	34.22501	34.56557	35.06350	35.14994	35.18968	35.45387	35.45485	35.33876	35.32609	35.32732	35.33354	35.27320	35.20875	35.12029	34.71750	35.26610
31.42630	31.47744	31.71854	32.17856	32.74603	33.27679	34.64043	35.09060	35.40157	36.62072	36.67707	36.59481	36.65743	36.94255	38.10073	39.25180	39.91886	40.97392	40.95105	39.77117	39.28048	39.14495	39.08543	38.48319	38.03167	37.42052	36.68388	36.04428	35.58496	34.72538	34.33034	33.28354	33.32189	33.81291	34.13210	34.49823	35.22116	36.39651	37.51650	37.44382	36.80341	35.43266	35.26062	35.26185	35.11503	35.05738	34.72791	34.25187	34.67117	35.83819
31.68761	31.68872	32.00705	32.74570	33.27619	34.81125	35.51585	39.40232	39.40343	39.29413	39.00663	37.20757	37.20861	37.79582	38.47121	39.17234	39.39917	39.45928	39.77043	39.36856	39.14423	39.11636	38.94176	38.35941	38.01175	37.30399	36.65205	35.61180	35.09947	34.38343	33.38130	33.40026	33.51818	34.08042	34.29025	35.22073	36.47069	38.98874	38.72063	37.32708	36.55254	35.78366	34.89231	34.29983	34.46004	34.52306	33.86074	34.67076	35.43091	36.44438
32.53825	32.55547	33.75198	34.13084	34.81063	35.65329	38.91875	39.57215	40.07517	40.07658	40.07773	40.07918	40.07403	40.06400	39.32215	39.26926	39.39987	39.45998	39.37853	39.19992	39.02991	38.88697	38.73830	38.19669	37.72672	37.33471	36.34326	35.33868	34.71941	34.14638	33.58057	33.58175	34.33574	34.65237	34.87870	36.36135	37.98269	38.21216	38.01626	36.81175	35.68489	35.26359	33.59997	32.62926	32.71503	33.25331	33.70193	34.97498	36.44358	37.84163
35.92658	35.92786	36.43559	36.54434	36.78437	37.75875	39.33097	40.65194	41.47612	41.59138	41.61137	41.59930	41.55657	40.26459	40.16203	40.10916	40.23978	40.11578	39.20990	39.05479	38.79530	37.97692	37.50639	37.71084	37.79137	37.67111	37.43692	36.63287	35.53587	34.91689	34.91787	35.25504	35.25602	35.25727	36.12820	36.08863	36.09967	37.08352	36.74195	35.58500	35.06281	32.99955	32.06441	31.78314	31.89720	32.51682	34.16904	35.49417	37.84081	42.86082
37.01979	37.03466	37.20576	36.78401	37.74767	39.58218	40.74831	41.57281	41.59069	41.59216	41.70544	41.70695	41.66422	41.55882	41.16550	40.26027	40.11509	39.96181	39.12277	38.63185	38.07156	37.37215	37.41710	37.50832	37.67044	37.78369	38.31664	39.55311	39.03514	37.47329	35.28205	35.25562	35.25660	36.12783	36.08795	35.77818	35.77913	35.55993	35.43246	34.17806	32.78203	31.34443	30.72393	31.00274	31.28137	32.72476	34.49852	36.69704	41.97094	46.45516
37.41080	37.02178	37.20645	37.74730	38.21341	41.02561	41.52253	43.15434	42.32714	41.74606	41.66989	41.67139	41.63688	41.62481	41.44616	40.88976	40.02069	39.12772	38.63115	38.18752	37.79304	36.66635	36.18048	36.36581	37.55346	37.78434	39.47216	39.62703	40.73489	40.52598	37.47491	35.28385	35.43454	35.83255	35.64917	35.58652	35.35073	35.01878	33.66198	32.83619	30.85044	29.33297	29.39030	29.82004	30.75150	32.84518	34.49913	40.64056	46.39741	47.26704
38.79548	37.56752	37.20714	37.67496	38.66838	40.97801	43.17029	43.41701	43.41286	42.30016	41.71875	41.64186	41.62940	41.49390	41.39256	40.13894	39.66325	39.10332	38.18683	37.77807	36.35094	35.34712	34.84691	34.66956	35.17447	37.55540	37.91475	39.54751	40.73558	40.74856	40.52777	39.66383	35.83187	35.64883	35.58585	35.12042	34.87515	33.74650	33.02001	30.94967	29.33661	28.91396	29.04314	29.57608	30.82087	32.54797	37.60735	43.30367	46.31646	46.82418
37.55645	37.29059	37.30936	37.82937	38.85782	40.93910	43.13140	43.23609	43.20803	41.92679	41.66937	41.62903	40.48003	39.90711	39.69291	39.66820	39.47684	38.72104	37.98054	37.05630	35.51992	34.70852	34.44723	33.72953	33.73043	34.87076	35.40554	37.30724	39.36828	40.74925	40.64673	42.31673	39.33252	35.48813	35.02866	34.87482	33.89879	33.02282	31.30377	29.61636	29.36116	29.33805	29.09436	29.58389	30.49582	32.48247	37.88250	42.83554	43.73536	45.79433
35.52118	35.52245	37.27979	37.67559	38.73432	40.77908	41.06771	41.38520	41.39703	41.63033	41.63147	41.44178	40.21312	39.69257	39.55462	39.19229	38.62841	37.90805	37.07029	35.51962	34.68699	34.41552	33.61912	33.03831	33.08941	33.44378	33.62885	34.12194	35.45884	39.26674	41.19857	40.80944	39.17188	35.34385	34.87419	33.89846	32.51419	31.30660	30.29659	30.06073	29.91409	29.65024	29.43356	29.60323	30.33486	32.24603	38.02566	42.01736	42.97066	43.31376
35.52184	35.52311	35.99256	37.53329	38.17257	39.07496	40.03698	40.05513	40.70832	41.35850	41.40239	41.17489	39.97977	39.55429	39.19160	38.18080	37.69416	36.04356	34.66040	34.63859	34.32822	33.62834	32.94674	33.03887	33.12240	33.55900	33.82512	34.08799	35.17683	36.82505	39.98524	39.50387	37.82214	35.18939	33.89785	32.51387	30.67498	30.29628	30.29706	30.27816	30.03221	29.91556	29.82497	29.80466	30.88553	32.97283	37.63411	40.60601	41.79465	42.62875
36.31874	35.82838	35.99323	37.53398	38.19996	39.11119	39.52531	40.15823	41.00919	41.44275	41.36658	40.94158	39.81016	39.06300	38.18013	37.69384	35.93528	34.66009	33.86506	33.58822	33.60892	33.17702	32.44820	32.41922	32.66017	33.50396	33.82570	34.88028	35.27374	36.42575	37.12897	36.91029	36.01284	33.92270	32.23227	30.78164	30.67546	30.29675	30.38032	30.38134	30.56504	30.62794	30.17845	30.23402	31.38960	33.40656	35.85216	37.51753	40.58977	41.72124
36.92733	37.03302	36.17595	37.83535	38.20068	39.18675	40.15752	41.02342	41.53233	41.44350	41.13329	40.71452	39.11578	38.13907	37.56489	35.96319	34.65952	33.27868	33.27221	33.27335	33.15656	31.96394	31.99059	32.22186	32.33993	32.78954	34.81159	35.12477	35.21891	35.76296	35.96658	35.84734	34.10960	32.27075	31.29689	30.76849	30.78289	30.47831	30.38079	30.66011	30.66090	30.89196	30.92837	30.96194	32.09544	33.16166	34.53729	36.17274	37.51910	40.63592
38.43674	38.43811	38.58828	38.14604	38.69346	39.93371	40.42550	40.93867	41.53309	41.48522	40.90624	39.85635	38.87609	37.56148	35.96258	34.56299	33.40360	33.40472	33.32297	32.64840	32.26810	32.10256	32.06541	32.27996	32.33107	32.71182	35.02992	35.03856	34.88343	35.47964	35.48053	34.29989	32.80595	32.52354	32.23326	31.14134	30.66077	30.47878	30.56864	30.97924	31.09789	31.93365	31.93443	31.85570	32.08619	32.13973	33.13555	35.34679	36.10206	36.42657
40.94861	40.95008	39.10718	39.00310	39.46380	39.88746	40.20274	40.45005	41.12642	40.90589	40.69902	38.91238	37.86553	36.06922	34.51012	33.27107	33.40417	33.40529	33.34235	32.69916	32.71356	32.11891	32.09316	32.09740	32.54799	34.37778	34.59505	34.66330	34.66412	34.41460	33.12817	32.93341	32.93427	32.86097	32.60612	32.09653	31.11324	30.45934	30.88775	31.05836	31.23729	32.10504	34.24564	31.96852	31.95244	32.03009	33.03429	33.51095	34.35331	35.68341
43.07521	42.73586	41.80173	41.40746	39.88676	39.88820	39.88506	39.89138	39.94831	39.82741	39.10086	38.09519	36.26278	35.56862	34.02424	33.13362	33.13445	33.24851	32.74146	32.71330	32.71411	32.62739	32.71927	32.72038	33.95667	33.79743	33.82408	33.82520	33.66470	31.35102	31.43352	32.93395	33.18614	34.32148	33.97313	32.53612	31.22603	30.45982	30.88825	31.05886	31.31642	34.48127	34.53006	34.27983	31.87426	31.95400	32.15214	33.17443	33.90456	34.46637
43.79102	43.56924	42.76390	41.80396	41.30385	39.82417	39.76775	39.43485	39.16840	39.06816	38.01076	36.55099	36.17252	35.45475	34.09383	33.44862	33.24796	32.74118	32.72598	32.72711	32.74395	32.77334	32.77417	33.25271	33.32271	33.43290	33.43370	32.79282	30.91195	30.93607	31.43928	33.18583	34.55342	34.28220	34.10996	32.56282	31.35751	30.66782	30.85730	31.21982	33.37086	34.55101	34.33267	34.28034	32.31265	31.95449	32.05812	32.85677	33.33268	34.12988
44.17129	43.57006	42.76469	41.80831	41.23985	40.11548	39.43627	38.56409	37.96006	37.75234	36.55037	36.46075	36.46165	35.54633	34.86291	33.70402	33.70208	33.52680	32.96432	32.83263	32.74659	33.34447	33.23227	33.02719	32.93826	32.21212	31.55106	31.10921	31.18119	31.43897	33.20515	33.97785	34.51080	34.49631	34.22469	32.67482	31.87510	31.78460	31.82899	32.02798	33.37138	34.56517	34.33423	34.01339	32.36768	32.00953	31.88782	32.39054	33.55675	34.13988
43.62698	43.28761	42.15086	41.43458	40.81976	39.90102	38.56344	37.95977	37.48383	36.48547	35.92575	35.67024	35.93665	36.35513	36.35607	35.31543	34.35404	34.20985	33.98270	34.31953	34.23352	34.81465	33.02664	32.94217	32.24507	31.20902	31.54278	31.76800	33.04155	33.54419	34.85919	34.75876	34.53545	34.56601	34.49768	33.02902	32.62702	32.23517	32.05415	33.15175	34.19029	34.60870	34.56654	34.11041	32.46364	31.88748	32.38988	32.68910	33.69105	35.17299
43.58082	43.27485	42.01379	41.21496	40.43923	39.51102	38.13825	37.48355	36.39397	35.72272	35.10785	35.40153	35.77774	36.35044	36.35672	39.73103	39.40154	36.87773	36.57634	36.32648	35.32292	34.63417	33.05230	32.61911	31.14966	31.54248	31.76739	33.40045	36.26938	37.71192	37.91587	37.10861	36.91702	35.85935	35.42847	35.37202	33.20856	32.91602	33.15220	33.69356	34.34498	34.34618	34.79049	34.79169	34.62689	33.48088	32.92438	33.73687	35.16282	37.60907
43.56806	43.15661	41.75764	40.58326	39.43202	37.87350	36.82672	36.10751	35.66572	34.78984	34.95979	34.41319	35.44694	36.35110	38.49049	39.73172	39.39594	38.83900	36.82614	36.49874	36.04225	34.55988	32.90311	30.78021	31.15019	31.48420	32.52916	36.29945	38.07046	38.33557	38.72746	38.10845	37.24636	36.93775	36.60642	36.51963	35.49295	33.48351	33.72341	34.43063	34.43151	34.87114	35.64801	35.64932	35.65031	35.44756	35.49787	36.06654	37.60831	37.81733
43.15588	42.67528	41.31241	39.75779	38.13478	36.75336	35.21095	34.21725	34.15852	34.13456	33.76654	33.81176	34.49012	35.52312	38.49116	39.63828	39.24284	38.71935	37.14403	36.29948	34.48812	33.34266	31.11905	30.78072	30.92142	31.25439	33.12866	36.30007	38.21565	39.07803	38.93029	38.93163	38.19027	38.24335	37.13014	36.60825	35.55011	34.35686	34.19417	35.88778	35.88882	35.94136	35.94233	36.62273	38.51753	38.51887	38.51990	39.82817	40.83353	38.09031
42.67456	41.73972	40.09391	38.87750	37.34072	35.00071	34.21041	34.15828	32.86013	32.85078	32.46669	31.91159	32.69556	34.01687	35.66439	39.41095	39.17237	38.50134	36.92491	34.53680	33.80582	31.97823	30.96984	30.83114	31.14077	31.33241	33.12924	36.44524	37.97889	39.12479	39.12476	39.12612	39.28627	39.50258	39.01310	36.90551	35.79388	34.61639	35.34189	35.88840	38.53204	40.81765	41.99380	41.99535	39.70573	39.48780	39.95961	39.49605	39.40568	37.82873
41.73903	40.09366	38.87690	37.17437	35.00015	34.21022	34.07202	32.29862	32.44894	32.53022	32.47771	32.35455	32.49747	32.97245	34.02117	38.90475	38.63264	36.92465	35.19387	34.45259	31.97769	30.85551	30.61138	30.92126	31.33186	32.35435	34.13759	36.76463	38.85704	39.55904	41.82768	41.90561	41.14571	40.78033	40.19947	39.01504	36.87778	35.61525	36.04720	38.44456	40.74194	42.06474	43.87631	43.87793	42.14164	41.48406	41.38332	39.61947	39.62043	38.36372
39.79370	38.66840	35.89099	34.35131	33.47735	33.14173	32.35138	32.35249	32.62827	32.87370	32.93581	32.93697	32.58492	33.44017	33.78225	37.22623	36.86408	35.35856	34.66589	32.23414	30.69991	30.82710	30.94619	31.21496	32.35378	34.05663	36.41097	38.77607	39.55829	41.82730	42.12414	42.41512	41.94482	41.43133	41.06545	40.39755	38.65274	36.98289	37.53448	38.52011	40.65556	43.60608	43.60720	43.56997	43.33397	46.40898	41.74242	40.86453	39.92520	38.46026
38.66777	35.89078	34.19043	33.46460	33.14118	32.35118	32.35195	32.62804	32.84872	32.96275	34.51393	35.67478	35.43504	35.29296	35.17569	34.95684	34.68967	34.66566	32.23360	30.18948	30.16921	31.38247	31.22522	33.80915	37.07800	37.23950	38.55853	39.43332	40.18500	41.82800	42.41437	42.56847	42.41691	41.88423	41.66595	41.53906	41.03151	39.82880	39.60176	40.65514	43.71073	43.36551	43.36660	43.33353	43.33466	43.33617	41.92152	40.59617	40.34037	40.47431
35.87871	34.16203	33.39304	32.84357	32.21166	32.35176	32.53126	32.83176	33.15402	33.97842	34.48734	35.40275	35.21810	34.99126	34.74842	34.53822	33.44835	31.80029	29.43922	29.18199	30.92658	31.63430	35.18584	38.78356	38.81641	38.98111	39.43259	40.18470	41.12159	41.73274	42.41507	42.48361	42.48470	42.33421	41.88594	41.77461	42.09601	41.59121	41.59237	43.71029	46.89690	43.31434	43.33268	43.36887	43.48860	42.93514	42.54573	42.28378	41.29208	41.49625
34.16681	33.39285	32.78801	32.07340	31.68929	31.96211	32.53184	33.08895	33.72058	33.90897	35.01644	35.06345	34.95860	34.54448	33.21958	31.86573	29.26192	28.11867	28.81223	29.96654	31.12082	35.48394	39.69870	40.26068	40.26168	39.74947	40.24785	41.22082	41.73197	42.20408	42.23133	42.41724	42.40155	42.33490	42.33593	41.77531	41.17484	41.17630	43.64341	45.61797	45.61912	43.47033	42.16537	42.28445	43.44762	43.44919	43.27155	46.29071	46.49557	43.98071
33.50931	33.24384	32.78858	31.89222	31.68357	31.69091	32.05542	33.01009	33.73260	34.88445	34.85450	34.68623	32.94416	32.04852	30.40242	29.17055	28.11822	28.61109	29.59673	30.13355	33.64066	39.69838	42.44268	42.51219	42.04265	41.49506	41.49612	42.36067	42.26213	42.26361	42.23203	42.27816	42.40225	42.40374	42.47292	41.90051	41.81903	41.84723	43.35146	44.76522	44.88175	42.40630	43.44081	43.68555	46.80051	47.11788	47.26366	49.35029	49.32670	46.38129
33.51285	33.48788	33.29745	32.31448	31.86145	31.91831	30.58779	31.97347	33.58784	33.95849	33.81075	32.73886	31.58285	30.40227	28.61625	28.52614	28.75817	29.71688	30.31995	33.71997	39.69765	41.78995	42.35479	42.53805	42.53911	42.52258	42.52364	42.47904	42.77240	42.26432	42.27742	42.52319	42.57242	42.69697	42.69173	42.55378	41.92366	41.98700	43.31472	43.46907	43.98582	42.95263	43.22990	46.74418	51.83035	52.38861	52.39001	52.39194	51.62284	50.36824
32.81918	33.38692	33.46003	33.38484	32.51963	32.09308	31.92274	32.56437	33.05753	32.82294	32.60445	31.58270	29.41452	28.19465	28.37053	28.75794	29.71635	30.67450	35.57757	41.23772	42.00909	41.96660	42.35551	42.53878	42.79118	42.54128	42.47826	42.36030	42.36129	42.33943	41.96510	42.52391	42.57314	43.31187	43.31292	43.15894	43.16003	43.22340	43.32520	43.94795	44.32859	45.27520	46.34014	49.81938	51.24300	51.88185	52.39087	52.39280	51.62365	50.98723
32.37006	32.37116	33.24723	33.28386	33.08685	32.90088	32.67892	32.46453	32.58957	32.50910	30.55195	28.01065	27.82046	28.37010	29.11426	29.79117	33.54329	36.32991	41.75309	42.74515	42.58702	42.50744	42.53806	42.35746	42.26422	42.19610	41.51231	41.76734	41.85321	41.75091	41.93333	42.75317	43.31105	42.85436	42.75993	42.74537	43.16073	43.22410	42.75420	44.19975	45.27427	46.46278	49.74883	50.50500	51.32447	51.32626	50.55436	51.91526	51.63170	50.98801
32.00180	32.00289	31.96356	31.95834	32.71426	32.67877	32.37312	31.97994	31.98062	29.40336	26.44828	26.75154	28.43826	29.47458	31.82830	34.32901	37.29179	42.35522	43.19039	44.98027	44.48080	43.27639	43.03864	42.26390	42.10320	41.18576	40.75355	40.91111	41.00954	39.80687	41.75270	43.31068	42.86961	42.69357	42.49392	41.56460	40.82482	40.65707	41.96281	43.97678	47.50663	51.06205	51.16243	54.48962	53.38353	51.80581	51.80719	51.47761	51.63251	51.18852
32.19570	32.00346	31.96413	31.95682	31.65182	31.37686	31.67143	31.57415	29.34539	26.44812	26.75108	27.10775	28.99793	31.82464	34.32837	40.75107	42.72344	43.70354	45.08416	46.93336	46.56441	45.60527	43.02259	41.94785	39.94784	40.01414	39.71300	39.74583	39.74677	40.33117	40.38554	41.10900	42.69278	42.41499	41.48517	39.92838	39.22603	40.18146	42.84182	44.64100	51.12713	56.20087	58.75768	61.35714	55.43676	53.90018	53.76201	53.34045	51.63332	51.00738
33.16009	32.85712	32.48055	31.95738	31.63401	31.05639	30.86356	29.49494	26.10776	26.17168	26.65112	28.12930	30.84983	33.77639	37.01860	41.27050	42.72424	44.72572	46.93253	46.56415	46.44264	45.29977	41.11459	39.65421	39.65514	39.52198	38.13850	39.58929	40.07327	40.10855	40.10951	39.69899	39.63807	39.84806	39.84896	38.98442	38.28199	40.93434	44.29240	49.22206	56.19973	59.79584	60.34839	60.28030	60.25809	55.93703	55.50210	57.10370	56.16027	51.00816
34.65063	34.22330	35.30907	34.21571	31.78397	30.86345	29.40454	27.06600	25.88555	26.15541	26.52081	27.93936	30.36901	31.95298	35.47291	37.68325	41.33802	44.53728	46.91658	46.43124	45.29898	40.83986	39.60989	38.56021	38.34185	37.39039	37.26120	37.46826	39.52482	39.52619	39.15472	38.89960	38.90054	39.84870	40.29960	39.54945	40.40768	41.25073	47.40677	52.86621	58.83410	60.53811	60.53961	60.35160	60.50520	60.26120	58.14085	58.14297	57.96748	55.91584
37.28135	36.46918	36.04556	34.57212	32.13396	30.47230	26.99131	25.83416	25.88600	26.15587	26.82533	27.86211	30.01227	30.70969	32.63155	35.93757	37.68499	44.45146	45.20856	44.97243	43.25685	41.48231	39.61055	38.63316	38.08503	37.44451	37.42022	37.42364	37.77603	38.39490	38.39582	38.38139	38.38230	39.13958	39.94464	40.54636	41.24995	47.15930	52.57554	53.04491	59.58347	60.79447	60.67973	60.50463	59.64995	59.72646	58.14180	58.14391	57.96841	55.91668
40.20536	38.57574	35.56211	34.19210	32.09893	29.05602	25.05761	24.48269	26.01826	26.56121	27.46605	28.12947	30.20119	31.41042	33.29436	35.83670	37.21191	41.88202	44.72272	44.25508	43.07322	42.92190	41.38084	38.63380	37.44387	37.47344	37.47434	37.69823	37.69909	37.76436	37.80806	37.80934	37.90832	38.55097	40.54554	41.07298	47.32684	52.57503	53.30642	59.43921	61.12610	61.26750	61.04313	63.71046	59.97149	58.04197	56.20815	54.60226	56.61187	55.20824
38.57513	38.22514	36.68166	33.89957	29.39425	24.96024	23.73274	24.66619	26.32732	27.25411	28.01070	29.81184	32.33623	33.45497	35.04354	36.29318	36.95187	40.29012	41.38741	43.03022	42.92116	41.38058	40.84670	37.35559	36.76342	37.41852	37.69754	37.43678	37.38728	37.38856	37.76590	37.80997	37.83761	38.32713	39.49295	42.19984	46.48347	52.65791	59.08685	61.64901	63.15638	64.40734	64.06149	63.54676	61.99006	58.04291	56.09010	54.25761	53.85436	52.74620
37.72737	36.82502	34.01555	30.55231	25.74943	23.65524	23.96539	24.89155	26.46486	27.75867	29.73073	32.29525	35.03910	37.09370	36.12724	36.31278	36.31900	39.63105	39.71418	39.83072	40.28097	40.28549	37.27533	36.39219	36.07232	36.60300	36.78897	37.06836	37.06914	36.45133	36.50774	37.43311	37.50940	37.78397	38.32865	40.90738	45.87706	49.06244	52.52589	58.93076	61.11408	62.50840	62.29686	61.98952	61.52290	57.72216	56.56809	53.85396	52.70238	50.52127
36.82446	34.01545	32.41224	26.53007	23.65486	23.69646	24.01184	25.86505	27.19422	28.42228	31.85816	34.71470	35.68021	35.53033	35.53107	35.48503	35.48582	35.55630	37.80320	37.89245	34.47893	34.22658	35.95837	35.92957	35.59495	35.59608	33.80244	33.90526	33.90596	34.00357	34.09557	35.34255	36.10987	36.17299	37.40540	37.53909	39.76936	43.81450	47.13483	50.24816	54.09086	57.93968	59.86127	60.02158	57.28048	56.01054	53.89904	52.52028	50.11352	48.63835
33.83921	32.74360	27.78979	24.18960	23.69607	24.01175	24.81296	26.89716	27.19472	29.98387	31.53185	32.95394	34.18637	34.81382	34.76951	32.08462	32.05286	32.22777	32.76603	32.85515	32.76164	33.71478	35.39950	35.13124	35.34289	32.55729	32.01248	31.46213	31.49738	31.97879	32.69807	32.69913	32.62118	32.65585	33.33651	34.54429	35.10758	35.17801	37.03258	38.50892	38.83577	44.19269	46.06805	46.06969	48.53234	49.76087	49.57494	45.44555	42.21441	39.51575
32.74729	29.43363	24.41149	23.76111	24.07649	24.81286	26.64036	27.12027	28.93464	29.99172	31.53240	32.04148	32.48599	32.43475	32.36366	32.08516	32.05339	31.05970	31.16283	32.61795	32.61865	33.05671	33.20524	32.96628	32.53371	30.92517	30.56209	29.37236	29.44427	30.93190	30.93257	31.45551	32.08640	32.19228	32.26116	33.11692	33.30439	33.62195	34.36286	36.17832	37.09823	37.35070	39.73728	40.23095	41.91079	41.91217	41.94458	39.06691	39.06778	38.11124
29.43319	25.64982	24.28705	24.15105	24.67960	26.48019	27.67502	28.62482	28.93516	30.31843	32.04094	32.48587	32.48655	32.48765	32.43597	32.21032	31.36939	30.91583	30.84698	30.84801	32.25245	32.50732	32.31175	32.29808	29.51508	28.23266	28.23326	28.60852	28.61958	29.23090	29.71590	29.89339	30.13530	30.55018	31.43913	31.93073	33.11817	33.35534	33.69462	34.55772	35.75281	36.84282	37.41078	38.47245	39.75453	39.90083	37.39692	36.92168	36.92251	36.92382
25.64942	24.66214	24.15777	24.40123	24.62568	26.69530	27.60226	28.41708	29.67363	30.60237	32.04150	32.48642	32.48710	32.48820	32.27680	32.15745	31.35105	31.22008	30.53003	30.04133	30.04191	30.78232	30.78293	29.46671	28.12632	27.77958	27.75300	27.76335	28.09349	28.44715	28.70392	28.87325	29.08398	29.82649	30.55129	31.78677	32.26267	33.35586	33.68255	34.49741	35.30263	35.94723	37.36830	37.47778	37.52380	37.31153	36.84634	36.92226	37.03134	37.10309
24.49861	23.98615	23.81609	23.85555	24.50894	26.55452	27.18691	28.31501	29.42819	30.59222	30.60360	32.48698	32.48766	32.27668	31.09804	30.97655	31.12531	30.52989	29.69031	29.53997	28.55812	28.55903	27.95671	26.83867	26.93882	26.94072	26.95177	27.21114	27.57965	27.82999	28.04447	28.31699	28.88584	29.17565	29.96819	30.71726	32.26318	32.79461	33.75338	34.49796	35.68602	36.23302	36.52273	36.62638	36.78060	36.70001	36.92154	37.03109	37.25791	37.29098
23.87177	22.73964	22.93762	23.91087	24.54285	25.51789	26.75299	27.26444	29.17598	29.42966	30.45839	31.86049	31.85801	31.09793	30.10962	29.87914	29.86840	29.66504	28.76593	28.04205	28.04258	26.58784	25.79537	25.01403	25.01455	26.03620	26.69945	27.07697	27.21211	27.59148	27.83101	28.04580	28.34846	29.04572	29.35240	30.46029	31.42464	32.79512	33.93557	34.58357	36.23235	36.52253	36.52329	36.60019	35.98367	35.91930	36.61832	37.30600	37.47208	37.80686
22.63495	22.85291	23.34079	24.47637	25.41744	26.66814	26.84034	27.42573	29.10948	29.20975	29.31355	29.76523	29.68310	29.65476	29.58969	29.48905	29.35974	28.75010	27.54734	27.07571	25.60974	24.51340	24.51392	24.59075	25.01495	25.97474	26.57493	26.73536	27.08205	27.13015	27.29955	27.80016	28.08849	28.68174	29.35287	30.38414	31.42513	33.04811	34.00566	34.54106	35.98927	36.21524	36.23491	35.98341	36.05779	36.43522	36.89321	37.36547	37.83659	38.70921
22.89476	23.11275	24.64444	25.53453	27.26177	27.34414	27.37295	28.11041	29.10893	29.16523	29.20040	29.15085	29.58475	29.41605	29.26263	29.25520	27.78292	27.54723	27.06688	25.58555	24.56492	24.51380	24.51431	24.59115	25.52595	25.97515	26.45243	26.45539	26.68966	27.21346	27.33355	27.89819	28.11517	28.63267	28.91159	30.37926	31.43710	33.15358	33.90014	34.17081	34.97319	35.95647	36.21987	36.49012	36.62790	37.32797	37.91758	37.96009	38.70844	39.53205
23.38120	24.44470	25.61680	27.26167	29.08669	28.12222	28.10995	28.11090	28.64243	28.64336	28.59789	28.76196	28.58014	28.37472	28.37525	27.63754	26.47935	26.48019	25.61991	25.46323	24.66852	24.56613	24.59075	24.84141	25.38512	25.60373	26.07468	26.19618	26.65881	27.05628	27.69893	28.19421	28.61228	28.67301	30.11736	30.66111	31.61745	33.53368	33.92717	34.17135	34.46828	35.41168	36.34232	36.76705	37.42894	39.06069	40.41559	41.19629	43.74608	39.67982
25.09670	25.80956	27.40381	29.16507	29.16568	29.01127	28.28421	28.40463	28.62094	28.59778	28.59314	28.35740	28.31996	28.21821	26.87490	26.19144	25.81196	25.54120	25.38420	24.85530	24.66891	24.62866	24.62917	24.91836	25.39690	25.51744	25.79984	26.30256	26.84598	27.54228	28.19479	28.81944	29.61952	29.96292	30.38654	31.31435	32.03499	33.76523	34.00796	34.17819	34.59488	35.53411	36.35866	36.78906	38.90653	39.98963	41.76731	43.94768	43.52386	40.74544
26.11253	27.59937	29.25044	29.16558	29.16618	29.01178	28.75170	28.61540	28.31567	28.04052	28.01595	27.92887	26.87921	26.79417	25.52017	24.82580	24.19587	23.56010	23.52160	23.92146	23.97644	24.78633	24.80783	25.49851	25.73203	25.92559	26.79700	26.93295	27.94050	28.59340	29.30753	29.62672	29.96974	30.38640	30.74736	31.18174	31.96829	32.66888	33.94189	34.36992	34.78431	36.13709	36.54456	38.09914	38.42210	39.85575	41.57248	42.78502	42.56931	40.58413
27.44148	27.40405	29.16515	29.16593	29.21172	28.89264	28.61497	28.24841	28.02926	27.49476	27.27449	26.56374	26.19095	25.05653	24.82545	24.18520	23.50108	23.38658	23.47420	23.79701	24.13416	24.81390	25.80160	26.67861	27.37563	27.99024	28.35046	28.70082	30.07350	30.78631	31.32783	32.36126	32.28657	30.77023	31.18130	31.95121	32.47185	32.70188	33.04897	34.34583	34.63583	36.13759	38.00085	38.91308	39.20953	39.66162	39.97855	41.62426	41.29001	39.59457
27.03499	27.10374	27.44333	28.93343	28.93421	28.51740	28.24710	28.02798	27.49351	26.25911	26.07514	25.23958	24.06174	24.06760	23.93789	23.50002	23.50596	23.47312	23.57228	23.95381	24.93226	25.79518	26.56098	27.17881	28.14209	29.63169	31.11671	31.45440	31.28324	32.38347	33.59321	34.03009	34.01109	34.01202	33.94051	33.51341	33.49228	32.96660	33.28842	34.34525	34.73157	36.71628	38.00023	38.91243	39.20890	39.63424	39.66219	41.81178	41.61634	39.59391
25.44980	25.49862	26.26234	27.44354	27.69406	28.11546	27.89637	27.59898	26.18357	25.97970	25.17665	24.02798	23.92465	23.93679	23.54190	23.51537	23.61869	23.64809	23.77347	24.90386	25.69754	26.03558	26.78556	27.09231	28.14158	30.63568	31.24940	33.01540	34.17740	35.96714	36.52971	34.36403	34.14277	34.12377	34.29837	34.77012	33.67670	33.61024	33.79710	34.35412	35.06010	37.47530	37.63715	37.80534	38.15102	39.18265	39.23053	41.93517	41.93638	39.21392
25.02580	25.02649	25.48103	26.17673	27.14753	27.04519	27.43963	26.16248	25.46808	23.88472	23.88534	22.87426	22.90943	22.96975	23.51429	23.57779	23.63186	23.72367	24.17511	25.09709	25.59745	25.90192	26.15529	26.78579	27.85304	29.22284	30.73356	32.96131	34.05192	35.95494	35.91920	34.36341	34.14216	34.05072	34.23896	34.29869	33.73178	33.70419	34.04758	34.43145	35.12466	37.63544	37.80362	37.92453	38.15040	39.22875	39.35395	39.47284	39.53289	39.78056
25.00648	25.00716	25.36332	25.64741	26.07205	25.90732	25.33273	24.13021	22.73150	22.73208	22.66197	22.69623	22.74292	22.96930	23.53479	23.61535	24.02242	24.17399	24.77417	25.00971	25.56437	25.65159	25.65227	25.71798	26.73148	27.70960	29.12032	30.73388	32.95235	33.94838	34.36184	34.36279	34.24110	34.09297	34.18074	34.19113	33.63229	33.61801	34.17307	34.85952	37.34434	38.57581	38.57698	38.39880	39.43805	40.17696	39.80854	39.53108	39.77877	39.52961
25.41316	25.29516	25.40491	25.23499	25.09642	24.03619	23.23864	22.09510	22.09567	22.12346	22.14565	22.23422	22.48725	22.79860	23.54586	23.61489	24.02197	24.17563	24.31560	25.02754	25.59849	25.67102	25.67171	25.72588	26.10349	26.61055	27.35275	28.28408	30.73420	32.91597	33.91723	34.34118	34.27074	34.08291	34.08384	34.21390	33.50619	33.74349	34.34963	37.34259	38.57402	41.52396	43.13932	48.27719	47.61829	44.36079	43.10416	42.74582	41.02085	39.34701
26.01485	25.55574	25.21079	25.09528	23.63239	22.75885	21.65181	21.64399	21.64455	21.20479	21.23364	21.82917	22.34161	22.84426	23.57579	23.84709	24.23035	24.69296	25.16110	26.43813	26.64792	26.84959	26.75593	26.10230	26.44778	26.65351	27.53691	28.62564	29.50497	31.27854	33.45123	34.17433	34.15428	34.15525	34.29271	34.09312	33.74088	34.06968	36.17881	38.43879	41.05600	43.01826	47.46157	48.43687	53.18994	52.08670	47.48132	44.97651	41.02016	38.98321
25.74857	25.20963	24.30245	23.40630	22.27219	21.67488	21.42570	21.42626	21.43729	21.46612	21.58329	22.25008	22.39250	22.93393	24.03251	24.24495	24.71276	25.90388	27.22566	29.21290	31.06060	32.78164	32.14909	27.64145	27.72892	28.11680	28.51407	29.72753	30.72505	33.94613	34.40579	34.37317	34.37414	34.38879	34.71739	34.72365	34.84021	35.87252	37.92329	38.64868	41.05534	42.13697	47.36355	51.11040	52.58765	52.15539	50.07033	47.40509	40.78939	38.98257
24.99945	24.10976	23.45504	22.25043	21.74610	21.87543	21.88022	21.76264	21.71820	21.58228	22.39191	22.32024	22.40883	23.17342	24.49930	24.77761	25.93523	27.79997	29.58763	31.90420	33.83684	37.40712	32.43727	31.37378	27.84202	28.51273	28.90597	30.72360	34.13026	35.52203	36.54473	36.44396	36.43966	36.16961	35.89435	35.89540	36.73751	38.09742	38.35064	38.64069	39.35871	41.81529	44.08512	47.32700	50.01283	50.32672	47.52253	42.98943	40.78872	39.20279
21.88836	21.80750	21.87086	21.55177	22.34858	22.34922	22.14166	22.21126	23.19926	24.13556	23.62410	22.39205	22.63883	23.50986	24.62983	25.93399	27.69173	30.37617	32.10722	33.83525	36.57112	35.99851	35.70839	31.37319	27.84151	28.58403	29.07860	32.65585	35.78585	36.80753	37.64304	37.74492	38.74183	38.52670	38.35979	38.36089	38.21757	38.30795	38.54858	38.85566	39.81245	41.18333	43.88466	47.00842	46.91626	46.65896	42.98750	41.41706	40.43624	39.07451
20.41371	20.41426	20.88752	21.72509	22.26859	23.90503	26.27015	26.04255	23.97528	23.52770	23.30872	22.39161	22.63838	23.50943	24.62937	26.68809	29.89155	31.85096	32.24226	33.10084	33.60107	35.70681	31.22075	27.64408	26.97667	28.60557	29.52928	32.65530	36.80681	38.50243	38.50355	38.62770	38.62882	39.31017	39.29343	39.21788	38.27040	38.30730	38.84000	39.45602	40.34101	42.42342	46.79763	46.79005	46.48866	42.87944	41.14231	40.45543	39.07275	37.83399
19.74562	19.95244	20.46327	21.66528	23.76679	25.49675	25.49740	23.87996	23.27377	22.53909	21.84774	22.20597	22.82443	23.68809	25.22867	27.81701	29.58683	29.91059	31.22335	31.30107	31.09531	30.18723	27.18569	26.41174	27.27410	28.76560	30.10189	33.88450	38.41034	38.41149	38.41261	38.53675	38.26172	39.01172	39.21608	38.17409	38.17521	38.29929	38.83936	39.45540	41.23914	42.25406	46.45996	46.12806	43.57476	41.14045	40.39997	38.46317	37.67242	37.05281
19.35809	19.45087	19.65524	20.46344	21.66543	23.15247	23.08084	21.68617	21.62829	21.71577	21.91225	22.38990	23.44600	24.92292	25.09721	27.37379	28.44424	29.42670	29.56177	29.52585	28.23981	27.26311	26.11999	26.63887	27.30579	28.81492	31.80444	34.41314	36.16841	37.91540	37.88078	37.47533	37.47638	37.47117	37.13998	37.14105	38.12106	38.79343	39.02363	39.68580	41.23849	44.33729	46.45918	45.13754	43.57403	40.59916	38.46144	37.62966	37.01012	36.11229
19.35769	19.35819	19.74591	19.38835	19.38993	21.18243	21.75742	21.75798	21.62786	21.85149	22.31744	23.08467	24.35777	24.93616	25.41184	27.20558	27.49953	28.13928	28.10337	27.72401	27.28490	26.88446	26.61394	26.72126	28.08964	29.60886	33.25802	34.39411	35.02415	35.02517	35.02615	35.02713	34.31139	34.31974	34.06345	34.50870	36.29852	38.79279	39.59701	41.63282	43.18853	47.23203	47.05024	46.42400	44.02437	40.50070	38.05062	37.15804	35.87504	35.83676
17.55890	16.80494	17.15186	20.06201	21.80321	22.09349	24.84068	22.91890	21.66826	21.88248	22.52331	23.68143	24.32482	25.36242	26.65270	27.39729	27.35610	27.54277	27.54355	27.29993	26.77937	27.01190	27.23291	27.78516	28.87411	30.42807	32.57346	32.81239	33.64227	33.64325	32.81718	32.71520	32.51322	32.51414	33.05904	33.21870	34.12623	37.07014	40.07957	42.27169	46.00166	47.27887	48.93254	48.30632	45.77381	40.98392	37.93326	37.15742	35.66579	35.38859
16.80409	16.80462	17.13082	23.56631	25.31313	24.94838	24.84018	24.30601	22.37123	22.41777	22.52287	23.68097	24.08100	25.32945	25.76996	26.52087	27.25457	27.25531	27.08481	26.59361	26.39877	26.74533	27.29639	28.43655	29.36115	30.19460	31.50865	31.59509	31.73241	31.73335	31.69801	32.23453	32.13253	31.78859	31.98061	32.33023	33.04553	35.16881	40.31726	44.10047	47.03145	48.93029	48.55010	47.76286	45.64580	40.96010	38.08300	36.48384	35.55285	35.39233
17.08026	16.96673	22.22722	22.27670	22.98766	24.81186	24.30490	22.37019	22.36541	22.50007	22.68164	23.71613	24.27598	25.24304	25.67620	26.15468	26.40158	26.45722	26.38038	26.09872	25.64357	26.03548	27.02982	28.43603	29.86179	30.12453	30.19254	30.27425	30.29506	31.54926	31.82292	31.96575	32.19662	32.19758	32.04909	32.46202	33.04499	35.15586	38.97791	44.39242	48.86490	48.54787	47.85951	46.17460	42.55028	40.15210	38.08237	36.33403	35.91139	35.58382
20.14122	20.01408	20.01459	20.67790	20.76532	21.67652	22.17374	22.26123	22.46080	22.65882	23.04312	24.22561	25.24186	25.67496	26.25662	26.25733	26.14589	26.33517	25.95094	25.52810	25.14720	25.87361	26.41173	28.46266	29.86124	29.92613	30.32631	30.35762	30.63837	31.68726	32.25507	32.69566	32.23385	32.23481	32.64638	32.72875	33.07119	35.40454	38.16963	44.22051	44.99387	44.93134	44.90951	43.04977	40.19577	39.74633	38.22796	36.27349	35.91081	35.85610
19.99432	19.69088	19.57368	19.71133	19.79873	19.90919	20.98786	21.55917	22.85937	22.84425	24.22447	25.42488	25.67377	25.79933	25.80008	26.25683	26.20827	26.09576	25.95043	25.52761	25.14672	25.47675	26.21930	28.46214	28.80505	29.97387	30.32577	30.63589	31.03866	32.33650	32.90517	33.27514	33.27610	32.64486	32.93045	33.27282	34.83451	36.37743	38.16903	41.44373	44.12886	43.73601	43.31258	40.19388	39.17749	38.22623	38.22732	36.23009	35.91022	35.85551
19.27207	19.16944	19.27878	18.64171	18.85576	20.49646	21.99993	22.28652	23.19924	25.58118	26.72908	26.15438	25.83308	25.82293	25.79958	25.80029	26.20777	26.01978	25.81693	25.53577	25.10429	25.47628	25.94543	27.78912	28.80453	29.97333	30.20946	30.96689	31.12103	32.34748	33.28093	33.28190	33.44773	34.00387	34.69387	35.76366	36.43988	39.92733	40.19020	41.44307	44.12814	43.31062	43.20356	39.17564	38.09515	36.65493	36.22844	35.50196	35.50306	35.56830
19.27737	19.27788	18.68933	19.01749	20.02500	21.50006	23.18272	25.58812	29.09908	30.03946	28.70218	26.91157	26.33689	25.99675	25.84729	26.14724	26.01858	25.93645	25.75038	25.51431	24.90614	25.12814	25.85683	27.59238	28.11986	28.81031	30.17349	30.39156	30.97075	31.29879	33.28035	33.28131	34.00221	35.97232	36.53743	36.71084	39.92544	41.53609	41.53738	43.28767	43.64813	43.50224	43.25748	38.61868	36.99258	36.29824	35.38990	35.44983	35.45725	35.56773
19.72748	19.62491	19.93419	20.95534	22.28406	24.25801	29.31321	35.16016	35.82008	34.65226	31.47691	28.88259	27.68512	27.62075	27.37845	27.04791	26.72788	25.82063	25.56618	24.65928	24.72723	24.87971	25.11763	26.64209	27.81901	28.59087	28.78823	28.84780	28.73080	29.28911	32.45913	33.28073	33.81445	36.04312	36.66076	38.78436	42.06839	42.12163	43.28564	44.18307	44.18449	43.64866	40.54269	38.98417	38.37737	36.99302	35.38931	35.44399	35.20963	35.49244
21.67031	21.32363	22.02338	23.64513	26.07030	31.21283	37.21379	41.72791	44.06756	43.21307	39.93025	31.47715	28.81368	28.17885	27.52979	27.20981	26.61205	25.78133	24.57218	24.18648	24.74545	24.85752	25.03534	25.82369	26.64234	27.83128	27.91350	27.97305	27.98431	28.43374	29.21592	32.45950	33.45023	34.61420	37.23695	39.32984	42.38861	46.06791	47.55085	46.31143	44.33932	43.23273	40.84480	40.54321	40.05446	38.37780	36.40521	35.20795	35.25010	35.57919
24.42103	24.58922	25.44086	27.72765	30.71564	36.25681	41.72581	47.02230	46.01716	44.30593	39.76604	31.88312	29.47156	28.05984	27.20857	27.14324	25.77596	24.57688	24.09939	24.21642	24.28733	24.89987	25.03488	25.37258	25.98446	26.70141	27.89031	27.98303	28.09282	28.32463	28.82987	29.61569	32.84167	34.85705	37.23637	39.97470	46.06573	47.73543	47.73686	46.49750	44.15052	44.09187	43.65942	43.38901	41.32694	40.05493	38.28524	35.79401	35.56513	35.65351
24.84928	25.00282	26.84386	29.73957	33.49534	36.97568	40.16826	39.27748	44.11749	39.48970	31.67632	29.34132	26.63639	26.48726	26.29519	25.46537	24.57576	24.05525	24.09892	23.77622	24.14793	24.42707	24.74666	25.24020	25.53334	26.27179	28.25414	28.55629	28.71247	28.82851	29.61429	30.73050	33.45442	34.92207	37.78423	42.46039	45.75983	45.98050	46.85014	47.04908	44.91771	44.62722	49.91109	47.88110	43.25714	40.87247	39.22407	36.72950	35.79457	35.88295
25.76571	25.85330	27.15215	29.33079	32.14558	32.24259	35.36791	35.35139	35.03286	30.20495	26.50999	24.84438	24.55798	25.38744	25.29594	24.09073	23.11425	23.12219	23.19730	23.75479	23.87603	24.22808	24.63515	25.35933	25.80357	26.43397	28.72706	29.17857	30.63023	32.11512	32.44577	33.25327	34.56487	37.78239	41.10769	43.83403	44.33657	45.28682	46.35354	47.99228	49.61182	57.39061	56.33046	49.43643	43.94962	40.87179	39.22341	37.30560	36.70769	35.90912
25.60568	26.13820	26.33110	26.38074	28.01211	30.09593	29.94391	27.64215	27.70675	25.60903	22.71557	23.78263	24.55540	24.64003	24.59986	23.11319	23.11380	23.13642	23.21049	23.28136	23.83782	24.03219	24.66197	25.37670	25.95512	26.86392	29.17719	30.65293	32.89948	34.01404	34.52957	35.27390	38.01456	40.35709	42.30793	44.10921	45.28463	45.93389	46.72411	50.14304	59.51566	60.07094	56.85707	54.89949	44.61209	43.54540	39.22275	37.79707	36.79802	36.24413
26.30848	26.23322	25.94228	24.97141	24.79410	24.74238	22.29005	22.46761	22.35424	21.79851	22.21788	23.56303	24.53321	24.63954	24.59938	23.11273	23.01051	23.07088	23.27295	23.28092	23.59116	24.11079	24.48752	25.70458	26.14106	27.99768	29.74062	31.61296	34.16454	34.94454	35.27218	39.16443	40.19753	41.29873	43.83974	45.04128	45.96591	46.12679	50.13911	56.10891	55.54250	57.38868	56.06457	54.89853	44.61133	43.50937	39.22210	37.81118	36.89773	36.86270
26.23993	25.86572	24.54318	23.51796	21.96605	21.53247	20.49871	20.67624	20.85591	21.65354	22.11898	23.46828	24.12271	24.18025	23.12253	22.98201	23.06438	23.11341	23.14765	23.28047	23.36814	23.98896	24.57309	25.81952	27.99627	29.73918	31.24253	32.63382	35.53732	38.80993	39.02079	39.92045	41.11119	42.72037	44.36055	45.59525	47.02932	49.88109	54.44419	54.13330	54.99213	54.51860	53.99836	48.03847	44.61058	43.50862	39.16795	37.20616	36.94448	36.98767
25.64204	24.62471	23.46357	22.02095	20.90245	20.03473	20.10757	20.00442	20.67640	21.44364	22.33978	22.36313	22.98228	23.00593	22.98095	22.15096	22.23347	22.72259	22.99966	23.11527	23.44217	23.98852	25.10172	26.11492	29.53409	31.24101	32.57451	35.53563	38.68198	39.01357	39.15397	40.71433	41.70935	42.80551	44.89672	45.64832	48.03684	51.17196	54.13074	54.12309	53.64974	51.93876	48.59350	47.07182	44.45521	41.47019	38.19389	37.20555	36.94388	37.15649
24.62897	23.56398	22.29889	22.16391	21.35905	21.01461	20.24225	20.24281	20.33020	21.35104	21.83113	21.73427	21.73482	21.83180	21.36323	21.48644	22.15113	22.52674	22.77840	23.11587	23.66428	24.59327	25.10126	26.27189	30.29751	32.50342	34.42727	38.05998	39.01157	39.23817	39.77005	40.87326	42.57877	43.50404	44.89600	46.61388	50.47598	52.27959	53.44676	53.44841	52.45395	49.22660	48.33597	47.07100	42.44762	39.86826	38.20798	37.21966	36.94328	37.32022
24.82833	24.02597	23.88545	22.67071	22.46660	22.09246	21.98215	20.36484	21.35003	21.53882	21.42841	21.40278	20.73035	20.16993	20.25561	21.22550	21.51073	22.58187	22.79998	23.64917	23.83792	24.59282	25.29624	26.99833	30.65689	32.66146	35.36095	38.23987	39.23615	39.76812	41.05669	42.75037	43.67442	44.82553	46.54333	50.43205	51.71881	52.00602	50.83641	50.46905	50.19645	50.19698	48.85157	47.92128	42.54051	39.90546	39.07724	38.30421	37.47857	37.69122
25.07083	24.50724	24.18252	24.18328	24.27084	24.27154	24.12676	23.62657	23.19697	22.45182	21.53903	21.33628	20.73263	20.17496	20.51221	21.08135	21.51031	22.60031	22.87190	23.75149	24.26255	24.77173	26.72845	27.60511	30.45911	33.02438	36.36697	38.40192	39.69783	41.05469	41.82873	44.41007	45.31509	46.82979	50.83065	51.69347	51.60515	50.44693	49.84015	49.88003	50.19563	50.07399	49.30530	48.35897	44.06392	40.24171	39.11447	38.86190	37.83630	38.00924
25.48814	25.15789	25.07924	25.08003	25.20637	25.39434	25.44943	25.66350	25.31649	23.19713	22.45204	21.55175	21.16716	20.83652	20.86859	21.08094	21.43441	22.60351	22.94709	24.12035	24.54250	25.31045	27.60376	29.20368	31.48849	34.70803	37.59284	39.59969	40.65828	41.62092	43.70535	44.63388	46.92976	50.93061	51.19871	51.68224	51.68396	49.48796	49.14281	49.42385	49.84266	50.07317	49.30447	48.33185	44.06317	40.98632	39.10541	38.41737	37.96938	38.19048
26.46148	26.41341	26.37333	25.71335	25.71409	25.71484	26.51333	27.01892	26.57768	25.31666	23.23553	22.76192	21.98693	21.29830	21.30733	21.42188	21.73884	22.59882	23.06724	24.38522	25.14842	26.54396	29.20221	31.48691	34.67262	37.44511	39.56837	40.83921	41.81654	42.97080	43.90421	45.47211	50.92800	51.29866	51.30027	51.95866	51.68724	49.49129	49.07576	49.14355	49.35378	49.91207	49.65368	48.33102	44.19285	40.99089	39.25572	38.79258	38.45693	38.60016
28.24171	27.86274	27.52030	27.52120	27.84307	27.84388	27.70656	27.97340	27.81434	26.50138	23.64377	22.81241	22.37135	22.18733	22.18800	22.25883	22.48379	22.66969	23.36764	25.14721	26.47858	28.23589	31.16625	34.08293	37.44315	39.54650	40.80785	41.30816	42.40921	42.93225	45.01368	49.33466	51.20203	51.29781	51.29942	51.95780	51.72052	50.82180	50.53463	49.74694	49.35299	49.20543	49.25717	46.89728	45.81239	41.18806	39.28182	38.91934	38.86163	38.64767
28.24115	28.25138	28.07959	28.09831	28.86415	28.78333	28.49821	28.11676	27.73732	26.45161	23.64331	22.81196	22.58797	22.37152	22.41517	22.44394	22.61515	23.36643	24.48927	26.16249	28.10028	31.05244	32.99386	36.23867	38.25674	39.54581	40.95290	41.82941	42.26023	44.17944	44.53931	48.22407	48.91235	50.77987	50.78677	50.82214	50.81937	50.78559	50.71701	50.03289	50.03465	49.53857	49.10102	47.15824	46.06146	41.18948	39.31694	38.95684	39.00418	39.23586
28.26086	28.38203	28.93489	29.09515	28.91070	29.65499	29.33906	28.84973	27.53042	25.65808	23.22329	22.81150	22.81211	22.63111	22.60026	22.65750	23.36530	24.48588	25.51002	27.79495	31.05077	32.96599	35.85812	37.94843	38.53759	39.44228	41.53558	41.55380	41.28309	41.28445	43.17893	43.45285	46.44623	46.78291	47.75574	48.44479	49.27255	49.41071	49.73107	50.40994	51.13984	52.00311	51.23367	48.26963	46.59005	41.03906	38.97081	39.01828	39.25007	39.48658
28.26030	28.38147	28.93432	28.94071	29.78233	30.30122	28.84841	28.64283	25.57146	23.09746	21.98566	22.84354	22.88187	22.80272	22.99680	23.21655	24.48467	25.50863	27.79354	30.70189	33.48799	36.47099	37.86472	38.49687	38.69585	39.55057	41.08874	40.77637	40.52449	39.63308	37.59910	37.60022	39.49909	41.62810	42.32978	43.25068	43.73816	46.14585	47.92851	50.51163	53.16253	52.56294	56.55778	51.06221	46.72810	41.06152	39.01646	39.12918	39.24944	39.48595
27.93967	27.95827	28.34377	28.84384	29.42893	29.16422	28.65095	26.97393	23.08592	21.83818	21.99600	22.39245	23.01870	23.24152	23.44877	24.55926	26.15866	27.56310	30.33172	33.40033	36.46906	37.78418	38.41839	38.61736	39.43621	40.10866	39.72798	39.48032	37.59178	35.92809	35.34762	35.37910	36.16190	37.89921	38.38363	38.49198	39.86821	42.19160	46.27392	48.03697	52.45348	55.93200	56.55683	55.23724	49.50512	42.72478	39.67829	39.12224	39.17935	40.23435
27.53225	27.53306	27.94074	28.51458	28.75459	28.24126	27.55322	24.79770	22.08417	21.87441	22.03224	22.47269	23.24041	23.44754	24.55805	25.81769	27.37298	29.56080	31.90744	35.64963	36.67149	37.76635	38.58389	39.40281	39.57746	39.12749	38.87984	37.59006	35.83807	35.12125	33.92928	34.08571	35.11221	35.47820	35.61164	36.58818	38.66236	40.12145	45.04972	47.72355	49.90143	51.79573	54.67707	50.04692	49.50426	42.73248	40.14802	39.68937	39.74020	40.27581
25.97935	25.98009	26.33298	27.18219	27.59980	27.53558	24.79657	22.07790	21.81787	21.96511	22.07791	22.34668	23.37095	24.23719	24.83229	26.97114	28.69689	31.15818	32.83672	35.64899	36.61205	37.78307	38.07014	38.26903	38.35807	38.32631	37.58621	35.83642	34.35150	33.19807	33.20266	33.28975	33.42202	34.13303	34.80382	36.20267	37.46730	39.63066	44.10436	47.41804	49.64384	49.51337	50.07091	49.79781	44.14205	40.68390	40.14736	40.14857	40.13290	40.56927
25.41481	25.48874	25.48943	25.40752	25.21764	23.86467	22.09258	21.82732	21.96408	22.02753	22.22625	22.53275	23.90116	24.58360	26.30855	27.80051	29.11421	31.15816	34.43505	35.51026	37.20540	37.44774	37.43799	37.43906	36.65926	35.98447	34.82032	34.23337	32.98295	32.32658	32.39577	32.50280	33.38152	33.91039	34.67493	35.85454	37.46669	39.63002	44.01175	44.50899	48.29225	49.34267	49.98696	47.64718	41.58443	40.02975	40.04358	40.14792	40.21245	40.56862
25.41429	25.41496	24.37390	24.05585	24.04602	23.28105	22.79351	22.25087	22.29233	22.51188	22.53167	23.40210	24.17003	25.90099	27.49131	27.82937	30.17113	31.19409	34.20162	35.60389	36.28479	36.30273	36.47707	36.36896	33.82352	33.22605	33.21096	32.98141	32.37304	32.32600	32.39519	32.48330	32.82829	33.49360	34.44001	35.71627	37.46609	39.60051	43.12941	44.38715	48.24074	49.81557	48.62812	45.46920	41.38056	40.02909	39.39061	39.36670	40.21180	40.68166
25.16967	24.30786	23.33485	23.49291	23.59118	23.61068	23.51377	23.17383	23.11016	23.25957	23.45522	24.13532	25.76242	26.36897	27.74658	29.57311	30.30900	31.95915	34.91983	35.07880	35.05042	34.86694	33.99543	33.78416	33.17053	33.17161	32.30867	32.37152	32.32434	32.32541	32.33369	32.44701	32.71886	33.20298	34.07830	34.97926	36.21719	39.54108	42.79020	44.54420	48.40115	48.19783	47.62754	43.55443	41.37987	39.38876	39.32381	39.36606	39.75212	40.84840
23.73582	23.49647	23.34523	23.34597	23.60956	23.61020	23.69351	23.77997	23.27472	23.47492	24.13412	25.69293	26.32364	27.71250	28.54615	30.28337	31.93345	34.57069	35.07713	34.94389	34.03152	33.37752	32.66158	32.66249	32.11716	31.21503	31.33769	31.76386	31.82671	31.82242	31.83069	32.23798	32.48309	33.20239	33.26220	33.99834	35.39084	36.95205	40.20649	44.25565	47.04368	47.52647	46.11700	43.55368	39.96239	39.40285	39.34737	39.45067	39.77464	41.35588
23.74894	23.73598	23.34475	23.35387	23.40162	23.66714	23.81138	23.88118	24.09764	24.20102	25.68537	26.06037	27.18826	28.31714	30.10575	31.75574	34.56902	34.99247	34.92021	33.74443	33.40622	32.60907	32.57011	32.04848	31.01036	31.07016	31.14453	31.24517	31.55890	31.62610	31.73317	31.97915	32.55244	33.26064	33.58142	33.99775	35.12834	36.88104	39.97913	43.95144	45.50616	46.34938	45.93444	42.09285	39.98908	39.40220	39.29911	39.47318	40.53122	42.38716
24.40961	23.93895	23.74976	23.40679	23.48700	23.90017	24.18441	24.75488	25.04069	25.55722	25.74985	26.24431	27.18776	28.15644	30.69559	32.94054	34.05907	34.04747	33.74284	32.01958	31.97958	31.95654	31.85461	31.00051	30.99604	30.98599	31.08871	31.10852	31.27634	31.60875	31.83868	32.07523	32.75560	33.57983	33.87811	34.40573	35.12776	36.86166	39.80799	42.07729	44.04604	45.98384	45.93365	41.51181	40.54137	39.24233	39.30479	39.34600	40.59478	42.45961
25.12017	24.84967	24.68221	24.19865	24.21950	24.37201	24.75367	25.18050	25.53501	25.67616	26.13508	26.95797	27.99155	30.25398	31.63679	32.25159	32.71756	32.58744	31.87379	31.87471	31.83471	31.58190	31.19141	30.98514	30.84583	31.04105	30.73831	31.21819	31.33667	31.83718	32.04534	32.75404	33.73043	33.87650	34.45219	34.49424	35.12718	37.13367	39.80735	42.03770	43.50594	44.63786	44.60026	41.45230	40.04239	39.49160	39.39761	40.44794	40.71563	42.59370
25.41476	25.35793	25.02675	24.79872	24.39253	24.50004	24.78984	25.33188	25.53452	26.13365	27.32264	28.05042	30.14456	31.44225	31.50836	31.50928	31.51019	31.53147	31.80502	31.83321	31.58025	31.43352	31.22231	30.84438	30.51260	30.55983	30.66886	31.21763	32.38474	32.41257	32.76851	33.72882	33.95974	34.49153	34.49258	35.07067	36.64611	38.36706	39.66238	42.27755	44.40465	44.63710	43.65332	40.13712	39.86588	39.61303	39.68267	40.45798	41.78789	43.01185
25.80407	25.79226	26.00454	26.00542	25.16000	24.85644	24.90757	25.33140	25.99553	27.32115	28.04904	30.11062	31.18052	31.45009	31.45115	31.00863	31.06515	31.45073	31.45179	31.16952	31.17040	31.17146	31.03391	30.60199	30.55823	30.66739	31.20249	31.52419	32.47388	32.75435	33.78065	33.93609	34.24176	34.72210	36.10583	36.64417	38.24514	39.66044	41.87406	44.51116	45.16296	44.70260	43.68098	40.15960	40.23660	40.04430	40.45606	40.87585	41.89948	43.16624
26.79062	26.46056	26.07624	25.81993	25.48439	25.25878	25.33820	25.76486	26.66508	27.59607	29.35463	31.17903	31.38069	31.38160	30.91253	30.93544	30.93949	31.13258	31.26032	31.26124	31.26214	31.46046	31.56220	31.75732	32.00706	31.95990	31.52268	32.29600	32.58162	33.61414	34.28960	34.50285	34.72559	36.10408	38.12523	38.24312	39.76690	41.87201	43.27912	44.66129	46.44152	45.01722	43.67498	40.29257	40.22332	40.23720	40.83497	41.82677	42.84468	43.40838
26.68731	26.15660	25.92321	25.92411	25.91230	26.07447	26.28429	26.66376	27.42396	29.18227	29.35014	31.11765	31.12901	30.91089	30.91194	30.49459	30.55944	30.76181	31.18026	31.28268	31.28358	31.45988	31.69378	32.36408	32.96886	34.18440	34.21748	33.84444	33.84542	34.10312	34.19236	34.50225	35.39148	36.42921	38.28854	39.76477	42.05165	43.35361	44.81553	46.90545	46.22934	45.77012	42.22032	40.29190	40.14900	40.15025	40.50686	41.77465	42.97665	43.56325
26.09745	25.67521	25.82043	26.29420	26.88606	27.09845	27.41290	28.28758	29.37388	29.31189	29.94043	29.97798	30.03868	30.21050	30.23670	30.33359	30.35965	30.76123	31.15296	31.28210	31.28300	31.28408	31.46025	32.32466	32.96826	34.61943	34.65257	34.22102	34.21887	34.43382	34.43483	34.34931	34.81371	36.59254	39.16425	41.83028	43.35148	44.85476	47.04222	47.12524	46.22856	45.76934	42.29430	40.29124	40.29267	40.29391	40.50620	40.68716	42.43975	43.56259
25.68858	25.81914	26.15489	26.98940	28.19661	29.41784	31.48650	31.81294	31.56038	30.70134	29.97653	30.03189	30.22046	30.41012	30.41120	30.44416	30.80064	31.15129	31.15238	31.28152	31.26353	31.13661	30.66200	30.79618	32.32506	33.11828	34.65195	34.52492	36.15041	34.43320	34.46573	34.34871	34.83449	36.61305	39.58898	41.90619	44.85256	46.75912	47.06527	47.00153	46.30560	46.08189	42.41940	40.29057	40.29201	40.29326	40.57712	41.50439	42.32148	43.52772
25.97062	26.15355	26.94260	28.15226	30.93903	32.20576	33.43817	33.42033	33.16993	32.20229	31.57313	30.96681	30.49738	31.04546	31.06191	31.79231	31.64331	31.58627	31.15180	31.13907	31.26295	31.13603	30.79138	30.66232	30.79652	32.28823	33.12405	34.52431	34.73908	34.54496	34.67836	35.14273	36.21803	37.20810	39.66494	41.90551	46.73303	47.03917	46.99925	46.50940	46.17544	46.00536	42.36819	40.26886	39.95994	40.46942	41.50242	41.78451	43.03770	43.52084
26.19246	26.71704	27.76192	30.84746	32.27967	33.16647	33.16765	33.26362	33.02263	32.99215	32.20279	31.57345	31.56510	31.87212	32.41279	32.57937	33.54979	31.74059	31.15121	31.15213	31.26761	31.12601	31.04190	30.67949	30.66894	31.01225	32.34534	33.82907	34.81827	34.99053	35.73392	36.21623	36.99273	39.66293	41.26563	45.38382	47.03688	46.93588	46.50718	46.44551	45.94128	43.17858	40.76401	39.93681	39.98455	40.13736	41.64064	42.07101	43.03703	43.63628
27.17604	27.34498	28.71435	30.62827	32.00263	31.97635	31.95548	32.51091	32.94447	32.49617	31.76020	31.30159	31.47227	31.66607	32.41218	32.59516	32.71048	32.71144	31.27020	31.44842	31.28067	31.12543	31.10009	30.67892	30.61065	31.01169	31.48989	33.18163	34.81766	35.73217	36.29306	37.17254	39.76759	41.26354	45.70037	47.15545	48.66604	47.00458	46.93660	46.44473	43.65303	43.17785	40.76333	39.93614	39.98389	40.06934	41.44220	41.89394	43.04569	43.63561
27.16399	28.27646	29.38252	30.12692	30.25060	31.49581	31.49689	31.39180	31.39270	30.91291	30.91398	30.99137	29.55685	29.73248	30.84157	32.59455	32.82521	32.98874	31.85388	31.85489	31.63576	32.90038	32.74496	31.10040	30.58804	30.28534	31.27562	32.71621	34.34932	35.99204	36.92486	38.44183	40.91665	42.61135	47.15312	48.53339	48.34575	48.34730	47.00529	46.44395	45.13804	43.57261	40.77334	39.93549	40.01060	40.71544	41.32152	41.84517	42.67085	44.07327
28.65626	28.65710	29.31686	29.31789	29.61986	29.66879	29.66982	29.34202	29.32383	29.32469	29.17916	29.41982	29.57372	29.73192	30.84099	32.99866	34.15428	33.95510	33.46552	34.12998	35.57226	35.19156	33.18394	31.07463	29.95199	30.18926	30.57866	32.71564	34.18572	36.05409	37.35990	38.44119	41.11021	44.40878	46.75075	47.66602	47.88002	47.64964	47.29874	46.15925	45.90735	43.57187	40.77266	40.00848	40.16517	40.90719	41.42636	41.85608	42.67019	43.95748
28.76955	28.84366	29.09790	29.47854	29.78051	29.96769	29.96877	29.72563	29.42611	29.62690	29.62184	30.30586	30.70729	32.08147	33.99718	35.79620	35.70253	34.39785	40.49461	40.12864	35.27362	35.19089	33.18331	30.08039	29.92099	29.69566	30.48782	31.85891	33.57193	36.28562	37.61040	40.55041	43.15925	44.12132	44.78533	45.40663	45.40831	45.32458	46.38631	46.07846	43.93320	42.03732	40.03445	40.10937	40.14978	40.94336	41.07486	42.26163	42.95817	43.95681
29.18139	29.12890	29.50097	29.80314	30.41895	30.93985	31.18500	31.18596	31.99506	31.99602	32.16785	32.59650	33.66182	36.03174	40.14196	42.60569	42.88605	47.64777	46.86484	40.12787	35.34639	33.44723	31.58543	31.37263	30.12689	30.15457	30.48728	31.76766	33.49784	35.99300	38.65328	41.72676	41.74409	42.02730	42.02863	44.32767	44.43758	44.03819	43.93651	43.67914	42.03531	40.83950	40.03379	40.03505	40.14913	40.98585	41.21843	42.46101	43.55614	44.03511
31.37949	31.38054	31.54971	31.45002	31.45094	31.30606	31.53030	32.01184	32.83880	33.53537	33.91391	34.06598	36.02982	40.65767	44.12246	43.10701	48.84967	47.99216	46.91113	39.78762	33.89449	33.30238	31.78250	31.57842	31.38169	30.36925	30.48674	31.76711	34.17801	35.85162	38.44775	40.33463	40.35163	40.25219	40.52146	41.35096	41.57431	40.99005	42.16727	42.12334	42.06284	40.57444	40.12397	40.14944	40.46379	41.16835	41.41488	42.69698	43.68142	45.65396
32.26257	32.27969	33.43948	36.05141	35.84204	32.61784	32.04163	32.94605	33.98495	36.19236	37.98943	39.98112	40.65553	44.02589	44.02775	49.90002	51.32154	47.99123	45.51616	36.92833	33.92429	33.44597	32.78950	31.57784	30.72626	30.42330	30.72680	32.89444	34.16505	36.12178	37.94360	38.11286	38.32840	37.78458	37.78575	38.24570	38.97297	39.60803	39.87804	42.05849	41.58117	40.57376	40.57504	40.37955	40.53891	40.77810	42.35485	43.55531	44.17397	46.33980
32.86058	32.75218	37.05744	38.09877	37.59634	36.82857	33.98313	33.98425	36.29763	37.64568	39.19031	40.46650	42.91098	43.79184	48.00944	51.45641	50.87381	47.94416	40.88376	37.05983	34.86376	33.77034	33.44632	31.54207	30.69406	30.90518	31.46348	32.62830	34.24188	35.82454	37.76852	37.92620	37.28521	36.63545	37.78511	38.05804	38.36318	38.56697	39.57814	40.88021	41.53369	40.57309	40.37129	40.53674	40.77613	40.86118	43.37466	44.07305	44.93422	47.03224
32.87599	33.26414	38.48179	39.67453	39.67581	39.30512	38.96523	37.46744	37.53272	38.84649	39.18959	40.33228	42.79255	44.93560	48.67675	49.95868	47.94187	41.72633	38.33385	36.63718	35.94865	34.13070	33.81618	31.95296	31.95780	31.95901	32.52065	34.13311	35.13697	35.13827	35.22128	35.23813	35.29807	35.71560	36.82730	38.25454	38.37635	38.60103	40.13318	41.14670	41.14825	40.57241	40.53478	40.79602	40.85920	41.81868	43.78168	44.58620	45.89554	47.90269
33.38792	34.88406	39.22068	39.86537	40.31289	40.43877	41.91566	42.36329	41.34467	39.34238	39.18887	39.85458	42.31390	44.04823	45.18142	45.12506	41.72430	34.89475	36.45566	36.43820	36.22631	34.13533	33.91737	33.57371	33.49184	34.91218	34.91324	34.91430	34.96155	35.07000	35.08684	35.20011	35.56858	35.71499	36.84184	38.27808	38.66959	39.87884	40.58400	41.21227	40.91244	40.72197	40.96658	40.83278	41.02396	43.51743	44.30093	44.87410	45.89483	48.56467
35.03498	35.05664	39.36650	39.86462	40.30155	42.62556	43.67157	43.35030	41.34387	39.34164	37.94392	38.43378	41.50697	43.14491	42.94824	42.65686	35.80072	35.40664	35.45625	36.45614	36.69334	36.11868	34.77183	34.67847	35.44091	35.76088	35.62859	34.78029	34.96093	33.57865	35.41613	35.52944	36.01770	36.82531	36.89904	38.43830	39.27607	39.90445	41.30074	41.02276	41.00854	41.14977	41.01935	41.16066	42.27045	43.58937	44.38943	44.85162	45.89413	48.59297
35.11544	36.99493	39.86227	41.63891	41.65161	42.62476	43.26870	43.16949	40.47755	38.76404	38.52859	38.61060	41.43679	43.14412	42.94742	42.89103	35.80007	35.40599	35.45560	35.99255	36.18063	36.71090	37.60741	39.73360	37.31827	35.89930	35.60589	34.77966	33.45388	33.46849	33.90903	36.04745	37.01023	37.08420	38.44374	39.39587	40.14540	41.44595	41.44729	41.21562	41.21723	41.28906	41.39911	41.40046	43.15149	43.28407	44.20169	44.68724	45.82631	48.42119
37.87484	38.20716	41.50208	41.87216	41.89109	43.60971	43.16732	42.14350	39.19207	38.76332	39.17460	41.11766	43.21424	44.05176	43.40024	43.03282	35.94204	35.65917	35.69939	36.03464	36.11598	37.95805	39.68131	39.41060	37.17689	35.46243	34.26161	33.37882	32.93270	33.46791	34.07446	36.23913	37.47834	38.98106	39.78926	40.80566	41.60797	43.74162	42.78284	41.45214	41.45375	41.68027	41.68163	42.54330	43.26302	43.64140	44.08861	44.64817	45.82560	48.29285
38.37061	41.15868	41.16539	41.67424	43.60749	42.86430	42.36839	40.04728	37.76709	38.58133	39.52241	41.11694	45.10722	45.36686	43.99287	42.76797	37.96580	36.10855	36.07115	35.54667	37.08260	37.12724	36.94988	36.97776	35.31021	33.68844	33.23542	32.77777	32.94367	33.46732	34.18368	36.36531	37.57861	39.83457	41.20889	42.47640	42.47278	42.81124	42.74636	41.90560	41.88916	42.05361	42.48698	43.23645	43.62033	43.80864	44.08791	44.83441	45.64856	48.15725
38.75033	38.43023	39.40272	39.14246	40.04237	40.22508	40.22654	35.89766	34.35036	32.56697	34.32101	39.89155	45.09917	45.48653	44.97461	42.89510	40.69394	37.72335	36.73974	36.34633	34.70343	34.61921	33.11900	31.58801	30.95295	31.05994	32.02259	32.94208	33.45476	34.05376	34.76626	36.87922	39.26427	42.96802	43.53041	42.95650	42.83123	42.63069	42.68359	41.88682	41.95791	42.06766	42.10693	43.32658	43.72650	44.04470	44.74198	45.37342	46.24636	48.15649
37.85896	37.86007	37.31061	35.43281	35.43388	32.68015	32.83119	34.51939	34.51943	35.00985	34.20338	37.12495	41.97610	44.97204	44.64978	42.45072	39.63075	36.91497	35.98372	34.22771	32.83892	30.54320	29.64637	29.89187	30.80383	31.91202	32.97080	33.85857	34.14006	35.70248	36.87731	39.41230	43.11563	43.67832	46.53732	46.40631	45.59253	43.16422	42.63132	41.88613	42.06559	42.09012	42.10625	43.85768	44.10405	44.70773	44.80974	45.39240	47.26094	48.51801
33.10727	33.20564	33.30613	34.11673	34.83722	35.05513	35.71272	35.16121	36.42289	36.42407	35.85955	37.28304	41.17138	42.90669	42.48570	39.51246	36.64576	35.52794	30.78566	29.24766	29.18301	29.35728	29.96282	30.70686	32.23985	33.95410	36.14262	38.25987	42.86427	42.86609	42.59753	44.96166	46.40546	46.68510	46.42058	46.34436	45.98439	44.53647	43.16486	41.93382	42.03463	42.10417	43.85554	43.91299	44.21493	44.75371	44.80695	45.39168	47.87497	48.52079
33.19222	33.19327	34.22461	35.00763	35.43518	38.59692	43.40698	45.86240	43.81075	41.44741	37.61225	37.01810	37.48883	37.89851	37.64296	33.74849	31.48755	29.46108	29.14343	28.46143	28.89466	29.88676	31.44637	33.75356	35.18850	37.29969	40.72006	44.03281	46.85448	47.91402	48.05526	51.12507	47.06704	46.51766	46.34206	46.07544	45.54483	44.53571	43.18306	42.03225	42.20018	42.12769	43.87085	43.91228	44.13942	44.70802	45.27110	46.35261	47.87420	48.37040
33.60497	34.10535	35.00547	35.60029	38.59484	43.56631	46.34774	45.75992	45.00580	43.50423	40.40861	36.55553	36.26896	32.64034	30.09991	29.79652	28.41191	28.28803	28.19670	27.67857	29.26139	31.43403	33.75178	35.17215	38.88519	44.16197	45.40334	46.84488	47.91124	48.79987	51.43018	51.16690	50.72414	46.33977	46.07318	45.54232	44.53355	43.35724	41.65758	41.59834	42.07219	43.02457	43.87013	43.94841	44.24234	44.44015	45.32070	46.76331	47.71616	48.20179
36.20053	35.49007	35.97693	37.04049	42.24124	45.69194	45.50308	45.17974	44.01492	40.67329	36.97022	36.28088	31.90616	30.10241	28.78184	28.30554	28.29694	28.20561	27.97304	27.99257	28.60419	32.05362	35.13289	38.88316	44.14493	45.15077	45.40255	45.76818	47.90318	48.74637	51.22543	50.99940	50.54618	46.02151	45.38765	44.36343	43.33620	41.61278	41.28028	41.30375	42.06940	43.33163	44.10238	44.02783	44.24163	44.43011	46.49545	46.71177	47.49439	47.94625
36.46379	36.45439	36.83033	42.02045	42.75900	43.88862	43.74368	40.51608	37.72454	36.88644	34.77896	30.19085	29.90874	28.57418	28.39643	28.47909	28.47995	28.56789	28.66355	28.41093	31.17752	34.31915	35.82654	40.46857	45.14816	45.14999	45.56518	45.75603	47.63651	48.54171	49.44159	50.56242	47.68005	45.49585	44.33814	42.79045	41.29845	41.16357	41.30170	41.34023	42.44267	44.10022	44.08903	43.94816	44.15203	44.24240	46.32907	46.49730	46.97535	47.92413
40.74551	40.20483	42.86662	42.75684	42.42100	42.24115	40.36232	37.72271	35.99850	34.78540	30.20300	29.48554	28.57278	27.81223	28.18553	29.48741	29.97640	30.97734	30.79185	30.79820	32.92843	35.52778	37.21953	42.49180	45.14737	45.23400	45.56440	45.92512	47.63673	48.54087	49.16547	49.10598	45.61614	45.26602	42.68216	40.90678	40.25078	40.51936	41.32206	41.69739	43.33947	44.06582	44.06725	43.88673	43.97585	44.15279	44.86974	46.37860	46.97462	47.90129
44.05929	43.51867	43.41751	42.86330	42.26311	40.35999	39.05320	36.14762	35.14125	30.88991	29.06467	28.64268	28.89536	29.82940	30.15993	31.54340	32.85273	34.03618	37.00741	37.00856	36.21711	36.70513	36.94889	42.46418	45.14658	45.23322	45.60914	45.92538	47.71518	48.91254	49.16461	48.64162	45.50917	43.82411	40.83432	39.88384	40.09050	40.64694	41.32138	41.69671	44.02626	43.88982	43.72563	43.35743	43.79477	44.06889	44.76044	46.34404	46.88986	47.42346
43.08541	43.41524	42.86078	42.61328	40.16007	39.05099	36.26865	35.20242	30.96488	29.40776	29.80716	29.95129	30.41040	30.49119	32.53266	37.73078	40.24684	40.01104	38.14827	37.27380	37.80869	37.28119	39.15895	42.22594	43.54892	45.59335	45.74385	46.07328	47.71438	49.87303	49.42545	49.07302	48.45726	41.96463	39.81879	39.53064	39.93713	40.46352	41.48096	42.61198	43.94240	43.93014	43.25846	43.35673	43.78916	43.92929	45.00549	45.91508	46.46678	47.33012
42.56233	42.16908	42.08348	39.27174	38.78154	36.13359	33.66880	30.96335	29.40628	29.80540	30.22582	31.01517	34.62264	35.92683	37.82894	40.42624	40.24609	40.24318	38.45078	37.98043	38.13907	38.89558	41.96214	42.22520	43.64329	44.20852	45.59414	46.71659	49.02660	49.95899	50.16810	50.03870	48.66243	43.19632	41.04838	40.15908	40.46149	40.82881	42.10946	43.95883	43.94167	43.92942	43.27249	43.37497	43.77582	44.46816	45.00477	46.06843	46.34316	47.06501
41.47845	40.90185	38.19135	36.89025	35.62682	32.71016	29.81084	28.47731	28.17522	29.85933	30.48005	32.90793	34.55072	37.14299	38.13752	39.53029	40.39114	39.83019	38.78552	38.89277	39.07451	40.25113	41.21920	42.09631	44.02700	44.05987	45.35133	45.97322	46.61184	48.35522	49.25652	48.99640	44.99139	43.41990	41.17805	40.58290	40.82674	41.36228	44.21968	44.70932	44.52301	43.88343	43.25703	43.37426	43.71930	44.80935	45.38234	46.32081	46.39534	47.06427
39.99249	38.18945	36.88815	35.65863	32.81330	29.80389	27.79099	27.37845	27.71563	28.71630	31.26200	32.90733	34.35511	36.66945	37.28485	38.12550	39.03969	39.05041	39.05201	39.36829	40.08293	40.25042	41.08935	42.05252	43.04531	43.05131	43.82705	44.90318	44.90455	43.87968	44.00510	44.98917	43.41740	41.17601	40.42429	40.63480	40.94358	41.36161	44.85756	44.64333	44.52122	43.73037	42.93863	43.02847	43.39846	44.81073	45.38161	46.30939	46.46941	47.62831
38.17080	36.84970	35.77282	32.91852	29.87467	28.44177	27.92452	28.26166	28.71480	30.33446	31.57586	33.83556	35.16221	37.26693	36.99683	37.28535	37.39877	39.35812	39.30676	39.92982	41.16734	41.07150	41.08863	41.96569	42.76870	42.87727	43.44920	43.32175	43.32309	40.22509	40.02256	40.02385	40.09132	40.24250	40.29009	40.82343	41.10048	42.37706	43.85062	43.85100	43.72822	43.26492	42.93792	43.02777	43.20501	44.59633	45.19417	46.19646	46.63036	47.67426
36.19149	33.67372	31.23573	29.19347	29.00824	28.93659	29.10746	29.34203	30.27939	31.57392	34.10210	35.55038	37.31013	37.26624	37.13876	36.57939	36.22362	37.70778	39.50855	41.16529	41.79367	41.16826	40.86639	41.23083	42.12319	42.57132	42.57272	42.35981	40.22276	39.92285	39.92412	38.90006	38.99908	39.64901	40.60239	40.84710	41.43095	43.50332	43.84884	43.72572	43.21544	43.10931	42.99722	43.02707	43.27909	44.45138	45.20713	46.28579	46.68359	47.69219
32.51386	30.95653	29.34804	29.34924	29.35016	29.61753	29.79577	32.00895	33.55779	34.10001	35.39855	37.66885	37.90136	37.81240	37.14750	36.58815	36.74456	37.39867	38.83634	40.78677	40.48574	40.48734	39.00433	39.00556	40.71165	40.89603	38.58994	39.09410	39.77974	39.78133	38.77515	38.68796	38.50710	39.45629	40.25221	40.84642	43.19808	44.25031	43.74078	43.42173	43.05982	42.47297	42.59229	43.06849	43.60197	44.52650	45.30476	46.34193	46.65172	47.69144
32.05287	31.53268	31.53370	30.35505	30.35602	31.66369	32.00727	33.42635	33.71260	35.15956	37.51493	38.39053	37.90064	37.81170	37.64858	36.79032	36.79148	36.79266	36.67978	37.83684	37.83796	34.95570	35.07858	35.62650	36.14557	37.38579	37.34392	37.35352	38.73217	38.75537	37.38609	37.58920	38.40082	39.16729	40.25156	41.32106	44.24812	43.99498	43.65902	43.33997	42.40667	42.47649	42.59159	43.06778	43.72412	44.62193	46.08641	46.13890	46.89874	47.01758
34.08042	33.93712	35.54455	34.00156	33.68245	33.68359	33.68502	33.71084	35.00055	37.35549	37.76409	37.89875	37.89994	37.90115	37.64788	36.88320	36.20652	35.56021	35.56158	34.04933	33.85537	33.07650	33.24237	34.21467	35.45060	35.96996	36.72747	36.81584	36.88109	37.20082	37.39857	37.61169	38.77650	39.37904	40.92378	43.50795	44.08643	43.88377	43.34042	42.09204	41.78676	41.65324	42.33400	43.06709	43.71184	44.54644	45.99086	46.05454	46.19352	46.95039
37.33128	37.33271	37.75840	37.76009	36.24045	35.86905	38.63354	38.38967	38.27460	37.73143	37.76337	37.76460	37.89922	37.85641	37.48986	37.06416	35.55846	33.88334	32.60631	31.37413	31.50733	31.61358	32.50013	33.39721	34.71318	35.96932	36.00724	36.07353	36.17029	36.98179	37.39792	38.52643	39.13342	40.05221	41.28089	43.66913	43.91843	43.88302	42.67209	41.83498	41.77102	41.91346	42.05490	43.10955	44.16515	45.09228	45.50869	45.99269	46.05573	45.82587
37.49602	38.28720	40.71053	45.04365	45.63746	44.98346	44.48196	41.46539	39.10001	38.27510	37.73227	37.86692	37.94521	37.40854	37.06235	36.28002	33.67292	31.72945	31.23009	30.94648	31.09017	31.61300	32.45650	33.22641	34.56666	35.96867	36.00660	36.07289	36.20433	36.78265	37.73317	38.27088	39.54787	40.05156	43.57742	43.68547	43.42636	42.81417	42.03585	41.87006	41.77244	41.82750	42.00895	43.10359	44.16444	45.00075	45.43852	45.44003	45.47039	45.53513
37.70265	38.24836	41.12946	44.92669	44.90785	44.78883	42.67469	40.04795	38.86979	38.22113	37.62154	37.16388	36.94585	36.84943	36.27826	32.39344	31.28416	31.15376	30.35310	30.45480	31.08960	31.62503	32.78157	33.24261	34.56604	35.71150	36.04062	36.20254	36.32663	36.89235	38.06399	39.24805	40.04914	41.01742	43.76005	43.47541	43.35620	42.16928	41.90163	41.44423	41.47438	41.50103	41.98825	42.79989	44.16372	45.02500	45.20276	45.43930	45.46966	45.56603
35.65202	35.65316	36.59641	39.97044	42.39431	42.39563	38.36461	37.99915	37.80229	37.11629	36.43946	34.17221	32.49404	31.27810	31.28164	31.28261	30.82452	30.30447	30.37389	30.47664	31.08903	31.79766	32.96681	33.90914	34.62030	35.91674	36.35723	36.35845	36.89016	37.86971	39.24601	40.38305	41.01495	42.16660	43.47325	43.42312	42.81335	42.16856	41.34745	41.41512	41.47369	41.52560	42.19052	43.20660	44.53658	45.02427	45.06317	45.23657	45.55535	45.56531
29.49330	29.49420	30.34517	31.11771	34.22968	34.17000	34.39180	34.94772	34.80310	32.68317	32.04583	30.08148	28.46590	28.67124	29.05004	30.50274	30.50578	30.83119	30.96619	31.08750	31.36871	32.09522	34.03340	34.78201	35.91459	36.48773	36.58403	37.49280	37.85799	39.16961	40.17805	41.24295	42.27934	45.01192	44.72734	43.32351	42.81261	41.43626	41.34150	41.15922	41.47301	41.68009	42.28566	43.21854	44.51773	44.56684	45.06876	45.23476	45.53672	45.56459
28.87551	28.50792	27.75854	27.93663	29.61930	30.14367	30.82416	30.59251	29.72968	28.82033	28.15477	27.55374	27.56399	28.07317	28.72429	29.10704	30.82432	31.03100	31.18233	31.42052	31.87600	33.32477	34.73298	36.31882	36.37262	36.51913	37.48563	39.08311	39.33140	39.97826	41.05301	41.31609	45.34784	44.99958	44.72657	43.32275	41.84300	41.28368	40.69504	40.75268	40.81546	41.67940	42.28496	43.50901	44.10403	44.51850	45.03538	45.27676	45.53599	45.60302
27.64372	26.85890	26.84477	27.07097	27.79347	28.76430	29.43838	29.33867	28.78435	28.02107	26.82105	26.21149	26.44160	27.72578	28.78039	29.17572	31.00941	31.04196	31.72223	31.97684	32.98057	34.24671	34.69719	36.17860	36.37197	36.49118	38.41932	39.08243	39.61549	40.30327	41.05233	41.44355	45.16725	44.75695	43.62489	42.93665	41.53403	40.64040	40.21099	40.33548	40.45166	41.67872	42.65532	43.78067	44.10332	44.53042	45.12545	45.27604	45.60074	45.64175
26.85755	26.78793	26.84423	26.90290	27.48890	28.01429	28.15087	27.91492	27.70316	26.68742	26.79602	26.44030	26.97688	27.95384	29.17792	29.47572	30.95323	31.51153	31.76744	31.78447	32.88130	33.54182	34.24723	34.69772	36.27682	36.48949	37.67686	38.59435	39.47601	40.07318	41.22456	43.75466	45.09172	44.68466	43.53788	41.68233	41.15743	40.18373	39.88993	40.07964	40.45099	41.67804	42.46951	43.70414	44.09193	44.66420	45.17002	45.27531	45.40042	45.60160
27.02041	27.07043	26.85626	27.35041	27.34803	27.57653	27.54618	26.84795	26.58090	26.73469	26.87251	26.97555	27.19864	28.26445	29.34415	30.76488	31.45434	31.73643	31.78287	31.78389	32.56361	33.39450	33.67250	34.31391	35.07063	36.27982	37.04627	38.37128	39.54608	40.00311	41.52612	44.81059	45.08263	44.61448	43.45824	41.22547	41.14936	39.79112	39.90142	39.93901	40.43335	41.46098	42.35087	43.59705	44.02696	44.14010	44.73241	44.95415	45.39970	45.78773
27.06907	27.06989	27.33620	27.11007	26.98623	26.90426	26.84664	25.61738	25.61159	25.59079	26.95794	27.19728	28.28502	28.69376	30.61892	31.76997	32.24599	32.67472	32.67609	32.57039	32.88605	33.16371	33.75196	34.31329	35.07000	36.11370	37.04029	38.38744	39.54542	39.98175	42.75120	44.75424	44.76115	44.52431	42.87749	41.12797	39.78479	39.39645	39.54300	39.90631	40.43690	41.44135	42.91088	43.42257	43.59814	43.76604	44.08548	44.79855	45.71280	45.84918
26.92827	26.86418	26.68804	26.65138	26.56729	26.04222	25.61612	25.11535	25.23661	25.85649	26.80031	28.27730	28.69228	30.68522	31.76835	32.34575	32.67307	32.81681	32.81820	33.01142	33.16170	33.52290	34.25484	34.78241	35.96992	36.28429	36.61544	37.97574	39.38637	40.35364	42.66748	44.50114	44.26282	43.77298	41.48858	40.49213	39.16406	39.27536	39.37138	39.60444	40.29303	42.13447	42.92913	42.93055	43.20450	43.63786	43.89957	44.18366	45.49311	45.71778
26.65664	26.61658	26.61735	25.81111	25.42716	25.44570	25.60174	25.72300	25.87677	26.71379	27.99609	28.76447	30.68364	31.08870	31.88516	32.67140	32.81513	32.85503	32.93409	33.16003	34.46818	34.52529	34.58314	35.48558	36.16464	36.43703	37.36451	38.19996	39.72736	41.51751	42.83329	43.59164	43.61331	42.11716	41.48785	40.23984	39.11557	39.08868	39.37073	39.60379	40.29552	42.16581	42.92842	43.17144	43.20380	43.63715	43.94693	44.16251	44.64204	45.49809
26.65610	26.61604	25.80416	24.62951	24.64802	25.69658	25.85764	25.90558	26.54790	27.87629	28.58374	29.55629	30.92301	31.99018	32.50209	32.81345	33.89400	33.39994	33.40137	34.46645	34.52319	34.61286	34.69383	35.68134	36.31736	37.36255	38.14121	39.57401	41.51495	42.87525	43.11432	42.87709	42.33654	41.92892	40.19576	39.40689	38.49492	38.20171	38.96561	39.60314	40.92208	42.09035	42.92772	43.06927	43.20309	43.73823	43.80819	44.03851	44.59100	44.90763
25.99687	25.69967	25.69414	25.69516	25.90745	26.36536	26.41357	26.57364	27.39675	27.87575	29.44750	30.03944	31.84446	32.21733	32.98798	34.28248	34.28364	34.18302	34.53815	35.17439	35.31618	35.11367	35.65813	36.25350	37.19006	38.39395	39.57192	40.64798	42.94829	43.44522	43.04721	42.76699	42.07260	40.19378	39.27871	38.39902	38.00841	38.21397	38.40654	39.56510	41.35555	41.80515	42.17741	42.40109	42.91937	43.63638	43.73583	43.85654	44.28568	44.42217
25.97448	26.01320	26.01400	26.41055	26.44485	26.75528	27.87127	27.87214	27.99353	29.10977	29.54338	30.16677	32.06091	32.80449	34.12152	35.07258	35.58704	36.82632	36.42232	36.07858	36.03705	36.11528	36.39379	37.16500	38.24446	39.56984	40.64584	41.95330	43.44256	43.22899	42.97182	42.23242	40.19137	39.10058	38.81890	37.83784	37.63404	38.20266	38.35327	39.46970	41.35487	41.80445	42.03283	42.17814	42.46053	42.84110	43.45249	43.49665	43.49853	43.46097
26.12911	26.02524	26.42151	27.15864	27.29979	28.20193	28.35919	28.57140	29.10828	29.46296	30.11700	31.38348	32.57523	34.00821	34.97948	35.61036	37.29401	37.29525	36.88077	36.60658	37.20681	37.99298	38.25258	38.18888	39.28489	40.32439	41.95112	42.97067	43.29362	43.22823	42.30915	41.19018	40.11179	39.05994	38.67832	37.31400	36.81658	37.14503	38.35263	39.46904	41.27671	41.45701	41.99422	42.30531	42.30709	42.45493	42.68060	43.33096	43.33283	42.39048
26.25127	26.42544	27.01132	27.29843	28.20049	28.70417	29.14885	29.27442	30.83090	30.89791	31.17430	32.32196	33.10152	33.74023	35.08698	35.92604	37.29332	37.29457	37.02419	37.20491	37.60044	38.20229	38.45773	39.16098	40.18951	40.68971	42.45152	42.97139	43.12205	42.73070	41.76378	41.10429	40.01311	38.88992	37.16907	36.50611	36.81596	36.93085	38.35199	39.96656	40.87965	41.23002	41.81617	41.95911	41.97668	41.97808	42.44404	42.33900	41.94566	41.45663
26.65159	27.00994	27.25173	27.55114	28.61995	29.14703	29.85055	31.10176	32.18618	32.81334	32.81473	32.80419	32.99499	33.55819	34.90594	35.88237	36.00664	36.96837	37.02351	37.20425	37.73204	37.96996	38.50116	40.13908	40.67982	41.70745	42.45079	42.97064	42.59999	42.41287	41.13959	40.21932	39.47609	38.28068	37.10215	36.50233	36.69375	36.89972	38.32188	39.95432	40.51254	40.75161	41.27073	41.31213	41.31390	41.69439	41.58935	41.71889	41.34707	41.26197
27.00857	27.00941	27.33863	28.61851	29.07335	29.84868	30.59543	32.20549	33.01992	33.01888	33.08527	33.04999	33.11709	33.44019	34.07291	35.78033	36.00598	36.98868	37.14038	37.37258	37.93293	38.43509	38.72808	40.23368	41.70380	41.86579	42.24257	42.42007	42.46403	42.02695	40.91120	39.77498	38.31519	37.46649	36.69393	36.38960	36.68472	36.89911	38.32861	40.05343	40.49501	40.54271	41.24200	41.31145	41.69232	41.67263	41.58867	41.34461	41.25996	40.44528
27.00803	27.24720	27.80935	28.78341	29.16181	30.59351	31.93326	32.86256	33.13037	33.15555	33.20834	33.22829	33.20461	33.95017	34.24225	35.71031	36.16504	37.13807	37.37061	37.64282	38.43265	38.83731	40.01277	41.37503	42.03290	42.24038	42.04430	42.25643	42.07806	41.04849	39.91413	38.37733	37.46423	36.78489	36.63964	36.11139	36.68410	37.29887	39.18748	40.26631	40.49434	41.20940	41.59904	41.66984	41.67162	41.58661	41.10230	41.01722	40.55010	39.85723
27.67515	27.80793	28.18286	28.94669	30.49039	31.93126	32.80588	32.95099	33.21881	33.21989	33.22658	33.39499	33.94839	34.20864	34.73715	35.34195	36.16438	36.37653	37.55256	37.57698	38.83484	40.11879	41.19645	42.03071	43.11900	42.59644	42.36670	41.76019	41.30877	40.12974	39.49636	38.26834	37.31110	36.75163	35.88865	36.05815	36.31578	37.29824	39.17314	40.26563	40.49367	40.77798	41.56780	41.61724	41.49575	41.01484	40.94874	40.58036	39.85528	39.38711
29.65945	29.66458	29.72207	30.39878	31.53486	32.77240	32.94928	33.26215	33.89342	33.89458	34.55763	34.72760	34.77383	35.01239	35.31807	35.39466	35.93962	36.33210	36.75325	37.93007	39.49724	41.21737	42.15628	43.22332	43.14602	42.87854	42.15160	41.36451	40.28495	39.55957	38.77421	37.42022	36.77723	35.84058	35.60987	35.81199	36.31517	37.11319	39.17247	40.26495	40.45028	40.55309	40.89613	41.44525	41.21548	41.01311	40.48355	39.85289	39.38520	38.83654
31.57247	31.15664	30.85024	30.97724	32.72146	32.91579	33.24974	33.89163	33.90641	34.67598	35.04585	36.85265	37.13437	37.16540	37.16705	35.99967	36.12782	36.29804	36.71411	38.06796	40.11020	42.15406	43.22527	43.17214	43.14526	42.27763	41.57982	40.28294	39.82309	39.22263	38.10103	37.02538	35.84787	35.60389	34.99541	35.28696	36.08546	37.11257	39.02234	40.03006	40.28743	40.44781	40.83436	41.21304	41.19794	40.54055	39.46760	39.19062	38.93076	38.37019
31.86109	31.72253	30.92292	30.95674	32.65682	32.99162	33.58249	33.90461	34.46295	34.99540	36.77391	36.85197	37.06656	37.07934	37.08100	36.18050	36.27721	36.65418	37.01154	39.28823	41.77079	42.94305	43.36858	43.17033	42.42312	41.91400	40.96931	40.14666	39.29276	39.07419	38.10035	36.77921	35.86721	35.00944	34.72573	34.97838	36.16589	37.18036	38.98431	39.67037	40.03553	40.28246	40.77470	40.84315	40.83751	39.74305	39.27302	39.02753	38.40839	37.23856
31.92745	31.98267	31.87749	32.00978	32.78187	33.07897	33.73586	34.14402	34.44448	34.93290	35.88131	36.78704	36.80082	36.46514	36.17859	36.27528	36.49376	36.65354	39.20844	41.41114	41.92479	42.94230	43.32790	43.16344	42.30013	41.21361	40.87925	39.99986	39.08547	38.20721	36.77737	36.45300	35.96315	34.67243	34.76933	34.98095	36.76213	38.02935	39.10651	39.62021	39.67042	39.97724	40.74240	40.70162	40.62730	39.70129	39.40728	38.99484	38.40775	37.20103
32.37875	32.15582	32.02449	32.16938	33.19614	33.76303	34.02591	34.41541	34.91324	35.26432	35.83796	36.10011	36.14848	36.17626	36.27334	36.31344	36.49311	37.49186	39.02356	41.33273	41.84636	42.71203	42.93709	42.89024	41.21104	40.74146	40.66506	39.23069	38.68516	36.96798	36.51553	36.15348	35.09970	34.67183	34.85500	36.14392	37.37534	39.10453	39.41996	39.59743	39.66028	40.24348	40.52286	40.64089	40.58973	40.29688	39.40663	38.99419	38.26899	37.45656
33.48835	32.90279	32.36148	33.19442	33.93824	34.25020	35.37959	35.89817	35.71585	35.71706	35.76794	35.91190	36.10499	36.26567	36.31150	36.79448	37.41325	38.86258	38.86858	40.08257	40.93760	41.13734	41.13874	40.99015	40.73891	40.68925	39.42181	39.00215	38.57199	36.91475	36.35518	35.05376	34.80022	34.67123	35.01453	36.12332	37.26104	38.94374	39.40665	39.59677	40.18039	40.40796	40.44844	40.59785	40.48264	40.11916	39.11506	38.30914	37.98331	36.98853
35.95345	34.40713	33.87656	33.99957	34.24837	35.39093	35.90991	36.22581	35.91232	35.71638	35.56991	35.73574	35.99699	36.34366	37.04856	37.84477	39.00378	38.95057	38.66390	38.66524	39.15204	39.06667	38.98397	38.89458	38.71901	38.72076	38.40786	38.19891	37.28603	36.80508	35.09319	34.72799	34.57546	34.83075	35.01077	36.40815	37.40452	38.02291	38.94439	39.37257	39.55049	40.13366	40.30224	40.24429	39.99284	38.93931	38.59021	37.98104	36.82436	36.36029
36.18094	36.10155	35.34130	35.34289	35.32202	35.39025	35.39186	35.91043	35.91165	35.62630	35.68771	35.95526	36.07499	37.04615	37.85533	38.76165	38.94851	38.84282	38.59708	38.53332	38.53458	38.42128	37.99142	37.90866	37.90361	37.50594	37.27919	36.97195	36.80281	35.04725	34.89388	34.33057	34.00383	34.67950	35.08753	36.56981	37.24706	37.35808	37.88774	38.82842	38.83015	38.83144	39.37719	39.20043	38.92266	38.48294	37.57164	36.80615	35.34419	34.40718
36.20850	36.18146	36.10206	35.34221	35.32134	35.12539	35.03384	35.03504	35.62440	35.68540	35.89881	36.07309	36.38326	37.10949	38.75959	38.97688	38.84077	38.77600	38.40745	38.29188	38.27710	37.42926	37.42841	37.62422	37.49415	36.85206	36.29243	35.57907	35.01250	34.77753	34.21527	33.84434	33.25077	34.10787	35.08693	36.53445	37.15908	37.24767	37.43038	38.04543	38.27800	38.19183	38.19308	38.02890	37.74440	37.56982	36.80438	35.27776	34.17951	34.12364
36.52731	36.52124	36.63527	36.53011	35.37933	35.07653	35.03318	34.22961	34.41211	35.26709	36.09734	36.38135	37.07603	38.50692	38.96746	38.79362	38.59768	38.39223	37.38566	36.90320	36.92329	37.00500	37.40107	37.18278	36.96714	36.29060	35.66135	35.30960	34.77013	34.23803	33.66806	32.99525	33.24073	33.77959	35.01231	36.32817	36.54610	37.07850	37.24828	37.69920	37.93907	38.10578	38.09860	37.89916	37.67971	37.00868	35.36776	34.42302	34.12199	33.16929
36.51928	36.52052	36.40764	36.25430	35.42731	35.06519	34.08377	34.26625	34.60012	35.51801	36.43179	38.23153	38.50485	38.90411	38.68562	38.38897	38.39024	36.93519	35.93927	35.94050	36.29020	36.32144	36.94466	37.13649	36.87577	35.93101	35.45707	35.00853	34.18544	33.59012	32.81376	32.99468	33.23482	33.77900	35.01171	36.24124	36.32914	37.07787	37.32461	37.28291	37.24455	37.23736	37.08899	37.02382	36.92108	36.25817	35.10112	34.36549	33.78299	32.58289
36.40448	35.85645	35.47990	35.39826	35.02667	33.18464	34.03354	34.45423	34.91338	35.77337	38.31754	38.93930	39.84079	39.62190	38.38699	38.38826	36.93326	36.10233	35.93862	35.93984	36.26645	36.30188	36.26110	36.40490	36.27584	35.54064	35.03014	34.38652	33.46188	32.76163	32.79716	33.03384	33.23424	34.39074	35.40691	36.24062	36.31641	37.02354	37.02477	37.22624	37.23129	37.08715	37.08836	36.50738	36.25640	35.35873	35.10052	33.66601	33.11229	32.58234
34.94973	34.43899	34.44015	34.30763	32.99345	33.27534	34.13977	34.83181	35.77140	37.14338	39.45456	39.41114	39.66072	39.34007	38.38627	37.01134	36.10044	35.93631	35.93797	35.93919	35.94037	36.20344	36.08073	36.32650	36.26573	35.40654	34.91123	34.25556	32.97701	32.65169	32.82603	33.03326	33.23003	34.39015	35.40630	36.27735	36.33157	36.58137	36.79741	36.74493	37.08298	37.07050	36.05190	35.98985	35.47716	35.19159	33.72659	33.11028	32.46581	31.95700
33.83921	33.50975	33.52765	33.16962	33.17089	33.40633	34.48413	35.06263	36.66172	39.39119	39.39303	39.16267	38.84856	38.54916	37.35078	36.33324	36.12181	35.93565	35.93731	35.93855	35.93973	35.81746	35.99921	36.26387	36.02446	35.40590	34.73403	32.95858	32.78870	32.63510	32.44372	32.69308	33.22946	34.75694	36.23816	36.32934	36.75029	36.75152	36.75409	36.70112	37.07168	36.92541	35.98807	35.39809	35.18988	33.85072	33.37773	32.31299	31.91010	31.80923
33.50796	33.50910	33.36627	33.23297	33.32405	33.54386	34.84173	35.48007	36.45667	37.70590	38.74994	38.41992	38.28691	37.21202	36.56358	36.09788	35.93376	35.93499	35.90307	35.90430	35.81517	35.72231	35.69199	35.64696	35.58020	35.01303	34.18936	32.77658	31.93443	32.05573	32.44315	32.88460	34.47750	35.22591	36.23753	36.57193	36.86117	36.86774	36.77347	37.18311	37.11002	36.74949	35.47422	35.28262	33.96496	33.68198	33.05281	32.30084	31.92221	31.78444
33.94452	33.50845	33.36562	33.32726	33.32837	33.72946	35.04863	35.43958	35.51940	36.28327	37.29261	37.15966	37.03645	36.45633	35.35156	35.44405	35.49572	35.83167	35.88667	35.81335	35.80822	35.72165	35.66193	35.46326	35.16949	34.22549	34.11404	32.37050	31.96224	32.05516	32.44679	33.31641	34.48532	35.21794	36.48236	36.81086	36.93422	36.94110	37.37588	37.32656	37.10938	36.49802	35.37457	34.93754	33.98229	33.74255	33.09534	32.49284	32.35550	31.65336
34.21386	34.12097	33.55693	33.24389	33.24498	33.62196	33.74616	33.80180	33.80296	34.73736	35.70425	35.95694	36.00109	34.89830	34.91356	35.39199	35.39853	35.56236	35.69201	35.62504	35.72436	35.69660	35.64528	35.44661	35.06693	34.15017	32.90900	32.36992	32.12690	32.11874	32.23911	34.12412	34.48472	35.86154	36.51435	36.88391	36.96028	37.55086	37.73278	37.57689	37.21914	36.69544	35.56994	35.13441	34.01860	33.77465	32.91640	32.77111	32.69252	32.35599
35.18356	34.70680	34.30303	33.53583	33.20481	33.20590	33.26073	32.87465	32.32114	32.32222	33.82431	34.00998	34.17081	34.38863	34.91711	35.38084	35.64340	35.68971	35.56334	35.56455	35.55835	35.67915	35.64464	35.32290	34.99379	33.78225	32.90839	32.36407	31.94438	32.11922	32.27325	34.12352	35.19232	35.89354	36.60392	36.87170	36.94596	37.48916	37.65503	37.47830	37.26119	35.91222	35.76743	35.47976	35.13532	33.98697	33.40649	32.92535	32.84677	32.69172
34.58036	34.58162	34.14340	33.08255	33.08374	32.97282	32.39277	32.04950	31.96532	31.81327	32.01047	32.23550	33.18695	33.50490	34.38948	35.61632	35.65593	35.65725	35.56256	35.19806	35.38607	35.67832	35.58719	35.31283	34.32486	33.37601	32.72635	31.85138	31.65882	32.05450	32.32601	33.90961	35.21926	35.72716	36.69483	36.86906	37.07854	37.01886	37.52621	37.33906	37.07358	35.91153	35.79544	35.78397	35.67988	35.25810	34.25977	34.22196	33.29013	32.95234
34.28622	33.93895	32.61652	31.86716	31.66397	31.47113	31.46595	30.88890	30.88998	30.59618	30.75559	30.92449	32.22504	33.14628	33.27018	34.42822	35.05745	35.07346	35.11885	35.12017	35.14815	35.58489	35.50531	35.28517	33.88382	33.29507	32.72545	31.53698	31.22231	31.86104	32.86280	33.96975	35.21838	35.85569	35.91704	36.98710	37.16081	37.67133	37.52531	37.33817	37.07270	36.28426	35.79462	35.79383	35.71821	35.52224	35.23116	34.83499	34.11590	33.13427
32.14520	32.10343	30.88598	30.82949	30.83060	30.26159	30.18800	29.56411	29.17793	29.21776	29.38271	30.17984	30.84393	32.15709	33.12975	33.27044	34.15116	34.57713	34.57842	35.03307	34.92979	35.44967	35.28921	34.21237	33.35066	32.58755	31.99211	31.07736	31.22149	31.40142	33.06600	34.21896	35.62484	35.85480	36.19893	36.95041	37.75218	37.75360	37.53810	37.36782	37.07183	36.28341	36.21004	36.21138	36.13367	35.54899	35.23248	35.06619	34.44072	33.99820
30.82895	30.65977	30.66085	29.97474	29.31470	29.18104	28.88428	28.90522	28.33127	28.40882	29.13600	29.31440	29.60731	30.84413	31.45470	32.50410	33.25095	33.38019	34.30409	34.35614	34.81076	34.73223	34.16920	33.30020	32.73484	31.83453	30.91034	30.59459	30.77421	31.40061	33.09671	34.72099	35.75651	36.14825	36.28301	36.88846	37.75127	37.69163	37.53720	37.51965	37.16726	36.42691	36.35358	36.33387	36.31627	35.98026	35.48623	35.09495	34.77849	34.44118
28.82557	28.66387	28.59449	28.20672	27.85529	27.85629	27.84645	27.92605	27.98925	28.28216	28.50751	28.88032	29.45408	29.96772	30.84329	31.38305	32.14289	32.93872	32.93993	33.73579	33.71078	33.16965	33.08471	32.75060	32.29121	30.88421	30.37609	30.61585	30.77340	31.64062	33.44982	35.21009	35.97563	36.32912	36.33053	36.88757	37.63594	37.67493	37.53525	37.51876	37.20536	36.81559	36.42745	36.42884	36.46777	36.44490	36.10886	35.36399	34.80727	34.75052
26.81599	26.78450	26.83958	26.84055	26.90751	26.95668	27.26625	27.50827	28.04986	28.12043	28.50661	29.29093	29.49040	29.87617	30.82104	31.38211	31.56602	31.93520	31.93639	32.42823	32.42945	32.29938	32.21442	32.09898	31.13823	30.71800	30.37526	30.62976	30.95859	32.01855	34.15153	35.53056	36.00674	36.32822	36.88524	37.63358	37.63503	37.55012	37.50276	37.40939	37.08548	36.82106	36.42662	36.42801	36.46696	36.74989	36.70593	35.45832	35.36452	34.82679
26.89359	26.89458	26.83867	26.84698	26.90662	26.92227	27.24231	27.37203	27.63209	28.40108	28.93314	29.48313	29.87203	30.21224	31.16137	31.56388	31.69049	32.06023	32.34493	32.63416	32.58395	32.42976	32.23872	32.13590	31.78271	30.71716	30.52264	30.78931	30.87777	32.51914	34.15067	35.52967	36.30458	36.82097	37.38791	37.63266	37.54779	37.47375	37.38040	36.99664	36.57652	36.42438	36.42579	36.34182	36.28484	36.62571	36.62709	35.53981	35.48631	34.89567
26.89371	26.89367	26.94877	26.90473	26.90363	26.99874	27.24142	27.37115	27.63121	28.76693	29.10287	29.85948	30.21016	30.81916	31.51767	31.68833	31.87676	32.14013	32.88603	32.99399	33.60570	33.52822	33.36517	32.13498	31.78182	30.88868	30.68954	30.82424	31.37377	32.57533	34.15400	35.26206	36.32787	36.82005	37.38698	37.54542	37.50722	37.40546	37.10640	36.49827	36.32686	36.03474	36.03610	36.01742	35.94815	35.59194	35.37845	34.89655	34.98328	34.93185
26.63195	26.89275	26.90283	27.09555	27.37803	27.18190	27.28139	27.43330	27.65198	28.76603	29.28035	30.19863	30.81703	31.44089	31.72275	31.81632	32.04901	32.31409	32.99174	33.83025	34.39152	34.57248	33.91351	33.13432	31.77559	30.63184	30.73812	31.11726	31.76766	33.54148	34.40633	35.28537	36.79103	37.45719	37.63144	37.70454	37.67968	37.31820	37.00817	36.47632	36.10160	33.96577	33.84691	34.20567	34.29654	34.38742	34.39939	34.46150	34.64212	34.32323
26.40258	26.40356	26.73468	26.78979	27.09565	27.20196	27.28050	27.43241	27.71924	28.98634	29.55083	30.70058	31.42508	31.66918	31.72179	32.15343	32.21740	32.33621	33.39154	34.29854	34.42247	34.29985	33.97918	33.16075	31.76314	30.61418	30.75831	31.34044	31.96425	33.56797	34.42965	35.58315	36.94479	37.70163	37.94552	37.85754	37.67876	37.33364	37.04489	36.26477	33.89945	33.49806	33.40447	33.11304	32.60739	32.61806	32.71947	32.72070	33.51474	33.51598
25.56282	26.20782	26.21960	26.73477	26.95402	27.21365	27.39489	27.70615	28.70282	29.54878	29.98943	30.85955	31.36747	31.65756	31.85305	32.15248	32.21646	32.62831	33.28542	33.17244	34.08176	34.07465	33.15857	32.44523	30.43349	30.61335	30.83748	31.64769	32.83110	33.57552	34.67061	35.56332	36.49821	38.03673	37.92445	37.85239	37.47043	37.15581	36.63282	36.08998	33.49603	33.31813	32.25759	31.80105	31.59949	31.00706	31.00822	31.62786	32.18109	32.24347
25.86909	26.00017	26.33812	26.99400	27.21695	27.39297	27.70417	28.57709	29.56344	29.98735	30.98219	31.39387	31.44308	31.84020	31.89617	32.18887	32.21553	32.62737	32.86577	33.07172	33.71819	33.33814	32.44308	30.66327	30.43265	30.61251	31.00380	31.66158	32.92174	34.25133	34.80609	36.20247	36.84934	37.91310	37.84995	37.68513	37.15350	36.79271	36.23414	34.74475	33.31611	32.31884	31.84022	31.59757	30.98518	30.25847	30.25160	30.30759	30.55048	30.70882
26.12499	26.52266	27.17850	28.03431	28.22448	28.35342	28.53137	29.40935	29.67618	30.34197	30.98122	31.61212	31.87992	32.04856	32.07080	32.23057	32.75306	32.95697	33.18916	33.84508	33.64579	32.56071	30.96596	30.67921	30.08698	30.28052	30.92298	31.79941	32.81957	34.69742	35.14120	36.89740	37.54712	37.88015	37.63476	37.50284	36.98189	36.05033	35.08343	33.70387	33.34198	32.32123	31.67047	31.02440	30.33891	30.16973	30.14421	29.74617	29.79584	30.03336
26.87787	27.17656	27.72417	28.20149	28.21848	28.46334	28.52311	29.39582	29.80008	30.34102	31.18878	31.86443	32.20156	32.29247	32.62349	32.75076	33.20442	33.29189	33.98258	33.68867	33.53785	32.34462	30.96507	30.05449	30.07553	30.29011	30.87380	31.79858	32.67780	34.69654	35.15611	36.84598	37.53777	37.69928	37.52357	37.42400	36.16917	35.86692	34.95455	33.70095	33.35698	32.33416	31.49816	31.16239	30.81632	30.30243	30.14353	30.09097	29.83037	29.86314
27.03024	27.03129	27.14334	27.68557	28.16289	28.21865	28.40937	28.52332	29.72750	29.84439	30.90823	31.86347	32.45909	33.37727	33.34548	33.21807	33.21944	33.31297	34.04023	33.62904	33.08902	32.15731	30.54298	30.05353	30.21238	30.37023	30.91818	31.84192	32.67696	34.29332	35.23039	36.50114	37.69684	37.73421	37.52263	37.42307	36.14161	35.69001	34.98319	33.66280	32.85573	32.27517	32.00955	31.39639	31.08485	30.78724	30.15352	30.10717	29.90312	29.90425
26.80627	26.69907	26.80167	26.88232	27.19990	27.87800	28.21880	28.46829	29.29401	29.83158	30.70917	31.66529	32.84721	33.34316	33.34448	33.34586	33.36928	33.90729	33.98060	33.31132	32.94416	31.05277	30.51378	29.39108	29.74144	30.45561	30.95625	32.44364	33.05471	34.29244	35.04119	36.36239	37.12913	37.60267	37.55481	37.20768	36.12808	35.28182	34.72399	33.75153	32.84454	32.31023	32.00985	31.42412	31.08413	30.71302	30.14335	29.82745	29.87293	29.90360
26.26898	26.27000	25.37887	25.88191	26.50094	27.31850	28.00603	28.59669	29.30932	29.86945	30.70823	31.62972	32.20931	33.21537	33.33929	33.34382	33.68103	33.58372	33.38141	33.17408	31.63302	30.58272	29.35123	29.51216	29.64161	30.45480	31.71701	32.99673	33.52843	34.30629	35.38691	36.31202	36.48952	36.99601	36.95655	36.80738	36.12720	35.27970	34.87166	33.76441	32.97862	32.45028	32.33605	32.01035	31.18990	30.72181	30.14267	29.82468	29.82902	29.89346
24.60653	24.00482	24.18692	25.48063	26.14261	26.84895	28.21581	29.22058	29.77336	30.39647	31.05268	31.28054	31.94379	32.17298	33.16428	33.28825	33.60236	33.53655	33.29845	32.52109	31.30707	30.33790	29.40505	29.41479	29.64186	30.44744	31.84181	33.37443	33.58088	35.13725	35.40531	36.31004	36.46966	36.74191	36.81444	36.60915	35.81633	35.27883	34.71489	33.60812	33.53291	33.42358	33.06895	32.33658	31.82611	30.80323	30.25285	30.15268	29.82837	29.86538
22.87701	24.00400	24.18610	25.56988	26.39065	26.89105	28.47169	29.28570	30.30618	30.97813	31.02025	31.05301	31.28091	32.07608	32.17194	33.16468	33.53418	33.29617	32.76667	31.30490	30.72263	29.55888	29.30136	29.39663	29.66432	30.44663	32.96594	33.32970	33.63996	34.42434	35.12727	35.62468	36.31615	36.61467	36.60672	35.43431	35.24412	34.71263	34.37804	33.56340	33.55004	33.47549	33.41994	33.04000	32.14544	31.39466	30.25365	30.13197	29.82244	29.82886
24.05040	24.18435	25.56799	26.29964	26.84578	27.88638	28.64393	29.21872	30.28530	30.92996	31.00984	30.76427	30.94917	31.36630	32.15105	32.99348	33.20128	33.04620	32.22934	30.79513	30.72173	29.36830	29.19702	29.46098	29.66352	31.23313	32.96506	33.11015	33.63908	34.36034	35.31507	35.47120	36.27102	36.17563	35.43195	34.97681	34.77927	34.37579	33.75854	33.56261	33.52712	33.47470	33.37927	33.27927	32.35682	31.74068	30.26364	30.11547	29.78592	29.60683
25.75112	25.75218	26.50573	26.77044	27.77953	28.50771	28.61706	30.01428	30.19147	30.25879	30.38540	30.48215	30.94823	31.32654	32.46301	32.87913	33.04839	32.88490	31.13506	30.68929	29.40574	29.20506	28.33007	29.46017	29.95189	31.18394	32.60689	32.99294	33.53724	34.72233	35.20895	35.22643	35.29920	35.30061	34.97448	34.87595	34.53310	34.01764	33.41819	33.15291	33.05101	33.18937	33.19072	32.45597	31.96017	31.87704	31.31384	30.25468	29.60506	29.45922
27.23110	27.23222	27.61779	27.95440	28.40079	28.53638	28.83202	29.93049	30.01456	30.07454	30.20895	30.38575	30.87153	31.16820	32.30460	32.21463	32.61077	31.14236	30.68714	30.48051	29.16205	28.10539	28.32928	29.39525	29.94372	31.63623	32.41943	32.98680	33.46799	34.16541	34.67865	34.65697	34.66912	34.60420	34.58567	34.48815	34.08016	33.53298	33.15073	32.83020	32.75569	32.70323	32.12853	31.60777	31.57006	31.48692	31.63852	31.30489	29.47991	29.34672
27.55911	27.61577	27.95231	28.39867	28.53426	28.53545	28.76923	28.79980	28.83141	28.74627	28.78098	29.86530	30.29902	30.73025	30.97331	31.13449	31.06547	30.86250	30.47837	29.37632	28.98258	28.30002	28.42201	29.62931	31.07429	32.28282	32.48586	33.32706	33.55528	34.13253	34.16592	34.54945	34.66824	34.58333	34.48584	34.18987	33.66352	33.17487	32.92061	32.79241	32.72844	31.81178	31.64129	31.56803	31.56934	31.43348	31.31242	30.93966	29.48899	29.10445
28.67960	28.68083	29.10394	29.06746	29.00268	28.89699	28.76830	28.76951	28.37576	28.43111	28.50756	28.59193	29.31136	30.07388	30.08245	30.65395	31.13489	30.89889	30.62134	30.07054	29.13512	29.34020	29.55998	30.59973	31.80080	32.41968	33.31105	33.54768	34.11417	34.16363	34.44227	34.68901	34.67802	34.55311	34.47549	34.17848	33.30998	33.01974	32.87768	32.53332	32.10308	31.63923	31.63106	31.52036	31.43154	31.37792	31.04530	30.39171	29.46958	28.94433
30.69232	30.69366	30.47703	31.07505	30.97786	29.90628	29.25967	28.71407	28.32032	28.40858	28.45797	28.29374	28.78325	29.08638	30.28833	30.90813	31.43174	31.26929	30.94183	30.34622	30.36193	29.55793	30.59754	31.18979	32.40792	34.07660	34.12636	34.13311	34.16126	34.43996	34.68662	34.67563	34.64681	34.57978	34.32841	33.92252	32.97548	32.87549	32.53116	32.11256	31.80901	31.62899	31.63031	31.51962	31.15881	31.13718	31.03827	30.36466	29.18622	28.81172
34.32484	33.96954	33.91339	33.29772	32.93866	31.98497	29.79957	29.20544	28.31942	28.40768	27.98865	28.60854	29.66486	30.08291	31.54300	32.40238	33.54803	33.16412	32.95644	31.65872	30.74481	30.88486	31.34519	32.40561	34.28859	34.24678	34.18738	34.19624	34.31503	34.25496	34.32804	34.42519	34.37418	34.32608	33.91812	32.68764	32.55633	32.51300	31.45432	30.89041	30.80530	30.72221	31.15548	31.15679	31.10606	31.06404	30.66421	29.41454	29.35104	28.95874
38.82447	36.28034	36.28197	38.58253	38.37676	35.22085	32.22284	30.43142	29.20993	28.41413	28.16998	28.60769	30.08063	32.19607	33.90519	37.25477	36.92410	36.62329	36.12743	33.54433	32.11758	32.28609	32.52729	34.40913	34.88394	34.88863	34.25043	34.25727	34.08732	34.11784	34.09973	34.10119	33.89732	33.67744	32.50115	32.50254	31.79108	31.46907	30.88834	30.52064	30.49876	30.43885	30.72278	30.99129	30.97677	30.70653	29.67417	29.38118	29.35180	28.95810
40.55118	40.55312	40.67474	40.62127	41.34800	39.61954	36.13167	33.01934	30.43171	28.53402	27.93832	28.17037	28.79753	30.08119	33.86958	37.20225	37.22438	39.72754	36.62374	36.36423	33.99241	33.99395	34.64033	35.54477	35.60498	35.48058	34.99957	34.25636	34.08642	33.93956	33.52843	33.24964	32.95553	32.04044	31.96601	31.43902	31.47407	31.23837	30.62184	30.58840	30.52121	30.46869	30.67462	30.71877	30.61567	29.69891	29.47036	29.41252	29.03865	28.12086
43.92173	43.88046	43.96242	43.06262	41.01202	39.40200	36.10321	33.01300	30.10981	28.21214	27.47699	27.59673	28.06478	28.51674	29.93894	33.87022	36.97819	36.99398	36.99556	36.76809	36.75566	36.75733	37.00630	37.33218	37.12780	36.34431	35.79666	35.61315	34.67275	34.08701	33.53493	33.26337	32.39907	32.04173	31.96466	31.43823	31.21737	30.66823	30.66956	30.98502	30.95159	30.80925	30.73256	30.66533	29.70761	29.49270	29.44965	28.76709	28.17717	28.16204
45.36279	45.13071	44.00655	43.06120	42.34564	39.22353	34.23144	30.42649	28.87537	27.38900	26.50291	26.59010	26.46097	27.30237	28.51712	30.41021	32.64351	35.33049	36.76538	36.93409	37.08147	38.21377	38.21542	38.15726	38.12747	37.42334	37.27570	37.21877	36.34185	34.75229	34.67470	33.54183	33.26397	32.29294	32.15958	32.16098	31.48726	31.23263	31.11136	31.11273	31.08694	30.98727	30.90322	30.66461	29.74868	29.53211	29.44898	28.54440	28.18816	28.18189
44.64680	43.99380	43.38690	42.89470	41.14059	37.57886	33.73903	30.58383	28.91638	27.38917	26.55558	26.34147	26.56985	26.79301	28.25659	30.27600	31.70549	34.58356	35.57264	37.14175	38.48098	39.11692	39.61054	40.06819	40.04988	39.37614	37.54067	37.36955	37.28816	37.18569	36.76618	36.26035	34.71891	34.72034	32.94807	32.54277	32.25630	31.53254	31.13826	31.30824	31.33097	31.15922	31.10910	30.87536	29.74905	29.61159	29.45271	28.97161	28.54499	28.43584
42.90964	40.62710	39.49914	39.22113	38.20479	37.21733	34.13321	31.69412	30.58414	28.87525	27.47541	26.94730	26.79098	27.87044	30.17293	31.47523	32.63161	34.65505	35.73236	37.36449	39.32521	40.07309	41.37654	41.23132	41.22796	40.95016	39.37677	38.10405	38.02269	37.92026	37.08505	36.47537	36.39157	35.60949	34.85474	34.16558	32.54759	32.26103	31.70595	31.46497	31.46638	31.54236	32.17298	31.10972	30.65202	29.76012	29.53222	29.05537	28.72309	28.43522
40.16085	38.78884	38.14240	38.02677	37.73440	35.18022	34.23276	32.18913	32.17461	31.47574	29.81344	29.59306	29.67211	30.89126	31.52612	32.59343	33.83778	34.71814	36.21941	37.59565	40.40423	41.81290	43.08326	43.08532	42.59178	42.14375	41.74486	40.36834	39.09612	38.00451	37.08409	36.60074	36.58322	36.40888	35.61024	35.23379	35.21113	32.71668	32.42492	31.73613	31.73756	32.49231	32.49379	32.17365	31.10720	30.70523	29.76075	29.50636	29.05600	28.71411
38.78578	38.16990	37.63373	37.60508	37.15452	36.27040	35.47312	34.12667	33.78812	33.66066	33.64949	33.98129	34.15916	34.09126	34.27645	34.29170	34.59054	35.71258	36.78629	37.92902	41.22580	43.53247	44.06197	45.92986	45.93201	44.79277	44.24412	43.50271	40.47224	39.24947	38.00515	37.17010	37.00050	36.60520	37.33052	36.90464	35.21026	33.61683	32.70787	32.71883	32.74981	32.49155	32.49304	32.30049	32.23223	31.21112	30.68374	29.69597	29.45992	28.96261
39.65613	39.24806	38.59157	38.18609	37.90383	37.27456	36.81820	35.61860	35.48598	35.35859	33.99126	34.15654	34.25468	34.35916	34.42759	35.46139	35.70987	36.44749	36.79062	39.56576	42.29842	43.84489	46.59096	46.97759	46.78104	46.08521	45.67818	45.45153	44.18531	41.18966	41.04208	41.56782	41.41399	39.52239	38.97667	38.63510	36.88324	33.61600	33.60802	33.00711	32.71953	32.49080	32.49229	32.48103	32.23149	32.11361	30.68304	29.67526	29.33662	28.83223
40.03722	39.97006	40.67558	40.22685	40.06104	38.17893	37.80219	36.53876	36.37262	35.42646	34.00595	34.20878	34.34053	34.37599	35.43768	36.35634	36.50301	36.78310	37.17939	39.90002	42.48873	43.84374	47.48333	50.03258	50.32483	47.56170	46.24029	46.24149	46.24372	45.67068	45.49971	45.47556	44.40110	43.06199	42.21701	41.25742	37.77070	34.71577	33.60720	32.88723	32.38838	32.09636	32.17164	32.42554	32.47227	32.01896	30.68235	29.67461	29.11527	28.88034
44.16956	41.59790	41.28125	43.57761	42.67414	39.71125	37.98539	37.47661	36.72310	35.89400	33.98892	34.06395	34.21355	34.42618	35.43664	36.40358	36.78028	37.12938	38.77459	40.86379	43.40903	44.89747	49.03479	49.93290	50.57669	50.41552	47.94807	47.39235	46.96298	46.95058	45.92948	46.14212	46.14440	44.40199	43.89445	43.11817	41.10125	36.02405	34.52681	32.82742	31.90662	31.94116	32.04912	32.09014	32.17828	32.13216	31.51881	30.61005	29.09246	28.87126
46.25503	44.55167	43.87229	43.12864	42.25447	39.51601	37.80380	36.75631	35.76218	33.87099	33.84408	34.16471	34.27970	34.47136	35.64034	36.67622	36.84541	38.64462	40.69925	42.03127	43.64067	46.48778	48.89270	50.07740	50.46559	50.41418	48.70492	47.39111	47.02705	47.13696	47.19819	47.23470	47.23704	48.49577	47.81776	43.76850	42.97577	37.92079	35.22334	33.50364	31.71874	31.27759	31.30643	31.59031	31.60758	31.85845	30.96924	30.60936	29.09182	28.87063
45.81506	45.24471	43.66753	42.48801	41.44558	37.68981	36.75763	34.93938	33.75354	32.49606	32.61289	32.93349	34.27868	34.89108	35.97414	36.74133	36.93050	39.59469	41.37997	42.10472	45.02609	47.52256	48.81932	48.88034	48.83923	48.70598	47.79783	47.38987	47.13345	47.32644	47.46649	47.46885	49.00735	49.20182	48.72515	47.82952	43.76942	42.26756	37.71712	33.98380	31.71799	31.08287	29.94340	30.01225	30.63154	30.63284	30.88321	30.78333	29.93819	28.98312
45.45690	45.12612	43.66610	42.48661	40.42870	37.37989	34.94082	33.75508	33.23363	33.29187	32.62973	32.84435	33.09008	35.10107	36.12114	36.77074	37.00741	39.59359	41.37882	42.88133	44.97417	47.17401	48.69548	48.82042	48.70229	48.21542	47.81256	47.68702	47.13226	47.10074	47.46531	49.00370	50.81276	50.98030	50.81796	50.34231	48.35667	44.70200	42.11880	37.79184	33.95078	31.08212	29.77715	29.94406	29.33680	29.96938	30.23738	30.45740	30.30368	30.07600
45.43760	44.98386	43.76273	42.39054	40.29945	37.37656	34.13574	33.34936	33.23259	33.30447	33.10190	32.89016	33.50935	35.10005	36.12011	36.76971	37.97169	39.75741	41.37769	43.24567	44.97296	46.99400	47.87809	48.83941	48.66993	48.17998	47.99778	47.00911	46.67548	47.09958	47.10180	48.82006	50.81153	50.97906	50.57197	50.49875	50.17298	48.22181	44.87359	43.53387	37.79259	32.31277	30.42400	29.12278	29.12499	29.49773	30.03605	30.50527	30.45817	30.30431
45.02323	44.98241	43.55795	42.97505	40.29810	36.00712	33.37645	32.85629	32.84286	33.06898	33.19638	33.41224	34.72404	35.36782	36.44925	37.54089	38.01685	41.12586	42.13287	43.73452	45.25494	46.99273	47.87680	48.83811	48.66863	48.51435	47.99651	47.00790	46.85545	47.09841	47.96384	48.73892	49.43089	49.43315	49.35991	50.16933	49.56686	47.86206	45.21363	43.83107	39.53852	35.30259	32.15577	29.12210	28.91232	29.28171	30.03539	30.50461	30.50606	30.59826
44.99469	44.11007	43.21478	41.03080	37.54561	34.26981	33.34497	32.76473	32.46081	32.58831	33.19538	34.05099	35.24848	36.10983	36.70336	37.85329	39.75728	41.36438	42.42357	45.03614	45.50832	46.99974	48.81303	49.39613	48.66630	48.40861	48.10180	47.00668	46.85426	47.34233	48.01595	48.73772	49.42968	49.29713	48.99986	48.37415	47.85876	45.79834	44.57829	41.99179	39.87700	35.71291	33.84603	30.93038	28.91166	28.91288	29.28246	30.05748	30.47479	30.65777
44.12245	43.33408	41.02750	38.28781	35.44881	34.02284	32.59639	32.00392	30.88923	32.58731	33.19437	34.08986	35.52432	36.10878	36.70230	39.16225	40.17688	41.86619	43.46304	45.25328	46.70549	47.23817	48.81171	49.22189	49.00686	48.39594	48.08913	46.67973	46.69348	47.06580	47.76966	48.60072	49.29367	48.17662	47.75974	44.46468	44.54288	41.12330	42.85398	42.06141	40.65986	35.78903	35.08318	33.76555	30.76902	28.81410	28.76851	29.09488	30.02133	30.43851
44.01094	43.45419	38.60967	35.48054	34.04317	32.58447	31.85660	30.56680	30.78861	32.01665	33.00829	34.16127	35.54322	36.11297	37.16451	39.05506	40.34801	42.10286	44.12103	45.05648	45.84555	46.67248	47.59884	48.13321	48.11427	47.80769	46.35710	45.50702	45.79946	45.85358	46.21437	47.40912	48.01128	47.69116	44.40031	44.40106	40.44209	40.52014	41.12445	42.06041	41.37828	38.91705	35.08234	31.67870	30.76830	28.71059	28.71194	28.32528	28.65170	30.02199
44.09014	43.45274	38.89560	36.69291	34.44126	32.50895	30.80287	30.56374	30.66806	31.85303	32.38972	33.60857	34.44004	36.14027	37.25480	38.95277	40.28806	42.53741	43.94432	44.21813	44.28912	44.29136	44.61295	46.05646	46.05872	44.52399	43.68966	43.98225	43.68462	44.13160	45.81196	46.48405	46.83668	46.16207	44.52626	42.58126	42.63287	41.24785	42.91417	43.62098	41.17276	38.83385	32.72593	30.89550	29.23771	28.61365	28.18191	27.81396	27.99128	28.65235
44.08865	43.37145	41.50362	37.02375	34.77905	32.50788	30.61026	30.61068	30.71501	31.91161	32.41602	33.05899	34.59336	36.22112	38.23218	38.95166	40.24245	42.43847	43.85165	44.00460	43.79135	42.29934	42.16809	41.58432	41.74204	41.99451	41.95855	41.96067	42.43845	42.91476	43.86592	46.15652	46.15883	44.52292	44.32177	44.44320	44.44555	45.72860	45.60443	44.75511	42.89886	38.64103	32.72515	30.89477	29.15475	28.61299	27.71600	27.46287	27.66366	28.00927
44.14480	43.37000	41.42781	36.88726	34.82928	32.11951	30.68270	30.78705	31.36605	32.03027	32.92890	34.59056	35.38765	37.10624	38.54922	40.22857	41.43938	42.43726	43.32487	43.11161	42.29645	41.91061	40.91121	39.17695	39.95348	40.97190	40.97379	41.60379	41.60589	41.78164	42.43885	43.29979	43.57365	43.84420	44.43980	44.96041	46.69212	49.61233	48.77987	44.75087	43.10550	38.11271	34.31133	31.54482	29.39394	28.17085	27.32562	27.20241	27.20372	27.69134
43.50476	41.42458	37.30672	36.63056	34.82812	32.03706	31.09323	31.25543	31.48470	32.43531	34.42923	35.38477	36.94883	37.58204	40.24424	41.40826	41.65844	42.90968	43.32363	43.06519	42.15229	40.89772	39.16338	38.91505	38.91701	38.91899	38.61252	39.47265	39.47461	39.47486	39.60086	40.16505	41.21238	41.79820	44.91693	44.95939	49.36852	50.47139	50.49163	48.67460	43.10446	37.60017	34.31051	32.30807	30.43262	28.17020	27.11714	26.89107	26.97575	27.12197
34.64141	34.64313	35.39283	35.39455	32.71936	32.10734	32.09871	32.21784	32.47129	33.02519	34.60244	35.59369	37.57896	40.24115	40.68087	41.63162	42.98487	43.65554	44.10855	43.70828	42.74766	40.89657	38.91199	38.53053	38.53249	38.16209	37.00800	36.82439	36.82623	36.56159	36.87064	36.97394	37.97221	41.00870	42.79005	46.39096	49.51057	52.01550	55.12520	50.21883	43.79063	37.97360	36.60167	33.53392	30.66721	28.42197	27.11652	26.89047	26.90338	26.97632
32.59597	32.59760	32.71502	32.71665	32.89730	32.25586	32.25735	32.76217	32.96530	33.38697	34.46302	35.43724	37.59992	40.23999	41.27687	42.26727	43.28056	44.65258	46.06841	45.22096	43.68088	41.32676	38.91092	38.52948	38.31842	37.94801	36.96070	36.82340	36.26063	35.37808	35.64449	36.07273	37.50780	40.86388	42.78909	46.38991	50.22875	56.51882	55.12384	52.28155	43.78960	38.58219	37.11125	36.35643	33.53474	30.61611	27.60305	26.99271	26.89117	26.31546
32.22024	32.22186	32.55502	32.69429	32.75342	32.75508	32.75659	33.06982	33.21422	33.63612	34.32361	35.29782	37.01861	40.16957	41.42803	42.54234	44.50256	46.65591	47.04414	46.69246	45.22201	43.81224	41.74808	39.44716	39.06578	38.54924	38.16175	36.96157	36.69179	36.66462	36.06995	36.44246	37.71120	40.86292	42.91257	46.29341	50.33461	56.46765	55.13091	52.28027	43.55134	37.71801	37.18633	37.11226	36.32042	33.49846	29.10492	26.98577	26.64699	26.31488
30.57664	30.46112	31.12678	31.82126	31.92860	32.64599	32.75554	32.90831	33.21319	33.47836	34.08803	34.55647	36.50122	39.66805	41.57062	43.22125	45.56150	47.65414	48.38590	49.31526	49.23198	46.44234	44.76853	43.06271	42.88616	42.81374	41.78717	39.41861	38.36603	37.40424	37.67987	38.06514	39.56947	41.87576	44.96636	45.99875	48.35459	50.31629	50.58451	49.73311	42.30014	37.18357	37.12641	36.56184	35.95716	32.81853	30.79917	27.27204	26.64007	26.28989
28.96489	28.96634	29.62447	30.86938	31.16365	31.32256	31.95627	32.10902	32.87201	33.44355	33.84219	34.55547	36.38783	39.62598	41.16489	43.40417	45.70715	47.65282	49.43340	49.98475	49.90151	49.23327	48.67991	48.08120	47.52116	45.39413	44.97140	44.58966	40.92155	38.69226	38.05689	38.30950	41.62630	43.00269	43.79874	43.80105	43.61577	47.01635	46.64442	41.97234	37.49785	36.26527	33.52889	31.54770	31.54929	31.12829	28.92030	27.83434	26.75135	26.23653
28.63976	28.64121	28.70019	28.74359	29.07719	29.32971	30.87178	31.91139	33.14804	33.66925	34.48338	35.89459	38.25501	39.91227	40.94033	43.40296	45.55749	47.32209	49.46409	49.67078	49.89600	48.68351	48.68586	47.88822	47.64771	47.27278	45.27135	44.58848	43.74153	40.28709	37.95276	37.95476	39.58677	41.04481	42.20445	42.20668	42.07361	41.52966	40.99419	37.49510	36.24067	32.76118	30.50243	28.68807	28.68955	28.77501	28.54324	27.73555	26.75075	26.16733
26.64357	26.64495	27.36197	28.76089	29.57862	31.15149	31.94248	33.14526	33.75455	34.48591	35.91466	38.21089	39.58449	39.93085	41.37031	43.32724	45.55622	46.34605	49.46270	49.60905	48.67541	46.04224	48.13702	47.95633	47.63570	47.12901	44.82929	43.98962	43.50070	40.28605	37.85389	37.52314	38.86166	38.99828	37.55376	37.55576	39.21943	39.57874	38.03622	36.42776	33.05879	30.54024	29.35718	28.65683	28.26867	28.55727	28.65657	28.30863	26.75016	25.88358
26.74122	27.11374	27.69414	29.44789	32.11810	34.24816	35.00542	35.60473	35.95718	36.49667	38.65532	39.71117	39.72170	41.02695	42.13026	42.83983	45.38409	46.34476	48.77990	49.01747	47.88052	48.01258	48.26518	48.03492	48.38428	46.82819	44.67308	43.49729	41.30541	39.47548	38.02620	38.02817	38.03017	37.16491	37.25748	37.55486	37.90311	38.64497	38.50364	36.89708	33.34846	31.84462	30.57272	28.74817	28.62180	28.52920	28.54768	27.95510	26.88488	25.88301
26.75292	27.11287	27.69327	30.03587	32.21289	35.46732	39.13509	39.24007	39.65577	39.46059	41.53120	41.90066	41.79647	41.81345	41.95388	43.41411	44.92223	45.22802	46.34578	47.85485	47.87923	48.26152	48.03101	48.38041	47.99531	46.68382	43.93951	40.52231	38.69242	37.64338	37.64513	37.64706	36.93685	36.88700	37.05122	37.82790	39.25085	39.97192	40.02572	39.66835	37.29244	33.82376	31.98577	31.47700	28.87348	28.74502	28.33057	27.83239	27.17109	26.64560
26.62780	26.75345	28.01237	29.86612	32.27169	35.46625	39.23670	40.00166	40.00392	42.09755	44.00585	43.80669	43.74707	42.27119	42.95478	42.89104	42.89335	44.28255	44.61969	45.91053	47.74437	47.88643	47.47337	47.40051	46.68009	44.01417	40.51911	38.10178	35.58672	33.34787	33.34941	33.59080	33.65574	33.81643	34.47987	37.16499	40.93792	41.64674	47.12793	47.03291	41.37967	39.66249	39.15303	36.24621	31.63374	30.59657	28.72568	28.31343	27.53111	27.01016
26.75115	27.27788	28.42850	29.58551	30.88024	33.64337	38.39145	40.69903	41.37264	44.54919	46.81297	45.80820	44.69645	44.19114	42.96732	42.55359	42.55588	41.97262	42.01668	42.07916	42.20443	44.73113	44.73326	44.45485	44.01746	40.96045	38.26397	35.87495	35.35281	33.31014	32.92340	31.25281	31.31658	30.97204	32.25796	35.75211	38.10030	47.59513	47.73723	47.67761	46.62413	45.51523	44.32895	39.06129	35.73035	31.70939	30.59748	29.11991	28.10418	27.33428
28.58129	28.58283	29.30088	29.58878	31.50369	33.97440	38.06732	40.84462	45.24401	48.27489	47.92125	47.55564	45.73369	44.67249	43.67832	42.61852	41.73696	40.49369	39.29801	39.36214	39.43347	40.15315	40.88121	41.13899	41.14126	40.79486	38.71437	37.23195	35.87588	34.15020	32.96674	31.25199	30.73704	30.47573	31.05126	33.05553	35.75350	47.19548	47.67386	47.67654	46.62307	46.40989	45.07914	44.01369	35.80866	34.33568	30.70871	30.32922	28.10355	27.47834
31.89436	31.75459	32.21318	32.67116	33.29855	35.74829	38.38760	40.88201	48.91154	51.24963	50.80139	48.58649	47.25420	44.91595	43.69830	42.58784	40.57021	39.45998	39.29689	39.29900	39.36317	39.44923	39.78347	39.78567	40.96336	40.99683	39.92326	38.93509	38.10505	36.47099	34.23091	32.96759	30.73625	30.15716	30.42915	31.16949	34.21065	40.18370	46.18406	46.40648	46.28820	46.11670	45.06090	41.43921	36.14352	34.33490	30.72703	29.91087	28.29402	27.42361
32.55814	32.55995	34.47477	35.47111	36.48277	38.38438	40.73429	43.79397	51.77234	51.72662	51.09036	49.09714	48.26597	46.39926	44.18861	42.36357	40.67832	39.53871	39.46076	39.29789	39.36206	39.51985	38.78162	39.78460	40.57019	40.85459	40.44129	40.13813	39.77834	39.16695	38.46862	35.87682	32.96846	30.73689	29.97161	30.47270	31.21459	34.40145	39.09179	39.49984	39.83838	40.01482	40.45972	39.43749	38.02752	34.39532	30.20629	29.89667	28.97826	27.63406
32.55710	32.65328	34.50724	35.94198	38.13409	40.97261	43.96744	50.00385	55.43561	53.07107	51.55702	49.46481	48.46516	47.63929	45.86269	44.19394	42.58741	40.94524	40.10257	40.05536	40.04497	39.71016	39.79099	40.53315	40.91963	40.85350	40.73699	40.15841	40.32969	41.76431	43.83241	41.56948	35.70715	32.50950	30.72196	29.96299	30.26706	30.61252	33.94711	34.26106	34.35362	36.05473	36.86789	38.02465	34.42492	32.77477	30.19929	30.02923	29.70863	28.56716
31.81154	32.65225	33.96764	36.93909	39.17666	41.11512	49.09109	55.98684	55.43392	54.18365	52.31749	49.55910	48.69227	47.81993	47.42396	45.99833	44.27077	43.31969	42.43304	42.21157	41.28249	41.15055	41.15257	41.15487	41.07823	40.92082	40.99680	40.67308	40.73866	42.13755	44.99750	43.54292	41.30827	33.35024	31.29977	29.95933	29.96385	29.79989	30.37783	31.74397	32.82449	33.39614	34.78404	34.42229	34.33804	31.86466	30.09624	29.90717	29.53725	28.31219
31.70779	32.22714	34.35250	37.10146	39.17561	42.53947	54.12686	55.91901	55.43016	54.04760	52.27868	49.90113	47.90995	47.72275	47.42046	46.19326	44.26949	43.31844	42.95337	42.18936	41.26031	41.11892	41.15144	41.07486	40.99401	40.83661	40.78630	40.67205	41.11188	41.70527	44.99636	45.41368	42.86049	37.03251	31.58255	29.78681	28.98303	28.53115	29.80079	30.52116	31.45477	32.82540	33.84465	34.35757	34.29187	31.76157	29.99570	29.56017	28.75795	28.27144
32.02583	32.22612	33.36762	36.56327	38.90971	45.20419	54.26474	55.87287	55.42847	54.63111	52.02171	49.74659	47.71865	46.28792	46.09691	45.13532	43.22549	42.09439	42.09647	41.16748	40.67384	40.67188	40.67385	39.51261	39.51480	39.43494	38.76079	39.27243	40.51367	41.08485	44.29546	43.56485	43.03947	37.03153	31.43528	29.78606	28.24976	28.44613	28.59949	30.10184	30.86280	31.45567	33.91563	34.38420	34.27209	31.76085	29.60438	29.03633	28.65490	28.08537
32.12755	32.13882	33.44324	34.35464	37.96857	45.97613	53.34690	53.38473	54.86308	53.15593	51.76162	49.33063	46.28394	45.24733	45.13150	43.39729	42.22388	42.09319	41.16402	39.91087	39.57975	39.58193	37.75664	37.75874	37.71347	37.39461	36.99714	37.21021	37.37948	38.63275	40.41635	41.85352	39.55600	36.68443	31.43447	30.20068	28.23114	28.25042	28.44699	28.75963	29.68941	31.36146	33.53614	34.38340	34.27130	31.70736	29.60372	29.06024	28.58208	28.08475
31.49791	31.70316	32.78448	33.96011	39.08885	44.19754	47.58746	52.70689	52.07935	51.82038	50.38491	46.75631	45.06803	43.12871	43.13823	42.38524	42.08964	41.51573	40.73231	39.57644	38.66960	37.35411	36.74915	35.54757	35.49480	35.29576	34.66822	33.07487	33.61261	34.74877	37.80391	37.39732	36.93145	34.23743	31.19404	30.19991	28.23045	27.58824	27.47786	27.67446	28.88421	29.68602	31.55190	33.07615	31.78851	31.55661	29.52706	28.66859	28.32252	27.27262
31.70032	31.75566	32.60309	33.94998	39.36943	41.49378	44.11596	47.21783	51.00398	50.53338	50.07675	46.60680	42.95168	42.67746	40.96622	40.84031	41.27890	40.72913	39.69611	38.52267	37.31643	36.40033	34.78800	33.40668	33.47374	33.48507	32.85216	32.56655	32.03808	32.86502	33.89034	34.34629	34.27759	31.57427	31.06910	29.72523	28.22974	27.49563	27.45927	27.52090	27.98436	28.88502	31.48788	31.77539	31.67160	30.81474	28.66640	28.28790	27.45026	26.95967
31.87509	32.42626	33.39434	34.94330	39.04098	40.34846	41.69110	45.01756	47.74039	47.79831	47.18583	44.77248	42.48260	41.33607	40.65715	39.34047	39.32901	39.33120	37.99760	37.35851	36.39729	34.64758	33.22296	32.02145	32.11031	31.34224	32.02625	32.02806	32.00986	31.80631	32.07996	32.01747	31.71733	31.21621	30.04276	29.61632	28.27771	28.00329	27.35729	27.46014	27.52880	27.98514	29.13019	31.77465	31.58751	29.48299	28.53275	27.76221	27.01194	26.46105
33.28680	33.38314	34.90661	37.75459	39.05848	40.34727	41.62166	44.81504	46.70716	46.20864	45.17281	43.73955	41.85976	40.65392	39.06498	38.34755	36.69400	36.69185	36.47816	36.29854	35.28891	33.90520	32.01876	31.74271	31.18331	31.34140	31.38554	32.02721	31.96059	31.80548	31.37109	31.00746	30.98180	30.27002	29.74038	28.80490	28.38516	28.08195	27.73517	27.17967	27.05602	27.45292	28.28034	31.94802	31.58678	29.69810	28.48461	27.03625	26.75166	26.51433
37.37265	37.37481	37.65575	37.75342	39.08666	40.76214	41.53295	44.39508	45.50256	45.16919	44.34676	41.86874	40.05532	39.72143	39.10688	38.27916	36.68872	36.69499	36.47710	35.59611	35.38183	33.99147	32.16785	31.85124	31.18772	31.43261	31.80675	32.22375	32.07609	31.94680	31.75776	31.00665	30.87553	29.99772	29.65771	28.92855	28.69808	28.28674	27.73449	27.17901	26.97417	26.78165	27.47921	29.14674	31.53012	31.37540	28.53569	26.80554	26.45827	26.51375
37.35152	37.37362	37.65457	37.67777	39.07674	40.49685	41.14773	43.89261	44.05329	43.83427	42.34372	40.06443	39.20308	38.99524	39.21687	38.46927	36.81168	36.95779	36.95967	36.47810	35.65285	34.31551	33.35633	33.14537	32.41722	32.45491	32.57365	34.16698	34.37008	33.24279	33.16125	32.88502	30.88421	29.99696	29.65697	29.26727	28.86814	28.59967	27.73382	27.23784	26.30293	26.56901	27.17203	28.31935	31.20447	31.13418	28.03460	26.98400	26.56048	26.50790
37.35032	37.37242	37.32985	37.65562	38.94958	40.16821	40.81902	42.37439	42.47437	42.34032	40.29330	39.17342	39.11682	39.00207	38.93050	38.66676	37.42951	37.76806	37.87111	37.92013	37.92234	36.94415	35.20603	35.20812	34.69398	34.59739	34.59918	35.34554	34.97598	36.13655	35.47943	33.46844	32.88601	30.11299	29.82721	29.39935	29.04650	28.97520	28.60055	27.33675	26.82147	26.95779	27.12077	28.31871	29.84019	29.76985	28.11526	27.03210	26.55990	26.48092
36.81086	36.81513	37.32867	37.79339	38.77734	39.89251	39.93711	40.37509	40.33391	40.11785	39.48166	38.92224	38.97238	37.70845	38.82268	38.88799	38.89029	38.89255	38.52749	38.75477	39.72826	40.08906	40.56553	40.56801	40.29373	39.29317	39.12577	38.97758	37.70991	37.31193	36.24397	35.44783	33.47472	31.49596	30.11889	29.86507	29.73792	29.57073	29.49964	28.73645	27.63718	27.24837	28.27263	28.90681	30.14030	29.84095	28.92378	27.56163	26.90103	26.47401
36.87261	36.87899	37.78997	38.79164	39.88894	39.80941	39.40108	38.63068	38.63290	38.63514	38.23274	38.23496	37.51392	37.69670	37.90671	38.88687	38.88918	40.12559	40.35266	39.91098	40.15471	40.57889	42.18259	43.91560	44.83352	45.08639	45.20451	44.37461	43.74967	42.63254	36.71673	35.57437	33.88895	32.34819	32.09768	31.04543	30.52649	31.98559	31.04128	29.58603	28.72661	28.27033	28.74708	29.24133	30.25783	30.06933	29.77018	28.17553	27.30808	26.45020
36.95476	36.99950	38.90001	39.69945	39.80583	39.52585	39.28647	38.54443	37.45802	37.31132	37.20658	37.00171	37.11307	36.42255	36.69764	37.29617	38.88807	39.33167	39.70353	40.04028	40.33593	42.17926	43.88377	44.70195	45.08246	47.40899	47.58878	47.00591	45.86670	43.23816	39.58649	35.19213	34.41068	34.64687	36.07710	34.22533	35.93398	37.81326	32.25010	30.77925	28.74387	28.71666	28.85237	29.25968	30.52206	31.30966	30.19543	29.51037	27.35394	25.54080
36.96618	37.09483	38.89878	39.91642	40.97346	40.10004	39.31146	38.77183	37.45684	37.20357	36.43476	36.43689	35.58279	35.69415	35.32299	35.64175	37.00851	38.63906	38.94707	40.05077	41.57439	43.77387	44.05289	45.07856	47.40486	47.40778	47.72958	47.12704	46.03891	45.86810	40.55336	36.20915	36.40814	38.64834	40.52853	40.73686	49.77520	44.99982	37.71741	31.63035	29.73118	29.12698	29.25731	29.63761	31.78131	31.89237	30.91379	29.50971	27.34981	25.10578
37.31062	38.33339	39.77003	41.54782	42.29166	41.89956	40.10086	39.31252	38.79018	37.32872	36.43363	36.13056	35.57856	35.15305	35.26414	35.43017	35.64285	36.71176	37.43477	39.36050	41.86639	43.77273	45.05802	47.57633	47.78131	48.34193	48.48824	49.27066	48.32076	46.56667	43.41300	42.01297	40.82224	42.41541	43.77892	53.34930	64.27572	48.80527	40.85990	31.59057	29.73048	29.00500	29.26207	29.92189	31.78061	32.00777	31.45431	29.62097	27.37878	25.10274
38.39290	38.48029	40.04321	42.80900	43.10931	44.88742	44.55415	41.97018	39.93427	39.60472	38.15358	36.13155	35.58063	35.25497	35.42704	35.51006	35.52482	36.71072	37.40639	38.54971	40.10332	42.97444	45.04544	47.25588	48.33765	49.00887	50.20351	54.92799	54.16302	53.59897	47.76352	45.83757	47.43114	49.80756	54.02175	67.84874	64.50387	61.84804	40.81984	31.96820	29.69075	29.00433	29.38950	29.93435	31.69742	32.15591	31.47260	29.73986	26.90882	25.68756
38.39170	38.54315	41.96149	43.10532	44.88332	45.13512	45.21581	44.87976	44.36373	41.28051	40.06602	38.44668	36.58385	36.58606	36.64310	35.87796	36.86938	37.89445	38.04367	38.76400	40.34370	42.27520	42.87097	44.70661	47.25962	48.48318	50.09184	54.92662	54.16165	54.10062	54.49147	51.54455	52.64571	54.72995	63.48600	69.83751	64.50219	61.84641	39.54145	31.87249	29.54132	28.58534	29.19647	29.95947	32.08305	32.25638	31.81807	31.38498	27.00118	26.08063
38.43508	38.47997	41.86043	43.44030	43.92519	44.98491	45.31159	45.21721	45.62533	44.36501	41.78338	40.64809	39.35846	39.36086	39.36297	39.76950	39.77193	39.67865	40.55302	39.83739	39.93554	40.87706	42.13573	43.38134	44.85435	47.23545	48.95126	49.32792	53.26338	54.09927	50.38702	52.38581	54.72559	59.22623	72.38077	70.17113	66.88505	54.56220	38.11460	30.96131	28.15806	28.34678	29.37840	29.78588	33.16494	35.52148	34.00527	31.81283	27.59140	26.58184
38.43389	38.43628	41.79713	43.28602	43.30627	43.76530	44.98596	46.02532	45.87286	45.67293	44.63901	42.93018	41.83759	41.64786	41.35588	41.35837	41.20667	41.11346	40.94423	40.38288	39.83872	40.34403	40.91646	42.64610	44.76616	47.14718	48.48454	48.41602	48.41904	48.90430	48.90643	52.38467	54.72439	64.49918	72.37905	68.40251	66.88327	48.96597	35.12178	29.90643	28.22280	29.22713	30.06897	30.83930	37.61594	44.61020	41.54608	34.00647	31.83615	27.65557
38.36583	38.43509	40.80559	43.30222	43.44311	43.55207	45.51507	45.98566	45.87146	45.69020	45.67393	45.38469	44.58501	44.13591	41.78005	41.78257	41.10981	40.93354	40.93570	39.66373	39.25817	39.96230	40.81489	41.64734	45.52811	45.45631	45.45872	45.74150	46.06067	46.99494	50.22376	52.72071	54.80518	64.49770	70.51836	68.40076	64.31244	43.37005	34.11478	29.90571	28.53862	30.06636	33.13504	34.72325	46.20485	51.63855	49.04833	41.84324	36.51177	32.31398
37.66797	38.23359	40.02494	43.01228	43.42419	45.24157	45.27590	45.27871	45.18633	45.68882	45.69122	45.69404	45.51003	44.58641	42.38497	41.94624	41.48113	40.73258	39.39455	39.19787	39.25708	39.28574	40.35637	41.64626	45.52691	45.52976	45.53218	45.74034	46.11968	46.99382	50.61834	53.05483	61.03576	72.70940	70.51662	68.50175	58.86161	43.36894	34.39446	30.18557	28.99426	33.13203	34.87629	38.31956	52.50374	57.36720	50.60931	48.15930	41.84480	36.51280
37.30281	37.71959	39.15067	39.87568	42.65759	43.11036	44.13051	44.19834	44.20105	45.08087	45.58352	45.58635	45.67258	45.35069	43.63326	42.08355	41.56911	39.94348	39.00272	37.53722	38.07167	38.55274	39.67981	42.00157	45.19564	45.77114	45.73629	45.77651	46.56553	48.06348	50.77804	53.21864	63.61127	72.32056	70.48582	68.50000	58.86008	43.36784	37.01450	31.02821	29.96842	33.22914	35.07034	47.73248	58.23200	57.13304	51.88979	47.96709	41.66857	36.53419
37.62584	37.62818	38.39391	38.98080	39.62086	40.54932	41.30619	42.55252	43.27516	43.83064	43.86970	43.43756	43.26791	43.60758	43.42490	41.90360	39.84109	38.84813	37.19209	36.83799	35.56401	35.71981	38.55380	39.68136	44.27979	45.66890	45.77244	46.56137	47.84109	51.46048	53.27866	59.43792	72.44151	70.63335	69.59345	66.00714	55.68358	43.12018	37.19289	31.27908	32.06166	32.87201	36.28060	54.14870	57.12885	56.04419	47.81960	41.85389	37.33040	35.50055
37.83184	38.22737	38.39268	38.97956	38.97227	39.10206	39.38372	39.75335	39.69484	39.52262	39.52466	39.26751	39.30666	40.13311	39.88295	39.81622	37.52170	36.99453	35.90102	34.50007	34.31602	34.11526	34.00810	34.88166	38.61372	44.52404	45.72505	48.24947	51.06794	52.78465	59.73146	73.65578	71.84860	69.58748	67.32369	56.61406	46.08135	42.44246	38.05368	33.42623	33.71267	33.73068	42.24585	52.05090	51.17999	47.12878	41.88956	37.32734	34.05289	32.37632
40.17605	39.92010	40.89645	40.84335	39.17190	39.09872	38.88874	37.99323	37.73404	36.20295	36.09768	36.27592	36.20350	36.20570	36.12034	34.75785	34.52070	34.48912	34.19315	32.40390	32.41115	32.72524	33.00731	34.60419	35.86602	40.05632	47.00031	50.18547	55.05688	62.13553	72.72187	71.64312	68.91174	67.46184	54.57654	46.78592	43.37448	41.72361	41.78523	39.71685	36.96121	41.83966	46.48912	47.22616	46.58725	42.36227	37.88010	36.36900	34.25072	31.72661
40.25447	41.20452	41.41264	42.28974	41.16853	39.09748	38.72301	37.94267	36.24475	36.04770	35.17767	35.13466	33.87944	33.83901	33.65931	33.51276	32.41251	32.41448	32.37366	32.40823	32.72229	32.75274	33.35747	34.72118	36.14919	41.52840	48.09313	54.45346	62.13002	72.19324	71.49062	66.07016	59.03380	51.53936	47.24291	46.33043	45.94744	45.58464	45.74186	45.39996	43.36409	47.19400	48.11268	47.40664	47.22803	43.77200	39.52054	36.61956	35.08437	33.00422
41.64458	41.62832	42.45261	42.31357	41.97874	39.98481	39.03990	37.99082	36.91694	36.24587	36.04845	35.25965	34.42197	33.90889	33.86817	33.70135	33.51382	32.44719	32.57676	32.85290	32.74978	32.75184	34.08286	35.38428	40.02446	43.61783	47.01162	59.16447	69.22849	68.29192	66.06441	59.02859	52.12064	49.10079	50.28756	51.47364	51.47723	60.64617	63.65630	63.16170	54.65405	50.65482	50.65815	50.66140	48.78633	48.28899	44.23833	40.08712	37.30653	35.70772
42.92966	42.83585	43.10620	42.88955	42.30427	41.81276	40.44559	39.72549	38.78387	38.39841	38.22926	37.32912	37.33145	35.41885	35.21056	35.21275	34.79409	33.97216	33.01803	32.97756	32.89129	34.57938	34.88921	35.93650	40.00278	44.12705	50.52598	57.71037	57.17650	56.39581	57.20422	52.11600	47.70816	50.56322	52.16636	59.55629	71.12571	76.83212	75.67982	66.58715	63.66286	56.53778	56.05883	52.30693	59.37883	57.54063	47.99105	44.18097	38.15060	37.95115
43.85522	43.62554	43.94139	44.18188	43.84983	43.24163	42.96800	43.98448	43.82918	42.74965	42.30508	41.05871	41.02449	40.29768	38.10413	38.03817	36.53079	36.09618	35.89611	34.63293	34.63515	35.83382	35.78305	36.75991	40.31299	43.81791	49.63920	49.24080	55.33458	55.64369	46.69600	46.64396	48.86186	50.67634	59.10239	71.36849	77.03889	76.41286	75.78506	68.86688	65.04435	66.83340	67.78878	65.14465	80.36214	65.87318	57.11306	44.30042	38.90407	39.11032
44.14391	44.20516	45.24883	45.38090	46.02786	46.42401	48.06353	47.84728	47.27515	44.65609	42.46951	41.05746	41.02325	40.29648	39.20157	38.16111	38.20140	36.69398	36.69601	37.42966	37.43205	37.79538	36.34205	39.14986	40.43691	42.58821	47.53531	47.11090	48.38621	42.16794	40.94767	47.16589	48.86085	56.55447	64.97679	71.02249	74.45149	73.82839	69.03949	66.34847	69.38087	69.20452	69.20954	84.11126	99.53729	77.79314	59.00150	43.75879	41.40725	41.55894
47.49400	47.06676	46.42730	46.20816	46.32077	47.68382	48.27908	47.86130	47.38045	45.71271	44.34834	40.93328	40.28746	39.27079	38.69360	38.53126	38.33174	38.33417	38.38776	38.53960	38.54211	38.44466	39.77612	39.77869	39.78122	39.56479	40.49091	40.49339	37.17359	35.99393	36.30180	40.94958	48.60578	56.55323	64.33687	70.31275	71.55023	71.49402	66.43246	65.22106	69.06153	70.76675	79.44205	102.3355	96.96388	85.48038	59.73749	44.13486	44.30031	44.69452
48.13461	47.80420	46.91982	46.42881	46.47093	47.54175	47.84080	47.38131	45.70839	44.26372	41.01337	40.19229	39.26710	38.69032	38.69246	38.69492	38.53263	38.51397	38.58870	38.38915	38.39165	39.46664	39.08146	38.69132	38.12379	38.05561	38.01651	36.42458	31.60791	30.00917	30.82635	35.65230	40.58624	48.60767	57.12432	66.67210	69.39046	66.62004	63.77587	63.16901	67.08823	69.47337	79.79126	100.3987	96.96150	85.47833	41.83759	42.70600	44.13726	51.34270
48.32425	48.24882	47.80535	46.39014	46.23172	45.99999	45.77972	44.45773	42.88034	41.71187	40.22037	39.01429	38.35246	37.69608	37.80013	38.41441	38.32954	38.33199	38.44562	38.44808	38.14861	38.26482	37.87429	37.50772	35.35084	35.25881	32.52314	30.75413	29.61253	28.16141	28.40986	29.11145	32.10196	37.31581	44.33888	55.05238	62.02082	62.02427	61.27468	60.65982	62.11950	67.09137	63.54654	70.72800	83.58809	64.25651	40.18863	38.23516	41.18740	45.51652
48.35059	48.27517	48.23654	46.42908	46.23028	45.26078	44.78259	44.42146	43.98943	42.31076	41.13206	39.01309	38.08539	37.34912	35.54090	35.52843	36.62564	36.68054	36.61344	36.45373	37.37577	37.38867	35.42541	35.34764	35.15875	32.63427	30.75135	29.76409	28.15890	28.05673	28.23527	28.67338	29.32202	31.97445	35.87782	39.99294	46.79546	47.42200	46.56831	45.95140	50.32874	50.33138	51.43647	53.79081	56.38710	38.79128	34.36472	33.38568	33.38782	38.25783
48.34902	48.34078	48.23499	47.51113	45.67286	45.29867	45.10890	44.98673	44.46621	43.83963	41.27955	39.25082	38.08422	35.42647	34.67305	34.45897	34.30705	33.29610	33.29793	33.67836	33.34906	33.02156	33.10645	32.02389	31.46227	31.01740	29.85301	29.03753	28.16763	28.16941	28.28436	28.54423	28.91761	30.32576	31.86833	34.67775	39.72929	39.73153	39.18870	38.56104	38.36608	37.75071	28.63470	28.74524	29.88749	32.60561	32.60765	27.47809	27.39850	28.16753
47.16314	46.70431	48.07413	47.48482	45.67144	45.29728	45.29986	45.11049	44.58038	44.31643	41.89723	39.24960	36.44626	34.70269	34.52935	34.35535	33.47692	33.29303	32.88881	32.74885	32.66044	32.74249	30.93106	30.56682	30.56876	30.75685	30.63002	29.85411	28.98238	28.23888	28.24042	28.41926	28.64140	29.32222	30.70237	32.75637	34.67924	38.30578	38.10539	37.91047	37.11988	28.63220	28.36922	27.91706	27.91883	26.48376	26.48540	24.75761	24.63873	24.32198
45.36100	46.56322	46.71687	47.57118	45.67001	45.29588	45.73386	45.78476	45.99923	45.42132	44.02743	40.83820	36.59651	34.74896	34.58614	34.33981	34.26090	33.85709	32.78580	32.65741	31.23629	30.53656	29.89699	29.24536	30.56792	31.40678	31.40853	31.03985	30.71110	28.98343	28.41672	28.62616	29.04440	29.61247	30.70164	33.57491	34.67844	37.12370	38.10443	37.90952	32.37757	28.36673	28.36856	27.91641	26.69629	26.02905	22.15485	21.66272	21.22617	21.22514
45.08783	45.42007	46.66533	46.80117	46.90875	46.22481	46.79424	48.55570	48.98063	51.32160	46.64270	44.02891	39.93628	36.57769	34.85498	34.58734	34.50968	34.10588	33.38543	31.30636	30.53372	29.70641	28.95633	29.17297	29.28856	31.35279	31.86585	31.86802	35.00479	34.40964	32.44370	29.86100	29.70731	30.67881	33.62332	34.46338	35.54483	36.29708	38.67212	37.90858	32.37679	28.36606	28.36791	27.38578	26.44329	22.67298	21.57216	18.54466	18.91202	19.13467
45.40631	45.22746	46.35586	46.86695	47.05412	47.78857	48.81259	50.61000	52.65840	53.15792	51.98624	46.32268	39.93505	38.84770	36.56496	34.74895	34.43925	34.21321	33.42757	31.34016	30.02788	29.76525	28.71657	28.75765	28.35375	29.31498	31.81187	32.85172	35.47480	37.33011	34.84161	32.87599	31.78781	32.82650	33.25474	33.93060	35.07054	36.29624	39.34561	37.93929	36.87769	28.36540	27.77506	26.59833	23.82790	22.67244	18.20367	17.38745	18.54543	19.08565
45.22301	45.22604	45.77031	46.46191	47.01550	47.78716	50.00952	51.25214	54.36833	53.63950	52.81865	51.21866	41.76079	38.73928	36.45661	34.43066	34.28883	33.49840	31.47611	31.20497	29.85678	29.50549	28.37119	27.78367	26.76334	27.96988	29.67404	32.85091	37.27654	37.32914	37.16471	32.60640	32.28942	32.23531	32.23743	32.87652	33.35754	34.89984	37.75943	37.08703	36.83457	31.06117	26.77127	24.12463	22.67074	18.85067	17.91137	17.38706	17.38819	19.10213
43.85179	44.62932	45.19474	45.63918	45.89357	47.27059	49.91290	51.19065	54.30672	54.42654	53.09777	51.71107	46.62500	38.48131	33.97947	33.61838	31.22400	31.14630	30.91972	29.85397	29.33224	28.75107	27.30633	26.15550	25.10787	26.14359	27.97082	31.77944	36.36329	36.32127	35.84183	32.45781	32.00925	30.11750	29.90779	29.77556	29.78384	30.93974	33.08293	36.43231	31.05877	27.57405	24.20382	22.96756	21.12183	19.29342	17.91096	17.32963	17.37090	19.10171
43.09937	43.24559	44.32063	44.63346	44.25130	46.40717	47.38885	51.06606	54.18201	54.42492	53.54733	52.20658	48.47206	38.51377	34.24235	32.68752	31.22307	30.86767	29.60709	29.01592	28.74838	26.52685	25.91830	24.69073	24.58484	24.89292	26.14439	28.14930	30.77992	32.76320	31.92476	30.76181	28.15408	27.97745	28.24776	28.15153	28.35405	28.35559	27.70370	27.48707	27.22287	24.20169	23.31079	21.22266	20.08471	19.29296	17.91055	17.65355	17.69485	18.12284
42.81883	42.68836	42.69080	41.90623	42.12878	44.25299	47.13638	49.46584	50.53936	52.90002	52.80159	50.61174	47.59717	42.01168	38.18350	33.96170	31.02743	30.51118	29.01320	27.49945	25.77957	25.21451	24.57787	24.47411	24.59995	24.80800	24.93894	25.76772	27.26861	27.48635	27.65542	26.03909	25.99221	25.94724	26.17483	25.93187	25.47262	25.01482	23.65196	23.55747	23.46500	23.30873	21.26679	21.08806	19.31684	18.64230	18.53361	18.03382	18.08254	18.71056
42.69533	42.56487	41.48953	41.32434	41.32714	41.54203	43.44857	44.16850	47.80419	47.44402	47.64829	47.62519	42.00761	41.09678	37.90051	34.28045	30.67833	29.94064	27.55579	25.81501	24.75351	24.11287	24.11839	24.53765	24.73932	24.74098	24.80976	25.45415	25.45581	25.09556	24.24313	23.96251	24.88218	25.02280	24.87048	24.86357	24.74386	23.40012	22.77496	21.95524	21.76171	21.26491	21.08622	19.39079	18.93270	18.64187	18.53319	18.64847	18.70914	19.08312
40.61809	40.46653	41.36960	41.32302	41.32268	41.32543	40.57314	40.57592	41.37300	42.38165	42.02350	40.11240	38.60233	37.46077	34.22041	30.80475	29.93886	26.55772	25.62389	24.84776	24.33131	24.13323	24.29245	24.56328	24.65756	24.77257	24.49625	24.29981	24.30140	24.01563	22.96495	23.11296	23.41151	24.42215	24.28244	23.04907	22.67026	21.71537	20.77850	20.77985	20.64082	19.76604	19.36058	18.96196	18.93225	18.50093	18.53276	18.58255	18.64322	19.83046
39.15137	39.15401	40.43923	41.32169	41.32137	40.72676	40.29352	40.29626	39.91336	40.00173	39.76325	36.13939	32.55967	31.35056	30.22976	28.73894	27.27177	26.55692	25.62419	25.23088	24.34323	24.40274	24.56095	24.59498	24.67756	24.51847	24.29754	24.29913	23.66906	22.73113	22.02505	22.07969	22.00379	23.02734	22.94976	22.22112	21.70942	20.15005	19.94069	19.91350	19.52739	19.05239	18.98562	18.93281	18.93181	18.50049	18.53234	18.53882	18.56961	18.86330
38.91655	38.91919	39.07262	40.44066	41.18465	40.44296	39.72384	39.64155	36.43982	36.25629	35.88623	32.87188	31.43791	30.37751	29.71554	28.58701	27.44360	26.83669	26.23853	25.35163	25.20657	24.51995	24.59264	24.67525	25.28773	24.70302	24.29686	23.63524	22.67043	21.87167	21.88368	21.90680	21.89940	21.83521	21.49543	21.25191	20.11363	19.43956	19.44082	19.44210	19.36949	19.11737	19.02739	18.97037	18.92838	18.53492	18.53719	18.56798	18.63154	18.91361
38.91530	38.91795	39.01049	40.34803	40.43895	39.99109	39.50631	36.37636	35.60485	34.55859	33.34976	32.72580	30.48178	29.83096	29.78194	28.58615	27.85278	26.97616	26.73952	25.62974	25.28385	25.18958	25.16964	25.17134	25.09718	24.97565	24.35279	23.66619	22.66981	21.87766	21.79140	21.72220	21.69201	21.49239	21.01943	20.08650	19.41584	19.43274	19.44034	19.44163	19.22140	19.18130	19.13717	18.97414	18.93216	18.53871	18.58853	18.61510	18.91217	19.03606
40.06049	39.33072	39.94588	40.33204	39.90530	39.45501	37.94439	35.34919	34.55516	33.34686	32.95385	30.95778	29.82803	29.77935	28.85485	28.13932	28.04235	27.05531	26.99159	26.34590	25.65379	25.56379	25.80381	25.47810	25.24919	26.47072	25.08229	24.31582	23.16045	22.27841	21.86597	21.69000	21.55952	20.99219	20.01613	19.72043	19.39320	19.24861	19.25620	19.32820	19.32947	19.26826	19.23613	19.19199	19.10084	19.15257	19.15385	19.12243	19.11027	19.15382
42.60265	40.26828	40.34270	39.95168	39.85990	38.10029	37.25587	34.43835	33.23531	31.10478	30.95472	30.00822	29.16459	28.75560	27.34257	27.33474	27.33661	27.34384	27.34225	27.34409	26.84583	27.18034	27.28443	27.68833	28.60833	27.97833	26.31764	24.63362	23.29120	22.15029	21.83375	21.55751	20.99050	20.51105	19.72401	19.47150	19.20908	19.24813	19.36969	19.63237	19.67149	20.26466	20.20372	20.04395	19.36449	19.29778	19.29906	19.37336	19.22050	19.22366
43.86991	43.04812	41.45603	40.15844	39.35975	37.25256	35.32680	33.45819	31.63264	31.00291	30.19970	29.24689	29.14646	27.26871	27.23532	26.02728	26.95820	27.37552	27.38249	28.13807	28.47263	28.47461	28.48704	29.53798	28.96810	28.01556	26.19786	24.29288	23.29056	22.08120	21.55552	20.89324	20.71457	20.51051	19.48446	19.29676	19.32757	19.42218	19.53665	19.57578	20.94913	20.84473	20.84612	20.04770	19.44931	19.31528	19.34827	19.37808	19.39841	19.58534
46.53576	43.46313	41.94049	40.21406	39.15680	35.99837	33.64317	32.13917	30.99981	30.35156	29.59296	29.27857	29.14555	27.26787	26.36331	26.02651	26.06198	27.09410	27.41946	28.13726	28.38172	28.38369	28.81264	28.96535	27.92863	27.30747	24.32428	23.31048	22.23194	21.93063	21.03127	20.79550	20.56473	19.62096	19.55977	19.46685	19.43575	19.43790	19.56342	20.06744	19.98961	20.79988	20.03956	19.44754	19.31378	19.30403	19.33163	19.42625	19.47621	19.61239
44.67398	41.93667	40.21000	39.43112	36.56980	34.60975	33.01566	31.18635	30.93352	30.56502	30.09245	30.01990	29.64342	28.44271	26.36252	26.00681	26.02755	26.98951	27.13803	27.44685	28.05841	28.06706	27.79278	27.49034	27.30486	24.61657	23.08370	22.28762	22.14466	21.46539	21.04335	20.59126	19.80403	19.68793	19.76416	19.62388	19.61886	20.34873	20.04764	19.98779	19.94479	19.62180	19.43945	19.29326	19.26755	19.29819	19.36288	19.38108	19.44724	19.58449
37.35108	37.35363	37.30959	36.56608	34.70605	33.03371	32.18625	30.93043	31.16374	30.56408	30.42602	30.93229	30.65576	29.09437	28.07686	25.85982	25.91948	25.97912	27.00818	27.09001	27.25375	27.28118	27.02580	26.79244	25.65125	23.94920	23.08938	22.29017	22.20217	21.57337	21.21229	20.67927	20.27568	20.13643	20.09909	20.04456	20.34707	20.33978	20.16416	19.94297	19.62022	19.43767	19.29151	19.26579	19.26710	19.27450	18.77494	19.02872	19.16042	19.45635
31.98112	31.98330	32.13215	31.64554	31.49650	31.49864	30.64584	30.65219	30.56624	30.56839	30.97648	30.84933	30.65480	29.08821	28.00027	25.85273	25.60195	25.70577	26.04723	26.55518	27.09114	27.28041	27.07031	26.93595	25.77901	24.41558	23.14576	22.51823	22.50924	22.51077	21.67520	21.56765	20.87099	20.65784	20.53144	20.38671	20.31212	20.28651	19.94111	19.73184	19.43610	19.06828	18.88592	18.88719	19.27299	19.19841	19.19973	19.09845	19.16845	19.32550
28.85706	28.85905	28.86073	29.65964	30.24768	30.29808	29.90833	30.00500	30.56529	30.56745	30.95029	30.66659	30.56342	28.30518	27.88897	25.66892	25.59488	24.58313	25.38302	26.02670	26.44155	26.88315	26.76990	26.30731	25.62523	24.41490	23.91682	23.01952	22.50863	22.51016	22.22520	21.67505	21.56301	21.18098	20.54136	20.46681	20.26201	19.93927	19.72051	19.42482	19.06674	18.88417	18.79904	18.76250	18.77012	19.19797	19.20879	19.24235	19.18493	19.27691
28.69652	28.69850	28.52796	28.45534	28.54660	28.44386	28.55061	29.73432	30.43612	30.56002	30.65287	30.59087	30.44154	28.19387	27.33380	25.45353	24.18932	23.90232	23.90373	25.08934	25.73304	26.06153	25.90188	25.48268	24.24901	23.88321	23.26535	22.43586	22.25857	22.08736	21.58760	21.51350	21.04638	21.01170	20.46488	20.36296	19.93237	19.22729	19.14759	18.71935	18.70584	18.70690	18.75010	18.75666	18.76969	18.94772	19.24533	19.31321	19.33742	19.42836
28.69556	28.69754	28.69501	28.54366	27.92052	28.22500	28.41920	28.87399	29.67239	30.08746	30.20023	30.14650	28.37172	27.40149	27.10015	25.30875	23.39598	22.52780	22.70487	23.48857	24.49735	24.38640	23.42208	23.33208	22.77752	22.63794	21.96467	21.44813	21.19596	21.09913	21.05394	20.56425	20.54880	20.43024	19.80938	19.26543	19.11413	19.12787	18.43257	18.60151	18.70539	18.70645	18.70774	18.70220	18.74224	18.94728	19.24489	19.40049	19.49590	19.51181
29.64455	29.35892	29.14549	28.69605	28.62245	28.13401	28.81323	28.81528	28.64177	29.28863	29.09685	28.26645	27.39873	27.09776	25.35910	24.39125	22.71065	22.32404	21.07944	21.05458	21.47824	21.44815	21.42514	21.44282	21.39479	21.39627	21.19243	21.19390	20.94600	20.76719	20.06982	19.29933	19.30066	19.23696	19.25832	18.84934	18.85062	18.39814	18.23200	18.22165	18.56853	18.56960	18.54363	18.38847	18.40348	18.78828	19.01261	19.49410	19.51027	20.24625
31.88129	31.12245	30.28335	29.44684	28.79061	28.49953	28.46346	28.35933	27.92742	27.77905	27.50570	25.24420	25.24593	25.25295	24.48875	23.42015	22.51425	22.14026	20.84095	20.50798	19.95923	19.46975	19.51402	20.81556	20.81699	20.63500	20.54344	20.47637	20.39875	19.85265	19.15383	19.07487	18.18871	18.08077	18.15270	18.11077	18.11201	18.13310	18.13435	18.23282	18.38447	18.42873	18.30579	18.35563	18.40305	18.49567	18.91938	19.23434	19.56506	20.40791
31.70280	30.50338	30.20251	29.21389	28.42409	27.74837	26.24926	25.88111	25.49772	25.29063	24.97940	25.02004	24.44725	24.45423	23.56062	23.41943	22.63956	22.13654	20.37965	19.60033	18.43665	18.50755	19.10738	19.40268	19.68642	20.18561	20.37725	20.29963	19.51916	19.13219	18.25811	18.02188	18.02313	18.06528	17.23942	17.54140	17.54261	18.13265	18.13390	18.38945	18.32543	18.31487	18.30535	18.33513	18.36810	18.49524	18.82838	19.19165	19.54878	20.38739
28.65176	27.37156	27.25660	27.64273	27.41776	25.78148	24.41289	24.40829	23.87881	23.04973	23.06259	23.36316	23.52952	23.55326	23.46101	23.38058	22.45787	22.11586	20.17567	18.38638	18.13302	18.34032	18.64293	19.13240	19.40347	20.14727	20.08081	19.54095	19.49387	18.25657	18.00856	17.94503	17.95788	17.27672	17.23475	17.24229	17.52423	17.54317	17.61510	17.78914	18.32499	18.31443	18.31572	18.30618	18.36768	18.56206	18.87023	19.26146	19.82389	20.20864
23.92230	23.62228	23.62365	24.00031	23.89274	23.21614	22.13460	21.75788	21.60989	21.72389	22.17249	22.32549	22.46668	22.55453	23.00622	22.89841	22.36551	22.07743	20.17506	18.38058	18.08511	18.13378	18.34084	18.94580	19.32449	19.83793	19.73474	19.50145	19.28288	18.25080	17.94331	17.82674	17.26896	17.23309	17.24063	17.24185	17.52378	17.53112	17.55662	17.56525	17.73927	18.31399	18.30448	18.30575	18.30916	18.54262	18.75203	19.29169	19.82346	20.20821
22.27086	22.27235	22.24023	22.24172	21.46307	20.90719	20.39128	20.16747	20.19299	20.92163	21.76766	22.25107	22.30109	22.32481	22.52579	22.54189	22.25406	21.23545	20.17453	18.57562	18.06348	17.90844	18.11385	18.75082	19.31336	19.46766	19.44473	19.33090	19.22702	18.31765	17.89255	17.31368	17.23476	17.23591	17.23707	17.26299	17.52327	17.52444	17.52562	17.51729	17.54664	17.71836	17.71542	17.71873	18.20753	18.34188	18.54356	19.10111	19.63291	20.61214
21.47705	21.47848	20.73988	20.66353	20.33621	19.72851	19.64359	19.69850	19.88684	20.27002	20.98718	21.19342	22.25368	22.28200	22.28349	22.36705	22.25385	21.56533	20.90749	19.06611	17.96171	17.87137	17.94207	18.14750	18.87702	19.31555	19.37813	19.35519	19.05303	18.37434	17.98161	17.91352	17.84002	17.84121	17.25941	17.26372	17.35665	17.35781	17.35897	17.35485	17.52341	17.60694	17.65775	17.84512	18.08208	18.34259	18.64150	19.10183	19.58501	20.61291
19.65887	19.64441	19.64570	19.59850	19.59979	18.97596	19.00768	19.05308	19.31653	19.53798	20.41644	20.84407	21.23586	22.24549	22.25776	22.28608	22.41698	22.15396	21.44888	20.47631	17.97626	17.85747	17.87527	17.97570	18.48130	18.91813	19.35549	19.32095	19.09289	18.50591	18.41539	18.29664	17.87859	17.84199	17.63263	17.26129	17.26561	17.35854	17.35441	17.35557	17.46606	17.68684	17.79890	18.10797	18.36319	18.59130	19.04738	19.27650	19.58574	20.37594
18.79296	18.75009	18.75132	18.76515	18.37272	18.39493	18.49960	18.55230	18.78390	19.27150	19.68430	20.85417	20.93525	22.09562	22.25228	22.26560	22.31021	22.31709	22.15111	21.33807	19.63178	17.86778	17.93005	18.00075	18.36200	18.64157	19.40589	19.34395	19.30624	18.80358	18.50796	18.39107	18.22485	17.88055	17.63340	17.26203	17.26634	17.35387	17.36042	17.43862	17.54595	17.78045	18.12366	18.36795	19.04454	19.34292	19.22841	19.27406	19.48925	20.37670
18.74990	18.23747	18.23865	18.11151	18.13685	18.16955	18.44965	18.65310	18.72579	19.19678	19.55409	20.49850	20.93207	21.67639	22.10238	22.22788	22.26815	22.30962	22.27742	21.90445	20.79120	18.71836	18.00038	18.11753	18.20797	18.72458	19.49210	19.70487	19.64293	19.37854	18.80565	18.50367	18.40891	18.38691	17.96161	17.34188	17.34303	17.41978	17.46456	17.52122	17.68529	18.07461	18.34949	18.97732	19.12094	19.29508	19.22070	19.27479	19.27925	19.63316
18.23729	18.23847	17.58759	17.60343	17.90607	18.03978	18.25259	18.50120	18.66607	18.74277	19.35324	19.78220	20.43989	20.88612	21.58316	22.03166	22.22832	22.26754	22.15034	22.07181	21.04326	19.48008	18.47060	18.11836	18.15221	18.75808	19.87196	19.87329	19.83877	19.69991	19.66064	19.28275	18.54994	18.55115	18.41739	17.69667	17.72632	18.03543	18.03661	18.07369	18.40900	18.58846	18.73914	18.97807	19.12170	19.17157	19.22144	19.26602	19.31167	19.63389
18.26874	18.25375	17.60324	17.65794	17.91719	18.06384	18.15652	18.42185	18.43383	18.59677	18.67347	19.30923	19.74243	20.08028	20.55079	21.11641	21.18196	21.13587	21.58104	21.95864	21.42178	20.89996	19.33633	18.05915	18.18356	18.54399	19.90340	19.98374	20.76770	20.73114	20.64292	20.40791	19.85787	19.32466	18.60484	18.47106	18.39127	18.39248	18.43508	18.58677	18.58799	18.70805	18.71244	18.92976	19.07383	19.12581	19.19045	19.28576	19.57731	19.71568
19.47307	18.37275	18.15296	17.91698	17.92024	17.92139	17.93727	18.12711	18.33678	18.41344	18.53020	18.62307	18.75369	19.07317	19.15039	20.23491	20.37930	20.98675	21.20982	21.58346	21.50173	21.10348	20.44379	18.75346	18.25993	18.58590	19.79440	20.87051	21.70314	21.70457	21.64487	20.93129	20.92845	20.63752	20.12296	19.60045	18.91048	18.70113	18.72134	18.82519	18.82641	18.75202	18.75323	18.81929	19.07986	19.08109	19.20914	19.30271	19.57947	19.66040
20.30240	19.51214	18.42217	18.17821	17.92119	17.92234	17.82371	17.79752	17.94534	18.19703	18.19819	18.25296	18.25412	18.33205	18.48743	19.15258	20.09156	20.29173	21.05437	21.21220	21.42942	21.31501	20.87381	19.75466	18.82742	18.95610	19.29398	20.99363	21.79576	21.90805	21.78618	21.68218	21.12398	20.75458	20.42412	19.60128	18.91127	18.67026	18.70312	18.81013	18.82717	18.75277	18.75398	18.93889	19.08061	19.08183	19.10949	19.23859	19.30470	19.64106
21.02033	20.30481	19.47425	18.75057	18.73078	17.80775	17.75532	17.23882	17.01154	17.01261	17.01369	17.07314	17.24009	17.28535	18.27480	18.43058	18.45069	19.74713	19.93254	20.43900	21.17419	21.28903	21.21040	20.62747	19.24384	18.98958	19.48706	20.96138	21.98131	22.78610	22.63477	21.88289	21.57173	20.75549	20.42712	19.60212	18.65823	18.51901	18.66907	18.67767	18.70947	18.71384	18.75472	18.93965	19.00031	19.00153	18.97033	19.07719	19.24058	19.64179
21.02149	20.58845	19.45431	18.97620	18.55431	17.69632	17.03340	16.95358	16.64504	16.64608	16.72930	16.91761	17.08455	17.23229	17.33568	17.90281	18.15724	18.39852	18.82672	19.58497	20.34973	21.08496	20.73553	20.47112	20.28956	19.38273	19.44404	20.91909	22.89096	22.86019	22.88036	22.62359	21.77246	20.79646	20.07697	19.60296	18.51859	18.37934	18.38051	18.47855	18.51350	18.51470	18.70374	18.78526	18.79727	18.89275	18.90136	18.76024	19.07915	19.24255
20.59142	20.16032	19.28331	18.65477	17.80227	17.01959	16.68634	16.26676	15.85003	15.69776	15.87359	15.97610	16.67548	17.14045	17.23423	17.40359	17.90481	18.15928	18.40059	18.90527	19.58716	20.35197	20.37961	20.38093	20.44315	20.07991	20.08121	21.50304	22.89195	23.00315	23.00465	22.81535	22.62603	21.55876	20.79869	19.79469	18.72107	18.53321	18.47496	18.51308	18.51425	18.47639	18.67388	18.78601	18.79802	18.80659	18.49526	18.49643	18.58920	18.74056
20.16016	19.28317	18.65462	17.81292	17.38072	16.68619	15.93475	15.78473	15.62932	15.64920	15.68065	15.73608	15.98527	16.67422	16.83710	16.91809	17.40764	17.89841	18.16132	18.91353	19.28585	19.87353	20.50364	20.56083	20.56215	20.42707	20.51054	21.62300	22.36988	23.15060	23.15211	23.02924	23.54686	22.80601	21.56107	20.87575	19.93179	19.15934	19.12889	19.13011	18.95841	18.46975	18.52756	18.50762	18.50353	18.49375	18.49598	18.49714	18.54058	18.73914
18.88004	18.46582	17.85058	17.37744	16.58318	15.89050	15.74126	15.59660	15.61754	15.63110	15.65099	15.62850	15.75677	15.99248	16.56279	16.57645	16.64479	17.43694	17.95173	18.56016	19.48457	20.09649	20.62139	20.67849	21.34974	21.08235	21.07182	21.34103	22.67318	23.43605	24.25828	25.17432	25.05157	23.90972	22.80844	20.93675	20.50523	19.99749	19.29218	19.26597	19.13209	18.57675	18.53493	18.49705	18.47711	18.49447	18.49670	18.54010	18.62156	18.72082
18.46696	17.90086	17.14007	16.63870	15.88305	15.81391	15.73055	15.58798	15.59840	15.62982	15.59681	15.60724	15.62921	15.90241	16.23707	16.39382	16.46213	16.82756	17.58511	18.64730	19.70748	20.12685	20.92332	21.88552	22.52265	22.55253	21.34052	21.95992	22.53885	24.33884	25.87401	25.69333	25.46851	24.46750	23.91226	21.07682	20.63131	20.44256	19.99956	19.26888	19.13287	18.67476	18.54623	18.47668	18.41555	18.48358	18.49742	18.41847	18.62227	18.68367
18.00430	17.89555	17.14102	16.47244	15.87390	15.82211	15.58577	15.58342	15.37401	15.38964	15.02200	15.05236	15.60898	15.89585	16.05443	16.30829	16.40709	16.82836	17.74477	18.95527	19.73739	20.62727	21.73394	22.42095	22.55207	22.55352	21.75718	21.96083	22.52925	25.18772	25.80873	25.69443	25.38845	24.46856	23.93227	22.07803	21.01354	20.82258	20.54193	20.00903	19.23437	19.17073	18.86582	18.49113	18.47857	18.32942	18.36082	18.39997	18.49323	18.72029
18.00529	17.92350	17.37489	16.47545	15.83567	15.67076	15.58661	15.39335	15.37377	14.99812	14.98285	15.00900	15.22530	15.61075	15.93652	16.17398	16.41209	16.87320	17.77189	18.99401	20.27258	21.50444	21.73491	22.42196	23.21177	22.58692	21.64754	21.75953	22.46909	24.92248	25.13224	25.49227	24.90881	24.02061	23.43447	22.92991	21.85724	20.92610	20.80995	20.10902	19.91504	19.31048	19.31167	19.24697	18.64821	18.49801	18.44178	18.44291	18.65959	18.80126
18.68755	17.94653	17.49738	16.47635	16.00120	15.72554	15.56749	15.35264	15.25289	14.99470	14.98363	15.00977	15.01067	15.39043	15.80226	16.08682	16.31883	17.01177	17.82635	18.99487	21.01307	21.52751	21.91944	23.21663	23.21807	23.21955	22.59985	21.77408	22.11212	22.90457	24.80187	24.68855	24.49775	24.27936	23.53996	23.21538	22.73240	21.82683	20.92824	20.79155	20.22893	20.23020	19.59908	19.53266	19.53389	19.44860	19.08137	19.08253	19.06359	19.08150
18.68858	18.28188	17.52248	16.74154	16.29334	15.96837	15.56833	15.24017	15.04329	14.99548	14.92344	14.92960	15.13124	15.40277	15.86402	16.23767	16.54990	17.15746	18.17377	19.72375	21.08451	21.52742	22.91743	23.21768	23.21911	23.22058	23.07756	21.96109	22.10042	22.12501	23.38498	24.53701	24.45004	24.39211	24.32302	23.70263	23.10566	22.46432	21.82906	21.21329	20.86329	20.59569	20.49158	20.49286	20.54820	20.05281	19.89878	19.85563	19.90123	19.56343
18.70579	18.30986	17.52883	16.79703	16.30472	15.96923	15.58177	15.24098	15.07646	14.92612	14.92946	14.98501	15.30159	15.48069	16.23746	16.54966	17.15718	18.08300	19.18492	20.15506	21.08547	22.29078	22.91742	23.17013	23.17155	23.17301	23.12178	22.83159	21.96339	22.12594	22.13683	23.81002	24.70988	24.62078	25.02467	24.87018	24.55728	23.10806	22.46661	21.90304	21.49901	21.46131	21.04584	21.04503	20.71658	20.55024	19.94819	19.90074	19.92310	19.86697
18.70682	18.36543	17.52979	16.76873	16.32660	15.62681	15.52866	15.25440	15.02330	14.92933	14.93090	15.08559	15.55196	16.27406	16.68212	17.35321	18.08270	19.18459	19.95465	20.93139	21.66469	22.27075	22.85532	22.91989	22.90797	23.01742	23.17545	23.12425	22.83397	22.13636	22.29156	23.57771	24.57870	25.17588	26.27133	26.25184	24.92680	24.55982	23.81535	22.77597	21.80796	21.80087	21.71776	21.04586	20.71739	20.55103	19.99541	19.94795	19.88972	19.89095
18.39367	17.64620	17.30331	16.93301	16.61420	15.69799	15.55326	15.15808	14.92504	14.93077	15.01781	15.10632	15.97161	16.61992	17.35294	18.04776	19.13171	19.87650	20.56564	21.52471	21.68419	22.40136	22.85636	22.93460	23.04440	23.07844	23.17647	23.17544	23.14982	22.13729	22.29248	22.85317	24.52703	25.18772	26.41050	26.30353	26.19512	24.95679	24.80748	24.67718	24.01774	22.30748	22.30037	21.09826	20.71820	20.55182	19.99618	19.94871	19.91750	19.89169
17.56265	17.41341	17.03753	17.00949	16.66984	16.23856	15.77011	15.59698	15.29421	15.03067	15.07254	15.76554	16.27140	16.89501	17.61154	18.79642	19.83519	20.26453	20.58868	21.65754	21.82628	22.10229	22.40903	23.00614	23.04332	23.28241	23.78304	23.71398	23.19680	22.49610	22.63761	22.85410	24.52277	25.18876	26.21341	26.59870	26.54977	26.28785	25.80312	25.63702	24.72974	24.02018	22.38356	21.32844	21.20592	20.92061	20.48598	20.45235	20.44094	20.38938
17.34168	17.10671	17.09706	17.09809	16.93319	16.73887	16.69159	16.25752	15.85914	15.67657	15.76538	16.20524	16.72207	17.28564	18.24551	18.83620	20.16667	20.56207	21.61625	21.79894	21.80029	21.99529	22.16162	22.49302	23.00855	23.58794	23.79462	23.79609	23.79751	23.28583	22.74660	22.87967	23.78409	25.53196	26.21447	26.68969	27.07812	27.01866	26.72396	26.48816	25.63957	24.12137	22.96503	22.01591	21.99615	21.55946	21.04757	20.99390	20.85457	20.62812
17.32105	17.32209	17.11806	17.11804	17.11367	16.96341	16.96442	16.96540	16.37275	16.32439	16.17249	16.63787	17.27071	17.73093	18.63507	19.98825	20.23781	21.26496	21.61726	21.76735	21.80129	22.12338	22.28685	22.43404	23.40484	23.58898	23.59775	23.82872	23.83013	23.49424	23.56883	23.68558	23.80401	25.53299	26.45872	26.89717	27.11400	27.08089	26.87056	26.72668	26.23671	24.26897	23.98489	22.90402	21.95902	21.53376	21.49721	21.04960	20.88282	20.69437
17.34716	17.34820	17.34919	17.12735	17.12837	17.13460	17.13563	17.12191	16.99880	16.94958	16.98316	17.49540	17.61723	18.29075	19.39199	19.98919	20.58432	21.44956	21.75868	21.76836	22.10943	22.16227	22.28785	23.34770	23.44651	23.59002	23.62300	23.64908	23.83958	23.84105	23.90149	23.70817	23.82659	24.27037	25.52929	26.45506	27.07791	27.08198	26.90408	26.89519	26.29682	26.11157	24.14264	23.82163	22.84194	21.53460	21.15193	20.90979	20.78084	20.71944
17.59090	17.59194	17.76022	17.55082	17.43314	17.47926	17.48030	17.48130	17.48234	17.50119	17.78641	17.90932	18.18817	18.74956	19.78594	20.60931	21.08226	21.79096	21.95970	22.10910	22.17776	22.28750	22.67083	23.34876	23.35012	23.09777	23.19807	23.65011	23.84061	23.86909	23.88135	23.96807	23.97542	24.23973	24.78173	25.46966	26.50302	26.90807	26.89462	26.89627	26.85248	26.20453	25.81993	23.99522	22.87767	21.54704	21.34282	21.00793	20.91184	20.81033
17.89651	17.78744	17.88558	17.85140	17.59896	17.48122	17.71435	17.71535	17.73320	17.78625	17.92277	18.14914	18.59804	18.94483	20.15006	21.14613	21.90561	22.14022	22.47058	22.98499	22.90541	22.89306	23.35789	23.28986	23.29120	22.99987	23.10014	23.14786	23.65252	23.87011	23.74862	23.84187	23.97054	24.05422	24.11366	24.65563	25.34366	26.28328	26.86327	26.89734	26.85355	26.73598	26.00665	25.01677	22.90917	22.26690	21.84756	21.65198	21.07002	21.07129
18.00614	17.99567	17.99249	17.89641	17.80033	17.80133	18.28818	18.19745	18.00330	18.03057	18.27852	18.59789	18.91833	20.00275	20.76724	21.14713	22.13885	22.34604	22.63773	22.98710	23.35370	23.41015	23.28954	23.23096	23.23228	22.84515	22.02517	22.12964	22.63304	23.15110	23.72620	23.73837	23.86418	23.25649	23.66598	23.98091	25.00951	26.06526	26.28586	26.86598	26.89997	26.63783	26.34382	26.00923	24.34164	22.92403	22.21078	21.84753	21.61715	21.57516
18.16760	18.16868	18.09414	18.11201	18.17786	18.64849	18.77375	18.78531	18.60827	18.73952	18.75429	19.14628	19.70747	20.34297	20.97884	21.61736	22.02427	22.35864	22.53153	23.41329	24.18125	23.99461	23.29061	23.23203	22.84800	22.02490	21.97752	21.97342	22.07784	22.12549	22.85168	22.98812	23.27916	23.30475	23.65745	23.98186	25.01051	26.06630	26.39761	26.94719	26.94873	26.93559	26.64040	26.34642	25.07999	23.94715	22.86190	21.99783	21.77194	21.59496
19.02844	19.02956	18.71185	18.71297	18.71407	19.21323	19.21437	19.47999	19.52943	19.30482	19.30806	19.51440	19.99171	20.97232	21.61709	21.81282	22.69828	22.71330	23.17127	23.56511	23.87552	23.86950	23.31091	23.23310	22.70316	22.02905	21.98391	21.97440	22.07880	22.18751	22.83644	23.08598	23.24325	23.73014	23.88555	24.31274	25.01151	25.85649	26.19320	26.84906	26.98038	26.99992	26.93818	26.96307	26.67136	25.08237	23.58273	22.09591	21.99997	21.76863
19.20757	19.18137	19.07988	18.81784	19.19531	19.47875	19.53866	19.70560	19.73407	20.04296	19.96750	20.17452	20.89107	21.50727	21.95124	22.70331	23.14226	23.14363	23.12788	23.19306	23.17236	23.10530	23.28014	23.13437	22.74278	22.17055	22.03128	22.01853	22.07977	22.22532	22.83272	23.10064	23.59177	23.76394	24.11214	24.24838	24.71514	25.01402	25.85899	26.49864	26.89067	27.02207	27.82404	27.67590	26.99006	26.67177	24.62857	22.44350	22.12022	22.17854
19.99655	19.71704	19.59502	19.61085	19.62983	19.77066	19.89984	20.00802	20.69600	20.88076	20.88200	20.93155	21.46290	21.98344	22.55601	23.00027	23.14335	23.10058	23.09985	23.05488	22.98474	22.97130	23.18878	23.16910	22.80168	22.27499	22.21277	22.16057	22.20178	22.20310	22.77894	23.27284	23.55168	23.78548	24.01937	24.11449	24.31299	24.71762	25.23815	25.94924	26.99359	28.00705	28.05290	28.00920	27.56994	26.95145	24.77515	23.14813	22.74123	22.41794
20.46723	20.36045	19.73490	19.64020	19.68960	19.87240	19.94807	20.54897	20.88062	21.27061	21.95230	22.04705	22.51771	22.55581	22.64532	23.05179	23.15390	23.10587	23.10093	22.98446	22.97740	22.97867	23.19616	23.33951	23.09763	22.91792	22.51926	22.44134	22.32908	22.75541	23.31894	23.29806	23.35888	23.59266	23.64565	23.78920	23.60019	23.98858	25.27814	26.04198	26.99464	28.00813	28.17738	28.12585	28.01194	27.23713	26.51830	24.96532	23.33801	23.32776
20.46833	20.36155	19.89981	19.80106	19.77580	19.87342	20.48904	20.67780	21.27048	21.95212	22.20346	22.59317	22.76770	22.76906	23.13766	23.23655	23.19821	23.15018	23.54292	23.45801	23.45937	23.42282	23.44331	23.44364	23.20175	23.20312	23.04648	23.04784	23.45510	23.36385	23.35779	23.35853	23.35988	22.63126	22.68419	23.23940	23.60113	23.82843	24.09417	26.17820	26.99990	27.38178	28.17846	28.17335	28.17500	27.65281	26.94188	26.52076	24.96208	24.38997
20.36671	20.31164	20.08442	19.92088	19.93881	20.44140	20.63048	20.67884	21.39576	22.09267	22.29589	22.76752	23.14150	23.23470	23.34449	23.35666	23.20666	24.14540	24.10055	23.70169	23.51934	23.66996	23.47592	23.47729	23.50907	23.64557	23.76157	24.07071	24.39408	24.18730	23.91766	23.75475	23.36088	22.82980	22.88907	23.33938	23.64249	23.82936	24.41636	26.17922	26.72510	27.18495	27.92755	28.28939	28.29106	28.21688	27.87228	27.57201	27.38363	26.87259
20.31157	20.31273	20.23282	20.30529	20.37149	20.46763	20.51812	20.69892	21.50808	22.13365	22.35892	23.25683	23.94956	23.91106	24.93884	24.88671	24.74413	24.50960	24.45593	24.12716	23.70757	23.70257	23.51481	23.53931	24.45946	25.08556	25.08695	25.02895	24.96506	24.65276	24.24870	24.07161	23.97266	23.57588	23.57726	24.36809	24.08260	24.38644	24.41730	24.98841	26.49896	26.72771	27.44716	28.10112	28.27335	28.56924	29.39878	29.84138	29.45686	27.84007
20.35983	20.31382	20.38619	20.45238	20.50389	20.48861	20.60860	21.05268	21.31071	21.70263	22.43306	23.13405	23.91080	24.76579	24.88646	24.75658	24.68227	24.51077	24.37708	23.76672	23.79095	23.79224	24.16115	24.47604	25.08522	25.08773	25.08910	25.55839	25.44087	25.17323	25.17468	25.18147	24.60934	24.56645	24.56786	24.36910	24.08358	24.35790	24.40561	24.78752	25.73726	26.58809	26.82191	27.94530	28.23674	28.57028	29.87963	29.97964	30.88867	30.89046
20.37246	20.37361	20.38727	20.45869	20.50496	20.50815	20.59916	20.98344	21.17378	21.36385	21.81832	22.89465	23.77649	24.14316	24.62023	24.59028	24.51054	24.30119	23.63669	23.79065	23.79203	23.84799	24.41671	24.92564	25.97569	25.97720	25.97967	25.98119	25.88262	25.94265	25.91256	25.60034	25.17239	24.69283	24.69424	24.65870	24.16252	24.25349	24.72801	24.77584	25.66793	26.59965	26.82292	27.54155	28.08088	28.54495	29.76888	30.53520	30.94363	30.94541
20.37355	20.37470	20.38206	20.42830	20.46091	20.50710	20.56978	20.98481	20.99649	21.17109	21.67658	22.05836	23.62427	23.76641	24.07105	24.26726	24.26855	23.59441	23.77966	23.79174	23.84778	23.89848	24.83940	25.77001	25.99051	25.99201	26.04568	25.99244	25.98647	25.98797	25.98945	25.97191	25.66495	25.56419	25.55617	25.36823	25.20741	25.26892	25.39251	25.45653	25.85848	26.87688	27.57345	28.04577	28.09275	28.54599	29.63537	30.53631	31.00174	31.26632
20.37464	20.38208	20.40201	20.42937	20.50707	20.65815	20.60650	20.98588	20.98706	20.99236	21.17335	21.56761	22.08746	23.00729	23.04737	23.35517	23.35641	23.71215	23.79157	24.18874	24.26582	24.71396	25.47837	25.83062	25.97798	26.04435	26.01911	26.01324	25.98759	25.95123	26.06424	26.06564	26.07724	25.96069	25.55723	25.55859	25.20844	25.20988	25.28532	25.75788	25.75931	26.89160	28.18334	29.11023	29.21317	29.21475	29.63856	31.00319	31.09256	31.09435
20.40089	20.40203	20.42929	20.50699	20.63109	20.66235	20.99844	21.34333	21.24623	21.00422	21.05893	21.15145	21.68615	22.31134	22.59171	22.60663	22.66035	23.47545	23.84537	24.26552	24.71377	25.37082	26.02234	25.91570	25.94969	25.88910	25.94800	25.94949	25.95086	25.99654	26.02749	26.07516	26.17940	26.14462	26.02815	25.55964	25.20947	24.74026	24.66582	24.96857	25.72127	26.85361	27.78940	28.18602	29.21426	29.49723	30.60830	30.89470	31.09369	31.09547
20.92476	20.90973	20.57819	20.65485	20.65916	20.89253	21.50417	21.50529	21.36134	21.26520	21.95151	21.73119	21.82365	21.85055	22.33879	22.60771	22.69608	23.24712	23.84122	24.17205	24.99779	25.63145	25.84916	25.89267	25.89404	25.89025	25.94914	25.95061	25.95197	25.95345	25.92881	25.95966	26.06931	26.08080	26.01698	25.56070	25.16099	25.16241	24.74045	24.81351	25.09947	25.66154	26.47554	27.57559	28.23405	29.49831	29.94477	30.60801	31.09481	31.28358
22.09848	21.40729	20.99787	20.90214	20.90331	21.73096	21.73217	21.42455	21.42574	21.47007	21.56312	21.73227	21.77748	21.83539	22.16151	22.65273	22.69715	23.18727	24.10901	24.28865	24.49545	25.06511	25.21776	25.61838	25.88993	25.94891	25.96785	25.87253	25.84682	25.71168	25.25634	25.25765	25.41486	25.41619	25.33863	25.16062	25.14201	25.14342	24.74144	24.24611	24.48138	25.71211	26.51131	27.86576	28.22455	28.63235	29.54329	29.90208	30.91867	31.03228
22.16447	22.09983	22.00404	22.00527	22.00648	21.73208	21.65252	21.47967	21.47005	21.47115	21.47233	21.53965	21.76015	21.99918	22.27598	22.66640	23.13244	23.92641	23.98720	24.15527	24.37764	24.47769	24.49484	25.20454	25.80606	25.89717	25.87222	25.87366	25.78167	25.58021	25.19218	25.15031	24.14017	24.14140	24.36991	24.37115	24.29363	24.29500	24.12639	24.25336	24.51476	26.51086	27.86520	28.22398	28.58317	28.63339	29.54436	30.20913	30.64105	30.76536
22.95463	22.95485	21.98842	21.95085	21.95205	21.67761	21.47967	21.48076	21.48194	21.47222	21.53951	21.74327	21.94495	22.31248	22.70822	23.13234	23.93357	23.92754	24.15518	24.07759	24.15774	24.29769	24.39366	24.44368	25.37446	25.55432	25.55562	25.53811	25.57992	25.58133	25.15013	24.12934	24.13066	23.82427	23.82452	22.81402	22.96906	24.12609	24.24533	24.35736	25.64666	27.40332	28.36275	28.80292	29.62882	30.72790	30.51553	30.31666	30.44068	30.40014
23.11252	23.11274	22.75618	21.95199	21.80730	21.64710	21.48077	21.48185	21.48302	21.47330	21.60354	21.92284	22.27030	22.48111	22.89849	23.25910	23.95046	23.92867	24.10766	24.15753	24.15886	24.24100	24.30015	24.30149	24.28306	24.59266	24.47611	24.45747	24.53759	24.35503	24.16704	24.14090	23.85038	23.85159	23.24153	23.15807	23.39317	24.24503	24.33372	25.23936	25.95610	27.77434	28.08233	29.76917	30.70638	30.45697	30.31628	30.24291	30.16500	29.18124
23.11375	23.10244	22.67054	21.89637	21.75706	21.62305	21.41702	21.41809	21.27874	21.33856	21.60461	21.97255	22.38904	22.58401	23.37442	24.07220	24.07342	23.95291	24.13401	24.18387	24.19150	23.95478	23.95715	23.97843	24.02997	24.03128	24.03250	23.97492	23.68402	23.80949	23.88762	24.12688	23.96612	23.96734	24.21292	24.08016	24.24460	24.46327	25.17885	25.77556	26.64334	27.41933	27.72309	27.95740	29.48729	29.40759	29.03118	28.49224	28.47693	28.34374
23.10242	22.96780	22.66230	21.89752	21.61471	21.38881	21.40553	21.01385	21.08453	21.33962	21.96401	22.03763	22.45408	23.36893	24.07832	24.52837	24.52645	24.52464	24.51338	24.30372	24.22940	24.19487	23.95824	23.97952	23.99859	24.01567	23.94100	23.84616	23.84705	23.92517	23.93597	24.17525	25.17076	25.21309	25.11293	25.11422	26.23575	26.61620	26.63018	26.58296	26.88265	27.26474	27.43267	27.53163	27.71830	28.45546	28.40429	28.37357	28.31183	28.29437
23.01180	23.01303	22.26766	21.89867	21.69690	21.38992	21.16383	21.16488	21.17685	21.91353	22.27860	22.35223	23.08997	23.37005	24.07947	24.52954	24.52761	24.76911	24.52713	24.52835	24.40892	24.41013	24.27297	24.03631	24.03751	24.06300	24.11889	24.12022	24.21698	24.82289	25.21108	25.24076	25.64711	25.63158	25.57930	26.23537	26.58314	26.58461	26.61543	26.63271	26.71524	26.94102	27.36941	27.68489	27.53484	27.72027	27.94047	28.30966	28.32343	28.23044
22.68881	22.60897	22.31285	21.95117	21.90242	21.74627	21.16489	21.16594	21.76822	22.22813	22.27258	22.62560	22.92405	23.32482	23.37234	24.53070	24.77524	24.79821	24.80103	24.55889	24.56023	24.45327	24.41677	24.19138	24.18176	24.26508	24.35567	24.87635	25.51596	25.52998	25.55977	25.79886	25.70830	25.65487	26.28880	26.77218	26.58422	26.58568	26.59226	26.61795	26.70047	26.83141	27.60862	27.68592	27.54537	27.72131	27.94152	28.29068	28.27744	28.27896
22.69003	22.61018	22.03708	22.01665	21.93187	21.88419	21.66324	21.69471	21.76930	22.24004	22.27367	22.50195	22.62780	23.07020	23.13553	23.37471	24.53307	24.77774	24.77908	24.80340	24.80474	24.80594	24.45571	24.45703	24.48662	24.87483	24.87607	25.51581	25.52968	25.55947	25.74181	26.36267	26.45671	26.52015	27.72138	27.77016	27.23621	26.88583	26.73235	26.70019	26.81519	27.51028	27.80779	27.75442	27.92129	28.75512	28.34993	28.33653	28.27849	27.41900
22.86075	22.65119	22.25773	22.03941	22.01896	22.02003	21.99971	21.69895	21.79136	22.27358	22.27477	22.56793	22.59646	22.82009	23.13122	23.40825	24.52898	24.68124	24.68256	24.73311	24.73444	24.80708	24.45682	24.51172	24.86828	25.07068	25.51013	25.52954	25.55918	25.74151	26.21200	26.45635	26.71470	27.72098	27.87829	28.81121	29.50955	29.30100	29.78890	29.63568	27.48140	27.48289	27.64013	28.45611	28.94561	28.92946	28.60697	28.29857	28.24052	27.23588
23.60779	23.33879	22.35315	22.26007	22.04172	22.02115	22.02231	22.08839	22.23101	22.27469	22.56783	22.59002	22.78329	22.82117	23.40286	24.52895	24.43525	24.46593	24.47247	23.94930	23.72635	24.07142	24.40383	24.48655	25.06413	25.21786	25.32422	25.70521	25.89265	26.34319	26.52106	26.71433	27.66284	27.81471	28.75616	29.35749	29.41321	29.94029	30.18811	29.81906	29.62565	27.55974	27.71156	28.45718	28.64282	28.75623	28.72614	28.60941	28.34016	27.72132
23.60905	23.29917	22.77053	22.26123	22.02123	22.02228	22.02344	22.19949	22.24745	22.27579	22.58993	22.63834	22.66056	23.27522	23.51430	24.10537	24.19304	24.19430	23.85161	23.04168	23.08914	23.73172	24.09377	24.46436	24.57291	25.32409	25.40733	25.58949	25.96951	27.13436	27.41839	27.62461	27.66397	28.33676	28.74287	29.31804	29.29645	29.93621	29.73651	29.73494	29.60016	29.19042	27.98772	28.30123	28.64389	28.88488	28.86601	28.86527	28.76261	28.48826
23.34006	23.11424	22.81260	22.35241	22.02237	22.02341	22.19956	22.27041	22.30827	22.60604	22.60723	22.66059	23.29438	23.41459	23.61000	23.57650	23.54612	23.54733	22.94398	23.07005	23.09334	23.38489	24.09486	24.47087	24.58030	24.93021	25.40842	25.85575	27.04221	27.13025	27.34064	27.34196	27.53522	27.83966	28.59352	28.86270	29.09669	28.96031	29.09160	29.02153	28.98251	28.10871	27.98878	28.10198	28.68291	29.04476	29.41941	29.33961	29.33905	28.83690
23.25044	23.22232	23.14168	22.66885	22.39655	22.39759	22.29752	22.33526	22.51378	22.60714	22.75805	23.39199	23.51207	23.63206	23.61655	23.47372	23.50000	23.39699	22.69638	23.07111	23.14849	23.22905	24.25285	24.48248	24.58138	24.84300	25.49703	25.85685	26.61044	27.04482	27.04414	27.16991	27.31385	27.51965	27.75387	27.90346	27.89334	27.80848	27.87696	27.87842	27.42435	27.63332	27.76740	27.82789	28.64709	28.99630	29.08474	29.34070	29.34014	28.90836
23.25167	23.16698	23.12299	22.61345	22.50647	22.39875	22.29865	22.35945	22.38909	22.60825	22.75915	23.51212	23.51321	23.68358	23.47366	23.72384	23.47594	22.66265	22.68274	23.00725	23.12749	23.20174	24.22768	24.32666	24.53623	24.92483	25.37093	25.64149	26.16779	26.61298	26.97702	27.29729	27.51945	27.52077	27.73184	27.89302	27.80604	27.80224	26.98058	26.96198	27.04015	27.65756	27.82746	28.09969	28.64403	28.99422	28.97550	28.99756	28.99908	28.83358
23.16701	23.12316	22.58644	22.48344	22.36562	22.34645	22.05501	22.36057	22.36172	22.47514	22.74033	22.79391	23.46713	23.47047	23.53972	23.53567	23.47182	22.57974	22.66490	22.68484	22.98746	22.99393	23.18930	23.80737	24.26936	24.49550	24.92710	25.45860	25.68180	26.17029	27.00130	27.47707	28.01439	28.01571	28.04966	28.11866	27.89560	27.29128	27.05431	27.05573	27.16443	27.82718	28.26363	28.89332	28.99712	29.05728	29.04158	28.99969	29.00120	28.78195
23.13892	22.87324	22.58763	22.36566	22.32353	21.94600	22.01106	22.05714	22.33558	22.36387	22.51427	22.77509	23.53860	23.41181	23.45432	23.40303	23.28506	22.56296	22.06798	22.16874	22.19825	22.89853	22.99617	23.15970	23.69049	24.13613	24.43818	24.77794	24.94516	25.68424	26.54233	27.11553	27.49437	28.01686	28.21003	28.30384	28.15374	27.99504	27.89436	27.89582	27.90554	28.21272	28.60044	29.02189	29.44063	30.55084	30.20362	29.72960	29.00227	28.53127
23.66462	23.13399	22.65371	22.52751	22.36795	22.32570	21.94824	22.07808	22.32097	22.34191	22.50455	23.27925	23.51351	23.35105	23.28399	23.28514	22.75380	21.96500	22.05116	22.16976	22.23182	22.42241	22.99721	23.16074	23.67053	23.69276	24.13830	24.48257	24.82220	25.68532	25.89385	26.75937	27.12858	28.04189	28.30364	28.30497	28.40829	28.33187	28.36310	28.35720	28.35851	28.25466	28.60151	28.90892	29.41958	30.64333	30.43622	30.20612	29.85560	28.66306
24.13916	24.05449	23.10062	22.53707	22.38379	22.37012	22.01427	22.01525	22.01635	22.16623	22.23133	22.95642	23.22794	23.34275	23.24725	22.77488	21.79722	21.46284	21.51223	21.61609	22.23598	22.42342	22.99825	23.24343	23.63370	23.69171	24.15618	24.63562	24.84492	25.65871	25.89493	26.77099	27.36792	27.94308	28.24481	28.19139	28.11496	28.30880	28.27052	28.27198	28.32487	28.25576	28.60258	28.77441	29.07262	30.07259	30.54698	30.54836	29.98744	29.78290
24.14045	24.05578	23.05316	22.53825	22.38496	22.38594	22.01540	22.01637	22.01747	22.11910	22.16844	22.54192	22.88723	22.99195	22.94996	22.56779	21.81926	21.52880	21.51324	21.61709	22.16124	22.32702	22.99928	23.26024	23.65367	23.79889	24.63541	24.84486	25.11710	25.68712	26.47852	27.36764	28.13787	28.14456	28.14600	28.14728	28.09188	27.99964	27.88297	28.00232	28.05519	27.76070	28.67107	28.77548	29.24741	30.05580	30.34541	30.49013	29.94479	29.94634
22.85615	23.05339	23.09000	22.56876	22.38612	22.38710	22.14300	22.01749	22.04479	22.11496	22.13913	22.51575	22.87051	22.83076	22.66430	22.65074	21.83395	21.83503	21.94177	22.04562	22.12024	22.22519	22.32917	23.65787	23.76085	24.34517	24.90876	25.03082	25.68686	26.43095	27.17625	27.99143	28.01991	28.14572	28.18398	28.18525	28.14985	28.09446	28.00201	28.00343	28.07208	28.13293	28.65048	28.77654	30.07350	30.36290	30.48988	30.30930	30.40049	30.66334
22.83434	22.83547	22.56882	22.12641	22.35588	22.34320	22.31184	21.98822	21.86822	21.89538	22.05529	22.05639	22.32246	22.32358	22.19783	21.83095	21.80462	21.83607	21.85080	22.04664	22.10026	22.22094	22.33017	23.68099	23.84700	24.47023	24.99697	25.57327	25.93156	26.50786	27.17739	27.97997	28.00846	28.14688	28.14830	28.18639	28.18782	28.33549	28.33674	28.32134	28.31178	28.44275	28.74363	29.46557	30.24216	30.48944	30.52367	30.21025	30.31196	30.86717
22.37042	22.27957	21.70211	21.70319	21.93229	22.27837	22.27002	21.79489	21.50393	21.58138	21.88497	22.02133	22.03850	22.06769	21.80890	21.45296	21.45390	21.45495	21.47596	21.95565	22.07187	22.29433	22.81293	23.68205	24.05715	24.40698	24.70569	25.51927	25.92635	26.57395	27.03012	27.44286	28.07176	28.08668	28.10071	28.13879	28.34575	28.49345	29.16590	29.64510	29.68432	29.90801	29.90936	30.12055	30.58089	30.53272	30.52480	30.26470	30.26626	30.68719
21.26278	21.26383	21.26473	21.63729	21.61319	21.89141	21.79508	21.45515	21.45619	21.49590	21.49694	21.83890	21.88805	21.81336	21.43616	21.42638	21.45282	21.45597	21.52946	21.95667	22.19883	22.57141	22.83496	23.83502	24.26393	24.40804	24.77190	25.92630	26.56635	26.80949	26.87039	27.36934	27.44538	27.46763	27.80941	28.27460	28.49311	29.22577	29.74162	29.71470	29.81182	30.15102	30.49993	31.51404	32.46217	33.63012	33.49658	30.71400	30.52650	30.63767
21.03532	21.03635	20.95136	21.10649	21.11798	21.32446	21.44452	21.56524	21.63023	21.53576	21.49801	21.75296	21.77248	21.77353	21.13343	21.29211	21.44301	21.48952	21.62790	22.00388	22.25655	22.62599	22.84246	23.86235	24.26500	24.68522	25.83418	25.86798	26.80930	26.83026	26.75167	26.87270	26.92976	26.81720	27.47012	28.04284	28.29925	29.22693	29.74279	29.75482	30.23622	30.33355	30.55071	31.54410	32.46338	32.62499	32.46962	31.95719	31.44007	30.58394
20.94221	20.91076	20.92000	20.97233	21.11908	21.53614	21.65623	21.63025	21.64718	21.94113	21.88872	21.81358	21.77357	21.77461	21.09355	21.13547	21.30872	21.47429	21.51992	21.96651	22.25126	22.62701	22.85188	23.92224	24.28740	24.72306	25.83215	26.40581	26.76807	26.70842	26.70972	26.31360	25.71788	26.41211	27.06157	27.87925	28.27286	28.82724	29.45144	29.74545	30.18054	30.38308	30.42759	30.68677	31.53634	32.29847	32.07247	31.86984	31.92412	30.53021
20.94333	20.91187	20.92110	20.98390	21.36318	21.67933	22.06526	22.03685	22.17859	21.99360	21.91183	21.81886	21.80611	21.77569	21.09459	21.13650	21.19718	21.15919	21.22319	21.74015	22.27217	22.62173	22.85291	24.16033	24.38051	24.96577	25.83326	26.42481	26.92794	26.77054	26.41109	26.00162	25.82711	26.07013	27.06266	28.23787	28.59678	28.68211	29.30631	29.40776	30.12317	30.30955	30.36036	30.55452	30.68946	31.15432	32.06525	32.07501	31.31599	29.89771
21.04183	20.94545	20.91383	20.92321	21.19442	21.41928	22.06638	22.24047	22.34749	22.30859	21.97512	21.83988	21.82083	21.80824	21.62508	21.19732	21.19819	21.26846	21.33245	21.73275	22.25115	22.76894	23.38997	23.48457	24.45196	25.06139	25.52820	26.61824	27.53589	27.53724	26.92962	26.56893	26.31104	27.10117	27.57919	28.54918	28.54506	28.54645	28.75488	29.39266	29.48281	30.31218	30.47945	30.71012	31.53342	32.07333	32.07489	32.07620	31.31714	30.20124
21.04295	21.02231	20.91493	20.97038	21.03387	21.32086	21.39258	22.11712	22.30219	22.34953	22.29084	22.08372	22.02588	21.82295	21.69537	21.26330	21.19921	21.26946	21.59691	21.81298	22.24377	22.94946	23.24217	23.43941	24.10936	24.90911	25.58912	26.82518	27.57911	27.66350	27.75315	27.63243	27.50735	27.57895	28.54912	28.51539	28.51676	28.54761	28.75084	28.92269	29.48395	30.45611	30.73601	31.02405	32.21048	33.38768	33.20747	32.11428	31.32467	30.55574
21.04407	21.02343	20.93225	20.97148	21.06446	21.22523	21.33919	21.89789	22.18964	22.30422	22.35171	22.29302	22.08569	22.06367	21.69642	21.26433	21.22540	21.22640	21.76378	21.80454	22.63947	22.68369	22.89597	23.14561	23.77177	24.10633	24.91125	25.59148	26.86633	27.67624	27.77323	27.96045	27.96181	28.59308	29.19402	28.57442	28.57579	28.75079	28.78249	29.02134	29.89689	30.66004	31.01830	31.35034	33.70038	34.73414	35.71484	33.54409	31.81854	31.64563
21.02355	20.90007	20.90090	20.92754	21.17206	21.17290	21.25437	21.79318	22.01665	22.17279	22.18501	22.17503	22.09727	22.06475	21.57296	21.29053	21.22642	21.44399	22.23588	22.35245	22.64052	22.68473	22.89702	23.12881	23.28300	23.47828	23.86809	25.30009	26.15023	27.02013	27.96043	28.17607	28.82752	29.80380	29.76421	29.23976	28.65059	28.73089	28.77310	28.95300	29.89805	30.42748	30.66249	31.14906	31.00234	33.34487	33.54396	33.11511	32.38481	32.08155
20.90021	20.90119	20.90200	20.92864	21.17316	21.17400	21.25546	21.42620	21.73628	22.07104	22.19658	22.17403	22.09836	22.06584	21.57401	21.29156	21.29240	22.08930	22.35261	22.69192	22.77709	23.01771	23.26251	23.22894	23.28404	23.46041	23.86912	25.30116	26.29949	27.06645	28.48609	28.92612	30.07297	30.52422	30.28695	29.76665	29.61419	28.94146	28.90538	28.95414	29.85044	30.42866	30.66365	30.90589	31.00348	32.24517	33.35160	33.24908	33.24476	33.10964
20.79584	20.79681	20.92194	21.07447	21.06601	21.17509	21.31451	21.41995	21.73737	22.19037	22.74361	22.61155	22.53661	22.10048	21.59394	21.30341	21.30635	22.09035	22.44030	22.73915	22.84006	23.69981	23.78217	23.74127	23.73277	23.63560	23.82668	24.93149	25.76972	27.38074	28.48725	29.89704	30.52420	30.52336	30.37968	29.77732	29.69983	29.08350	28.99796	29.23848	29.69986	30.10776	30.77746	31.49801	32.21934	33.35438	33.57167	33.59724	33.34203	33.27629
20.82520	20.94946	21.07460	21.07557	21.07653	21.23589	21.37515	21.69975	21.95502	22.38480	22.59157	22.53688	22.48900	22.10157	21.60128	21.60437	21.60521	22.00957	22.44153	22.59397	22.84426	23.56007	23.78325	23.74235	23.74434	23.79374	24.51495	24.66501	25.33092	27.15974	27.43737	29.89827	30.56330	30.52460	30.38093	30.16305	29.70103	28.95106	28.79078	28.79212	29.05112	29.47480	30.71761	31.54126	33.84925	33.74504	34.50458	34.52280	33.34322	33.22205
21.18354	21.06842	21.05247	21.09133	21.09229	21.15908	21.67697	21.84143	22.38506	22.38592	22.53313	22.48927	22.48068	22.10265	21.61072	21.61170	21.66442	22.01062	22.30219	22.49171	22.59818	23.02695	23.52026	23.74448	23.83749	24.04736	24.51603	24.66607	25.29942	26.10979	27.25969	29.92683	30.59820	30.52585	30.38217	30.15727	29.73567	28.70667	28.26045	27.51725	27.32564	27.64901	30.08456	30.76235	33.89260	34.80439	34.58065	34.57990	33.33177	33.30862
21.18466	21.09361	21.07033	21.05454	21.09339	21.17902	21.77234	21.87605	22.39142	22.53848	22.63172	22.84395	22.72949	22.11318	21.76516	21.76614	21.79946	21.97727	22.36620	22.56563	23.02712	23.02800	23.52238	23.83764	23.97691	24.17666	24.51710	25.07888	25.38175	26.09402	27.28811	28.86529	30.62678	31.81754	31.45940	29.87981	29.57598	28.21427	26.69176	25.84727	26.07769	26.63573	28.22174	30.31895	33.02907	34.89835	35.50353	35.40273	34.66231	33.88107
21.31571	21.18675	21.16347	21.22347	21.26630	21.32087	21.83842	22.06666	22.74199	23.11799	23.33568	23.97827	23.96239	23.23237	22.32479	22.13485	22.13570	22.53301	23.37923	23.38011	23.46244	23.63836	23.87240	24.03060	24.19343	24.51721	24.99898	25.16124	25.55378	27.10270	27.54310	28.80760	30.51556	30.59481	30.34594	29.66215	28.98028	26.91041	25.89131	25.83830	26.02450	26.30409	27.00308	29.92627	31.79136	32.90838	34.72540	34.79081	34.76928	34.83376
21.56046	21.56144	21.56222	21.62380	21.67851	21.83854	22.06695	22.74208	23.18317	23.50754	24.55924	25.51008	25.27539	25.16962	24.24177	24.09118	23.79418	23.83195	23.38033	23.38120	23.58210	23.64258	23.87663	24.49300	24.64834	25.05581	25.68672	25.91690	26.94282	27.39642	27.49693	29.99622	30.32551	30.09645	29.77060	29.12112	27.36055	26.95569	26.95668	26.07872	26.14497	26.33220	27.57326	28.87420	30.79953	32.72804	33.79741	34.96798	35.27111	35.18740
22.78118	21.94840	21.91090	21.92027	22.40858	22.39057	22.81936	23.01397	23.56879	23.94732	25.24700	25.63935	26.10996	25.84649	25.65664	24.20627	23.82240	23.83307	23.33266	23.52811	23.61046	23.87644	24.61436	24.89174	25.05578	25.98403	25.98505	26.94290	27.39623	27.49675	29.99627	30.53769	30.32678	30.29325	29.94630	28.84639	27.49945	27.49544	27.20376	27.17573	26.84155	27.43529	28.14733	30.15021	31.08911	33.80791	35.97191	35.69839	35.68638	35.81402
23.65952	22.81689	22.10697	22.40875	22.45306	22.83837	22.83938	23.26409	23.75949	23.95266	25.24821	26.16055	26.82341	26.18724	25.81865	25.56692	23.86025	24.03873	23.61658	23.69823	23.99731	24.63640	25.47181	25.15835	25.48266	25.98515	26.42857	27.77021	28.92178	29.99615	31.52508	31.33817	31.31103	30.33550	30.22405	29.12411	28.92983	28.75762	28.75866	27.50278	27.60802	28.23325	29.82355	31.08866	32.43294	35.02732	36.21437	37.20900	37.09502	36.66777
23.69427	23.52604	23.28074	23.28177	22.83872	22.83955	22.98820	23.53022	23.74808	23.97547	25.24943	26.16600	26.89493	26.71272	26.07571	25.71181	24.53176	24.09001	24.16978	25.21090	25.25296	25.50854	25.49396	25.52553	25.86687	25.98628	26.42968	28.13257	29.27360	30.05161	31.52641	31.46350	31.45423	31.40435	31.79206	30.82291	31.72570	31.92929	29.29433	29.04087	28.80886	29.36148	29.79000	31.31933	32.63517	35.02856	37.44376	37.55286	37.78345	37.45647
24.56190	23.82109	23.64323	23.49792	23.49895	22.98834	23.54624	23.93166	24.13381	24.57785	25.39208	26.30872	27.07753	26.89744	26.71499	26.10747	25.81044	25.53509	25.81419	25.99138	25.99259	26.73131	27.55052	27.33499	26.87051	26.34472	28.13246	28.39036	29.99022	30.05182	30.43893	31.52892	32.21030	32.64040	32.85223	34.90668	38.47526	32.84388	31.83916	29.21873	29.21981	29.32633	29.56158	30.44185	31.58095	35.02979	37.60227	37.87994	37.88171	37.68538
24.63122	24.63230	23.87765	23.87452	23.89858	24.60465	24.79628	24.90924	24.99519	25.39214	26.54030	27.27884	27.23287	28.70770	28.48191	27.78970	27.64605	27.59904	27.53526	26.90826	26.90950	27.88419	28.20241	28.20371	27.96023	28.66061	28.80765	29.45745	30.24987	30.51657	31.60681	31.67735	32.27253	32.99063	34.38017	37.40635	38.47685	38.12518	31.84045	29.82595	29.23779	29.24959	29.56269	30.51694	30.58337	35.29201	37.91568	37.91710	37.90517	37.90689
24.70470	24.70579	24.70665	24.82391	24.82499	25.08893	25.51423	25.73736	25.84324	27.55259	28.28109	28.90540	28.85404	28.85534	28.71012	28.48229	28.46550	28.46675	28.31088	28.05284	28.16078	28.47867	28.99942	30.62662	31.66908	31.64635	31.06045	31.07492	31.07606	32.03590	32.28821	32.82213	33.48695	34.38641	35.76414	39.20742	38.54049	38.12151	31.86382	29.90498	29.43380	29.28124	29.70797	30.57764	30.57915	35.28801	37.91179	37.91319	37.90651	37.90822
24.70601	24.70709	24.84335	24.96060	25.08929	25.51438	25.78644	26.14128	27.55291	28.37666	28.41248	28.89946	28.85542	28.62721	28.49241	28.48363	28.48466	28.60858	28.85004	28.77679	28.84736	30.29864	30.62650	32.52040	32.86068	35.18501	35.18631	35.21637	33.92592	34.00419	34.47744	34.86541	34.92713	36.36459	39.64267	39.90302	38.54209	38.12310	32.55469	29.92825	29.52908	29.53667	29.96394	30.69886	31.26400	35.25452	37.55094	37.55227	37.55397	37.47556
25.76307	25.72129	25.15882	25.02565	25.09057	25.57532	26.14161	26.50745	28.37701	28.50372	28.50498	28.90818	29.04645	28.80884	28.54978	28.63802	28.84769	29.32921	29.33059	31.64358	32.24276	32.43904	32.63268	32.86081	33.82281	35.31354	36.18402	36.34219	36.34358	39.05494	41.97879	42.65321	43.15684	42.73528	42.19627	41.62282	39.19670	37.63984	33.80837	30.39400	29.99993	30.00123	30.34220	30.50383	30.93773	34.11659	34.55409	35.23894	35.10885	35.40962
25.82403	25.72266	25.18180	25.02903	25.26976	25.58182	26.37586	27.18524	28.52291	29.00538	29.16178	29.19036	29.65047	29.62873	28.89823	29.05930	29.54051	30.52011	32.98196	33.85320	35.35384	35.25856	34.04853	33.64565	33.82426	35.93858	36.34194	37.91844	39.80057	41.72185	42.95708	46.65862	48.01698	47.76639	46.66734	41.06212	38.97437	36.74431	33.82446	31.82875	30.55195	30.67217	30.79745	30.59430	31.89433	33.93571	34.72487	34.55656	34.41592	34.40475
25.82540	25.76691	25.26158	25.01462	25.20615	26.22006	26.61014	27.23352	28.85938	29.06330	29.60478	31.02000	31.91345	31.21042	29.87013	30.30863	30.75006	32.32189	33.85329	36.73142	38.62263	40.81168	38.61509	34.27818	34.90284	36.34202	38.61772	39.80058	41.31296	42.54819	46.25006	46.10387	45.93521	46.49650	43.52534	40.83257	36.74427	33.82470	32.64032	31.83000	31.05781	31.03246	31.22720	32.95460	34.15785	35.30964	35.28699	34.82490	34.40453	34.36492
26.05430	26.05540	25.86427	25.29223	25.70589	25.96131	26.61146	27.23693	28.89635	29.62354	31.22332	32.17792	32.06587	32.06726	30.12095	30.52580	31.75910	33.56686	36.53947	38.17926	39.78247	41.17157	40.66508	39.67931	39.37650	38.49353	39.31437	41.28322	42.21905	43.36891	43.37395	43.37558	42.95680	42.29731	40.83297	36.44526	33.76720	32.31539	31.72367	31.08358	30.89344	31.22721	32.95433	33.71967	35.71073	36.01912	37.54777	35.96845	35.14297	34.17765
26.67330	26.05678	25.89387	25.59206	25.64754	25.81410	26.45373	27.23825	29.23370	29.62494	32.17732	32.17947	32.09674	31.97004	30.05944	31.47525	31.87792	33.76225	37.41791	40.22345	41.88031	42.05547	50.85691	50.38660	45.24673	42.54725	41.40882	41.56787	42.22076	43.37067	42.77306	42.06235	41.78464	39.43000	35.76206	33.73880	32.28275	31.69131	30.94466	30.64745	30.92933	31.52292	33.80539	35.69234	36.36650	37.97280	38.00853	37.43880	35.19769	34.45671
27.01475	26.05816	25.76965	25.64778	25.68443	26.24349	26.87226	28.16680	28.96412	29.23614	32.17887	32.09723	32.09829	31.15857	30.83397	31.17588	31.88456	33.18400	36.98685	41.80122	43.60777	51.51696	50.85915	50.38885	45.24868	42.54905	41.89106	41.56956	42.22247	42.64829	42.07876	42.00111	38.98822	35.87874	34.21973	32.69339	31.72807	31.02445	30.27003	30.59470	30.93052	32.20292	33.84026	35.74341	38.14129	40.21245	39.86364	37.70060	36.08581	34.29475
27.35672	27.13026	25.89547	25.77679	25.83751	26.90499	27.08481	27.92636	28.82569	29.20611	30.76449	32.09879	32.03907	31.16006	30.71806	31.17731	31.76851	33.18536	36.89753	41.80283	46.23074	51.51920	50.53806	50.35858	42.54249	41.79682	41.24834	41.19771	41.80989	41.92398	41.92570	39.20464	36.29298	35.54379	34.13079	31.98977	31.58730	30.06105	29.61616	29.73623	30.95012	31.97438	33.73997	36.89854	40.23473	39.96556	39.84303	36.76696	36.15875	33.94875
27.43660	27.27783	26.74524	26.56113	26.98497	27.09968	27.90514	28.19269	28.79251	29.17294	29.98938	32.07520	32.04062	31.29500	30.71952	31.17874	31.51417	33.36452	36.89895	39.80770	46.23257	51.87259	50.54032	50.36083	42.59886	42.03353	41.23012	40.93489	40.66645	40.66820	39.45178	37.32003	36.57754	35.82720	34.40995	31.85973	31.32689	29.54769	29.52692	29.73740	30.29789	31.87401	33.74118	37.44576	40.08577	39.96707	37.54189	36.67148	35.60164	33.79506
28.11486	27.43861	27.36901	27.35374	27.35487	27.90538	28.16804	28.35303	28.49448	29.29259	29.89447	32.04115	32.04216	31.73958	31.29752	31.02298	31.51557	33.36591	37.18634	39.79576	47.26499	48.74770	50.40089	48.45931	42.60382	42.07832	41.47749	40.93660	40.93797	40.20892	39.17737	37.80980	37.36811	36.23462	34.83756	31.86106	30.47640	29.47320	29.06160	29.30255	30.35080	31.90880	34.00949	37.80507	40.08729	40.05487	37.63950	36.71658	35.25143	33.74004
28.35110	28.18254	27.47331	27.62613	27.90587	28.04904	28.35349	28.89580	28.89699	29.81406	30.40825	30.76720	30.79958	30.81868	30.82386	31.02442	31.51697	32.55847	35.59489	37.53133	45.76347	47.36504	48.43354	42.78051	42.27389	42.08010	41.91469	41.22808	40.94597	40.26413	39.17897	38.77807	37.97252	36.23614	34.83904	31.68900	30.47767	28.88843	29.06277	29.40253	30.51400	32.25718	34.23075	40.65946	40.98296	40.66013	38.63473	37.34312	34.63736	31.55344
29.23970	29.24089	28.37456	28.46882	28.25553	28.28259	28.79327	29.31481	30.26781	30.86981	30.82081	30.76870	30.70575	30.45967	30.54235	30.86318	31.51837	32.55984	35.19156	37.19424	39.55084	42.73058	42.73246	42.73427	42.27568	42.22607	41.91645	41.37885	40.45090	40.24246	39.83484	39.16618	38.30021	36.36336	33.35019	32.28328	31.03283	28.88961	28.28358	28.64958	30.51509	32.21942	34.90720	40.59889	41.08015	40.65631	39.36823	37.87223	34.16842	31.55461
29.69849	29.42424	29.25212	28.47027	28.50280	28.69202	29.25138	30.23902	30.28290	30.92158	30.82231	30.58400	30.57423	30.39304	30.54380	30.21153	31.25125	32.79926	34.90165	36.52780	38.09243	38.97483	42.21815	42.19736	41.97983	41.91681	41.91822	40.45123	40.42712	40.37954	40.24580	40.02246	38.86270	36.36487	33.33794	32.39149	31.12662	28.14196	28.25215	28.61813	30.08958	31.42447	34.80643	39.09312	40.48323	39.79469	39.15608	37.71053	33.50915	31.44718
29.82656	29.77758	29.25364	29.15477	28.89855	28.96014	29.99712	30.16617	30.28438	31.85836	30.62594	30.58446	30.57572	30.32433	29.77588	30.15005	30.56809	32.14042	34.08960	36.50108	37.68286	38.09533	38.97820	40.36312	40.51343	40.52457	40.45116	40.42746	40.42878	41.15699	41.12238	40.36319	39.81989	36.51524	33.86351	32.40548	29.93847	28.16415	28.43618	29.80197	31.25157	31.44030	37.38847	39.07774	39.02103	38.86155	37.71092	34.88247	31.44712	30.48362
30.06301	30.01403	29.78001	29.29712	29.31746	29.71176	30.09028	30.27968	31.97306	31.66210	31.44870	30.46743	29.28214	28.80180	28.93677	30.15144	30.46047	31.87544	33.02301	36.45235	37.12371	37.68571	38.97988	40.30927	40.36619	40.45150	40.38331	40.42913	41.15690	41.24623	41.24585	40.52687	39.99786	36.85868	34.38852	32.48250	30.01537	28.23361	28.70008	30.57866	31.39915	34.90928	39.07759	39.02087	38.88466	37.85295	37.25816	33.81450	30.76261	29.97751
29.95273	29.95391	29.78156	29.35864	29.42738	29.72684	30.28021	31.53592	31.79673	31.66369	31.45027	29.23455	28.76208	28.74244	28.93814	29.61735	30.51632	32.19648	33.71436	36.45394	37.12531	37.68734	40.30936	40.37061	40.31231	40.37841	40.39759	40.43079	41.16070	42.23888	41.69278	43.93814	41.22426	38.24398	36.37738	32.02940	30.16056	28.76597	29.32809	30.71537	32.06071	37.19229	39.02079	38.88455	38.08270	37.41811	35.76855	32.67209	30.76376	29.91966
29.93968	29.70385	29.26697	28.98604	29.17945	29.53855	31.51454	31.51550	31.79832	31.66527	30.86978	29.85989	29.21902	28.97302	29.29965	30.15961	30.76600	33.58654	35.26550	36.53414	37.12691	38.65894	40.34455	40.34616	39.92427	39.23075	39.32018	40.43247	41.38546	41.69714	44.80382	43.93998	43.39517	40.46469	36.59934	31.66728	29.77519	29.69325	30.43614	31.86296	32.79927	37.30056	39.69561	39.16633	38.03473	35.98727	32.83044	31.05925	30.46560	28.99002
29.16848	29.16962	28.98638	29.04086	29.14966	29.43124	31.32363	31.37797	31.20434	31.14942	30.75931	29.86136	29.39949	29.19916	29.61796	30.38877	32.63466	34.06874	35.83484	36.72802	37.02872	38.27583	38.27741	38.40372	38.59162	39.06679	39.35328	40.33119	41.19799	42.32708	43.85346	43.29937	42.76757	37.58647	36.64606	31.62184	30.32895	30.79990	31.45063	31.77788	34.10900	39.94196	39.78019	39.23589	38.64342	35.74369	32.68437	30.60452	29.95470	28.35017
29.07784	28.98706	28.98787	29.12910	29.33629	29.96380	30.05909	30.41505	30.44221	31.01213	30.82994	29.40746	28.99414	29.20054	29.69891	31.26767	32.68011	35.46709	36.34386	37.02875	36.78600	37.94204	37.94355	38.01318	36.44059	36.78404	38.79721	40.20264	41.83479	42.22646	41.40301	43.01474	37.75191	36.79962	33.88335	31.62314	30.52998	31.06799	31.61210	32.54857	37.26012	39.78051	39.42837	38.91375	37.63483	35.55993	32.49202	29.88524	28.37017	27.17805
28.92211	28.92323	29.00556	29.18023	29.28026	29.70740	29.80268	30.06941	30.41772	30.90362	30.83149	29.40892	28.93899	29.24171	29.85316	31.63490	33.15037	35.61558	35.97763	36.76934	36.76840	36.65624	36.72586	36.04878	36.20930	36.44360	36.66915	38.80045	40.90666	41.36791	41.63883	41.10360	38.24513	36.63316	33.86797	30.70528	30.64151	31.48299	32.14834	34.26530	39.28879	39.42877	39.27848	37.84420	35.77814	33.90854	31.56936	28.48957	27.23383	26.99864
28.84002	28.92474	28.92552	29.06242	29.20583	29.59183	29.93493	30.22888	30.41922	30.90517	30.80792	29.41037	28.88490	29.25891	29.82204	31.45469	35.18255	35.53651	35.76233	36.42048	36.51043	36.52300	36.04896	36.15941	36.21085	36.43668	36.53397	37.26316	39.16636	39.70239	41.74132	41.10534	40.31486	37.90126	33.86939	30.70654	30.72956	32.13771	32.14947	35.88804	39.77782	39.41874	38.89727	36.30203	34.03209	32.28610	30.26258	27.72237	26.99866	26.90968
28.84155	28.89490	28.92702	29.00967	29.19989	29.79518	30.02289	30.15278	31.21247	31.09901	30.87121	29.50394	28.43254	28.82629	29.42543	32.03801	33.43909	34.88285	35.09003	35.20853	35.44258	34.91021	34.94453	36.16098	36.21240	36.53442	37.26311	37.55845	39.27480	39.70398	41.74304	41.10707	40.21371	37.88819	33.82807	30.97940	31.60188	32.52358	33.87699	38.35873	40.83552	39.42028	38.64049	36.05950	33.33237	30.40570	28.34157	27.63924	26.90972	26.59038
28.89533	28.89641	29.00065	29.12827	29.22960	29.92180	30.05822	31.21286	31.14601	30.92188	30.92299	29.55144	28.86923	28.95725	30.10341	30.85809	32.21465	33.24705	33.88979	33.89069	32.65882	32.67883	32.88353	35.02973	36.21395	36.71598	38.60848	39.02968	39.63457	39.63623	41.43620	41.10881	40.35441	37.80995	33.53553	31.33671	32.61951	33.66408	37.38449	41.32257	40.64056	40.10115	38.53163	35.49430	32.68150	29.80279	28.34265	27.81646	27.24191	26.53349
28.89685	28.93347	29.12864	29.17575	29.92247	30.24997	31.20730	31.14642	30.95506	30.92343	29.79196	29.53661	28.87063	29.08112	30.10481	30.85951	31.85954	33.07258	33.07385	32.76707	32.19828	32.43393	32.56966	32.99527	35.37653	37.47638	37.53091	38.48366	38.50885	38.51036	38.27149	40.35476	37.87364	33.53574	32.23338	31.73497	32.87804	33.66528	41.04557	41.90316	40.63482	39.94927	38.01784	34.53608	31.74704	29.89051	28.34373	27.96928	27.18506	26.49344
29.04239	28.93498	29.17613	29.23892	30.23395	31.19100	31.14716	31.05070	31.05182	29.82480	29.69972	29.39212	29.30478	29.60337	30.42771	30.86094	31.86101	32.97793	33.00978	32.95196	32.19975	32.18771	32.28124	32.99667	35.32770	37.33850	37.33956	37.25179	36.76176	36.22876	34.72281	34.38711	33.45296	32.23353	32.14017	32.19384	33.66498	35.13115	42.37284	42.76546	41.11139	39.26408	37.74922	33.20128	30.20750	29.89167	28.19229	27.83121	26.55441	25.82178
29.15155	29.15264	29.12640	29.26855	31.07884	31.08696	31.08808	31.05227	30.42293	30.21535	29.92258	29.84148	29.82250	30.08645	30.66959	31.40739	31.86247	33.01402	33.02912	32.56327	32.35630	32.08851	32.15161	33.05602	35.32922	35.33591	37.19851	36.68382	35.40594	34.72307	33.91735	31.74274	31.46975	31.44737	32.09222	33.52022	34.78878	38.91858	42.97249	42.25329	40.79345	39.05184	35.12329	30.61389	29.99097	28.77071	27.87372	27.59698	26.40928	25.79118
29.15307	29.15415	29.23133	29.65524	30.62631	31.08855	31.05305	31.05384	30.57406	30.43047	30.28071	30.27984	30.06687	30.61786	31.06685	31.79894	32.27541	33.07968	33.03064	32.58256	32.60894	32.37431	32.99438	33.53313	33.97232	34.54594	34.54689	35.51488	34.72331	33.91763	32.15370	31.44473	31.08084	31.66538	32.61846	34.23215	37.70842	42.10169	42.43732	41.95763	40.62012	37.37465	33.34160	30.46683	29.63567	28.21540	27.64475	26.69715	26.34320	25.76058
29.64831	29.64939	29.73163	29.90400	30.64775	30.95122	31.09123	31.06064	31.06173	30.63913	30.37281	30.45765	30.50132	30.86254	30.97746	31.42537	32.25701	33.07073	33.06778	32.85482	32.62718	32.70744	32.83550	33.53460	33.97380	33.97505	33.83437	34.11963	34.04596	32.92572	32.16243	31.34449	31.50094	32.32382	33.59079	36.84764	39.78951	41.77307	42.03875	40.82996	37.59457	34.90874	33.19682	29.88708	29.42968	27.76581	26.96164	26.34329	26.07021	25.45202
29.73345	29.73453	29.90445	30.09789	30.78825	30.80679	30.98421	31.27765	31.27876	31.25968	31.13314	31.13426	31.31711	30.86400	30.86481	30.90779	32.17054	32.44427	32.85551	32.78150	32.66513	32.66594	32.71012	33.34739	33.48409	33.57072	33.57156	33.56019	33.07495	32.42365	31.99176	31.72887	32.32941	32.98650	35.37356	39.78951	42.01267	42.14877	40.95321	39.06558	35.30828	33.34701	31.78484	29.61635	28.10821	27.08268	26.16475	26.00299	25.33640	24.97338
30.14291	30.16176	30.09835	30.09944	30.84419	30.84495	31.26274	31.27921	31.28031	31.16288	31.07504	31.12218	31.18989	30.82884	30.82962	31.53621	31.57365	31.61666	31.68590	31.92186	32.50315	32.47773	32.47890	32.46642	32.96916	32.92206	32.68690	31.79624	31.79698	31.79812	32.05429	32.45569	33.35019	33.87521	39.89806	42.26696	42.51343	41.31639	39.06691	37.44773	33.36301	31.98944	30.54555	28.46552	28.03329	26.33075	26.00345	25.32495	24.96194	24.21873
30.88171	30.88282	30.88354	30.85538	31.02212	31.11906	31.16289	31.18246	31.16367	30.87467	30.87570	31.07767	30.21582	30.28390	30.73896	31.00430	31.00507	31.08260	31.59255	31.65354	32.43033	32.46558	32.46674	32.12312	32.07777	31.97195	31.79650	31.79763	31.79836	31.71768	32.36060	33.47627	33.87540	37.62450	42.26754	42.58300	41.45567	40.15319	37.83837	35.59956	32.38045	30.68060	28.49408	28.11488	26.45069	26.17721	24.98870	24.93366	24.23389	23.55733
31.17447	31.17562	31.21325	31.14810	31.11990	31.16340	31.21001	31.21075	31.21182	31.19269	31.07811	30.56074	30.60747	30.66194	30.91147	30.98439	31.00757	31.08404	31.49778	31.62147	32.41819	32.46705	32.46821	32.24511	32.13897	32.04384	31.80839	31.80952	32.16161	32.62121	33.02110	33.84352	37.57658	42.59312	42.57972	42.23008	41.14550	37.85601	36.51914	32.47700	30.74175	29.08211	28.49521	27.95411	26.34555	25.00251	24.90047	24.06678	23.43754	23.35138
34.65168	34.23604	33.23751	33.22719	33.04257	32.44116	32.19106	32.19182	32.14481	32.14556	31.29677	31.28219	31.28289	30.97396	30.98584	31.33972	31.05928	31.09177	31.49924	31.70310	32.42596	32.60264	32.60381	32.46500	32.33747	32.24319	32.24397	32.68703	32.78637	33.15128	33.51968	35.91988	37.65744	39.72990	41.61589	41.00687	38.37532	36.56930	33.52538	30.74229	29.73288	29.08327	28.53436	27.95523	26.34659	24.91150	24.39313	23.36195	22.83042	22.41511
35.66018	35.60606	34.21768	33.86613	33.54658	33.40567	33.40683	34.35144	34.22190	33.63470	33.40599	33.33812	32.73480	32.58629	32.51274	31.90399	31.79248	31.49957	31.86827	32.39829	32.62642	32.62716	32.62832	32.65250	33.32162	33.27874	32.74609	32.80493	33.18114	33.32188	35.13767	35.69714	36.02461	37.09052	38.44254	38.20717	36.65574	33.65001	31.00385	30.68470	29.73407	28.96494	28.39571	26.85381	25.95518	24.77895	23.36243	22.83057	22.27651	22.16674
35.60669	35.53270	33.90855	33.54715	33.54829	33.61580	33.61696	34.44098	35.00880	35.00962	34.97525	34.34031	33.81634	33.47794	33.37197	33.37310	32.50717	32.64024	33.03356	33.96141	34.56950	34.24446	34.21946	33.88909	33.79363	33.79688	33.60191	33.94389	33.97928	34.77984	35.51695	35.86007	35.81305	35.50697	36.21196	35.95554	33.43980	31.78530	30.89814	29.81025	29.16331	28.73284	28.24868	26.01424	25.35682	24.19121	22.83103	22.15174	22.04200	21.41499
34.09130	33.69855	32.64085	32.64197	32.90850	32.90928	33.35587	33.60792	34.44385	34.97577	34.97695	34.34197	33.81796	33.47953	33.37355	33.37467	33.68637	34.32531	35.15772	36.25998	36.20053	36.16560	35.19296	34.22214	33.79723	33.81828	33.85680	33.85798	34.65733	34.69319	35.29868	35.32729	35.42207	35.38823	34.84969	33.65324	32.63511	31.64220	29.81045	29.16387	28.90435	28.63080	26.59316	25.93856	24.70164	24.19113	22.20707	22.08005	21.38802	20.43008
32.52850	32.52961	32.53028	32.48855	32.48961	32.49032	32.44303	32.44688	32.62436	32.62507	32.62476	32.62585	32.24878	32.26244	32.30058	32.48377	33.37700	33.68907	34.32810	36.12602	35.76012	35.69067	34.16009	33.45530	32.32069	32.32388	33.83101	33.83218	33.83289	34.25949	34.08334	34.23200	33.69887	32.64544	32.58876	32.81492	32.77504	31.74430	31.11140	29.16505	28.79941	28.63196	26.59423	25.93961	24.70264	22.85034	22.09544	21.34282	20.69103	19.84673
32.53021	32.53131	32.49749	32.49023	32.49128	32.34228	32.01184	31.80913	31.81331	31.68433	31.93130	31.88216	31.87651	31.12898	31.12965	31.28660	31.37731	32.32483	32.76442	32.93986	34.06771	34.05055	32.70402	31.77452	30.53349	30.62044	31.09710	32.55115	33.07061	33.03953	32.95039	32.95166	32.01007	32.01080	32.53661	32.43651	32.61057	32.30821	31.20491	30.43861	28.79848	28.61736	26.81310	25.94065	23.94397	22.77976	22.09632	21.30159	20.17063	19.69539
32.53192	32.49854	32.49918	32.34220	32.34220	32.05758	31.87340	31.67216	31.65178	31.65244	31.53317	31.44843	30.94638	30.98296	30.98674	31.01180	30.64209	30.64308	31.84293	31.84354	31.82679	31.82740	31.72258	30.30156	30.15779	29.95909	30.35199	30.98480	31.37586	31.96788	31.96890	31.55647	31.74319	31.90303	32.09933	32.25052	32.30851	32.13105	31.26803	30.34639	28.79422	27.06557	26.81417	25.94170	23.94493	23.15659	22.13154	20.96560	20.11166	19.60380
32.49916	32.50024	32.27864	32.11292	32.05856	31.87402	31.79610	31.55459	31.53418	30.89216	30.03648	30.03746	30.09764	29.97028	29.97089	30.42105	30.44258	30.51159	30.51259	30.47547	30.47647	31.02257	30.36931	30.15853	29.97730	29.97824	30.01807	30.04212	30.55618	30.55718	30.56234	30.51600	30.57992	31.46918	31.67346	31.84418	31.74817	31.27413	31.23048	28.96648	27.85556	27.11555	26.79003	25.94380	23.96691	23.05588	22.13243	20.98640	20.20184	19.20022
32.31908	32.27970	31.78199	31.72140	31.72664	31.62173	31.39338	31.36368	30.93704	30.39105	30.03798	30.01280	30.01334	29.88595	29.90432	30.24067	30.33708	30.26314	30.25574	30.25630	30.34821	30.34877	30.15896	29.90850	29.94655	29.97958	30.00157	30.00255	30.51976	30.52075	29.86374	29.90630	29.91039	30.42340	30.80776	30.95283	31.30548	31.09890	30.56305	28.96556	27.54158	27.24896	26.79111	26.06955	23.96787	23.11671	22.36201	21.03979	20.28150	19.66615
32.25222	31.75577	31.72215	31.67912	31.21510	31.13515	31.13492	31.04117	30.62838	30.42618	30.27540	30.01412	29.88654	29.86592	29.86669	29.97676	29.98382	29.98460	30.01186	30.01264	29.97795	29.98606	29.44620	29.80382	29.85809	29.92945	29.96945	30.08402	30.46241	30.46321	30.29817	29.88872	29.91154	29.98682	30.13134	30.74789	30.75040	30.72216	30.48094	29.43551	27.69565	27.24162	26.51959	26.06833	24.11800	23.84631	22.42275	21.10275	20.65543	20.32691
31.83464	31.72161	31.60755	31.21457	31.13463	31.13440	31.04066	30.62787	30.38290	30.32304	29.98330	29.85571	29.83508	29.76981	29.81348	29.90215	29.90293	29.96708	30.01213	29.95009	29.94681	29.45725	29.45802	29.78103	29.78809	29.85913	29.94831	30.08428	30.43593	30.43672	30.31836	30.00667	29.91180	29.98708	30.19641	30.49146	30.49037	30.26232	30.06391	29.90799	28.24464	27.27798	26.51982	26.06857	25.19948	24.09988	22.43978	21.53288	20.82596	20.59598
31.71270	31.60702	31.06126	31.06207	30.98243	30.49898	30.11471	30.11548	29.90005	29.87050	29.87127	29.83460	29.76933	29.76800	29.77085	29.86057	29.32972	29.43369	29.83727	29.83280	29.38659	29.39572	29.39648	29.44543	29.78207	29.84263	29.94858	30.08769	30.45611	30.45691	30.43264	30.34249	30.21165	30.21454	30.48567	30.50242	30.49063	30.41061	30.11742	30.04887	28.55939	27.54988	27.19380	26.40773	25.38259	24.29692	23.78674	22.07679	21.53359	20.82665
31.55220	31.06075	30.88509	30.80546	30.37549	30.12492	30.11499	29.69887	29.60974	29.61049	29.52827	29.43501	29.72254	29.72329	29.72405	29.20992	29.22349	29.22424	29.30387	29.33198	29.33273	29.34186	29.34786	29.41426	29.71214	29.74015	29.91321	30.19682	30.45638	30.47501	30.48105	30.48185	30.42915	30.43205	30.46704	30.49009	30.49089	30.41086	30.25627	30.14154	29.95113	28.50049	27.55081	26.88098	25.66972	25.12805	23.94047	23.20611	22.28401	21.55639
31.02787	30.79872	30.72528	30.43140	30.32561	30.12520	29.70882	29.60925	29.61001	29.49746	29.41675	29.05418	29.31020	29.65404	29.42306	29.16833	29.18922	29.22451	29.17398	29.32074	29.32148	29.34213	29.36488	29.41452	29.41529	29.74041	29.90278	29.99916	30.26584	30.47527	30.47607	30.42337	30.40634	30.40714	30.43310	30.41125	30.18084	30.49195	30.33108	30.74955	30.66736	28.73189	28.44052	27.22029	26.06863	25.24072	24.47379	24.10428	23.61443	22.42669
30.79822	30.72478	29.63827	29.62338	29.58341	29.58418	29.39485	29.29528	29.29603	29.13385	28.70716	28.70685	29.05520	29.32482	29.32557	29.19262	29.14762	29.14837	29.13970	29.14045	29.27069	29.27144	29.34315	29.36590	29.41555	29.51961	29.79070	29.87638	30.00020	30.21875	30.21954	30.42364	30.40975	30.41055	30.43336	30.44361	30.44861	30.56464	31.11366	30.91603	30.85015	30.37511	28.55115	27.81051	27.10563	25.44461	25.25734	24.47462	24.17763	23.79239
30.17881	29.79402	29.54455	29.50458	29.50533	29.31914	29.38676	29.29555	29.13337	29.11007	28.71161	28.70712	28.64811	28.64885	28.74047	29.18661	29.14475	29.14550	29.14624	29.14071	29.13516	29.00861	29.24837	29.29912	29.36692	29.41762	29.57094	29.81403	29.83589	29.83772	30.20513	30.40922	30.41002	30.43284	30.46982	30.71023	30.78344	31.18554	31.11393	31.22433	30.87718	30.35752	28.77277	27.88850	27.37902	26.29688	25.47700	25.18824	24.68738	24.21627
29.79352	29.54407	29.44875	29.42652	29.17764	29.17837	28.30636	28.41055	28.99243	28.99318	28.93374	28.71157	28.64837	28.64911	28.63206	28.70591	28.74222	28.74924	29.14652	29.13679	29.00813	29.00887	29.00961	29.03864	29.08862	29.36899	29.57120	29.70129	29.82043	29.76565	29.81465	30.33270	30.41028	30.44254	30.47428	30.79863	30.94590	31.18581	31.35924	31.54237	31.17709	30.35779	28.89907	27.94780	27.59601	26.97240	26.27225	25.47786	25.20906	24.90373
25.21892	25.21951	26.01719	26.12642	26.10721	26.38679	26.84493	27.02014	27.97162	28.95000	28.90625	28.71183	28.70839	28.69135	28.64396	28.62469	28.63928	28.62457	28.66333	29.02024	29.00839	29.00913	29.00987	29.01061	29.03964	29.10849	29.57146	29.64495	29.76513	29.76591	29.81491	30.20561	30.41055	30.44701	30.62151	30.94534	31.20834	31.50879	31.63316	31.62785	31.54345	30.40742	29.34608	28.69356	28.00547	27.88471	27.11518	26.27314	25.86081	25.39073
11.73734	11.73758	12.69031	15.52179	17.57759	18.34593	20.75145	22.64551	24.28113	26.38791	26.78083	27.54739	27.49163	28.60584	28.58447	28.34250	28.36336	28.44896	28.62557	28.64025	28.75877	28.97694	28.97767	29.00983	29.03990	29.07522	29.29675	29.64626	29.81889	29.88886	30.04458	30.21741	30.39242	30.61259	30.93744	31.52881	31.52963	31.86220	32.19213	32.11633	31.84577	30.93333	30.10345	29.15689	28.65461	27.95752	27.88565	27.00574	26.59341	25.92895
2.754210	2.754262	3.479138	4.319554	5.567137	6.471368	8.328833	11.31261	14.82988	17.42219	20.26488	23.58857	25.23262	25.34411	26.34786	27.17316	27.26795	27.78855	28.41856	28.60249	28.59620	28.72731	28.72804	28.91447	29.04645	29.08701	29.30644	29.57341	29.71647	29.89960	30.10985	30.27586	30.39268	30.74041	31.38861	31.60881	31.94663	32.10325	32.19241	32.35739	32.04813	31.30676	30.93438	30.05509	29.06256	28.44365	27.95111	27.36882	26.77716	26.58041
1.884675	1.878448	1.970813	2.107257	2.520281	2.552919	2.725105	3.349772	3.844102	5.253345	7.682175	10.16293	13.08053	15.84528	18.69458	20.70656	24.14274	26.12417	27.49922	27.85154	27.85223	27.85295	28.44679	28.45381	28.98873	29.15956	29.30670	29.55737	29.63524	29.96486	30.14156	30.17277	30.48838	30.81828	31.61097	32.25189	32.19293	32.30625	32.57794	32.59713	32.30600	31.30704	31.01042	30.19619	29.74757	28.45756	28.44461	27.49431	27.29937	27.09148
1.508082	1.535269	1.709097	1.709132	1.709167	1.779810	1.779843	1.931961	2.204005	2.445561	2.461905	2.853044	3.647488	5.012327	6.788110	9.558705	12.77748	17.31033	21.53274	23.95696	26.47179	27.50008	27.86661	28.49386	28.65215	29.06202	29.30696	29.59385	29.93917	29.99657	30.11374	30.26844	30.81771	31.61042	32.45127	32.45213	32.45299	32.69703	32.94201	32.88406	32.55731	31.94904	31.29340	30.24478	29.76569	28.72688	28.47218	28.19574	27.49524	27.40656
1.380686	1.489336	1.500228	1.576295	1.576326	1.595161	1.546309	1.546342	1.731050	1.747809	1.867346	1.837064	2.081536	2.182147	2.252812	2.567926	4.073851	5.842062	9.005893	13.13863	18.36917	22.93090	26.01793	27.61224	28.49486	28.75373	29.32712	29.92259	30.04417	30.19487	30.36224	31.57713	32.41927	32.63952	33.17008	33.20349	33.18550	33.56890	33.43124	33.34981	32.90531	32.22031	31.95012	31.28815	29.86050	29.40073	28.79825	28.19598	28.12153	28.01003
1.363999	1.364024	1.472675	1.483565	1.559632	1.510777	1.436228	1.496004	1.528624	1.568151	1.554594	1.554625	1.772343	1.924474	1.924508	1.974757	2.023690	2.333377	2.830264	3.852251	5.964386	11.22494	15.23400	21.08304	25.32818	27.95799	28.49069	29.96895	30.16077	30.50816	31.57653	32.41865	32.66617	33.75324	33.91032	34.06525	34.57448	34.69563	34.56535	33.97110	33.75964	32.90643	32.22141	31.74785	30.39017	29.78265	29.47633	29.25573	28.26851	27.98474
1.364014	1.364040	1.293458	1.472719	1.478178	1.451047	1.418482	1.428958	1.428986	1.436330	1.483996	1.473571	1.466280	1.520629	1.835725	1.843081	1.763561	1.763598	2.139525	2.206903	2.444197	3.214037	4.999770	7.997862	14.04801	20.59668	25.04951	28.30914	29.97001	30.45076	31.30646	32.31603	32.66059	33.56574	33.90956	34.47219	34.60153	34.69593	34.69683	34.65891	34.10606	33.76079	32.90020	32.22250	30.98371	30.39120	30.29741	29.91233	29.12745	27.94503
1.293423	1.293448	1.255453	1.293497	1.437459	1.437484	1.404916	1.418524	1.412706	1.420050	1.420079	1.411743	1.363086	1.363112	1.439190	1.439217	1.439245	1.509894	1.645737	1.688681	1.705463	2.201781	2.332140	2.905073	4.164840	6.934206	12.61014	19.68737	23.97436	28.61238	30.32500	30.50236	32.02777	32.35341	33.13915	34.36023	34.45451	34.58385	34.69713	34.65921	34.61708	34.10228	33.66857	32.87456	31.88234	30.88917	30.37358	30.07862	29.08566	27.97261
1.293438	1.293462	1.255467	1.255491	1.293536	1.404911	1.404933	1.388662	1.352970	1.255221	1.255247	1.254227	1.335940	1.363127	1.363153	1.390341	1.362121	1.362143	1.509939	1.545505	1.580076	1.683335	1.873523	1.889861	2.514378	2.964755	3.584737	6.769373	12.19438	18.45876	23.94412	27.05738	28.21085	28.57565	30.28367	31.91265	33.98821	34.04472	34.52723	34.52813	34.49964	34.39449	33.81649	33.53844	31.92543	31.68804	30.37385	30.07889	28.80874	28.05438
1.491884	1.491916	1.329002	1.319633	1.368546	1.444620	1.408083	1.337493	1.234310	1.158284	1.169169	1.242741	1.242765	1.363142	1.363168	1.348550	1.286081	1.286102	1.336110	1.509984	1.545548	1.559188	1.662447	1.850543	1.866878	1.960268	2.307264	2.790108	3.650883	6.366180	10.96638	16.19486	19.32269	22.96435	26.29604	29.63362	31.01907	32.58675	32.77229	32.77317	34.13169	33.81593	33.53790	33.47152	31.83853	31.06145	30.19714	29.22760	28.38553	27.97264
2.485302	2.144260	2.042797	1.970784	1.938247	1.902785	1.522801	1.408124	1.337533	1.234346	1.242731	1.242755	1.324263	1.363157	1.363183	1.363209	1.299696	1.299719	1.314393	1.336150	1.381531	1.491265	1.491294	1.627151	1.645577	1.655035	1.738469	2.027134	2.030318	2.420031	3.316100	5.004217	8.340782	11.84508	15.35917	19.78481	23.06109	25.48527	26.83477	27.52380	29.39782	30.99223	30.99301	30.99379	30.33312	30.18061	29.22715	28.38509	27.97228	27.38404
2.815139	2.766338	2.665730	2.626130	2.626204	2.626279	2.604411	2.494575	2.323728	2.079335	1.807584	1.595775	1.518456	1.518495	1.518534	1.578332	1.578372	1.399130	1.352882	1.358343	1.383639	1.382620	1.480444	1.491339	1.627200	1.636658	1.540984	1.541015	1.522184	1.652620	1.767229	2.256008	2.260248	3.926228	4.470570	6.944257	10.00116	12.56104	15.77088	18.11884	18.63549	19.52521	21.02268	22.08832	22.07092	22.69638	22.69684	22.02638	21.89968	20.58587
3.016132	2.820678	2.820761	2.808314	2.955057	2.956186	2.918239	2.918322	2.918406	2.804411	2.804494	2.804575	2.873577	2.830195	2.319605	2.319675	2.319746	2.290521	2.279077	2.003171	1.948637	1.483571	1.494467	1.592296	1.595468	1.535732	1.535762	1.522172	1.522201	1.522229	1.620066	1.636869	1.636901	1.989669	2.056245	2.577963	2.602893	3.416309	4.720628	5.736770	6.606395	6.959756	7.017495	7.017617	7.384208	7.375926	7.098864	7.094779	6.393764	6.366681
3.016158	2.820701	2.808257	2.840929	2.955082	2.956211	2.959422	2.963685	2.969203	2.969287	2.969373	2.948361	2.929628	2.918211	2.918292	2.945538	2.945620	2.951135	2.951218	2.951300	2.667959	2.521338	2.455452	1.885038	1.831475	1.603896	1.603928	1.581959	1.560253	1.560283	1.522275	1.381021	1.527766	1.593003	1.593029	1.529756	1.529785	1.529815	2.013510	2.043980	2.044021	2.028315	2.108145	2.108183	2.325617	2.341413	2.345657	2.345701	2.329983	2.330019
2.820642	2.820725	2.847968	2.840953	2.955108	2.959370	2.963625	2.969142	2.969228	2.969312	2.980895	2.953818	2.953904	2.935170	2.935253	2.944749	2.966566	2.972084	2.985772	2.985859	2.990126	2.990215	2.907900	2.903795	2.581481	2.364670	2.282763	2.072324	1.696115	1.560300	1.560329	1.522320	1.522348	1.522377	1.386546	1.373987	1.374012	1.360398	1.398947	1.453319	1.464214	1.456893	1.598223	1.600351	1.622119	1.691201	1.723843	1.723874	1.771266	1.771291
2.891279	2.891363	2.891448	2.853507	2.845236	2.959395	2.964904	2.969167	2.969252	2.969337	2.971513	2.981005	2.959361	2.954014	2.836032	2.917608	2.944859	2.972108	2.985796	2.985883	2.990149	2.990237	2.985091	3.016676	3.012572	2.949815	2.824914	2.593751	2.171925	2.078748	1.643952	1.592979	1.522365	1.522393	1.386561	1.315941	1.183822	1.183844	1.270819	1.273991	1.152050	1.156268	1.156288	1.283042	1.283065	1.293958	1.342898	1.341871	1.488649	1.488671
2.989505	2.978299	2.891472	2.853531	2.846305	2.959421	2.959497	2.965014	2.969278	2.971452	2.949807	2.959299	2.959385	2.845382	2.845466	2.917633	2.944883	2.944967	2.958654	2.990093	2.990173	2.990261	3.044883	3.017748	3.014691	3.012680	3.003336	2.870059	2.849182	2.848211	2.403893	2.344204	2.110305	1.636147	1.524532	1.388700	1.317029	1.283399	1.283424	1.274005	1.274029	1.176225	1.176247	1.185225	1.245033	1.283102	1.342913	1.342937	1.489716	1.492891
2.999967	2.891412	2.886065	2.886148	2.927813	2.926852	2.926929	2.927011	2.931275	2.933449	2.942940	2.943025	2.943111	2.845405	2.905252	2.944822	2.944907	2.958591	2.986927	2.982832	2.996476	3.147856	3.119680	3.114332	3.125937	3.033650	3.035831	2.997880	2.955737	2.860152	2.804838	2.548763	2.453302	2.379575	2.296794	1.924536	1.620239	1.624090	1.484733	1.484767	1.498558	1.498598	1.422429	1.330068	1.368149	1.416419	1.416453	1.552738	1.552773	1.552803
2.891353	2.891437	2.891521	2.927755	2.927838	2.926877	2.926953	2.927036	2.931299	2.933473	2.933558	2.943049	2.943135	2.943221	2.943306	2.955712	2.944931	2.958615	2.986950	2.987041	3.167675	3.234818	3.227580	3.218247	3.125962	3.035769	3.035856	3.030508	3.019726	2.943735	2.839445	2.757156	2.757235	2.732238	2.746990	2.611206	2.590306	2.590382	2.590458	2.606838	2.606914	2.514595	2.524117	2.531542	2.591407	2.591485	2.523291	2.518106	2.217666	2.217721
2.891378	2.891461	2.891546	2.884321	2.926819	2.926903	2.926978	2.927061	2.931324	2.933497	2.933582	2.943073	2.943159	2.943245	2.937056	2.944870	2.944955	2.945040	2.986973	3.063573	3.204930	3.226516	3.227607	3.227697	3.166824	3.142831	3.117390	3.101175	3.060609	3.019836	2.919739	3.002578	2.991792	2.823020	2.805358	2.805440	2.801327	3.251637	3.175636	3.121372	2.994652	2.994738	3.047076	3.040864	3.167567	3.167653	3.140560	2.960273	2.960352	2.960422
2.891402	2.891486	2.860255	2.865554	2.865634	2.916485	2.925958	2.851028	2.851111	2.851193	2.786919	2.845304	2.845388	2.845473	2.882749	2.892653	2.890646	2.986905	2.988042	3.047901	3.112342	3.099874	3.099964	3.148958	3.149049	3.142856	3.114076	3.103295	3.055393	2.979405	3.019946	3.020032	3.020118	2.995984	2.878687	2.835872	3.181782	3.181869	3.175661	3.043502	3.043590	3.049111	3.047100	3.182204	3.182292	3.155203	3.155289	2.993910	2.965628	2.965699
2.891427	2.869593	2.697309	2.697386	2.702683	2.769830	2.779301	2.780427	2.655554	2.655634	2.775239	2.796430	2.796513	2.769432	2.769514	2.889130	2.932504	2.932594	2.987019	2.978738	3.029171	3.029260	3.061952	3.100078	3.142792	3.016200	3.016287	3.016373	2.935863	2.935952	2.933946	2.919362	2.995533	3.014491	3.014574	3.189152	3.205929	3.202873	3.050783	3.050870	3.045712	3.065440	3.168798	3.168886	3.098314	3.099452	3.088668	3.018092	2.994016	2.985685
2.684840	2.676568	2.528926	2.529001	2.529076	2.675833	2.697834	2.655495	2.655576	2.655655	2.782576	2.791019	2.781912	2.769453	2.769536	2.769619	2.903880	2.915880	2.915968	2.969345	2.969424	3.029284	3.029372	3.028414	2.811141	2.793425	2.875022	2.875106	2.875190	2.906707	2.885056	2.880953	2.992684	3.014513	3.204813	3.178691	3.178780	3.061589	3.007325	3.002166	3.045735	3.045821	3.043810	3.043896	3.066774	3.066862	2.979978	2.980063	3.018201	3.000417
2.684862	2.529915	2.513693	2.512724	2.512798	2.534604	2.540104	2.563158	2.655597	2.655676	2.701102	2.722085	2.781934	2.782020	2.769557	2.769640	2.748807	2.868427	2.877924	2.886377	2.904241	2.871725	2.870765	2.811076	2.811162	2.811247	2.793530	2.875128	2.875211	2.875297	2.880886	2.880973	2.881062	2.992796	2.988407	3.056194	3.032159	2.979991	2.973399	2.908260	2.864861	2.865993	2.920430	2.935209	2.936343	2.936430	2.936514	2.936599	2.980172	2.973945
2.731444	2.556027	2.522278	2.516920	2.512819	2.512894	2.534692	2.561089	2.653529	2.655697	2.657867	2.647917	2.667856	2.678807	2.742412	2.745612	2.745692	2.746818	2.748991	2.812825	2.821269	2.826585	2.799499	2.809004	2.811183	2.793468	2.793551	2.793634	2.793716	2.790657	2.790740	2.719976	2.720059	2.720141	2.720215	2.861606	2.991083	2.973339	2.973422	2.908282	2.864883	2.866014	2.866097	2.670125	2.702632	2.876658	2.876742	2.876826	2.904091	2.904166
2.761146	2.560222	2.545261	2.516941	2.517015	2.517091	2.512981	2.632581	2.653550	2.653629	2.639498	2.462368	2.468716	2.657093	2.666364	2.690887	2.681556	2.683727	2.690083	2.766878	2.772182	2.772267	2.799520	2.799603	2.797594	2.750015	2.733794	2.733876	2.733958	2.730897	2.730979	2.719996	2.720079	2.720160	2.720235	2.774667	2.829101	2.991192	2.973445	2.908305	2.864904	2.866035	2.757031	2.702757	2.703887	2.801814	2.876762	2.876847	2.795392	2.795465
2.560163	2.549377	2.545282	2.545359	2.523513	2.522545	2.632527	2.632603	2.642081	2.572151	2.458131	2.460297	2.473960	2.645614	2.655517	2.642006	2.638948	2.649894	2.663573	2.705877	2.728731	2.772288	2.772370	2.772453	2.754141	2.750035	2.733815	2.733896	2.733978	2.730918	2.730999	2.731080	2.720098	2.720180	2.720254	2.720336	2.774770	2.773805	2.855417	2.837666	2.652942	2.653021	2.702695	2.702776	2.702856	2.801833	2.801916	2.795327	2.702998	2.703070
2.489560	2.485463	2.545302	2.545380	2.522490	2.522566	2.522631	2.522706	2.528005	2.408548	2.458150	2.472856	2.473979	2.474058	2.532861	2.522484	2.557462	2.557539	2.663593	2.667859	2.712449	2.716718	2.678761	2.678843	2.756255	2.754243	2.750139	2.733917	2.714097	2.714177	2.719494	2.724813	2.720118	2.728585	2.728660	2.720355	2.720437	2.773824	2.773907	2.670715	2.582299	2.582377	2.664664	2.686487	2.702875	2.789932	2.790014	2.675938	2.578169	2.415154
2.488536	2.485483	2.485560	2.522435	2.512071	2.512145	2.522652	2.522727	2.403270	2.408566	2.446675	2.458244	2.472951	2.473031	2.473109	2.532958	2.560618	2.560697	2.571235	2.621703	2.625961	2.691256	2.678781	2.760378	2.760463	2.754264	2.732358	2.716133	2.681509	2.627241	2.627318	2.632439	2.644047	2.701429	2.728679	2.720374	2.719408	2.719490	2.670653	2.594636	2.590521	2.582395	2.653138	2.653217	2.691347	2.685128	2.648576	2.512749	2.387792	2.387856
2.488555	2.485502	2.469925	2.460606	2.512091	2.512166	2.512230	2.304371	2.304444	2.304515	2.304588	2.304660	2.272129	2.291015	2.467693	2.467770	2.523646	2.561762	2.589036	2.591209	2.625980	2.688136	2.760316	2.760399	2.760484	2.754284	2.732379	2.681451	2.654355	2.627260	2.621902	2.632458	2.652450	2.652531	2.693136	2.684830	2.671279	2.625393	2.594574	2.594653	2.549721	2.549798	2.582491	2.653236	2.647016	2.640796	2.515841	2.512766	2.512842	2.512908
2.488575	2.485522	2.469945	2.479441	2.512113	2.512187	2.291787	2.224356	2.225471	2.258141	2.266780	2.272075	2.272146	2.272218	2.294241	2.458379	2.507363	2.523742	2.591146	2.593319	2.593392	2.772810	2.767662	2.767746	2.767831	2.760587	2.732400	2.676036	2.654375	2.621845	2.624017	2.532813	2.543374	2.652550	2.684769	2.671220	2.671299	2.617023	2.582006	2.554906	2.549739	2.549816	2.560766	2.582587	2.582664	2.516647	2.510422	2.512784	2.512859	2.474870
2.485465	2.469889	2.452224	2.452296	2.479534	2.476476	2.308105	2.221240	2.225488	2.258158	2.263663	2.265822	2.272163	2.272235	2.294258	2.458397	2.458475	2.515003	2.588458	2.598568	2.761875	2.772830	2.767682	2.767766	2.767852	2.760607	2.737656	2.676057	2.621785	2.600124	2.602296	2.543308	2.543391	2.711967	2.671162	2.671240	2.671318	2.617041	2.552748	2.554923	2.555002	2.549833	2.560783	2.560860	2.551115	2.524012	2.516740	2.380043	2.371530	2.371594
2.619262	2.571698	2.452245	2.381684	2.387189	2.387261	2.384191	2.224390	2.226549	2.258176	2.263680	2.356124	2.348253	2.294200	2.371395	2.462597	2.487769	2.495169	2.598504	2.767052	2.761896	2.761981	2.756833	2.756917	2.757002	2.757086	2.710503	2.676077	2.621805	2.601191	2.610696	2.543324	2.543407	2.657632	2.653513	2.611469	2.519141	2.519218	2.552765	2.554940	2.674609	2.560723	2.560801	2.560878	2.550083	2.522980	2.418903	2.371472	2.371546	2.371609
2.619284	2.543294	2.316434	2.365404	2.381775	2.387280	2.387342	2.327644	2.226566	2.259237	2.356071	2.364501	2.394250	2.413142	2.413223	2.487705	2.483604	2.483684	2.483765	2.587099	2.761916	2.762002	2.762086	2.756937	2.757022	2.757106	2.740886	2.703273	2.621825	2.610637	2.453093	2.543341	2.559730	2.614166	2.607951	2.521179	2.519159	2.519236	2.519312	2.546567	2.557517	2.557593	2.536685	2.545154	2.518720	2.516699	2.371415	2.371487	2.371561	2.371624
2.543242	2.304255	2.304327	2.300223	2.300292	2.300364	2.300424	2.231945	2.239327	2.259254	2.357135	2.357205	2.348289	2.394347	2.394424	2.447998	2.448074	2.455468	2.407476	2.471310	2.560015	2.566375	2.566456	2.756958	2.757042	2.757126	2.757211	2.723787	2.626033	2.517408	2.512899	2.512975	2.614298	2.607896	2.544179	2.527487	2.519176	2.519253	2.519329	2.519405	2.530928	2.536628	2.536704	2.545172	2.518738	2.382905	2.372481	2.372553	2.371577	2.371639
2.304203	2.304273	2.304345	2.300241	2.300311	2.300382	2.302530	2.245537	2.239344	2.266583	2.357152	2.357224	2.358339	2.346290	2.346361	2.361067	2.420921	2.420995	2.421070	2.444155	2.463052	2.463134	2.566474	2.756978	2.757063	2.757146	2.757231	2.733232	2.633383	2.524757	2.512916	2.512993	2.590020	2.606865	2.606938	2.528552	2.519194	2.519271	2.519347	2.519422	2.503766	2.531020	2.536721	2.469082	2.399154	2.399230	2.382994	2.417787	2.417863	2.410576
2.346993	2.304291	2.304363	2.301303	2.300329	2.302488	2.245483	2.245554	2.239360	2.266600	2.364483	2.358287	2.358357	2.344217	2.330076	2.344782	2.344857	2.421012	2.421088	2.444172	2.463068	2.463150	2.463230	2.686141	2.680993	2.751731	2.755157	2.755240	2.601041	2.539438	2.528646	2.519296	2.590038	2.590117	2.602763	2.550313	2.519211	2.519289	2.519364	2.432462	2.519517	2.503857	2.465878	2.387553	2.438000	2.438082	2.432425	2.504790	2.504867	2.417943
2.331363	2.324133	2.304382	2.304452	2.304522	2.311901	2.245499	2.245570	2.251077	2.267450	2.331897	2.364573	2.360466	2.346325	2.350160	2.344799	2.344873	2.355816	2.410237	2.433320	2.452215	2.463166	2.463246	2.642883	2.642966	2.618973	2.619053	2.600978	2.535834	2.535916	2.532853	2.519314	2.519393	2.394449	2.394516	2.528587	2.540972	2.533711	2.512042	2.492277	2.476620	2.476693	2.465895	2.414851	2.414927	2.430749	2.447137	2.469712	2.426295	2.420923
2.369632	2.367619	2.340526	2.329120	2.311846	2.316094	2.245516	2.245587	2.251093	2.267466	2.321880	2.370860	2.370932	2.415317	2.423752	2.433234	2.486189	2.410179	2.410255	2.433337	2.433404	2.427205	2.419319	2.452003	2.466731	2.455936	2.456014	2.456090	2.532710	2.532791	2.532870	2.523522	2.519411	2.394465	2.394531	2.490553	2.533653	2.530584	2.481733	2.481806	2.476638	2.476710	2.465912	2.414866	2.355140	2.424466	2.428742	2.443031	2.426311	2.426375
2.369650	2.369724	2.369799	2.342704	2.326476	2.323819	2.299872	2.245603	2.251110	2.270616	2.327331	2.360009	2.375129	2.423695	2.433175	2.503901	2.503980	2.487753	2.428049	2.410346	2.406225	2.406300	2.406374	2.408539	2.408615	2.423342	2.423419	2.423495	2.302343	2.320821	2.451353	2.532966	2.523619	2.519505	2.497829	2.473800	2.470729	2.470804	2.470878	2.470951	2.471026	2.465855	2.384382	2.384454	2.414958	2.415035	2.442968	2.443046	2.435775	2.435841
2.432567	2.432642	2.372947	2.345853	2.363668	2.363746	2.327059	2.299960	2.251126	2.251197	2.267572	2.331599	2.382040	2.431027	2.431103	2.541962	2.542041	2.487771	2.487850	2.470148	2.466027	2.406318	2.406391	2.408557	2.408632	2.392400	2.407130	2.303931	2.295027	2.320836	2.418755	2.451447	2.523636	2.519523	2.495488	2.473817	2.473891	2.473967	2.470895	2.427477	2.427552	2.427625	2.411390	2.411463	2.545454	2.545533	2.431437	2.435712	2.435790	2.435856
2.432586	2.432660	2.372966	2.390779	2.456063	2.559387	2.332510	2.299977	2.251143	2.251214	2.262775	2.289597	2.382057	2.431045	2.431120	2.431196	2.487712	2.487789	2.488914	2.493380	2.471481	2.466121	2.418963	2.408574	2.408649	2.392416	2.399819	2.407222	2.304020	2.304095	2.402013	2.407524	2.461961	2.495442	2.473761	2.392293	2.392366	2.392440	2.392513	2.427494	2.427569	2.427642	2.427716	2.545393	2.545471	2.545550	2.467978	2.416831	2.435805	2.435871
2.432605	2.372908	2.390721	2.456004	2.559326	2.592011	2.554253	2.332599	2.289199	2.251230	2.262792	2.262864	2.420537	2.420614	2.431138	2.433304	2.433382	2.488853	2.570456	2.569489	2.549682	2.478897	2.413749	2.413823	2.408667	2.416066	2.416142	2.402003	2.407313	2.325854	2.325927	2.347745	2.386666	2.406584	2.406646	2.384973	2.392382	2.392456	2.397771	2.435899	2.429683	2.427658	2.429831	2.522329	2.545488	2.545567	2.413625	2.413698	2.416923	2.435885
2.371591	2.377099	2.417908	2.559268	2.558735	2.558813	2.548010	2.417049	2.332691	2.272984	2.251319	2.349832	2.393382	2.431080	2.433246	2.441683	2.495066	2.570395	2.570476	2.569508	2.565389	2.478915	2.413766	2.409655	2.413916	2.416083	2.416159	2.418327	2.407329	2.325869	2.325943	2.326812	2.406530	2.406602	2.406663	2.406735	2.392398	2.397714	2.397787	2.386987	2.380770	2.429773	2.429847	2.429920	2.545505	2.545584	2.413640	2.413714	2.413789	2.417000
2.341698	2.341773	2.417926	2.547593	2.542452	2.542531	2.515424	2.515500	2.417143	2.338214	2.338288	2.349849	2.360370	2.409359	2.441624	2.441700	2.495084	2.570415	2.570495	2.570572	2.489315	2.484163	2.479008	2.413857	2.416026	2.416100	2.416176	2.399943	2.407346	2.407423	2.340371	2.419042	2.413880	2.506566	2.506628	2.414087	2.419401	2.397730	2.397803	2.387003	2.387078	2.380858	2.380932	2.429937	2.459865	2.478827	2.413656	2.304985	2.305059	2.417016
2.341716	2.341791	2.341868	2.471535	2.547690	2.566556	2.566623	2.531179	2.498678	2.417235	2.346660	2.350911	2.350985	2.360463	2.441641	2.441718	2.495102	2.570434	2.570513	2.494498	2.494562	2.494641	2.484257	2.483286	2.483363	2.483438	2.416193	2.416267	2.400033	2.407439	2.434695	2.427438	2.568856	2.619558	2.619625	2.566127	2.414177	2.414252	2.397819	2.387019	2.364491	2.356173	2.356246	2.350880	2.416195	2.429910	2.304928	2.304999	2.318720	2.393480
2.340690	2.341808	2.352753	2.477815	2.566494	2.566576	2.566642	2.537491	2.510396	2.468253	2.421506	2.350929	2.302088	2.322436	2.430788	2.441735	2.495120	2.570453	2.570533	2.502881	2.513403	2.513485	2.494735	2.484350	2.483381	2.483456	2.628207	2.416284	2.416358	2.434636	2.624975	2.617722	2.606928	2.619576	2.619643	2.566144	2.473995	2.414268	2.392594	2.381792	2.364507	2.364579	2.356262	2.356333	2.393698	2.429926	2.304942	2.305014	2.333619	2.365178
2.352618	2.352693	2.385376	2.439794	2.560252	2.560333	2.560398	2.537511	2.510416	2.554348	2.465387	2.437266	2.366688	2.366766	2.430806	2.441752	2.505172	2.570472	2.505328	2.502899	2.513421	2.513502	2.513581	2.494829	2.483398	2.650937	2.639099	2.416301	2.423703	2.624916	2.624994	2.617741	2.606947	2.614357	2.581804	2.581881	2.475061	2.414284	2.414357	2.392682	2.365572	2.365644	2.365717	2.380475	2.393713	2.429942	2.417423	2.386589	2.333633	2.352593
2.379587	2.374447	2.374525	2.374601	2.446150	2.560353	2.560418	2.560497	2.581459	2.581540	2.614233	2.605765	2.605843	2.628908	2.499803	2.512427	2.505191	2.505267	2.505346	2.513788	2.513438	2.513519	2.703847	2.700790	2.685179	2.663514	2.671562	2.448766	2.423720	2.657553	2.651348	2.617760	2.617839	2.581757	2.581822	2.581899	2.494989	2.415349	2.414374	2.414446	2.365587	2.365659	2.372026	2.377344	2.435128	2.469069	2.468094	2.409695	2.418170	2.395245
2.374390	2.374465	2.374543	2.374618	2.364651	2.452509	2.490615	2.545040	2.566861	2.581559	2.614252	2.636073	2.636156	2.628927	2.624829	2.595019	2.505209	2.505286	2.513728	2.513806	2.502998	2.635419	2.638638	2.703948	2.704032	2.682369	2.644400	2.644482	2.619438	2.656525	2.651368	2.650397	2.624142	2.581775	2.596507	2.600777	2.600857	2.495084	2.495160	2.627040	2.578113	2.382454	2.382529	2.437169	2.475304	2.475381	2.502739	2.502817	2.421333	2.421397
2.374408	2.374483	2.374560	2.367722	2.370929	2.452527	2.490634	2.545059	2.545141	2.546264	2.581661	2.614353	2.630740	2.630824	2.608543	2.606533	2.513588	2.513666	2.523155	2.516960	2.517024	2.593205	2.597468	2.600686	2.600768	2.644336	2.644419	2.644500	2.642488	2.657592	2.657670	2.656700	2.613288	2.581793	2.600716	2.600795	2.600874	2.666199	2.670472	2.670553	2.637938	2.578207	2.518089	2.518166	2.491056	2.491135	2.502754	2.502833	2.502913	2.502978
2.374425	2.374500	2.374578	2.377783	2.367815	2.367894	2.487521	2.493033	2.507115	2.508238	2.511452	2.581761	2.603583	2.619972	2.619432	2.606552	2.513606	2.513684	2.516900	2.516978	2.517042	2.517122	2.593302	2.600704	2.600786	2.600866	2.644438	2.644519	2.682653	2.715355	2.682818	2.657767	2.613307	2.581811	2.600733	2.600812	2.600892	2.666217	2.666297	2.637877	2.637957	2.632597	2.588791	2.588868	2.518259	2.491151	2.502770	2.502848	2.715001	2.502992
2.309231	2.374518	2.370423	2.370498	2.361572	2.367911	2.487539	2.487617	2.479991	2.507212	2.511470	2.418725	2.581860	2.630862	2.619451	2.605948	2.595158	2.513702	2.516918	2.516996	2.517059	2.517140	2.600642	2.600722	2.600804	2.600884	2.649893	2.682591	2.682672	2.682756	2.682837	2.682918	2.602699	2.602778	2.557256	2.557335	2.600909	2.600991	2.601070	2.642942	2.632538	2.636810	2.643182	2.588886	2.588964	2.529895	2.524536	2.524614	2.524695	2.503008
2.374461	2.374536	2.374613	2.372602	2.407372	2.476624	2.487557	2.503939	2.509455	2.512666	2.518797	2.518877	2.565573	2.619390	2.615291	2.605967	2.595177	2.513721	2.516936	2.517014	2.517077	2.524477	2.600660	2.600740	2.600823	2.600902	2.600985	2.649992	2.677254	2.677338	2.677419	2.677500	2.677583	2.602796	2.559368	2.557352	2.557430	2.557512	2.503219	2.595926	2.643041	2.637877	2.642151	2.632403	2.600519	2.601650	2.601729	2.525679	2.540453	2.540519
2.374479	2.374554	2.374631	2.407314	2.575869	2.487512	2.487575	2.509393	2.509473	2.524168	2.524250	2.526419	2.564547	2.619409	2.615310	2.605986	2.606067	2.516874	2.526362	2.526440	2.524414	2.600599	2.600678	2.600758	2.600841	2.595484	2.592427	2.587273	2.625408	2.633864	2.633944	2.677519	2.677602	2.677683	2.559385	2.557368	2.519387	2.503157	2.497994	2.498071	2.599560	2.642089	2.642169	2.491043	2.536333	2.601667	2.633222	2.932390	2.932480	2.932550
2.374496	2.374571	2.407257	2.483419	2.552669	2.552750	2.514769	2.514847	2.525150	2.525230	2.526356	2.542743	2.564565	2.629874	2.615330	2.615409	2.609222	2.618707	2.526380	2.526458	2.573355	2.593297	2.593376	2.593454	2.600858	2.592363	2.592445	2.587292	2.587370	2.587451	2.609277	2.625666	2.677620	2.563525	2.559402	2.443207	2.503093	2.503173	2.503250	2.498087	2.606916	2.606994	2.498323	2.503645	2.536349	2.633155	2.818126	2.932409	2.932499	2.932569
2.374514	2.374589	2.374666	2.416739	2.531555	2.564248	2.568486	2.530521	2.530603	2.530683	2.563378	2.564502	2.629809	2.629893	2.621618	2.615429	2.615511	2.609320	2.613582	2.521249	2.521312	2.570318	2.593394	2.593473	2.588118	2.592381	2.592463	2.592542	2.587388	2.587469	2.587548	2.587626	2.489842	2.449365	2.443145	2.426911	2.426988	2.427067	2.454330	2.503344	2.612175	2.607012	2.498339	2.536287	2.601619	2.732210	2.808702	2.830730	2.863446	2.931538
2.374532	2.374606	2.374684	2.416756	2.530531	2.531656	2.535894	2.568585	2.623021	2.623102	2.624230	2.564521	2.564601	2.629912	2.629994	2.621717	2.615530	2.609339	2.603984	2.521267	2.510457	2.521410	2.544486	2.550000	2.581448	2.592399	2.592481	2.592560	2.592639	2.587487	2.430504	2.446284	2.446363	2.441002	2.433734	2.426926	2.427003	2.427082	2.454345	2.612110	2.612192	2.607029	2.607110	2.569124	2.579884	2.601717	2.735456	2.803558	2.830836	2.844546
2.374550	2.374624	2.374701	2.418256	2.433375	2.450147	2.557827	2.589477	2.643917	2.636693	2.629470	2.564539	2.564619	2.597317	2.630013	2.623825	2.615549	2.609358	2.604003	2.521285	2.510474	2.517245	2.528195	2.554202	2.581465	2.597854	2.597936	2.598015	2.598094	2.587505	2.446223	2.446300	2.446378	2.415883	2.399632	2.417513	2.427018	2.427097	2.454361	2.552314	2.606968	2.607046	2.579938	2.574578	2.579900	2.583129	2.659341	2.749195	2.819978	2.820044
2.374568	2.374642	2.418199	2.418274	2.419393	2.464772	2.475272	2.589495	2.643935	2.636711	2.629488	2.624350	2.624431	2.624514	2.624596	2.623844	2.615568	2.615648	2.606113	2.595319	2.570291	2.570372	2.559578	2.559656	2.570610	2.597872	2.597954	2.598033	2.598112	2.598194	2.592835	2.484375	2.459324	2.415900	2.399648	2.418576	2.427033	2.443424	2.443501	2.547090	2.606985	2.579875	2.574517	2.579838	2.583063	2.617759	2.693977	2.694061	2.760841	2.749364
2.798953	2.799032	2.423652	2.419335	2.419411	2.453919	2.464854	2.637389	2.643954	2.644037	2.771049	2.724974	2.617139	2.624533	2.624614	2.620517	2.623946	2.615667	2.610312	2.597429	2.597490	2.597572	2.570468	2.559674	2.559755	2.597890	2.597972	2.616886	2.613827	2.613911	2.603524	2.685566	2.504731	2.466745	2.434829	2.443284	2.470548	2.467484	2.467561	2.606922	2.576669	2.541827	2.487332	2.490555	2.617688	2.693909	2.693993	2.694077	2.715919	2.760925
2.791678	2.791756	2.679123	2.419354	2.419429	2.453936	2.474262	2.638451	2.643973	2.654927	2.765635	2.765718	2.624469	2.624552	2.624633	2.620535	2.620619	2.620699	2.620783	2.632156	2.646437	2.751485	2.610217	2.560738	2.560818	2.598955	2.616822	2.616903	2.616984	2.613929	2.706441	2.696054	2.565643	2.533098	2.533163	2.546611	2.546689	2.546770	2.641583	2.634128	2.607020	2.541843	2.490492	2.490570	2.583096	2.659313	2.689813	2.694093	2.770319	2.760942
2.791702	2.791780	2.576096	2.418329	2.453871	2.512262	2.638386	2.638470	2.643992	2.644075	2.785491	2.785577	2.785662	2.635015	2.624652	2.624733	2.620637	2.620718	2.642546	2.648484	2.719221	2.720349	2.572179	2.545075	2.563974	2.602111	2.616839	2.626338	2.626420	2.617086	2.679273	2.679355	2.655799	2.565739	2.565804	2.565883	2.767153	2.785049	2.670940	2.645871	2.640515	2.613405	2.523136	2.523214	2.561360	2.659330	2.682487	2.706228	2.770336	2.760959
2.793811	2.565610	2.510893	2.435916	2.485018	2.485102	2.513388	2.605875	2.605961	2.651400	2.792820	2.792906	2.834606	2.834695	2.651424	2.641060	2.624835	2.620737	2.649469	2.660422	2.659438	2.660567	2.572196	2.576459	2.614600	2.614681	2.616857	2.626355	2.626437	2.626523	2.682432	2.672045	2.655817	2.652756	2.565820	2.565899	2.583786	2.785068	2.785152	2.765325	2.689475	2.642709	2.626084	2.569685	2.659265	2.659348	2.698819	2.749753	2.754038	2.764124
2.550293	2.504578	2.510912	2.463493	2.485035	2.486163	2.513405	2.605893	2.649247	2.760136	2.792840	2.834542	2.834627	2.834716	2.834802	2.834888	2.798817	2.659855	2.658894	2.669848	2.669911	2.664558	2.668821	2.614534	2.614618	2.614698	2.614782	2.623233	2.626454	2.626540	2.691870	2.684625	2.684711	2.668480	2.565837	2.570105	2.581707	2.734051	2.783075	2.765344	2.694734	2.658449	2.628198	2.626181	2.615776	2.659365	2.682520	2.713605	2.757202	2.770437
2.577419	2.528579	2.496047	2.528456	2.594807	2.594893	2.888484	2.888571	2.895966	2.896053	2.841784	2.834563	2.834648	2.834737	2.845267	2.841176	2.673801	2.670747	2.670831	2.670912	2.670975	2.671059	2.668840	2.668921	2.614635	2.614717	2.623169	2.626389	2.646353	2.646441	2.637514	2.691971	2.692057	2.692141	2.668565	2.658173	2.712231	2.712317	2.717838	2.707242	2.707328	2.707410	2.655405	2.626198	2.615792	2.615874	2.642563	2.649987	2.661613	2.661678
2.603502	2.550340	2.571055	2.582830	2.594826	2.888440	2.888507	2.899028	2.899118	2.896075	2.838673	2.834583	2.834669	2.774959	2.781310	2.755282	2.666507	2.670767	2.670851	2.670932	2.670994	2.674214	2.674295	2.674376	2.669024	2.614734	2.625278	2.626407	2.646369	2.657332	2.711792	2.751802	2.692075	2.692158	2.675912	2.669711	2.691545	2.736429	2.741953	2.742038	2.752608	2.761810	2.756654	2.641874	2.614761	2.615891	2.561000	2.561080	2.575188	2.584694
2.810067	2.587296	2.582766	2.582848	2.778616	2.812362	2.898962	2.899049	2.899140	2.896096	2.834519	2.834604	2.785764	2.774979	2.775064	2.778093	2.752254	2.670786	2.670870	2.670951	2.671012	2.671097	2.674314	2.674395	2.674479	2.615798	2.473053	2.625377	2.650983	2.771536	2.765343	2.764381	2.751908	2.675862	2.675929	2.676012	2.697847	2.741884	2.741970	2.801477	2.801569	2.772705	2.756019	2.745222	2.631093	2.648416	2.648499	2.573022	2.572056	2.575266
2.810090	2.593571	2.582785	2.582867	2.784072	2.785204	2.794658	2.861019	2.861109	2.841757	2.834540	2.785699	2.774911	2.774999	2.792839	2.782480	2.756453	2.745661	2.736131	2.670970	2.663715	2.641846	2.641923	2.674414	2.675544	2.655559	2.655648	2.650916	2.770624	2.770713	2.769752	2.769837	2.764488	2.675880	2.675946	2.697781	2.725054	2.731426	2.856188	2.801893	2.772640	2.772723	2.772809	2.631032	2.639498	2.664748	2.648515	2.594209	2.575219	2.645987
2.593508	2.582719	2.582804	2.784009	2.784094	2.784182	2.794679	2.859997	2.844822	2.823164	2.785635	2.774847	2.742313	2.742400	2.760239	2.792945	2.793035	2.784764	2.765620	2.670989	2.647423	2.625554	2.625631	2.593920	2.652353	2.706811	2.706901	2.803182	2.801175	2.801264	2.769770	2.764418	2.764506	2.764591	2.764660	2.786497	2.986946	2.987037	2.914980	2.856294	2.800953	2.772741	2.566163	2.566243	2.615270	2.648448	2.648531	2.659102	2.762918	2.749344
2.595612	2.595694	2.806886	2.806973	2.784115	2.784203	2.859932	2.861061	2.844843	2.823184	2.785221	2.774867	2.774951	2.760171	2.778011	2.799847	2.800367	2.926141	2.917874	2.765724	2.674205	2.657977	2.658058	2.620914	2.620999	2.706828	2.694366	2.795671	2.756206	2.768846	2.730863	2.755016	2.764524	2.764610	2.786430	2.846334	2.992204	2.992295	2.953067	2.916134	2.802018	2.730355	2.594479	2.595611	2.644642	2.648464	2.778689	2.773336	2.762935	2.728379
2.921773	2.942710	2.942803	2.806993	2.807081	2.797784	2.835902	2.863169	2.862604	2.857256	2.854217	2.854306	2.798156	2.781937	2.783068	2.799865	2.996112	2.972175	2.917895	2.787492	2.722311	2.722398	2.665395	2.665476	2.665561	2.698479	2.698568	2.723521	2.750789	2.763428	2.611249	2.755034	2.764543	2.786380	2.846267	2.993183	3.062921	2.992316	2.948896	2.800898	2.800988	2.730372	2.730460	2.601064	2.644658	2.780718	2.805901	2.805987	2.732533	2.728396
2.942644	2.942733	2.942825	2.872246	2.817531	2.817623	2.814561	2.852703	2.863667	2.889846	3.069173	3.060914	2.847106	2.798267	2.782043	3.022394	2.989867	2.969063	2.854975	2.787512	2.722330	2.723463	2.722501	2.708994	2.731037	2.731122	2.774711	2.801986	2.765455	2.765540	2.754969	2.755053	2.786313	2.835341	2.965925	2.993204	2.993292	2.992336	2.965232	2.949004	2.844514	2.844601	2.730477	2.644589	2.644673	2.807929	2.805919	2.806004	2.773459	2.732610
2.942667	2.942755	2.951189	2.958134	2.958225	2.958322	2.858893	2.869855	3.009375	3.091015	3.082764	3.072419	2.903975	2.879838	2.896236	2.989795	2.976310	2.909277	2.889921	2.855081	2.723394	2.724526	2.757234	2.763592	2.734192	2.734277	2.766992	2.802005	2.802090	2.802180	2.809591	2.797119	2.835274	2.835360	2.968039	3.027779	3.027871	3.027967	2.986403	2.981054	2.964831	2.849858	2.731542	2.704432	2.682761	2.704605	2.808033	2.808119	2.808209	2.775638
2.958324	2.958415	2.996115	2.996209	2.996301	3.012706	3.001903	3.009299	3.090943	3.087907	3.088005	3.082880	2.996420	2.914963	2.962544	2.989817	2.962725	2.927485	2.920263	2.924528	2.860389	2.833292	2.770842	2.770928	2.738393	2.766921	2.767011	2.786756	2.802109	2.809522	2.809609	2.809696	2.847854	2.852128	2.857432	3.027798	3.027891	3.027987	3.006325	3.006417	3.006513	2.964940	2.845775	2.704449	2.704533	2.704621	2.808050	2.808136	2.808226	2.798655
2.975024	2.975116	3.002393	2.996231	3.012632	3.032545	3.036789	3.107558	3.167076	3.167172	3.091159	3.091253	3.319694	3.319796	3.026297	3.026391	2.969014	2.947354	2.930732	2.930819	2.865635	2.881402	2.862665	2.862754	2.854483	2.843068	2.786689	2.786774	2.786860	2.792180	2.793313	2.850528	2.888691	2.858427	2.858497	3.027818	3.136680	3.028006	3.028098	3.028191	3.039165	3.062858	3.061905	2.943782	2.704549	2.759029	2.808068	2.808153	2.804048	2.781304
2.975046	2.975138	3.007852	3.022543	3.037682	3.200874	3.199904	3.183692	3.167100	3.167195	3.091181	3.091275	3.319719	3.319821	3.026319	3.026412	2.974472	2.947376	2.947468	2.947558	2.962254	2.893963	2.889872	2.889961	2.862866	2.840996	2.786707	2.786793	2.786878	2.792199	2.834138	2.866242	2.904408	2.981254	3.016229	3.135967	3.174129	3.136798	3.028118	3.028210	3.082695	3.084634	3.062973	2.952186	2.900375	2.807999	2.808085	2.808171	2.804065	2.782370
3.057407	2.991469	3.022470	3.037608	3.200796	3.200898	3.199927	3.167024	3.167123	3.140035	3.091203	3.194598	3.194694	3.026246	3.026340	3.026433	3.010865	2.978761	2.951669	2.962206	2.962274	2.962369	2.894072	2.889980	2.890074	2.841016	2.792164	2.792249	2.792335	2.797655	2.839594	2.866258	2.942494	2.978132	3.135896	3.174058	3.174151	3.016525	2.995505	3.028229	3.104470	3.084655	3.062994	2.943422	2.908779	2.808016	2.808102	2.808187	2.808277	2.808341
3.073736	3.066542	3.157134	3.215916	3.271494	3.271597	3.199951	3.183738	3.156274	3.156368	3.179916	3.194622	3.194718	3.011176	3.049332	3.040030	3.040129	3.010978	2.989323	2.998795	2.998867	2.966569	2.966661	2.966752	2.966848	2.955438	2.841125	2.792268	2.792353	2.792443	2.797760	2.845347	2.923674	3.016221	3.144930	3.125133	3.016450	2.983912	2.995523	2.995615	3.124195	3.099144	3.063014	2.976076	2.910894	2.816420	2.808119	2.808205	2.808294	2.846434
3.066460	3.157056	3.189776	3.238801	3.271519	3.271622	3.184707	3.172888	3.172990	3.243382	3.243482	3.194645	3.057334	3.000756	3.049352	3.046316	3.040149	3.040245	3.030086	3.030181	3.187945	3.183868	3.129800	3.105854	3.054920	3.053967	3.026039	3.015251	2.792372	2.792461	2.797778	2.821297	2.921599	3.041340	3.099144	3.080393	3.020658	2.979134	2.995542	2.995634	2.998872	2.998964	2.986485	2.986576	2.922442	2.830065	2.830153	2.808222	2.846389	2.906288
3.289229	3.254935	3.255037	3.255136	3.238924	3.187788	3.173857	3.173954	3.260003	3.270974	3.254380	3.243603	3.194764	3.048059	3.026403	3.026496	3.026594	3.040266	3.051856	3.187894	3.187966	3.183889	3.135046	3.080976	3.061213	3.060471	3.040700	3.015272	2.868527	2.797710	2.810351	2.841196	3.015326	3.039266	3.097071	3.097164	3.028007	2.979153	2.979244	2.995653	2.998890	2.998982	2.999079	2.987642	2.987733	2.922553	2.830169	2.846317	2.906244	2.906306
3.289253	3.254960	3.255062	3.255160	3.242076	3.209558	3.204193	3.250093	3.271943	3.396050	3.390332	3.390430	3.260034	3.173139	3.026424	3.026517	3.026615	3.026708	3.040386	3.176424	3.182764	3.134970	2.988244	3.015528	3.081096	3.234099	3.165801	3.029935	2.879423	2.873867	2.832123	2.922792	3.009907	3.037193	3.097091	3.097184	3.028027	2.979172	2.967743	2.979354	2.982592	3.003192	2.999097	3.069252	3.189013	2.987846	2.922660	2.922750	2.928283	2.928348
3.309251	3.254984	3.255087	3.255185	3.255283	3.242203	3.242274	3.242372	3.250219	3.261632	3.379484	3.298023	3.238309	3.031790	3.026446	2.993913	2.994011	3.036129	3.040406	3.040501	3.046839	2.987123	2.988262	3.010321	3.163334	3.168864	3.165823	2.889814	2.889902	2.889993	2.897404	2.902931	2.993610	3.037212	3.006929	3.025861	3.028046	2.979191	2.979282	2.979373	2.986800	3.003210	3.026313	3.069273	3.069364	2.987864	2.955316	2.928207	2.928301	2.953535
3.309277	3.255009	3.255111	3.255210	3.255307	3.258538	3.242298	3.242396	3.228937	3.188344	3.221831	3.221926	3.031714	3.031811	3.031904	3.026560	3.036055	3.162262	3.162363	3.037388	3.037456	3.037555	3.019883	3.019975	3.005437	3.098189	2.897065	2.897154	2.897242	2.897335	2.897423	2.897511	2.973747	3.017348	3.017416	3.025881	3.028066	2.979210	2.979300	2.979391	2.986819	3.003229	3.000583	3.014897	2.987789	2.960684	2.960774	2.955424	2.931464	2.953551
3.221501	3.221597	3.170458	3.173682	3.255332	3.296622	3.258633	3.227817	3.227918	3.178257	3.178356	3.041035	3.041128	3.047490	3.050717	3.050812	3.162188	3.248245	3.221372	3.156213	3.031207	3.063934	3.019903	3.019995	3.020092	3.005548	2.897085	2.897173	2.897261	2.897354	2.897442	2.946479	2.973767	2.973856	3.029996	3.027994	3.028085	3.028181	2.963611	2.963700	2.979505	2.973310	2.973404	2.940856	2.939898	2.944383	2.960793	2.960882	2.955536	2.933578
3.221525	3.167254	3.004250	3.018345	3.170674	3.252331	3.252399	3.227842	3.184444	3.184540	3.084460	3.084555	3.084650	3.094143	3.056175	3.116086	3.161167	3.243047	3.243147	3.243244	3.156302	3.063955	3.064048	3.064142	3.199578	3.125214	3.049382	3.044243	3.044333	2.990040	2.946410	2.946499	2.946592	2.986434	3.002820	3.030107	3.028105	3.028201	2.979948	2.963719	2.963812	2.929812	2.929906	2.929995	2.927988	2.944402	2.960811	2.960900	2.922002	2.878541
3.194366	3.167278	3.001595	3.001687	3.009078	3.029434	3.212055	3.201277	3.201380	3.225471	3.220139	3.187889	3.187985	3.164854	3.116011	3.116107	3.170587	3.243070	3.243171	3.243267	3.216144	3.199930	3.200025	3.200121	3.199600	3.125236	3.125332	3.047402	3.044354	2.990061	2.946430	2.946518	2.946612	2.986453	2.991961	3.030126	3.033359	3.028220	2.979967	2.969178	2.920315	2.929830	2.891846	2.891935	2.922566	2.928100	2.944509	2.911052	2.878500	2.878559
3.142198	3.142290	2.990152	3.001709	3.009099	3.032583	3.224147	3.224247	3.225394	3.301618	3.301724	3.282161	3.257215	3.248967	3.216438	3.224886	3.170609	3.170706	3.169762	3.273583	3.216166	3.216267	3.200048	3.200143	3.188746	3.185916	3.125354	3.060392	3.047513	2.944269	2.941219	2.908876	2.946631	2.959277	3.006632	3.048987	3.141549	3.125944	3.120801	2.969197	2.969290	2.929848	2.929942	2.924591	2.922584	2.913245	2.913333	2.913420	2.902632	2.905840
3.142222	3.142314	3.142411	3.006943	3.106991	3.224099	3.224170	3.224269	3.300498	3.301641	3.301748	3.280097	3.257238	3.248991	3.249088	3.216557	3.170631	3.170728	3.202161	3.262082	3.246484	3.246589	3.247733	3.200165	3.185845	3.179666	3.120149	3.060413	2.968043	2.946381	2.944377	2.944465	2.959206	2.973946	3.010837	3.136034	3.162505	3.144809	3.280050	3.120914	2.975593	2.962505	2.962599	2.962688	2.929491	2.913264	2.913351	2.913439	2.905795	2.932070
3.142247	3.142339	3.026763	3.034151	3.119524	3.136979	3.224193	3.278666	3.295084	3.300622	3.300728	3.257164	3.248914	3.249015	3.249112	3.222844	3.170653	3.170750	3.207621	3.262104	3.262176	3.251835	3.247755	3.246809	3.204274	3.202277	3.129580	3.049557	3.027891	3.027985	2.946489	2.946577	2.953994	2.991951	3.038052	3.146109	3.157085	3.271827	3.258313	3.225743	2.959292	2.959382	2.962618	2.962707	2.949175	2.949266	2.913369	2.913456	2.921936	2.932087
3.045353	3.045447	3.045546	3.048767	3.114109	3.137002	3.137069	3.224315	3.278795	3.295208	3.269452	3.247797	3.243720	2.917545	2.922855	2.922947	3.168587	3.170772	3.180272	3.207742	3.262197	3.247677	3.247776	3.252269	3.227290	3.204390	3.202397	3.058988	3.027912	3.020685	3.028095	3.033624	3.013845	3.032770	3.055862	3.142988	3.162955	3.271848	3.231112	3.225765	2.964751	2.959400	2.962636	2.962725	2.962814	2.951381	2.951469	2.913475	2.921953	2.932103
3.045376	3.045469	3.052864	3.118206	3.140051	3.140152	3.158989	3.186275	3.224442	3.267444	3.264039	3.269573	3.243744	2.917564	2.917656	2.917747	2.923064	2.931509	3.002917	3.115310	3.193210	3.233073	3.252192	3.252291	3.246125	3.236816	3.228555	3.039344	3.017055	3.009828	3.028116	3.030298	3.032697	3.055808	3.055880	3.135682	3.162975	3.137952	3.165243	3.132698	2.986529	2.986619	3.022495	3.057157	2.997409	2.997508	2.968256	2.968346	2.930357	2.943001
3.083003	3.083098	3.080072	3.118229	3.140074	3.158942	3.186198	3.186297	3.178057	3.213090	3.251922	3.252019	3.099852	2.917584	2.917675	2.917766	2.923083	2.931528	3.002936	3.095486	3.150404	3.173301	3.238631	3.252313	3.246146	3.236838	3.228577	3.037273	3.017075	3.017169	2.984622	2.989942	2.934807	2.934898	2.934966	3.032970	3.049381	3.058059	3.058152	3.058244	3.045776	3.022419	3.081173	3.081270	3.063556	3.041895	3.035701	3.183487	3.285708	3.312976
3.262454	3.079995	3.080095	3.080189	3.134660	3.140198	3.186221	3.186319	3.186423	3.219218	3.251946	3.252043	3.099874	3.099973	3.123029	2.969643	2.969741	2.986149	3.078484	3.084018	3.176540	3.192127	3.238653	3.238750	3.236763	3.228498	3.228599	3.200467	3.017096	2.989993	2.985689	2.934729	2.934825	2.934916	2.934984	3.032989	3.049400	3.052638	3.058170	3.058264	3.058362	3.091969	3.092071	3.385941	3.386042	3.237766	3.237864	3.303247	3.290971	3.285794
3.316851	3.306076	3.080117	3.080212	3.123807	3.167409	3.167475	3.186342	3.186445	3.213803	3.235656	3.235752	3.105333	3.128392	3.128489	3.248230	3.225367	3.089500	3.094821	3.165618	3.183873	3.203641	3.227798	3.238772	3.229469	3.229565	3.228621	3.091904	3.070041	2.999425	3.011854	2.935794	2.935889	2.934934	3.076433	3.076526	3.054859	3.058097	3.063424	3.063517	3.069056	3.095332	3.249856	3.385963	3.386064	3.298679	3.297729	3.303267	3.285552	3.204204
3.537041	3.363146	3.319752	3.123735	3.167331	3.243561	3.243627	3.186364	3.186468	3.186566	3.244025	3.244122	3.209283	3.209384	3.248154	3.225288	3.225390	3.225486	3.230808	3.183394	3.194339	3.205751	3.230954	3.238794	3.229491	3.228542	3.098103	3.091924	3.092018	3.092116	3.010617	2.945436	2.941347	3.120948	3.119970	3.228859	3.249885	3.273650	3.226643	3.226739	3.221400	3.221495	3.247781	3.247879	3.299644	3.299748	3.305286	3.303288	3.209402	3.204224
3.395696	3.374047	3.346965	3.319876	3.243483	3.243585	3.243650	3.186386	3.186490	3.186588	3.258653	3.247276	3.247373	3.209407	3.234609	3.226355	3.226457	3.230729	3.230831	3.230927	3.198359	3.203684	3.233065	3.244040	3.238918	3.099070	3.098123	3.098217	3.092038	3.092137	3.120466	3.105920	3.424243	3.424340	3.396586	3.277008	3.358738	3.326404	3.714417	3.667412	3.596795	3.343296	3.229995	3.234282	3.267022	3.299768	3.299866	3.229235	3.209422	3.204244
3.373972	3.374072	3.341552	3.243411	3.198687	3.243609	3.243674	3.186409	3.186512	3.262744	3.262849	3.262947	3.260960	3.236622	3.218317	3.218413	3.235875	3.235972	3.230853	3.252705	3.252770	3.230900	3.233087	3.238623	3.238726	3.238824	3.113822	3.113918	3.265682	3.265788	3.257521	3.419764	3.445187	3.445287	3.429039	3.467863	3.467971	3.572893	3.632840	3.635451	3.499122	3.360073	3.262658	3.230112	3.230208	3.299789	3.234598	3.234695	3.229356	3.209505
3.377123	3.374098	3.304063	3.198621	3.122582	3.129974	3.167567	3.001538	3.001639	3.186632	3.289992	3.290095	3.263070	3.247522	3.219383	3.219479	3.250512	3.250611	3.370370	3.368817	3.368882	3.368987	3.369086	3.238645	3.238748	3.238845	3.113842	3.150524	3.286613	3.412466	3.420732	3.420834	3.412572	3.428991	3.429062	3.429162	3.417751	3.448207	3.513592	3.513695	3.363137	3.262577	3.101762	3.216515	3.230228	3.230330	3.233570	3.234715	3.234817	3.212669
3.374023	3.344950	3.304089	3.142317	2.939574	2.956347	2.971003	2.996120	3.001659	3.164901	3.262895	3.262994	3.263093	3.263197	3.236103	3.192692	3.234218	3.370288	3.419344	3.419445	3.419511	3.390766	3.369109	3.369208	3.238769	3.113761	3.113862	3.113958	3.374304	3.412489	3.420756	3.420856	3.412595	3.380055	3.385565	3.385665	3.374253	3.309074	3.309171	3.309268	3.260406	3.183289	3.172917	3.173010	3.229201	3.230350	3.230446	3.234734	3.234836	3.212689
3.374049	3.314434	3.193046	3.127884	2.956272	2.956368	2.971024	2.976554	3.139799	3.152932	3.260832	3.260930	3.263115	3.263220	3.195747	3.192713	3.234240	3.451895	3.427721	3.420513	3.420580	3.419641	3.369133	3.298521	3.238791	3.113781	3.113882	3.113978	3.353418	3.363978	3.364078	3.361041	3.361146	3.352877	3.352947	3.353047	3.308993	3.309095	3.309192	3.309289	3.260427	3.184355	3.181314	3.181410	3.185694	3.191236	3.230466	3.234754	3.234856	3.234920
3.298883	3.259979	3.232992	3.225792	3.128001	3.128099	3.128160	3.128253	3.114795	3.152955	3.153052	3.136090	2.826185	2.833587	3.195768	3.195866	3.252667	3.356931	3.400550	3.423670	3.420603	3.420710	3.390913	3.325740	3.140903	3.113801	3.113902	3.113997	3.353015	3.353121	3.353220	3.350183	3.361168	3.352900	3.352970	3.304106	3.304204	3.309117	3.309214	3.309310	3.260448	3.260544	3.181334	3.181429	3.181524	3.181624	3.229438	3.234773	3.294728	3.349204
3.298907	3.278172	3.270984	3.236693	3.236787	3.226826	3.128183	3.128276	3.147449	3.147541	3.142199	3.084257	3.092698	3.100103	3.195790	3.228521	3.252689	3.308002	3.308109	3.396498	3.404310	3.404416	3.385498	3.325763	3.119165	3.119261	3.119362	3.119457	3.119553	3.353143	3.353243	3.350206	3.328347	3.328444	3.297753	3.297850	3.297947	3.309139	3.347319	3.309332	3.260469	3.222480	3.219440	3.181449	3.181544	3.181644	3.285119	3.289406	3.343921	3.341888
[truncated: 2,195 more rows]
[truncated: 1,310 more columns]
