# Supplementary material for: XYZ color data on the visual degradation of vegetables
Source: Data Brief. 2020 Jan 3;28:105079. doi: 10.1016/j.dib.2019.105079 (PMC7093819; doi:10.1016/j.dib.2019.105079)
Supplement: Multimedia component 1 [file mmc1.zip › cabbage1h.csv]

�O�h���lX
2.324059	2.324073	2.315819	2.293784	2.151226	2.152617	2.158697	2.158710	2.103843	2.055319	2.048900	2.145987	2.158863	2.158876	2.142351	2.014587	2.014600	2.094034	2.118316	2.120166	2.119720	2.074227	2.074240	2.064604	2.064616	2.064629	2.105919	2.101796	2.038099	2.001706	2.004934	2.041624	2.042556	2.325538	2.325553	2.243651	2.225461	2.186034	2.194779	2.338767	2.337403	2.279222	2.272802	2.275573	2.305928	2.305942	2.305956	2.341090	2.624377	2.637721
2.324095	2.323650	2.315854	2.293818	2.151260	2.151273	2.158732	2.158745	2.158758	2.155096	2.155110	2.146022	2.146035	2.142373	2.139629	2.051026	2.014635	2.094070	2.118353	2.119744	2.119757	2.107636	2.074278	2.064641	2.064654	2.066505	2.064679	2.038124	2.001731	2.004961	2.034758	2.041664	2.051698	2.231532	2.274020	2.243695	2.207302	2.186078	2.194824	2.255518	2.288906	2.279268	2.279282	2.305960	2.305974	2.305988	2.333309	2.468293	2.623048	2.624443
2.391601	2.391616	2.313593	2.295689	2.151294	2.151307	2.151321	2.158780	2.158793	2.184731	2.194580	2.155158	2.142395	2.139652	2.114847	2.051061	2.051074	2.124443	2.136592	2.119781	2.119795	2.119808	2.107687	2.107700	2.121320	2.133742	2.072530	2.066569	2.066581	2.138578	2.141809	2.135754	2.136687	2.206480	2.231590	2.243740	2.207346	2.197982	2.203972	2.219156	2.288952	2.294023	2.324378	2.324393	2.306020	2.333341	2.363697	2.468342	2.538142	2.624493
2.378312	2.378327	2.369242	2.228987	2.156199	2.151341	2.151355	2.158814	2.177029	2.175665	2.175678	2.148390	2.133237	2.124519	2.078478	2.066358	2.081996	2.136615	2.163932	2.136642	2.119833	2.119846	2.119860	2.125941	2.140202	2.146284	2.139863	2.169664	2.171516	2.175208	2.141849	2.141862	2.141877	2.213417	2.231633	2.243784	2.248855	2.216139	2.219187	2.288984	2.293595	2.324411	2.324425	2.324440	2.324456	2.333388	2.363744	2.377919	2.422894	2.539587
2.365111	2.365126	2.365141	2.229021	2.190796	2.154409	2.151390	2.151403	2.151417	2.099862	2.131773	2.135004	2.135018	2.096883	2.088164	2.076044	2.082032	2.163954	2.163969	2.163982	2.165376	2.180283	2.134698	2.134713	2.140242	2.146324	2.291961	2.212729	2.212743	2.180764	2.180778	2.141903	2.209951	2.216492	2.227999	2.243828	2.248900	2.325408	2.380035	2.383268	2.385123	2.436718	2.446848	2.446863	2.351811	2.348605	2.369859	2.377967	2.424323	2.424338
2.252910	2.252924	2.247884	2.244223	2.227231	2.227246	2.151424	2.151438	2.099883	2.104493	2.107725	2.135040	2.132021	2.132035	2.096933	2.082974	2.082988	2.164910	2.164925	2.164939	2.177548	2.177563	2.186311	2.134752	2.140282	2.149398	2.149413	2.218745	2.218759	2.214178	2.180819	2.182673	2.194823	2.216534	2.216549	2.230539	2.316702	2.373997	2.383300	2.390212	2.390228	2.395762	2.470807	2.470823	2.436814	2.369891	2.369906	2.369922	2.417474	2.534629
2.252944	2.247903	2.246998	2.247014	2.242432	2.227280	2.147322	2.147336	2.099917	2.099932	2.107761	2.132043	2.132058	2.132072	2.104784	2.084850	2.083024	2.083038	2.164962	2.177111	2.177126	2.177141	2.178994	2.186365	2.186380	2.149438	2.149453	2.219246	2.227902	2.230217	2.221129	2.182714	2.216102	2.249950	2.251804	2.303398	2.359313	2.373583	2.383346	2.390260	2.305967	2.307823	2.470859	2.561623	2.519439	2.422623	2.369953	2.369510	2.412004	2.532838
2.247003	2.247017	2.247032	2.247048	2.236399	2.232277	2.147356	2.147370	2.135250	2.121202	2.163686	2.171516	2.132095	2.132109	2.132123	2.084886	2.083061	2.083075	2.177134	2.177148	2.177164	2.177179	2.177193	2.177209	2.186419	2.191952	2.207136	2.276470	2.276945	2.251495	2.251510	2.246467	2.249518	2.251832	2.305723	2.333045	2.354299	2.359373	2.373646	2.333395	2.302336	2.336372	2.558899	2.820311	2.820331	2.497432	2.422686	2.418104	2.527352	2.534727
2.247036	2.247051	2.247066	2.236418	2.232296	2.232311	2.147390	2.147405	2.147419	2.169774	2.169788	2.163736	2.139483	2.132146	2.124344	2.124360	2.122535	2.189290	2.189306	2.177186	2.177202	2.177217	2.177231	2.177248	2.177262	2.201643	2.274196	2.274211	2.276986	2.249698	2.248333	2.240990	2.249560	2.251874	2.333072	2.333089	2.333105	2.310873	2.314110	2.325164	2.325179	2.326577	2.600405	2.819904	2.847781	2.797865	2.492899	2.471299	2.532000	2.536157
2.247069	2.247085	2.193968	2.189847	2.189861	2.147408	2.147424	2.147439	2.150486	2.165671	2.169824	2.154670	2.154687	2.147351	2.132198	2.124397	2.189312	2.207528	2.189343	2.177223	2.149936	2.149951	2.159067	2.159083	2.177301	2.192484	2.271477	2.274252	2.274268	2.275665	2.241016	2.241031	2.246568	2.254216	2.254231	2.333133	2.333148	2.314137	2.314155	2.314170	2.310506	2.370755	2.575438	2.678617	2.789159	2.793317	2.492949	2.479628	2.475044	2.475061
2.247103	2.222851	2.197680	2.189879	2.189895	2.147442	2.147458	2.147473	2.147487	2.147505	2.150553	2.154706	2.154723	2.167792	2.146572	2.146128	2.207550	2.207565	2.190300	2.150877	2.149974	2.149989	2.131801	2.131818	2.177339	2.192523	2.265176	2.274293	2.274308	2.274326	2.273882	2.246592	2.246609	2.251225	2.254274	2.254292	2.314626	2.316942	2.316960	2.314216	2.314232	2.314250	2.370819	2.574124	2.679147	2.728544	2.493000	2.479677	2.475093	2.423528
2.232986	2.198618	2.197713	2.189913	2.189928	2.147475	2.147492	2.147507	2.147522	2.108104	2.132386	2.150602	2.154759	2.167828	2.167843	2.210331	2.228549	2.226724	2.208540	2.208555	2.166100	2.150027	2.131839	2.131856	2.177378	2.185213	2.204539	2.204555	2.189401	2.189418	2.273923	2.246634	2.246651	2.251267	2.251283	2.258662	2.271000	2.316987	2.317005	2.317021	2.314277	2.314296	2.321673	2.367662	2.501186	2.506264	2.506281	2.479727	2.479743	2.423577
2.225662	2.198652	2.189929	2.162646	2.147494	2.144476	2.144493	2.147542	2.147556	2.132406	2.132421	2.133816	2.152681	2.158490	2.169260	2.175344	2.211764	2.229981	2.226780	2.251065	2.251083	2.189503	2.150080	2.137962	2.177417	2.177432	2.189410	2.189426	2.189442	2.189459	2.192049	2.246675	2.249914	2.251310	2.251326	2.267808	2.346896	2.347373	2.317051	2.317067	2.317083	2.314341	2.314358	2.351517	2.466837	2.495729	2.477455	2.479775	2.479793	2.457003
2.243896	2.198685	2.162661	2.147512	2.144494	2.138443	2.138460	2.144542	2.147591	2.132442	2.047518	2.137532	2.155477	2.155493	2.158542	2.169314	2.175397	2.184513	2.226817	2.251102	2.251121	2.204710	2.168321	2.168339	2.177455	2.184832	2.184850	2.189467	2.189482	2.189500	2.192550	2.247177	2.251337	2.251353	2.260471	2.346924	2.346941	2.341350	2.317096	2.317112	2.385620	2.361366	2.345479	2.345495	2.378891	2.409251	2.409268	2.419872	2.459795	2.457052
2.201463	2.144119	2.114161	2.114178	2.114193	2.138476	2.138494	2.145410	2.139359	2.117682	2.117697	2.137567	2.152753	2.158563	2.170713	2.175418	2.175434	2.184550	2.181349	2.226870	2.226889	2.169263	2.168359	2.168377	2.168392	2.175770	2.175788	2.186287	2.189523	2.192576	2.265406	2.269564	2.251379	2.251395	2.251411	2.260533	2.340918	2.341395	2.341414	2.393011	2.385665	2.358190	2.340002	2.345541	2.378938	2.378955	2.409315	2.419921	2.419938	2.459403
2.132004	2.128799	2.119714	2.118352	2.118367	2.142651	2.142669	2.145445	2.130293	2.131692	2.134741	2.154151	2.164651	2.170734	2.176817	2.176836	2.229548	2.184588	2.181386	2.166233	2.166252	2.166267	2.145047	2.168415	2.174874	2.175810	2.176749	2.186327	2.265412	2.265431	2.265448	2.265465	2.269626	2.251438	2.251455	2.251474	2.314389	2.341440	2.341920	2.371818	2.364471	2.340030	2.340047	2.345587	2.378985	2.409345	2.417648	2.417668	2.410884	2.410902
2.128817	2.128833	2.119748	2.113700	2.112335	2.142685	2.140863	2.140879	2.145496	2.146896	2.162454	2.171571	2.177657	2.183740	2.191119	2.229571	2.229587	2.184625	2.160187	2.160203	2.151121	2.145069	2.090477	2.107063	2.130326	2.130341	2.177249	2.265437	2.307928	2.324517	2.324534	2.269649	2.269669	2.265750	2.251497	2.306131	2.314433	2.341945	2.341965	2.372324	2.372342	2.356647	2.362188	2.362206	2.367750	2.417678	2.417696	2.417717	2.410933	2.410951
2.131611	2.122527	2.107376	2.010599	2.009233	2.125711	2.140898	2.146981	2.166765	2.168166	2.174625	2.177675	2.299037	2.327653	2.314531	2.229610	2.205357	2.172631	2.163446	2.161161	2.152079	2.146027	2.107085	2.107103	2.140491	2.177270	2.250291	2.265477	2.313032	2.324560	2.324578	2.324595	2.264396	2.264413	2.264429	2.306175	2.314477	2.341530	2.372353	2.372370	2.372388	2.372409	2.362236	2.362253	2.367800	2.431538	2.423729	2.414647	2.410982	2.411000
2.144990	2.134526	2.113392	2.110650	2.131252	2.143402	2.146999	2.162182	2.162198	2.268308	2.268325	2.274785	2.282170	2.314553	2.314570	2.235716	2.205396	2.197127	2.257822	2.257839	2.192205	2.161883	2.173868	2.170854	2.170870	2.258597	2.273787	2.273804	2.324583	2.376181	2.324621	2.324639	2.324660	2.264457	2.291780	2.306678	2.306695	2.314539	2.338562	2.372416	2.372434	2.354250	2.362283	2.362301	2.431569	2.431587	2.431605	2.423800	2.420134	2.429256
2.158812	2.158828	2.152861	2.147086	2.143420	2.143436	2.143456	2.159183	2.162233	2.195539	2.202000	2.182539	2.238734	2.287289	2.314609	2.235755	2.235772	2.235789	2.262465	2.262482	2.257439	2.196674	2.196692	2.173928	2.176707	2.273807	2.273828	2.367898	2.374361	2.376225	2.324664	2.324683	2.324704	2.325182	2.319131	2.306722	2.314106	2.314584	2.314605	2.335862	2.372480	2.372502	2.372520	2.426069	2.426092	2.427492	2.433850	2.490605	2.486940	2.547648
2.286245	2.280278	2.274229	2.244188	2.147136	2.153138	2.153158	2.146541	2.168252	2.209845	2.209862	2.205382	2.205403	2.293773	2.321093	2.235794	2.235811	2.257006	2.257028	2.262522	2.257478	2.205921	2.207320	2.207341	2.210120	2.273848	2.367921	2.367939	2.374404	2.322849	2.322866	2.324726	2.325208	2.325226	2.314111	2.286826	2.314611	2.314629	2.314651	2.335907	2.370224	2.392867	2.415046	2.426660	2.432481	2.432499	2.432978	2.469414	2.490674	2.487009
2.356045	2.286297	2.283092	2.277047	2.277065	2.229009	2.156228	2.156244	2.176574	2.209882	2.214504	2.227979	2.224778	2.333545	2.321132	2.321154	2.250584	2.257047	2.287407	2.262561	2.257518	2.205961	2.207360	2.207381	2.272951	2.343669	2.349759	2.367982	2.374446	2.322891	2.324751	2.324770	2.325253	2.319202	2.286847	2.286870	2.314195	2.314673	2.314696	2.314713	2.391509	2.402017	2.408022	2.420638	2.432529	2.432548	2.432566	2.469463	2.469482	2.469502
2.356080	2.286332	2.283127	2.283149	2.301367	2.277579	2.229066	2.177515	2.204833	2.209920	2.237103	2.237120	2.334027	2.348754	2.459635	2.456896	2.456915	2.487650	2.311719	2.272813	2.263544	2.206000	2.207400	2.271132	2.333669	2.334609	2.349801	2.368023	2.368042	2.374512	2.332055	2.332074	2.332096	2.321170	2.314198	2.314222	2.314240	2.314258	2.314741	2.314759	2.400658	2.408051	2.408070	2.409930	2.431195	2.502387	2.469028	2.469052	2.468610	2.468630
2.286349	2.284065	2.284082	2.284105	2.283663	2.229080	2.229102	2.229120	2.229137	2.234225	2.335489	2.340112	2.339675	2.459657	2.490012	2.490037	2.483068	2.483087	2.300248	2.275156	2.269842	2.258996	2.259015	2.303354	2.333710	2.339797	2.348922	2.346177	2.364399	2.368108	2.374574	2.338185	2.338208	2.329395	2.329413	2.314266	2.314284	2.314302	2.314786	2.315725	2.317587	2.386858	2.386877	2.409978	2.437313	2.478161	2.478180	2.468641	2.468660	2.468680
2.286384	2.284099	2.284117	2.284141	2.283698	2.229115	2.229138	2.265557	2.344445	2.432442	2.323094	2.323112	2.338333	2.459697	2.490053	2.490078	2.489176	2.478984	2.297256	2.275196	2.265086	2.262070	2.301529	2.339801	2.339819	2.348940	2.346199	2.346219	2.346237	2.364465	2.368169	2.331779	2.335489	2.329438	2.329457	2.329481	2.314329	2.314347	2.314370	2.314849	2.317632	2.386905	2.388767	2.410026	2.478190	2.478209	2.477768	2.468690	2.468709	2.468730
2.284116	2.278147	2.278165	2.278188	2.283733	2.256452	2.265575	2.265593	2.344482	2.344507	2.325593	2.323150	2.362261	2.416886	2.432074	2.483670	2.485072	2.479024	2.437309	2.290405	2.275260	2.301550	2.328874	2.339842	2.339860	2.339879	2.339903	2.276479	2.276497	2.325065	2.328117	2.328137	2.331386	2.335551	2.329501	2.331829	2.314373	2.314392	2.314415	2.320963	2.386006	2.388795	2.388814	2.534483	2.534510	2.476416	2.468714	2.468739	2.473367	2.473387
2.278163	2.278181	2.278199	2.278223	2.250941	2.256487	2.256511	2.265629	2.265648	2.323309	2.323788	2.313515	2.327819	2.412780	2.427968	2.427993	2.447326	2.447346	2.439081	2.439101	2.308021	2.301590	2.330757	2.342299	2.351880	2.351899	2.315673	2.279285	2.279303	2.276562	2.325126	2.328179	2.328203	2.331448	2.338647	2.340976	2.331893	2.322809	2.328362	2.537747	2.389278	2.389303	2.534511	2.534531	2.534559	2.476925	2.468763	2.461259	2.483555	2.482193
2.292937	2.278215	2.253967	2.250958	2.241876	2.189788	2.189811	2.263015	2.272133	2.269203	2.293490	2.293508	2.295375	2.361978	2.410536	2.425729	2.440917	2.435869	2.435896	2.435916	2.402109	2.308080	2.308100	2.342340	2.342820	2.351941	2.327694	2.315734	2.279345	2.325149	2.325168	2.325188	2.325212	2.328265	2.338691	2.341021	2.341040	2.331956	2.340545	2.389305	2.391168	2.445812	2.535020	2.534580	2.534608	2.513387	2.456674	2.461309	2.464094	2.476253
2.292972	2.259511	2.250968	2.241892	2.202477	2.189824	2.196298	2.211483	2.292903	2.280489	2.266225	2.205572	2.205596	2.295278	2.362037	2.425769	2.440957	2.435909	2.435936	2.426855	2.402611	2.347561	2.335446	2.339157	2.349200	2.355017	2.355043	2.327758	2.327931	2.325191	2.325210	2.297923	2.297948	2.304035	2.328328	2.338762	2.338781	2.341105	2.346660	2.391195	2.445834	2.445860	2.535068	2.534628	2.534657	2.513436	2.459488	2.461089	2.461109	2.476303
2.259988	2.256513	2.241442	2.238433	2.202512	2.198153	2.200942	2.289237	2.291099	2.291125	2.280546	2.212521	2.213006	2.216443	2.295336	2.425809	2.425829	2.435949	2.426875	2.348017	2.348043	2.335466	2.335025	2.335051	2.351354	2.400838	2.403630	2.372849	2.361347	2.327999	2.300711	2.279800	2.313200	2.304079	2.328371	2.338806	2.338825	2.341149	2.384769	2.399960	2.445881	2.536939	2.534656	2.534676	2.528637	2.530501	2.521802	2.466939	2.466960	2.534012
2.256529	2.250557	2.241476	2.202067	2.169180	2.191739	2.276815	2.407580	2.409443	2.291165	2.291183	2.282908	2.216731	2.219516	2.234703	2.322704	2.322723	2.307574	2.297117	2.297136	2.297162	2.299101	2.298660	2.335093	2.350474	2.400880	2.402290	2.441753	2.431172	2.361416	2.313199	2.313219	2.317930	2.333926	2.333946	2.333973	2.335836	2.338890	2.341220	2.396972	2.439475	2.464891	2.527713	2.449760	2.449789	2.530550	2.539791	2.536785	2.536806	2.576278
2.250572	2.250591	2.202077	2.044369	2.044847	2.176608	2.283111	2.359083	2.360947	2.291204	2.291223	2.345846	2.337577	2.235645	2.323639	2.322744	2.322763	2.307614	2.298540	2.297177	2.303270	2.299141	2.298701	2.298727	2.352359	2.400922	2.425221	2.425243	2.431215	2.442305	2.421087	2.421109	2.357419	2.340038	2.333989	2.334017	2.335881	2.338934	2.338961	2.368595	2.397040	2.397990	2.446560	2.449808	2.450298	2.457234	2.536807	2.536835	2.576307	2.576330
2.250606	2.202093	2.071680	2.044404	2.044882	2.101120	2.189113	2.289621	2.292406	2.361014	2.461141	2.461161	2.433887	2.425612	2.441991	2.441097	2.359208	2.307654	2.297198	2.294452	2.299163	2.298721	2.298742	2.298768	2.298788	2.400965	2.422230	2.422252	2.425307	2.440505	2.421131	2.421153	2.421180	2.418435	2.418455	2.418484	2.399645	2.338979	2.339006	2.341331	2.373734	2.398036	2.437504	2.449856	2.450346	2.457284	2.533168	2.539921	2.773608	2.773633
2.202108	2.117196	2.071714	2.044438	2.080856	2.081336	2.158816	2.283667	2.354571	2.494528	2.494549	2.461201	2.433927	2.433950	2.448945	2.441137	2.368349	2.306311	2.294472	2.294492	2.299203	2.301796	2.301816	2.298810	2.301595	2.375352	2.399652	2.415840	2.421394	2.421422	2.418408	2.421197	2.421225	2.421246	2.419422	2.515626	2.496787	2.339024	2.341357	2.350138	2.350159	2.398083	2.437552	2.513628	2.521037	2.533197	2.536253	2.609113	2.773661	2.773686
2.202142	2.117230	2.086915	2.080873	2.080891	2.140849	2.152280	2.247303	2.418312	2.494567	2.497355	2.494610	2.433968	2.433990	2.449908	2.449014	2.368389	2.307735	2.297279	2.294532	2.303661	2.302298	2.302319	2.299312	2.299332	2.299352	2.370350	2.370372	2.370393	2.375954	2.363838	2.363860	2.366654	2.421291	2.509305	2.516594	2.515693	2.502388	2.372133	2.350184	2.350206	2.350234	2.441288	2.521055	2.521087	2.536281	2.536303	2.597025	2.597048	2.664490
2.214309	2.202195	2.086950	2.090202	2.093254	2.152290	2.161998	2.247341	2.314291	2.421608	2.446092	2.446113	2.434008	2.434030	2.452254	2.452283	2.404954	2.356315	2.354961	2.352215	2.303701	2.303721	2.214377	2.214403	2.214422	2.299393	2.370393	2.370414	2.366746	2.343157	2.348711	2.354801	2.366699	2.421335	2.509350	2.516640	2.517584	2.505662	2.372180	2.347925	2.350253	2.350281	2.448255	2.521105	2.536309	2.536331	2.566699	2.594042	2.600789	2.600813
2.214343	2.171897	2.135517	2.093537	2.150922	2.152326	2.201469	2.271646	2.292901	2.318509	2.406696	2.434019	2.434048	2.434071	2.637347	2.637379	2.474770	2.405016	2.386722	2.352255	2.303742	2.303762	2.303784	2.214444	2.281211	2.299435	2.299463	2.370457	2.370478	2.343199	2.348755	2.327538	2.331061	2.366764	2.419095	2.516224	2.517629	2.505709	2.372226	2.372247	2.368506	2.441363	2.551476	2.581844	2.581877	2.566726	2.566749	2.597127	2.600840	2.600864
2.171912	2.171931	2.171951	2.148172	2.150958	2.194562	2.207963	2.271684	2.279083	2.397613	2.397635	2.397655	2.434088	2.637364	2.664690	2.637420	2.555533	2.474834	2.390914	2.333098	2.328053	2.328074	2.328096	2.326741	2.326762	2.306395	2.306423	2.379263	2.391953	2.373778	2.325253	2.327581	2.331105	2.343263	2.403969	2.516269	2.517675	2.516365	2.420289	2.372293	2.405695	2.538514	2.545456	2.554583	2.566754	2.566777	2.566800	2.597178	2.600892	2.600916
2.176558	2.174732	2.174752	2.150974	2.155144	2.161887	2.198315	2.271722	2.314139	2.397653	2.402286	2.402308	2.599521	2.665169	2.665192	2.665225	2.616249	2.506206	2.427361	2.369545	2.364501	2.458572	2.417771	2.329817	2.332605	2.336778	2.397487	2.500669	2.500691	2.476982	2.373842	2.376172	2.352389	2.352410	2.404014	2.517238	2.531561	2.531584	2.516443	2.438565	2.435359	2.435389	2.545505	2.545528	2.575108	2.576977	2.577000	2.570573	2.600943	2.600968
2.186278	2.176612	2.175248	2.175275	2.154062	2.188567	2.198352	2.308161	2.317211	2.390171	2.402326	2.563126	2.599562	2.665209	2.698603	2.668301	2.616290	2.506247	2.485044	2.485066	2.481868	2.481891	2.424270	2.359931	2.332647	2.416431	2.522654	2.524985	2.528042	2.522537	2.524867	2.521325	2.526893	2.414648	2.429841	2.526972	2.531609	2.531631	2.516491	2.483135	2.443711	2.442358	2.442379	2.553883	2.577004	2.577028	2.577051	2.570623	2.570647	2.601019
2.228779	2.228799	2.228819	2.228848	2.203748	2.198360	2.208076	2.254519	2.341517	2.402345	2.402366	2.557100	2.563199	2.599628	2.669426	2.616769	2.477242	2.476803	2.492005	2.486953	2.486985	2.487007	2.417182	2.363664	2.359995	2.414629	2.462016	2.522721	2.528085	2.528117	2.521345	2.526906	2.526939	2.463242	2.463264	2.527019	2.533963	2.531679	2.516539	2.516562	2.516587	2.443790	2.449811	2.553932	2.577055	2.577079	2.577102	2.564214	2.570698	2.588932
2.408223	2.307952	2.307973	2.295547	2.234902	2.207623	2.207652	2.254557	2.467577	2.420586	2.420608	2.460066	2.517736	2.548098	2.587558	2.583439	2.495485	2.492013	2.491125	2.491147	2.487027	2.493048	2.417225	2.417256	2.406204	2.460838	2.463904	2.463928	2.525095	2.519059	2.526927	2.531566	2.486085	2.463288	2.463310	2.465651	2.534011	2.534034	2.516587	2.516610	2.522635	2.522667	2.523613	2.553717	2.578029	2.577130	2.571615	2.570725	2.570749	2.555600
2.402194	2.402216	2.402238	2.405499	2.332721	2.234961	2.253190	2.344214	2.388746	2.399391	2.420648	2.447973	2.460139	2.548139	2.587600	2.566398	2.495527	2.494165	2.491166	2.485121	2.450662	2.450685	2.488962	2.467757	2.465934	2.463915	2.463947	2.463972	2.518609	2.519104	2.526973	2.531612	2.486132	2.467949	2.411046	2.465698	2.518887	2.518910	2.525404	2.525428	2.525453	2.524102	2.526432	2.553767	2.578080	2.577180	2.571666	2.571700	2.569474	2.569499
2.402231	2.402254	2.402276	2.405538	2.405560	2.383693	2.359397	2.359419	2.383708	2.388818	2.421944	2.448013	2.548154	2.584583	2.566405	2.556219	2.524521	2.494207	2.494242	2.487078	2.481043	2.481066	2.481091	2.465954	2.460901	2.506434	2.509502	2.509527	2.509550	2.510046	2.517915	2.486145	2.467972	2.413378	2.413400	2.458950	2.518934	2.579646	2.586143	2.525477	2.525502	2.525536	2.553794	2.739648	2.688097	2.654946	2.579103	2.580983	2.569526	2.545273
2.402269	2.402292	2.401852	2.401885	2.401907	2.411032	2.462570	2.462593	2.423181	2.423216	2.443482	2.520200	2.548195	2.566422	2.562293	2.525923	2.494225	2.494248	2.494284	2.494307	2.490187	2.477878	2.459502	2.455381	2.497881	2.508126	2.508160	2.509570	2.467578	2.428166	2.436036	2.436061	2.436094	2.413424	2.413447	2.461304	2.579670	2.579694	2.579729	2.586216	2.555897	2.555931	2.745025	2.739701	2.688150	2.688176	2.672043	2.672079	2.581059	2.569605
2.386154	2.386176	2.407432	2.399619	2.423179	2.477804	2.462607	2.462631	2.462654	2.438421	2.443521	2.443545	2.520275	2.542194	2.530084	2.499781	2.490704	2.485189	2.485224	2.494349	2.486998	2.459519	2.455390	2.455423	2.455446	2.453162	2.459264	2.465751	2.428177	2.428210	2.429619	2.435644	2.423541	2.408392	2.413493	2.538861	2.578333	2.578357	2.605703	2.578417	2.586292	2.692538	2.720799	2.739754	2.688204	2.688229	2.672095	2.672131	2.672157	2.600006
2.386189	2.407445	2.397775	2.399654	2.408448	2.421396	2.464030	2.462668	2.447525	2.443537	2.443561	2.443584	2.450542	2.524034	2.530125	2.530160	2.490746	2.485230	2.485266	2.494391	2.494426	2.486140	2.456816	2.455465	2.444078	2.292399	2.292431	2.343771	2.428221	2.428255	2.428278	2.429688	2.429721	2.423609	2.460044	2.537985	2.538471	2.577944	2.577979	2.578466	2.578492	2.586377	2.692615	2.720876	2.739847	2.730769	2.688308	2.617557	2.624970	2.621303
2.510586	2.500916	2.397810	2.397844	2.366347	2.376066	2.376099	2.315454	2.327281	2.427684	2.425399	2.425422	2.446427	2.519458	2.530166	2.530202	2.530226	2.530251	2.548491	2.548515	2.548551	2.500033	2.461936	2.450824	2.294727	2.292441	2.292473	2.295531	2.343836	2.428298	2.428322	2.450972	2.451006	2.460067	2.487400	2.532953	2.538057	2.538543	2.578027	2.578052	2.578541	2.578577	2.692665	2.720004	2.720043	2.730823	2.730849	2.688400	2.625023	2.654740
2.510622	2.510646	2.431211	2.364514	2.294770	2.306337	2.306369	2.324264	2.327319	2.430493	2.428208	2.428231	2.428266	2.524116	2.534825	2.534861	2.534885	2.531216	2.549457	2.548558	2.548594	2.475805	2.474446	2.457132	2.450890	2.292482	2.292515	2.292539	2.301663	2.373727	2.428366	2.451017	2.454086	2.482804	2.496351	2.499621	2.504726	2.505211	2.538627	2.578101	2.624109	2.669665	2.712177	2.712204	2.711782	2.711809	2.815878	2.815918	2.688480	2.658752
2.510657	2.510682	2.395444	2.304480	2.304502	2.306374	2.306407	2.324302	2.430496	2.618609	2.583816	2.448588	2.440773	2.455967	2.477227	2.535961	2.545086	2.534952	2.552732	2.549524	2.548637	2.548662	2.548689	2.568578	2.563986	2.539738	2.303640	2.303665	2.292603	2.365457	2.428410	2.451061	2.470688	2.472097	2.499630	2.500130	2.500154	2.504797	2.578124	2.590750	2.590777	2.624195	2.669741	2.669306	2.669346	2.711859	2.787757	2.815973	2.761372	2.670682
2.383101	2.395457	2.395480	2.304517	2.304539	2.306411	2.314295	2.381650	2.530575	2.585216	2.597248	2.566939	2.462910	2.456009	2.532734	2.545105	2.593670	2.593695	2.553237	2.552800	2.549604	2.563023	2.563974	2.550156	2.550180	2.547172	2.359093	2.306941	2.303731	2.425133	2.431226	2.452492	2.453913	2.475838	2.500138	2.515348	2.515373	2.578135	2.599882	2.592979	2.589773	2.596406	2.624271	2.639470	2.639049	2.651214	2.711937	2.739688	2.752650	2.752679
2.337839	2.337862	2.350816	2.317485	2.262708	2.262733	2.333730	2.395545	2.533386	2.533424	2.597290	2.597316	2.566094	2.566122	2.566147	2.590455	2.593714	2.593739	2.593780	2.553305	2.553343	2.553368	2.553395	2.544132	2.544157	2.359103	2.359138	2.359163	2.350872	2.432831	2.428236	2.431296	2.445516	2.459526	2.517204	2.596139	2.578157	2.604976	2.605014	2.593029	2.589823	2.596456	2.620760	2.624347	2.639099	2.626986	2.629785	2.718497	2.748084	2.748113
2.295224	2.290167	2.296256	2.296290	2.296313	2.300033	2.333771	2.395586	2.519980	2.597306	2.597332	2.596434	2.596472	2.566164	2.566190	2.566228	2.569487	2.593783	2.593823	2.593849	2.553386	2.553412	2.553440	2.547409	2.544201	2.510852	2.432001	2.432028	2.432052	2.441191	2.441215	2.438271	2.447410	2.508920	2.677949	2.608198	2.618850	2.620199	2.620239	2.602183	2.597854	2.620784	2.629914	2.639570	2.630108	2.621030	2.627063	2.627102	2.697331	2.703829
2.295262	2.295285	2.296294	2.296328	2.296351	2.321305	2.385441	2.421804	2.520022	2.597347	2.596449	2.596475	2.596514	2.566206	2.566232	2.566271	2.575536	2.603990	2.601259	2.601285	2.601324	2.674165	2.657563	2.657603	2.626365	2.623158	2.677812	2.674807	2.660525	2.514920	2.514946	2.508905	2.509866	2.536939	2.621267	2.621309	2.618900	2.626319	2.702224	2.702250	2.684722	2.649532	2.648173	2.642655	2.630158	2.621080	2.621107	2.621146	2.690915	2.697413
2.368096	2.368120	2.368144	2.296366	2.296390	2.321344	2.415352	2.509413	2.597346	2.597388	2.606515	2.596517	2.566220	2.566249	2.566275	2.581621	2.581648	2.599876	2.610406	2.610432	2.674184	2.674211	2.667310	2.665040	2.657675	2.677816	2.677857	2.684818	2.660571	2.605995	2.606021	2.521089	2.536961	2.624985	2.625012	2.625054	2.631088	2.702234	2.702275	2.702302	2.679503	2.664370	2.664397	2.648250	2.636678	2.621130	2.621157	2.619811	2.621224	2.693769
2.390089	2.368158	2.368182	2.368218	2.321357	2.321383	2.457920	2.509453	2.597387	2.606530	2.606557	2.597483	2.566262	2.566291	2.566317	2.575659	2.575685	2.687901	2.687944	2.674189	2.674230	2.669636	2.665045	2.665086	2.664189	2.664217	2.688531	2.684864	2.660618	2.606042	2.606069	2.606098	2.625006	2.625034	2.625060	2.625103	2.625130	2.688883	2.692621	2.679525	2.664381	2.664422	2.664449	2.696997	2.687797	2.623029	2.619821	2.619861	2.621274	2.613061
2.387816	2.387841	2.392486	2.368257	2.366895	2.421522	2.460270	2.509493	2.684273	2.606571	2.606598	2.594491	2.567229	2.533888	2.532990	2.575702	2.593931	2.681937	2.666812	2.666840	2.669654	2.681818	2.665091	2.665132	2.528626	2.527727	2.664304	2.660636	2.660664	2.606088	2.606116	2.618282	2.625055	2.625082	2.625109	2.625152	2.625179	2.688932	2.692672	2.692700	2.664432	2.664474	2.703954	2.697048	2.687848	2.623079	2.619871	2.619912	2.607999	2.613113
2.376100	2.375200	2.444988	2.462587	2.463999	2.464951	2.505810	2.573032	2.600562	2.602454	2.594506	2.579365	2.536674	2.536703	2.536267	2.575745	2.575772	2.573026	2.573068	2.588003	2.669699	2.678829	2.678860	2.550808	2.529596	2.528698	2.664351	2.660683	2.660248	2.605673	2.606163	2.606192	2.622068	2.625130	2.625157	2.625201	2.638633	2.692680	2.692722	2.659369	2.618963	2.664526	2.704006	2.697100	2.687899	2.687927	2.633326	2.627298	2.625476	2.615014
2.375211	2.444999	2.502655	2.521644	2.495295	2.504423	2.562097	2.571223	2.592485	2.597612	2.579380	2.533903	2.536717	2.536746	2.536772	2.575788	2.573042	2.573069	2.573112	2.585737	2.590862	2.669773	2.569681	2.554551	2.554116	2.578214	2.664859	2.661192	2.611747	2.596617	2.565839	2.521277	2.609978	2.625179	2.625206	2.634495	2.644753	2.702438	2.698783	2.619909	2.619939	2.619980	2.664605	2.704086	2.704132	2.704160	2.695405	2.634807	2.628764	2.628794
2.378021	2.447808	2.521641	2.525380	2.522633	2.504462	2.562136	2.562163	2.571290	2.572923	2.576388	2.533945	2.536759	2.536788	2.536815	2.615733	2.612525	2.573113	2.573156	2.573646	2.575998	2.569697	2.569727	2.569768	2.581469	2.669486	2.669528	2.664936	2.612718	2.565859	2.520370	2.520400	2.625199	2.625227	2.634501	2.634545	2.634573	2.642520	2.642562	2.639555	2.621377	2.621419	2.710120	2.710150	2.704185	2.740633	2.731877	2.728684	2.725939	2.628847
2.368958	2.375049	2.475777	2.521720	2.521747	2.512531	2.512572	2.512599	2.554371	2.566897	2.533960	2.536761	2.536802	2.536831	2.615734	2.615776	2.615804	2.612596	2.573200	2.573227	2.569975	2.572776	2.569772	2.569813	2.654796	2.754488	2.763635	2.755750	2.665474	2.546052	2.523451	2.518857	2.620623	2.658654	2.658683	2.634595	2.634624	2.639535	2.642613	2.642641	2.642672	2.710144	2.775032	2.781131	2.777017	2.740686	2.740715	2.731974	2.728766	2.663210
2.350795	2.369019	2.475352	2.557752	2.555006	2.512107	2.512148	2.512175	2.509631	2.511986	2.524496	2.534029	2.534070	2.612975	2.615777	2.624921	2.679557	2.685653	2.612684	2.573272	2.570020	2.578370	2.575829	2.581939	2.658541	2.754997	2.757615	2.689044	2.662486	2.576442	2.518412	2.518441	2.594806	2.623474	2.625351	2.634646	2.636523	2.639587	2.642664	2.642693	2.706453	2.770894	2.832748	2.832778	2.801351	2.795369	2.780224	2.740814	2.736681	2.728851
2.360540	2.378764	2.557748	2.555016	2.555765	2.552762	2.512186	2.509180	2.509207	2.509713	2.518988	2.526210	2.608362	2.613017	2.624921	2.679571	2.767580	2.767610	2.764421	2.624892	2.577982	2.578878	2.581943	2.585944	2.664859	2.758743	2.754627	2.689091	2.664846	2.658416	2.594317	2.594348	2.524598	2.532487	2.564855	2.607384	2.636574	2.644059	2.788381	2.788412	2.788444	2.821874	2.828639	2.828670	2.828719	2.828750	2.822768	2.816745	2.816775	2.812183
2.387875	2.463730	2.500413	2.549042	2.555802	2.555832	2.509191	2.509218	2.509246	2.509753	2.519029	2.519056	2.526294	2.540252	2.613088	2.625008	2.679644	2.767654	2.764466	2.637072	2.578027	2.581958	2.589648	2.668577	2.737928	2.762028	2.754675	2.689138	2.689167	2.771139	2.749117	2.594394	2.524645	2.543635	2.564905	2.564950	2.609313	2.729080	2.789821	2.788463	2.788496	2.821926	2.824992	2.828723	2.828773	2.828804	2.823747	2.823795	2.816830	2.816863
2.461890	2.460992	2.499988	2.498180	2.555840	2.507338	2.381829	2.381855	2.433912	2.439505	2.439531	2.443258	2.447461	2.482655	2.613279	2.615950	2.625080	2.661514	2.637087	2.573404	2.555243	2.575067	2.663954	2.704571	2.710669	2.762075	2.752872	2.722562	2.722592	2.722638	2.709717	2.594441	2.532556	2.545535	2.566804	2.566850	2.729102	2.763382	2.781637	2.796842	2.788549	2.821979	2.822011	2.822041	2.825793	2.828859	2.823801	2.823849	2.777428	2.710687
2.461002	2.461029	2.460594	2.500068	2.486112	2.379977	2.380017	2.381893	2.433950	2.439544	2.439571	2.439598	2.474805	2.522285	2.592088	2.625095	2.646360	2.640321	2.637594	2.555245	2.555288	2.570486	2.687457	2.700455	2.707478	2.762123	2.759857	2.722609	2.722639	2.722686	2.594456	2.539868	2.547776	2.673034	2.673063	2.730251	2.735167	2.762509	2.781690	2.796895	2.788601	2.788648	2.822063	2.822094	2.825847	2.825878	2.823856	2.823904	2.823935	2.777516
2.461039	2.460604	2.460631	2.472806	2.470983	2.380015	2.380055	2.381932	2.438615	2.438659	2.438686	2.439638	2.491962	2.552665	2.628535	2.646374	2.646403	2.646433	2.640414	2.610104	2.558571	2.606939	2.638958	2.687549	2.707063	2.762171	2.756871	2.722656	2.722687	2.571016	2.571044	2.571075	2.665189	2.665218	2.673113	2.726601	2.730333	2.762561	2.796916	2.796947	2.788653	2.788701	2.809977	2.823536	2.823588	2.826654	2.887387	2.839134	2.823064	2.777570
2.460613	2.460640	2.460668	2.472844	2.471021	2.416762	2.380094	2.381971	2.438654	2.438699	2.439651	2.454483	2.491079	2.628550	2.640714	2.646418	2.646447	2.646477	2.646526	2.610148	2.610193	2.606984	2.639003	2.639048	2.701041	2.725345	2.729611	2.722704	2.571018	2.571063	2.571092	2.601468	2.665238	2.665267	2.665297	2.686276	2.726682	2.762613	2.796968	2.797000	2.795183	2.788754	2.810030	2.822201	2.825289	2.886022	2.886054	2.865580	2.777591	2.777625
2.457617	2.400015	2.400042	2.470105	2.462268	2.462299	2.410775	2.380158	2.387125	2.412363	2.448430	2.454524	2.456418	2.628593	2.640758	2.634326	2.625254	2.646521	2.646570	2.610193	2.610239	2.607029	2.605673	2.605719	2.649508	2.725393	2.725441	2.577978	2.571065	2.571111	2.571139	2.601516	2.601561	2.665316	2.665346	2.665396	2.686357	2.790493	2.790543	2.795202	2.795236	2.810051	2.810083	2.822513	2.837278	2.855058	2.864196	2.864246	2.815048	2.827223
2.309033	2.302993	2.263588	2.389480	2.452999	2.453030	2.413846	2.373719	2.380224	2.411477	2.433664	2.454566	2.494046	2.640771	2.640801	2.640848	2.634399	2.634429	2.634479	2.610237	2.610283	2.610313	2.607106	2.608541	2.619214	2.649585	2.707283	2.701301	2.571113	2.571158	2.595463	2.601564	2.617807	2.678323	2.665395	2.665445	2.672881	2.788231	2.788280	2.790626	2.795289	2.816583	2.807359	2.806928	2.819379	2.834587	2.852830	2.850104	2.845508	2.827278
2.303004	2.263600	2.263625	2.353118	2.401471	2.410600	2.458663	2.416224	2.398051	2.411464	2.441313	2.517540	2.536559	2.630634	2.640845	2.674263	2.640923	2.640952	2.634523	2.610282	2.610328	2.610358	2.610391	2.608587	2.587377	2.598051	2.701314	2.701348	2.698602	2.671341	2.601579	2.617811	2.681583	2.760512	2.757304	2.672901	2.672931	2.672962	2.673009	2.790883	2.793953	2.816637	2.807411	2.805592	2.804257	2.819464	2.831896	2.827318	2.778786	2.778768
2.527488	2.527517	2.363756	2.363799	2.353181	2.456343	2.456387	2.458729	2.416290	2.416336	2.419397	2.517580	2.532436	2.588206	2.630707	2.638160	2.640967	2.640997	2.641047	2.611715	2.611762	2.610404	2.608585	2.608632	2.592051	2.592081	2.595831	2.701396	2.698649	2.671389	2.668385	2.617861	2.760531	2.760563	2.757354	2.672951	2.563732	2.484857	2.645747	2.690786	2.790971	2.815301	2.809316	2.805645	2.805236	2.804343	2.801597	2.778808	2.772769	2.778822
2.536623	2.536653	2.536682	2.497297	2.466994	2.456379	2.456424	2.416300	2.416327	2.416374	2.416402	2.429647	2.517666	2.532510	2.584112	2.573976	2.626199	2.641042	2.641093	2.641123	2.611807	2.608598	2.608630	2.608678	2.611948	2.592128	2.701409	2.701443	2.698697	2.668402	2.672136	2.675411	2.705960	2.760614	2.751850	2.751904	2.673032	2.645750	2.645798	2.685282	2.725696	2.810725	2.809369	2.763207	2.762798	2.804396	2.783439	2.772790	2.772823	2.772858
2.612487	2.612517	2.536719	2.497335	2.467031	2.468915	2.468960	2.458805	2.458833	2.416413	2.416441	2.426653	2.450967	2.517738	2.522397	2.516376	2.546743	2.626272	2.641138	2.641169	2.641217	2.610494	2.608675	2.608724	2.611995	2.701406	2.710559	2.737902	2.726053	2.689691	2.689722	2.689756	2.696751	2.751868	2.751900	2.751954	2.751986	2.752018	2.752069	2.725713	2.810726	2.810778	2.809422	2.762797	2.761925	2.759179	2.774181	2.774232	2.774265	2.785053
2.612523	2.603455	2.497326	2.497372	2.497401	2.499285	2.499332	2.489176	2.489205	2.449820	2.422961	2.429056	2.460108	2.475308	2.479966	2.504282	2.504312	2.554222	2.634238	2.641214	2.641263	2.623090	2.610573	2.610621	2.651485	2.701453	2.710606	2.726069	2.726101	2.689739	2.689770	2.689805	2.689855	2.744510	2.744542	2.747375	2.752037	2.752069	2.867445	2.974627	2.974665	2.841181	2.835657	2.834765	2.747622	2.755990	2.756023	2.774286	2.892696	2.785620
2.603461	2.515532	2.460965	2.497410	2.497439	2.509605	2.509652	2.489214	2.489243	2.449858	2.443820	2.456398	2.456444	2.475348	2.480007	2.480054	2.480083	2.502849	2.594379	2.634314	2.623105	2.623136	2.616687	2.628873	2.697045	2.709213	2.726081	2.726116	2.726149	2.726200	2.689818	2.689853	2.689904	2.689936	2.744591	2.744646	2.747457	2.867443	2.867497	2.919125	2.919162	2.835677	2.834784	2.834817	2.804573	2.756043	2.761170	2.774339	2.879733	2.879770
2.515539	2.460974	2.461003	2.461049	2.509147	2.509180	2.509227	2.498352	2.489281	2.443830	2.449925	2.449955	2.450001	2.452811	2.476344	2.479632	2.480125	2.496825	2.533745	2.594917	2.607980	2.623181	2.628869	2.695670	2.741215	2.741247	2.741300	2.741335	2.741368	2.741420	2.726280	2.689902	2.689953	2.689985	2.690017	2.744696	2.747508	2.867495	2.867549	2.867584	2.778011	2.778064	2.777170	2.777203	2.762084	2.761191	2.756128	2.756181	2.879786	2.879824
2.515576	2.461010	2.461040	2.461087	2.509185	2.509218	2.509265	2.506262	2.480219	2.480269	2.480299	2.449993	2.450040	2.450072	2.476385	2.479674	2.485261	2.487143	2.496919	2.540303	2.608026	2.623227	2.628914	2.689648	2.695748	2.741294	2.741347	2.741383	2.741416	2.741468	2.777915	2.762779	2.690001	2.690034	2.690066	2.708329	2.747558	2.771869	2.867601	2.867636	2.863042	2.772557	2.777222	2.762081	2.710538	2.705878	2.748306	2.886753	2.886788	2.879878
2.440640	2.442986	2.461077	2.461124	2.461154	2.460723	2.460770	2.421875	2.419589	2.480308	2.480337	2.450032	2.428844	2.407640	2.413227	2.476473	2.479745	2.485333	2.487236	2.600148	2.706388	2.707811	2.689642	2.689694	2.689726	2.695827	2.741394	2.741430	2.741463	2.741516	2.741549	2.689998	2.659033	2.665805	2.690115	2.690170	2.711447	2.747642	2.768939	2.863056	2.853829	2.853421	2.772642	2.710536	2.708738	2.709171	2.739556	2.878931	2.879893	2.879931
2.409628	2.439988	2.455093	2.461162	2.461191	2.460761	2.455251	2.421913	2.421943	2.380242	2.380270	2.398500	2.407648	2.407680	2.408635	2.413314	2.449749	2.477501	2.544461	2.606097	2.635261	2.689652	2.689687	2.689740	2.689772	2.695874	2.741441	2.740551	2.735951	2.736005	2.685842	2.659030	2.659081	2.659114	2.665887	2.690220	2.690253	2.711529	2.768991	2.851062	2.853417	2.853473	2.794659	2.771338	2.725868	2.725901	2.712290	2.739661	2.877167	2.879985
2.411979	2.412008	2.445402	2.445450	2.451965	2.455240	2.455288	2.421951	2.319562	2.319611	2.380309	2.380338	2.398586	2.407719	2.407749	2.408722	2.408751	2.466424	2.542651	2.615243	2.629747	2.652871	2.683247	2.683300	2.689819	2.695920	2.740561	2.734112	2.730902	2.730956	2.663258	2.658614	2.658666	2.659162	2.662901	2.690270	2.690302	2.766207	2.854275	2.847359	2.853468	2.794676	2.794711	2.794745	2.741096	2.725953	2.721145	2.746663	2.859008	2.861826
2.526718	2.445407	2.445437	2.445486	2.445516	2.452035	2.418717	2.278076	2.278103	2.314553	2.353046	2.353075	2.380424	2.398658	2.408715	2.408762	2.445198	2.445228	2.474647	2.554861	2.615338	2.652915	2.674190	2.683346	2.683378	2.683411	2.727844	2.730916	2.730949	2.659102	2.632960	2.632996	2.658715	2.659211	2.686556	2.723702	2.766223	2.772327	2.808802	2.805130	2.792819	2.792874	2.756487	2.738310	2.737904	2.728369	2.728403	2.789165	2.839411	2.863734
2.528608	2.458879	2.433298	2.427323	2.427353	2.412220	2.278085	2.278113	2.278141	2.347959	2.353085	2.353114	2.353160	2.380959	2.408755	2.408803	2.445238	2.449902	2.474689	2.549344	2.557735	2.594176	2.652996	2.653049	2.653082	2.646163	2.676560	2.688480	2.631786	2.632975	2.633007	2.633043	2.658763	2.686572	2.723694	2.748031	2.766274	2.787552	2.802320	2.792831	2.790089	2.753724	2.735547	2.735581	2.737493	2.737527	2.789162	2.822608	2.840855	2.893541
2.458885	2.458916	2.440748	2.435700	2.435730	2.402398	2.301420	2.301448	2.353044	2.359582	2.359611	2.353153	2.353199	2.371897	2.408794	2.411876	2.439211	2.449943	2.481218	2.506911	2.550365	2.550396	2.641455	2.641509	2.637371	2.637403	2.637457	2.628092	2.627871	2.633022	2.633055	2.633091	2.634534	2.690328	2.723743	2.748081	2.787568	2.787603	2.796091	2.791955	2.790139	2.753775	2.717387	2.717421	2.735691	2.735725	2.789214	2.840873	2.868691	2.877837
2.458922	2.458953	2.458984	2.459033	2.454893	2.402435	2.365157	2.353053	2.353082	2.359621	2.359650	2.359680	2.353239	2.369367	2.408834	2.411917	2.439251	2.439281	2.498537	2.498568	2.549481	2.550440	2.623294	2.637382	2.637415	2.637447	2.637501	2.616297	2.596226	2.625654	2.625686	2.625723	2.665690	2.686206	2.748071	2.784549	2.787619	2.787654	2.799850	2.796177	2.790190	2.753826	2.717438	2.705331	2.705390	2.735777	2.789267	2.823178	2.823214	2.868785
2.458959	2.458990	2.459021	2.459071	2.456784	2.454964	2.405555	2.386457	2.362220	2.368761	2.359689	2.359719	2.359767	2.374968	2.421178	2.445497	2.443463	2.443030	2.491626	2.498610	2.547206	2.561693	2.619166	2.619220	2.637459	2.637492	2.637546	2.592067	2.596272	2.600497	2.624806	2.623452	2.665274	2.743914	2.854337	2.854400	2.854436	2.799843	2.799901	2.799937	2.829697	2.790298	2.717489	2.705383	2.705442	2.737683	2.789783	2.789841	2.823267	2.946285
2.383634	2.383664	2.383230	2.383279	2.459139	2.459173	2.459224	2.411690	2.387453	2.393068	2.447701	2.447732	2.447782	2.451525	2.462218	2.483504	2.483072	2.458832	2.443125	2.491699	2.522977	2.534218	2.534254	2.618800	2.637039	2.637536	2.595109	2.592112	2.592145	2.592198	2.616508	2.623498	2.658999	2.802761	2.827074	2.854450	2.854487	2.799894	2.799953	2.799988	2.790291	2.790349	2.717540	2.717575	2.740736	2.744017	2.777441	2.826066	2.946299	2.949586
2.383671	2.383701	2.383731	2.383781	2.459640	2.459675	2.459262	2.459294	2.414540	2.417375	2.447741	2.447771	2.447822	2.462228	2.471361	2.483546	2.620100	2.501349	2.461370	2.485673	2.491793	2.534261	2.534297	2.618844	2.618877	2.594636	2.592120	2.592156	2.592190	2.592244	2.616554	2.634714	2.659047	2.792610	2.814985	2.854501	2.854537	2.799945	2.800004	2.800503	2.800542	2.720802	2.720837	2.720871	2.744498	2.744533	2.802241	2.859974	2.949600	3.004028
2.383708	2.383738	2.410195	2.411462	2.459678	2.459713	2.459764	2.459796	2.459827	2.417414	2.455198	2.449202	2.449253	2.462270	2.471403	2.620110	2.619679	2.589374	2.497275	2.485715	2.485767	2.491827	2.507033	2.533930	2.594647	2.592110	2.592165	2.592201	2.592235	2.614376	2.628655	2.628692	2.634817	2.741067	2.795940	2.802959	2.854588	2.854625	2.800055	2.800555	2.800594	2.795552	2.720888	2.723242	2.744550	2.802258	2.859967	2.958724	3.004042	3.025249
2.383745	2.388412	2.474721	2.471740	2.471771	2.471807	2.612569	2.465650	2.461721	2.455207	2.455238	2.449242	2.449293	2.458138	2.620096	2.620152	2.607587	2.589417	2.497318	2.485757	2.485809	2.485841	2.501047	2.533973	2.592121	2.592154	2.592209	2.592246	2.620437	2.620492	2.613529	2.542883	2.549893	2.638145	2.771711	2.771773	2.840180	2.853284	2.860807	2.861308	2.873489	2.873087	2.873124	2.881046	2.911465	2.987388	3.003659	3.018901	3.071177	3.101747
2.388419	2.388449	2.467340	2.474812	2.474844	2.614408	2.612609	2.612642	2.470358	2.467381	2.467412	2.449281	2.449333	2.500651	2.608004	2.607595	2.604595	2.536744	2.485766	2.485798	2.501021	2.501054	2.501090	2.534017	2.592165	2.592199	2.592254	2.637808	2.650828	2.620539	2.614504	2.549887	2.549941	2.638194	2.771760	2.835556	2.852370	2.855443	2.859467	2.873036	2.916033	2.876850	2.881062	2.946239	3.043527	3.066758	3.081975	3.119899	3.165597	3.165642
2.406079	2.388487	2.467378	2.467431	2.614409	2.617480	2.661181	2.661216	2.658468	2.588759	2.509922	2.509954	2.498337	2.500692	2.570500	2.582980	2.583014	2.583047	2.564690	2.564724	2.564779	2.501096	2.501133	2.513284	2.552763	2.592243	2.616574	2.648521	2.650875	2.650932	2.650966	2.608520	2.608576	2.729497	2.775056	2.838853	2.854528	2.855493	2.857663	2.871696	2.876840	2.881078	2.925647	3.032103	3.156774	3.206318	3.253494	3.368912	3.313289	3.316372
2.539569	2.521977	2.467415	2.528131	2.534694	2.615664	2.661220	2.661255	2.661290	2.640117	2.592080	2.516275	2.498378	2.494240	2.491953	2.583021	2.583055	2.583089	2.583148	2.564766	2.516276	2.501138	2.501175	2.510294	2.552807	2.592287	2.616618	2.627326	2.648602	2.648659	2.648694	2.651052	2.729511	2.778315	2.778352	2.839366	2.854578	2.854616	2.854679	2.859607	2.872639	2.925667	2.968385	3.108514	3.247961	3.396140	3.697845	3.697917	3.680583	3.609683
2.526156	2.522014	2.522048	2.467506	2.531236	2.601500	2.661260	2.661294	2.661330	2.661392	2.591656	2.562069	2.545852	2.490569	2.491994	2.573961	2.583097	2.583131	2.568021	2.516263	2.516319	2.501181	2.501218	2.510338	2.552851	2.592331	2.603058	2.627372	2.648649	2.648706	2.648741	2.651100	2.692137	2.778365	2.796610	2.902898	2.854629	2.854667	2.808024	2.821052	2.838724	2.936782	3.075160	3.184231	3.365236	3.649566	3.986085	4.205871	4.269666	4.439005
2.526194	2.524835	2.522085	2.522141	2.527098	2.596900	2.651556	2.657159	2.657194	2.653082	2.580099	2.551903	2.545892	2.545930	2.490643	2.534562	2.555833	2.555867	2.555927	2.519553	2.519145	2.443575	2.470918	2.510381	2.510414	2.552929	2.602640	2.627418	2.648695	2.648753	2.650644	2.661819	2.661877	2.726823	2.796660	2.845749	2.845787	2.809405	2.798719	2.818245	2.875436	2.988292	3.127126	3.319731	3.534298	3.955826	4.305262	5.066952	5.465264	5.465342
2.524840	2.524873	2.522123	2.520323	2.518036	2.590906	2.590964	2.594032	2.618334	2.594128	2.548875	2.545876	2.538044	2.538082	2.538116	2.532284	2.540705	2.555908	2.555969	2.519595	2.422560	2.422128	2.446437	2.509961	2.510458	2.510492	2.553029	2.648242	2.694259	2.694319	2.661828	2.661868	2.660070	2.796673	2.796710	2.827590	2.827628	2.809456	2.810911	2.845289	2.924007	2.993002	3.157782	3.384914	3.758130	4.305389	5.067076	5.592134	6.580223	8.291583
2.525227	2.525261	2.520304	2.518041	2.509722	2.503263	2.533653	2.533687	2.533721	2.527431	2.527465	2.475928	2.471343	2.538121	2.538155	2.529111	2.529145	2.553165	2.556011	2.519637	2.465080	2.465113	2.467470	2.510469	2.510502	2.510536	2.560499	2.646431	2.694305	2.694366	2.648882	2.660060	2.796684	2.796722	2.827109	2.814182	2.827679	2.827717	2.834278	2.991209	3.068713	3.176452	3.340322	3.598531	4.029744	4.916394	5.443548	6.656325	10.10258	18.92885
2.555592	2.555626	2.555661	2.509725	2.506975	2.503300	2.345625	2.345657	2.351755	2.470116	2.467116	2.467150	2.471382	2.471420	2.477520	2.495780	2.529185	2.547174	2.556053	2.556088	2.519736	2.522090	2.512312	2.516082	2.584657	2.572624	2.609096	2.691994	2.703455	2.694412	2.646609	2.646648	2.653206	2.789809	2.820196	2.820265	2.827729	2.904072	2.925953	2.979124	3.146265	3.217379	3.467716	3.865348	4.312231	5.191448	6.566903	10.10278	19.08435	26.77347
2.555627	2.555662	2.555697	2.504657	2.507011	2.424473	2.345662	2.345694	2.351793	2.351849	2.467154	2.467188	2.469100	2.471459	2.477560	2.495819	2.495853	2.532044	2.555631	2.556130	2.542874	2.522134	2.579822	2.585914	2.594305	2.667165	2.697570	2.718498	2.727639	2.703563	2.646655	2.646695	2.646756	2.738266	2.814176	2.820314	2.868378	2.888949	2.926008	3.045561	3.156087	3.327590	3.694466	4.106628	4.566324	5.668149	7.427030	15.10019	26.84710	30.01932
2.482872	2.482905	2.479907	2.479964	2.454804	2.424510	2.424564	2.403364	2.403397	2.421657	2.467192	2.467226	2.467283	2.467785	2.467818	2.477656	2.495893	2.498713	2.555672	2.556636	2.558087	2.579361	2.719439	2.657638	2.670208	2.697554	2.717577	2.717619	2.726759	2.738960	2.713465	2.646742	2.731778	2.734136	2.738352	2.799334	2.860073	2.868469	2.917386	3.102726	3.229761	3.501986	3.795328	4.232588	4.912961	6.458974	9.172280	20.41660	30.14825	31.81684
2.482907	2.461710	2.455678	2.454807	2.424509	2.424546	2.424602	2.424635	2.421635	2.421695	2.457417	2.457451	2.455651	2.467823	2.467857	2.471628	2.477730	2.495967	2.498815	2.535440	2.558130	2.658757	2.660655	2.669289	2.670254	2.687004	2.687994	2.702495	2.726808	2.739009	2.713512	2.713553	2.731825	2.738364	2.738401	2.780959	2.796172	2.868520	2.908516	3.183361	3.379440	3.613518	3.934383	4.414291	5.689433	7.233404	13.13639	25.95119	31.94989	32.36592
2.482695	2.479944	2.461780	2.455771	2.443208	2.425047	2.424639	2.424672	2.424705	2.440304	2.440337	2.470490	2.470546	2.482719	2.482754	2.472132	2.472167	2.472201	2.498855	2.509817	2.543002	2.619356	2.632861	2.585302	2.665774	2.687052	2.687114	2.702543	2.738995	2.714914	2.714488	2.713601	2.713664	2.731911	2.738450	2.796183	2.856923	2.879251	3.007929	3.220288	3.421500	3.660995	4.132607	4.891469	6.122963	8.134677	16.83527	30.09350	32.42491	33.66405
2.482731	2.481372	2.480943	2.455807	2.434145	2.425083	2.424675	2.424709	2.424743	2.385741	2.385774	2.413109	2.473837	2.476662	2.488831	2.482852	2.474993	2.475027	2.482518	2.506825	2.540259	2.543545	2.584359	2.598350	2.665822	2.687099	2.699300	2.739006	2.766356	2.751096	2.735961	2.723865	2.695503	2.720252	2.796162	2.856933	2.861153	2.879304	3.046071	3.145558	3.504720	3.750741	4.365579	5.113184	6.314386	9.668638	22.00203	31.63574	33.66405	34.03282
2.513095	2.481408	2.480978	2.455379	2.434181	2.434220	2.434277	2.424747	2.425245	2.385781	2.413115	2.413149	2.473877	2.476703	2.488872	2.488930	2.488965	2.491290	2.490424	2.486774	2.523242	2.550554	2.581617	2.648185	2.734978	2.699285	2.699348	2.766366	2.848339	2.833080	2.784565	2.736052	2.723977	2.796172	2.856910	2.968567	2.861203	2.914189	3.008073	3.218484	3.494013	3.879518	4.458174	5.504950	7.165569	12.81488	26.25089	33.50891	33.94684	35.02199
2.562587	2.513167	2.481479	2.455415	2.434218	2.434256	2.433850	2.424784	2.425282	2.443456	2.458658	2.473860	2.473918	2.507081	2.507116	2.488972	2.497366	2.491333	2.491396	2.533908	2.558457	2.581621	2.645380	2.781987	2.787136	2.735064	2.759405	2.841381	2.833061	2.832664	2.832704	2.832749	2.802468	2.799256	2.856960	2.970475	2.974698	2.983085	3.053755	3.229836	3.542367	4.001820	5.127458	6.121752	8.238017	17.30247	29.83267	33.54050	34.22299	35.63126
2.514096	2.514132	2.479657	2.450807	2.429610	2.429648	2.299275	2.375140	2.424855	2.456123	2.488104	2.489068	2.504295	2.507121	2.507157	2.507216	2.497410	2.497444	2.546052	2.555190	2.564353	2.602904	2.645425	2.782032	2.794614	2.794653	2.837204	2.846352	2.833108	2.832712	2.832752	2.802449	2.782542	2.799305	2.857474	2.968636	3.003054	3.046853	3.125890	3.300595	3.577326	4.107887	5.286537	6.640645	10.19640	22.77906	32.14244	33.92220	34.60099	36.04400
2.523421	2.514167	2.500923	2.475107	2.429646	2.378120	2.375144	2.375178	2.420712	2.474363	2.488144	2.497279	2.504336	2.504375	2.507198	2.489055	2.489555	2.619091	2.619158	2.619196	2.667587	2.671341	2.645469	2.645533	2.718396	2.718435	2.824708	2.833116	2.833156	2.832760	2.802454	2.725542	2.782589	2.782629	2.814569	2.933474	3.003109	3.079807	3.170193	3.378552	3.706107	4.200286	5.330896	7.585391	14.36788	27.72718	33.35718	34.46740	35.26701	36.04453
2.523458	2.514203	2.502818	2.479789	2.378118	2.374904	2.371928	2.375214	2.375248	2.469756	2.497284	2.500353	2.498337	2.497912	2.497948	2.507300	2.513403	2.614023	2.614091	2.608554	2.657163	2.660235	2.671428	2.644185	2.644222	2.683708	2.753567	2.820371	2.822271	2.795027	2.734373	2.727912	2.721939	2.734118	2.734157	2.815156	3.024168	3.066027	3.257061	3.467828	3.863524	4.636701	5.628112	8.468287	18.40810	30.90889	34.26451	35.28073	35.95542	36.18599
2.504911	2.498171	2.481623	2.358501	2.353889	2.350675	2.350732	2.375251	2.375750	2.375812	2.488032	2.494818	2.494879	2.492841	2.492877	2.505948	2.507378	2.512087	2.508435	2.508472	2.535840	2.657244	2.671473	2.644230	2.634510	2.670961	2.704407	2.704450	2.713318	2.734381	2.734420	2.729353	2.728026	2.722025	2.751397	2.805577	3.018158	3.106053	3.396619	3.640985	4.177993	4.946926	6.416712	9.531732	22.27793	32.11765	35.31421	36.04249	36.10672	36.14294
2.395762	2.395796	2.398154	2.358538	2.358572	2.350711	2.350768	2.375288	2.375787	2.375849	2.478312	2.491140	2.489807	2.489163	2.492917	2.505989	2.506026	2.506061	2.505444	2.408390	2.423619	2.508612	2.581474	2.589001	2.592073	2.637627	2.671072	2.695391	2.704260	2.710150	2.734468	2.734512	2.781061	2.790861	2.797654	2.888057	3.062395	3.138653	3.398566	3.824172	4.336148	5.097233	6.497059	11.52532	25.78106	33.29932	35.72404	36.07826	36.07881	36.07940
2.395797	2.395832	2.395866	2.401037	2.401072	2.401111	2.354057	2.354556	2.378147	2.378210	2.479280	2.482349	2.485445	2.489203	2.492957	2.497666	2.506067	2.509137	2.508274	2.438773	2.438833	2.438868	2.551175	2.573873	2.573910	2.573947	2.637737	2.644314	2.692168	2.707408	2.734515	2.837744	2.837815	2.830364	2.847137	2.938772	3.063113	3.208440	3.428246	3.980455	4.346061	5.387376	6.750430	12.37085	26.92898	34.36731	35.72457	36.08521	36.08622	36.08682
2.353568	2.336578	2.374671	2.401074	2.401109	2.404866	2.362460	2.363424	2.363458	2.378688	2.394380	2.485421	2.485483	2.489242	2.492997	2.493059	2.500777	2.508250	2.505528	2.457019	2.457080	2.484424	2.551218	2.572522	2.573954	2.573992	2.637781	2.683344	2.692214	2.718419	2.834710	2.837791	2.837863	2.842553	2.881174	2.950974	3.122210	3.324259	3.521309	3.918209	4.531231	5.630277	7.527826	14.93631	29.09677	34.38267	35.62143	36.18645	36.35326	36.38492
2.317209	2.336614	2.343423	2.379879	2.404863	2.371538	2.363427	2.363461	2.363496	2.378726	2.401390	2.492432	2.492494	2.492535	2.492572	2.493099	2.500818	2.500854	2.500922	2.481334	2.481396	2.484467	2.551261	2.608978	2.610411	2.610450	2.637826	2.646702	2.694120	2.719396	2.834758	2.837839	2.837912	2.864451	2.881227	3.061340	3.165787	3.400478	3.718851	4.096396	5.060236	6.386658	9.537711	19.22744	29.80020	34.38319	35.59267	36.35189	36.38808	36.38868
2.305159	2.313096	2.343459	2.350270	2.375720	2.366659	2.366719	2.363499	2.378701	2.381798	2.525802	2.507638	2.492533	2.492575	2.492611	2.493140	2.495965	2.500896	2.500963	2.501000	2.477255	2.478686	2.521207	2.548579	2.610455	2.610494	2.619393	2.621296	2.620625	2.620691	2.772470	2.833213	2.836539	2.877054	2.955473	3.121185	3.199221	3.558964	3.811026	4.407515	5.399172	7.505119	13.82351	24.24393	29.65006	33.28686	35.51537	36.26774	36.38863	36.40705
2.274866	2.308482	2.350247	2.354491	2.357558	2.366697	2.366757	2.381737	2.381772	2.381837	2.506245	2.507677	2.507740	2.504749	2.492651	2.492715	2.493217	2.499077	2.501005	2.476769	2.431784	2.436249	2.521250	2.548623	2.575970	2.608898	2.619439	2.632500	2.634399	2.634466	2.646644	2.783257	2.838371	2.887336	3.074676	3.254014	3.456731	3.615795	4.177017	4.725284	6.084293	10.45181	20.48101	25.52509	29.04369	32.01226	33.73845	35.45092	36.20794	36.24419
2.278155	2.308518	2.354712	2.354771	2.363905	2.448630	2.448692	2.412108	2.388585	2.380281	2.418556	2.506321	2.507779	2.507822	2.504826	2.504890	2.505393	2.496328	2.499187	2.501549	2.478734	2.481805	2.521293	2.521357	2.548705	2.589072	2.629470	2.634408	2.634447	2.646653	2.646693	2.825794	2.862702	2.990531	3.213374	3.318553	3.554063	3.789405	4.378747	4.980918	6.752371	13.68600	23.08912	27.17500	29.08858	30.56284	32.01324	33.69041	33.76220	35.52343
2.309914	2.346343	2.346378	2.458904	2.460336	2.448668	2.448730	2.412146	2.407067	2.416233	2.418595	2.421421	2.506423	2.507862	2.504866	2.504931	2.505433	2.496369	2.499228	2.502986	2.548563	2.521293	2.481889	2.481953	2.540528	2.602139	2.631377	2.634455	2.655738	2.765058	2.765099	2.825844	2.862043	2.899535	3.213440	3.371181	3.626741	4.010925	4.595434	5.820645	7.695879	16.56623	24.40395	28.12239	29.94974	30.61985	30.88629	31.60616	32.88027	32.97650
2.379705	2.379741	2.458876	2.458940	2.458977	2.460414	2.440397	2.476834	2.476873	2.476940	2.421423	2.421459	2.421520	2.507902	2.504906	2.504971	2.496372	2.502456	2.502525	2.548539	2.548605	2.548644	2.521379	2.527512	2.589124	2.671979	2.673908	2.673953	2.813589	2.765106	2.765148	2.825893	2.862095	2.904241	3.201365	3.390799	3.649910	4.256934	4.931621	6.497295	9.757812	20.45153	27.01529	30.09090	30.78567	31.07912	31.07961	31.16393	31.46836	31.79807
2.519958	2.458874	2.458911	2.458976	2.459013	2.459055	2.459119	2.470825	2.470865	2.476978	2.421462	2.421498	2.467064	2.503512	2.501690	2.505011	2.502459	2.502497	2.615979	2.616018	2.612366	2.612406	2.548730	2.548797	2.658961	2.672025	2.734648	2.801456	2.813637	2.813711	2.822637	2.850221	2.865181	3.074260	3.201431	3.491045	3.886771	4.348855	5.244472	7.559976	15.19990	25.58945	29.76509	32.61712	32.85206	32.83746	32.43399	31.64978	31.70708	31.97494
2.519528	2.458909	2.458946	2.459011	2.459049	2.459091	2.458690	2.458728	2.470903	2.477016	2.421501	2.421537	2.467103	2.501691	2.498008	2.501796	2.502500	2.512307	2.621603	2.655504	2.656748	2.612449	2.548773	2.548840	2.659006	2.731832	2.734695	2.813643	2.831894	2.831969	2.850221	2.850270	2.878036	3.074316	3.286741	3.500679	3.904097	4.485595	6.140124	11.68711	23.64922	28.60014	32.54611	34.05244	34.07908	33.33443	33.30805	32.90087	32.34230	32.34286
2.519563	2.458944	2.458981	2.459047	2.459085	2.458662	2.458727	2.458765	2.458807	2.477054	2.482210	2.421576	2.421637	2.503592	2.501769	2.502766	2.496493	2.502579	2.616064	2.655547	2.656791	2.614352	2.612536	2.624702	2.646914	2.659093	2.807129	2.831899	2.831942	2.835052	2.847236	2.850320	2.877380	2.995594	3.286813	3.564460	3.918169	4.586109	6.152896	11.68740	23.65100	29.56471	33.92552	34.70009	35.31276	35.33897	34.95358	34.46634	32.94409	32.94466
2.469176	2.458979	2.455984	2.398422	2.450021	2.458698	2.458763	2.413302	2.458845	2.476626	2.478992	2.439816	2.439877	2.508972	2.509010	2.502563	2.496534	2.496572	2.651361	2.656763	2.656834	2.656875	2.621420	2.623816	2.623856	2.642347	2.654556	2.794197	2.806379	2.825553	2.844028	2.850369	2.941168	3.016590	3.247657	3.511401	3.998808	4.659321	5.897248	9.888970	18.51064	29.56518	34.10786	35.18533	35.58921	35.94011	35.94518	35.01448	34.82374	34.84451
2.466180	2.457377	2.398393	2.398458	2.398494	2.450100	2.413301	2.413338	2.413382	2.472235	2.434235	2.436598	2.463478	2.509012	2.509051	2.509118	2.502642	2.599768	2.648388	2.657512	2.682323	2.682365	2.669790	2.673119	2.673161	2.654530	2.654601	2.646979	2.744132	2.820482	2.892412	2.908750	2.941221	3.077611	3.199173	3.480499	3.880562	4.646320	5.867110	8.260196	17.16916	29.52762	34.10425	35.14049	35.87317	35.94065	35.94124	35.89772	35.50299	35.54074
2.302700	2.301339	2.369528	2.387790	2.398530	2.413275	2.413338	2.413375	2.413420	2.423738	2.434273	2.441756	2.463517	2.508122	2.600105	2.600175	2.599750	2.621047	2.624157	2.648471	2.681901	2.681943	2.688040	2.688113	2.691412	2.673248	2.646977	2.647024	2.659204	2.762867	2.821039	2.889436	2.963795	3.105642	3.235552	3.590435	3.969805	4.790950	6.035818	8.381492	17.16955	30.24379	34.07634	35.12955	35.35418	35.77338	35.77396	35.78230	35.50675	35.53259
2.286175	2.301374	2.369562	2.387825	2.398101	2.413312	2.413374	2.413412	2.417646	2.437305	2.440603	2.441795	2.463556	2.517264	2.600145	2.600214	2.595137	2.593782	2.586876	2.583883	2.593053	2.668954	2.669001	2.688157	2.688199	2.688242	2.662195	2.647069	2.647110	2.671889	2.763424	2.804508	2.991778	3.105711	3.339544	3.593807	4.037899	4.874923	6.180593	10.29116	21.75181	31.74164	33.95080	35.07368	35.29741	35.64536	35.65485	35.44880	35.48438	35.48502
2.286210	2.286246	2.380305	2.398099	2.440600	2.413350	2.413411	2.413448	2.419081	2.437343	2.440642	2.437644	2.439102	2.468765	2.600186	2.600254	2.595178	2.586841	2.586917	2.586958	2.589367	2.589415	2.644079	2.639028	2.663108	2.673391	2.655257	2.640131	2.643431	2.686681	2.763472	2.930313	3.035612	3.139294	3.399719	3.661737	4.132074	5.251377	6.777276	13.09328	25.41706	31.63484	33.64440	34.37236	35.01979	35.59454	35.64006	35.39128	35.42946	35.48557
2.286245	2.380300	2.401573	2.440597	2.440636	2.440686	2.413447	2.413486	2.419119	2.440640	2.437647	2.439080	2.439141	2.456911	2.553789	2.599363	2.586840	2.586880	2.586955	2.586999	2.583337	2.574284	2.574330	2.574394	2.574443	2.647313	2.647382	2.647434	2.648408	2.732750	2.853689	2.945505	3.035675	3.269881	3.501615	3.741929	4.519152	5.652420	7.606236	16.76137	27.79506	31.12710	32.12526	33.71971	34.45917	35.02501	35.07052	35.05037	35.08855	35.42884
2.401550	2.401599	2.407488	2.407537	2.440711	2.440761	2.413512	2.413561	2.432276	2.437448	2.440757	2.441272	2.451355	2.512079	2.527299	2.555361	2.586925	2.586978	2.587032	2.583360	2.574311	2.574364	2.585126	2.585180	2.574524	2.641337	2.646065	2.646120	2.647571	2.672837	2.790289	2.937189	3.100977	3.270043	3.540482	4.042536	4.656387	6.127098	9.364904	19.87599	28.81242	30.33488	31.35509	32.38049	32.50943	34.00124	34.13261	34.13334	34.23037	34.31127
2.401542	2.401591	2.401175	2.410323	2.410372	2.413454	2.413504	2.413553	2.432268	2.432318	2.458963	2.462273	2.447156	2.447206	2.509793	2.528048	2.553542	2.586968	2.587021	2.583349	2.574300	2.585063	2.585117	2.585170	2.647790	2.641326	2.639983	2.646108	2.647559	2.660894	2.771810	2.897436	3.119090	3.379014	3.655524	4.231458	5.147686	6.554017	11.70955	23.56553	28.17190	29.28099	30.77096	31.54587	32.76983	32.99176	34.19994	34.34319	34.38015	34.45510
2.418549	2.418598	2.418647	2.409598	2.414769	2.423918	2.415358	2.413545	2.431794	2.456576	2.468055	2.468106	2.447148	2.447198	2.447248	2.526175	2.583870	2.583924	2.583977	2.584030	2.584084	2.585053	2.585107	2.580969	2.581022	2.644574	2.639971	2.640027	2.647548	2.668559	2.710301	2.912270	3.126626	3.515010	3.755212	4.470247	5.316350	7.656452	14.80530	24.71865	27.71132	28.98871	31.12258	31.99190	33.09938	34.55946	34.70269	34.58189	34.61467	34.68961
2.474719	2.474769	2.441459	2.428219	2.428267	2.434395	2.434444	2.413537	2.413587	2.465667	2.497914	2.498431	2.443880	2.441123	2.447240	2.526166	2.583860	2.583913	2.583966	2.584020	2.584073	2.585044	2.585097	2.580959	2.581012	2.573148	2.639960	2.643049	2.644501	2.668548	2.707258	2.918787	3.311915	3.544390	4.102676	4.757195	6.120783	9.007776	17.44647	25.52257	27.90289	29.72982	31.55977	33.25833	34.90543	35.62526	36.35933	36.94725	36.72515	36.70620
2.537682	2.509053	2.509105	2.508224	2.589004	2.583002	2.558791	2.434487	2.414044	2.465658	2.465709	2.443355	2.438031	2.438081	2.447231	2.526156	2.556546	2.583903	2.541482	2.541534	2.577995	2.591102	2.639703	2.580949	2.581002	2.573137	2.642982	2.643038	2.643092	2.667607	2.804617	2.918784	3.226768	3.708827	4.237002	5.002263	6.625010	9.568413	19.05132	26.40838	29.72908	31.55898	33.25748	35.62658	36.91908	38.52910	38.71100	38.67993	38.50562	38.21673
2.596236	2.511375	2.511427	2.596395	2.598094	2.637585	2.637639	2.589870	2.482367	2.414085	2.434197	2.437973	2.448270	2.448320	2.457470	2.478755	2.526199	2.541420	2.541472	2.541525	2.584505	2.591092	2.591146	2.587007	2.581470	2.644779	2.642970	2.643026	2.643081	2.649431	2.713566	2.894121	3.263059	3.672444	4.342337	5.584113	7.306732	11.83593	22.86284	29.09383	31.68075	33.94416	35.62564	36.82277	38.84724	39.76376	39.90800	39.90884	39.77629	38.92016
2.511318	2.511369	2.511421	2.605485	2.643577	2.637575	2.635300	2.615760	2.586187	2.446716	2.440244	2.440294	2.448263	2.448313	2.478697	2.478748	2.536437	2.551658	2.597218	2.597270	2.591029	2.585014	2.586944	2.581407	2.611336	2.644767	2.663028	2.661221	2.631663	2.643124	2.698144	2.904599	3.232367	3.829928	4.441164	5.733761	8.313736	17.27836	28.25324	32.17015	34.31653	35.38482	36.54868	38.77591	39.77242	41.53076	42.52915	42.72329	41.18365	40.48610
2.508279	2.511362	2.605424	2.637448	2.637502	2.637556	2.631553	2.615750	2.555848	2.480072	2.443497	2.425120	2.448256	2.478640	2.539358	2.539410	2.539462	2.641716	2.641770	2.602385	2.594280	2.588742	2.581344	2.611737	2.665940	2.665995	2.664187	2.745039	2.644959	2.629602	2.634410	2.822667	3.229359	3.799627	4.578156	5.863702	10.62378	23.28982	31.97207	34.27162	35.38390	36.56607	38.24996	39.77133	40.41518	40.55096	41.67101	41.55950	41.29844	40.89450
2.501522	2.511355	2.644839	2.644893	2.637492	2.637546	2.631544	2.558116	2.490045	2.480064	2.446751	2.446800	2.453840	2.552809	2.552860	2.552912	2.648173	2.648229	2.648283	2.648336	2.600792	2.594323	2.581333	2.666339	2.665928	2.682348	2.732852	2.732911	2.739012	2.629589	2.655833	2.808230	3.135278	3.798277	4.620726	6.673760	12.49919	23.88155	32.01368	35.20958	37.40265	38.24894	39.77848	40.41407	40.30344	40.29833	40.44127	41.33852	40.95205	39.67990
2.517616	2.517667	2.644830	2.644884	2.644937	2.661798	2.627806	2.618764	2.556761	2.555881	2.483140	2.490179	2.552749	2.586167	2.668575	2.668629	2.653060	2.651253	2.663441	2.663496	2.663549	2.598506	2.666272	2.688508	2.682279	2.726711	2.697881	2.697940	2.726884	2.563058	2.660487	2.808235	3.257904	3.733109	4.713980	6.825615	14.68746	25.58540	33.91765	37.22181	38.05888	39.66774	40.07228	40.05297	40.03547	40.00971	39.94815	39.79378	39.34564	38.87968
2.517608	2.517658	2.644821	2.666103	2.658702	2.658756	2.621731	2.617356	2.574018	2.571037	2.532583	2.498330	2.552741	2.668512	2.686766	2.686820	2.692942	2.692999	2.693053	2.693109	2.684776	2.688568	2.693565	2.682904	2.741082	2.717842	2.697864	2.567451	2.550879	2.496290	2.593724	2.818491	3.252795	3.733151	4.747432	7.045281	15.41609	26.67475	33.68117	37.17478	38.99804	39.47556	39.49718	39.49805	39.43858	39.43941	39.39552	39.39635	38.93641	36.95926
2.499406	2.499457	2.629902	2.653979	2.654032	2.658746	2.631506	2.618744	2.574940	2.578017	2.534905	2.537752	2.559257	2.668503	2.686756	2.693810	2.693864	2.692989	2.702145	2.702199	2.699221	2.706057	2.710794	2.682891	2.677355	2.654111	2.567379	2.521922	2.523352	2.494415	2.579740	2.751738	3.252811	3.966859	4.747501	7.076028	15.76207	26.49751	33.05873	36.94958	38.34402	38.85240	38.85322	38.85271	38.85353	38.87867	38.90544	38.21457	36.94986	36.44839
2.496137	2.496187	2.623834	2.651173	2.654022	2.658736	2.631497	2.628520	2.612944	2.583371	2.583423	2.586272	2.604746	2.665461	2.691873	2.697994	2.698049	2.706741	2.732470	2.732526	2.714379	2.713968	2.710783	2.684742	2.681069	2.638926	2.572956	2.515840	2.481563	2.494404	2.579735	2.751744	3.299894	3.966898	4.805228	7.182330	15.76207	24.94970	30.89812	35.18517	37.07736	37.07814	37.16107	36.96301	37.00692	37.17691	37.19467	36.44799	36.44742	36.19146
2.490070	2.505282	2.617530	2.623878	2.624397	2.632839	2.628455	2.622669	2.613867	2.612987	2.610710	2.592566	2.594951	2.665452	2.691864	2.691918	2.701073	2.701130	2.737586	2.737642	2.732570	2.732160	2.716839	2.690797	2.687124	2.637047	2.578533	2.475906	2.427411	2.475930	2.599303	2.785088	3.315955	3.917908	4.811365	7.391805	15.75014	24.88810	30.62175	34.07384	35.20496	36.82175	36.82253	36.20055	35.34713	35.41946	35.56269	35.69999	35.70261	35.74007
2.505222	2.617462	2.617519	2.617573	2.615295	2.594115	2.604186	2.604708	2.613858	2.610648	2.610701	2.592557	2.594942	2.631391	2.686728	2.701009	2.701530	2.701587	2.737576	2.804368	2.835234	2.824106	2.840980	2.957753	2.944299	2.658735	2.578518	2.427348	2.424364	2.478013	2.581065	2.800229	3.315978	3.917948	4.826606	7.391887	15.89048	24.60110	29.81252	33.26311	34.12437	34.94712	35.04240	34.10225	34.57351	34.78664	34.82315	34.82389	35.42131	35.61798
2.577733	2.624443	2.618441	2.617562	2.584961	2.585014	2.575964	2.594445	2.610587	2.610639	2.610692	2.592548	2.594934	2.631382	2.695818	2.697737	2.701520	2.750110	2.804766	2.840758	2.835222	2.848362	2.980513	2.957736	2.944281	2.728498	2.585961	2.437352	2.442530	2.485462	2.604369	2.800239	3.337440	3.961337	4.900319	7.442535	16.12137	24.60994	29.73166	31.21872	32.75291	32.85595	33.51588	33.52764	33.60305	33.69556	33.69626	34.74565	34.87487	35.30624
2.577725	2.624433	2.619829	2.588162	2.509145	2.509195	2.509246	2.569950	2.594263	2.605036	2.617220	2.622866	2.628989	2.685965	2.686019	2.697727	2.750041	2.972445	2.978099	2.875025	2.865072	2.934449	2.984693	2.961448	2.816388	2.728481	2.585947	2.439205	2.448578	2.516218	2.609962	2.994405	3.413911	4.047616	5.151264	7.817010	16.20026	24.60984	28.15672	30.33161	31.25637	32.21305	32.59602	33.40584	33.40791	33.47736	33.59462	34.60378	34.70252	35.22477
2.669849	2.669904	2.669962	2.594213	2.513797	2.509186	2.509237	2.537285	2.567661	2.606435	2.686731	2.714310	2.719963	2.722350	2.686009	2.701447	2.782687	2.978026	3.005386	3.005447	2.946960	2.992070	2.989805	2.946263	2.825471	2.743634	2.585932	2.445254	2.501245	2.575882	2.691542	3.094641	3.552688	4.200110	5.297104	8.205275	17.38913	24.54226	27.31234	29.43913	30.38471	31.25684	32.21354	32.79680	33.30260	33.44268	33.52229	34.46034	34.52323	35.42459
2.669839	2.669893	2.669951	2.657877	2.594255	2.583581	2.539551	2.555470	2.558554	2.604093	2.676929	2.686774	2.719953	2.722339	2.737778	2.741097	2.782677	2.978014	3.005373	3.005435	3.056366	3.028456	3.004740	2.961414	2.849954	2.755738	2.593844	2.472282	2.529675	2.635554	2.764801	3.241838	3.580228	4.276160	5.541813	8.655542	17.43409	23.83990	26.54718	28.44628	30.19267	30.43532	31.37140	32.60884	33.18337	33.28868	33.99781	34.15620	34.34426	34.31464
2.651637	2.651690	2.657813	2.657867	2.657920	2.642813	2.578961	2.555460	2.555512	2.555563	2.585940	2.686763	2.698011	2.725592	2.725646	2.737824	2.782668	2.899143	2.990196	3.060020	3.126814	3.111959	3.010791	3.000590	2.958425	2.758519	2.649363	2.560253	2.566503	2.717201	2.962992	3.363545	3.842597	4.483566	5.791922	9.245894	18.23762	23.73834	26.12933	27.78480	29.05547	30.09441	31.28260	32.43693	32.93523	32.97057	33.73086	33.64523	33.91362	33.81859
2.651627	2.651680	2.657803	2.721529	2.657910	2.648867	2.631200	2.555450	2.555968	2.556019	2.595722	2.696077	2.724128	2.725581	2.727501	2.774209	2.782658	2.900064	2.991116	3.120670	3.126800	3.111943	3.105019	3.011297	2.967267	2.803530	2.661006	2.608783	2.693877	2.833803	2.999615	3.410397	3.961079	4.919608	6.335280	10.86934	19.77371	24.09304	26.02772	27.60375	28.87439	29.87613	30.92609	32.04322	32.55198	32.74993	32.91991	33.21202	33.14895	33.37839
2.651616	2.657733	2.709334	2.709389	2.657899	2.648857	2.642846	2.642904	2.567150	2.669833	2.783950	2.726388	2.726448	2.728369	2.740547	2.782592	2.912114	2.997101	3.033558	3.139779	3.126785	3.251213	3.236364	3.105067	2.981706	2.821700	2.679178	2.733273	2.738641	2.893504	3.309187	3.694304	4.480445	5.222255	6.926062	12.86681	21.24543	24.30410	25.96591	27.47553	28.96555	29.61949	30.49217	31.03551	31.39447	32.14376	32.30359	32.56035	32.75214	32.71383
2.657436	2.654691	2.709323	2.709378	2.682144	2.657943	2.642836	2.643827	2.648544	2.787612	2.804458	2.804514	2.759087	2.747945	2.761523	2.845553	2.947546	3.081517	3.213848	3.298838	3.325743	3.325810	3.325882	3.212347	3.112309	3.070820	2.936462	2.817466	2.972341	3.198640	3.549725	4.109429	4.570980	5.893245	8.115550	16.25950	22.51437	24.23987	25.74342	27.37852	28.87027	29.06341	29.94090	30.10231	30.67407	30.78651	30.80829	30.84019	29.58858	29.05235
2.654628	2.654680	2.709312	2.727558	2.727612	2.682188	2.667780	2.675767	2.733429	2.737681	2.807712	2.837150	2.852602	2.863134	2.863188	2.930891	3.081633	3.190639	3.451732	3.499621	3.499687	3.625975	3.621144	3.518081	3.448380	3.381918	3.372632	3.432859	3.356355	3.577004	4.109408	4.399561	5.130665	6.566891	12.12384	19.90647	23.22853	24.69321	26.25811	27.50175	28.11195	28.59068	28.60415	29.69263	29.64873	29.49236	28.29934	27.43870	26.36792	26.65541
2.730639	2.732093	2.739617	2.736642	2.727601	2.737450	2.712083	2.882395	2.891314	2.943836	2.944826	2.994092	3.053853	3.053910	3.091277	3.307548	3.375952	3.520851	3.721779	3.761273	4.029363	4.064414	4.066330	4.120502	4.165812	4.045901	4.118724	4.129054	4.148241	4.229956	4.399559	5.130645	5.803048	8.209333	16.52209	21.95901	24.21140	24.93207	25.60053	26.25847	27.50212	27.61119	27.63658	27.05449	26.80911	26.80234	27.05096	27.05154	27.05218	27.07664
2.732026	2.739544	2.754532	2.756221	2.802686	2.825131	2.918710	2.966815	3.063892	3.176825	3.213264	3.311277	3.350519	3.448763	3.603224	3.740661	3.873433	4.149220	4.264975	4.593258	5.077624	5.200842	5.108056	5.287244	5.286804	5.417007	5.555637	5.578679	5.578753	5.729654	5.902646	6.142396	8.296542	10.94215	19.44261	22.73690	24.50022	25.16109	25.81300	25.85239	26.77163	27.59993	27.57709	27.47026	27.07965	27.05753	27.05075	27.50998	28.40127	28.75617
2.748578	2.748632	2.787878	2.918078	2.960815	3.078422	3.149611	3.250431	3.411421	3.471184	3.659230	4.128577	4.172026	4.471121	4.608793	4.758597	4.844962	5.421233	5.560786	6.064701	6.282713	6.391208	6.546296	6.612989	6.917504	7.049878	8.206174	8.430091	8.737344	8.769156	9.054426	9.545618	11.66133	19.80317	23.05417	24.84863	25.46763	26.14556	26.14610	27.09104	28.01715	28.01267	28.32108	28.34255	28.74305	29.04465	29.93885	30.41126	31.11871	31.11938
2.892721	2.892774	2.909164	3.062466	3.202939	3.334083	3.656476	3.733512	3.878191	4.159547	4.833683	5.185725	5.401794	5.591505	6.066729	6.364611	6.959406	6.992676	8.270441	8.804228	10.37258	11.34633	12.46806	13.53144	15.42350	16.62223	18.03606	19.25322	19.94449	20.04045	20.51580	21.74902	22.85122	25.11189	27.09394	28.40610	28.91760	29.60086	29.71017	30.42493	30.42741	30.92800	31.28223	31.04088	32.14357	32.09235	31.68089	31.66918	31.11843	30.81126
3.097054	3.097107	3.242733	3.312544	3.515075	3.814153	4.101601	4.518706	4.885454	5.295747	5.869351	6.737731	7.310459	7.930155	9.503871	10.90243	12.96730	15.53605	17.60462	20.37420	22.23222	23.27867	25.37287	26.54121	26.67363	27.48362	28.40417	28.42503	29.23072	30.48981	30.49041	31.81742	33.74303	33.74683	33.67772	33.67843	33.28156	32.10609	32.15592	32.22645	32.96817	33.50491	34.52501	34.75948	34.00375	33.00145	32.09275	31.68956	30.84156	30.33161
3.448393	3.448445	3.547870	3.743423	4.213252	4.517012	4.969856	5.184199	6.180628	7.603761	8.807073	10.98704	13.96266	17.87722	20.81004	23.46836	25.85827	28.27660	30.23533	30.45601	31.33625	31.33688	31.01828	31.66041	32.48289	33.08990	34.75957	34.85483	35.61200	37.63256	39.89931	43.61796	44.03655	43.30668	35.57202	33.97953	34.03815	34.08631	34.59598	36.08932	36.13992	36.14069	37.08482	36.79395	34.58213	33.10498	32.04045	30.94736	30.44464	30.44529
4.015954	4.016010	4.141131	4.485501	4.694809	5.354943	5.855578	7.626850	10.15320	14.33610	18.70903	22.98004	25.81905	28.07859	30.43976	31.47983	33.15597	34.04100	34.76934	35.87809	35.95508	36.01175	35.90029	35.81491	37.19309	39.55295	39.51071	39.39589	38.64775	38.55577	38.49640	39.58508	43.29427	39.13852	34.45988	33.73386	33.73460	33.83606	33.83679	34.28261	35.76724	35.87112	35.87190	35.07158	33.62329	32.67411	31.79833	30.96823	30.73128	30.54111
4.579416	4.579472	5.027349	5.582500	6.303143	8.050490	11.02535	16.20013	21.23910	25.30052	29.67679	32.12330	34.68467	34.68541	36.26393	37.72074	37.72156	37.99334	37.37203	37.37080	37.59581	37.67879	39.83339	39.88454	39.55178	39.50768	39.39457	38.64657	38.55458	37.55487	37.52212	36.19373	35.52039	34.16963	33.53403	33.07190	33.01472	33.01554	33.02913	33.06293	33.43594	34.08946	34.13432	33.33692	32.71344	32.18241	31.77967	31.79874	31.00757	30.73168
5.765616	5.765684	6.745925	7.918838	11.64341	17.47627	23.45215	26.21424	28.85197	30.39407	31.56999	34.22630	34.45546	34.71649	35.54050	35.78740	37.12245	37.12336	36.45819	36.47092	36.89677	39.16262	44.28808	44.19529	40.16612	39.18014	38.40356	37.14979	36.71175	36.64269	35.08905	33.95452	33.86173	33.71540	32.75938	31.62329	31.36753	31.27964	31.61196	31.61265	31.61334	32.15997	32.17094	32.21001	31.88872	31.51955	31.57399	31.63579	31.48117	31.29722
8.049458	8.049576	12.18369	17.44983	23.78241	28.05772	29.87174	29.77712	29.74323	30.10941	30.74301	31.52384	33.81642	34.04548	34.26561	34.80605	34.80681	35.24911	35.24988	35.25065	35.91850	37.86483	39.90892	39.96127	39.44608	38.02323	35.50679	35.50767	35.57324	34.86649	33.87904	33.81417	33.74792	32.93023	31.74225	30.81800	30.62903	30.10223	30.05715	30.22213	31.02352	30.97985	30.98053	30.99158	30.99231	31.04292	31.26771	31.30548	31.24120	31.09245
14.17232	14.17259	22.92923	27.62520	30.20604	30.00813	29.77609	29.67369	29.44234	29.44298	29.93100	30.56462	31.27218	31.69088	31.82070	31.87514	32.31025	32.31106	32.96715	32.96788	34.09734	35.65940	37.66887	37.70518	37.19267	33.99614	32.98093	32.98969	33.23364	33.35633	33.38049	33.44556	32.87592	31.81389	30.98295	30.63548	30.18660	29.79124	29.14816	29.11640	29.11703	29.13307	29.75818	29.76919	29.65041	29.66132	29.90650	30.15601	30.21137	30.24325
21.16900	22.81408	27.56096	29.67082	29.56021	29.44731	29.24875	28.08906	27.16185	27.16197	27.24997	28.16833	28.41686	29.39169	29.39232	29.07957	29.08021	29.52587	30.02520	30.04033	30.04145	30.24517	30.27628	30.86352	30.88940	30.73524	30.74571	30.77104	30.75967	30.76558	30.83167	30.94127	31.00639	30.84138	30.77357	30.35622	29.88302	29.26394	28.31874	28.28808	28.05528	28.05075	28.21933	28.21957	28.94028	28.94091	28.57892	28.59681	28.66749	29.32555
24.53795	26.93228	27.90133	28.65805	29.04939	28.99111	27.99879	27.18946	25.90727	25.43357	25.43225	25.51164	26.72146	26.69637	26.47601	26.47986	26.75447	26.88897	27.17323	27.38951	27.82310	27.82371	27.87390	28.09318	28.10033	28.66970	28.75248	29.01016	29.02713	29.06650	29.13919	29.23907	29.32990	30.08535	30.08600	30.05079	29.44500	28.30085	27.40245	27.34834	27.34892	27.36421	27.39468	27.37743	27.31527	27.37653	27.66994	27.89166	27.90016	27.90076
25.12663	25.35515	26.88229	27.76017	27.97866	27.94051	27.37850	25.93540	25.11637	24.05519	24.00203	24.15776	24.13410	24.34791	24.77241	24.79210	25.16498	25.25945	25.52877	25.95934	26.42341	26.42586	26.21824	26.27016	26.44537	26.47908	26.90498	27.12185	27.12290	27.16364	27.24170	28.06104	28.12289	28.50192	29.15536	29.15598	28.50859	27.61308	27.60539	27.60598	27.21680	27.15210	27.15267	27.29974	27.30032	27.30090	26.93164	26.96622	27.50476	27.74648
25.11660	25.12693	25.35556	25.95135	26.65865	26.60880	26.12451	25.27244	24.18469	23.22963	22.49716	22.45283	22.76778	22.76398	22.76307	22.94271	23.04270	23.12966	24.01376	24.08384	24.59566	24.59806	25.29822	25.35012	25.44498	25.50646	25.65038	25.81998	26.47454	26.60770	26.52796	26.57747	27.25551	27.61846	27.94672	28.44895	28.44955	27.76616	27.75963	27.83515	27.80012	27.56239	27.57308	27.65442	27.63293	27.32874	27.28058	27.29172	27.79392	28.13516
24.45465	24.45749	24.48379	24.68385	25.66791	25.68527	25.50373	24.62954	23.43388	22.68040	21.90443	21.41074	21.36646	21.53801	21.52820	21.52866	21.55855	21.65714	22.75265	22.81756	23.09829	23.15342	24.03770	24.04708	24.39178	24.55358	24.90226	25.76891	25.91522	26.01646	26.07790	26.51984	26.72136	27.35747	27.99111	28.47539	28.59093	28.62888	28.35511	28.30790	28.40918	28.47045	28.44050	28.11623	28.11681	27.96616	27.95984	28.14475	28.48607	29.23600
24.54599	24.50961	23.90709	23.90760	24.02302	24.58361	24.66475	24.15192	23.58216	22.10874	21.59405	20.78519	20.35327	20.30981	20.29950	20.00735	20.05307	20.62905	21.67028	22.12543	22.37337	23.08484	23.09381	23.14987	23.58674	23.98604	24.43836	25.08168	25.18613	25.25283	25.93367	26.22169	26.63248	27.43173	28.01756	28.23763	28.71623	28.72476	28.82512	28.82757	28.99845	29.45249	29.53449	29.82598	29.89945	30.01455	29.95839	29.95165	30.16451	31.14708
24.71801	24.63390	24.12799	23.91487	23.94712	24.07003	24.21976	24.22036	23.78653	22.43913	21.68165	20.88727	20.43761	20.43804	20.16130	19.69748	19.76140	20.42821	20.80582	21.18407	22.09580	22.36930	22.76315	23.29444	23.76449	23.80887	24.32695	24.71083	25.28990	25.45082	26.19188	26.40449	26.77850	27.62114	28.21091	28.36432	28.37135	28.90065	28.98835	29.76572	29.79898	30.00641	30.11188	30.14065	30.48744	31.87075	31.98541	32.00906	32.00983	32.01049
25.90446	25.19428	24.97161	24.27075	24.05096	24.15155	24.24758	24.26220	24.14307	23.46958	22.37078	21.68193	20.92358	20.51025	20.51068	20.22507	20.41773	20.76938	20.96929	21.19278	22.08500	22.28008	22.83126	23.48738	23.95308	24.53549	24.55532	25.31448	25.52735	26.27991	26.56745	26.98871	27.65130	28.28507	28.90172	28.90231	28.95052	28.98757	29.76490	30.07856	30.14816	30.35473	30.44640	30.58457	32.00135	32.48055	32.69383	33.65802	34.08273	34.06779
27.26515	26.78223	25.51041	25.07221	24.28670	24.21557	24.33506	24.33566	24.33617	23.88666	23.06689	22.34818	21.75393	21.10296	21.05862	21.08289	21.09315	21.41309	21.48173	22.02786	22.27945	22.79237	23.48672	24.09084	24.97502	25.11202	25.60879	25.63331	26.33253	26.65614	27.33885	27.78562	28.69640	29.29578	29.29915	29.31400	29.47208	29.90295	30.34937	31.08032	31.14857	31.28440	31.70032	32.16236	32.59373	32.69299	33.67047	34.01685	34.15978	34.16048
27.47980	27.25583	26.23368	25.55673	25.16082	24.49400	24.54833	24.57281	24.50755	24.28474	23.35676	22.69092	21.91271	21.75421	21.54530	21.48408	21.52284	21.93236	22.13397	22.42181	23.25388	23.43578	24.16520	24.97433	25.51782	26.85981	26.86036	26.77557	26.82119	27.55002	27.91640	29.39777	29.51852	29.81779	29.81840	29.87143	30.23976	30.57207	31.20688	31.32543	31.45087	31.69948	32.32870	33.36255	33.45844	33.72203	34.03435	34.15876	34.15959	35.02079
27.42069	27.13177	26.23347	25.58690	25.21214	25.09228	24.70133	24.75479	24.75530	24.68312	24.52197	23.43455	22.74923	22.02977	21.81286	21.61331	21.65099	21.99897	22.42116	22.76203	23.43511	23.89112	24.81297	25.51712	26.85910	27.67319	28.22494	28.29416	28.29474	28.92847	29.50093	29.88912	30.09453	30.83200	31.27433	31.32323	31.32387	31.50180	31.66970	31.60135	32.33686	32.39177	33.36156	33.45757	33.84922	33.88209	34.38934	35.00126	35.32549	35.32576
27.13098	26.50186	26.22133	25.63823	25.28556	25.31518	25.31755	25.35543	25.42462	25.64303	25.64356	24.57843	23.65347	23.02372	22.41523	22.23982	22.14211	22.22029	22.56731	23.12992	23.50230	24.05746	25.01427	26.26068	27.67246	28.22419	29.39399	29.54052	30.04643	30.04704	30.58817	30.69846	31.02211	31.88574	31.96821	32.92652	32.96950	33.34966	33.43817	33.43885	33.31511	33.47707	33.50763	33.89204	33.90468	34.65549	35.21100	35.55293	35.43740	35.33820
26.50109	26.22045	25.58872	25.40394	25.41670	25.50602	25.50655	27.34536	27.34824	27.21885	27.11727	27.00808	26.32516	24.76693	23.61606	23.29294	22.77786	22.78005	23.19551	23.55961	23.99409	24.55668	25.24182	26.43855	28.05402	29.41806	29.91589	30.58582	31.10094	31.23682	31.32437	31.68934	32.40689	32.63842	33.21311	34.32782	35.18143	35.33952	35.37426	35.42013	35.42084	34.08490	33.94897	34.69942	34.68495	35.21378	35.46595	35.46303	35.43814	35.40940
24.97598	24.98477	25.40322	25.40375	25.41652	25.48100	26.21372	26.92065	27.21810	27.11651	27.24314	27.18130	27.28548	27.30859	26.08223	24.93699	24.79018	24.44302	24.21348	24.21398	24.67655	25.05595	25.79721	27.10527	28.27974	30.12260	30.68981	31.21379	32.66873	33.73250	33.73316	34.91795	34.95240	34.95308	35.02650	36.23494	36.32676	36.29920	36.26433	36.15742	36.15401	36.11930	35.66835	35.43496	35.39383	35.46504	35.37604	35.32157	35.34819	35.22024
22.73175	24.94877	25.15236	25.49007	25.50715	25.76233	26.21661	26.75990	26.99317	27.10230	27.18384	27.33019	27.50571	28.48934	28.58606	27.50003	27.05877	26.93105	26.19646	26.09347	25.68497	25.90366	27.20626	28.22020	29.51556	30.91859	31.62162	32.80778	33.92166	35.29004	36.08551	36.67465	36.67557	36.80278	36.84719	36.49127	36.45842	36.74394	36.74467	36.66628	37.14755	36.42317	36.23476	35.55309	35.36137	35.30689	35.25239	34.49746	34.38557	34.10519
22.75001	23.42168	25.23869	25.65049	25.88079	25.88133	26.43500	26.70757	27.20999	27.37729	27.48782	27.59876	28.48861	28.87059	29.05335	29.25405	29.49047	29.40282	29.23776	28.00794	27.98179	27.98832	28.27197	29.51485	31.31427	31.98736	33.10082	34.09652	35.43847	36.85066	37.48306	37.21774	37.21867	37.21940	37.38544	37.01012	36.97729	36.94877	37.19035	37.18789	37.09857	36.61351	36.11861	35.51470	35.24753	34.96649	34.38380	34.36702	33.70177	32.93211
23.54392	23.59961	25.44974	25.74143	26.09507	26.54289	26.73602	26.99456	27.51999	27.67441	28.37298	28.71141	29.75540	30.15726	31.09566	32.18792	32.40020	32.89951	32.72856	31.83834	30.85104	30.85166	30.90670	31.31352	32.51809	33.16870	35.73246	36.24929	37.48138	37.48213	38.57122	38.56058	38.18827	38.18902	37.98542	37.96685	36.96324	37.16593	37.07925	37.04412	36.58999	36.11765	35.51361	35.38305	34.96234	34.38290	33.95966	33.52353	32.93079	32.93146
23.83095	25.01010	25.64012	26.00683	26.45354	26.96912	27.63505	27.98548	28.00694	28.76161	30.08432	30.68902	30.84899	31.25327	32.90923	34.43524	34.88418	36.05780	36.05853	34.83274	34.14846	34.07104	34.07187	34.07715	34.13488	35.72062	36.82053	38.21698	38.59912	38.94390	38.93324	38.86028	38.66619	38.29584	38.06376	37.89392	37.06815	37.00788	36.94098	36.59774	36.04678	35.19680	35.17176	34.96141	34.42055	33.92197	33.52263	33.28019	32.89380	32.91036
25.32566	25.56189	26.12169	26.52837	27.38467	27.83776	28.69323	29.93889	30.20623	31.66375	31.75270	31.82188	32.84045	33.58604	34.71228	36.80676	38.02620	38.64419	38.73502	38.49332	38.27813	36.78761	36.78851	36.01540	36.08742	36.80864	38.19618	38.58854	38.93330	38.88564	38.86218	38.75672	38.67262	38.49841	37.87460	37.00781	36.87879	36.62323	36.50242	35.91052	35.14895	34.98650	34.37912	34.37998	33.98181	33.57607	33.28345	32.89278	32.73691	32.51881
25.92029	26.39523	27.11886	27.70431	28.07137	29.43697	30.51313	30.99969	32.30812	33.96462	34.21236	34.22035	35.45900	35.45970	38.15452	40.07616	40.00293	39.93536	40.27638	40.25800	38.45182	38.43139	37.80083	37.80159	37.91664	38.25539	38.77205	38.91018	38.91097	38.91177	38.60336	38.55813	38.31839	37.27499	36.87615	36.84375	36.62207	36.14861	35.42379	34.97367	34.92669	34.31931	34.37892	33.73705	33.65111	33.16190	33.01618	32.77410	32.54787	32.45018
26.62340	27.20277	28.63136	29.28551	29.75066	31.52914	31.54495	32.30737	33.99369	36.31746	37.52397	38.47179	38.54979	39.13504	40.19353	40.76057	40.71706	40.57545	40.68383	40.42341	40.14257	39.09526	39.06363	39.06442	38.90667	38.83924	38.74084	38.74181	38.71355	38.66463	38.47103	37.80151	37.17973	36.72448	36.67966	36.60728	35.98136	35.42286	34.97274	34.26432	34.26502	34.31868	33.64715	33.53725	33.22593	33.22431	33.06963	32.95081	32.89485	32.64730
27.38169	28.63055	30.48138	31.79102	32.22350	33.37301	34.49633	35.05335	36.31660	38.41811	39.86176	40.49004	40.52715	40.99333	41.11034	41.05997	40.89660	40.71750	40.62096	40.39117	39.87872	38.90120	38.84332	38.69884	38.73450	38.73983	38.45598	37.97956	37.55866	37.42779	37.34477	37.01841	36.32248	36.32319	36.14859	36.13550	35.08163	34.68005	34.29333	34.29403	34.29524	33.81652	33.66050	33.75877	33.63997	33.47726	33.45675	33.39851	33.39933	33.21499
28.62991	30.42479	31.93349	33.43723	35.50471	36.36205	36.67981	37.12525	38.43044	39.57032	40.44751	40.52594	40.93005	41.10931	41.27825	41.39648	41.29892	40.81123	40.58871	39.87767	39.19477	38.59901	37.56033	37.61222	37.51910	37.60997	37.73828	37.61168	37.46476	37.36055	36.92347	36.37563	35.62309	35.72758	35.72831	35.24456	34.90175	34.44484	34.34330	34.29434	33.78851	33.85377	33.81451	33.81475	33.99632	34.30308	34.30373	34.08947	34.01574	33.97639
30.42408	31.78015	33.32993	36.09948	36.45600	36.67893	39.18463	39.10649	39.53255	39.58109	40.44729	40.48960	40.89371	41.20131	41.32661	41.32745	41.08562	40.80092	40.57018	39.19561	38.45341	37.12931	37.13024	36.81368	36.51085	36.63418	36.98203	37.73902	37.60354	37.46530	36.87477	35.97214	35.77143	35.76282	35.77092	35.66782	35.26026	34.99129	34.51344	34.35842	34.10983	33.85359	34.01308	34.14373	35.10505	35.20381	35.83046	35.83117	35.30584	34.68454
31.71585	32.95258	35.34389	36.26949	36.61585	38.28979	39.16571	39.63490	39.61533	40.45220	40.42959	40.71275	41.05759	41.04973	41.05053	40.38680	40.38763	40.33789	39.29824	38.46256	37.24666	37.09648	36.79799	36.76011	36.51066	36.31083	36.72982	37.77174	38.14610	37.75235	36.97953	36.06815	35.99792	35.88794	35.96591	35.96660	35.77100	35.39632	34.99178	34.51394	34.36767	34.13516	34.23575	35.32026	36.16679	36.70417	37.14438	37.14513	37.09028	35.30637
32.79706	33.58107	35.29445	36.27821	36.75462	38.28963	39.63373	40.20370	40.55935	40.60340	40.71169	40.67411	40.63169	40.61972	40.07133	39.87082	39.03930	39.04028	38.70324	38.14970	37.25658	36.98481	36.81988	36.69892	36.58137	36.45275	36.76256	37.77979	38.29405	38.29481	37.93440	37.10345	36.16807	35.98893	35.98965	36.10579	36.71148	35.99118	35.91940	35.76636	35.40421	35.30999	35.28653	35.42692	36.42717	37.82309	38.55057	38.55135	38.73259	37.33910
32.70063	33.48971	34.50147	35.89055	36.65520	38.12664	40.18374	40.55832	40.92838	40.89913	40.67305	40.64918	39.73095	39.72535	39.31022	39.11773	38.58716	38.53921	38.29099	38.17646	38.04974	37.19083	36.87585	36.80279	36.75130	36.76165	36.77061	37.58258	38.43698	38.66309	38.63411	38.14622	37.34835	36.27143	36.27216	36.94602	37.29231	37.29328	36.39502	36.34972	36.28277	35.43093	35.39452	35.42165	36.35054	37.63485	38.51011	38.69481	38.69579	37.54654
32.26455	32.29234	33.58113	34.73272	35.97079	38.08637	40.02666	40.46800	40.91640	40.87603	40.63805	39.72971	39.60032	39.32616	39.18944	38.69822	38.69899	38.37827	38.31776	38.04879	38.11447	38.11524	37.27891	37.15646	37.14238	37.00883	37.32947	38.07730	38.84300	39.57908	39.91777	39.91858	39.88166	38.50288	38.05537	37.80600	37.76835	38.43073	38.36124	38.20670	37.15396	36.28326	35.42056	35.42146	35.99440	37.23513	38.37268	38.65038	38.67116	37.93627
31.36040	31.75216	32.48001	33.86766	35.33433	37.23298	38.96047	40.00981	40.91617	40.87580	40.49556	39.59909	38.91846	38.91924	38.91999	38.92169	38.70610	38.62810	38.38295	38.11399	38.11472	38.13744	38.25686	37.48561	37.50007	37.76141	38.10408	38.97879	39.80676	41.04949	40.92863	40.92945	40.89257	40.56945	39.09810	39.04032	39.09072	39.03321	38.96006	38.97440	38.26342	37.25532	36.37450	36.01327	36.10114	37.11034	37.33649	38.55714	38.57747	38.65377
31.46481	31.53911	32.63535	33.59606	34.71976	36.08669	37.43114	39.67648	40.29957	40.60886	40.06339	38.88768	38.65750	38.60493	39.04145	39.04223	38.98995	38.98591	38.89247	38.42788	38.21971	38.25570	39.25440	39.26891	39.39990	39.54335	39.62098	39.85838	41.26524	42.57357	42.35760	41.51927	41.38752	41.18754	40.55458	40.51009	40.48796	40.41742	40.32696	39.14617	38.44113	37.46665	37.31770	37.14043	37.13013	37.13088	37.33627	38.22689	38.47087	38.52207
31.71895	31.73935	32.84043	34.02163	35.41320	36.29420	37.45292	38.74879	40.29935	40.29052	39.36971	39.18083	39.02478	39.10104	39.25990	39.26068	39.10502	39.47057	39.42379	39.06000	39.06075	39.32913	39.33012	39.42560	39.56132	40.21163	40.59539	41.73954	42.81172	42.77946	42.75206	42.48355	41.68321	41.44526	41.56467	41.86116	41.12251	40.36742	40.25079	39.29670	38.90701	38.36658	38.33742	38.32737	37.69670	37.69747	37.85541	38.13500	38.15533	38.43733
32.43052	32.80404	34.11781	35.54779	35.69349	36.80385	37.80906	38.57309	40.30142	40.29991	39.37545	39.25474	39.29188	39.36037	39.37530	39.44105	39.98593	39.90917	39.93783	39.58294	39.58370	39.62063	39.67836	39.70111	40.45639	40.55048	41.60191	41.88343	42.82230	44.62278	44.57972	42.76138	42.66234	42.29327	42.01511	41.65218	41.02184	40.22623	39.41255	39.08044	38.80426	38.63302	38.41511	38.41611	38.46973	38.47052	38.02528	37.71225	37.71324	37.83765
33.13588	33.53923	35.64531	35.72974	36.80296	37.28782	38.12758	39.78461	40.30120	40.30198	40.19017	39.32270	39.35984	39.87494	40.50671	40.50751	40.64866	40.59434	40.45927	40.46008	40.46086	40.49781	40.42811	40.45087	40.90973	41.54095	41.67878	42.21175	44.59969	45.18167	45.80098	45.55407	44.20686	43.12630	42.14978	41.62224	40.33681	39.47277	39.41229	39.27768	38.91117	38.21970	38.22048	38.36321	38.51525	38.36479	37.84817	37.43964	37.51762	37.60737
34.68768	34.79274	35.97004	37.41264	37.56147	38.29733	39.93440	40.45437	40.40577	40.38176	40.30256	39.58921	39.67715	39.92645	40.39991	40.68792	41.31530	41.45364	41.18224	41.01241	41.01320	41.20079	41.76138	41.92566	42.01225	42.07390	42.13742	44.42837	45.01033	45.34625	45.48746	45.45361	45.20047	45.39721	43.98137	41.67908	39.95638	39.84244	39.42032	39.27741	38.24585	37.26155	37.09695	38.05587	38.17995	38.18074	37.34510	37.27405	37.27504	37.33707
35.02719	36.02757	37.84858	39.14699	39.76102	39.97415	40.69864	40.56973	40.47215	40.41710	40.28854	39.97820	40.13527	40.22301	40.59676	41.30145	42.72080	43.07503	42.28579	41.04381	40.82843	40.87670	41.38687	41.70875	42.15591	42.29444	44.33044	44.91262	44.88974	45.19820	45.15210	45.29184	45.41662	45.21360	45.08995	42.07612	39.95612	39.83159	39.45323	38.73918	38.24263	37.15489	36.90393	36.84687	37.52045	37.21235	37.11226	37.11302	36.59013	36.28283
36.16225	37.89597	39.14606	40.59557	41.71822	41.67831	41.10651	40.96890	41.43538	41.11493	40.03186	39.94904	39.69469	40.33907	41.00662	42.46848	43.06503	43.15007	42.90696	41.97906	40.77278	40.77361	40.77469	41.27889	41.64750	43.41635	43.77560	44.63783	44.67717	45.01308	45.10089	45.03561	45.05989	45.13629	44.01194	42.01872	40.13607	39.71017	39.68654	39.56710	38.19676	37.15464	36.84563	36.80468	36.25494	36.25570	36.25641	36.06974	35.86309	35.87580
38.07272	38.52962	40.73142	41.79227	42.24018	42.50981	42.69197	42.58600	42.31684	42.01018	40.81113	39.75707	39.63408	39.93418	40.63683	42.04466	42.78049	42.64846	42.28864	42.13213	41.48333	40.37567	40.00172	40.03388	41.11496	41.39738	42.95449	43.08006	44.09658	44.27420	44.40136	44.24306	44.10334	44.01074	42.76132	41.85763	40.26935	39.94108	39.48309	39.37886	39.09596	38.04060	36.90395	36.25394	36.01283	35.68829	35.68900	35.59745	35.59840	35.13050
39.01766	40.07003	42.07548	42.49181	42.59843	42.69086	42.58462	42.27077	42.06562	41.80052	40.59378	39.22860	38.15679	38.99992	39.95488	40.81615	41.89777	41.99226	41.89681	41.54131	40.23030	38.42316	37.58262	38.85134	39.24057	40.22250	40.27239	41.11715	42.78400	43.00930	42.70549	43.03730	43.69369	43.52507	42.57994	41.59334	40.70549	39.57099	39.18206	39.07320	38.95580	38.27162	37.86449	36.01183	35.48055	35.41816	35.37140	35.30026	35.01205	34.25768
40.06914	41.00894	42.63815	44.79871	44.65401	42.90807	42.26936	42.06446	41.79938	40.74079	40.00259	37.78406	37.25037	38.01814	39.26348	39.79366	40.63651	40.54127	39.86271	39.40778	38.27047	36.78637	36.92437	38.06627	38.96517	39.46554	40.16405	40.10880	40.08521	40.08603	41.66696	41.98137	42.61104	42.60084	41.39406	41.34743	40.60382	39.15612	38.87641	37.45550	37.45213	37.93946	37.04941	35.57588	35.48030	35.42942	35.13093	34.92381	34.47794	34.19095
40.45729	42.10212	44.65198	47.30428	46.39385	44.23835	42.42773	41.88670	41.00337	39.96090	37.99265	37.08319	36.81750	37.22231	38.17398	38.86087	39.02170	39.45558	39.45409	39.25631	36.70101	36.48268	36.57555	37.58998	38.44500	38.78960	39.03643	39.83292	39.85771	39.89909	39.94736	41.11621	41.79189	41.30948	40.91904	40.81554	39.35115	38.80669	38.32119	37.50447	37.45187	37.09677	36.81582	35.97725	35.61507	35.48079	35.01500	34.78931	34.27803	34.19072
41.76779	42.13295	44.80622	45.26118	45.15232	44.13892	43.17697	41.66217	40.80715	38.72835	37.26546	36.52073	36.52172	36.74471	37.40900	37.84834	38.71442	39.26077	39.26158	39.15980	36.54986	36.15342	36.15441	36.57557	36.86383	37.69218	37.69297	38.48248	38.61403	38.63004	38.66446	38.81424	39.40825	39.80334	39.82214	39.27445	38.46479	38.18419	37.56310	37.41341	37.45161	37.09651	36.91383	36.81460	36.77249	35.91805	35.18091	34.84575	34.30267	34.27849
41.55389	41.66133	41.92021	44.16547	44.11102	43.17574	41.66071	40.80598	39.32872	38.14259	36.51972	36.10880	36.07521	36.24656	36.53760	37.21864	37.67274	38.54186	38.64085	36.60509	36.27686	36.14431	36.07708	35.89999	35.90027	36.03140	36.58939	36.94609	36.94687	36.83300	36.85263	37.69718	37.69825	37.98018	37.98098	37.98173	37.98252	37.41136	37.27872	37.32936	37.03141	36.85706	36.90528	36.90628	36.85824	36.75704	35.79454	35.15097	34.80958	34.27826
39.80915	40.23351	41.64930	41.65015	41.52739	41.35073	40.95531	39.67386	38.17413	36.46062	36.10780	35.98185	35.94352	35.92628	36.14558	36.42421	36.62054	36.63907	36.18386	35.82694	35.83640	35.83714	35.59832	35.52628	35.46477	35.34053	35.54006	36.38079	36.39629	36.31299	36.32063	36.55179	37.52925	37.54706	37.98068	37.86482	36.92578	36.57104	36.58744	36.73661	36.66138	36.75613	36.85459	36.85856	36.79755	37.39111	36.63122	35.29786	35.08992	34.87094
39.45654	39.46008	40.20992	41.04048	41.32183	41.18158	40.96929	39.67355	37.52364	36.25592	35.91271	35.59346	35.74001	35.75621	35.79654	35.69401	35.69474	34.61346	34.75617	35.67214	35.73244	35.79540	35.85861	35.82891	35.52675	35.46475	35.45976	35.54077	35.59360	35.43512	35.46071	35.99830	36.56743	36.56815	36.55145	36.34958	36.35033	35.67783	35.46507	35.50868	35.71913	36.00152	36.54455	36.73201	37.37624	37.31524	37.13914	35.25383	35.06202	34.98206
38.36034	38.36108	39.34488	40.28992	40.96907	41.19410	40.36787	38.96935	36.78864	35.92970	35.55100	35.54619	35.63605	35.75826	35.82119	35.79702	35.03326	34.75523	34.87997	35.22180	35.76481	35.79517	35.88557	36.14415	36.71854	35.61690	35.45949	35.09886	34.94842	34.80837	34.86049	35.05210	35.37653	35.88415	35.85921	35.81567	35.67656	35.42861	35.31368	35.31441	35.31514	35.63014	35.90842	36.21709	36.37203	36.95696	35.87817	35.06043	34.87600	34.40683
37.75890	37.75962	37.76068	39.46024	40.29042	40.29125	40.16966	39.10557	36.55320	35.69885	35.56873	35.55147	35.64133	35.84190	35.87073	36.00334	35.26818	35.02797	35.11214	35.42400	35.82141	35.88437	37.21311	37.21387	37.26691	36.74323	35.61737	34.94744	34.79403	34.79270	34.81367	34.98039	35.31339	35.76632	35.81469	35.79650	35.67628	35.33347	35.28391	34.37551	34.31872	34.36449	35.28734	35.30031	35.33746	35.53094	34.97416	34.23767	33.40180	33.30638
37.95807	37.95877	37.87524	37.74659	38.11166	39.49278	39.54097	38.07808	37.52922	35.77193	35.59706	35.32153	35.32250	35.86977	35.98438	35.51716	35.42202	35.11122	35.20277	35.51463	35.95194	37.16444	37.21286	37.34105	38.03959	37.99007	36.64321	35.03479	34.79173	34.02771	34.79313	34.95984	35.00234	35.57812	35.72115	35.73753	35.33220	35.28294	34.37454	34.11318	34.08484	34.02051	33.55571	33.57093	33.57163	33.42109	33.20911	33.09917	32.95699	32.97272
39.43376	39.43444	39.10271	38.58768	38.48116	38.31795	38.32977	38.07784	37.77513	37.37611	35.59681	35.38127	35.40022	35.88981	35.94308	35.49894	35.65462	35.11101	35.20256	35.88482	37.31977	37.16418	37.16520	37.34081	38.03933	37.98981	36.81144	36.34161	34.63116	34.02747	34.01984	34.78529	34.81889	34.74870	34.74112	34.73489	34.74391	34.34362	34.14080	33.48729	32.60290	32.59293	32.57793	32.50419	32.50486	32.53412	32.58501	32.61519	32.64560	32.72149
39.80983	39.81052	39.81157	40.20922	39.39638	38.62391	38.46068	38.98977	41.03056	37.67792	36.56531	35.71579	35.73477	35.74564	35.78877	35.94627	35.76255	35.65536	35.79303	37.31880	40.39020	37.48745	36.98555	37.16116	37.22588	37.22660	36.68759	36.27216	34.66377	34.01201	34.01267	33.85289	33.71764	33.70586	33.70656	33.70999	33.42609	33.48469	33.49973	33.39619	32.60265	32.57701	32.50304	32.33078	32.33145	32.04420	32.09509	32.21747	32.24879	32.02437
39.68561	39.68631	43.99369	44.51289	43.70008	41.39917	41.28640	42.22893	41.70866	38.84872	36.53598	35.71554	35.74467	35.85609	35.88308	35.95715	35.79045	35.69661	35.69733	37.03445	37.94065	37.88884	37.12831	36.82093	36.82170	36.50348	36.42721	36.37934	35.08193	34.62917	33.85194	33.65192	33.63629	33.63696	33.63765	33.35966	33.36036	33.23088	33.31158	33.32334	33.00304	32.57077	32.32365	32.32455	32.01473	31.95148	31.97841	31.98790	31.99662	32.11176
37.55580	37.55654	42.18731	44.12624	56.82861	53.50373	47.46745	41.88815	41.63221	38.71094	35.94267	35.36004	35.46297	35.87622	36.03006	36.21179	35.99918	35.89728	35.69711	36.03139	37.82922	37.58784	36.65247	36.49580	36.49655	36.34783	36.23143	36.18957	34.73167	34.36486	33.63943	33.63506	33.63603	32.85184	32.79282	32.79347	32.72358	33.16007	33.19927	33.21702	32.94329	32.32273	32.31744	31.89737	31.95060	31.97341	31.97412	31.70888	32.04713	32.23995
36.22899	36.22972	37.02260	41.30571	43.08271	46.79475	46.79575	41.53441	38.46304	36.02890	35.03428	35.19233	35.36077	35.60046	35.51432	35.90346	36.08755	36.35911	36.10224	36.03114	37.65733	37.58754	36.20186	35.80848	35.62574	35.47075	34.74249	34.61859	34.25180	33.56194	33.59997	33.10667	32.73454	32.73519	32.79257	32.72265	32.41435	32.41529	33.07238	32.90500	32.26147	32.31653	31.82853	31.66907	31.69785	31.73540	31.68727	31.70866	32.04692	32.20284
32.25137	32.25201	34.40945	35.94726	36.77218	40.19775	40.32780	37.55050	35.76306	34.83955	34.79963	34.87418	34.97759	34.64561	35.36093	35.51481	36.04077	36.24618	37.54438	38.23873	37.65703	37.06874	35.72395	34.94856	34.80730	34.61739	34.51583	33.23442	33.02765	33.06108	32.80747	32.69324	32.72833	32.73494	32.71671	32.58615	32.41409	32.41504	32.07538	31.48797	31.55372	31.60876	31.61679	31.66288	31.69763	31.72872	31.71127	31.72022	32.10031	32.13805
30.98057	30.98119	31.57759	31.57825	31.63287	32.31952	34.42339	34.42440	34.45327	34.45397	33.48321	33.42466	33.54237	33.60766	34.09956	34.97293	35.34829	37.54341	38.71174	42.75233	37.58915	36.98492	34.90833	33.09256	32.90279	32.81163	32.77587	32.29537	32.29604	32.14360	32.02608	32.10056	32.62232	32.70013	32.67817	32.64560	32.51831	32.07450	31.48708	31.42205	31.22298	31.29508	31.33262	31.66265	31.69741	31.72020	31.74987	31.77738	32.10120	32.10186
29.59530	29.59590	29.54616	29.54677	29.85483	30.19546	30.81843	31.43375	31.43442	31.43505	31.47632	31.47699	31.88082	32.43868	32.92612	33.74425	34.42931	36.26372	40.47175	40.42601	37.37197	34.87983	32.49825	32.49893	32.23779	32.16646	32.16713	32.13991	32.04210	31.85774	31.46950	31.33873	32.10125	32.59550	32.65993	32.57708	32.48761	31.46473	31.14674	31.14738	31.14215	31.21425	31.34808	31.34896	31.66905	31.66969	31.67031	31.77717	31.77806	31.77870
27.95273	27.95330	27.63795	27.63852	28.23361	28.61297	29.08644	29.31180	29.87913	29.94481	29.81717	29.56322	29.57424	29.70984	31.47647	32.03419	32.30552	34.20530	35.89779	36.18615	34.61948	32.23775	32.31573	32.08368	32.12310	31.44872	31.36582	30.85777	30.85842	30.77017	30.82107	30.94166	31.33942	32.18521	32.50180	32.49922	32.22170	31.09330	30.92974	30.93084	30.98268	31.05895	31.21467	31.33214	31.65221	31.60858	31.60920	31.60984	31.40771	31.36282
26.18944	26.16438	26.31698	26.51884	27.34551	27.69366	27.69425	27.80542	28.18178	28.35833	28.41329	28.46366	28.47340	28.55695	29.03430	29.39758	30.06096	31.38750	31.38815	32.01534	31.96845	30.50898	30.46213	30.52921	30.65883	30.65945	30.64516	30.65805	30.65869	30.65336	30.69411	30.78565	30.90653	31.33979	32.10734	32.09735	31.91104	30.92889	30.75340	30.55105	30.55214	30.60394	31.00584	31.16494	31.52651	31.52716	31.52777	30.85368	30.89422	30.89486
25.65147	25.65199	25.63204	26.16825	26.32309	26.29459	26.48602	26.48680	25.97733	25.97786	26.81821	27.23901	27.29090	27.00314	27.08664	27.74893	28.38430	29.03277	29.69268	30.14988	30.15049	29.26974	28.88868	28.88743	28.97158	30.13455	30.15963	30.16051	29.89450	29.89512	29.91002	29.65508	29.71146	30.18010	30.74606	31.32514	30.92775	30.70135	30.49898	30.17039	30.17102	30.17160	30.51253	30.89992	30.98712	31.08188	30.64960	30.78457	30.78545	30.79854
25.65125	25.61567	25.52034	25.46041	25.40426	24.74719	24.74771	24.70967	24.71254	25.25839	25.59340	25.67316	25.51846	25.54993	26.11379	26.62947	26.86626	27.34480	28.97099	29.26694	29.26291	28.53853	28.37254	28.27467	28.30894	29.04520	29.24631	29.45902	29.45963	29.27418	29.27476	29.37135	29.39853	29.64019	30.18049	30.45095	30.53515	30.53098	30.15848	30.03074	29.80450	29.89188	30.05668	30.05754	30.06785	30.49337	30.49397	30.55227	30.56329	29.50506
25.65103	25.61544	25.25769	24.45819	24.43852	24.09683	23.76630	23.76700	23.80031	23.82000	23.96423	24.28742	24.67743	25.05643	25.11224	25.19534	26.17338	26.76015	27.12955	28.16104	28.20776	28.20142	27.56973	27.57030	27.83397	27.91113	28.40165	28.61433	28.80291	28.82335	28.85714	28.80147	28.83371	29.12729	29.61565	30.23756	30.44627	30.25616	30.02990	29.50590	29.49959	29.50016	29.50123	29.35580	28.54673	28.55469	28.66484	29.07926	29.13777	29.47440
25.68222	25.56250	24.54560	24.48047	24.14534	23.02226	22.96033	22.96100	22.96336	22.94592	22.98859	23.95613	23.95684	23.99671	24.08131	24.39962	25.18066	25.95769	26.18197	27.09112	27.39718	27.46006	27.22043	27.11115	27.27729	27.38877	27.93595	28.40225	28.64648	28.69553	28.51418	28.22386	28.22470	28.59531	29.05251	29.61600	29.98771	30.00521	29.54477	29.49876	29.10444	29.03901	28.61915	28.54364	28.54422	28.52450	28.62357	29.04905	29.07988	29.43774
25.64698	25.02352	24.59977	24.25670	23.06426	22.95712	22.68216	22.68283	22.42393	22.46797	22.70107	22.91032	23.01172	23.06589	23.55851	24.23923	24.37691	25.11837	25.86894	26.16520	26.78238	26.87526	27.03560	27.11094	27.15765	27.41302	27.77002	27.97670	28.16216	28.50744	28.53339	28.22365	28.16183	28.16237	28.41662	28.70903	28.79638	28.82170	28.82226	28.78586	28.41566	28.38851	28.40103	28.42871	28.51586	28.51645	28.62335	29.22704	29.23296	29.31764
25.08997	24.90261	24.36805	23.66638	23.09430	22.79684	22.64821	22.49080	22.49127	22.49170	22.73295	22.90939	23.05591	23.07648	23.36627	23.59772	24.24844	24.40930	25.14681	25.87522	26.20937	26.44910	26.58191	26.91680	27.21238	27.45297	27.66836	27.79138	27.92324	28.26525	28.28242	28.15478	28.15565	28.12039	28.12096	28.24325	28.27752	28.34483	28.46091	28.45733	28.44591	28.41923	28.41981	28.40401	28.42909	28.53713	28.64515	28.66466	29.14617	29.20399
25.08987	24.58066	24.05453	23.75588	23.35606	22.89045	22.69679	22.69745	22.56424	22.73698	22.77920	23.10476	23.12000	23.32330	23.45516	23.62447	23.67865	24.11695	24.22782	24.81849	25.41317	25.75474	25.84183	26.65704	27.01825	27.07545	27.66815	27.79118	27.92303	27.98925	28.10552	28.12967	28.11363	27.86951	27.87007	27.91862	27.17850	27.21946	27.66469	28.45021	28.44571	28.43056	28.41960	28.40381	28.52329	28.53693	28.53748	28.50623	28.57093	28.83840
24.70399	24.68955	24.18874	24.00687	23.88673	23.80225	23.18128	23.18196	22.85822	22.88252	23.17776	23.13509	23.33858	23.55474	23.79579	23.84996	23.83812	24.23554	24.24040	24.37802	24.90978	25.40042	25.49166	25.88002	26.66615	27.01858	27.59762	27.78341	27.98847	27.98904	27.98958	28.01370	27.55140	27.55000	27.57964	26.88730	26.91046	27.21928	27.66450	27.90770	28.42982	28.43036	28.70551	28.70081	28.66686	28.54457	28.50083	28.46244	28.58578	28.80728
25.05159	25.05206	24.66932	24.51549	24.40280	24.11325	24.09232	24.09302	24.09351	23.63732	23.46455	23.48292	23.61782	24.14621	24.15380	24.16492	24.32946	24.35403	24.35381	24.35814	24.47196	25.25804	25.49147	25.87983	26.02057	26.92880	27.55078	27.73657	27.95086	27.97313	27.10018	27.00030	26.40235	26.43378	26.54394	26.88712	27.12020	27.49481	27.69231	28.32858	28.42962	28.69580	28.71131	28.71630	28.69897	28.58314	28.53629	28.56087	28.56170	28.80707
25.16008	25.16055	25.24498	25.42141	25.28793	25.09501	24.94772	24.85699	24.23603	24.14091	23.70598	23.72733	24.31780	24.69470	24.73720	24.48119	24.51662	24.90211	24.90261	24.61586	25.30906	25.49054	25.58675	25.88979	26.41419	26.77346	27.13906	27.55137	27.56671	26.93756	26.02016	26.03084	26.43310	26.54461	26.85549	27.06731	27.48410	27.69159	28.09801	28.44776	28.66519	28.66574	28.70356	28.70440	28.70498	28.77275	28.73150	28.73208	28.85343	28.96151
25.95326	25.95373	26.32447	27.02867	26.97974	26.33747	26.26363	25.73525	25.14091	24.74927	24.70774	24.70823	25.03951	25.04669	25.15154	25.19270	25.41691	25.39778	25.34656	25.67214	25.59160	25.53808	25.53883	25.59724	25.91876	26.23489	26.29453	26.13696	26.20075	26.03767	26.03013	26.10288	26.76474	26.96518	27.00501	27.06712	27.45068	27.68171	27.91203	28.26178	28.43983	28.44037	28.44095	28.70742	28.77494	28.77553	28.77011	28.85102	28.96074	29.09615
26.88333	26.88382	27.02798	28.07806	28.14279	27.97338	27.31020	27.24769	26.35804	25.28580	25.17082	25.54318	25.51949	25.52369	25.56297	26.29908	26.35457	26.35533	26.52166	26.69815	26.64508	25.53789	25.53864	25.42878	25.43946	25.48289	25.70065	26.00863	26.03963	26.05540	26.09560	26.77107	27.08085	27.09522	27.09577	27.30815	27.62851	27.65620	27.84951	28.19925	28.26216	28.26706	28.26764	28.29339	28.57178	28.76936	28.85024	28.93616	29.09537	29.11026
28.43738	28.13679	28.13763	29.86090	29.86146	29.31623	28.44314	28.24921	27.44631	27.06598	26.59049	26.35212	26.30438	26.30121	26.55891	26.94909	27.00460	27.39910	27.33403	27.10367	26.81182	26.59000	25.53845	25.42860	25.42911	25.43745	25.66166	26.00383	26.02005	26.49203	26.71354	27.02997	27.03726	27.08118	27.41114	28.03234	28.12080	28.13956	28.31917	28.31974	28.24185	28.26687	28.27021	28.36551	28.45219	28.61879	28.87867	28.94105	29.10949	29.16741
29.57838	29.53124	29.41340	29.55115	29.56789	29.56849	29.62037	29.75244	29.70731	29.63442	28.48659	28.18220	27.98365	27.35062	26.90379	26.96320	27.34314	27.39891	27.39946	27.33439	26.96081	26.71775	25.68093	25.49702	25.49754	25.58198	25.65258	25.94268	26.46959	26.59786	26.68749	26.97944	27.05448	27.35636	27.97758	28.07062	28.30356	28.30765	28.28432	28.31953	28.33904	28.25051	28.28195	28.40709	28.44460	28.61860	28.87848	29.02785	29.15171	29.31858
30.09004	29.41228	29.11569	29.11628	29.41057	29.41118	29.34940	29.35028	29.48208	29.49652	28.58164	28.36083	27.95526	27.31069	26.83383	26.81703	26.95016	27.34375	27.39927	27.05084	27.05135	27.01013	26.72665	26.04819	25.73004	25.64402	25.65239	25.86516	26.14291	26.55148	26.68730	26.99249	27.30530	27.93801	28.03406	28.24646	28.29180	28.29452	28.27119	28.28238	28.28296	28.28052	28.38177	28.57805	28.63543	28.75869	28.98275	29.14606	29.64914	29.64973
29.94374	29.47029	29.18340	28.95804	28.95860	28.91302	29.01200	28.95049	28.66482	28.58083	28.58141	28.01242	27.49066	26.90288	26.47596	26.38106	26.50421	26.85233	27.05012	27.05066	27.19531	27.19585	27.14199	26.98408	26.13801	25.87243	25.83418	25.87467	26.14272	26.42207	26.92667	26.97751	27.29448	27.94626	28.10795	28.24625	28.28008	28.26304	28.26359	28.26416	28.26982	28.28031	28.38156	28.57785	28.63523	28.92798	29.07508	29.37569	29.64895	29.71881
29.78173	29.56757	29.18091	29.18149	28.84262	28.73830	27.96399	27.90387	27.90444	27.93916	27.88306	27.66892	27.26417	26.96321	26.51643	26.39611	26.46965	26.55868	26.72571	27.16480	27.28061	27.37063	28.06150	28.30869	27.42956	26.99198	26.57787	26.35637	26.42134	26.75591	26.78285	26.92348	27.00864	27.94604	28.11420	28.11474	28.07056	28.26006	28.26061	28.26118	28.26453	28.28010	28.38136	28.46424	28.67834	28.94302	29.11737	29.36356	29.71042	30.22134
29.75768	29.37069	29.38775	29.33765	29.08319	28.91487	28.34298	28.23219	28.18797	28.13184	27.12624	27.49654	27.49733	27.39252	27.13726	26.55626	26.55772	26.15536	26.76741	27.12186	27.43322	28.22359	28.73739	29.01939	28.35572	27.70549	27.13925	26.67456	26.67813	26.70981	26.71032	26.67645	27.03407	27.98637	28.00599	28.00653	27.91817	27.91903	28.22991	28.23049	27.90344	28.13366	28.39271	28.67757	28.91176	29.10694	29.21653	29.44043	29.80566	30.00872
29.94376	29.94431	29.80895	29.80954	29.72861	29.65155	29.12739	28.72869	28.63565	28.51829	28.46219	28.17908	28.04124	28.51277	28.28543	27.39085	26.77518	26.77180	26.85273	27.18500	28.22286	28.94938	29.61239	29.39998	29.30122	28.38932	28.01403	27.26692	26.84631	26.80942	26.80993	26.83541	27.08824	28.01666	28.06447	28.05530	27.99003	27.91883	27.84775	27.86817	27.90015	28.01293	28.44008	28.79458	29.10616	29.21579	29.29041	29.69844	29.83299	30.06888
31.11110	30.75394	30.80663	31.60026	31.60084	30.84634	30.72563	30.61144	29.93389	28.91767	28.97230	29.53346	29.96696	29.81921	29.77262	28.34173	27.91150	27.24128	27.20602	27.74341	28.48335	29.61357	29.63531	29.61280	29.40452	29.33438	29.00705	29.00791	28.12959	27.97204	27.94571	27.42418	27.90842	28.07017	28.16024	28.18295	28.18352	28.01656	28.00516	27.94605	28.01221	28.06032	28.49809	28.92050	29.20072	29.38695	29.56256	29.69376	29.92891	30.26595
31.80712	31.67951	31.72670	32.70232	32.71484	32.68637	31.90842	31.89455	31.21117	31.19555	31.77463	32.04473	32.04567	31.40583	30.79028	30.58430	29.71112	28.79343	28.12296	28.49930	29.61280	29.72438	30.65240	30.93919	30.88435	30.43995	29.89677	29.89170	29.08685	28.62009	28.62063	28.23714	28.23801	28.42053	28.40170	28.76710	28.68414	28.47286	28.32122	28.39016	28.40863	28.48863	28.67584	28.83877	29.13400	29.49129	29.67835	29.94792	30.00857	30.41807
32.79637	32.79696	33.30474	33.30539	33.30599	33.54970	34.11917	33.75418	33.47808	33.11108	33.11174	33.59433	33.58885	32.69355	32.41238	32.02535	31.07068	30.16352	30.13221	30.03439	30.09409	30.74190	31.00825	31.02864	30.93960	30.76923	30.44542	29.93027	29.93091	29.69828	29.22316	29.19740	29.19831	29.42310	29.48052	29.46914	29.34770	28.89506	28.90807	28.96432	28.73095	28.80817	28.93856	29.15046	29.42999	29.82550	30.00080	30.08315	30.51158	31.20523
33.61632	33.61646	33.91558	33.82840	33.77677	35.10317	35.02018	34.25959	34.26026	34.23424	34.20395	34.19630	34.15525	34.07839	34.07764	33.11506	32.36422	32.34946	32.56540	32.30033	31.39427	31.07232	31.18359	32.35684	32.19649	30.88271	30.71418	30.26764	30.15779	30.26831	30.26888	29.90632	29.91372	29.89339	29.98687	29.66170	29.66229	29.66320	29.57943	29.16353	29.14169	29.20044	29.40293	29.78111	30.29992	30.35826	30.49463	30.80567	31.29458	32.33982
35.94438	35.91683	35.70553	35.68404	35.98272	35.97187	35.52406	35.45345	34.62577	34.58340	35.21333	35.12481	34.99158	34.98442	34.47277	34.40088	34.27126	34.04128	33.60622	33.03130	32.41997	32.41691	32.50436	32.42181	32.35727	32.23986	31.80525	31.79695	31.15228	30.77405	30.68727	30.68789	30.59156	30.49119	30.52570	30.63163	30.28881	30.35582	30.35637	30.03456	29.54493	29.54545	29.98201	30.29919	30.65596	31.53462	31.56291	32.24860	32.95984	33.01546
38.88954	38.37657	38.05733	37.50053	37.48967	37.42066	37.32570	36.40362	36.22670	35.94904	35.88757	35.84483	35.57198	35.53987	35.15363	34.70862	34.70931	34.50305	34.19277	33.64544	33.15994	32.61427	32.61153	33.50726	33.47511	33.00193	32.60490	32.56520	31.93324	31.47470	30.90253	30.90314	31.01448	31.04648	31.09332	31.18632	31.42060	31.26218	31.15126	30.93550	30.39431	30.39484	30.42526	30.76659	31.91311	32.16739	33.13435	33.95137	34.04605	34.83171
39.25118	38.71613	38.38282	38.30958	37.80241	37.74213	37.65425	37.45702	37.02290	36.60907	35.96729	35.92453	36.23652	36.03439	35.54427	35.08150	34.90157	34.85227	34.63872	34.63941	33.63336	33.63033	34.34200	34.04293	33.50770	33.47550	33.37423	33.17538	33.14831	31.98262	31.87474	31.88323	31.82843	31.66157	31.76156	31.93546	32.02436	31.45936	31.30547	31.32224	31.32284	31.32339	31.85832	31.98721	32.49214	33.78902	33.88214	34.02547	34.74813	35.22423
38.59119	38.56527	38.24105	38.16781	37.79515	37.70116	37.65400	37.45677	37.35129	37.02333	36.76206	36.76280	36.82904	36.35986	35.98301	35.72089	35.29518	34.89544	34.84351	34.83865	34.83633	34.47867	34.40566	34.31749	34.30107	34.01212	33.47892	33.42075	33.18876	32.97765	32.87460	32.76330	32.25120	32.02804	31.96661	32.02357	32.14390	31.51773	31.52340	31.52400	32.24908	32.82389	32.77507	32.77602	34.32999	34.32650	33.97148	34.61045	35.15680	35.15749
37.96033	37.66208	37.69241	37.74099	37.67934	37.23899	37.21014	37.21126	37.06101	36.94031	36.94104	36.89000	36.73493	36.65572	36.36029	35.98347	35.41930	35.18245	34.87463	34.83841	34.47774	34.40439	34.40543	34.31726	34.31794	34.05766	33.56330	33.45344	33.04844	33.01995	32.97425	32.85463	32.42622	32.35765	32.23596	32.25592	32.12825	32.26096	32.56361	32.86857	33.94549	34.48525	34.43184	34.43285	34.83831	35.57498	35.57562	35.26370	35.09515	34.97198
36.82026	36.82096	36.39309	36.42666	36.58664	37.18832	37.18489	37.03504	36.86406	36.88826	36.88899	36.86383	36.65472	36.57848	36.46663	36.00395	35.64463	35.22753	34.88186	34.52126	34.34284	34.34352	34.32975	34.33044	34.07344	33.93045	33.70040	33.60487	33.21004	33.02555	32.50525	32.33855	32.35692	32.35749	32.52501	32.51744	32.62161	32.86425	33.63037	34.51853	35.80388	35.65798	35.41544	35.41232	35.49688	35.48879	35.44137	35.39816	34.95162	34.76535
35.70707	35.70773	35.65382	35.94213	36.14438	36.46778	36.69765	36.69877	36.39457	36.39524	36.51347	36.51420	36.46497	36.46570	36.02518	35.96347	35.95170	35.63298	34.97017	34.54739	34.39995	34.40368	34.38858	34.35076	34.19390	33.69952	33.94294	33.44080	33.24757	32.63812	32.22155	32.09438	32.36989	32.55428	33.72493	33.95353	34.38164	34.50970	34.51771	35.87244	36.07037	36.59708	36.41381	36.03528	35.50631	35.25837	35.12960	35.05727	34.92950	34.48848
35.67535	35.34755	35.28762	35.32810	35.87640	35.95206	35.99163	36.03482	35.86475	35.77031	35.77102	36.08168	36.08277	36.02428	36.02494	35.99189	35.96394	35.95255	34.98196	34.54993	34.51812	34.53387	34.58756	34.58823	33.78193	33.65347	33.18101	33.15812	33.08717	33.15347	32.78417	32.37614	32.58917	33.68297	34.29976	34.32071	34.53485	35.20648	35.86416	36.06948	37.28363	37.10030	37.25884	36.31395	35.55591	34.90219	34.77942	34.65207	34.54683	34.07010
35.65142	35.34730	35.28736	35.18151	35.22195	35.21673	35.29238	35.55730	35.56078	35.68874	35.73524	35.73595	35.75092	36.02402	36.02469	36.02541	36.01271	35.93682	34.76192	34.67412	34.53297	34.60344	34.83247	33.90083	33.56448	33.28472	33.38546	33.40400	33.40462	33.36225	33.60742	33.54563	33.68222	35.01318	35.01386	35.01448	35.13586	35.76208	37.16198	37.26049	37.02079	37.10759	36.99775	36.81312	35.86551	34.76092	34.50706	34.01103	33.68596	33.66031
35.65117	35.34890	35.18472	35.18541	35.20985	34.77837	34.77583	35.35638	35.47033	35.53159	35.53230	35.47934	35.49106	35.75138	35.96819	35.96891	35.95860	35.18388	34.90092	34.67273	33.84727	33.70611	33.30461	33.66311	33.71693	33.72029	33.45955	33.46051	34.27953	35.01003	35.09388	35.09454	35.02118	35.92838	36.07127	36.02289	35.91446	36.68738	36.89054	36.79291	36.85295	36.70729	36.50136	36.21409	34.69564	34.26801	33.12296	32.07569	31.53540	30.62716
35.65091	35.37040	35.24323	35.23209	34.29736	34.27491	34.65746	34.77989	35.35684	35.45049	35.22416	35.15084	35.18707	35.50217	35.75180	35.82441	35.42313	35.08135	34.81016	33.68528	32.03390	32.04005	33.43767	33.77026	34.76968	34.77029	34.24674	34.39481	35.25560	36.33739	36.33803	36.33873	36.26258	36.07037	36.03093	35.85400	35.81096	36.28483	36.14956	36.24826	36.10392	36.19583	35.96954	34.40794	33.97911	32.17236	30.30606	29.51610	29.52720	29.49267
35.65066	35.37014	35.25288	34.74744	34.31888	34.64544	34.82670	34.80232	34.80579	34.89665	34.96636	34.97001	35.02752	35.03145	35.04181	35.00475	34.73691	33.61673	33.56451	33.62807	33.62864	33.48745	33.96412	35.01484	35.56124	35.24201	35.29743	35.30725	36.32680	38.02469	38.03508	37.58374	37.40916	37.18353	36.78059	36.57315	36.08686	35.70927	35.48104	35.35666	35.13264	34.10981	32.86623	32.00186	30.48607	29.35882	29.46435	29.47605	29.35960	28.64793
35.38995	35.28110	35.25264	35.06095	35.06160	35.06553	35.06623	34.82753	34.89577	35.00145	35.05766	35.07084	34.35841	34.18727	33.76904	32.25381	32.12252	32.32244	33.75034	33.83141	34.17934	34.51498	35.07697	35.80375	36.26807	36.19014	35.71772	35.71877	36.32662	37.91624	37.84337	37.84319	37.23596	36.94524	36.67169	36.37730	35.82483	35.34917	34.80987	33.94660	33.48475	32.23915	30.39004	29.48101	29.17369	28.22528	28.23691	27.92019	28.05332	28.26030
35.43934	35.36691	35.25225	35.06063	35.06139	35.06539	35.13649	34.92756	34.73271	34.79836	34.83473	33.90593	33.10174	32.78046	32.20125	32.38422	32.52724	32.68501	34.01204	35.76015	35.82888	35.49795	35.90513	36.54552	37.23460	37.14717	36.27372	36.26337	36.50241	37.64906	37.55458	36.93309	36.80900	36.48879	36.23427	35.86597	35.50043	34.68236	33.38356	31.75720	30.68392	29.24960	28.38644	27.35498	27.16552	27.20043	27.26254	28.10048	28.10110	28.36717
35.67038	35.50541	35.06043	34.85696	34.94287	35.01394	35.06898	34.85424	33.81647	32.94003	32.74524	32.74591	32.92793	32.92861	33.02508	32.60464	32.68489	34.01192	35.78069	35.82875	35.82948	35.90500	37.05176	37.46416	38.97337	38.48047	37.44990	36.79686	36.53348	37.27400	37.13372	36.45903	36.16610	35.85606	35.70422	35.11665	33.90115	31.81281	29.59009	29.00706	27.73978	27.24334	27.34060	27.17965	27.22798	27.32478	27.76253	28.15315	28.84345	28.93429
36.11376	35.67960	35.20680	35.13940	35.03040	32.86501	32.92909	32.97097	32.05038	32.09825	32.80965	33.07833	33.62457	34.11537	33.87458	33.25721	33.89187	34.97517	35.80840	37.25957	37.29663	37.29740	37.84602	38.97318	39.54050	39.47546	38.11436	37.37187	37.03865	36.95589	36.74344	35.89287	35.38488	35.20436	34.93644	31.98029	29.66713	27.82123	27.55392	27.62531	26.65727	26.74073	26.89327	27.32805	27.37638	28.56452	29.07539	29.49676	29.94565	29.96435
36.26530	35.87243	35.34345	35.03023	32.65893	31.86581	31.92709	32.20486	32.21198	32.92663	33.23463	34.27573	34.37336	34.61788	34.58295	34.63364	34.80731	35.55612	37.21209	37.23997	37.26095	37.80956	38.96932	39.46932	39.54691	39.68394	39.35119	37.50816	37.20166	36.43688	35.67189	34.52220	34.30275	32.10768	29.91798	28.00896	27.17067	26.34901	25.89313	25.84166	26.17136	26.74852	26.94918	27.47466	28.92653	29.66587	30.14669	30.41045	30.41111	30.78046
35.91899	35.34328	34.70152	32.67872	31.98466	32.12509	32.36993	32.99657	33.61657	33.67425	34.51047	34.66946	35.60083	36.40259	35.16997	35.28982	35.38824	35.62188	37.05875	37.72850	38.23862	38.47653	39.06329	39.41943	39.37135	39.21675	38.73917	37.02195	36.43611	34.63538	33.54740	32.17083	30.23642	27.37403	27.02787	26.20391	25.50645	24.71158	23.47105	24.77399	25.94024	26.30138	27.43144	28.89255	29.81313	30.14647	30.48792	30.64078	30.91327	30.89730
34.04137	32.51013	31.78145	31.95939	32.12499	33.38514	34.62554	35.29563	35.41537	35.41609	35.55001	35.79284	36.88013	36.96428	36.92504	35.60723	35.60794	36.93587	37.57901	37.96743	38.00355	38.79794	38.47622	39.24337	38.98140	38.33749	36.81111	36.15963	34.30149	31.55720	30.62847	28.37253	26.88615	25.73925	24.44868	24.04590	23.98647	23.64391	23.77436	23.94832	25.19212	26.35405	28.50298	29.70753	29.86583	30.23109	30.51519	30.66805	30.96413	30.96780
32.05833	32.05899	32.15916	32.21675	33.48042	34.62545	35.29551	36.36678	36.52319	36.53726	36.53799	37.96577	38.79043	38.66530	38.23064	37.87001	37.71743	37.47849	37.74416	39.14582	38.34001	38.09096	37.92612	37.78426	37.56761	36.22395	34.56660	32.81369	31.03444	28.64276	27.08751	26.50435	24.83749	23.84350	23.84402	24.19357	24.19410	24.19463	23.94815	24.77060	25.26189	27.22878	28.70356	29.79401	29.88856	30.22352	30.69049	30.92690	31.24985	31.22242
32.29684	32.20398	32.90816	33.69793	34.62533	35.35319	36.26414	37.58662	37.80395	37.82127	39.34232	39.80879	39.68365	39.88561	40.33630	39.57438	38.76487	38.12468	38.00053	37.72554	37.52920	37.05721	36.76601	35.25428	33.32699	32.47683	31.10948	29.19396	27.93629	26.34237	25.48503	24.93676	23.93541	23.88996	24.11690	24.46645	25.06954	25.13573	25.22092	25.34038	26.45246	27.30038	28.83444	29.72723	30.02500	30.35907	30.96230	31.40229	31.47974	31.48042
34.33210	34.33279	35.25137	35.32018	35.37972	35.72679	37.55108	38.35558	39.34834	39.79325	40.16618	40.14829	40.24537	40.05053	40.66514	39.64103	38.50397	37.74344	37.58179	36.93036	36.36023	34.84528	34.21151	31.85554	30.54400	28.43312	27.64800	27.32604	26.43009	25.58990	24.98792	24.32379	24.08523	24.19912	24.66711	25.45223	26.35695	26.35752	26.35808	26.47618	27.36914	27.64397	29.00004	30.05396	30.31861	30.79798	31.42613	31.55681	31.66928	32.08776
36.95564	36.95640	36.96172	36.69350	36.69422	37.55097	38.34806	39.08477	39.52506	39.49891	39.88382	39.82317	39.68374	39.60309	39.41600	39.28153	37.63625	37.00093	35.41755	35.15977	33.98065	32.99409	31.19335	29.59243	27.96380	27.69688	26.29567	26.15175	24.90554	24.95052	24.83922	24.84577	24.67327	24.87695	25.56219	26.49793	27.38924	27.92386	27.92444	27.55993	27.64379	28.98553	29.98214	30.31842	30.76816	31.13563	31.42660	31.66909	32.17110	32.60076
38.18467	38.18546	38.18621	38.13536	38.05619	38.34794	39.41913	39.29234	39.19638	39.03137	39.03067	38.80840	38.65968	38.58550	38.38774	37.31988	35.91912	35.18245	33.26126	32.66333	31.86769	29.85698	28.60221	27.80942	27.57053	26.30477	25.82214	24.79796	24.84245	24.91657	25.15273	25.24352	25.34076	25.79474	26.64353	27.49135	28.25881	28.88595	28.87451	28.87514	29.00622	29.47231	30.01386	31.10515	31.11921	31.14812	31.37524	32.17090	32.75845	32.76240
38.85724	38.85806	39.39232	39.39315	39.28404	39.41898	41.54210	39.09575	38.95628	38.13100	37.97903	37.89052	37.24097	36.35472	36.34948	35.18119	34.59229	33.16040	31.17020	29.89932	29.16483	28.05616	27.93049	27.67450	26.61214	25.86411	24.79780	24.84231	24.95575	25.39416	25.65305	26.41751	27.26943	27.37368	27.55921	28.40073	29.56730	29.60529	29.60590	29.52796	29.52857	30.04838	31.10492	31.11995	31.14789	31.18513	32.05639	32.30268	32.56197	32.67085
39.02337	38.95783	39.02825	39.02908	39.18702	40.88489	40.72091	39.59638	37.90670	37.19762	36.23796	35.69074	35.30925	35.30402	33.54934	33.09892	31.50187	30.51247	29.00597	28.91815	28.15134	27.91941	27.82012	27.50505	26.70835	25.67101	24.89307	24.95563	25.45067	26.99821	27.26152	27.40651	27.72852	28.06223	28.40982	29.58289	30.53737	30.53063	30.72716	30.72783	31.29836	31.29905	31.17045	31.19844	31.22083	31.84134	32.17413	32.26784	32.37816	32.75980
38.65350	38.65433	38.63947	38.82940	38.99181	39.37505	39.58502	37.88659	36.70540	35.91268	35.15459	34.57170	34.31786	33.56058	32.42398	30.64243	29.84386	29.07665	28.95871	28.18499	28.02617	27.96949	27.88026	27.82116	27.50836	26.33680	25.88793	25.89498	27.03979	27.90692	28.03895	28.26533	28.30988	29.01730	30.12864	30.72896	31.78065	31.72813	31.75718	31.75788	31.78169	32.22451	32.28117	31.63244	31.74323	31.96259	32.04977	32.37798	32.47905	32.62689
38.33647	38.33730	38.12601	38.21864	38.40297	38.29177	37.45313	35.99435	35.26514	33.78255	33.64618	33.04174	32.02934	31.52911	30.50997	29.99835	29.44795	29.20165	29.01009	28.20071	28.02753	28.00916	28.14646	28.05727	27.81626	27.59317	27.05387	27.10121	27.85233	28.03880	28.26516	28.28613	29.04576	30.06785	30.66812	31.74020	32.28530	32.25825	32.06623	32.08822	32.13424	32.19743	32.26289	31.97962	31.81913	31.88260	32.14235	32.47889	32.71461	32.71993
38.05507	37.49517	36.91150	36.53440	36.19395	36.02896	34.43096	33.75081	33.38710	32.81938	32.24759	32.11948	31.57892	30.55290	30.07212	30.00717	29.99944	29.44905	29.20270	29.01117	28.55961	28.52366	28.51267	28.51329	28.48704	28.48766	28.48824	27.91190	28.06733	28.97498	28.99593	29.10071	30.00557	30.11414	31.01167	31.74068	32.27097	32.25873	32.11021	32.13405	32.19719	31.45704	31.71547	31.80130	31.85007	32.00341	32.47868	32.70964	32.87328	33.19326
37.40371	36.19211	34.86584	34.83281	34.69142	33.93786	33.34316	33.38695	32.19308	31.90504	31.91217	31.83832	31.48712	30.56034	30.09251	30.07326	30.07386	29.97820	30.11561	30.04682	29.73998	29.55870	29.10743	29.10807	28.92076	28.92139	28.92244	29.02399	29.26970	29.34533	29.36304	30.00542	30.15606	30.92344	31.59796	31.72782	32.30570	32.30641	32.16714	32.07210	31.08798	31.26175	31.60026	31.90159	32.02457	32.60718	32.78404	32.78474	33.19281	34.04436
35.97144	34.09539	33.49172	33.30590	33.30659	32.34840	32.12957	31.69107	31.72551	31.82259	31.82920	31.91416	31.44666	31.10407	30.59722	30.54788	31.07962	31.18881	31.16583	31.12253	30.97244	29.77119	29.69723	29.61436	29.59265	29.40837	29.42053	29.42765	30.31461	30.61045	31.05798	31.09847	31.09910	32.10887	32.11554	32.06949	32.45801	32.44205	32.12047	31.25249	31.26155	31.43904	31.73729	31.92152	32.41190	33.57347	33.80825	33.78352	33.79021	34.39201
34.06739	32.57726	31.83864	31.84861	31.79862	31.26969	31.31617	31.40560	31.72603	31.83793	31.91399	31.91468	31.46013	31.44784	31.37416	31.56192	31.45884	31.40998	31.33429	31.15720	30.97292	30.77377	30.23455	30.23522	29.99722	30.00204	30.23881	30.31447	30.61025	31.05783	31.11586	31.40890	32.16930	32.54591	32.98585	32.98658	32.85699	32.85770	32.29546	32.03423	31.76708	31.89505	31.92134	32.41176	33.69561	34.07164	34.88178	34.44981	34.35569	34.39994
31.53969	31.29296	31.29359	31.09624	31.12234	31.14200	31.29305	31.40611	31.72654	31.87682	32.17690	32.19056	31.92879	31.87901	32.25137	32.40251	32.29434	31.59067	31.43555	31.14994	30.76882	30.73809	30.47624	30.47692	30.72547	31.02613	31.00838	30.88317	31.02268	31.29489	31.43907	31.87063	32.78273	33.16532	33.32030	33.32103	33.13671	32.92857	32.60342	32.23326	32.27591	32.09130	32.39665	33.89913	34.45587	34.96493	34.96562	34.55439	34.39787	34.05033
30.73832	30.73899	30.75451	30.76068	31.08625	31.12352	31.26644	31.51097	31.76327	31.87734	32.15379	32.17811	32.32510	32.25124	32.76910	32.66100	32.56863	32.10940	31.60007	31.15043	30.70965	30.46119	30.47672	30.63249	30.73660	31.00823	31.16350	31.30679	31.34352	31.57645	31.87797	32.17577	33.29218	33.72941	33.86479	33.80950	33.51941	33.06491	32.72242	32.34440	32.32084	32.46226	32.82589	34.33718	34.48899	35.07655	35.00734	34.59611	33.98559	33.15657
30.73882	30.73950	30.76051	30.93050	31.04739	31.11184	31.38527	31.60660	31.73275	31.76447	31.87848	32.16097	32.25105	32.92691	32.87755	32.82793	32.47599	32.02793	31.50423	30.85282	30.43274	30.27973	30.57943	30.80892	30.97276	30.99335	31.33948	31.49712	32.02399	32.23071	32.32700	33.46244	33.89867	34.27602	34.18594	34.46806	34.40716	33.38709	33.17290	32.87872	32.72765	32.77623	33.42920	34.33771	34.71773	35.01485	34.94563	34.36267	33.91273	32.87148
30.72914	30.72981	30.90670	30.97687	31.01624	31.17488	31.47067	31.68903	31.69198	31.53285	31.78693	31.89286	32.87159	33.00615	32.96560	32.68487	32.15118	31.54947	30.85400	30.55941	30.46147	30.39736	30.65358	31.17848	31.31338	31.54534	31.72385	32.15408	33.10306	33.74390	34.21973	35.10776	35.82487	36.26738	36.07871	35.85698	35.12921	34.40843	33.42483	33.22088	33.32199	33.37954	33.42971	34.12453	34.71826	34.82789	34.68506	34.01038	33.85326	33.56700
30.45957	30.43662	30.69723	30.72522	30.80922	31.02613	31.07745	31.32036	31.33489	31.45406	31.58920	31.68208	31.72587	32.72091	32.72157	32.23023	31.47820	31.34171	31.12380	30.82757	30.71619	30.62990	30.95925	31.50035	31.82328	32.18452	32.75036	33.73248	33.96878	34.66214	35.84799	36.61314	37.08424	37.36379	37.29089	36.08005	35.42894	34.70084	34.24072	33.66005	33.54899	33.38005	33.39273	33.85220	33.91876	34.64092	34.41614	34.09238	34.15928	34.34395
30.23075	30.19066	30.41745	30.34587	30.36824	30.53616	30.79100	30.83850	30.94103	31.40742	31.44650	31.37841	31.42350	31.79858	31.89786	31.73419	31.64858	31.57667	31.57486	31.05695	31.30230	31.40926	31.54740	31.90934	33.01614	34.23893	35.62437	35.75066	36.96777	36.88208	36.86069	38.35492	38.28254	37.99218	37.79519	37.13484	35.55820	34.71017	34.26347	33.67260	33.35173	33.11155	33.30018	33.66984	33.77952	34.26226	34.79082	34.61846	34.20567	33.64527
30.05333	30.05401	30.01987	30.28590	30.28652	30.23629	30.03178	30.08064	30.28970	30.37886	30.52538	30.70393	31.34521	31.66407	31.99235	32.08710	32.08771	32.08840	32.04929	32.06839	31.83794	31.86361	33.07670	34.43713	35.60180	36.85381	38.60044	39.27376	39.74437	39.74522	39.01592	38.96570	39.50036	39.70244	39.20916	37.63914	36.61959	35.23502	34.11276	33.34189	32.64680	32.59842	32.91546	33.45665	33.96706	34.67161	34.39730	34.22494	33.17339	31.98486
29.07894	29.07960	29.08018	29.05997	28.54134	28.37154	27.61707	27.68948	27.78175	28.74704	30.12953	31.06606	31.19372	32.02080	32.19532	33.19656	33.25647	33.25718	32.76270	32.81618	33.61473	34.62034	36.78310	37.79387	37.90682	39.08067	39.86903	40.94234	40.91230	40.85799	40.15723	40.01874	40.24915	40.08529	39.50561	37.63972	36.60810	35.20778	34.05448	32.59694	32.43430	32.85559	33.34158	33.64975	33.96622	33.72022	33.59406	32.66652	30.51898	28.90789
27.84680	27.22431	27.33813	27.94683	28.00970	28.01032	28.16005	28.11340	28.24689	30.19986	31.06590	31.40905	32.72746	33.75703	34.54757	34.67987	35.19627	35.50209	35.51202	36.42137	37.39744	37.71346	38.29345	38.85205	38.96502	40.78034	40.93660	40.91218	41.20143	41.01972	40.92484	40.18047	40.17985	39.98251	39.73424	37.53064	35.49796	34.18473	33.30396	33.04813	32.87883	33.13071	33.46564	33.23756	32.89828	32.66085	31.22229	30.37669	28.04796	26.74205
28.37233	28.37293	28.37346	28.60613	28.57724	28.77969	28.87268	30.07469	30.97500	32.02303	32.44070	32.73620	34.03436	34.93338	35.66557	35.66632	36.05795	38.11135	38.62450	38.58827	38.67391	38.67475	38.67826	38.83699	40.38204	40.72671	40.77488	41.38032	41.23313	40.92469	40.83159	40.09124	39.94473	39.82890	37.57188	36.33347	35.19798	34.09917	33.66306	33.37299	33.60665	33.31901	33.02239	32.78442	32.62209	30.54840	28.12159	26.47314	25.37833	25.70765
29.61791	29.61853	29.52685	29.68576	30.95072	31.39156	31.35371	31.35440	32.01421	32.24192	32.56648	33.38686	34.78961	37.12858	38.11850	38.29810	38.38025	39.58955	39.62861	39.86412	39.81994	39.10767	38.96030	39.18036	39.88831	40.18543	40.69259	40.98943	40.91055	40.60356	40.39933	39.25583	38.01520	37.52773	36.60793	34.95470	34.74649	34.50181	33.73923	33.45612	33.13475	32.86930	31.93321	30.68164	30.31249	27.70834	25.63988	24.67159	24.92027	25.88585
32.01091	32.01158	32.93346	34.60441	36.59275	36.33548	33.91145	32.86124	32.78109	32.99990	33.18631	34.45689	36.72625	38.31539	40.74624	40.92914	40.69712	40.73684	40.64258	40.46909	40.27972	39.90813	39.65275	39.53132	38.97513	39.20689	39.88017	40.31289	40.28356	40.17916	38.98289	37.94372	37.44643	36.49430	34.91506	34.63794	34.39036	34.17928	33.72120	33.12392	32.32741	31.69420	30.15545	27.87059	26.43886	23.63300	23.79091	24.67380	24.97019	26.01816
32.88800	32.93342	34.96845	37.27565	39.38017	36.55022	35.29490	32.89456	33.04125	33.01637	34.22774	35.72350	38.01725	39.85244	40.48479	40.78648	40.89030	40.97446	41.90829	41.88528	41.71169	40.99782	39.70289	39.49581	38.81021	38.71703	38.95254	38.82601	37.61870	36.88895	36.26743	35.42080	35.15442	34.94491	34.76958	34.20954	33.95037	33.77701	33.04646	31.37079	30.07057	27.41195	25.49404	24.31068	23.63281	23.74633	23.87503	24.76863	25.60774	27.46347
32.93328	33.65705	36.95292	40.03621	40.40839	39.14535	35.29546	32.89508	32.86292	33.09116	34.94793	36.67878	37.95382	38.35144	39.31714	39.45376	40.27250	40.89184	41.88504	41.73503	41.50321	41.39246	39.77995	38.73501	38.29904	38.16137	37.35963	37.20851	36.51315	35.64024	34.55052	34.30544	34.73063	34.57949	34.28835	33.80426	33.21211	31.40226	30.46923	28.55469	26.93736	24.32041	22.94654	23.30413	23.74615	23.78229	24.91112	25.36804	26.74745	28.14254
33.59574	33.59645	38.38691	40.75073	43.85220	40.23146	36.94053	33.33339	32.90329	33.09169	34.42158	35.62819	36.68979	37.83179	37.90849	38.03905	39.36107	39.92178	41.47483	41.47574	41.52551	41.18185	39.75385	38.29889	38.18983	36.18625	35.38316	35.28342	35.04290	34.32525	33.85067	33.78866	33.73960	33.86943	33.70334	32.94476	31.02485	28.28098	26.91176	25.09089	23.59552	22.75745	22.90700	23.36997	23.74649	24.96163	25.14090	26.06390	26.74784	28.16936
33.02718	33.15072	38.10021	42.31226	42.31306	41.93344	40.03447	34.80068	33.09752	33.20159	34.04226	34.63049	35.81664	36.85475	37.64058	37.89092	38.18119	39.18325	39.72311	41.19098	41.15608	39.75186	38.79160	37.92681	36.23209	34.72571	34.43454	34.04723	33.90425	33.68217	33.41800	33.16859	33.10421	32.96276	31.39811	30.38903	27.85696	25.68806	23.61744	23.06581	22.72858	22.89655	22.96867	23.37031	24.96143	25.83625	25.90668	26.33592	26.61988	28.05038
32.50022	33.02845	36.01963	38.13550	42.13014	40.63264	39.93596	36.65451	34.94528	34.06348	34.14753	34.29240	34.85783	35.59060	36.90607	37.66516	37.85841	37.85924	37.85994	37.78976	38.84806	38.78497	37.92063	35.18509	34.83450	34.78848	34.51516	34.23291	33.68191	33.54230	33.16831	32.75520	31.15846	29.88589	29.10081	26.99623	24.26049	23.28004	23.06562	22.72847	22.89637	22.96857	23.43865	24.68782	25.91802	26.21410	26.30467	26.47665	26.61100	27.86693
32.48638	32.50146	34.21381	36.32088	38.19228	39.88407	39.86580	39.09249	36.32697	35.23349	34.35153	34.53788	34.85839	35.63798	36.28168	36.80972	36.81039	36.34020	36.28294	36.37137	36.25573	36.07582	35.14919	34.83439	34.78825	34.82318	34.68302	34.76800	33.95981	33.23282	32.69189	31.14115	29.37835	28.51366	26.76255	24.26454	23.32055	23.23155	22.75416	22.89628	23.05781	23.43856	24.45020	25.84463	26.51543	26.51649	26.50033	26.61090	26.89941	27.85762
32.48692	32.50200	32.75335	34.41350	36.46490	38.58465	39.28600	39.16961	38.55546	36.30981	35.23470	35.23547	35.55501	35.97919	36.07868	36.16536	36.11783	36.11861	35.68809	35.54753	35.50975	34.94845	34.47515	34.49853	34.33290	34.52582	34.76773	34.52989	34.10665	32.96735	31.79689	29.41813	28.55334	26.80236	24.36582	24.34657	23.56779	23.24899	23.27336	23.32484	23.77643	24.45011	25.84443	26.51532	27.06351	27.14518	27.19377	27.27543	27.70086	28.55061
32.52777	32.71622	32.75389	33.11707	35.35213	38.49490	39.20737	39.17023	38.55607	37.20716	36.56067	35.86839	35.86776	35.91165	35.96374	36.11156	36.11221	35.79552	34.94213	34.80155	34.94822	34.70613	34.43064	34.19971	34.08869	33.94913	33.96630	33.97071	32.96241	31.76521	29.71292	28.00838	25.55481	24.65219	24.40880	24.47851	23.91026	23.67801	23.73868	24.41331	24.69442	25.86795	26.55588	27.06340	27.20150	27.23546	27.33556	28.27617	29.05882	29.55408
32.73877	32.75385	33.04970	33.91339	35.18446	36.24786	38.43134	38.55599	38.08953	37.07150	36.39163	35.67153	34.64733	34.85017	35.69477	35.72706	35.98538	35.68399	35.58907	35.27562	34.94877	34.70902	34.34167	33.99494	32.80873	32.62829	32.46786	32.32449	31.62636	30.02446	27.36959	24.88629	24.64505	24.67526	24.80361	24.55752	24.17626	24.17679	25.11013	25.97683	26.56230	26.71255	27.26019	27.39840	27.32375	27.33547	28.27596	29.05871	29.18761	29.97369
34.65508	34.55515	34.23263	34.38778	35.18504	35.71592	36.09243	37.82878	37.37305	36.44485	35.46830	34.44424	33.73661	33.91997	34.26324	35.22933	35.67492	35.92830	35.70096	35.80964	35.21172	34.70867	34.24059	33.38963	32.56777	31.37650	30.61021	30.59681	30.01854	27.33673	24.86920	24.62806	24.64541	24.86960	24.91843	24.63573	24.75341	25.28519	26.85107	26.85167	26.87625	27.30828	27.41116	27.77438	27.96392	28.43616	29.17248	29.25885	29.85673	30.41565
36.24079	35.95261	35.18712	35.33193	35.18700	35.18638	35.18701	36.01650	35.93928	35.23422	34.37265	33.30524	32.70036	32.40840	32.62265	34.35307	35.23053	35.67627	36.33693	37.33527	36.79136	36.46821	34.19290	33.14867	31.37622	30.10660	29.30379	28.98004	26.92473	24.77394	24.62222	24.62842	24.77545	24.92847	24.63556	24.84185	25.00494	27.13642	27.97647	27.89554	27.33493	27.40597	27.96191	28.07188	28.16135	28.92339	29.29107	29.92798	30.40347	30.40590
38.17806	38.05279	36.22773	35.51316	35.24459	35.18696	35.06263	34.36651	34.24706	34.12081	33.24240	32.22473	32.04038	32.07679	31.44902	32.56126	34.32178	35.38901	37.22937	38.31404	39.73394	37.06055	35.50227	33.06713	30.15964	29.30366	27.62847	26.36962	24.13221	23.91493	24.62259	24.62879	24.66885	24.43806	24.49811	25.00489	25.57249	28.13671	28.86206	28.76678	28.71357	28.25385	28.30752	28.32855	28.80828	28.84897	29.88235	30.40336	30.33117	30.27707
38.19761	38.03534	36.70616	35.50362	35.20252	35.05515	34.36631	33.63151	33.51807	33.36285	32.35572	32.04032	32.04090	31.19448	31.23073	31.62824	32.36025	34.85235	36.64454	38.00361	37.72945	36.81776	35.31183	32.69303	29.52419	27.62035	26.33785	24.12742	23.82258	23.82030	23.88984	24.37849	24.28426	24.43843	24.67754	25.00528	26.82932	28.88699	29.76201	29.91375	29.84154	29.14972	28.25478	28.30857	28.35634	28.79935	29.83274	30.17583	30.61224	30.54022
38.05090	36.72976	36.11169	35.44532	35.00767	34.49954	33.58665	33.58739	33.56107	33.12267	32.43042	32.17202	31.19429	31.18756	31.05739	31.41604	32.10442	33.31630	34.47574	36.20649	36.54783	35.34227	33.06085	31.10843	28.98664	26.31092	24.81055	23.71007	23.82011	23.82112	23.89616	24.28418	24.30153	24.43463	24.81311	25.99054	27.71386	29.60671	29.93855	30.41861	30.34640	29.83940	29.04595	28.16811	28.07826	28.52666	29.45069	30.09332	30.45147	30.54483
36.32504	36.13808	35.79977	35.34112	34.84882	33.58661	33.22334	33.24262	33.30421	32.98579	32.68968	32.43165	32.04191	31.60915	31.41584	31.32892	31.32949	31.80293	32.29947	33.43386	33.30608	33.17335	31.19530	29.27371	26.47560	24.96642	24.02021	23.81486	23.90738	24.02609	24.05156	24.10450	24.36288	24.43500	25.01942	26.36401	28.07542	29.60716	30.44164	30.38208	30.32043	30.09474	28.86146	28.02102	27.93394	28.28324	28.87197	29.51758	29.62330	29.78526
35.94564	35.79758	35.73469	35.13142	34.49102	33.22331	32.79705	32.88494	33.04964	33.26212	32.98637	32.90271	32.81288	32.08991	31.50173	31.30670	31.00392	30.92628	31.34292	31.99752	31.85904	31.25284	29.27346	26.79176	25.80340	24.41354	24.02057	23.92075	24.05746	24.05800	24.14740	24.32103	24.36623	24.75470	26.11818	26.39938	28.72568	29.92914	30.38184	30.24997	30.03834	29.26591	27.99207	27.82029	27.89264	28.11051	28.40070	28.57235	28.81940	29.20050
35.87668	35.82924	35.31902	34.60319	34.34634	33.05351	32.85743	32.57241	33.16286	33.37164	33.77628	34.06594	34.55420	33.49964	31.95978	31.08141	30.92605	30.57015	30.47289	30.32246	30.08901	28.84020	26.83626	26.24315	25.80379	24.43226	24.00413	24.07038	24.18345	24.18399	24.23631	25.30919	25.76327	25.85714	26.14102	26.76979	28.57825	29.78173	30.24972	30.09792	29.13867	27.87841	27.82005	27.82068	27.89813	27.49878	27.69868	28.01027	28.48679	28.83215
34.89702	34.89778	34.80657	34.67472	34.43258	33.68237	32.85797	33.05111	33.15971	33.88522	36.11941	36.06899	35.72141	34.28474	33.28749	31.40298	30.62371	29.88508	29.12440	28.97017	28.88261	26.90032	26.57111	25.80369	24.97592	23.92676	24.07022	24.18340	24.36508	24.36562	25.44807	27.50504	26.93431	26.83942	26.51650	26.66729	27.71537	28.46574	29.42208	29.04353	28.09485	27.20136	27.11299	27.12786	27.19230	26.94332	27.11319	28.20072	28.64341	29.56614
34.94490	34.85386	34.86836	34.82924	34.67589	34.48259	33.70855	33.13661	33.45489	36.11937	36.88084	37.27375	36.72295	35.43531	33.40947	31.37796	29.88486	29.19757	28.89536	27.42179	26.94879	26.61617	25.75574	24.95229	24.04110	23.92712	24.07059	24.22643	24.36547	25.21351	27.62906	28.03605	27.96053	26.93532	26.43576	26.09612	26.50823	27.55649	28.27724	28.08686	27.15200	27.11289	27.06196	26.36233	26.52595	26.68341	27.16644	28.29246	29.40515	30.64768
35.18247	35.09142	35.09061	34.86970	35.12956	34.95411	34.67127	33.76481	34.22295	36.29428	37.27768	37.16842	36.97545	35.35239	33.34553	31.27597	29.83384	28.90362	27.42158	27.14861	26.61596	25.98186	25.45005	24.92722	23.95618	23.94585	24.04174	24.18740	24.25408	26.78146	28.03583	28.94827	28.44118	27.79098	25.91389	25.90851	25.90898	26.32843	26.40708	26.45450	26.54212	26.15860	26.23276	26.52588	26.68322	27.14181	28.07442	29.06814	30.50799	32.61426
35.20996	35.11891	35.09677	35.39111	36.67032	37.13765	36.30096	34.78546	35.11756	35.96238	37.15630	36.97538	36.81372	34.58151	32.28406	31.40596	29.71188	28.57174	27.34375	26.64572	26.54774	25.77855	25.14725	24.60467	24.01728	23.94294	23.63000	24.04729	25.01475	27.73995	28.49927	28.83372	28.77860	27.68961	25.87330	25.57842	25.57887	25.97602	26.17762	26.31219	26.24973	26.41673	26.51546	26.97574	27.27298	28.31021	28.92983	30.38326	31.23987	34.07125
35.21056	35.21132	35.81610	37.04442	38.01697	37.55886	37.03176	36.04543	35.03706	35.13911	35.65982	35.94565	34.76691	34.41000	32.16491	31.28402	29.22487	28.19261	26.61630	26.54766	25.77835	25.17733	24.93907	24.66214	24.06635	23.61929	23.61089	23.94565	25.66004	27.58550	27.60666	28.20929	27.60367	26.58361	25.51558	25.30419	25.37244	25.43256	25.35083	25.61983	25.96281	26.56965	27.26900	29.05778	30.24644	30.58671	30.86071	31.05767	32.29868	35.29433
35.36812	35.81611	37.04423	38.17937	37.93132	37.76335	37.06120	36.00566	35.12543	34.85105	34.68933	34.47355	34.27938	32.97668	31.98887	29.55818	28.55636	26.68102	26.39805	25.73046	24.79710	24.46757	24.49026	24.50194	24.46359	24.05845	24.04357	24.83671	25.70856	26.28315	27.32864	27.28125	26.58337	25.29762	24.66276	24.74854	24.82345	24.71544	24.94166	25.78665	26.56948	27.26897	29.15772	31.09583	31.45962	31.70046	32.03835	32.29865	33.32666	35.51163
35.76724	36.33965	36.96183	37.88686	38.00007	37.81355	37.18436	35.56236	34.81381	34.62388	34.43182	33.69271	32.54453	32.01985	29.84434	28.67874	27.24468	26.07874	25.40491	24.58308	23.95308	24.10691	24.45184	24.45240	24.46009	24.51735	24.76322	25.53972	25.45447	25.43905	25.85213	25.87580	24.24085	24.10156	24.18721	24.37120	24.43468	24.94161	25.15067	26.56944	27.28317	28.80841	31.09561	31.72825	34.11320	34.17654	33.02407	33.28441	35.15843	36.80498
35.98740	35.98820	36.63728	37.96200	37.81330	37.68475	36.81766	35.15148	34.56194	34.37099	33.13180	32.18647	31.21412	29.84332	28.88545	27.25356	26.05546	25.40485	24.54428	23.92513	23.94881	24.09476	24.32195	24.41799	24.73175	24.98697	24.94266	25.00329	24.98819	24.15911	23.99539	23.98993	24.05062	24.16313	24.38195	24.07599	24.67384	25.10288	26.51269	27.61884	28.80822	31.16605	32.05721	34.20216	34.53183	34.53259	34.26433	34.45517	34.93457	37.13277
35.75281	35.75361	36.26076	37.43123	37.26999	36.75080	35.27683	34.56188	33.50954	33.07700	31.70892	30.59055	29.72971	29.05244	27.21424	26.50481	25.62921	24.53999	23.76323	23.93385	23.96031	24.31594	24.41781	24.73168	24.98676	24.94260	24.85685	24.37037	23.65454	23.48796	23.78729	23.89726	24.16294	24.38190	24.36236	24.46121	24.77623	26.37170	28.06235	28.86408	30.94792	31.73477	34.09562	34.65371	35.19619	35.09450	34.54063	34.65402	36.79870	38.04932
35.57573	35.05819	35.42037	35.81325	35.66264	35.24013	34.47350	33.48212	32.40769	31.52092	30.59031	29.70273	29.05219	27.17022	26.63666	25.84287	24.51955	23.71561	23.79106	24.01074	24.05890	25.08915	25.08958	24.98669	24.76745	24.67177	24.35886	23.70226	23.53850	23.53951	23.67323	24.02559	24.24442	24.44487	24.56121	24.65428	26.37151	28.48145	29.56796	30.32575	31.04067	31.99793	34.14946	35.20865	35.71261	35.61093	36.66214	36.66296	37.51522	37.69101
34.97308	34.81336	34.72766	34.67325	34.53236	34.33335	33.36590	32.27569	31.35994	30.39032	29.76812	28.91772	28.06767	26.58855	25.77907	24.25428	23.71543	23.74919	23.84523	24.05886	25.15436	25.08953	25.00628	24.76738	24.67156	24.31641	24.07809	23.77722	23.53932	23.70752	23.86278	24.26757	24.49522	24.65808	24.72415	26.63462	28.48125	29.76193	30.17668	30.50196	31.29619	32.07563	34.38820	35.72507	37.38665	37.65533	37.65597	37.51514	37.51576	37.55812
34.81312	34.67334	34.45789	34.24620	34.17164	33.16537	32.04351	30.81880	30.22037	29.70830	28.70268	28.28537	26.58833	25.29115	24.21924	23.66987	23.74902	23.80948	24.50203	24.75622	25.08933	25.13752	25.02679	24.69616	24.30961	24.07143	23.77703	23.61133	23.71064	24.01601	24.12332	24.64361	25.30274	25.39512	26.78052	28.52434	29.98838	30.77067	30.49341	30.69349	31.35001	32.09793	34.38873	36.90074	37.67405	37.65588	37.65420	37.65504	37.55782	37.56260
34.47918	34.24861	33.09680	33.03076	33.02761	32.04345	30.81856	29.90708	29.11739	28.34164	28.28514	26.42419	25.19547	24.16424	23.27382	23.64699	23.79712	24.46628	24.72032	25.11177	25.12366	25.03192	24.91271	24.29494	24.04171	23.65995	23.73758	23.79976	24.02836	24.35125	24.77352	25.70948	27.29523	28.05622	28.89841	30.16365	31.56342	31.76262	31.17141	31.09400	31.86600	34.28493	36.29565	37.33714	37.67460	37.65411	37.65474	37.65559	37.53819	37.61972
34.14572	33.07634	32.68486	31.97452	30.60711	30.27262	29.91334	28.37862	27.32886	27.27736	26.20949	25.19543	24.13721	23.25165	23.27419	23.58801	23.87452	24.69616	25.08746	24.95967	25.03172	24.91265	24.29473	23.68353	23.28971	23.43015	23.79959	24.02834	24.41186	24.79532	25.70933	27.69541	28.74889	29.05660	30.64208	32.45142	32.94748	32.38636	32.42820	32.06796	32.76107	35.94510	37.25616	37.25700	37.67515	37.67600	37.67662	36.95396	36.35138	36.36609
33.07610	32.63742	31.97427	29.77624	29.09929	28.43967	28.13881	27.39052	27.20995	26.26880	24.74177	23.98156	23.32717	23.27415	23.27454	23.81513	24.29592	24.53518	24.92649	24.92141	24.49153	24.39912	23.68334	23.30943	23.43480	23.75753	24.10721	24.64611	24.95975	25.81509	27.69525	29.29365	30.77308	32.00916	35.06694	36.75137	34.30947	33.91510	32.76631	32.76703	35.27401	35.97301	37.25672	37.25755	37.25816	37.85558	37.98744	36.56327	36.48954	36.39545
32.58706	31.11220	29.76813	28.90237	27.88964	27.66491	27.36461	27.29848	26.08349	24.85198	24.01719	23.35211	23.35250	23.39544	23.84086	24.28693	24.50515	24.46238	24.00751	24.00807	24.20716	23.72507	23.32416	23.41983	23.55741	23.90725	24.38036	25.08687	26.52646	28.00327	29.35887	32.07699	33.41176	34.62520	35.29012	35.40038	34.43431	34.13268	34.13322	35.27398	35.97274	37.28402	37.25726	37.25810	37.30973	37.66856	37.79950	37.77827	36.83294	37.12539
30.74959	29.73700	28.76435	27.89101	27.71250	27.06421	26.61872	26.17238	24.98500	24.45151	24.11745	24.04545	23.57146	23.87617	24.31265	24.50512	24.41648	24.00747	23.44657	23.44712	23.46448	23.29067	23.33014	23.37738	23.73361	24.02083	25.21807	26.91545	28.99399	30.97350	33.23636	34.35480	34.42058	34.62572	34.95843	35.27382	34.84016	34.83583	35.27373	37.59664	37.69142	37.83375	38.14445	37.79237	37.31028	37.57410	37.77801	37.87671	38.16898	38.14891
29.50961	28.76015	28.18492	27.71247	27.10439	26.55909	26.22601	25.57925	25.14708	24.99849	24.45229	24.43165	24.62206	24.59529	24.53084	24.40781	24.10166	23.46774	23.44692	23.45454	23.11143	22.81683	23.04895	23.59631	24.02069	25.21810	27.26749	29.41186	30.97331	33.49612	35.84430	36.36510	34.53408	34.55527	34.62820	34.95974	35.26842	37.44978	37.59633	37.45618	37.59781	37.69283	37.88409	37.81379	37.57383	37.82685	37.21161	38.16896	38.29991	38.41959
28.75575	28.18072	27.67282	26.99280	26.26656	26.04044	26.00805	25.66258	25.70767	25.29456	25.28244	25.13361	24.86915	24.81647	24.54614	24.40818	23.94874	23.46809	23.45434	22.70587	22.81665	23.07537	23.45156	24.08987	24.85872	27.38258	29.45531	30.54149	32.72753	35.68314	36.51234	36.36564	35.67665	34.55394	34.55635	34.77774	37.04498	37.57354	39.22363	37.38621	37.43645	35.76586	35.96034	36.21034	36.50083	36.71938	37.31768	38.35519	38.60868	39.97068
27.19914	27.15376	26.85591	26.26237	26.04165	26.11987	26.22425	26.22484	26.09399	26.05839	26.04424	26.00825	25.41488	24.81984	24.70794	24.43823	23.93638	23.57964	22.83401	22.73747	23.07522	23.45157	23.97037	24.84945	27.21858	29.12189	30.88466	32.97065	34.85987	36.08651	36.79289	36.64712	35.67904	34.55445	34.55501	34.70774	35.64050	37.50589	37.43320	37.43406	34.95535	33.62168	34.34249	35.16419	36.50139	37.19883	38.16931	38.38841	40.29889	40.71493
27.18466	26.88699	26.26218	25.88333	25.75741	25.80255	26.28314	26.29394	26.29436	26.23927	26.93129	26.76949	26.35998	25.26134	25.01989	24.55622	23.92355	23.58000	22.92513	23.06860	23.21030	23.77274	24.59268	27.21861	28.97221	31.57341	34.39439	35.05011	36.32938	37.36597	38.11893	37.22158	36.58707	34.61204	34.55924	34.62358	34.81388	35.64184	35.88232	35.02628	33.62143	33.85832	34.05323	34.55393	36.34376	37.53038	38.05722	40.10032	42.39631	42.39724
26.73660	26.28306	25.89568	25.67912	25.73012	25.90831	26.34668	27.87181	27.92377	27.90770	27.69254	27.54050	26.71545	26.16284	25.22584	24.64659	23.62880	23.13100	23.12653	23.19555	23.39271	24.03308	25.64755	28.85577	31.57326	34.65452	38.55694	38.55779	38.55838	38.65575	38.92860	38.31432	36.78575	36.63992	35.23824	35.32885	35.32941	35.31673	35.55630	34.76414	34.02046	34.05323	33.86125	34.35421	34.80830	37.52724	38.34842	40.01804	40.79330	42.30666
26.76534	26.33639	25.67896	25.73013	25.91943	26.48314	27.98440	28.02772	28.41570	28.34673	28.46342	28.31371	27.77688	26.60202	26.09157	24.71058	23.23685	23.27871	23.29982	23.45538	23.81632	24.97321	27.14320	30.12170	34.65434	37.87523	38.88059	39.00770	39.97759	39.97662	39.70507	39.51974	38.41387	37.35011	36.96307	35.56158	35.72220	35.73484	35.73538	35.67213	35.11226	34.36878	34.36930	34.63632	36.19181	37.77749	38.24945	39.19688	40.07731	40.73953
27.20942	26.89681	26.05607	26.16805	26.33083	27.15689	28.32774	29.01632	29.37089	28.91805	28.41282	28.19020	28.09359	27.21050	26.13373	24.60950	23.37701	23.48311	23.77551	24.06702	24.91135	26.82969	28.65827	31.22297	34.76280	38.17171	39.00749	39.97763	41.26472	41.26564	41.66131	41.66222	39.77856	38.83057	37.64305	37.16352	36.10269	36.14663	37.89945	37.85760	37.44041	36.71291	36.40039	36.51070	37.72248	38.17660	38.20271	38.95370	39.82975	40.65722
27.34261	27.20899	27.11954	27.04684	27.15672	28.36349	29.06717	29.47625	29.33654	29.22071	29.07266	28.85005	27.98326	27.16095	26.12518	23.92746	23.84402	24.13661	24.61421	24.90117	26.82954	28.65834	30.94136	31.99438	34.83031	38.17232	38.94920	41.21734	41.26538	43.49927	43.49993	41.71358	41.80545	41.62111	41.47058	40.36349	39.19590	38.28653	38.17605	38.17689	38.47668	38.26549	37.74104	37.75346	38.28606	38.28690	38.73733	38.89537	39.52764	40.32114
27.63226	27.63289	27.68623	28.34346	28.34390	28.55775	29.08342	29.34350	29.55466	29.70353	29.28223	28.70531	27.58033	26.03229	24.80363	23.91152	24.23221	24.61422	25.72768	27.26370	28.98053	30.94144	31.88980	32.62062	34.91063	38.83691	41.06361	41.17831	43.40036	43.84006	43.93935	43.64352	43.55304	43.55399	43.69273	43.68217	42.27808	39.23102	39.21113	39.21199	39.12732	39.11528	39.10020	38.32643	38.30613	38.28795	38.77784	38.79353	38.73229	39.97843
28.36907	28.36971	28.46206	28.60015	28.50775	28.56704	29.57213	30.45984	30.52978	29.59955	29.11086	28.68925	27.58451	25.95844	24.63349	24.51571	24.81872	26.03730	27.57360	29.09060	30.27936	31.77467	32.35595	34.52565	37.84964	43.34844	43.19734	42.55211	43.11486	43.47249	43.67180	44.14853	44.63208	45.07185	45.38924	45.30224	43.95983	42.23819	41.49157	41.49157	41.60191	41.51910	40.15136	39.58143	38.30671	38.77784	38.79325	38.64331	38.88409	39.60590
28.69712	28.46209	28.63614	28.60063	28.82148	29.96678	30.95367	31.27486	30.93509	30.18754	29.11130	28.62561	27.55624	25.39872	25.04333	25.40714	25.81784	27.54314	28.50520	29.55368	31.12993	32.63834	34.30379	37.70770	43.34812	48.37377	45.56144	42.84844	42.49030	42.99490	43.47383	43.77820	44.54868	44.62973	45.25629	45.30293	45.12572	42.50671	42.02783	41.70853	41.70914	41.93150	41.52036	40.02981	39.91927	40.11100	39.69870	39.19175	39.15755	39.37489
29.61576	28.90043	28.90086	28.86562	30.11298	31.77715	32.83115	32.49164	30.80970	30.39866	28.88944	27.68161	26.21960	25.66722	25.65832	26.06366	26.64647	28.03375	29.50249	32.18068	34.83898	37.41485	38.49731	42.01226	46.20432	46.19612	45.29570	41.53160	38.24093	38.52970	38.79836	41.93788	44.29843	44.47509	44.82114	45.12572	42.61565	42.18041	42.18103	42.12896	41.95887	41.95980	41.56062	40.74213	40.58518	39.79974	39.52154	38.99138	38.99198	38.81884
29.66100	29.61691	29.54865	30.26814	31.75463	33.60354	32.47929	32.39125	30.83515	30.42411	27.83867	26.49018	25.95925	26.26648	26.57092	26.59377	27.66552	29.85871	32.84659	37.18797	39.73182	39.54985	39.52030	39.44185	41.47003	41.47704	41.00258	36.72429	36.99128	38.24238	38.53087	40.39241	42.08443	43.08525	43.30024	42.07135	41.86293	41.85095	42.10756	42.05845	41.95951	41.86918	41.65548	41.21329	40.89833	40.10357	39.22010	38.75433	37.98085	37.22262
30.42771	30.25151	31.03831	32.50658	32.78187	32.76965	32.47979	31.76240	30.51267	27.90552	26.48999	26.82160	26.97826	26.53683	26.64305	27.77462	31.13541	35.74501	39.90032	39.73180	39.54951	39.52026	38.95539	38.18752	38.18814	35.16647	35.43067	35.62041	36.06923	37.06602	38.36841	38.71796	38.91302	40.27881	40.48867	40.67994	41.52260	41.85160	42.08055	42.05541	43.19178	42.94246	41.46208	41.14741	40.63576	39.86499	39.00988	37.89914	36.31772	35.83627
32.31509	32.29773	32.38839	32.18991	32.19042	32.27482	31.77141	28.72658	26.72026	26.41253	26.82144	26.94275	27.05921	27.06585	27.91034	30.97290	37.13020	37.03357	37.19122	39.50399	39.48279	38.97997	36.03419	34.68244	34.68300	34.49382	33.53951	33.29272	34.20062	36.35841	37.93798	38.06555	38.18428	39.10975	40.48932	40.62988	41.59115	42.16362	43.03958	42.94865	42.86907	42.60756	41.59753	40.91176	40.59121	39.82889	38.69956	36.31770	34.90527	34.81881
33.37323	33.07034	32.18964	32.19040	30.71698	28.68671	27.29245	26.48994	26.75266	26.92182	27.05866	28.05030	28.05071	27.93945	30.40722	36.68403	36.68460	36.70358	36.77611	36.92135	36.83828	36.03418	34.38960	33.92797	34.11513	33.53952	33.29249	33.58710	34.04219	34.76010	36.69560	37.99754	38.32975	39.13895	40.48303	41.34792	42.10618	42.88696	42.88904	42.80978	42.63940	42.08145	41.82353	40.91235	40.03613	38.87270	36.48586	34.90293	34.85379	34.81931
33.97373	32.91205	32.19013	30.70206	28.22001	26.43813	26.66669	27.07681	27.35024	27.67111	28.55196	30.36646	31.29949	30.99471	32.88277	33.12093	34.57295	34.59419	33.75439	33.83550	34.23746	34.25729	33.90992	33.92927	33.76132	33.77867	33.81077	34.04226	34.19826	34.92333	36.72450	37.99814	39.05987	40.07164	40.36380	40.89787	42.03279	42.83875	42.68494	42.51487	42.09505	42.01802	41.22348	40.24962	38.92899	37.87380	34.86969	34.85377	34.81902	34.74183
35.83611	32.89723	30.72694	28.22885	26.43796	26.79537	27.34321	27.91647	28.10187	30.01607	32.01700	34.93363	34.10174	32.88276	32.88326	32.92582	32.94629	31.86171	31.99406	32.15273	33.25684	33.47239	33.60151	33.76131	33.77843	34.08191	34.27693	34.46943	34.92685	36.46663	37.99093	39.03030	41.08013	41.16311	40.73210	40.88330	41.01435	41.99774	42.51455	42.27299	42.02466	40.89256	40.45121	39.54608	38.29192	37.17442	34.87019	34.81947	34.81395	34.77018
32.91228	30.74227	27.59909	26.16986	26.69080	27.32520	27.91635	29.15847	30.18818	32.47953	36.80057	36.45131	34.73225	32.96499	32.01502	30.92642	30.88292	30.97790	31.36127	31.43767	31.46321	31.94476	32.15231	32.81332	33.45890	34.27699	34.46923	34.92646	35.85271	38.13424	39.10427	40.63544	40.97901	40.98131	40.84540	40.85822	40.85880	41.97903	41.74299	41.68404	40.73506	40.31776	39.80931	39.46065	38.10723	37.21777	34.87070	34.26348	34.25508	34.25029
30.55685	27.34419	26.14647	26.41873	26.84449	27.72048	29.18504	30.82984	34.31139	37.56263	38.59123	36.36782	34.95592	32.79528	31.55638	30.95445	30.97766	30.92254	31.03954	31.16098	31.77758	31.81804	32.31161	32.63864	33.17883	34.23900	34.80182	35.83421	38.13400	39.30443	40.70893	40.97906	40.98103	40.76846	40.82751	40.85425	40.81932	41.64873	41.63391	40.97112	40.37872	39.80932	39.46031	38.11371	37.83434	36.94248	34.44575	34.35683	34.44917	33.60370
27.46614	27.33402	26.96575	27.10336	27.22643	28.80896	30.63370	34.16425	37.49826	39.42103	38.61986	37.90775	34.94669	32.80089	31.43472	31.02969	30.99150	31.11526	31.16076	31.35975	31.89159	32.41706	32.63842	32.81374	33.34307	34.31105	35.70956	37.23434	38.14199	39.59422	40.72801	40.98108	40.98167	40.73720	40.78619	40.79171	40.69361	41.21582	41.19085	40.83801	39.73331	39.40692	38.07067	37.73404	36.84189	35.56686	34.72136	34.61370	34.52860	34.14378
27.75203	27.73473	27.57869	27.65083	28.44098	29.36360	32.17199	36.57681	37.18418	38.08244	37.70401	35.52896	32.76069	31.52704	31.50997	31.26015	31.14489	31.42609	31.77576	31.89165	32.21437	32.80904	33.20500	33.99579	33.99630	34.90325	35.88519	37.34271	38.17072	39.69583	40.76416	40.99048	40.98230	40.93281	40.93338	40.77565	40.69295	40.95365	40.98299	40.61110	39.40659	38.23080	37.66638	36.80195	35.46627	34.82518	34.87741	34.58247	34.26516	34.26593
29.61193	29.39779	28.45468	28.45532	29.17949	31.92263	34.50177	35.13534	36.08887	36.08973	35.46595	32.42284	31.44320	31.50700	31.40031	31.10824	31.42588	31.77581	32.33833	32.58007	32.73238	33.20508	34.47329	35.50791	35.59375	35.59453	37.39459	38.17081	38.96214	39.95032	41.03606	41.02663	40.98294	40.78294	40.53369	40.48125	40.42493	40.26473	40.26159	39.44583	38.51115	37.77649	36.88100	35.39895	34.70510	34.28864	34.44281	33.88921	34.32352	34.81989
30.35834	29.61309	29.51830	30.22564	32.97960	34.33411	34.30537	34.20633	33.99939	34.07684	31.82985	30.74012	30.22900	30.07460	30.21263	31.35534	31.53970	32.03547	32.58916	33.00111	33.20489	34.68126	35.50771	36.68181	38.45407	39.95513	39.99949	40.00947	40.01002	40.81738	41.03670	41.05713	40.85677	40.85397	40.73521	40.32234	40.20196	39.78416	39.41763	38.51115	37.77616	36.97433	35.39865	34.78257	34.08870	33.37863	33.53465	33.88973	34.61203	35.06662
31.44228	31.21515	31.10227	32.97962	33.58120	33.57131	32.97194	32.22464	30.78138	30.78211	30.68135	30.16400	29.54004	30.05120	30.34826	31.55091	31.85556	32.43216	33.22199	33.31227	34.70181	35.50781	37.38734	38.45412	40.32250	40.58673	40.63756	41.00314	41.02170	41.03677	41.25254	42.01916	41.76990	41.25416	40.59186	40.09053	38.79336	38.31744	37.99915	37.78964	36.62307	35.12424	34.87562	34.71601	34.19321	33.37913	33.53515	34.29263	34.86486	36.68971
32.11681	32.06971	32.64804	32.91743	32.91791	31.96341	30.69261	30.71795	30.27970	29.57610	29.54897	28.97600	29.24813	30.03167	30.62247	31.60573	32.30614	32.84420	33.70417	35.16406	36.73864	37.47784	38.45665	40.07648	40.33744	40.61690	40.91690	41.00380	41.07603	42.18989	42.01885	41.73651	41.64560	41.42492	40.38487	38.79338	38.31712	38.02517	37.89659	36.69460	35.14624	34.69329	34.69656	34.48687	34.44330	33.47390	33.62575	34.24996	35.15381	36.48872
32.17092	32.56998	32.71410	32.71487	31.35066	30.81992	30.86403	30.47669	30.26919	29.85837	29.37010	29.35874	28.74511	29.52566	30.71908	31.37798	32.53660	33.64161	35.19433	36.91357	39.69177	39.69265	40.42725	40.42813	40.29496	40.72133	40.91755	41.07613	42.24890	42.02388	41.73618	41.51363	41.42458	40.51959	38.70620	38.37792	38.01139	36.68073	36.64726	35.96303	34.75013	34.64330	34.41245	34.45549	34.44381	33.82640	33.90535	34.39846	35.48194	36.41285
32.85855	32.73783	32.73830	31.41434	30.13020	30.20430	30.54340	30.53074	30.66545	30.26996	30.31189	29.99138	29.92215	30.12999	31.07916	32.35231	33.62023	35.16401	36.96971	39.69189	40.86933	41.04644	41.60138	41.58799	41.03674	41.02143	42.33890	42.24899	42.59467	42.05943	41.44281	41.21050	40.37759	39.33826	38.63338	37.54595	36.64420	35.94877	35.96275	35.37703	34.82589	34.49747	34.53324	34.53402	34.67049	33.82691	33.89192	34.47980	36.28485	37.20703
32.93340	32.81268	31.30253	30.26172	30.29035	30.00630	30.06339	30.71663	30.86431	30.95466	30.84359	30.85171	31.04015	31.74786	32.75323	33.82869	35.08084	36.79501	39.69166	40.94233	41.01668	42.35759	43.68930	43.61555	43.50270	43.51934	43.39908	43.12251	42.37515	41.70891	41.24416	40.62373	39.28637	38.52750	37.43973	36.57085	35.55092	35.60097	35.37675	35.45977	35.54432	34.99347	34.66473	34.71800	34.68309	34.49184	34.49231	35.41262	36.78983	37.14070
31.75429	31.51630	30.60066	30.16356	30.27686	30.45510	30.45551	30.86440	31.35141	32.49416	32.87960	34.04335	34.07539	35.63559	35.61433	35.86946	36.35016	39.28242	40.72272	41.01680	42.28026	43.63605	43.61526	43.50276	43.51905	43.67448	43.39120	42.90299	41.83311	41.18196	40.50633	39.27453	37.98930	36.76546	36.46465	35.22207	34.69762	34.82103	35.63416	35.63682	35.63731	35.21695	35.00684	34.87412	34.82256	34.49829	35.41235	36.11356	37.03658	37.58357
31.78469	31.51685	30.69454	30.59521	30.65462	31.58231	32.36502	32.61942	32.81359	33.07994	34.45509	35.83631	36.33438	36.33519	36.64892	36.64972	38.93241	39.99527	40.91669	41.08945	42.28094	43.53202	43.50246	43.38771	43.27983	43.39128	43.02464	41.95577	41.18161	40.50636	39.21520	37.98933	36.76516	36.46468	34.93414	34.65022	34.82116	35.18287	35.27399	35.98528	35.93327	35.84581	35.63913	35.14456	35.05864	36.11836	36.06497	36.92421	37.58325	37.83415
31.62271	31.62343	31.56748	31.69690	31.83690	32.34050	33.67571	35.15652	35.20623	35.37196	35.83611	36.49362	37.22163	37.50158	38.13949	39.42898	40.34985	40.76117	41.21239	42.35304	43.53174	43.53085	43.29006	43.27988	43.10336	42.88832	41.95543	41.32706	40.62912	39.25194	38.20250	36.76519	35.46503	34.96485	34.16361	34.36089	34.69627	34.70702	35.39850	35.98584	36.12661	36.95125	37.57941	37.45718	37.40426	37.57228	37.57232	38.41266	38.32632	38.06913
31.68084	31.68992	31.71823	31.83883	32.78345	33.65120	35.69133	36.60234	36.83511	37.06081	37.15144	38.67717	39.00129	39.36687	40.86056	40.98142	41.59170	41.47496	42.91177	44.07636	43.84256	43.57042	43.04644	42.97332	42.86430	41.80250	41.36348	40.78049	39.62326	38.45713	36.83039	35.26849	34.96458	34.13627	34.36064	34.43574	34.59461	34.69759	35.71650	37.64226	38.51107	40.91059	39.54402	39.49338	38.80495	38.66348	38.16846	38.21487	38.06879	37.91838
34.19554	32.74787	32.79385	33.03588	34.18789	34.93336	35.43225	36.79670	37.06060	37.29997	38.85322	39.17929	39.31268	40.83397	41.30302	42.61224	44.29957	44.73769	46.28105	45.87052	45.32522	43.99118	43.00031	42.63249	41.80217	41.01443	40.88748	39.71810	38.73418	37.25368	35.49678	35.08450	34.13601	34.18975	34.37325	34.64408	35.19892	35.47083	37.43155	38.44377	40.81084	40.61016	40.25411	39.09861	38.92118	38.44895	38.13276	37.08715	37.41968	37.74047
34.19609	34.19688	34.25402	34.35286	34.78120	35.12710	35.70281	36.80288	37.29977	38.81189	39.60823	40.28807	40.65010	41.50769	42.53080	44.23882	45.42519	46.28119	46.26971	45.98053	45.21825	43.67545	42.74774	41.49208	39.91233	39.25083	39.25135	38.64142	37.62649	37.62734	37.39600	35.51207	34.90669	34.49234	34.59036	35.13675	35.24990	36.33465	37.24665	38.72912	39.51813	40.12590	39.19020	38.78786	38.27530	37.48990	36.35035	36.52702	36.69800	37.00499
34.03818	34.03897	34.19789	34.27303	34.78177	35.44086	36.47877	36.88766	37.97927	39.60839	40.55167	41.33205	41.64085	42.34730	44.08245	45.10972	45.30079	45.88739	45.98019	45.66027	44.90251	43.38404	41.14372	39.48721	38.03788	37.88682	38.18888	37.33434	37.62708	38.00750	38.06236	37.96832	36.52829	34.79240	34.81795	35.12128	36.29026	36.61246	37.02001	37.35987	38.25538	38.22800	38.11052	37.37580	36.47384	35.43497	35.32746	35.57265	35.79333	36.40738
34.03873	34.03952	34.19844	34.30193	34.64395	35.16466	36.53236	37.71687	39.57172	40.55184	41.53718	41.76700	43.70176	44.08260	45.01160	45.11438	44.92068	44.77398	45.27747	44.90259	43.38368	41.14378	39.94361	37.87527	36.47800	36.28069	36.45681	36.78548	37.43530	38.00809	38.06295	39.95552	39.73951	36.55151	35.13877	36.04414	36.15421	36.46028	36.38210	36.71011	36.94926	37.31560	37.24502	36.23458	33.85580	33.97561	33.98120	34.28212	34.92802	35.37276
33.31142	33.39537	34.12980	34.47216	34.80582	35.04176	35.84347	38.07503	40.10377	41.34361	41.87392	43.71461	44.07449	45.05006	45.38977	44.89497	44.56298	43.48904	43.05466	42.17886	41.20557	39.94368	38.62212	36.41157	36.13634	34.85135	34.36251	34.55196	36.42226	36.78601	38.29169	39.95614	39.95665	39.74102	37.22737	36.15427	36.03586	36.33398	36.22929	36.64095	36.73569	36.67965	35.64464	33.83307	32.39254	32.54802	33.28366	33.74533	34.70330	35.24574
32.65520	32.90961	34.16964	34.80597	34.94161	35.31791	36.06284	38.37291	41.15923	41.57645	43.80911	44.22789	45.48036	46.12618	45.58570	44.77932	43.37579	43.05474	41.84666	40.96075	39.46907	38.53900	36.41127	36.10662	34.10575	34.05127	33.82929	34.06846	34.33331	34.62475	36.21466	38.33171	39.89035	40.43539	41.20206	37.35645	36.73999	36.61074	36.54570	36.61080	36.56389	35.79382	34.13561	32.39258	32.52822	32.64188	32.79312	33.33518	33.93816	35.05764
33.07172	33.32613	34.66101	34.94176	35.31774	36.06302	37.35115	39.31388	41.15993	43.80930	44.68135	45.70491	46.83917	46.36254	45.50234	44.38778	42.99862	41.75658	40.86975	38.45354	37.00716	35.29129	34.49389	34.07604	33.94317	33.46460	33.77964	34.10804	34.23255	34.56187	34.96521	36.05432	39.72926	41.27277	42.30146	40.81700	37.07309	36.55039	36.54623	36.41064	36.10441	34.68145	33.35416	32.52826	32.52869	32.47209	32.79360	33.18129	33.92009	35.13845
33.74706	34.20443	35.39584	36.50989	36.64835	37.35135	39.15585	41.05905	43.39384	44.62616	45.70463	46.67332	46.44852	46.02571	45.02945	42.91089	42.12244	39.29446	38.52245	36.77061	34.72764	33.52168	33.55743	33.35018	33.45365	32.57960	32.87884	33.11660	34.23309	34.91235	35.11148	36.55062	39.35064	41.85102	41.67079	40.69398	38.34010	36.80794	36.44656	36.10446	34.68301	33.52697	33.50788	33.29826	32.52916	32.61634	32.80822	33.44806	34.21353	37.13947
34.76407	34.76482	36.92839	38.49008	39.41236	39.91119	41.14051	43.27864	44.42973	44.97025	45.86847	46.28264	46.80206	45.58488	44.58852	42.16996	39.27414	38.52252	36.82095	34.75374	32.63244	32.63321	32.74796	32.23917	32.19120	32.35088	32.93198	32.99165	33.82262	34.91919	36.26686	39.11325	40.43006	41.63705	40.83814	38.85125	37.85960	36.72208	35.91430	34.68307	33.66749	33.66827	33.52788	35.09993	33.67249	33.46266	33.20227	33.33224	33.99609	36.99595
35.13075	36.68705	38.65240	41.09252	43.47769	43.35633	44.83164	45.07965	44.84201	45.39192	45.65494	46.52284	46.29382	45.28531	42.17097	39.74561	37.73212	36.14977	33.55858	32.67295	32.65247	32.62861	31.98910	32.03136	32.16938	32.35139	32.70197	32.94755	33.74228	37.48536	38.46665	38.59244	38.95027	38.96838	38.78795	38.03674	36.96296	36.03520	35.83962	35.05144	33.95572	33.95650	35.25855	35.10340	35.07021	33.71233	33.19644	33.25418	33.60878	36.21038
38.18293	38.32898	41.27744	45.28619	46.67363	46.54358	46.01311	45.72852	45.25081	45.04697	44.52042	44.91764	44.70532	41.94482	39.90655	37.80426	36.16945	33.55821	32.98916	32.67345	32.61720	32.46930	31.85822	31.98259	32.03230	32.52894	32.63684	33.38311	37.19131	37.52189	38.24538	38.46812	38.60978	38.74826	38.23999	37.05134	36.20419	36.05863	35.97065	35.45240	34.36557	34.00743	35.15586	35.25989	35.07071	34.27407	33.48383	33.36531	33.59091	34.24792
40.59823	41.45126	45.36674	46.83126	46.67441	46.97224	46.66027	45.28675	44.81733	44.55315	44.26458	44.05637	40.79834	38.78896	38.03844	36.38290	34.50836	33.04085	32.51872	32.53667	32.50787	32.12750	31.94139	31.89230	32.13221	32.41663	33.35250	35.81116	37.00082	37.05678	37.15596	37.39221	37.51586	37.36514	36.95926	36.94849	36.67333	37.83348	35.81380	35.23028	34.65207	34.36687	34.71141	35.31013	35.06749	34.31752	33.45131	33.45209	33.45521	33.56940
44.53042	45.50086	47.30898	48.19226	47.80505	47.53259	46.92847	45.85205	44.65952	44.26469	44.00811	40.15809	38.02402	36.69260	36.44400	35.70969	34.72577	33.18530	32.92830	32.89796	32.87746	32.55605	32.48533	32.48608	32.47815	33.09972	35.70720	36.24171	36.77302	36.94590	36.96077	35.65340	35.16133	35.63654	36.95982	36.90489	39.13872	38.75337	37.53981	35.75241	34.51930	34.69801	34.36781	35.32087	35.06799	34.98515	34.28544	33.41400	33.39852	33.56058
47.48037	47.42972	48.77887	48.82493	48.51342	47.07092	46.55404	44.38257	42.80717	41.59480	39.29399	37.25722	36.59562	35.49539	35.73245	35.95505	35.26465	34.60561	33.53535	33.21036	32.91562	32.81598	32.62020	33.15903	33.09945	34.93001	35.60363	35.81223	35.84615	35.69592	35.78049	35.31270	35.43213	35.60849	36.70233	38.98291	39.04678	38.75393	37.74541	35.75291	34.51562	33.08810	33.72296	34.22686	35.06849	35.09438	34.88150	33.38184	33.39899	33.56106
49.48650	49.39666	49.88384	49.41080	48.05174	46.68206	44.26784	42.66085	41.39778	39.15324	36.95938	36.36142	35.37564	34.58688	35.01781	35.26480	35.26522	35.18977	34.58798	34.44511	34.40950	36.31755	36.10833	35.90928	35.55662	35.55745	34.93097	34.76970	34.47672	34.71088	35.50954	35.58984	35.79789	36.00593	38.31156	38.97418	39.00285	38.82480	37.80870	34.65633	33.02134	32.62482	33.08899	34.08957	35.09404	35.03582	34.99769	33.38232	33.27126	33.58022
50.47826	50.14834	49.60363	49.04407	47.50280	44.73298	42.56936	41.30259	38.55330	36.25365	35.24908	35.03637	33.92834	33.58211	34.42242	35.04893	35.26579	38.43418	38.17801	36.96514	36.79171	36.92391	36.55633	36.21797	35.55714	35.54019	34.75361	34.46382	33.80523	34.85229	35.66351	36.56596	38.50046	38.41860	38.48765	39.12009	39.06013	38.80914	36.74347	33.73435	33.37881	33.02259	33.55492	33.75744	34.65676	35.09537	34.63105	33.27133	32.66388	32.98910
50.14802	49.60384	49.15931	48.49062	46.68478	43.90721	41.30223	38.55340	35.56260	34.27381	33.71983	33.80059	33.07971	32.99443	33.78748	34.42376	36.23147	38.41991	38.24382	37.97910	37.18510	37.03302	36.74453	36.21851	35.47293	34.77262	34.13727	33.47235	33.80576	34.91328	36.64008	38.59682	39.81778	39.93534	39.83215	39.59578	39.07512	37.99165	35.99870	34.87822	33.93826	33.89117	33.79061	33.79140	33.89734	34.58360	33.60094	32.70163	32.69930	33.26228
50.54931	49.96212	48.42262	46.63099	43.98007	41.23958	38.50383	35.16069	34.31026	33.88222	32.78351	32.60514	32.52309	32.07837	32.36378	33.79995	36.11999	38.33277	38.07332	37.95704	37.28196	36.95221	36.21819	35.84368	34.62865	34.02744	32.91602	33.20506	33.64669	35.54853	38.21260	39.96344	40.47957	40.43836	39.83275	39.62659	39.02053	38.08287	36.03410	35.66117	34.91402	34.85059	34.94445	34.41301	34.64494	34.27887	34.27927	33.61008	33.63466	33.80853
49.96174	49.33562	48.11275	43.98020	41.00182	37.92861	34.96178	34.03172	33.93078	32.92779	32.54658	32.54732	32.52306	32.16956	32.20156	32.31482	35.97549	38.07345	37.95673	37.74466	37.49752	36.45102	35.72743	34.54836	34.03576	33.43029	32.76076	33.06469	33.32592	35.33381	38.21319	39.96404	40.59332	40.46036	39.94706	39.31699	39.14710	38.20921	36.84214	35.93972	35.19257	35.11705	35.21928	35.51719	34.81327	35.26376	35.44837	35.60474	34.75616	34.73151
49.24731	47.90084	44.24020	40.96987	37.06109	34.89960	34.03145	33.07009	32.92756	32.97621	32.77428	32.83967	32.84005	32.84081	32.17045	34.12059	36.17542	37.95685	37.76387	37.50149	37.35533	35.70752	35.57742	34.56700	33.35746	33.07194	32.83100	32.37829	33.32644	34.44753	36.52230	39.08076	39.96512	40.10249	40.06483	39.56354	39.22311	38.41716	37.08633	36.20390	35.54593	35.85547	36.23780	36.53828	37.05768	37.05848	37.20990	37.49257	37.49298	37.46840
47.76999	45.35495	40.87279	35.92402	34.78678	33.92601	32.91405	31.90406	32.59960	32.97675	32.99433	33.04625	34.31371	35.04390	34.80204	35.91050	36.65707	37.27768	37.38026	37.34674	35.70721	35.59240	34.58157	33.17172	33.07165	32.20395	31.48564	32.13389	33.14353	34.44807	36.36440	37.62499	39.28351	40.20446	40.20494	40.15471	39.66078	38.79622	37.42910	36.45890	36.19054	36.36035	36.53806	37.15876	37.49671	37.61322	39.78389	43.57518	43.51979	43.43026
45.38941	40.53929	35.96603	34.39890	33.00300	31.51468	31.70851	31.90457	32.46172	32.95449	33.98699	34.16271	34.78741	34.77852	36.44564	36.31106	36.19244	36.23438	36.16412	35.65197	34.61050	34.43130	33.47603	32.76979	31.68570	31.50972	31.54890	32.67794	34.09905	35.08162	36.36496	37.62558	39.38641	40.33761	40.41851	40.49664	40.12444	39.51143	39.23132	37.57479	37.87998	38.16944	39.31933	40.61450	40.66804	43.45087	45.96145	47.19347	46.99313	46.32546
40.53894	36.16441	34.53070	33.01476	31.82513	31.65098	31.05223	31.24829	32.36968	33.88622	34.24543	34.68942	34.65314	35.79165	35.63209	35.56086	35.04498	35.03233	35.07042	34.55526	33.93279	32.55566	31.82269	31.77228	31.68666	31.67226	32.67768	34.73060	34.91144	35.18337	36.17273	37.62615	40.05847	40.60978	40.67906	40.72887	40.74133	40.34533	40.20592	39.73712	39.77228	39.98236	42.60503	43.13971	44.74490	46.77206	48.41037	49.65927	49.40968	47.42760
36.15155	34.53085	33.13496	32.70696	31.99354	31.53302	31.18203	31.08459	31.24915	33.79653	34.61985	34.62747	34.55997	34.48132	34.96547	34.95654	34.15038	33.63911	33.19974	32.75989	31.21695	31.24635	31.52305	32.05833	31.81201	33.95111	36.26492	34.89239	34.91198	35.18392	36.18120	37.62674	40.28995	40.67923	41.01928	41.03223	41.13554	42.28611	42.45821	42.63514	42.05267	42.34410	45.74366	47.09533	47.53458	48.41064	50.13206	53.32763	54.08395	53.31303
33.42361	32.97675	32.70671	32.42268	32.38360	31.60841	31.23925	31.18325	31.18312	33.55614	34.55510	34.37830	34.24475	34.24557	34.31108	34.15050	33.02795	32.47652	31.64823	31.13076	30.51749	31.13002	31.81424	32.13999	34.27222	37.71169	36.38931	35.90784	35.18746	35.31943	36.10270	37.91208	40.29057	40.86520	41.03193	41.75276	42.23083	42.31938	42.34433	42.62597	42.80240	44.96476	45.44860	47.03604	47.66967	50.46458	52.74832	53.69984	53.95230	53.56575
32.80670	31.77758	31.79004	32.29305	32.32504	31.53403	31.35781	31.35854	33.26884	33.28363	34.13282	34.10580	34.10619	34.24609	33.18776	32.06710	32.38235	31.80325	30.72806	30.68649	30.82822	31.13053	32.52118	34.39186	38.45168	38.28141	37.78059	36.05769	35.18800	35.44928	36.10326	38.01406	40.45633	40.80057	41.03256	41.88097	42.23149	42.28585	42.48663	42.51208	43.22624	43.66982	44.11047	45.66972	49.83457	50.42617	51.51630	53.57542	53.81353	62.69020
31.38705	31.37755	31.30766	31.30840	31.30277	31.25885	31.39952	33.26898	33.10841	33.35238	34.00468	34.00549	33.57024	32.30741	30.36179	30.50892	30.87393	30.25266	30.54526	30.82840	31.13034	33.22615	35.74771	38.76410	38.67714	38.47617	38.10882	36.08400	35.53625	35.69009	36.76498	39.50899	40.45695	40.69671	40.83942	41.90240	42.28553	42.79084	42.79131	42.95530	43.22690	42.89614	43.80853	45.71445	48.77586	50.05718	50.56762	53.12571	56.23501	56.83502
31.31560	31.85068	31.77381	31.52753	31.30327	31.25935	31.30001	32.51218	32.95477	33.02602	33.02966	32.60667	31.92731	29.60661	28.66884	29.24956	30.33109	30.58871	30.86078	31.50083	33.94699	38.74286	38.98055	38.86330	38.75308	38.56978	38.16195	36.00083	35.78419	35.97247	38.75560	39.87810	40.41338	40.69734	40.84005	41.10800	42.81130	43.19497	43.20098	42.94672	42.81361	43.27049	44.13572	46.28378	48.65047	49.71170	51.13747	53.31734	56.23588	56.49796
31.97701	31.88284	32.87320	32.61020	31.37208	31.30015	31.13555	32.36072	32.87241	32.91088	32.49939	30.90030	28.73749	28.55922	28.89632	29.33987	30.98533	31.52653	32.95420	36.82784	38.76767	38.76857	38.76900	38.37403	38.82391	38.70573	38.16253	36.41635	35.91650	36.11922	38.42361	39.91696	40.31818	40.41494	40.84674	41.17982	43.50613	43.97846	43.36739	43.27978	42.97179	43.30166	44.17106	46.28453	49.11177	51.13778	53.78564	56.08477	56.74861	56.83675
33.53884	33.44471	33.92033	34.13778	33.93393	33.41005	32.36509	32.32493	32.32529	31.99464	30.77305	28.54085	28.05285	28.47921	29.12386	30.73192	34.02581	36.47817	38.47515	39.06326	39.10834	39.06475	38.48678	38.39975	38.84916	38.87882	38.62906	37.23959	36.51546	36.51727	37.44232	38.75443	39.99615	40.34485	40.42529	40.78086	42.72491	43.50780	43.59096	43.82499	43.12907	43.40490	44.17178	46.63585	50.95816	53.68792	56.08441	57.23764	60.48715	59.55548
34.80418	34.61914	35.31633	35.20985	35.18185	33.74198	33.07602	32.32526	31.99441	30.77304	28.92886	27.91255	28.09849	28.27859	30.20006	33.45785	36.10946	38.47522	39.61907	39.52846	39.26864	39.10973	38.96060	39.08835	40.28838	40.18161	38.87946	38.09123	36.60728	36.61770	36.76626	37.70089	38.36068	39.35450	40.04037	40.56953	40.78205	42.92091	43.52685	44.01035	43.42192	43.47668	45.62992	48.32669	50.80541	53.50933	56.36198	60.48733	62.71617	62.21363
34.88653	35.47509	35.35883	35.89331	34.87596	34.52509	33.51072	32.32463	30.76126	28.91991	27.95390	27.95763	28.09844	29.99802	32.84902	33.29588	35.02491	37.34761	39.52709	39.56980	39.57046	39.43574	41.08057	40.99474	40.36196	40.18087	39.79627	38.10032	37.12571	36.75054	36.91632	36.99836	37.88835	39.38963	40.12341	40.67979	40.89023	41.06000	43.15670	43.36412	43.47527	45.02326	47.64083	49.75497	50.52834	51.47306	55.91439	61.40931	62.48846	62.31543
35.47380	35.35752	38.62076	35.60396	35.19975	34.47833	33.18192	31.08796	28.79000	27.43938	27.56546	28.37398	30.41381	33.65333	33.29470	33.50788	33.56288	35.57198	37.66861	39.56910	39.65617	41.39735	41.63025	41.40578	40.99471	40.18014	38.69514	37.84750	37.47739	37.22339	36.91567	36.99771	37.52133	39.45547	40.67841	41.14063	41.49290	41.69318	42.43300	44.23611	45.40578	46.45087	48.45731	50.38230	50.38314	51.14654	55.09618	56.23462	60.13537	59.99672
36.68162	36.57673	36.37492	36.02439	35.12284	33.13460	31.39881	28.60285	27.10951	27.47194	27.85946	29.72699	34.17026	34.24496	34.00688	33.56170	33.74139	34.66430	35.91533	38.56563	41.05821	41.91896	43.23101	42.25326	41.22897	40.55497	38.71025	37.84682	37.40973	36.58159	36.78244	36.91566	37.52068	39.43524	40.73285	41.49152	42.06187	42.81741	44.33866	45.50826	46.44938	48.45574	50.47997	50.38148	51.14485	52.46808	53.51948	54.68355	54.78474	55.74717
36.40639	36.16603	36.14350	35.12151	33.36114	31.45008	28.50639	25.79341	26.24375	27.70407	28.23018	31.42943	34.14778	34.24435	35.49516	35.32035	35.06594	35.11771	36.56712	37.74798	41.01220	43.16784	43.02670	42.80412	42.07644	40.55424	39.12257	38.06858	37.40904	36.49318	36.17991	36.85081	37.64165	39.21813	40.56759	41.98658	42.73518	44.33725	46.90501	48.67491	48.99410	50.77060	54.59927	54.35442	54.47822	53.49783	53.51860	53.59527	53.86045	53.86135
36.06248	35.87236	34.61322	33.35940	31.93819	28.49927	25.79248	26.03114	26.35912	27.51960	29.03797	32.01593	34.00899	35.49390	38.20422	38.75344	37.69551	36.47740	36.48455	37.26950	39.93019	42.99447	42.80260	42.72984	42.51609	40.38461	39.10884	38.06789	37.40837	36.49253	36.06668	36.23339	37.35255	38.99136	39.82029	41.60345	43.54695	46.38697	49.24098	50.39272	54.40693	56.41875	53.84892	53.84985	54.17561	53.10240	53.51772	54.07019	52.82082	52.78294
35.42636	34.37523	33.26220	31.93651	29.04195	26.98511	25.98229	26.33122	26.44472	28.11321	30.60209	32.49247	34.89852	37.78411	38.33333	38.32841	38.32909	37.27115	36.77040	37.72871	39.42699	40.38766	42.28632	42.28706	41.94868	40.25314	38.68250	38.44294	38.13137	37.40836	35.99719	36.06666	36.23337	38.82972	40.06810	40.80388	44.09820	47.87225	49.06829	53.47556	55.88430	55.74067	53.63129	53.84892	52.49675	51.48592	52.45279	53.07402	53.24993	52.82086
33.98560	33.20281	31.80852	28.94448	26.66227	25.66218	25.98182	26.33075	27.83541	30.59356	32.49133	34.34822	35.79328	37.64700	37.77850	38.29211	38.17926	37.08754	37.00960	37.01025	37.58723	39.38464	39.90755	39.90825	39.81683	38.53456	38.04564	37.87556	37.48771	36.89173	35.62992	35.74546	36.93053	38.31383	38.78832	39.74382	40.68466	43.27852	47.12965	48.79430	53.20160	53.25473	52.86080	49.33981	48.07912	49.18326	46.93423	47.08183	53.14775	53.26198
33.06519	31.77044	29.73830	26.48032	25.24996	25.31915	25.79011	26.82393	30.31006	32.48271	33.09529	34.34759	35.86519	35.79323	35.10931	35.42040	35.72522	35.68909	35.64787	34.52032	34.64981	36.35428	36.52139	36.52203	36.41706	36.25209	36.54166	36.44122	36.35487	35.07220	35.07283	35.34470	35.50956	36.65511	38.06303	38.47937	39.72029	40.44143	43.18965	44.37042	44.87560	46.02572	46.57918	46.72274	45.72828	45.24213	45.81297	46.93429	53.06371	63.19287
31.74324	29.68189	26.80158	25.48276	25.07984	25.24991	25.60570	27.17517	30.02103	32.19969	33.08258	34.33114	35.84498	35.78697	35.41912	35.41973	35.50338	35.38302	34.71478	34.51968	34.52029	34.30879	34.30939	35.69465	35.67523	35.81732	35.82499	36.13405	34.91876	33.78945	32.90839	32.96015	33.67344	33.73222	35.09105	35.13354	35.45563	39.18756	39.82262	40.83696	42.16936	44.71245	44.80054	44.98612	44.93687	44.91840	45.24216	49.01522	58.51743	62.60047
29.41808	26.84072	25.85762	25.51486	25.07935	25.23100	25.46317	26.88758	28.99281	31.18223	32.63773	34.35578	35.73497	35.64626	35.64692	35.50209	35.50272	34.78374	34.69365	34.56585	33.91530	32.28990	33.04016	34.57680	35.23771	35.28765	34.95928	33.85967	33.64674	31.39197	30.93118	31.03037	31.66568	32.66746	33.60844	33.98765	34.01620	35.28155	36.44970	37.87968	38.16000	38.46869	42.76532	44.10673	44.32160	44.32237	46.46508	47.64400	49.34249	57.09852
26.85672	25.92897	25.81766	24.53171	24.00330	24.56972	24.85053	25.81773	27.73590	29.15852	31.75251	33.77672	34.78783	35.41993	35.37359	35.35939	34.70478	34.69236	34.56459	34.41584	32.51625	31.87799	31.83110	32.50737	34.08256	34.08321	33.73093	30.84027	30.39886	30.20486	30.20540	30.33366	30.92566	31.65267	31.70301	31.86689	32.18345	32.76968	33.86045	34.04762	34.25529	35.77209	38.02076	42.38799	43.59172	43.76836	44.44182	46.36899	46.77489	48.94496
26.30257	26.04338	24.26754	24.26799	24.32944	25.00443	25.08550	26.25735	26.71087	28.26843	29.63052	31.73897	33.76178	34.69240	35.23248	34.57788	33.68312	33.63811	34.41458	32.91363	32.37837	31.68346	31.36984	31.37041	31.92337	32.05182	30.50263	29.69234	29.69520	29.71297	29.90761	30.08309	30.08875	29.99900	30.06979	30.73214	31.36320	32.22253	33.02626	33.80100	34.05893	34.42559	36.00799	37.59703	41.53666	42.22298	43.00134	43.13237	43.00029	43.35773
26.28488	24.70056	24.77588	24.88080	25.54838	26.04585	26.31690	26.73457	28.16923	29.22755	29.54901	31.56854	32.73099	33.11550	33.54078	33.43249	32.91295	32.40860	32.26171	32.37717	31.68224	31.32994	30.71246	29.29415	28.55120	28.55174	28.61274	28.44348	28.45329	28.48919	28.69934	28.97459	28.97511	29.44154	29.55699	30.06977	30.86534	31.63991	32.32720	33.16258	33.94458	34.22923	35.84452	36.87120	37.59708	40.46307	40.59359	39.70291	39.90833	41.31390
24.82185	24.82226	25.30914	26.28592	27.85036	28.81658	29.38149	29.31360	29.26934	29.48881	30.65437	31.41907	31.98543	32.63974	32.89764	32.79166	31.55462	31.39544	31.30298	31.40471	31.32873	29.66914	28.75904	27.94464	27.43396	27.42852	27.45292	27.48554	27.78055	27.86438	28.46229	28.57240	28.57290	28.89124	29.21843	29.31806	30.19310	31.24866	31.78321	32.57892	33.98365	34.24958	35.84390	36.79519	37.53502	38.67661	38.80709	39.23083	40.15397	40.54629
24.82141	24.82183	27.18171	30.92597	32.88772	32.52721	32.34589	31.50957	30.80701	30.62250	30.62308	31.16688	31.34412	31.87650	31.74497	31.51483	30.58099	30.45881	30.44523	30.36923	29.53959	28.74900	27.84190	26.94405	26.07195	26.09749	26.39840	26.74792	27.38290	27.75338	27.90949	28.48228	28.57237	28.65953	28.91030	29.16519	29.43441	30.38201	31.58852	32.07361	33.64883	34.28947	35.49404	36.75687	37.68269	38.21531	38.45048	39.23019	40.50706	40.71474
25.49542	27.01187	30.92483	33.00939	36.12865	36.06077	33.60409	32.34585	31.07673	30.78309	30.78368	31.12208	31.05470	30.93752	30.78829	30.57985	30.45768	30.20256	29.06598	28.84367	28.13664	27.61473	26.62327	26.04487	25.79426	26.09701	26.36815	26.76018	27.27338	27.79800	27.93783	28.31457	28.57185	28.70321	28.84736	28.95263	29.33692	30.01713	30.60839	32.07306	33.48504	34.28888	35.49342	37.07489	37.82210	38.09451	38.59874	39.02747	40.50919	41.15313
26.81131	28.07709	32.11233	36.06126	37.01326	36.78247	35.92303	33.51424	31.77560	31.11082	31.01510	30.98515	30.89264	30.58412	30.47723	30.35552	30.20143	29.02563	28.66721	28.05574	27.54137	26.60339	25.97193	25.79332	25.81835	25.85066	26.40774	26.87016	27.21172	27.89335	28.02565	28.39641	28.76296	28.73944	28.86498	28.94600	29.09152	29.60447	30.49611	32.13730	33.48446	34.54930	35.59652	37.05846	37.39023	37.89447	38.31427	39.31011	39.93927	41.25460
27.61728	27.61776	31.68456	35.40730	35.66753	35.92166	35.68550	33.58748	33.05960	31.52428	30.93795	30.77309	30.02343	29.94473	29.82306	29.74657	29.07828	28.32309	27.49578	27.46272	26.56374	25.95306	25.56847	25.60436	25.77929	25.85145	26.45119	26.61658	27.05627	27.43267	28.13681	28.46383	28.70097	28.89140	28.89191	28.94547	29.43738	29.85983	30.25902	32.17164	33.70016	34.76484	35.86394	37.37013	37.84451	38.45790	39.47470	39.90514	40.83355	42.95403
27.38270	27.48137	30.79199	31.59535	32.73293	32.78236	32.91133	33.05838	32.70200	32.40240	31.05851	30.02232	29.77316	29.74629	29.51747	29.13294	28.21707	27.50510	26.96534	26.66530	25.27764	25.31830	25.46385	25.71209	25.85431	26.17971	26.74573	26.84038	26.96839	27.24903	27.75924	28.50705	28.70044	28.89692	28.89743	29.28854	29.49061	29.98867	30.41717	32.12939	33.81871	35.03228	36.19139	37.39830	38.45663	39.37259	40.01702	40.99390	43.17627	45.53107
26.67878	27.39244	28.45116	31.42693	31.41957	31.35265	31.35326	32.08449	32.25135	31.09049	30.81486	29.77204	29.29149	28.33715	28.34386	28.06677	27.58064	26.62593	26.27801	25.67062	25.45316	25.53975	25.88892	25.99717	26.52958	27.07897	27.23170	27.33923	27.41326	28.04675	28.07485	28.72663	29.01165	28.91547	29.28749	29.42296	29.56919	29.81495	30.50612	31.98063	33.97867	35.43122	36.21503	37.66017	38.70144	39.52589	41.29168	44.18029	46.23090	48.52885
27.39144	27.48442	28.13928	29.61405	30.85849	30.85905	30.51247	30.63256	30.93691	30.84390	29.82745	29.19825	27.94339	27.70579	26.76719	26.62447	26.55032	26.30385	26.19649	26.09373	26.21751	26.24920	26.27107	26.65463	27.04539	27.79797	28.53213	28.67362	29.32029	29.16961	29.05891	29.39749	29.99509	29.91806	29.42191	29.56809	29.75120	29.92239	30.56702	32.09967	34.01905	35.49113	36.39054	37.57269	39.29630	41.29700	44.00690	46.22925	49.03898	48.62215
29.73622	28.15826	29.20700	29.61301	29.58096	29.36417	29.24562	30.13165	30.28456	29.86218	29.04494	27.32639	26.69714	26.71368	26.55969	26.02402	26.18648	26.09996	26.12562	26.20658	26.20704	26.37575	26.98055	27.45291	27.64439	28.60379	29.37043	30.25473	31.86113	31.77938	31.38881	31.23441	31.23496	30.06215	30.11881	29.90820	29.92135	30.23451	31.00006	32.40670	34.01848	35.49054	36.38995	38.32539	40.97722	43.69774	45.87473	46.22849	46.13140	46.23951
29.80126	29.73618	29.61225	29.49930	28.88617	28.79037	28.69067	28.90508	28.83047	28.21798	27.06284	26.01867	26.01914	26.01776	25.62999	25.53404	25.69649	26.10320	26.12513	26.21223	26.27422	26.84788	27.38976	27.39025	28.30070	28.60570	29.78433	31.30294	31.77818	31.96091	31.89516	31.87990	31.88047	30.29988	30.36398	30.17751	30.29676	30.99900	32.32135	33.70778	34.99652	35.80401	36.32004	40.34145	42.61069	43.64202	44.54505	45.50393	45.51360	46.30743
29.80069	29.73560	29.68726	29.48012	29.38885	29.03533	28.93959	28.71645	26.95031	26.77472	25.78097	25.60402	25.39611	25.31859	25.39283	25.54167	25.66762	26.08479	26.12464	26.25651	27.01101	27.33990	27.44785	27.72209	27.76737	28.03828	29.31223	29.57024	30.94320	31.87609	31.89457	31.92632	31.94493	30.36293	30.17645	30.29565	30.99792	32.25555	33.61015	34.70951	35.01966	35.80342	36.71684	40.34079	42.72414	42.72488	43.69382	44.53630	45.45646	46.45177
29.83967	29.80064	30.29352	29.88721	29.63027	29.47862	29.38903	27.51147	27.15565	26.39815	26.24799	26.10744	25.99629	25.60036	25.51001	25.52640	25.71972	26.10757	26.21026	27.04585	27.31498	27.43805	27.44734	27.53650	27.42748	27.65790	27.89818	29.26331	29.42718	30.76114	31.80874	31.88097	30.36178	30.17541	30.26435	30.99678	31.96181	33.54429	35.70103	34.81966	35.18800	35.62188	36.83640	40.73574	41.00640	42.80922	43.72637	44.52494	44.66679	45.32988
31.35671	30.58979	30.47070	30.11327	30.00106	29.84533	29.03872	29.00742	28.41703	28.13848	27.80778	27.60255	27.37813	26.91136	26.20262	25.87198	26.19179	26.31674	26.96823	27.32271	27.59183	27.63114	27.55293	27.38076	27.40010	27.40066	27.10264	27.12628	28.51499	29.04700	29.94528	30.27530	30.17428	30.26331	30.97802	31.96062	33.56266	35.07413	35.26323	35.02942	35.32516	35.69297	37.15797	40.73508	41.34636	43.24805	44.73253	44.66656	44.39706	44.12284
31.98250	31.27244	30.58648	30.47074	30.16488	30.03268	29.84537	29.62951	29.51468	29.58081	30.70043	30.60415	30.49718	30.30302	29.68779	29.40815	27.78810	27.89515	27.96738	27.96926	28.11571	27.79812	27.65202	27.59052	27.39959	27.40015	27.10214	26.87801	27.12634	27.46942	28.41139	29.54631	30.33850	30.90636	32.04439	33.58429	34.30289	34.74978	34.87418	35.02882	35.32457	36.64130	38.42954	40.73442	41.49294	45.04346	46.80347	46.60786	44.18003	43.97628
32.03711	31.69579	31.19957	31.12563	30.28501	30.34089	30.42061	31.28018	32.81923	34.74091	35.92033	36.62960	36.77592	36.22009	36.16034	32.67809	30.02897	28.83271	28.32398	28.32447	29.05537	28.70346	29.20956	29.64357	29.28674	27.38593	27.10163	27.11699	27.26837	27.68638	28.25268	29.09295	30.81483	32.55987	33.50675	33.65525	34.74111	34.74173	35.30427	35.46173	36.12858	37.72245	38.66542	40.51931	43.42524	45.46628	46.80269	47.40252	45.85826	44.36219
31.72515	31.44130	30.79432	30.53694	29.37985	29.52783	29.52845	30.25482	31.53888	32.84615	33.35358	34.50668	35.18122	35.62604	36.03912	32.87145	32.72925	30.15832	29.45460	29.45511	31.13195	31.94283	32.47287	31.37736	29.32972	28.94951	27.22228	26.74126	27.07341	28.27929	28.80976	29.65281	31.14895	33.35550	34.07014	35.93033	35.86125	35.64128	35.64191	35.84097	36.17865	37.35631	37.72247	39.88125	43.20314	45.38973	46.31845	46.53865	46.46840	44.44473
30.93774	30.62675	29.80647	28.38635	27.27245	27.27296	27.80281	28.37622	29.06052	30.55300	31.05444	31.39104	32.56559	32.81335	32.33739	32.75031	30.83414	30.89192	30.89256	31.60536	31.94156	32.47165	32.17841	31.16644	29.79776	28.93714	26.68958	26.80301	27.53201	28.13118	29.32945	31.00164	33.68888	35.97755	37.52030	38.22311	37.23214	36.64025	35.49095	35.58855	35.87411	36.44758	37.40752	39.64714	42.50653	42.92540	44.60153	45.89763	44.53764	43.45344
29.68603	28.85494	27.57566	25.97462	23.32174	21.91097	21.91288	23.22227	24.32832	24.58588	23.99450	22.82804	22.12882	21.72006	23.72130	26.72107	29.37513	30.73452	31.60422	32.14929	32.47034	32.17720	31.91691	29.89342	28.79846	26.22046	25.65934	26.17577	27.21351	27.80075	29.87747	33.47784	38.38340	40.73559	40.52530	39.07180	37.90489	36.90914	35.40980	35.16689	33.64362	34.47815	36.89115	37.75243	39.78736	40.87552	42.48285	43.55771	43.47658	40.24886
24.61494	23.59202	21.56492	18.68927	16.25613	13.76721	12.89482	12.99620	13.34908	14.40139	14.65124	14.28093	11.73409	17.42871	22.19304	24.03682	26.72106	29.26108	32.11135	32.96999	32.70087	32.02015	29.92254	28.17711	26.08188	25.14684	24.68408	25.29915	26.17578	27.81534	32.35303	37.47198	38.36787	38.64770	38.89445	38.63917	37.65054	36.09200	34.84263	33.35751	33.28230	34.15422	34.74765	36.66079	39.02504	40.66271	42.26430	42.75434	42.61001	40.16719
15.67494	12.58822	9.534777	7.517334	5.666274	4.453871	4.221258	4.441100	5.064676	5.531646	6.598478	7.000305	9.234413	14.42113	21.85898	23.96751	25.80315	28.98456	31.81309	31.64828	31.45462	29.83158	28.23324	26.03176	24.87157	24.05400	24.23129	24.86913	26.14417	28.26098	33.76543	35.86251	36.82363	37.26456	37.26523	36.10421	35.84028	34.39823	33.03332	32.84940	32.72045	33.91858	34.74709	36.41704	38.97412	40.78610	42.06622	41.89569	39.94237	38.74766
6.062665	3.942257	3.315249	2.845627	2.732934	2.791128	2.986714	3.152762	3.668160	4.210759	5.130664	7.138355	9.609013	14.62707	21.99729	24.68920	26.16076	29.37551	30.83705	30.62111	29.64151	27.96003	26.55425	25.24966	24.52159	23.96078	24.05400	24.78942	26.79263	29.43962	31.15432	33.25669	33.25729	32.65624	32.72711	32.21173	32.04162	31.93325	31.31953	31.43428	32.21734	33.92099	35.31076	36.53746	38.97347	38.81358	39.30019	39.18174	37.33056	36.97242
2.596897	2.524243	2.408805	2.482112	2.585541	2.781249	3.198182	3.629481	4.223440	4.656866	5.824375	9.497964	14.53445	21.86909	24.71392	26.18541	27.87307	29.85730	29.93825	29.83454	28.02412	27.09600	26.13050	25.24162	24.82555	24.55711	24.51888	24.69726	26.56313	27.77551	29.26972	30.16332	30.17690	28.99848	28.68968	28.80005	29.42016	29.72044	30.43264	31.65367	32.46000	33.43090	35.45118	36.95004	39.21206	39.14797	38.97039	37.32914	36.63488	36.62948
2.306688	2.306728	2.396565	2.642171	2.884668	3.208933	3.774269	4.263704	4.956401	5.904576	9.578601	15.36678	21.84319	24.93899	26.34560	27.89169	29.27373	29.85674	29.69914	28.83430	28.14593	27.09549	26.13000	25.50675	25.35929	24.93867	24.93912	25.01716	25.50983	26.56321	26.79183	26.79231	26.81667	27.48730	27.50780	27.70978	28.06140	28.51014	29.23475	31.19044	32.57228	33.41606	37.04420	40.76140	45.16572	42.14336	38.92783	37.39972	36.63426	36.19594
2.485898	2.485938	2.804398	3.079781	3.339790	3.867758	4.384133	5.228629	9.264359	14.74075	19.68265	23.19079	24.84129	26.27521	27.86275	28.79823	29.25224	29.44618	29.29276	28.79606	28.54930	27.60666	26.60441	25.50627	25.57369	25.60969	25.10877	25.13285	25.19523	25.59931	25.75366	25.83471	26.32766	26.87402	27.01926	27.05046	27.75490	28.19806	29.17158	30.20481	33.18570	34.90285	40.76000	44.69553	44.62826	44.26579	40.81668	37.42236	36.71788	36.20138
3.236389	3.236433	3.666692	3.946700	4.340131	4.899872	6.146408	9.818474	18.84187	22.76636	24.53325	24.75615	25.93731	26.90905	28.38747	28.76977	29.22979	29.43027	29.30951	29.02278	28.46492	27.59993	26.87254	25.45505	25.57322	25.60922	25.63521	25.17020	25.21898	25.37070	25.74779	26.08372	26.24834	26.72947	26.97171	27.14489	27.70455	28.05794	28.67611	29.81168	32.90361	36.21579	40.91987	44.45457	44.31494	40.93690	40.41151	37.25732	36.40121	36.13499
4.273052	4.273107	4.634020	5.255423	6.720575	10.11853	14.71888	19.51952	22.67290	24.51924	25.14607	25.75048	26.87363	27.45751	28.04979	28.42911	29.22925	29.33251	29.20563	28.95464	28.37485	27.59940	26.84793	25.40683	25.57274	25.60496	25.65861	25.68837	25.88703	25.93368	26.03981	26.24741	26.72840	27.18115	27.44881	27.72444	27.97638	28.10628	28.95120	29.81418	32.62285	35.79998	41.64985	41.55006	40.92242	40.43989	37.66235	37.59766	36.40060	36.23520
5.875156	5.875238	8.832795	13.20929	18.84715	22.97589	23.49955	23.65053	24.36620	25.09923	25.30483	26.25397	26.99409	27.55707	27.82850	28.04977	29.21288	29.32684	29.18739	28.63278	28.22487	27.38843	25.29104	25.29796	25.41801	25.57282	25.61276	26.28825	26.37477	26.01080	26.11089	26.31260	27.15215	28.27911	28.49652	28.76608	29.25079	29.61391	30.10969	31.83879	33.76263	35.17682	37.84976	38.88787	38.82447	37.44952	37.45018	37.50672	37.16942	36.19410
15.08867	15.08894	21.49718	24.67724	25.40419	24.99599	24.79351	24.41006	24.51707	25.11471	25.40164	26.35076	27.15789	27.87437	27.82798	28.04925	29.11086	29.23505	28.96482	28.68079	28.05416	26.62427	25.20580	24.55396	24.80803	25.36515	25.56700	26.18945	26.23105	25.91214	26.11041	26.25742	27.15166	28.27861	28.76507	29.37207	30.21288	31.89617	33.97353	34.02901	35.17560	37.13400	37.77183	37.67290	37.41282	36.36801	36.36865	37.09444	36.21716	36.19350
22.49557	22.43937	24.94551	26.49973	25.42591	25.52447	24.96398	24.98629	25.21201	25.40981	25.95254	27.05238	27.91215	27.91264	28.04823	28.79305	29.32939	29.04585	28.67971	28.60224	28.01486	26.05807	24.43678	24.34640	24.48414	25.09753	25.50980	25.60054	25.61945	25.61782	25.77974	26.26122	26.46785	28.17490	29.14298	30.21130	31.95235	34.27679	34.63987	37.63185	37.46553	38.01258	37.84846	37.77186	36.35382	35.92566	35.92629	35.99513	36.03268	35.84599
23.75977	24.94458	25.77981	25.78040	25.55795	25.47119	24.98538	25.21110	25.34327	25.83293	27.18340	28.00349	28.62638	28.48355	28.77059	29.08665	29.09331	28.89781	28.60116	28.22007	26.00074	24.38670	23.27561	24.32423	24.40311	24.53906	25.07365	25.15919	24.94455	24.71014	24.87204	25.70268	26.63310	27.83269	29.43902	30.43798	32.70570	35.00335	37.93495	39.18702	39.38095	39.25411	38.22022	37.01670	36.17438	35.97439	35.92568	35.92632	35.00626	35.16052
24.87699	25.47808	25.73913	25.77989	25.34271	24.78469	24.98491	25.00863	25.70027	26.95561	28.00248	29.72012	30.48073	28.86583	28.76129	28.85057	28.81916	28.63681	28.21900	26.98878	24.80959	23.22558	23.27517	23.70937	24.36088	24.43375	24.49659	24.65716	24.70914	24.87114	25.14671	25.41497	26.81895	27.66221	28.68674	30.46915	32.62243	36.85772	39.44305	41.61055	40.80409	39.67247	38.54230	37.69292	37.28854	36.46541	36.06799	35.11106	35.14953	35.03331
24.73801	24.76305	24.89348	24.79675	24.60594	24.38877	24.78476	25.33090	26.26794	27.46649	28.99807	30.09096	29.96546	29.23719	28.42690	28.30735	28.20911	28.11934	26.98775	25.38909	23.97316	23.22514	23.29317	23.32998	23.72050	23.89277	24.23320	24.68898	24.93159	25.17606	25.37529	26.01229	27.23140	28.11630	28.89250	30.64783	33.67471	36.77436	41.53202	41.72865	41.92803	40.24138	38.62656	38.35218	38.06959	37.93111	37.65617	36.21374	35.20108	35.21103
23.59247	23.59290	23.66848	23.76024	23.51722	24.31661	24.67817	25.68975	26.73538	27.01746	27.89644	28.66909	29.09523	28.32406	27.37490	27.25013	27.15232	26.85533	25.38814	24.04009	23.36705	22.99685	22.68108	22.76611	23.31726	23.45056	24.10116	24.50099	25.17506	25.57823	26.17060	26.87502	27.90037	28.89156	29.97206	31.78412	35.52341	38.62916	40.62460	42.13539	41.72705	40.91858	40.33620	39.94624	42.33990	41.79182	40.79066	39.63960	38.05493	36.28295
22.18740	22.18184	22.18223	23.08700	23.32706	24.09398	24.48627	25.34907	25.98106	26.44088	26.65548	27.04671	27.11670	25.72116	24.31896	24.17711	24.41706	24.41325	24.03919	23.32362	22.98218	22.36093	22.50599	22.56280	22.93487	23.59901	23.71836	24.57717	25.59399	26.49026	26.87412	27.89945	29.00039	29.97107	31.78304	35.52205	38.62782	38.82269	39.31527	39.58550	41.23435	41.81605	41.49960	42.93884	43.95021	42.15179	41.03305	40.51371	39.54995	38.16440
22.18641	22.18682	22.16689	22.39406	22.93949	23.51429	23.80903	24.15300	24.96471	24.99448	24.88556	24.94699	24.97062	23.64964	23.64302	23.78742	23.75902	23.75946	23.08282	22.70861	22.34628	22.38792	22.50557	22.65300	22.90316	23.51439	24.04520	24.89189	26.76972	27.53563	28.26258	28.99943	31.48425	34.12225	37.64260	37.98321	38.81025	39.22705	39.58418	39.90203	41.40523	42.50304	45.24850	46.44175	45.95685	43.72511	41.53827	40.48647	40.07695	38.31083
22.23514	22.19253	22.39311	22.76889	22.86624	22.82980	23.37067	23.49041	23.49084	23.13284	22.27210	22.35617	22.36793	22.92911	23.43752	23.48369	23.73779	23.07001	22.69737	22.31141	22.35437	22.43052	22.51839	22.47803	23.00026	23.70296	24.56660	26.71991	27.48087	28.26162	28.99848	32.24974	34.34174	37.38645	37.70628	38.14624	39.16551	39.59710	39.90071	41.33876	42.82112	46.67822	46.64773	46.32724	47.62786	45.60659	43.05824	40.48578	40.03810	39.23592
23.44140	23.29844	23.27239	23.22472	22.96613	22.95568	22.82988	22.32084	21.61089	21.49232	20.70166	20.79151	22.22852	22.33651	23.02057	23.25124	23.11257	22.69072	21.84973	21.87660	22.09913	22.17906	22.36053	22.56090	23.18886	24.07643	25.86893	27.14129	28.18920	28.88968	32.24867	34.34057	37.22004	37.73643	38.14492	39.59668	39.83288	40.02917	41.08217	43.48102	46.67662	46.97210	46.57390	49.11163	48.28419	45.60580	43.32895	41.99094	39.26481	39.21290
23.41683	23.41726	23.41059	23.39886	23.34397	22.97651	22.57443	21.79013	21.57281	20.96324	20.71694	20.64499	21.74729	22.15361	22.53399	22.58735	22.03121	21.40628	21.55399	21.87618	22.11667	22.22213	22.36011	22.81507	23.41605	24.88956	26.50810	28.18824	28.88859	30.91384	34.33830	36.11002	37.85144	38.81155	39.58538	39.83136	39.93025	40.86503	43.33806	44.90077	46.50433	46.97641	49.89566	49.11079	48.28335	44.67556	43.37570	42.02560	39.30745	38.99097
23.41637	23.41680	23.41722	23.41778	23.41820	23.05216	22.65009	21.96866	21.91537	21.48761	20.95812	21.09239	21.69345	21.92094	21.92147	21.72190	21.32086	20.56299	21.38355	21.61590	22.17676	22.30539	22.50105	22.94688	23.60977	25.20524	26.74788	28.70651	30.75205	33.23317	36.10880	37.75931	38.91359	40.04102	40.33210	41.26006	41.19145	43.33661	44.76284	45.49192	46.51328	49.08667	49.86502	49.14740	47.80532	44.74844	42.87402	41.16249	40.34141	39.02897
23.47453	23.46550	23.45978	23.46034	23.49007	23.07003	22.76012	22.67536	22.55647	22.37081	21.48770	21.80181	21.69302	21.64378	21.47429	19.86720	19.94699	20.41346	20.68081	21.51968	21.79724	22.47280	22.79690	23.31657	24.07165	25.43946	26.74987	30.00632	32.87523	35.09051	37.41009	37.75868	39.55538	41.41360	41.51973	42.68507	43.52299	46.11267	46.11348	46.36028	47.70309	49.06043	49.86419	49.56825	48.06389	44.74767	41.85691	41.22604	40.53137	39.11818
23.46512	23.46556	23.49478	23.61068	23.61131	23.58345	23.33242	23.02067	22.97778	22.97398	23.17912	22.92190	21.75830	21.52724	19.89330	19.92543	19.98111	20.23602	20.68041	21.47036	21.99161	22.76625	23.23223	23.95447	24.97011	26.34622	27.78571	30.49036	34.77120	36.51213	37.59005	39.42783	41.03331	41.77740	42.58188	44.87849	48.91627	48.88479	48.86576	47.55974	47.56821	47.64722	49.02024	48.76127	48.06308	47.01761	41.92585	41.27750	40.59494	39.70103
23.49019	23.49063	23.61264	23.66710	23.74253	23.84826	23.89117	23.78365	23.73780	23.53419	26.08342	25.79344	22.75406	21.58827	20.36014	20.00721	20.06525	20.52442	20.81055	21.44596	22.18501	22.98977	23.67414	24.96925	25.93524	27.62974	30.25702	34.27870	36.36459	37.54851	39.42649	40.61118	41.74909	41.78042	44.27499	46.33818	47.73240	48.91633	48.89915	47.56819	47.52702	47.52789	47.48727	48.53696	48.05441	47.64513	45.20025	41.80439	41.26844	40.51928
23.50166	23.56213	23.63604	23.92951	24.66534	24.77331	24.77389	24.80371	25.12723	26.18309	26.65846	25.76428	25.51776	22.68430	21.15485	20.49398	20.56244	20.66351	21.05659	22.01901	22.52400	23.58439	24.25759	25.75698	26.93758	30.18987	34.04521	35.68254	36.96955	38.78633	39.54207	40.52913	41.36972	43.54201	46.12434	46.40895	47.73161	48.14210	48.14017	47.60763	47.51931	47.52017	47.49208	47.99275	47.85012	47.64431	46.09241	42.56886	41.70938	40.51860
23.97268	23.88354	23.90808	24.58801	24.69138	24.87406	25.59626	25.75847	26.64729	26.82727	26.67286	26.00909	25.46903	22.68386	21.34393	20.87224	20.86145	21.12044	21.81419	22.42774	23.17780	24.02796	24.85429	26.51607	28.49508	33.23260	34.66236	36.26133	37.57570	38.10614	38.78637	40.04577	42.96229	45.54109	45.64949	46.44147	47.73028	48.04373	48.13890	48.14024	48.14134	48.24910	47.99105	47.67334	47.64261	47.63193	46.09162	42.56813	41.70867	40.57424
24.35108	24.35153	24.36001	24.57066	25.24646	25.44074	25.63837	26.48803	26.39385	26.20288	26.00536	25.53168	23.61955	21.46229	21.44706	21.40943	21.15778	21.75627	22.16534	22.78443	23.34408	24.81433	26.51519	28.49410	32.33342	34.45080	35.12094	36.18806	37.47449	37.94625	38.66021	39.71958	42.63374	44.38094	45.38436	45.64954	46.70301	48.04291	48.13808	48.13942	48.14054	48.24829	47.93799	47.67252	47.45861	46.09000	43.62377	42.49242	41.93618	41.36196
24.58316	24.57132	24.87886	25.20391	25.39817	25.66111	25.58055	25.87252	26.09750	25.95947	25.52550	23.59879	21.74180	21.23438	21.46962	21.62271	21.87179	22.12484	22.62790	23.34326	24.56121	25.57962	28.52297	31.74559	32.85979	35.11970	36.18681	37.05914	37.45280	37.79734	38.18510	39.40115	41.68888	43.53926	43.60468	43.79691	44.05919	44.52147	45.75652	47.41082	48.17488	48.07357	47.69477	47.07720	46.05011	43.73719	42.49091	42.02343	41.64209	41.40178
24.69560	24.87793	25.33194	25.94079	26.00177	25.59733	25.41830	25.28553	25.20665	25.18395	23.59268	21.67194	21.19151	21.32852	21.60679	21.86302	22.19838	22.47392	23.40316	24.34014	25.25547	28.26359	30.13615	32.30383	35.14109	36.85795	37.05783	37.49241	37.53212	37.53314	37.53383	37.87779	39.56279	41.39139	42.70472	43.60472	43.92157	44.52074	45.75577	47.64217	48.44492	48.32017	47.97882	47.15639	45.54553	43.73644	42.52418	41.67440	41.48275	41.41830
24.72429	25.15369	25.29637	25.66670	25.60335	25.36754	25.23485	25.12848	24.41965	23.75352	22.27375	21.28394	20.91766	21.31455	21.66242	22.13472	22.39305	23.32448	24.11050	24.95709	26.41823	29.62806	31.63421	33.08903	36.46248	37.05650	37.57107	37.53077	38.12109	37.26101	37.15368	37.04769	37.20109	39.16960	40.51050	42.11813	43.61611	44.24996	45.48186	47.54520	48.46785	49.00387	48.66252	47.83418	46.02176	44.25727	42.66571	41.67370	41.41685	41.57454
25.13476	25.12908	25.12942	25.02935	24.97780	25.03219	24.96898	24.23876	23.76915	22.27276	21.38604	20.87926	20.92671	21.17105	21.66217	22.19530	23.21472	23.86461	24.90916	26.33210	28.09673	30.85081	32.45116	32.87708	36.18806	37.29360	37.83332	37.91693	37.78401	37.50768	37.00773	36.90221	36.84182	37.05320	38.32524	38.99657	40.65252	41.48904	44.64260	46.17550	49.15152	49.70914	50.32110	49.18087	47.72814	44.38938	43.19045	42.00881	41.61055	41.63166
25.06855	24.98771	24.68240	24.62913	24.58088	24.45926	23.91417	23.11406	22.32154	21.90453	21.15876	20.94977	21.11637	21.34605	21.60938	22.53368	23.57979	23.91541	25.13538	27.03846	28.69209	30.76023	32.56522	33.67828	35.71576	37.50460	37.44761	37.40686	37.33054	36.98402	36.84314	36.75295	34.69513	34.79658	35.39384	35.79449	36.55073	39.64199	41.90712	46.17475	49.15071	49.98980	50.31695	49.87624	47.95926	44.47002	43.39503	43.30989	41.87716	41.87793
24.28065	24.28111	24.22010	24.07015	23.98116	23.93295	23.15241	22.43431	22.12627	21.61086	21.42124	21.41971	21.27220	21.49716	21.74820	23.03919	23.77925	24.87204	25.13495	26.97281	29.14741	32.32286	33.51597	34.78200	35.73412	36.54327	36.54396	36.09142	34.69094	34.72905	34.55264	34.61938	34.10366	34.31025	34.51016	35.00999	36.17115	37.23725	41.20605	45.84193	48.47990	49.71750	50.15932	49.87538	47.95844	46.35680	43.39429	43.30916	42.09689	42.09952
24.09053	24.09098	23.99901	23.98449	23.50964	23.15233	22.44290	22.17507	22.26625	22.27896	21.83224	21.85283	22.00974	22.25961	22.77745	23.51180	24.87117	25.08917	26.80706	27.68843	29.73856	32.49196	34.59686	34.52201	34.80397	34.77456	34.79803	33.29751	32.57857	32.45012	32.46189	32.76551	33.06092	34.10390	34.30514	34.88181	35.48661	36.65721	39.61090	43.83927	47.37505	49.49838	49.78711	49.68028	47.65893	46.25380	43.89065	43.20767	42.76889	42.78217
23.50281	22.93985	22.98281	22.95645	22.91251	22.81456	22.29744	22.37870	22.46246	22.53758	22.66484	22.22359	22.45301	22.77507	23.30692	23.74558	24.98891	26.80593	27.62368	29.64902	32.01078	32.32762	34.42300	34.46503	34.43308	33.24269	32.94408	32.51357	31.93167	32.01627	32.51859	32.79425	32.98027	33.06115	33.86016	34.33392	34.71395	35.98884	38.70071	43.81681	47.35252	49.11828	49.12150	48.69274	46.22515	45.48851	43.88992	43.28696	42.78068	42.92920
23.12377	23.13461	22.98236	22.96506	22.85859	22.31347	22.37785	22.44021	22.51884	22.66385	22.75944	23.23198	23.42237	23.38508	23.64034	24.90453	25.39457	27.02314	29.55764	31.87690	32.21821	33.07764	34.42236	34.36664	33.24125	32.38514	31.79023	31.86391	31.93109	32.07298	32.52406	32.74835	33.00901	33.12389	33.66701	34.11654	34.69263	35.47573	38.72276	43.06956	47.35476	47.64775	47.18611	46.56153	45.52249	43.82549	43.20173	42.47497	42.84473	43.29399
23.14861	23.13415	22.98190	22.89933	22.89975	22.40475	22.43935	22.53670	22.62126	22.75475	23.22741	23.49306	23.64761	24.02020	24.80281	25.39366	26.43776	28.30697	31.87575	32.78955	32.75152	32.75233	33.01199	32.98885	32.67822	32.03483	31.80221	31.85140	31.96096	32.07845	32.61421	32.80271	33.07175	33.66580	33.79819	34.11596	34.65838	35.49135	38.00592	41.14611	45.71389	47.82594	47.62606	46.65878	45.56056	43.86221	42.21725	42.45301	42.66724	44.15692
23.14816	23.15827	22.57338	22.65386	23.02837	22.61067	22.53584	22.62042	22.73004	23.19450	23.51275	23.70502	23.94339	24.49353	25.48904	26.34136	28.30084	31.12078	32.86704	32.75029	32.73648	32.63295	32.63356	32.72821	32.17302	32.07243	31.81700	31.95978	31.60187	31.91918	32.22102	32.83006	33.66434	34.12286	34.23291	34.12188	34.65780	35.49078	38.00532	41.27495	45.70805	47.82513	47.89487	47.45499	46.38025	43.91653	42.26603	42.47174	42.70866	44.50392
23.17228	22.93426	22.65283	22.68504	22.68545	22.68588	22.73231	22.82162	23.19363	23.23248	23.59287	23.85219	24.18257	25.30310	26.19655	27.61950	29.72804	32.73668	33.23705	33.22182	32.75030	32.67704	31.88446	32.01028	32.17055	32.17369	31.97055	31.00973	31.04756	31.68823	32.22044	32.86114	33.68952	33.75790	34.07763	34.16570	34.83343	35.49020	38.08470	41.68015	45.48215	48.09394	48.15182	47.63089	46.60288	46.04141	42.72015	42.53534	42.70797	45.13035
22.99199	22.60186	22.59460	22.64666	22.76066	22.88388	23.40632	23.19278	23.23161	23.41596	23.77122	24.05603	24.96775	26.16096	27.57055	28.45877	31.32267	32.59266	32.99066	33.23703	33.01236	32.03647	31.82364	32.09260	32.18212	32.14118	31.09510	31.04643	31.49436	31.68767	32.82830	33.65664	33.68892	33.82996	33.92138	34.25313	34.84961	35.48964	38.19247	41.67948	45.13182	48.18102	48.06164	47.73553	46.92612	46.21777	42.94839	42.88851	43.05422	45.22074
22.65677	22.45050	22.59794	22.71808	23.01417	23.57372	23.65501	23.63771	23.46279	23.77020	24.03235	24.85323	25.91535	26.95371	28.44984	30.76397	31.86969	32.41618	32.66050	33.09914	32.57764	32.17744	32.31123	32.43576	32.47216	32.34491	31.88173	31.80366	31.76933	33.05851	33.06752	33.68770	33.82849	33.92017	34.25190	34.84818	35.35540	36.05018	38.45503	41.39299	45.13109	47.96395	48.03121	47.70510	46.85641	46.81334	45.74756	43.25098	43.74361	45.73038
22.89072	22.71822	22.86804	23.38628	23.57282	23.65397	23.78587	23.85243	24.05252	24.12281	25.10213	25.80079	26.71248	29.84803	30.76286	31.20465	31.90589	32.46400	32.51700	32.77153	32.87159	32.65496	32.64408	32.64466	32.62292	32.53060	32.52982	33.02280	33.22672	33.22756	33.15341	33.30024	33.91870	34.25070	34.84696	35.35397	36.04895	37.83389	39.87330	41.78177	45.18817	47.96315	47.88055	47.52991	47.48717	46.81255	45.92554	45.63676	45.63166	46.09775
22.93194	23.02428	23.36725	23.46763	23.64936	23.76387	23.87342	24.50175	24.57203	25.14035	25.74212	27.54668	29.55004	29.99356	30.67089	31.06909	32.09528	32.65339	32.70686	32.87038	32.87100	32.88393	33.43324	33.94014	33.96151	33.99493	33.90243	33.67234	33.55189	33.21671	33.14443	33.29964	33.87376	34.58263	35.16774	37.10199	37.83261	39.87200	41.40715	44.27786	48.39670	50.11602	49.81719	48.07717	47.48635	46.18368	45.80869	45.68365	45.86764	47.47182
23.19626	23.03736	23.16449	23.54416	23.76298	23.87238	24.47849	24.57114	25.19948	25.74247	27.54568	29.11073	29.70827	30.04051	30.77281	31.27414	32.10652	32.88375	32.89853	32.86978	33.24488	33.41858	33.80574	33.87550	34.48024	36.17498	36.00196	35.11132	34.80779	33.58561	33.16459	33.29905	33.65080	34.33418	36.45369	37.46111	39.70970	41.40580	44.38642	48.54272	52.01162	51.55144	50.38730	49.46574	47.48555	45.92220	45.81532	45.62662	45.92319	48.10970
23.08277	23.09979	23.25198	23.59847	23.82725	24.46121	24.53810	25.19857	25.79925	27.29015	29.40446	29.51936	29.79351	30.32727	30.96597	31.48591	32.31828	33.14621	33.58062	33.50159	34.01227	33.77329	33.64726	33.92252	33.98831	34.12183	35.04531	35.04595	34.88641	33.58691	33.58564	33.27704	33.02990	34.11124	36.54375	37.52271	40.38378	43.41194	47.34337	51.44578	51.73416	51.53160	50.88326	49.59419	47.74791	46.00283	45.29887	45.62587	45.94912	48.34246
23.10785	23.19434	23.29326	23.59848	24.11729	24.91081	25.15761	26.28008	27.28913	28.48035	29.42842	29.70346	29.98672	30.35355	30.96541	31.90570	32.78976	34.62101	34.67213	34.49253	34.41355	34.36191	34.13689	33.92189	33.69015	33.12459	33.12522	33.30350	33.32509	33.47247	33.18199	32.65615	32.60870	33.64241	35.32573	37.56190	40.33736	45.17634	47.62968	51.14935	51.62690	51.24743	50.88239	49.72887	47.86783	45.54024	45.41330	45.68107	46.30226	48.54661
23.37226	23.37790	23.48737	24.02189	24.77252	25.03591	26.14966	27.17126	27.90749	29.11034	29.62927	30.15443	30.51725	30.57869	31.00744	32.63261	34.12429	34.75953	35.58056	35.49224	35.11984	34.56185	34.32872	33.68888	33.21086	32.99823	30.47947	30.81464	32.14510	32.18087	32.32991	31.23609	32.33079	33.56804	34.54518	37.56131	40.27644	45.02806	47.40826	51.75563	51.62603	50.98282	50.24243	48.88377	47.91929	45.61118	45.70119	45.94122	46.30153	48.54584
23.66626	23.66671	23.94289	24.49231	24.77253	26.02789	27.09993	27.61187	27.88462	29.54181	29.76482	30.27906	30.42670	30.51479	30.83319	32.48954	34.11483	34.78448	35.57293	35.96904	35.43896	34.97349	34.65933	34.11564	33.02208	31.69917	30.47890	30.49204	30.63746	29.71296	29.05154	30.41018	32.00784	33.61723	34.57423	38.67148	43.27312	44.80519	48.64851	51.68861	51.63071	50.65025	48.88202	48.84825	47.18385	46.41131	45.82951	46.07415	47.07698	49.65444
24.80069	24.76440	24.73811	24.86959	25.86878	26.97812	27.17244	27.86273	28.26504	29.70090	29.80104	30.19604	30.33185	30.50423	30.78910	31.09815	33.35263	34.78013	35.91741	35.82448	35.60256	34.87713	34.40276	34.11463	33.47809	31.64921	30.27245	29.47916	29.71165	29.66524	30.04445	30.47172	31.79358	33.14465	35.57031	38.88827	43.27797	44.80447	48.64354	51.62852	51.47673	49.53505	49.40041	48.83353	46.85509	46.41055	45.92160	46.69870	48.48962	50.48985
25.24918	24.82054	24.78234	25.06077	25.89995	27.02603	27.17193	27.88083	28.71501	29.93176	29.97650	30.40064	30.50312	30.78772	30.94502	31.27222	32.55611	34.66354	35.63075	35.51643	35.03467	34.60452	34.38171	33.98297	33.37145	30.03147	27.92378	28.47723	29.04114	30.04336	30.44681	31.08647	32.38400	33.38928	36.24383	41.55849	44.03719	46.24276	48.91521	51.51112	49.96912	49.40237	49.25523	48.73463	46.85431	46.40978	46.35335	46.69794	49.33611	50.52459
25.41854	25.24538	24.98441	25.66822	25.89946	26.77817	27.31949	27.76920	29.12594	29.97563	30.19994	30.77386	30.98959	31.17455	31.62284	32.66715	33.14425	35.05531	35.37303	35.03334	34.60292	34.38038	34.11457	33.23302	28.69504	26.47399	26.90358	28.14594	29.05246	29.90070	31.06157	31.75802	32.60736	33.65079	39.26712	43.91140	46.24113	48.94220	51.60873	51.51025	49.96827	49.25349	48.70049	48.24527	46.26703	46.10889	46.37942	47.60958	49.34041	50.47647
25.51180	25.51229	25.56203	25.66773	25.80463	25.98551	27.23256	27.76868	29.02248	30.00813	30.67029	31.51134	31.60740	31.74256	32.69201	33.14303	35.05403	36.54664	36.14340	35.45814	34.38493	34.08110	30.93823	26.89922	25.89801	26.01807	26.39861	27.62327	29.20494	30.31612	31.24783	31.85362	33.40100	38.86939	43.43045	45.73204	47.96172	48.83037	50.90440	50.56581	49.78330	49.13217	48.61176	46.12072	45.89169	46.28347	46.71206	47.73927	49.33962	50.50944
25.59422	25.52669	25.57997	25.68447	25.80833	26.09706	26.17849	27.72718	29.36942	29.87067	31.23870	31.43002	32.42339	32.53434	32.66981	32.74194	34.65754	36.14172	35.74033	35.34834	34.42208	30.93704	26.88923	25.80227	25.87465	26.01759	26.39814	27.47464	28.88542	30.36929	31.40833	32.69997	38.43106	43.10609	44.33010	46.69694	47.24972	48.33453	49.43120	49.55978	49.34411	49.00554	47.60844	46.02489	45.09118	46.10202	46.77792	47.50929	49.73157	50.50863
25.53982	25.48396	25.58326	25.80737	25.87910	25.99553	26.17800	27.65961	29.28132	29.57096	30.20730	31.27482	31.66548	32.00312	32.08130	32.50216	33.71959	35.89327	35.52527	34.46996	31.21807	28.19658	25.79138	25.82955	25.63063	26.01513	26.70693	27.65625	29.33906	30.83416	31.83656	35.18252	41.56330	42.77878	43.10612	44.33020	45.95083	46.11264	48.23095	48.22031	47.96730	47.70160	46.02323	44.95193	45.30887	45.69549	46.54642	47.63947	49.73078	50.50783
25.02155	24.62506	24.77824	25.25264	25.78698	25.90891	26.65962	28.28425	29.08837	29.15978	29.37653	30.13100	31.11230	30.55078	30.10455	31.70640	32.11750	34.61346	34.45088	31.52687	28.47581	26.68503	25.82859	25.72413	25.79038	26.08636	26.75945	27.71260	29.33857	30.83583	31.71633	35.38526	41.37112	41.85336	41.55644	42.98570	44.33060	45.33572	46.10113	47.57291	47.56074	47.47930	46.03125	45.61615	45.56528	46.07515	46.82326	48.26960	50.39647	50.96616
24.52339	24.14554	24.34553	24.55136	25.28754	25.93047	27.89791	28.91825	28.91877	28.87741	29.00633	29.54043	29.62761	28.73228	29.65999	29.80462	31.86167	31.84312	31.68226	28.48607	26.69515	25.80444	25.72318	25.88481	26.18060	26.56275	27.03185	28.28861	29.79181	30.83532	34.42736	39.62241	39.92290	40.24920	40.41275	42.28596	44.29795	45.00626	45.64080	46.36383	47.47759	47.47850	46.11264	46.38526	46.27552	46.68446	46.86694	50.14401	51.11382	51.30302
24.14461	24.15169	24.10968	23.86557	24.65006	25.81497	27.02968	27.83179	27.85697	28.30748	28.52952	28.62458	28.60782	27.05580	28.69575	29.45833	30.68525	30.55491	28.53798	26.18584	25.70048	25.72222	25.72886	26.17963	26.56159	27.03087	27.70930	28.81683	30.72501	33.42299	37.28197	38.38482	38.98310	39.14701	40.62626	42.31209	43.68395	44.30961	45.03296	45.57336	46.26989	46.27077	46.31404	46.44001	46.27477	46.81788	47.82733	50.14322	51.47149	52.09994
24.19568	23.99136	23.78147	23.86512	23.96428	25.53280	27.02916	27.46176	27.63509	27.60442	28.24505	28.34150	27.05481	27.05530	27.36302	29.32337	29.21801	29.15624	26.37344	25.90000	25.82724	25.86063	26.21278	26.66393	27.31056	27.74743	28.81351	31.05817	33.22871	35.74084	37.44492	38.09712	39.13518	39.44428	41.18002	42.66436	44.03621	44.71182	45.33199	45.64476	46.38754	46.38843	46.06328	46.40699	46.62193	46.81714	47.82658	51.46931	52.25634	52.47626
23.99516	23.81539	23.76072	23.92940	24.01925	25.42983	27.15392	27.19318	27.58701	27.62014	27.64697	27.29045	27.31977	27.15074	27.36252	29.32282	29.25714	29.06646	26.59048	26.12032	25.96110	26.21182	26.55000	26.88704	27.47022	28.43762	31.00073	33.68100	35.59581	36.65807	37.70731	38.33149	39.34271	41.63428	42.89045	44.23140	44.93137	45.44840	47.18151	47.31365	47.10811	46.48712	46.62536	46.54086	46.85532	47.63297	49.51308	51.93052	52.50958	53.95063
24.04388	24.01851	24.06773	24.22394	24.75252	25.47220	27.06104	27.15393	27.58649	27.61962	27.68976	27.97435	27.44230	27.63230	29.62725	29.71177	29.40329	28.61692	26.89205	26.41652	26.43419	26.42989	26.47278	27.17300	28.21654	32.10579	35.99642	36.17454	36.13103	36.65744	37.70669	38.33086	40.09806	44.49968	47.81711	48.47932	48.48061	48.12380	47.90028	48.18937	48.09998	47.79292	47.60127	47.07001	47.45872	48.18603	50.61782	52.52493	52.83375	54.64903
24.14271	24.01805	24.17155	24.70923	24.79945	26.24164	27.04982	27.53750	28.77141	28.79851	28.80371	28.92741	28.95264	29.82334	30.66037	30.48255	29.72529	28.85857	27.92424	26.81596	26.79598	26.75431	27.46328	27.96016	31.96442	33.28564	34.68308	35.32862	35.73467	36.59440	37.67739	38.80985	43.57028	46.17186	48.16235	48.75609	48.75739	48.56261	48.61836	48.71174	48.81170	48.29256	47.71430	47.74369	47.89302	48.13038	51.48727	52.35287	52.50388	54.48711
24.04990	24.07210	24.26766	24.74452	26.13971	26.70929	27.53645	28.61464	28.51333	28.60888	28.66765	28.92268	28.95212	30.13390	30.99002	31.70855	30.80021	29.30470	28.07567	28.04675	28.00490	28.32437	31.00613	31.74804	31.96385	32.42604	34.32385	34.88080	35.90305	36.24927	38.27183	39.13461	43.56956	46.06655	47.59003	48.74279	49.99950	50.10446	51.28238	51.20007	50.49031	49.02743	48.11512	47.89098	47.89225	49.08506	51.40731	52.27289	52.32303	54.41205
24.04943	24.07164	24.61576	24.85327	26.13922	27.17654	28.61355	28.40499	28.36546	28.34217	28.20091	27.76950	28.36234	29.62081	31.89835	31.94715	31.70858	30.76248	29.15781	28.89378	29.92256	31.67687	31.71194	31.96267	31.43802	32.83709	33.25711	35.04237	36.03751	37.41787	38.99541	40.43142	43.56883	45.85854	47.58924	49.84327	50.17076	51.47265	51.42500	51.34641	51.35567	50.75185	48.80947	48.28691	48.36668	51.30885	51.30560	51.55157	52.32217	53.11422
24.32894	24.39798	24.61785	24.73218	26.31010	27.20300	28.40389	28.36439	28.25834	28.03844	27.20868	26.16757	26.81898	28.36233	31.66117	31.76306	31.46651	31.09376	31.09465	31.14227	31.29891	31.52429	32.01119	30.96376	31.47280	32.70845	33.74206	35.62375	37.63970	39.40847	40.43004	42.29445	43.95226	47.26146	48.39734	49.44635	49.95229	50.78940	50.71536	50.71634	50.74224	50.93386	49.49511	49.28582	49.79176	51.30939	51.30892	51.28399	52.31211	53.10733
24.32847	24.36488	24.46068	24.61809	26.07535	26.96310	28.29504	28.18207	28.25779	27.34728	25.90906	25.41963	26.06330	26.51670	30.38185	31.13742	31.14426	31.16207	31.09407	31.14168	31.25851	30.72251	30.01193	31.20167	31.97763	33.34954	35.18676	38.41749	41.80744	42.17329	42.19075	43.72266	47.11545	48.09580	48.32436	49.34697	49.88760	50.76818	50.71450	50.46380	50.78490	49.49342	49.49430	49.49525	51.44406	51.35852	51.35944	51.56353	52.30524	53.10646
24.09584	24.09631	24.12891	24.51768	25.54044	25.97589	26.88401	27.28376	27.33960	26.06538	25.38563	25.41916	25.97386	26.46637	29.15788	30.36227	31.15792	31.05811	30.15579	28.82047	28.95476	29.43441	30.12555	31.20907	32.90004	35.71078	38.98223	41.64853	43.84919	44.10854	44.12605	46.90839	46.95364	47.82650	48.30400	49.88540	50.42883	50.37520	50.23400	50.24006	49.62228	49.49261	49.49349	50.08667	52.28318	52.25965	52.21432	52.24020	53.05690	52.99083
23.78558	23.78604	24.06980	24.62629	25.43165	25.70324	26.40980	26.41031	26.40700	25.39050	25.34310	25.46619	26.15497	27.27336	28.92194	29.23678	29.01385	28.18001	28.66743	28.82633	28.95126	29.43390	30.14176	32.01867	35.14089	38.43670	41.54389	41.64781	42.23523	44.10779	44.12715	46.37772	46.95284	47.58511	48.06260	48.76480	49.19838	49.10725	49.29461	49.30066	49.26320	48.92700	49.49269	52.28088	52.28231	52.25880	52.14636	52.15327	52.96486	52.96588
23.72932	23.92638	24.14404	24.97491	24.94254	25.57383	25.84325	26.36830	25.38954	25.41784	25.41855	26.13881	27.29238	28.46675	29.11515	29.32483	29.42554	29.27817	29.18585	29.18638	28.87593	29.36926	30.45701	32.19219	35.29983	38.47935	39.00066	39.27525	39.76131	40.37243	44.21849	46.46899	47.61809	47.58430	47.58516	47.95583	48.50528	49.08745	49.25723	48.66255	47.79784	48.88318	49.46598	52.28001	52.25693	52.09829	51.93264	52.00154	52.90429	52.94326
23.92546	23.88146	24.89680	24.87606	24.94206	25.04606	25.19480	24.86153	25.18450	25.42389	26.21749	27.63019	28.51739	28.61620	29.04367	29.57162	29.62436	29.42554	29.43502	29.85633	29.85691	29.84473	30.35959	32.17206	35.29921	37.77924	38.62518	39.01403	39.86938	40.34495	44.21173	46.71084	49.67924	48.93061	47.98103	47.98196	47.98734	48.35447	48.47564	47.20288	47.20788	47.97564	51.24075	52.06629	52.05108	51.87948	51.88816	52.01161	52.15703	51.91539
24.13583	24.31204	24.84760	25.04835	25.00157	25.08063	24.76233	24.97799	25.11608	25.74389	27.82060	28.75571	28.75627	28.88187	29.06325	29.33790	29.49341	30.08526	31.83680	32.32123	31.41768	29.85721	30.02039	30.97274	33.62719	35.78970	38.10953	39.01337	40.18542	43.22133	44.95395	49.27640	49.28617	49.27872	48.93066	48.06107	48.28444	48.41771	48.04909	47.20582	47.20712	47.89388	51.49711	51.49810	51.46992	51.74857	51.74952	51.79633	51.54571	50.90221
24.14359	24.14501	24.27224	24.89042	24.99208	24.76117	24.81991	24.97752	25.16499	27.33371	28.39252	29.12174	29.17296	29.06187	29.33683	29.45923	29.97051	31.24909	32.13230	32.13289	31.33790	29.76163	29.16757	30.32553	32.24687	34.48362	38.10889	38.66940	41.54157	43.30634	45.18823	49.52032	49.50640	49.26308	48.58339	48.53389	48.53525	48.45947	48.10707	47.71319	47.59419	49.21387	51.49625	51.18628	51.11367	51.01516	51.13749	51.36155	50.73888	50.23138
24.14406	24.19939	24.29348	24.41626	24.66736	24.81874	24.83155	24.95107	26.65802	27.84901	28.71851	29.16374	29.31327	30.04292	31.18025	31.43802	31.11982	30.91451	31.18956	31.14898	29.63493	28.34565	28.74637	29.69913	30.87904	32.78483	37.40166	38.72781	41.76250	43.35745	44.58747	47.54818	49.49075	49.49220	48.77073	48.58350	48.61911	48.30618	47.73812	47.73906	48.91085	51.51528	51.18441	51.11137	50.71292	50.16565	50.16656	49.85470	50.04446	49.71458
23.63843	23.69091	23.79256	23.93966	24.53780	24.83038	24.90168	26.47559	27.11085	27.53888	28.60696	29.12968	30.13125	31.54391	33.71305	32.59899	31.39334	30.97820	30.83909	29.19075	27.80782	27.98809	28.89230	30.22830	31.21768	33.22647	35.99230	38.72717	41.76181	43.92500	45.40955	47.54738	49.51953	49.52098	49.00542	48.78796	48.69417	48.49556	47.80491	47.73828	49.55839	51.40891	51.15069	50.71063	50.16383	49.13943	48.44018	48.42672	48.53870	49.20796
23.79640	23.79687	23.95526	24.09011	24.59835	25.00297	25.96225	27.10986	27.53783	27.85510	28.28472	29.10447	30.59539	33.39847	33.58990	33.41259	31.39274	30.87484	28.60568	27.78347	27.45664	27.89952	28.83183	30.79937	32.17907	33.66410	38.72583	41.22064	41.74501	43.81925	46.85526	49.27805	49.51868	49.45953	49.28367	49.28463	50.01149	49.28337	47.80413	47.76342	50.14479	52.54508	51.08902	50.70977	49.32203	48.66275	48.32825	48.42221	48.51984	48.75796
23.94318	23.95436	24.04888	24.59184	25.02584	25.96102	27.14236	28.08617	28.33960	28.23124	28.79506	30.18060	30.91511	33.07643	33.30279	33.30341	31.03681	28.93475	28.42900	27.64034	27.79924	28.23934	29.07658	30.90751	32.39620	38.72443	41.21922	41.74351	42.63218	43.50645	47.37852	48.32803	49.06300	49.06446	49.28283	49.57386	49.89225	49.28256	48.92231	50.20780	52.85646	53.63215	52.19760	50.62884	49.30547	48.27797	48.23352	47.94769	47.99949	48.57922
24.23514	24.23562	24.97187	25.62357	26.00768	27.01300	27.86171	28.33857	28.79278	29.38910	30.14689	30.91393	31.90607	32.72924	32.94892	31.05399	29.11758	28.40766	27.63933	27.89653	28.33638	28.94415	30.31563	31.68471	35.91493	39.29216	41.73837	42.82595	43.50450	45.33472	47.47508	48.08937	48.12255	48.98217	49.06450	49.53422	49.65825	48.92062	49.28263	51.07885	52.75283	52.40771	52.17525	50.61225	49.14595	48.17583	47.80433	47.85806	47.88676	48.04824
24.91824	25.18378	25.73224	26.05376	27.01197	27.59234	27.98792	28.75587	29.69764	30.42161	31.25454	31.74879	32.26208	32.62472	32.27950	29.03355	28.37539	27.57544	27.83296	28.21328	29.34560	30.47282	31.09280	33.96869	35.68901	39.22673	41.57676	43.49923	45.32898	46.23924	48.09063	47.78148	47.91423	48.00359	48.10765	48.59864	47.28794	48.88049	50.25666	51.97178	52.59839	52.25023	52.11836	50.99683	49.14512	47.92635	47.72655	47.88461	47.98964	48.14552
25.48290	25.88544	26.92900	27.55904	27.90502	27.98661	28.70820	29.64998	30.38040	31.24930	31.62835	31.40252	31.43530	31.51834	28.38234	26.73588	26.68304	27.45243	27.83851	28.89207	29.80736	30.77905	33.29153	35.04292	36.52368	38.79948	41.47288	42.99461	44.82432	47.73488	47.72378	47.71633	47.12449	47.34571	47.65522	47.28582	47.35427	48.82924	50.31043	52.10103	52.39826	52.20306	52.03071	50.45964	48.78586	48.39034	47.85701	47.98749	48.09346	48.52176
26.07802	26.89634	28.07887	29.04772	29.04825	29.48419	29.64885	30.37927	31.24809	31.61840	31.39232	31.39292	29.54613	27.41037	26.32081	26.53605	26.78115	27.05293	28.07423	28.68891	29.70947	31.98266	34.53059	35.51206	36.44575	37.77946	40.45965	41.58831	43.82928	45.19284	46.45074	46.61031	46.99345	47.37432	46.11094	46.36081	47.35349	49.18955	52.12412	51.92105	51.97227	51.77145	51.73774	48.85467	48.31544	48.31824	47.87989	48.09130	48.25653	48.54829
26.14007	26.77101	27.96842	28.94285	29.40202	31.22477	31.23042	31.15125	31.61717	31.36877	31.35482	29.50382	27.39742	26.32053	26.50068	26.69962	26.86129	27.19406	28.62033	29.05668	30.68682	31.90019	34.50295	35.18892	35.98945	37.10005	37.78548	41.39927	43.46331	44.28702	44.49381	44.64640	44.94157	45.34414	46.17009	46.37764	47.35272	50.12757	51.91914	51.70636	51.47136	51.73591	51.03671	48.25074	47.87907	47.67319	47.65079	47.11624	47.68631	48.52020
25.82520	25.88579	27.51580	28.64235	30.93013	30.97459	30.79105	30.79012	30.64975	30.69204	29.46912	27.43224	25.44382	25.92449	26.15323	26.81560	27.14370	28.64546	29.01603	30.68567	31.74635	31.98210	33.14046	34.90086	35.63969	37.09942	37.73070	42.08801	42.69316	42.76520	42.76482	42.91738	44.75650	45.26135	45.62960	46.37688	49.40894	51.75901	51.74934	51.46898	51.40106	51.03489	48.20964	47.49128	47.52783	47.51213	46.91550	46.94340	47.11683	48.58822
24.67469	24.68113	26.52813	28.33659	29.45911	30.43361	30.42614	29.82158	29.56004	29.56062	27.08350	25.24010	25.48109	25.92402	26.65484	27.03471	28.69530	30.70707	30.84126	31.70695	31.78538	32.39862	33.18460	34.17832	35.30769	36.05134	38.01411	40.87463	42.08285	42.20224	42.79879	43.02725	43.86791	45.09016	45.63488	47.01197	50.04013	51.97567	51.56380	51.39865	50.72321	48.17044	47.33068	47.33717	47.37558	46.92520	46.81164	46.86533	46.94400	47.74517
23.41980	23.78950	24.55473	26.87232	28.05895	28.09226	28.09311	27.28358	27.15014	26.18570	25.23917	25.25361	25.48061	26.44297	27.22713	28.58147	29.56030	30.68881	30.84070	31.52407	32.30018	32.73769	33.22688	34.17772	35.30709	36.23742	38.01345	40.85355	42.08211	42.26613	43.02573	43.48465	44.30681	45.07104	45.63414	47.51597	51.28919	51.93221	51.56291	51.29688	49.42680	47.32901	46.91845	46.83649	46.84341	46.77435	46.36597	46.78513	46.91657	47.04572
23.41934	23.78904	24.27866	25.15390	26.87230	26.96009	26.78221	26.85773	26.93323	26.26393	25.96688	25.98972	26.30503	27.29453	27.81640	28.40819	28.74411	29.55475	30.64651	31.11539	32.42633	32.98311	33.40522	34.20462	35.80354	37.07117	38.25721	42.08055	42.25768	42.44449	42.82479	43.85044	44.43566	45.07031	47.46524	50.19641	51.85124	51.79526	51.48658	50.84864	49.42595	46.91679	46.66453	46.60448	46.24358	46.29171	45.99165	46.39064	46.91580	46.52689
23.84250	23.84300	24.62956	24.98766	25.30125	25.78329	26.50827	26.89775	26.72127	26.43887	26.13379	26.84609	27.16726	27.28144	27.60716	28.20512	28.68401	29.47988	30.65761	31.36393	32.60025	32.87072	33.97165	34.83165	36.03873	37.85759	39.03622	42.25612	42.44252	42.82323	43.15264	44.05242	45.03281	47.09369	49.56219	52.00804	51.90603	51.62798	51.35609	50.71234	48.38012	46.84934	46.60276	46.17155	46.24281	45.99004	45.77326	46.03287	46.30476	46.43946
24.69720	24.69674	24.98640	25.28185	25.34523	25.47960	25.59699	26.52365	26.66114	26.57594	26.94087	27.11321	27.07544	27.25903	27.41921	28.12121	28.68349	29.71783	31.28080	32.05477	32.69706	33.47157	34.59782	35.82214	37.72744	38.83589	39.84328	42.49422	42.82125	43.14413	44.05091	45.08078	45.74146	47.47182	50.16021	52.63887	51.62606	51.36651	51.14551	50.59770	48.05511	46.84114	46.35955	46.21011	45.98668	45.77166	45.85951	46.08951	46.39635	46.45882
25.43952	25.44002	25.45326	25.47826	25.45085	25.38316	25.58113	26.07597	26.56280	27.25036	27.25119	27.09453	27.07492	26.85942	27.04640	27.67918	28.87680	29.80478	31.34490	32.01261	33.16295	33.65165	35.36181	37.48281	38.53493	39.21843	39.84259	42.00531	42.82053	45.40989	45.86718	45.99389	47.50381	50.45973	52.84935	52.45560	51.42894	51.20940	50.59582	48.16974	47.18569	46.35792	46.35877	45.90770	45.97998	45.86814	45.96189	46.26043	46.39558	46.45807
25.43902	25.43953	25.50575	25.52547	25.53671	25.55491	25.75567	25.95342	27.24930	27.24984	27.25067	27.04453	26.92111	27.01151	27.30587	27.98616	28.95781	29.93749	31.40817	32.48267	33.39519	33.93312	36.20032	37.01555	37.48289	38.97433	39.21853	41.86206	44.28731	45.14283	45.86642	45.97601	48.78784	52.79615	52.63046	52.33575	51.31163	50.59400	48.16426	47.13903	46.46012	45.96383	45.83149	45.65449	45.75723	45.91770	45.96113	46.25966	46.34623	46.45732
25.43853	25.43903	25.50525	25.52498	25.72495	25.73623	25.90700	26.56859	27.20336	27.24932	27.15925	26.92007	27.16240	27.45640	27.82432	28.58423	29.88625	30.96379	32.73402	33.87584	33.87651	34.56083	35.26781	36.35038	37.21926	37.88199	39.20157	41.86134	43.82197	44.82378	45.68814	46.28370	49.80308	52.53189	52.44766	51.99128	50.73513	49.48532	47.62852	46.48456	45.96214	45.82987	45.51995	45.56300	45.80739	45.86801	45.96777	46.33112	46.42648	46.48573
25.32899	25.33138	25.48111	25.68188	25.74786	26.37818	26.48618	26.68198	27.15519	27.13118	26.79840	27.11989	27.35197	27.76005	28.60883	29.98918	30.58828	31.97088	34.34101	35.57404	35.55285	35.26649	35.34920	35.47705	36.55595	37.88134	38.70980	40.93795	42.37745	43.99944	45.09467	46.22509	51.15136	52.36558	52.14439	51.35014	49.48643	48.79016	47.55976	46.32964	45.77171	45.47438	45.50143	45.55788	45.56360	45.80753	45.91670	46.31739	46.33174	46.44377
25.33275	25.33326	25.47068	25.66411	26.36910	26.63729	26.63811	26.68973	26.69568	26.39217	26.44764	26.76818	27.59419	28.60743	29.86005	30.58714	31.72986	34.03268	36.11354	37.13255	36.94365	36.92189	36.94004	36.13482	36.66482	37.16047	38.84657	40.93506	42.31912	43.83468	45.09393	47.81675	51.10653	52.29294	51.98565	51.20066	48.84574	47.96642	46.73018	45.68649	45.45789	45.44103	45.44187	45.18724	45.24231	45.55772	45.83122	46.31663	46.33098	46.39764
25.33226	25.45780	25.78527	26.36668	26.67114	26.63677	26.63760	26.69467	25.93361	25.90461	26.08384	26.76955	27.71877	28.67898	29.94291	31.72868	33.73718	36.24082	37.51274	38.14375	38.13240	38.13076	37.14517	37.21639	36.88304	37.61307	39.29419	40.69383	42.44754	43.83397	46.27070	47.81595	50.96959	52.29203	51.85793	50.45644	48.71621	46.72850	45.81499	45.36315	45.20574	45.17688	45.17771	45.09178	45.10379	45.17922	45.37172	46.02581	46.35986	46.57744
25.71581	25.85098	26.40505	26.37089	26.37138	26.32129	26.27778	26.19763	26.21338	26.15276	26.27376	26.94313	27.99223	29.53611	31.22708	32.95385	34.92044	37.38773	38.28215	38.20783	38.20859	38.26614	37.64101	37.36383	37.60251	39.19786	40.34023	40.97034	42.44683	43.79518	46.14151	48.60684	51.03979	51.91622	51.60013	49.85303	48.56308	46.58448	45.34342	45.11333	45.07967	44.68488	44.68569	45.09287	45.10303	45.17847	44.69325	44.97661	46.02645	46.54057
26.58111	26.56130	26.43150	26.43235	26.38223	26.30534	26.36576	26.38508	26.48523	26.59702	26.78513	27.65180	28.45030	29.83917	31.16550	32.97309	34.91983	37.43925	38.33691	38.33762	38.39943	38.51056	37.97493	38.00340	39.19601	40.25312	40.84024	41.21008	42.81882	44.12730	45.94173	48.24825	50.49173	50.47586	49.95685	49.38623	47.19711	45.25107	44.64043	44.61790	44.56009	44.56099	44.68494	44.69471	45.10228	44.77763	44.82800	44.90574	45.70237	46.12754
26.90263	26.73348	26.59108	26.47583	26.48600	26.44572	26.48567	26.57471	26.66745	26.81753	27.62143	28.23767	29.07174	30.54023	31.06735	32.98314	34.97140	37.54293	38.31020	38.55639	38.55716	38.62127	38.73542	39.35427	40.41094	40.76978	41.19244	41.81619	43.46005	45.10323	46.62534	48.38800	49.70385	50.07375	49.53388	47.19482	45.59558	44.93707	44.53803	44.50751	44.18935	44.11034	44.12299	44.68415	44.69440	44.75744	44.78512	44.95836	45.04547	45.60530
26.94974	26.90264	26.71856	26.55942	26.58460	26.68669	26.71780	27.30908	27.61146	27.82755	28.23663	29.07063	29.85885	30.87850	32.21029	32.98257	34.55761	37.65174	38.47103	39.52000	40.07386	40.11674	40.18372	40.40944	40.65955	41.17759	41.67450	43.33765	44.61892	45.99291	47.49587	48.64592	48.70150	48.52996	47.23796	46.09794	45.51748	44.89741	44.47808	44.14280	44.16360	44.18948	44.19030	44.59312	44.65514	44.68567	44.75798	44.78526	44.82831	44.78193
26.95014	26.94981	26.71822	26.68545	26.77689	27.03212	27.53711	27.74482	27.82651	28.29078	29.19030	29.83579	30.72693	32.02155	32.44184	33.34528	34.57479	37.81282	38.79824	39.70443	40.25839	40.80231	40.80323	40.80415	42.15260	42.34190	43.17636	43.92064	44.57446	46.41545	48.27596	48.59906	48.44648	47.37309	46.09623	45.95624	45.08327	44.17420	44.11343	44.14266	44.16311	44.19928	44.20028	44.22858	44.20887	44.27051	44.26155	44.67686	44.67786	44.62141
26.98210	26.96676	26.68384	26.72078	26.77590	27.10287	27.64791	27.92084	28.47372	29.18862	29.82243	30.41535	31.15819	32.18514	32.90823	34.22481	34.92260	37.60631	38.73913	39.62634	40.98168	42.71159	43.24198	43.40143	43.44864	43.26595	43.75190	43.96773	45.81400	48.08116	48.13290	48.40318	48.28534	47.32637	45.97287	45.08099	44.15007	43.94769	43.17949	43.26196	43.34655	44.06232	44.19078	44.19180	44.19281	44.20029	44.26045	44.30584	44.57024	44.46662
27.03696	26.94532	26.94594	26.73655	26.77491	27.24023	27.61554	28.27556	29.18691	29.82070	30.34557	31.15267	32.08654	32.61897	33.01064	34.56863	34.99581	37.40103	38.52916	40.90261	42.32724	42.71023	42.81348	43.46281	43.57627	43.68047	43.94874	45.50855	46.44881	47.93812	47.88762	47.72668	47.50331	46.98437	45.93068	44.99628	43.85831	43.08181	42.71997	42.28578	43.19698	43.95873	44.00710	44.10872	44.10973	44.12556	44.20019	44.22194	44.15675	43.44327
26.94366	26.94430	26.94492	27.25209	27.19779	27.43036	27.65792	28.44691	29.44682	31.19525	31.26399	32.14292	32.61709	32.96310	33.27885	34.56747	34.96530	37.40971	38.52790	40.91054	41.78396	42.45690	42.88056	43.03341	43.60546	43.88094	44.80703	45.85513	46.58680	47.68987	47.59623	47.37658	46.99905	45.96471	45.80157	44.98616	43.15892	42.62738	42.19514	42.24391	42.61109	43.67929	43.93222	44.02793	44.08222	44.08324	43.65919	43.64542	43.44492	43.35524
27.01809	26.96889	27.72368	27.72993	27.41848	27.45317	27.74589	28.72394	30.29896	31.39680	32.22350	32.29880	32.96120	33.19541	34.12999	34.73781	36.40562	37.40848	39.36605	40.97261	41.13997	41.90637	42.85508	43.05984	43.84663	44.76390	45.17587	46.09974	46.45907	47.13483	47.39152	47.08358	45.70780	45.10029	44.98383	43.09798	42.63454	42.55521	42.18260	42.22434	42.62385	43.35564	43.60857	43.60960	43.64354	43.64457	42.91472	42.90723	42.87918	42.75123
28.22136	28.12190	27.77433	27.89006	27.78091	27.62265	27.78681	28.80583	30.48702	32.24170	32.37470	32.95928	33.19349	34.12803	35.27984	35.40298	35.97951	37.07852	39.22177	40.36510	41.19234	42.04247	42.94213	43.84423	44.55923	45.17066	45.54141	46.39015	46.46760	47.13342	46.87675	46.53015	45.17405	44.27760	43.40844	42.51907	42.49237	42.13641	42.28853	42.33768	42.62272	43.08231	43.29932	43.30037	43.30141	43.08347	42.93940	42.88070	42.84262	42.69157
29.55837	29.20494	28.26543	27.80005	27.98112	27.98457	28.80409	29.53631	31.43905	32.30624	33.25734	33.97191	34.46612	35.40010	35.40094	35.97744	36.87785	37.07731	39.22753	39.56618	40.51979	42.07631	43.33032	43.84888	44.54490	45.51303	46.38763	46.31424	46.22882	46.29518	46.65353	45.56007	44.36429	43.70749	43.32142	42.33868	42.15601	42.13525	42.28738	42.33654	42.80797	43.08117	43.29820	43.29925	43.26776	43.07775	43.03389	42.84054	42.50015	42.31178
29.86231	29.65771	29.50961	28.57760	28.74181	29.01943	29.46607	30.82014	31.46216	33.17899	33.96990	34.46409	35.54198	36.22836	36.22922	36.87758	37.07658	39.06060	39.33670	39.59221	40.15654	42.09487	43.32896	43.84751	45.37448	46.34392	46.28827	46.17928	46.10405	45.59521	45.64323	45.34386	43.90117	43.68293	42.84225	42.28716	42.03978	41.58411	41.81563	42.21412	42.80683	43.29600	43.29707	43.26559	43.08026	43.03176	42.83050	42.56907	42.49911	42.18488
30.86102	30.75978	29.78143	29.68344	29.87515	29.98117	30.48005	31.17918	32.92546	33.80587	34.35649	34.94963	36.11722	37.94471	38.07570	38.26881	40.05445	39.22784	39.48326	39.84816	40.15527	42.09354	43.02303	44.50260	45.37308	46.35222	46.28686	46.17787	45.69268	45.02598	44.84492	44.66541	43.83839	42.88237	42.47125	41.98722	41.06248	40.48552	41.81449	42.10353	42.34396	43.32124	43.32232	43.07808	43.06620	42.82837	42.56696	42.49250	42.17324	41.87528
32.27566	31.38159	30.82587	30.66490	30.30370	30.47821	31.14747	32.31739	33.08359	34.14297	34.77798	35.70185	37.15060	38.02691	38.50415	40.00878	40.05312	40.07702	39.68301	39.84688	40.34980	42.04779	43.02168	44.52481	45.39389	46.36854	46.32339	45.77808	45.43574	44.96078	44.78741	44.57833	43.83712	42.50253	41.66258	41.00996	40.41212	40.50958	40.68025	41.84412	42.31645	43.32010	43.32120	43.17644	43.08109	42.99078	42.56589	42.17486	41.64837	40.77766
32.48587	32.14942	31.51999	30.97920	31.15046	31.34497	32.29771	32.53501	34.14091	34.80398	35.51286	35.79816	37.21175	38.47629	39.51384	39.56630	39.95116	40.07571	39.80592	39.95963	40.24719	41.90769	43.81562	44.49982	46.36592	46.32084	46.12492	45.69618	45.49651	45.14538	44.64129	44.38032	43.58681	42.50363	41.69495	40.68385	40.45247	40.27903	40.67915	40.98357	42.20790	43.25323	43.25434	43.18539	42.98863	42.96173	42.58114	41.66493	40.77566	40.43506
34.20388	32.48548	32.14901	32.31797	32.48275	32.56059	32.70858	34.00510	34.80186	35.40734	35.72148	36.70655	37.71453	38.85038	39.15603	39.46637	39.63254	39.68121	39.87558	40.15280	40.99117	42.88713	43.56763	44.83413	46.17698	46.18604	45.82632	45.75394	45.49515	45.06999	44.39604	43.60305	43.13306	42.57650	41.77019	40.75681	40.20655	40.23037	40.39871	40.98247	42.20678	42.20783	42.93171	42.86850	42.93886	42.60648	41.78262	40.95680	40.52910	40.32766
34.48810	34.20534	33.59050	33.32508	32.98706	32.73438	33.60475	34.13477	35.33424	35.64994	36.53750	37.43605	37.57442	38.82856	39.19617	39.31981	39.50801	39.73311	39.95753	40.46954	41.09858	42.85246	43.50101	44.66704	44.85883	44.93647	44.93758	45.58792	45.49379	45.21059	44.26332	43.14933	42.59704	41.95718	41.37270	40.82929	40.14996	40.24137	40.39761	41.46646	42.19224	42.19330	42.43671	42.51954	42.50480	42.37215	40.99573	40.77964	40.52811	40.17579
34.66422	33.84372	33.69683	33.70424	33.84439	33.59083	33.91203	34.60639	35.62086	36.53530	36.61307	37.18792	37.58943	38.65581	38.81115	38.90562	39.14312	39.64668	40.32142	40.86348	40.99630	41.52362	43.17808	44.02182	44.37255	44.49681	44.49793	44.73427	45.21987	45.09364	44.26202	43.11218	41.95491	41.37043	41.10244	40.63639	40.59669	40.69279	40.86541	41.53718	42.17717	42.43446	42.36942	42.35748	42.37000	42.29230	40.89589	40.65325	40.42823	40.16065
33.79827	33.79498	33.80175	34.57437	34.21646	34.00240	34.06474	34.57441	35.59584	36.61086	36.90192	37.20293	37.57174	37.86602	38.79688	38.90432	39.14183	40.35775	41.31061	41.30524	41.37413	41.42559	41.85728	41.95005	41.95117	41.94438	42.19645	44.09581	44.33945	44.18314	43.37661	43.01913	41.54466	41.04100	40.79368	40.50547	40.50656	40.59660	40.82469	41.68056	42.36842	42.36716	42.35526	42.00558	41.91395	41.50919	40.68465	40.34737	40.14933	39.88813
33.90317	33.90408	34.77175	34.98619	34.98714	34.38472	34.53545	35.40170	35.74233	36.62819	37.18620	37.40985	37.53731	37.78272	38.32563	38.90302	40.35534	40.55447	41.25837	41.24468	41.24580	41.29990	41.30096	41.30208	41.21517	41.37517	41.82439	42.16136	42.03996	41.66222	41.51698	41.49481	41.42496	40.72245	40.44872	40.11641	40.21983	40.44741	40.72291	41.57877	42.01764	42.29800	41.93204	41.91174	41.50706	40.68253	40.30246	40.01207	38.66138	38.54585
33.90189	34.68573	35.26680	35.56990	35.61140	35.32814	35.32905	35.65719	35.79556	36.54514	36.89008	37.49658	37.58307	37.78144	38.61585	39.39002	40.44748	40.56090	40.38886	40.71217	41.03252	41.03364	41.11865	41.05178	41.05290	41.19219	41.35586	41.24020	41.08431	40.99142	40.98457	40.92558	40.26434	40.32251	40.03917	40.02875	40.12012	40.39859	40.45037	41.19974	41.67059	41.57336	41.54702	41.07175	40.62260	40.27145	40.00998	38.58199	38.17104	37.61420
35.05711	35.17331	36.03548	36.12030	35.56958	35.59039	35.65279	35.70319	35.84157	36.71339	36.98008	37.35616	37.62249	38.30324	39.23098	39.83619	40.27353	40.27417	40.30182	40.30294	40.71197	40.90640	40.90747	40.21687	40.21798	40.82727	40.77661	40.62073	40.55151	40.30066	40.15063	40.15175	40.10215	39.80455	39.90258	39.96426	40.11155	40.37605	40.58678	40.70656	40.95019	40.89114	40.75899	40.20480	39.87045	38.98045	38.57996	37.94718	37.61230	36.86058
35.99558	35.99660	35.94333	35.58865	35.41766	35.49876	35.61750	35.70192	35.83471	36.71210	37.05667	37.39373	37.67439	39.24760	39.87352	40.24559	40.10326	40.10438	39.90149	39.90261	39.94100	40.23116	40.23222	40.21561	40.18179	40.31608	40.63140	40.56359	40.48459	40.07849	39.48528	39.48638	39.49529	39.27413	39.30132	39.55123	40.06850	40.39267	40.56237	40.60491	40.85445	40.76605	40.26695	39.79264	39.16252	38.70142	37.95869	37.71064	36.87130	35.74444
36.88041	35.99524	35.54022	35.14536	35.17709	35.23360	35.32999	35.67405	35.83344	36.01981	36.87946	37.34896	38.79677	39.86465	40.24311	40.10078	40.06932	40.09607	39.90019	39.55860	39.94205	40.22988	40.23095	40.23208	40.38451	40.31484	40.33083	40.56236	40.33242	39.83191	39.48178	39.40683	38.85953	38.99989	38.79754	39.39405	40.04129	40.32213	40.51513	40.50777	40.83659	40.76497	40.03817	39.34885	38.80193	38.12071	37.76688	37.20412	36.22849	35.51904
37.42438	36.88007	35.46951	35.07188	34.77836	34.43824	34.71513	34.93359	35.80558	36.01854	36.70461	37.21903	38.93427	40.22671	40.10125	40.06979	40.07094	40.06913	39.53429	39.54242	39.91607	40.22860	40.22967	40.23082	40.19377	40.31360	40.58046	40.47633	40.28095	39.82840	39.46524	38.83959	38.84256	38.54639	38.80820	39.15935	40.06860	40.14360	40.32217	40.40102	40.41557	40.09142	39.55372	38.82313	38.74634	37.86740	37.51147	36.97906	36.20348	35.82256
37.42109	36.83485	35.59183	34.78346	34.36853	34.42954	34.45095	34.82664	35.27964	36.17465	36.66235	37.13577	38.61513	40.01608	39.90614	39.90729	39.94106	39.37776	39.20150	39.24503	39.78110	40.13414	40.15666	40.17086	40.12497	40.63133	40.51546	40.37121	40.12441	39.49119	38.91457	38.78115	38.38910	38.45770	38.60604	39.16105	39.99357	40.14249	40.18505	40.23138	40.16338	39.61864	39.39971	38.85465	37.96794	37.61757	37.08147	36.22390	35.97779	35.42050
36.89709	36.18065	35.59050	34.78217	34.34306	34.33841	34.42921	34.71363	35.16616	35.72257	36.12720	36.81822	38.24048	39.46191	39.82204	39.90594	38.69556	38.37754	38.36414	38.72876	39.17456	39.81703	39.79343	39.97489	39.93723	39.92786	40.24383	40.12202	39.48885	38.89279	38.70340	38.26712	38.02049	38.18460	38.52808	39.15995	39.99246	40.18278	40.18395	40.16230	39.89025	39.51704	39.17689	38.81216	37.96401	37.12512	36.74336	36.22300	35.61168	34.72749
36.21640	35.64174	35.06712	34.61623	34.35437	34.31993	34.32086	34.53591	35.00664	35.41396	35.57560	36.37989	37.45270	38.06285	38.67569	38.69313	38.37514	38.36183	38.36288	38.36402	38.64589	38.64144	38.64251	38.83140	39.83086	39.79338	39.38029	39.21422	38.75126	38.51620	38.23223	37.93487	38.01939	38.18351	38.28606	39.38895	40.14436	40.18167	40.19823	40.02734	39.88919	39.57810	39.17493	38.75793	37.96304	36.86096	36.74850	36.61185	35.62572	34.28889
35.30243	35.10489	34.62696	34.41705	34.41809	34.27311	34.15944	34.36051	34.63331	34.74365	34.86848	35.20346	36.10587	37.29326	37.81146	37.96627	38.34965	38.36057	38.36162	38.36277	38.64465	38.64580	38.54671	38.48776	38.63332	38.53898	38.62321	38.54797	38.48111	38.21326	37.90002	37.67953	37.79807	38.18894	38.28498	39.38785	40.14325	40.23555	40.23162	40.18297	40.04484	39.71933	39.19460	38.82637	37.96207	36.92061	36.69130	36.23101	35.32546	34.32442
34.87806	34.65171	34.61263	34.39440	34.29534	34.03671	34.00221	33.93619	33.91114	33.71129	33.76904	34.43269	34.73723	34.93239	36.25893	36.46401	37.58500	38.33369	38.28910	38.74886	38.61313	38.55000	38.54549	38.51031	38.55864	38.53778	38.59920	38.54680	38.47995	37.98491	37.88213	37.69566	37.79697	38.01746	38.42888	39.37835	39.91790	40.23444	40.23565	40.18189	40.04377	39.84247	39.68686	38.84214	37.58223	36.90464	36.30778	35.86148	35.38239	34.94230
34.46266	34.41809	34.36597	34.25903	34.06424	33.90132	33.44114	33.42260	33.61267	33.56573	33.56668	33.56034	33.67593	33.80875	34.93216	35.62920	36.36144	37.32873	38.64670	38.65720	38.59512	38.51244	38.51352	38.49373	38.51645	38.48769	39.08567	38.81777	38.43360	37.98377	37.88100	37.79200	37.85511	38.10303	38.82393	39.55167	39.89747	40.12328	40.17957	40.13189	39.97467	39.84142	39.68582	38.46809	37.48783	36.90370	36.64697	35.86712	35.52644	35.46451
33.69315	33.69420	33.60436	33.60539	33.60643	33.22329	33.22423	33.18801	33.13316	33.13418	32.89427	32.89529	33.01645	33.45719	33.78195	34.66024	35.64684	36.96928	37.80719	37.92641	38.22219	38.35474	38.36514	38.44315	38.49755	38.72884	38.90156	38.81658	38.43245	37.97845	37.90225	37.79090	37.90620	38.14628	39.09480	39.59063	39.89636	40.12217	40.14447	40.13081	39.96476	39.71756	39.30344	37.73376	37.38633	37.23388	36.86784	36.19154	35.84498	35.46365
33.11611	33.05896	33.05989	33.06092	32.98553	32.98330	32.94513	32.61328	32.23332	32.22175	32.22267	32.15600	32.07120	32.52254	33.56130	33.88757	34.66016	35.77379	36.95000	37.58258	37.92635	38.18302	38.29048	38.42424	38.66877	38.70400	38.54719	38.49111	38.43129	37.91821	37.89817	37.59175	37.90510	38.30005	39.09369	39.44735	40.11993	40.17428	40.14338	40.13066	39.86776	39.42481	39.30381	37.82598	37.45154	37.28978	36.76686	36.22606	35.84783	35.66085
31.71788	31.69235	31.66486	31.83710	31.80320	32.50304	32.51096	32.03913	31.85872	31.87416	31.58803	31.07443	31.17134	31.57577	32.60944	33.34052	33.88750	35.04120	35.77362	36.24430	37.49590	37.73721	38.17266	38.27137	38.59816	38.44147	38.47986	38.42332	38.16414	37.91708	37.67833	37.78574	37.91938	38.29896	39.11481	39.44625	39.76408	40.11996	40.17443	39.99358	39.77559	39.66249	39.17961	38.23365	37.52971	37.35408	36.78924	36.27596	36.22631	35.74871
31.59563	31.59665	30.90837	30.74660	30.68660	30.68618	30.69777	31.11094	31.13428	30.97231	30.11665	30.18885	30.28946	30.86133	31.07655	32.66291	33.34045	33.85902	35.42286	35.51111	35.90114	36.24797	36.65332	37.42570	37.98306	38.32384	38.31749	38.12079	37.90310	37.60859	37.71915	37.79767	37.92901	38.45037	39.16309	39.31612	39.47110	39.67248	39.66814	39.83125	39.79430	39.69693	39.24894	38.32212	38.04463	37.52984	37.18873	36.59727	36.53646	36.51001
31.59443	30.95984	30.76448	30.74545	30.31361	29.76761	29.64992	29.66717	29.76077	29.77382	29.81520	30.18779	30.28840	30.76509	30.98031	31.58242	32.81774	33.35577	34.61289	35.42283	35.49336	35.58718	36.14960	36.28372	37.08978	37.09689	37.15152	37.33061	37.36115	37.17719	37.11809	37.46859	38.00694	38.49865	39.15085	39.24314	39.23648	39.46182	39.64004	39.83018	39.78207	39.69355	39.24792	38.34443	38.19740	37.88511	37.55805	36.74595	36.72850	36.68855
31.55225	30.91594	30.76332	30.27484	29.83166	29.11516	29.08528	29.08623	29.16306	29.23152	29.83674	30.15250	30.34416	30.67296	31.11337	31.61907	32.83900	33.38773	33.80231	33.88763	34.12839	35.00401	35.24731	35.71824	35.83876	36.10586	36.10691	36.16166	36.23148	36.28454	36.59778	37.40468	38.10880	38.64307	38.94271	39.32822	39.46891	39.43372	39.76376	39.71677	39.69133	39.67898	39.23384	38.86676	38.34468	38.19662	37.88536	37.61750	37.00386	37.07065
31.81783	30.89429	30.27271	29.84446	29.13595	29.12945	29.11494	29.08518	29.12337	29.18113	29.32121	30.15145	30.39664	30.67191	31.31563	31.99970	32.99995	33.53337	33.93019	34.15086	34.23114	34.29234	35.16787	35.34747	35.93590	35.84473	35.92899	35.96510	36.24716	36.28345	36.59670	37.41570	38.18554	38.65036	38.94161	39.60628	40.17206	40.03859	39.74841	39.68384	39.59399	39.51315	39.15081	38.40628	38.23605	38.22227	38.11209	37.88565	37.50841	37.63160
31.62390	30.70040	29.76509	29.13390	29.12835	29.12699	29.26750	29.24101	29.05761	29.12329	29.22380	30.19500	30.47614	30.68343	31.31456	32.01818	32.99886	33.87786	34.44920	34.55978	34.73228	35.01390	35.44163	36.19814	35.99752	36.03347	35.96281	36.15312	36.65385	36.48972	36.75772	37.41461	38.18444	38.64925	39.50338	40.22924	40.23901	40.17963	40.02813	39.64894	39.41309	39.32107	38.95876	38.02507	37.82528	37.99666	37.86003	38.01361	37.72707	37.46060
31.34402	30.14994	29.18170	28.93458	28.93555	28.99231	29.17751	29.16406	29.12945	29.05754	29.22277	29.60513	29.91304	30.61580	31.39441	32.33533	32.99776	34.23583	34.45365	34.73003	34.83735	35.49440	36.26054	36.42744	36.76617	36.61737	36.54673	36.62478	36.73220	36.82677	36.95835	37.46941	38.07631	38.42761	38.86790	40.22579	40.23790	40.16595	40.02565	39.43077	39.19766	39.05207	38.04527	37.54396	37.32644	37.39557	37.72203	37.81509	37.32204	36.66000
31.12682	29.97748	28.61490	27.73723	27.79776	28.54492	28.90553	29.02686	28.97964	28.86026	28.91134	29.13176	29.79971	30.09321	31.43153	32.35799	33.16063	34.28313	34.63506	34.81365	34.95734	35.48433	36.19466	36.79779	38.13622	38.03180	37.79963	37.19392	36.96156	36.85177	37.02524	37.79388	38.13065	38.43350	39.23032	39.94094	40.18270	40.08284	39.83308	39.42970	39.04985	38.30607	37.85524	37.23569	35.65379	35.65488	35.74567	35.80093	36.12728	36.19547
29.97531	29.18565	27.62989	27.75854	27.74024	27.79767	28.32771	28.69855	28.80473	28.88267	28.99436	29.32489	29.95139	30.22814	31.43860	32.74240	33.44411	34.04659	34.58504	34.78226	34.94884	36.09013	36.37001	38.13374	38.02932	37.88625	37.52869	37.16158	36.96045	36.85068	37.03439	37.80675	38.43123	39.33736	39.50418	39.90731	39.89786	40.00721	39.83199	39.67848	38.55518	38.21653	37.23347	35.65166	35.31753	34.42719	34.34546	34.34663	34.28868	34.36011
29.18353	28.00847	27.50686	26.53145	27.36626	27.92311	28.46513	28.53621	28.61233	28.72131	29.03757	29.79664	30.09012	30.92558	31.54494	33.44184	33.82576	34.08669	34.62339	34.78113	36.11150	36.37845	36.77873	37.59322	37.67992	37.52640	37.48097	36.58931	36.56189	36.59996	37.03331	37.89415	38.70562	39.33624	39.33757	39.53477	39.83573	40.41759	39.86934	39.50364	38.55415	38.21552	36.63505	35.34290	34.42851	34.34342	34.23417	33.71903	33.28558	33.30198
28.07826	27.35430	26.94653	27.04288	27.36228	27.94396	28.53418	28.59848	28.66185	28.81544	29.15845	29.93535	30.64808	31.09986	32.67239	33.67795	34.10820	34.35469	34.90172	34.96615	36.39980	36.77829	36.66394	37.06077	37.41729	37.33617	36.58693	36.42867	36.38943	36.30342	36.88274	37.89305	39.23639	39.33512	39.41539	39.88076	40.41524	40.35358	39.74805	38.83220	38.26138	37.00469	36.63409	34.53499	34.36850	34.29781	33.71749	33.16238	32.52439	32.47274
27.44585	27.11267	27.16843	27.16938	27.35196	28.50665	29.11205	29.11680	29.18113	29.30970	29.54095	29.81835	30.64702	31.10252	32.78955	33.71407	34.23598	34.89207	35.03644	37.20549	37.12343	37.02227	36.94633	36.90599	36.81647	36.61262	36.54223	36.47599	35.88969	36.30235	36.63051	37.56694	39.23526	39.45810	39.99936	40.36132	40.14519	39.95055	39.02311	38.41042	37.02446	36.75763	35.91141	34.55972	34.43284	33.92742	33.18451	32.52244	32.18812	31.24832
27.42149	27.42246	27.13799	27.18056	27.93377	28.36085	29.00440	29.01753	29.11677	29.18110	29.38034	29.73351	30.29603	31.73775	32.55902	33.73375	34.70127	34.96251	36.95785	37.20429	37.19534	37.10744	36.98270	36.90483	36.77853	36.54649	36.47079	35.76255	35.70089	36.06406	36.60382	37.48759	38.95344	39.45697	40.22958	40.46639	40.28848	39.95132	39.02204	38.40938	37.02440	36.78646	35.36613	34.68182	34.38682	33.93494	33.27182	32.33174	32.02955	31.24755
27.97914	27.54916	27.51930	27.65291	27.65721	27.82341	28.20638	28.64470	28.71228	28.82036	29.26039	29.73248	30.29313	31.69244	32.44432	33.64137	34.75880	35.06752	36.04625	36.94771	37.07261	37.08094	37.48659	36.85664	36.80079	36.47366	35.76019	35.65385	35.80367	36.20271	36.60275	37.67855	38.50632	38.95354	40.22844	40.46526	40.53559	40.33143	39.66385	38.49825	37.78909	36.88894	35.34419	34.70514	34.50334	33.67290	33.33897	32.45893	32.02876	31.17131
27.85219	27.51588	27.38325	27.39652	27.46747	27.02409	27.14854	27.25855	27.85516	28.02606	29.09910	29.50341	30.29208	30.89755	32.12701	33.53006	34.70550	34.95082	35.41554	35.84243	36.72081	37.38775	37.28091	37.13016	36.84202	36.00447	35.84939	35.69608	35.81238	36.15739	36.70169	37.67190	38.37015	38.85509	39.84335	40.53300	40.41522	40.33031	39.86692	38.49721	37.78807	36.87957	35.34326	34.69725	34.41379	33.69114	33.33813	32.65756	31.93867	31.17055
27.61482	27.32132	27.17657	27.13431	25.92570	25.77184	25.93787	26.26184	27.33500	28.14237	28.59351	29.61922	30.35704	30.84109	32.03188	33.40556	34.04475	34.87268	35.31082	35.31505	35.96011	36.58452	37.13464	36.84234	36.36830	36.18678	35.79413	35.68172	35.86836	36.15633	36.84722	37.60286	38.14501	38.60294	39.46478	39.57256	40.33893	39.91284	39.24607	38.49617	37.26397	36.90514	35.41827	34.50251	34.24783	33.72586	33.44912	32.83587	31.97190	31.16280
27.21718	27.07259	27.07747	25.90298	24.97349	25.08840	25.31341	26.27859	27.15563	27.83659	28.74379	29.84114	30.35600	31.57731	31.99431	32.86445	33.99007	34.50547	35.18269	35.31095	35.89003	35.97757	36.31416	36.26147	36.15126	35.76919	35.67608	35.70440	35.88219	36.50524	36.87129	38.08626	38.14391	38.14515	38.61570	39.22833	39.12450	39.06333	38.58827	37.91708	37.40188	36.91721	35.49701	34.58221	33.94130	33.76601	33.53074	33.31351	32.03308	31.17097
26.44656	25.44023	25.42130	24.54669	24.66160	25.18983	25.43258	26.32817	27.25939	27.90310	29.03408	30.27112	30.91026	31.77838	32.40645	32.60767	32.89296	34.33899	34.72984	35.24089	35.88888	35.81867	35.72857	35.72149	35.64896	35.64052	35.55685	35.70332	36.38687	36.54705	37.61652	38.08274	38.13676	38.12868	38.40150	38.62856	38.91095	38.63425	37.97147	37.60924	37.12700	36.82676	35.51890	34.66098	34.58258	33.87613	33.68951	33.31269	32.08541	31.62564
24.71333	24.81634	24.47511	24.63442	24.78682	25.30015	26.29040	26.72403	27.77915	28.92158	29.77210	30.58515	31.66719	32.39174	32.42616	32.61030	32.63916	33.33838	34.61543	35.26042	35.79832	35.66694	35.62993	35.55256	35.56310	35.30363	35.25894	35.58875	36.35737	36.73567	37.54463	38.01559	38.05835	38.00836	38.18585	38.54876	38.57580	38.51696	37.68973	36.91837	36.80094	36.50957	34.68163	34.64471	34.51368	34.37878	33.77030	33.38280	32.22154	31.90162
23.85510	23.58501	24.25591	24.75822	24.90605	26.28860	27.06242	27.73478	28.55839	29.11960	29.90108	30.87982	31.64655	31.77611	32.32696	32.55474	32.61340	33.29631	34.43586	35.55077	35.41940	35.38254	35.51006	35.50534	35.49960	34.88703	34.85915	35.35139	35.88025	36.70618	37.18477	37.76601	37.93579	37.89457	37.96584	38.06216	38.42896	38.30153	37.01101	36.62484	36.50742	35.80757	34.47436	34.47564	34.37677	34.34156	34.27250	33.62675	32.77139	31.90084
24.14616	24.14707	24.61097	24.90419	26.33087	27.06055	27.48609	28.55631	29.11609	29.72496	30.04353	30.83145	30.87990	31.48317	31.56798	32.42516	32.83340	33.78762	34.35558	35.41786	35.38240	35.31435	35.26385	35.25912	34.77613	34.28053	34.46465	34.92460	35.87918	36.76366	36.82822	37.14348	37.68249	37.85994	37.84320	37.78733	37.71424	37.01466	36.66718	36.28571	36.09298	35.80662	34.47346	34.15683	34.00344	34.11381	33.68813	33.23127	32.43904	31.50632
25.88439	25.77695	26.35715	26.99756	27.35024	27.65499	28.70685	29.36467	29.79912	30.04565	30.36763	30.61964	30.62080	30.66805	31.13318	31.83588	32.67542	33.06618	33.78271	34.29478	34.71815	34.82308	34.77256	34.76782	34.16968	34.25304	34.46360	34.70811	36.04055	36.82591	36.83086	37.14239	37.28262	37.68266	37.64542	37.49675	37.01987	36.78888	36.45644	36.28473	35.91768	35.15263	34.19306	34.00128	33.95069	33.43232	33.12622	32.43700	31.57155	31.42315
29.43798	29.23529	29.30161	29.33902	28.92300	28.92409	30.03209	30.36903	30.57383	30.57499	30.54179	30.51455	30.50085	30.54811	30.74528	31.21658	31.93426	32.81103	33.11831	33.78291	34.06017	34.33381	34.51753	34.17104	34.13985	34.08989	34.47336	34.70706	36.18552	36.83226	37.14362	37.16151	37.42725	37.39638	37.55278	37.41612	37.01652	36.92085	36.37953	35.97498	35.38192	35.04177	34.17353	33.77121	33.42755	32.58263	32.13279	32.01585	31.46300	31.25419
33.19470	33.16528	32.46265	31.91473	31.80890	31.99254	32.00663	32.22775	32.24087	32.12481	30.75668	30.68664	30.67295	30.74163	30.83574	31.41662	31.42500	31.95637	33.01866	33.27977	34.12285	34.25819	34.25711	34.25842	34.33981	34.40086	34.68325	35.26934	36.81205	37.14127	37.15900	37.20094	37.39731	37.39531	37.41364	37.34428	37.26749	37.09817	36.80574	35.37962	35.13236	34.55428	33.94511	33.47188	32.58302	32.13074	32.01382	31.46100	31.27614	31.23013
36.76372	34.54965	33.19585	32.66507	32.84876	33.00964	33.16757	33.57890	33.67123	33.44722	33.33712	33.33840	32.04691	31.24049	31.70761	32.02178	32.27854	32.43152	33.63946	34.59900	35.01674	34.76669	34.71991	34.72126	34.66124	34.76084	34.89889	36.07285	37.05470	37.37707	37.15325	37.15934	37.16077	37.21914	37.34179	37.26499	37.09590	37.05336	36.17957	35.13007	34.55221	34.26502	33.60712	32.98641	32.20429	31.99392	31.45899	31.27600	30.74866	30.64440
36.92610	34.91057	33.47506	33.31267	33.23890	33.57989	33.89470	34.21640	34.59453	34.36503	34.19679	34.70570	33.72724	32.04707	32.15287	33.73177	33.90626	34.05932	35.74914	35.99525	36.21996	36.04741	35.95459	35.22060	35.17767	34.92028	36.03785	36.08062	37.29869	37.30014	37.09628	37.04603	36.87098	36.94551	36.95319	36.83727	36.31997	36.07796	35.05740	34.62284	34.32676	33.69387	33.16599	32.28605	31.93540	31.48724	31.37089	30.77230	30.67336	29.92191
37.23830	35.55837	34.81829	34.00590	34.11008	34.17965	34.20826	36.01828	36.63221	37.44147	37.10674	35.27192	33.95559	32.86480	32.11710	33.21025	33.58163	34.63572	35.74797	36.36634	37.71576	39.56183	38.13771	36.69548	35.93678	36.09374	36.13630	36.82298	37.33529	37.29903	37.09518	36.95415	36.82893	36.72031	36.65236	35.64404	35.08027	34.96182	34.62051	34.32449	33.74493	33.25602	33.13087	32.05908	31.54778	31.28708	30.94431	30.77153	29.92016	29.67168
37.39322	35.82546	35.76437	35.06917	35.12129	35.98780	36.01556	37.44501	37.66336	38.28645	37.92337	35.12547	33.95441	31.84682	31.85020	32.05487	32.83599	33.20734	34.51797	35.70581	37.64844	39.30078	39.30214	37.97171	36.84243	36.88301	37.00476	37.95998	37.90654	37.46057	37.27547	36.99870	36.83858	36.35597	35.72684	35.13795	34.30079	34.13966	33.19077	33.18139	33.13800	33.13913	32.29685	31.93913	31.54696	31.20724	30.92490	30.19750	29.53555	28.84896
37.39181	36.29606	36.31874	36.37973	36.81696	36.82493	37.21266	37.21650	37.66203	38.28509	37.92203	35.17497	33.73191	31.85593	30.66835	30.00323	29.58450	30.39670	32.71066	33.12616	35.56176	38.83606	38.86349	37.97796	37.34981	37.46305	38.12566	38.13102	38.19674	38.14146	37.73835	37.36898	36.99909	36.47553	35.62982	34.49264	34.32610	33.49166	33.21548	33.20285	32.66029	32.29982	32.29601	32.21765	31.93652	31.20644	30.92411	29.67523	29.09744	28.72508
37.27537	36.84036	36.64241	36.81413	36.85657	37.53954	37.54082	37.21516	38.50743	38.20927	38.05797	35.79182	33.80008	32.00562	30.86278	30.01321	29.98438	30.20015	31.44171	32.82447	35.13450	37.02617	37.72433	37.37136	37.53859	38.24377	38.57280	38.79194	38.61563	38.53643	37.94086	37.43836	37.34564	36.98628	36.03636	35.71732	34.57690	34.39060	33.59407	33.25878	32.66826	32.64936	32.30029	32.28761	32.13380	31.74963	30.84203	29.72247	29.20853	28.53234
36.83747	36.86969	36.68943	36.73278	37.12797	37.53818	38.34317	38.72880	40.17601	39.61104	38.20927	35.92786	34.70580	33.38092	32.52927	31.35217	30.55986	31.43960	32.53379	34.16713	35.61481	36.91577	37.06464	37.40603	37.63147	38.58658	38.81962	38.90093	38.89970	38.71410	38.54550	37.70799	37.48927	37.27464	36.55083	36.03679	35.73129	34.76719	34.39104	33.70383	33.25923	32.82916	32.77181	32.33754	32.18098	31.48849	30.97355	30.30098	29.41052	29.20882
35.48832	36.41290	36.50988	36.89897	37.24028	38.15620	38.72581	40.22971	40.18854	39.49471	38.09175	36.40268	35.84458	35.06113	33.67927	32.82782	32.49817	32.61073	34.16461	35.61222	36.87693	36.95555	37.20033	37.32473	37.76484	39.06103	39.42257	39.61583	39.51221	39.40207	39.17496	38.28068	37.65283	37.50982	37.19360	36.36258	35.35206	35.11180	35.00379	34.92188	34.22831	33.26835	32.87160	32.45051	32.43398	32.18130	31.47221	30.86224	30.26329	29.38334
35.04502	35.21025	36.33559	36.51001	37.04723	38.13125	38.62119	39.25920	39.24685	38.67908	37.60068	36.56074	36.41052	36.73284	36.72948	36.52147	36.32932	36.33080	36.33068	36.70896	36.90693	36.98711	37.06338	37.45810	37.85677	39.51871	40.07510	40.02822	39.94987	40.08839	39.93524	39.53436	38.28113	37.65309	37.27403	36.08659	35.73963	35.28852	35.18892	35.27758	35.07811	34.00892	32.87074	32.75310	32.50455	32.50571	32.79419	32.59385	30.85625	30.23473
33.44095	33.79805	34.34902	36.31213	36.70972	38.03262	38.03214	38.43669	38.38895	37.42855	37.05228	36.96531	36.89470	36.81662	36.84330	36.74416	36.61093	36.32914	36.58919	36.78550	36.98441	37.12185	37.19207	37.46531	38.19343	40.19591	40.75822	41.87082	41.76759	40.69015	40.63481	39.97203	39.68430	38.01551	37.89569	37.36345	36.08523	35.63605	35.37107	35.27570	34.99635	33.96796	33.34019	32.72384	32.50372	32.45924	32.86230	32.96082	32.46352	30.29757
33.04380	33.10567	33.93011	34.42965	36.50739	36.90118	36.89174	36.82630	37.23491	36.92913	36.89036	36.89189	36.83898	36.79628	36.64134	36.49508	36.31294	36.32701	36.58892	37.01333	37.08282	37.17559	37.28772	37.84007	39.29566	40.19468	41.53040	41.93659	42.22556	41.80783	40.92768	40.82014	40.11547	39.68460	38.01600	38.01152	37.71837	36.86519	35.61234	35.06799	34.89924	33.60979	33.12089	32.49292	32.12160	32.35735	32.81490	32.86009	32.74271	30.90977
32.82580	32.85418	33.22433	34.05680	34.42984	36.37865	36.28100	36.28521	36.30029	36.27948	36.16575	36.23940	36.35683	36.35838	36.42715	36.26318	35.98513	36.32674	36.89546	37.08009	37.17286	37.26238	37.65607	37.93291	39.49220	40.19345	41.52913	42.07408	42.19933	42.19323	41.70000	40.92819	40.82066	40.14951	40.02175	39.79423	39.12155	37.71867	36.83917	35.43295	34.89830	33.54417	33.12002	32.12868	31.91585	31.94869	32.17019	32.61797	32.25992	30.95699
32.85154	32.85295	33.00113	33.35104	34.34306	35.06494	36.21185	36.13525	35.16468	35.00098	35.00226	34.82317	34.96610	36.42461	36.20692	35.80296	35.81798	36.12194	37.03773	37.07888	37.18563	37.26120	37.76704	38.82690	39.96619	40.89178	41.94112	42.22630	42.19020	41.98952	41.82573	41.79501	40.92872	40.74431	40.70813	40.06653	39.99039	38.97125	37.78954	36.73639	35.35293	34.28760	33.01157	32.01467	31.68961	31.69078	31.61469	31.75158	31.15495	30.63097
32.85030	32.86288	32.99990	33.20134	33.35728	35.13066	35.70545	35.62371	35.16343	34.99974	34.96269	34.82196	34.74880	34.83918	35.63335	35.79151	35.79306	36.06615	37.03652	37.11491	37.18444	37.32936	38.29579	39.87637	40.41062	41.41000	42.15532	42.18018	42.02188	41.98828	41.98982	41.79380	40.82754	40.73133	40.71210	40.70871	40.01694	39.75263	38.83680	38.44284	36.64103	35.11110	34.12425	32.72843	31.68880	31.39876	30.40650	30.54428	30.66032	30.47103
32.81866	32.82008	32.99867	33.20617	33.58350	35.56008	36.03839	35.65965	35.16217	34.90526	34.77319	34.62374	34.52918	34.55441	34.84670	35.63367	36.03969	36.36297	36.47273	36.80979	37.18551	37.35704	38.29458	40.31475	40.81264	41.38701	41.75795	41.95094	42.01550	41.89160	41.89315	41.34583	40.72865	40.66226	40.65748	40.64478	40.08102	39.75154	39.41750	39.03825	38.29676	36.57838	35.45396	33.08498	31.53522	30.32711	30.07557	29.69011	29.86235	29.96452
32.83184	32.85002	33.08008	33.20494	33.61197	36.12695	36.03708	35.91444	35.16092	34.90403	34.56614	34.42786	34.52799	34.55323	34.69823	35.05334	36.00871	36.38178	36.46268	36.53968	36.93350	37.35585	38.47141	40.31349	40.78920	41.36355	41.69658	41.94967	41.97292	41.93003	41.55834	40.70990	39.68533	40.33043	40.47622	40.28780	39.99704	39.81364	39.55227	39.45109	38.24312	37.01452	36.18560	35.19889	32.22447	30.32634	29.55348	29.05280	28.26863	29.21112
32.86687	32.87530	33.07885	33.36581	34.03740	36.13541	36.12696	36.20841	35.91470	35.13170	34.61983	34.48761	34.02536	34.56369	34.69706	35.55071	35.77445	36.30175	36.41942	36.53663	36.79016	37.50337	39.08399	40.31269	40.78793	41.31506	41.82127	42.04839	42.00280	41.88065	40.79215	40.48070	40.38503	40.32928	40.29005	40.20380	40.02072	39.56716	39.39706	39.07320	37.49597	36.46013	36.15216	35.19798	33.25190	31.24843	29.55274	28.27491	28.16687	28.38915
32.87262	32.94431	33.35802	33.69796	34.37027	36.20619	36.35669	36.32807	36.17103	35.97279	35.28625	34.55481	34.49314	34.66404	35.13728	35.56813	35.77326	36.27774	36.38937	36.50594	36.77718	37.48542	38.98315	40.20876	40.73814	41.31380	41.86131	42.07368	42.01218	41.87940	41.55843	40.78063	40.60823	40.55249	40.51329	40.34745	39.77424	39.39425	38.89207	38.14452	36.45781	35.68948	35.49260	34.72154	33.29622	31.24763	29.55199	28.51213	28.04042	28.15232
32.59234	32.94308	33.68036	34.19072	35.58315	36.27465	36.39492	36.35701	36.17254	36.12482	35.96993	35.52448	34.64307	35.10826	35.45173	35.77745	36.27356	36.28213	36.38818	36.50941	36.67315	37.46516	38.93445	39.94720	40.48898	41.27384	41.67623	41.97615	41.97800	41.80035	41.77832	41.57387	41.56638	41.56796	40.58954	40.26355	39.91698	39.36522	38.81128	36.95125	35.61521	35.15105	35.01619	33.46246	32.30999	30.66685	29.48278	28.89514	27.99083	27.97700
31.25080	32.24363	33.25179	34.18946	35.44601	36.39226	36.98331	36.98032	36.73529	36.06166	36.04071	35.94792	35.53552	35.59667	36.41208	36.41369	36.48317	36.38563	36.40327	36.50823	37.00537	37.39881	39.31223	39.81051	40.29597	40.85322	40.98459	41.37474	41.54776	41.48595	41.31339	41.52005	41.52190	40.58659	40.39937	40.25032	40.15995	39.91736	37.56769	35.75282	35.33366	33.52218	33.38213	33.08651	32.21601	30.57339	29.45876	28.77473	27.86113	27.56470
30.21767	30.21904	32.24363	33.24738	35.42891	36.19703	36.90010	36.81199	37.39026	36.57512	35.96361	35.92248	35.95898	36.02016	36.41084	36.53670	36.60620	36.60131	36.49469	36.89029	37.12699	38.37103	39.22814	39.77958	40.04571	40.04753	40.04904	39.73508	39.79226	39.79403	39.68443	39.72810	39.76059	40.34345	40.24739	40.15701	40.10273	38.77042	37.57930	37.06281	35.75346	35.21391	33.44622	33.23305	32.21519	30.37866	29.36161	28.58194	27.77868	27.44203
29.12135	29.12269	30.14975	31.71399	32.96672	35.03148	35.93750	36.64506	36.64671	36.56498	35.86798	35.90449	35.97774	36.00265	36.02029	36.60331	36.94370	36.94462	36.96116	36.98845	37.67775	38.36981	38.96812	39.57029	39.50335	39.36971	39.32398	38.24705	38.27623	38.30747	38.34014	38.35072	38.36828	38.65018	39.98331	39.90984	38.64358	38.32907	37.18816	37.06181	36.91542	36.61267	34.97897	33.23219	31.99985	30.35692	29.32050	28.20650	27.48353	27.05326
28.24216	28.33742	28.69231	29.73546	31.60742	31.93749	33.68844	35.86203	35.91669	35.67616	35.70824	35.71451	35.78777	35.99677	36.44563	36.62814	36.89660	36.98063	36.98849	37.33047	37.67933	38.36858	38.90685	39.49737	39.36373	38.52389	37.80152	36.59926	36.60092	36.98999	37.08338	37.79241	37.77877	37.32271	37.35839	38.09240	38.21016	37.01429	36.74893	36.70686	36.85242	36.61123	35.98445	33.61743	31.99903	30.35615	29.28854	27.87863	27.20140	26.88269
27.44986	27.52416	28.06745	28.69301	29.73574	31.07337	31.93754	33.67993	34.09927	34.84970	35.38438	35.69141	35.91060	36.32492	36.43044	36.62691	36.70956	36.93517	37.31869	37.47085	38.38703	38.63877	39.10919	38.92966	38.74089	37.85291	36.59645	36.22510	35.90068	35.79388	36.73943	36.74112	35.95417	35.33892	35.30788	35.35464	35.53657	35.67806	36.06645	36.04077	36.36966	36.31381	35.44038	33.56300	31.96840	29.54043	29.28781	27.85949	26.88100	26.81862
26.80301	27.08210	27.57022	28.06768	29.29086	30.07560	31.07343	32.17636	33.62165	34.76380	35.03828	35.53943	35.82068	35.99950	36.27761	36.43607	36.25120	36.83007	37.31747	37.94252	38.43656	39.18466	39.29103	39.14809	38.89186	37.81503	36.50179	35.99803	35.70190	34.86617	34.80531	34.56773	34.22651	33.78806	33.68656	33.64068	33.77007	34.54265	34.94870	34.84650	35.42116	35.39458	34.75629	33.48806	31.96757	29.58386	28.67443	27.32049	26.73460	26.15172
26.47259	26.47383	27.11328	27.81663	29.13350	29.54047	30.09940	31.65855	32.07715	33.51688	34.58949	35.03866	35.58031	35.68995	35.76670	35.34020	35.52704	36.37170	37.05670	37.94688	39.10241	39.90657	39.85928	39.63202	39.20451	38.71383	36.97629	36.67852	36.10984	35.58148	34.86060	34.63747	34.22551	33.63656	33.17176	32.58826	33.20316	33.68012	34.43947	34.36753	34.34119	33.95652	33.55128	32.41617	31.38880	29.58310	28.01823	26.82962	26.36515	26.11088
26.07395	26.36250	26.68361	27.25538	27.90854	29.29007	29.65682	30.26766	31.82588	32.07231	32.91117	33.04760	33.56518	34.33233	34.46565	34.56934	34.99816	35.64196	36.95523	37.99069	39.10116	40.10744	40.10903	40.63008	40.60284	39.95742	38.95149	37.10676	36.84731	36.62979	35.58184	34.80022	34.61704	33.72525	33.15313	32.87086	32.93666	33.08062	33.55591	33.69028	33.45828	33.32736	32.37096	31.57420	30.09917	29.45247	27.97260	26.50004	26.32335	26.09133
26.54733	26.54860	26.95979	27.64481	28.13741	28.90743	29.73666	29.96566	30.69871	31.04733	31.74787	32.84417	32.86827	33.68843	34.47765	34.72210	34.99281	35.61463	36.42193	37.98946	38.79450	39.84660	40.65096	41.11304	41.57769	41.48908	40.49371	40.34856	39.01285	37.72345	36.64017	35.46910	34.96834	34.57738	33.25675	32.84666	32.39643	32.64144	33.04198	32.95650	32.70152	31.63125	31.52485	30.06387	29.32996	27.89491	26.50805	26.36258	26.10385	25.70108
27.67574	27.67705	28.09094	29.13029	29.65399	30.70229	30.62827	31.19434	31.44621	32.03063	33.10059	33.06238	33.77035	34.52677	34.71931	34.94532	35.53130	36.24160	36.43972	37.52125	38.72672	39.69764	41.08580	41.57445	42.38263	42.26099	42.11558	41.20845	39.98109	38.61521	37.49438	36.36480	35.24491	34.74637	33.20367	32.29343	31.87693	31.87819	32.42280	32.20601	31.32467	31.09636	29.81191	29.32780	27.66333	26.35611	25.84623	25.51142	25.46679	25.45360
31.12623	31.12772	30.77332	30.97798	32.42173	34.45296	36.56905	36.57080	34.55021	34.23227	35.36926	35.32487	35.24234	35.16737	35.16364	35.48375	35.97882	36.30823	36.80127	37.37812	38.58356	39.29243	40.77768	41.28176	41.74012	41.66675	41.31437	41.01651	39.54163	38.44186	37.64852	36.33284	35.19548	33.70874	32.31396	31.94698	31.77317	31.77442	31.27700	31.14669	30.85711	30.00153	29.45139	28.13778	26.35437	25.79138	25.01058	25.02785	25.47515	25.45299
34.32354	34.32520	33.76564	33.83652	36.34930	36.40823	37.53591	38.66658	38.58934	38.04147	37.94115	37.22599	36.08870	35.41383	35.48599	35.96983	36.19878	36.57446	36.67119	37.29362	38.35712	38.98952	39.33358	40.45632	40.88643	40.85863	39.68554	39.53854	38.41328	37.87582	36.42445	35.88411	33.51976	32.28507	32.14100	31.92652	31.79480	31.26999	31.09909	30.98329	30.80635	30.00073	29.26962	28.18906	26.32627	25.69260	25.00994	25.02723	25.02845	25.41073
35.50077	35.47599	36.44132	35.88536	36.15126	36.29157	37.90255	38.54986	39.29454	39.92660	39.88543	37.92209	36.90514	36.84042	36.65681	36.65856	36.48359	36.60201	36.80661	37.50809	38.24422	38.51036	38.68004	38.56930	38.46935	38.45354	37.67690	37.48096	37.37341	36.51450	35.88132	34.06775	32.25216	31.36025	31.35200	31.47536	31.04956	30.42390	30.47565	30.52760	30.41315	29.69672	29.26885	27.76913	26.39694	25.71418	25.01073	24.37837	24.60557	24.85400
35.47293	36.30645	36.27116	36.21628	35.88579	35.95913	37.05369	37.61934	38.37592	39.27085	38.66077	37.97752	37.32248	36.87827	36.77737	36.67797	36.67976	36.75230	37.37011	37.66126	37.94970	37.96334	38.35715	38.30457	37.68130	37.29969	36.63270	36.57121	36.46362	35.81892	34.32308	33.21870	31.45022	30.96032	30.61353	29.82454	29.32674	29.30146	29.30289	29.62617	29.57128	29.36300	28.52786	27.50977	26.75862	25.72203	25.01861	24.60375	24.60497	24.74573
36.38792	36.38972	36.32515	36.21494	35.95609	35.28332	35.43541	36.31134	36.98051	37.37368	37.37289	37.39847	37.24957	37.23792	36.83104	36.77697	36.77879	37.19342	37.52612	37.45713	37.48162	37.48344	37.31350	37.21016	36.34159	36.34339	36.35091	36.14235	35.40402	34.73521	34.40071	32.13092	31.48514	30.67120	29.82224	29.17885	28.44380	28.49010	27.90320	27.97592	28.47017	28.49274	28.26788	27.33663	26.75793	25.57570	25.24098	24.70126	24.61382	24.75931
36.46233	36.44601	36.33552	36.03437	35.45099	35.42392	35.42534	36.48491	36.99316	36.98332	37.31297	37.21851	37.24828	37.24642	36.92862	36.83159	36.97511	36.98875	37.26542	37.41370	37.40390	37.08403	36.63208	36.32983	36.23915	36.09053	36.13945	35.23565	35.16106	34.98733	34.73561	32.30823	31.62943	30.80808	29.85676	29.02351	28.45650	27.79494	27.63582	27.79770	27.81314	28.30669	27.47586	27.29281	26.39450	25.56471	25.49900	24.74875	24.64254	24.74237
36.65258	36.65441	36.49771	36.08158	36.08338	35.70208	36.50039	37.08491	37.40149	37.31011	37.21910	37.23862	37.24700	37.24887	36.94038	36.89521	36.94690	36.90497	37.26419	37.27111	37.19897	37.05772	36.46282	36.23623	35.55672	35.19277	34.46297	35.00155	35.16000	35.11426	34.16759	33.25523	31.80677	31.31489	30.78638	29.36441	28.45571	27.79417	27.52148	27.52286	27.68473	27.63426	27.33006	26.99330	26.37159	25.56406	25.15207	24.76705	24.49029	24.50074
37.25187	37.19878	37.19705	37.06171	36.86091	37.16224	38.50866	40.18393	38.56824	37.46380	37.23549	37.23453	37.23637	37.03242	36.93913	36.85536	36.90194	37.03443	37.16853	37.19593	37.17916	36.83246	36.23329	35.54036	35.04075	34.97343	34.43510	34.43684	34.60934	34.56452	34.16658	33.25425	32.22773	31.72873	30.99943	30.11144	29.31666	27.82786	27.44531	27.44671	27.39922	27.32497	26.99408	26.43341	26.00527	25.11330	24.67347	24.46196	23.92327	24.48029
37.77185	37.71881	39.42572	39.97112	39.75601	40.37536	40.23054	40.00437	38.44456	37.43272	37.23140	37.23324	37.10835	37.01544	36.90532	36.94255	37.05137	36.96669	37.11473	37.04638	36.72988	36.20735	35.52769	35.02814	35.00429	34.46701	34.28746	34.28921	34.49150	34.39224	34.06877	33.14159	32.14241	32.01391	31.48878	30.07242	29.35327	28.31005	27.32811	27.29169	27.06422	26.30244	26.29764	26.00470	25.14517	24.61918	24.54907	24.21029	23.83095	23.82438
41.12555	41.10719	41.10888	40.91061	40.72836	40.58392	40.39958	39.80669	37.94840	37.03320	37.16312	37.03154	36.97150	37.01418	36.93325	37.04824	37.24736	37.11198	36.94009	36.72684	36.32159	36.04117	35.38326	34.88373	34.39020	34.24871	34.25012	34.20023	34.14307	34.11919	33.60229	32.74847	32.00790	31.56948	30.81053	30.17601	29.20550	28.22039	27.15813	26.91936	26.15693	25.47450	25.18473	25.09866	24.61751	24.54673	24.30123	24.20354	23.80105	23.80204
41.00917	41.01127	40.80104	40.71177	40.55576	40.38157	39.79716	39.13008	36.97515	35.78901	35.48944	35.45737	35.90570	36.88282	36.84176	36.87281	36.87772	36.78329	36.67364	36.31857	36.18856	35.92277	34.75758	34.11429	33.95972	33.96148	33.53842	32.82425	32.82359	32.62841	32.60839	31.79361	30.57209	30.33870	30.17362	29.52864	28.30459	27.49473	26.43921	26.06839	25.37727	24.25788	24.25914	24.34008	24.35125	24.32324	24.26800	24.09797	24.08977	24.03214
39.19561	39.19763	39.19926	39.82761	39.82083	39.64615	39.06154	36.90687	35.71758	34.95728	34.77851	35.35925	35.37281	36.31185	36.77243	36.67120	36.51355	36.23462	36.02262	35.97815	35.86769	34.71079	34.11147	33.47930	33.23306	33.16779	32.18989	31.67821	31.61189	31.58978	31.24154	30.03233	29.12923	28.73565	28.30526	28.26370	27.49281	26.43713	25.83454	25.35070	24.20422	24.09528	23.79034	23.83174	23.87504	23.94213	24.17226	24.08792	24.03054	24.03155
34.76209	34.86109	36.19977	37.17072	37.36707	37.30714	36.51590	35.56430	34.78920	34.60435	34.63931	34.77906	35.34958	36.17156	36.37182	36.32378	36.23265	36.00937	35.92203	35.59051	34.26388	33.58706	33.05785	32.53030	32.07202	32.02878	31.06383	31.06545	30.34579	30.27103	30.02991	29.12688	28.69030	27.82768	27.69915	26.95285	26.44709	25.83533	24.93863	24.51731	24.05060	23.59565	23.63659	23.60964	23.69311	23.76614	23.94275	24.04807	24.03610	23.95387
33.41370	33.46473	34.76455	35.60407	35.60779	34.38712	34.40670	34.20738	34.03079	33.70252	34.00293	34.55569	35.02541	35.99680	36.26175	36.17943	36.13608	36.00817	35.65260	34.27310	33.61373	33.05537	32.20726	32.06936	32.02610	31.06156	30.96702	29.76298	29.03047	28.91471	28.82150	28.51867	27.81906	27.72480	26.70520	26.47378	25.80083	24.54148	24.50258	24.21511	23.77704	23.57895	23.44470	23.50312	23.24351	23.63633	23.69160	24.04747	24.03551	23.92652
32.77460	32.78934	32.81490	32.82727	33.05442	33.88619	33.90761	33.91451	33.27396	33.30217	33.70279	34.08947	34.59036	34.91340	35.77246	35.70268	35.61605	35.57418	35.03491	34.12469	33.53894	32.24577	31.27404	31.13610	31.08686	30.33824	29.74794	28.94154	28.88954	28.64417	28.40765	27.66531	27.61620	26.75265	26.10328	25.80204	24.58134	24.50062	24.19709	24.03961	23.77641	23.42061	23.42186	22.76836	22.78987	23.22690	23.64217	24.03363	24.03491	23.87251
32.00499	32.28247	32.78878	32.81537	33.28275	33.88496	33.91150	33.29105	33.35043	33.34238	33.70161	33.87134	33.97333	34.51566	34.75928	34.88411	34.78876	34.83479	34.13850	33.64216	33.14667	31.80539	31.26885	31.13511	30.54850	29.74575	29.00444	28.89600	28.65018	27.53235	27.50098	27.36452	26.78669	26.10116	25.79995	24.86750	24.54048	24.18097	24.08521	23.92429	23.52819	23.23907	23.07092	22.76270	22.81354	22.99746	23.17694	23.62107	23.65944	23.43879
32.06469	32.11187	32.79221	33.27976	33.64448	33.65692	33.61352	32.81359	33.38179	33.70017	33.94216	33.91899	33.91028	34.09900	34.42435	34.47925	34.45504	33.92077	33.63926	33.16060	32.19641	31.75925	31.45648	31.10621	30.48009	29.56256	29.08146	28.91279	27.76440	27.53153	27.50016	26.53509	25.84411	25.70914	25.32589	24.79259	24.33670	24.13303	24.05902	23.52631	23.12453	23.06339	22.94279	22.89882	22.81295	22.82152	22.88804	23.11219	23.03590	23.09338
32.10896	32.08743	32.77565	33.58659	33.64325	33.66221	32.77719	32.86546	33.01872	34.15384	34.22330	34.14123	34.25906	34.55750	34.35156	34.30175	33.70861	33.57020	32.70674	32.18019	31.82400	31.58173	31.45078	30.78032	30.14537	29.52070	29.08056	28.67636	27.76356	27.55164	26.97964	26.51257	26.00137	25.70840	25.25097	24.76542	24.28876	24.04384	23.50738	22.83717	22.87323	22.94662	22.98615	22.92895	22.81236	22.82094	22.83397	22.81635	22.99372	22.99471
32.08451	31.97839	32.67634	33.75120	33.58715	33.07573	32.33366	32.93681	33.01755	34.36473	34.74257	34.61279	35.00035	34.80087	34.35039	33.78522	33.56730	32.63495	32.22763	31.46810	31.43581	31.45676	31.21253	30.32722	29.80318	29.49560	29.04803	28.61082	28.21745	27.49731	26.95279	26.62761	26.15505	25.81315	25.25025	24.31734	23.87813	23.50547	22.83531	22.53945	22.54065	22.87740	22.89518	22.77321	22.62347	22.62448	22.70945	22.81767	23.03401	22.98821
31.95269	31.83867	33.61986	33.62164	33.54269	32.16049	32.04779	32.49186	33.71638	34.73981	34.95935	35.23676	35.06100	35.56759	35.32030	33.78408	33.56245	32.27539	31.49652	31.11390	31.07277	30.95116	30.46663	30.22831	29.60291	29.40509	29.00480	28.24396	27.49129	27.03548	26.90744	26.64006	26.13727	25.81240	25.10959	23.92341	23.74169	23.23772	22.65670	22.58893	22.54004	22.58263	22.71947	22.73535	22.60445	22.61255	22.70888	22.82601	22.85402	22.85502
31.77903	32.80510	33.46520	33.46699	32.49574	31.78723	31.99317	32.14368	33.71519	34.73859	34.95813	35.26205	35.64404	35.66309	35.42329	35.25821	33.62969	32.23841	31.19258	31.12625	31.05396	30.98007	30.56706	30.22734	29.49421	29.15481	28.31412	27.50382	27.03321	26.90823	26.51958	26.43505	26.35567	25.89104	25.30760	24.02906	23.61391	23.36542	22.74209	22.68095	22.58954	22.58391	22.71887	22.72766	22.63913	22.65952	22.67020	22.71898	22.83615	22.84310
32.39182	32.58215	32.51059	32.47948	31.56511	30.79445	31.84078	32.10210	33.66053	34.45755	34.95691	35.85725	35.87145	35.75720	35.69291	35.42399	33.42025	32.30571	32.03015	31.19326	31.12690	31.02791	30.73002	30.32687	29.56399	28.91603	28.31325	27.50298	27.01285	26.51760	25.88904	26.33628	26.27297	26.01456	25.37492	25.13652	24.02970	23.53645	23.29414	23.22534	23.14801	23.09893	22.98136	22.90832	22.83325	22.67927	22.68287	22.76191	22.87908	22.85584
32.57912	32.48377	32.48520	32.10790	30.55878	30.79333	30.98854	32.02889	32.98053	33.89999	34.95569	35.85601	35.96743	36.39834	36.31437	35.66479	34.55987	32.68027	32.20271	31.89560	31.40121	31.08573	30.81462	30.35559	30.01610	29.49399	28.54690	28.11371	27.11509	26.35494	26.06325	26.05994	26.02870	25.69685	25.43987	25.23929	24.65306	24.04097	23.54134	23.50403	23.48735	23.42006	23.19413	22.98146	22.98272	22.90980	22.91105	22.91230	22.90763	22.91925
32.60228	32.48254	32.08079	30.40490	30.43884	30.65187	30.98742	31.88087	32.97239	33.71777	33.95167	35.30259	35.83833	36.32502	36.15364	36.04819	35.25701	34.50292	32.57552	32.18158	31.81862	31.24202	30.99543	30.76719	29.98887	29.60346	29.15882	28.44573	28.00340	26.28990	26.01995	25.92918	25.54754	25.54870	25.43914	25.32174	25.15115	24.65961	24.09360	23.86148	23.59069	23.58891	23.46943	23.20756	23.21424	23.21529	23.34469	23.41357	23.03148	23.12374
32.53039	32.36605	32.02919	30.21942	30.00075	30.57840	30.94340	31.98155	33.24998	33.94894	34.08288	34.40657	34.99362	35.55219	36.04499	35.46646	35.19816	34.39668	33.89605	32.36688	32.08147	31.63701	31.02569	30.74311	29.83536	29.48439	29.12303	28.48104	27.79101	26.45739	25.95964	25.50995	25.45419	24.74387	24.74524	25.05783	24.57512	24.36487	24.09422	24.09558	24.08792	23.92088	23.92033	23.86824	23.35356	23.35462	23.41169	23.41893	23.42025	23.30241
32.33744	32.22208	31.67255	29.81624	29.99966	30.41371	31.03573	32.36446	33.99611	34.22165	34.41745	34.29472	34.82932	34.80200	34.76328	35.03580	34.36155	34.24500	33.63350	32.27747	31.93151	31.79189	30.91167	30.58957	29.72651	29.16687	28.55869	27.88065	26.90691	26.41833	25.61298	25.49266	25.27650	24.66661	24.54325	24.55833	23.91509	23.86210	23.88564	24.09492	24.09626	24.09734	24.10863	24.06243	23.91352	23.40650	23.40780	23.40910	23.41043	23.62250
32.21905	31.79052	30.60125	29.87277	30.14219	30.41261	31.36824	33.17128	34.33106	34.58282	34.50908	35.03355	34.84578	34.01138	33.89898	33.42614	33.34339	33.22433	32.09135	31.82407	31.76027	30.90926	30.62596	29.80299	29.07230	28.58628	27.87821	26.90459	26.51200	26.11169	25.55143	25.40285	25.28757	24.61772	24.27118	23.73488	23.75797	23.64321	23.54199	23.56554	23.91441	24.09670	24.10799	24.10934	24.11068	23.91400	23.73246	23.68368	23.66422	23.65537
32.27359	31.78932	30.03098	29.87167	30.18665	30.50762	31.38339	33.32770	34.77587	35.63771	35.49846	35.10765	35.03428	34.13669	33.91765	33.48592	33.34227	32.22974	31.85888	30.88249	30.81864	29.88750	29.38453	29.15580	28.62938	27.75151	26.91262	26.50971	26.13022	25.81701	25.42335	25.37990	24.85126	24.59616	24.31773	23.74413	23.62966	23.48818	23.51913	23.52189	23.87076	23.87184	24.09743	24.10871	24.12884	24.08411	24.07128	23.85544	23.73199	23.72314
32.26260	31.78812	29.91437	30.00439	30.42908	30.88585	32.33144	34.22985	35.75999	35.68357	35.64152	35.56493	35.48415	34.97974	34.53765	33.91840	33.45183	32.26308	31.99873	30.91217	30.01554	29.46501	29.21742	28.69103	28.18143	27.28765	26.91179	26.34760	26.03444	25.28783	25.12276	24.86850	24.76052	24.72131	24.40680	23.80468	23.49536	23.49644	23.50667	23.79316	23.81530	23.85892	23.87778	24.06271	24.10979	24.10287	24.21856	24.07204	23.76213	23.76322
32.24743	31.57562	29.91873	30.09345	30.47244	31.65316	33.16205	34.62023	35.80584	36.30348	36.22056	35.81107	35.65639	35.62217	35.07255	34.60358	33.76296	33.28363	32.18398	30.99068	30.23990	29.89782	29.04980	28.67524	28.18054	27.26413	26.91095	26.34679	25.39168	25.09627	24.76496	24.72276	24.71944	24.54839	24.44254	24.32731	23.80538	23.53736	23.79114	23.79251	23.85624	23.85828	23.75832	23.75967	23.95852	24.10226	24.23733	24.24769	23.87122	23.88507
31.63276	30.68742	29.87315	30.13417	30.43507	32.17672	33.85157	35.57291	36.43172	36.37581	36.19000	35.65315	35.61890	35.09812	35.06252	34.46986	33.76183	33.30020	33.20156	31.82028	30.91376	30.24064	29.10525	28.81379	28.13667	27.51257	26.84605	26.17087	25.39327	24.80462	24.74661	24.50950	24.47736	24.46717	24.43287	24.29922	24.25608	24.10871	23.84179	23.85802	23.85938	23.86284	23.76620	23.95654	23.95790	24.06301	24.24570	24.39929	24.17444	24.17555
30.68030	29.80904	29.87204	30.15723	30.55549	32.59351	33.92876	35.53818	36.41571	36.33316	36.15573	35.62867	35.09536	34.01608	33.60439	33.78164	33.55437	33.26947	32.69865	31.92154	31.45910	30.90383	29.92389	29.03669	28.13579	27.55894	26.84227	26.23242	25.26036	24.94635	24.76583	24.68304	24.44357	24.43858	24.37762	24.29514	24.22529	24.09812	23.98962	23.85737	23.85874	23.85984	23.95453	23.95591	23.95728	23.96740	24.22496	24.57033	24.64750	24.79386
29.79177	29.45997	29.71090	30.15612	30.55172	32.51193	33.83783	35.73276	36.32982	36.28633	36.15446	35.62371	34.82028	33.75406	33.60324	33.51542	33.31993	32.87196	32.59357	31.89213	31.25042	30.76636	30.11553	29.12481	28.25933	27.55809	26.82255	26.24133	25.50512	25.03700	24.86553	24.68763	24.57921	24.47645	24.32968	24.32636	24.26044	23.93371	23.87226	23.77565	23.77703	23.77556	23.86269	23.90283	23.93884	24.01216	24.40490	24.54525	24.73766	25.13796
29.44692	28.78619	29.03708	29.99498	30.46091	32.43128	33.74784	35.68175	35.98997	36.21144	35.86046	34.92168	34.76281	33.75291	33.60768	33.10371	32.92060	32.87878	32.59250	31.29364	30.89540	30.83672	30.11456	29.26927	28.49582	27.80101	27.13815	26.28386	26.02312	25.13673	24.81093	24.59271	24.49239	24.34788	24.33228	24.32661	23.90641	23.84990	23.77030	23.77501	23.77308	23.72741	23.71652	23.63175	23.67188	24.05786	24.40429	24.60980	25.13619	25.65736
28.78341	28.81560	29.01822	29.24307	30.86833	32.39782	33.62531	35.11744	35.90842	35.90398	35.59422	35.07433	34.83413	33.91138	33.34150	33.10259	32.93251	32.81962	32.17171	31.12756	30.86835	30.77481	30.04012	29.26648	28.47771	27.80014	27.06080	26.28305	25.93286	25.06654	24.56315	24.48741	24.15305	23.95828	23.94267	23.81525	23.81666	23.45849	23.50238	23.53382	23.53519	23.48620	23.62976	23.63114	23.65379	23.64432	24.19185	24.69438	25.53373	25.65675
28.81282	28.46103	28.99483	29.24199	30.86721	32.35156	34.36570	34.89835	35.23999	35.27441	35.28307	35.06460	34.93924	34.01793	33.34036	33.10147	32.79584	32.38255	31.63043	31.09074	30.88393	30.75894	29.89578	28.81213	28.04830	27.60136	26.58632	25.88521	25.52432	24.56124	24.48525	24.17124	23.47852	23.40542	23.38271	23.48704	23.43500	23.45784	23.36514	23.36985	23.37121	23.53424	23.62913	23.63052	23.48042	23.54778	23.95952	24.23780	25.49308	26.49015
28.29399	28.45996	28.99375	29.92545	31.06025	33.24178	34.08917	34.27958	34.83701	34.84693	35.03996	34.97134	34.84832	34.01119	33.30158	32.91273	32.42701	32.15344	31.64843	31.10759	30.77691	30.57417	29.20609	28.45337	27.92086	27.00557	26.17661	25.52203	25.17336	24.48334	24.20553	23.50054	23.42393	23.40475	23.33851	23.33895	23.34035	23.35509	23.32327	23.32197	23.35988	23.49549	23.53800	23.62990	23.60673	23.36428	22.98412	23.37909	24.42037	26.12139
28.29292	28.45889	29.10671	30.32139	31.89975	33.26521	33.97314	34.05170	34.16555	34.29506	34.30462	34.69788	34.67341	34.00709	33.15934	32.63599	31.95738	31.75794	31.57346	30.81858	30.57139	29.68726	29.04704	28.26186	27.85103	26.56993	25.54379	25.19519	24.50241	24.22489	23.54191	23.54330	23.50123	23.40407	23.33974	23.34112	23.30880	23.32124	23.33553	23.38324	23.43943	23.49697	23.62103	23.62929	23.60612	22.82866	22.79734	22.64353	22.64489	25.14770
28.47238	28.56622	29.34319	30.81408	31.76521	32.72343	33.45252	33.88426	33.86239	33.85974	33.89005	33.96595	34.00388	33.40700	32.89748	32.43091	32.22783	31.95820	31.49444	30.60996	29.86449	29.20281	28.29265	27.94057	26.79508	26.24011	25.21461	24.52476	23.99337	23.29399	23.62057	23.59126	24.11922	23.69822	23.46808	23.39101	23.31949	23.20313	23.32921	23.38260	23.49523	23.49634	23.84227	23.73904	23.65863	22.64187	22.30134	21.92836	21.84839	22.17301
28.59038	28.63062	29.64628	30.97939	31.70967	32.58746	32.70427	33.46541	33.47808	33.48982	33.29174	33.34484	33.32994	32.91261	33.01371	33.34756	33.34956	32.91542	32.05676	31.49531	29.86352	28.83527	28.30039	27.28186	26.61229	26.06603	25.03124	24.69451	24.29803	24.17781	24.11901	24.22242	24.22386	24.13813	23.75368	23.80666	23.51508	23.36578	23.36717	23.44877	23.51774	23.77783	23.90995	23.78891	23.53421	23.42336	22.10984	21.70946	20.05837	20.17324
29.47301	29.63169	30.72040	31.05726	31.85126	32.17881	32.58782	33.18523	33.20533	33.18159	33.19669	33.13056	33.35844	33.15443	33.39278	33.34646	34.00968	36.40661	35.97223	34.40025	31.55272	29.86434	28.60142	27.30744	26.74840	26.07418	25.76390	25.29105	24.88604	24.33371	24.35864	24.40761	24.38688	24.36918	23.97289	23.84371	23.80839	23.80056	23.71391	23.71536	23.66927	23.73798	23.63358	23.76750	23.48398	23.32871	22.11137	20.64077	19.95390	19.36661
30.74983	30.72383	31.04821	31.77977	31.81431	32.07696	32.09924	32.54774	32.77160	32.95121	32.95282	33.09734	33.22993	33.15331	33.39166	34.00650	34.37182	36.45284	39.14763	38.59582	34.96315	31.78202	29.86485	28.60223	27.17093	26.89669	26.22391	26.17507	25.74722	25.21594	25.11377	25.08647	24.89961	24.46642	24.15326	24.03600	23.89200	23.85630	23.80529	23.70707	23.61645	23.63103	23.54272	23.37261	23.45218	23.26195	22.05882	20.62654	19.22152	19.09666
32.57533	32.11620	31.87240	31.96866	31.92276	31.95135	31.95288	31.98551	32.05560	32.62888	32.74312	32.79715	32.72765	32.70954	33.10715	33.59799	34.35303	37.33503	39.14634	38.59456	37.55670	34.59914	31.40606	29.30398	27.84894	27.12071	26.62806	26.63331	26.60561	26.51652	26.34109	26.11253	25.37031	24.64442	24.21493	24.03533	23.89133	23.83343	23.95797	23.88056	23.46840	23.03304	22.77072	22.65397	22.71434	22.13865	21.34539	20.32486	19.22104	18.56145
35.26897	34.96222	33.12714	32.63622	32.08626	32.07239	32.07394	31.80065	31.96492	32.00341	32.47688	32.25283	32.20872	32.04601	32.27811	32.90817	33.59892	37.12043	39.14506	38.83365	37.67868	35.72322	31.44504	29.57969	28.66412	27.31912	26.75792	26.79306	26.71422	26.92762	27.42282	27.22276	26.11335	25.32046	24.21424	23.89438	23.83161	23.95585	23.79574	23.76321	22.95004	22.21478	21.64628	21.76842	21.65351	21.43999	20.32310	19.64710	19.26310	18.62547
40.59029	39.67116	36.91311	35.45587	34.00538	32.51917	32.33161	32.10729	32.03194	32.47412	32.24975	32.10794	31.83423	31.87465	31.75002	32.02620	32.48514	33.77913	36.96991	38.23166	36.61152	35.76996	32.16960	30.10830	29.24102	27.44522	27.35777	27.15374	27.05726	27.57364	28.24690	27.29469	27.03370	25.31973	24.15875	24.00008	24.04282	24.08452	23.71713	23.00292	22.18191	21.64436	21.52086	21.53622	21.41280	20.57519	20.05230	19.58423	19.21111	18.66350
44.36968	44.32029	42.44220	41.73649	39.19660	35.69341	34.69418	34.33991	33.58909	33.40866	32.47459	32.11425	31.65198	31.54429	31.64390	31.68026	31.72691	32.48602	34.79335	36.46950	36.09080	34.98371	32.37455	30.30500	29.50143	28.26041	27.52315	27.45232	27.42581	28.39765	28.27686	28.11880	26.97954	25.22494	24.57369	24.33150	24.14030	23.82483	23.32569	22.26352	21.68298	21.19530	20.96206	20.95249	20.70026	20.64176	20.05207	19.61635	19.08588	18.65312
44.31591	44.31846	45.10175	45.64389	45.17451	43.43045	40.83414	39.67434	36.82136	33.79101	33.36795	32.11877	31.65086	31.54305	31.54490	31.69828	31.72807	32.02510	32.60366	34.58381	35.40388	35.16187	32.42431	30.36591	30.00467	29.17888	28.17174	28.07202	28.13092	28.17652	28.11631	27.62586	26.64458	24.74187	24.38033	24.17209	23.86729	23.32372	22.26156	21.93930	21.16572	21.07015	20.96154	20.63614	20.52660	20.14821	19.93961	19.45578	19.08531	18.64235
44.16555	44.16809	45.06120	45.24257	45.55347	44.90680	43.82580	41.20660	39.37252	36.58193	33.68600	32.73690	31.65249	31.51119	31.51303	31.51487	31.50603	31.50020	32.02849	33.20926	35.36655	35.16358	33.46208	31.43214	30.00609	29.20962	28.12335	27.97800	27.83760	27.66874	27.62551	26.61069	25.56355	24.38188	24.25677	23.62925	23.34417	22.48683	21.93801	21.16444	21.06866	21.07105	20.63579	20.41726	20.36412	20.25995	20.04439	19.44713	18.98509	18.69063
42.90695	42.90940	43.85968	44.59461	45.11237	44.49668	43.82814	41.48836	39.55770	36.68284	35.01891	33.31884	31.62065	31.49979	31.31684	31.08446	31.00302	31.18836	31.39517	31.71725	33.03984	33.56265	33.37490	31.43365	29.99683	29.19287	27.97767	27.68649	27.55302	26.48983	26.44840	25.59109	24.42659	24.18414	23.48837	22.55274	22.51911	21.96535	21.16412	21.06833	21.04567	20.57728	20.29341	20.36377	20.25960	20.44196	20.16558	19.43328	18.98586	18.97104
42.90924	42.80926	42.74387	42.89373	44.23225	44.40800	43.98753	41.77773	39.21204	37.50098	36.19828	34.02116	32.30884	31.32850	31.11701	30.79548	30.69051	30.41553	29.77602	30.11876	31.41423	32.25528	31.43381	30.65800	29.28927	28.57422	27.97899	27.68779	27.07659	26.49106	25.67956	24.48768	24.06905	23.58677	22.78892	22.58020	22.21368	21.49349	21.10581	20.20725	20.19142	20.19253	20.10960	20.14047	20.21887	20.16524	19.85770	19.37466	18.98852	18.80813
45.38622	42.97232	42.36181	42.36423	42.35095	43.92338	43.63642	41.77994	39.21410	38.85695	37.18631	35.11572	33.75980	32.13946	31.09768	30.57364	29.94973	29.33278	28.78550	28.78714	29.72773	30.77052	30.57355	29.21965	28.57393	28.09063	27.86757	27.35676	27.07928	26.16392	25.31870	24.49022	23.67243	23.49042	22.88866	22.69032	22.30253	21.42792	20.71224	20.67147	20.22191	20.10707	20.09642	20.02624	20.05671	19.85926	19.53177	18.98818	18.46911	18.51366
46.55023	46.42180	43.16049	42.17717	42.06062	41.73805	41.66794	40.94164	39.10141	38.59830	37.09950	34.97860	33.68812	32.03144	30.93847	29.93115	29.57405	28.46455	28.46618	28.28571	28.28733	28.37251	28.46665	27.85716	27.76994	27.27390	27.17548	27.04339	26.64436	25.58253	25.25564	24.88054	23.72316	23.49904	22.89913	22.72285	22.36634	21.42886	21.16744	20.66521	20.51860	20.12285	20.02593	20.01670	19.82121	19.53334	18.98098	18.90686	18.46986	18.51441
45.58183	45.58443	42.37165	41.38823	40.52691	40.43348	40.42230	39.10125	38.59817	37.09934	36.39450	33.60479	32.56038	31.05395	30.12909	29.74479	29.28994	28.09388	27.20008	26.73785	26.73938	26.74089	26.16515	26.16664	26.67547	26.47869	26.43297	26.40332	25.48451	25.15100	25.05138	23.92726	23.58728	22.89885	22.72257	22.66293	22.45883	22.05496	21.63294	21.51609	20.77894	20.43205	20.02679	19.83933	19.54580	18.90641	18.90750	18.84321	18.51408	18.33591
34.08313	34.08506	35.82880	35.95534	37.34763	37.34973	36.56595	36.56754	36.28611	36.12159	33.30445	32.19220	30.78472	30.00668	29.67856	29.22183	28.01347	26.58681	25.83677	25.89251	25.89398	25.33494	24.94960	24.32963	24.32297	24.49624	24.43907	24.44047	24.15982	24.15507	23.91899	22.82982	22.17509	22.18059	22.18185	22.26644	22.21009	21.86065	21.53065	21.24491	20.76142	20.25520	19.71280	19.54550	18.84510	18.85372	18.84292	18.51424	18.42392	18.46561
28.05561	28.04232	28.98034	29.52729	29.52896	30.33681	30.53119	30.53000	30.43440	31.23439	31.15170	30.29361	29.14106	27.73072	27.06267	26.62922	26.45749	25.79555	24.88888	24.93983	25.02921	24.94941	24.82996	24.13724	23.15333	22.43652	22.47980	22.48107	22.61797	22.54040	22.16470	22.10502	22.09117	21.35486	21.33624	21.29857	21.32361	21.27523	21.19409	20.72903	20.24312	19.45461	19.00718	18.84482	18.84589	18.84262	18.51395	18.55138	18.59307	18.51974
27.58218	27.07328	26.79323	26.36000	26.36148	26.68870	26.69020	26.71128	26.57925	26.89565	26.87122	26.45464	25.94256	24.98616	24.86886	24.91934	24.46270	24.20413	24.33587	24.70507	24.86322	24.82978	24.65934	23.84507	22.42501	21.52115	21.10585	21.06218	21.71201	21.69860	21.68329	21.59100	21.22706	21.13614	21.06319	20.57687	20.57804	20.57023	20.37983	19.94089	19.44301	19.00693	18.84455	18.45349	18.45453	18.46312	18.16411	18.59040	18.64721	18.66007
27.07518	26.79326	26.04192	25.43548	25.42511	25.16268	24.95385	24.93069	24.86983	24.75370	24.71889	24.22803	23.49748	23.49880	23.60722	23.71345	23.76147	23.92595	24.11419	24.61095	24.74313	24.65918	24.62421	23.84624	21.52098	20.80298	20.63266	20.60312	20.85818	20.84471	20.73585	20.70205	20.54804	20.53973	20.50311	20.04843	19.56478	19.52727	19.25648	19.21301	18.97645	18.71017	18.54485	18.43300	18.45530	18.32721	18.19754	18.27745	18.65976	18.70144
27.16021	26.58919	25.51567	25.42510	24.76303	24.27199	24.24881	24.30053	24.17354	23.57360	23.55084	22.89266	22.88501	22.93489	23.02971	23.24646	23.31995	23.50517	23.89215	24.15257	24.54557	24.49782	23.89849	22.66228	20.81273	20.15697	20.24192	20.48637	20.62465	20.79172	20.69891	20.57996	20.53955	20.50290	19.67707	19.52029	19.52138	18.97116	18.68707	18.57741	18.57842	18.51912	18.40724	18.43378	18.31940	18.33235	18.26632	18.27818	18.67440	18.70218
27.52444	26.72459	26.00230	25.42653	24.74844	24.23559	23.80693	23.64008	23.21149	23.04372	22.84037	22.43884	22.30491	22.35475	22.36351	22.44262	22.53748	23.04166	23.49538	23.97731	23.97864	23.77343	23.70212	22.70163	20.87464	20.31625	20.31735	20.49631	20.61523	20.79269	20.68382	20.58092	20.44704	19.68726	19.29786	19.10244	18.80928	18.25911	18.24829	18.50477	18.50199	18.36934	18.26420	18.10820	18.13897	18.22920	18.26706	18.36208	18.69594	18.70784
29.35505	27.85446	26.72752	26.00518	24.74981	23.97898	23.64009	23.21147	23.03853	22.80253	22.28997	22.30488	21.76741	21.70794	21.67627	21.87965	22.52379	22.56157	23.08414	23.58683	23.75666	23.73575	23.76701	23.37002	21.85616	20.46460	20.43218	20.51238	20.84775	20.79366	20.69942	20.50541	20.36485	19.44512	19.14808	18.86103	18.44798	18.26464	18.12724	18.14370	18.27242	18.28997	18.11269	18.10010	18.13275	18.17672	18.29347	18.41336	18.72644	19.10983
35.52129	31.25145	28.44381	27.57541	25.90879	24.25248	23.64140	23.07532	22.59717	22.19504	21.53560	21.71003	21.71118	21.74304	21.75930	21.92777	22.43856	22.52913	23.08529	23.10257	23.13168	23.49794	23.52749	23.44380	22.11091	21.24988	20.50735	20.54167	20.88131	20.80833	20.65448	20.50255	20.26805	19.46112	18.88307	18.63196	18.33907	18.17564	18.17432	18.13187	18.15869	18.11249	18.07483	18.13251	18.17650	18.19023	18.29421	18.48543	19.12844	19.12281
39.17860	36.70058	32.48605	30.49628	27.52041	25.81441	24.16313	23.09876	22.65219	21.56450	21.56270	21.55976	21.71515	21.71633	21.87768	21.90719	21.90834	22.44092	22.75060	22.80278	23.00521	23.13404	23.52864	23.46949	23.41056	21.29385	20.97593	20.91380	20.95642	20.88343	20.81043	20.56206	19.93741	19.54208	18.91462	18.63280	18.52985	18.33758	18.18929	18.16619	18.11228	18.09544	18.11623	18.17626	18.19001	18.19381	18.43464	18.72989	19.12919	19.68015
38.92345	37.33799	35.98126	33.78145	30.11001	27.39883	24.93949	23.55835	22.74259	21.72709	21.56681	21.56386	21.71629	21.93553	21.80614	21.78372	21.78486	21.90675	22.40551	22.71612	22.80798	23.05066	23.13204	23.49543	23.24328	22.27297	21.03215	20.97993	20.99375	20.92548	20.88553	20.61447	19.99687	19.67801	19.33315	19.02043	18.82475	18.51069	18.20236	18.15839	18.13526	18.13684	18.15876	18.18383	18.19359	18.62459	18.70697	18.82277	19.12996	19.68093
37.12443	36.90597	35.47467	33.14198	29.88396	27.91205	25.90095	24.37566	22.74381	22.60202	21.89852	21.87988	21.83383	21.65324	21.62370	21.61731	21.62741	21.34704	21.47279	21.94481	22.12223	22.34832	23.08559	23.18410	22.94176	22.34579	21.07090	21.04890	21.05326	20.99066	20.89027	20.82573	20.61653	19.78798	19.37700	19.22770	19.02231	18.53182	18.22677	18.21709	18.21804	18.18532	18.19448	18.28426	18.50987	18.70672	18.79987	19.10807	19.48148	19.68171
29.82347	29.73673	29.70430	29.70314	27.91214	26.04670	25.89812	24.73629	23.54804	22.55088	22.48057	21.68427	21.60651	21.11659	21.12618	21.16365	20.84498	20.90556	21.02421	21.21330	21.98975	22.16825	22.44170	22.92392	22.92218	22.86392	21.95904	21.13240	21.12223	20.99163	21.46920	21.45662	20.82780	20.50863	19.71568	19.35213	19.29404	18.66821	18.66323	18.66423	18.33936	18.34034	18.31079	18.48414	18.64141	18.73126	19.05435	19.65660	19.65765	19.74478
26.23363	26.23502	26.08669	26.01273	25.97259	25.89817	24.73638	24.22896	23.35588	22.48317	22.32277	21.48339	20.99790	20.99478	19.90277	19.75740	19.81080	19.91862	20.14079	20.26453	21.05238	22.10996	22.41012	22.92360	23.00494	22.92448	22.73483	21.81870	21.15247	21.55792	21.55801	21.55392	20.99071	20.56811	19.92271	19.82154	19.39133	19.33412	18.81731	18.79212	18.79308	18.81344	18.81441	18.76786	18.77122	19.03804	19.65591	19.74063	19.74451	19.81989
25.41516	25.41650	24.47600	24.34404	24.10104	23.71366	23.57669	23.35592	22.53438	22.26476	21.38140	20.97011	20.97118	19.80017	19.34188	19.36177	19.50910	19.51155	19.64190	19.90829	20.29492	21.05448	22.13107	22.91006	22.97040	22.99260	22.95058	21.95642	21.75558	21.67316	21.70253	21.64320	21.58201	20.99272	20.62113	19.94811	19.82347	19.57149	19.37043	19.28528	18.86619	18.86671	18.85681	18.85781	18.96817	19.24393	19.65671	19.74426	19.81963	19.89390
25.41660	24.51953	24.30259	23.84247	23.57694	23.17313	22.91402	22.53443	22.01081	21.34228	20.53852	20.11825	19.46306	18.94299	18.98312	19.06121	19.10762	19.14307	19.37212	19.67590	19.91032	20.92961	21.10664	22.00265	22.91231	22.95805	22.95921	22.86105	21.98308	21.97809	22.24948	22.05513	21.99585	21.58408	21.27565	20.72741	20.58541	20.32384	19.97153	19.37229	19.30195	18.97381	18.96202	18.97788	19.22484	19.31903	19.76861	19.78142	19.91034	20.01137
25.48972	24.52091	23.90057	23.56857	22.90035	22.61151	21.99211	21.75205	21.34237	20.53856	19.36162	19.31219	18.91846	18.73782	18.74906	18.80101	18.81045	18.84541	19.09518	19.21931	19.48011	20.03548	20.99780	21.21024	22.17916	22.69187	22.85457	22.90721	22.68813	22.38530	22.30289	22.64668	22.74246	22.17699	21.75786	21.14087	20.62364	20.36067	20.05582	19.88659	19.72777	19.67827	19.67926	19.59322	19.59425	19.76838	19.79609	19.84196	19.92530	20.01215
26.95974	25.16621	23.91700	23.56988	22.72957	22.36653	21.80643	20.93734	20.21820	19.35600	19.30373	18.91004	18.72698	18.68825	18.72457	18.52455	18.56842	18.57788	18.77256	19.21744	19.48107	19.94179	20.51481	21.21125	21.94935	22.27907	22.55966	22.71230	22.46549	22.38867	22.73911	23.02499	22.93707	22.65632	22.03749	21.62912	21.10750	20.17457	20.05670	19.87943	19.85344	19.72964	19.72587	19.69717	19.72792	19.78405	19.79689	19.95573	20.00637	20.12782
27.61104	26.96265	24.78341	23.78149	22.74027	22.36919	21.46959	20.47940	19.46285	19.24726	18.91008	18.34051	18.20449	18.20544	18.11025	18.04379	18.08054	18.26381	18.63749	18.75261	19.52404	19.94276	20.57291	21.35952	21.85088	22.32989	22.54152	22.65089	22.52136	22.86274	23.11742	23.74795	23.06290	22.85345	22.55795	21.72689	21.11080	20.19718	19.89956	19.54718	19.54815	19.56521	19.69933	19.73008	19.75488	19.79081	19.92343	19.99810	20.23759	20.40390
27.68380	27.60789	26.17316	24.11212	23.12427	22.37044	21.47078	20.48053	19.26623	19.06869	18.50674	18.20976	18.08674	18.08767	17.72937	17.58150	17.60030	18.12817	18.34449	18.67041	18.94847	19.87403	20.76552	21.24747	22.02388	22.39459	22.69864	23.84474	23.84124	23.74153	23.99160	23.82315	23.68917	23.06412	22.65812	21.77555	20.98602	20.47311	20.04315	19.61064	19.56504	19.57832	19.65063	19.74082	19.79065	19.92322	19.98233	20.35677	20.42300	20.62592
27.67924	26.74762	25.87795	24.75136	23.11047	22.35462	21.42999	20.38374	19.25542	19.01631	18.50775	18.04153	17.94445	17.72945	17.56406	17.58147	17.60120	17.78325	18.17094	18.47467	18.98365	19.70419	20.97417	21.51002	22.14432	23.08701	24.36743	24.67463	24.67581	24.65252	24.48826	24.42466	23.82543	23.64889	23.03093	22.40965	21.38721	21.00643	20.49672	20.05496	19.69625	19.69725	19.76956	19.80921	19.92306	19.93489	20.32212	20.47725	20.62567	20.79781
25.96458	25.87817	24.94935	24.06150	23.10657	22.35587	21.43118	20.38533	19.19274	18.88081	18.32059	17.94455	17.77918	17.55895	17.52045	17.55248	17.64882	17.84692	18.26152	18.56408	19.10869	19.73580	21.01093	21.61002	23.08692	24.38319	25.40529	25.40656	25.20574	24.65957	24.59071	24.48171	24.86552	24.70524	23.53217	23.17571	21.63244	21.38134	21.00836	20.94048	20.33208	20.29149	19.99516	19.93374	19.93474	20.17730	20.47708	20.59616	20.79757	21.01447
24.96718	24.94957	24.06164	23.14538	22.68817	21.83185	21.41125	19.92940	19.19379	18.77255	18.36499	17.96674	17.81598	17.46191	17.47595	17.46481	17.72222	17.97449	18.30760	18.70986	19.20116	20.15426	21.01192	22.53181	23.63752	24.38431	25.42226	25.42260	24.99297	24.64312	24.58856	25.03253	24.86664	24.70635	24.57446	23.42734	22.93685	21.63448	21.55570	21.46613	20.98819	20.35005	20.15776	20.04281	20.17763	20.31928	20.57238	20.88774	20.97644	21.30676
23.42752	23.33578	23.10990	22.70198	21.85137	21.54108	20.21016	19.96069	19.21230	18.54500	18.22022	17.99932	17.47469	17.45823	17.45618	17.55897	17.64490	18.13536	18.39157	18.84357	19.47933	20.60142	21.98500	22.53285	24.21788	24.78946	25.42343	25.42376	24.99410	24.58844	24.55944	24.95462	24.88856	24.71735	24.60342	23.47996	22.98129	22.18694	21.68697	21.62175	21.56628	20.40899	20.34562	20.34664	20.34766	20.52636	20.84977	21.04679	21.30652	21.58043
22.12489	22.12599	21.84749	21.76841	21.05751	20.30838	20.13410	19.54920	19.15843	18.57007	18.25470	17.87560	17.53695	17.45627	17.55900	17.62121	17.81189	18.39156	18.81718	19.46750	20.54752	21.33011	22.25392	23.69818	24.78382	25.33429	25.95940	25.95975	25.35790	24.56910	24.49825	24.81753	24.85188	24.78127	24.32141	23.77681	22.92356	22.23135	21.95851	21.93921	21.67563	21.26936	20.89511	20.88339	20.80279	20.82549	20.97059	21.30441	21.55847	21.85036
21.66570	21.67856	21.22847	21.06332	20.44135	20.32413	20.21021	19.46528	19.17740	18.64986	18.34201	17.96053	17.85447	17.55910	17.61747	17.78819	18.40196	19.02804	19.41797	20.62731	21.28366	22.14978	23.62611	24.69506	25.12644	25.36221	25.82392	25.92840	25.78090	25.27152	24.50773	24.48654	24.70990	24.48558	24.32586	23.89353	22.92854	22.51545	22.23334	22.21660	22.01247	21.73239	21.32601	21.31195	21.39172	21.39271	21.42912	21.43909	21.58199	21.89088
20.90426	20.76276	20.45802	20.40607	20.40660	20.27024	19.64192	19.57107	19.48657	18.93247	18.41423	18.27992	18.10853	17.94594	17.82977	18.25354	18.94831	19.38494	20.56083	21.58960	22.14749	23.48465	24.07285	24.99511	25.12762	25.36339	25.45666	25.79290	25.78207	25.76521	24.86674	24.50995	24.49255	24.51030	24.41059	24.32994	23.87494	22.98418	22.93565	22.93381	22.30261	22.06823	22.02761	22.01451	22.25133	22.25236	21.96838	21.58178	21.84154	22.30900
20.76953	20.46484	20.20572	20.19780	19.93624	19.91545	19.64630	19.53998	19.43732	19.41132	18.96272	18.32523	18.32606	18.45054	18.54856	18.87337	19.07479	20.45880	21.51154	22.04896	23.15808	23.94690	24.15300	24.79374	25.14228	25.20763	25.21714	25.57551	25.79580	25.78729	24.97316	24.65329	24.55314	24.59878	24.51258	24.41574	24.34705	23.91964	23.72746	23.27202	23.03498	22.31596	22.31698	22.83922	22.84033	22.38333	22.40614	22.44220	22.58781	22.74299
20.97097	20.83344	20.22807	19.97080	19.95055	19.93824	19.67048	19.56745	19.49121	19.49208	19.49302	19.06042	19.11364	19.20798	18.87534	19.00788	20.45882	21.06005	21.71801	22.81349	23.89003	24.08422	24.11558	24.47866	24.90896	25.21716	25.28962	25.58505	25.83881	25.84563	25.20189	24.99818	24.74659	24.85259	24.79429	24.98266	24.94063	24.87547	24.07468	23.72962	23.27405	23.07695	23.05013	23.02385	22.85542	22.41190	22.49610	22.56965	22.95696	23.09462
21.21088	20.91515	20.82328	20.28065	20.28162	19.98273	19.82039	19.81977	19.82073	19.82208	19.69237	19.55114	19.64165	19.68033	19.81284	20.38721	20.78680	21.71209	22.51225	22.91858	24.17171	24.48054	24.40198	24.47981	24.58362	25.21834	25.58500	25.72448	25.90692	25.92164	25.68508	25.26085	25.02092	24.98065	25.12396	25.02838	25.05035	25.00832	24.87151	24.54375	23.75246	23.67168	23.67274	23.33528	22.95269	22.70088	22.75911	22.90292	23.02033	23.57152
21.74096	21.21308	20.91725	20.63247	20.48798	20.14628	20.05223	19.96996	19.98272	20.22546	20.26558	20.12160	20.09256	20.18127	20.44370	20.71519	21.67052	22.27148	22.81044	24.21263	24.43138	24.43246	24.39152	24.45262	24.48717	25.19813	25.72444	25.93066	26.12008	26.11156	26.11280	25.69480	25.50574	25.47525	25.48243	25.68299	25.68915	25.42867	25.02612	25.02543	24.54587	23.76761	23.67419	23.59203	23.36411	23.42229	23.42340	22.97521	22.98434	23.70929
22.49549	21.95252	21.62298	21.03436	20.58108	20.30901	20.27136	20.32979	20.37530	20.36817	20.36913	20.37010	20.42194	20.58047	20.92572	21.65019	22.27152	22.91135	24.04144	24.66062	24.64877	24.47453	24.39269	24.39849	24.45486	25.16552	25.68093	25.90814	26.11150	26.19597	26.32205	26.14532	25.72438	25.62690	25.52305	25.82386	25.70607	25.69148	25.43088	25.30809	24.59931	24.44335	23.72574	23.59300	23.57036	23.61957	23.62068	23.58810	23.51272	23.51708
22.65486	22.57186	22.11665	21.22061	21.12659	20.58252	20.58773	21.06970	21.06976	21.07066	20.94400	20.94499	21.22785	21.31046	21.54517	22.25865	22.91140	23.67825	24.88751	24.82510	25.02942	25.02865	24.50381	24.39499	25.03078	25.19939	25.36187	25.88544	26.16106	26.32154	26.87620	26.86844	26.10662	25.69640	25.80201	25.84125	25.97142	26.02409	26.02522	25.61339	24.72134	24.61390	24.44623	23.89739	23.58502	23.62052	23.70710	23.81240	23.77186	23.80849
23.33424	23.20645	22.86803	22.17881	21.26427	21.26519	21.68203	21.97696	21.97799	21.97894	21.95322	21.83400	21.89872	21.72060	21.82709	22.87425	23.63789	23.85951	24.89169	25.76531	26.21633	25.93440	25.12516	25.12633	25.06231	25.09322	25.20165	25.29497	25.99168	26.63696	26.69042	26.82605	26.12262	25.83492	25.80313	26.08475	26.09744	26.04985	26.02633	25.95023	25.40947	24.72797	24.57846	24.47436	23.63131	23.38562	23.81230	23.98818	24.00315	24.22743
23.51752	23.50446	23.43943	22.87508	22.02385	21.71505	21.98335	22.01776	22.19155	22.32912	22.34467	22.34571	22.23166	22.33824	22.81348	23.32367	23.84703	24.86732	25.79429	26.12272	26.05144	25.94964	25.64312	25.08850	25.12861	25.09440	25.11592	25.13148	25.31389	25.92158	25.94973	26.08471	26.09960	25.83605	25.83353	25.78488	26.01827	26.05097	26.03859	25.97286	25.47712	25.39709	24.64936	24.52258	23.64643	23.60897	23.79464	23.85694	24.21933	24.42178
23.74224	23.70914	23.66345	23.48216	22.63298	22.06749	22.06851	22.34247	22.34351	22.36981	23.00357	23.02209	23.04664	23.19099	23.32377	23.84720	24.14535	24.86483	25.87031	26.05152	26.01689	25.78617	25.15426	25.08970	25.12980	25.11602	25.13149	25.13265	25.17829	25.20642	25.25079	25.91333	25.83610	25.80790	25.66040	25.65729	25.73093	26.08092	26.05318	26.05067	25.97506	25.47936	25.15230	24.53586	23.98131	23.92233	23.95411	24.05268	24.29929	24.86418
23.96773	23.78262	23.64166	23.49148	22.65308	22.53500	22.54603	22.56347	22.90066	23.04382	23.04487	23.90250	24.04585	23.86080	24.02391	24.18827	24.86864	25.09705	26.07978	26.03329	25.78634	24.88088	24.88201	24.92780	24.88549	24.89081	25.13266	25.18026	25.25706	25.33072	25.43552	25.43658	25.83027	25.83134	25.85112	25.81129	26.24103	26.18012	26.08312	26.06991	26.04542	25.97734	25.48149	25.22485	24.61306	24.39937	24.43117	24.50436	24.81972	24.95803
23.93135	23.78395	23.51340	22.65330	22.57984	22.58291	22.67496	22.76369	22.94902	23.13768	23.99436	24.21248	24.23530	24.27333	24.36073	24.91158	25.21443	26.20626	26.17916	26.05242	25.78761	24.88209	24.92787	24.99265	24.91873	24.91986	25.16172	25.40881	25.33071	25.43550	25.43665	25.70832	26.03959	26.05925	26.06043	26.32324	26.27330	26.26120	26.21997	26.17375	26.04651	26.00027	25.95561	25.57103	25.22372	24.83231	24.82569	24.80979	24.89741	25.34607
23.94403	23.51799	22.82395	22.66917	22.59212	22.62275	22.69876	22.88505	23.08095	23.41816	24.21263	24.60698	24.68602	24.69748	24.93726	25.11668	25.67930	26.30564	26.21717	26.09532	25.80519	25.26683	24.99273	24.99099	24.97613	24.98329	25.42139	25.57217	25.57145	25.45663	25.45563	26.01261	26.16843	26.41431	26.41551	26.43610	26.47001	26.29346	26.26524	26.22227	26.17591	26.00136	25.95669	25.58010	25.42445	25.32382	24.93474	24.95556	25.13478	25.42469
23.81766	23.51931	22.84303	22.85076	22.67794	22.70716	22.87228	22.96271	23.08217	23.43099	24.41401	24.66353	24.77366	25.18408	25.19206	25.71902	26.45630	26.49421	26.40574	26.13889	25.81307	25.33171	25.06827	25.12971	25.14839	25.62321	25.74970	25.79127	25.65523	25.60944	26.03130	26.16842	26.33261	26.53351	26.58026	26.46996	26.49577	26.47233	26.37345	26.93564	26.88512	26.75895	26.56123	25.81850	25.66900	25.38993	25.12153	25.25181	25.26967	25.43681
23.81165	23.53053	22.86882	22.85344	22.88275	22.79234	22.87389	22.99317	23.15652	23.95516	24.41528	24.68263	25.08622	25.33475	26.02529	26.64380	26.53013	27.47419	26.57611	26.38395	25.81759	25.40727	25.15060	25.16936	25.62327	25.80931	25.97902	25.98017	26.22468	26.91851	26.84441	26.62168	26.53362	26.55606	26.49812	26.49480	26.49597	26.54588	26.94068	26.95016	26.91507	26.86420	26.82948	26.66998	25.77837	25.59999	25.40058	25.30821	25.43665	26.08739
23.85355	23.03474	22.92253	22.93534	22.98256	22.89109	22.90436	23.15671	23.73420	23.99079	24.40763	24.66997	25.22047	25.90852	26.51884	26.53133	26.88908	26.80060	26.57744	26.38850	25.57080	25.26802	25.25382	25.45099	25.88437	26.65717	26.70516	26.72352	27.51566	27.57432	27.65964	27.49315	26.69421	26.60184	26.54250	26.54354	26.56255	26.56373	26.70276	26.94302	26.95236	26.91738	26.91846	27.00100	25.95757	26.00314	25.73742	25.86956	27.16356	27.18196
24.11790	23.61361	23.06493	23.02242	23.07624	23.22325	23.41110	23.78642	23.99251	24.38926	24.63299	24.96844	25.19761	25.88568	26.48999	26.50294	26.41804	26.60871	26.60989	25.57093	25.26824	25.35519	25.40043	25.86783	26.98434	27.03245	27.07859	27.60664	27.67472	27.75866	27.73478	27.72054	27.59504	26.82563	26.70782	26.70885	26.76394	26.83530	26.92561	26.81114	27.03204	27.05470	27.30576	27.30695	26.89006	26.90999	27.04228	27.14529	27.92897	28.30021
25.01625	24.24082	23.70204	23.38517	23.39593	23.71442	23.76893	23.99272	24.38959	24.80066	24.90352	25.08592	25.30888	25.88097	26.46347	26.45672	26.35677	26.35791	26.22825	25.76489	25.47258	25.50656	25.65067	26.27180	26.93171	26.98677	27.53440	27.67491	27.75870	27.75991	27.89795	27.87394	27.81518	27.81625	27.41387	27.45676	27.50256	27.37067	27.06580	27.28499	27.39060	27.53214	28.30403	27.96829	27.65103	26.98052	27.14527	27.93209	28.30006	28.90664
25.71815	25.01873	24.96026	24.14683	23.83587	23.78033	24.02791	24.29982	24.62269	24.79684	24.99621	25.29528	25.29624	25.85740	25.85838	25.88328	25.87638	25.94820	26.03527	25.76894	25.83788	25.63732	26.23195	26.27304	26.62730	26.91693	27.44599	27.68641	27.72185	27.89799	27.90431	27.91933	27.92052	27.92159	27.94186	27.84156	27.87343	28.01455	28.48280	28.46081	28.32058	28.35430	28.49743	28.31710	28.12948	28.26121	28.26242	28.84768	29.07022	29.23002
25.96676	25.80148	25.25869	25.07230	24.43149	24.43243	24.43347	24.65729	24.76535	24.99644	25.27970	25.39765	25.39861	25.40389	25.73539	25.89332	25.91809	26.03497	26.03656	25.97361	26.00863	26.24817	26.72622	26.73228	26.75049	26.94653	27.68650	27.72207	27.76122	27.76753	27.91950	27.92056	27.92175	27.94363	28.19179	28.24445	28.34179	28.48291	28.72383	28.72507	28.55602	29.29917	29.26543	28.64161	28.63034	28.68769	28.93987	29.36009	29.49431	29.54670
26.26832	25.96931	25.47589	25.29274	24.96877	24.96971	24.97076	24.97169	24.99060	25.03909	25.30471	25.42591	25.45333	25.49112	25.63774	25.73964	25.94596	26.03626	26.03738	26.03882	26.15970	26.40046	26.68475	26.73141	26.91831	27.09483	27.72217	27.77353	27.78525	27.93025	27.93143	27.92180	27.94381	28.42594	28.90715	28.97283	28.78019	28.99476	29.03581	29.03705	29.61893	29.94242	29.70927	29.52030	29.07174	29.14816	29.24667	30.32736	30.40350	30.45592
26.36487	25.97075	25.51351	25.47002	25.47109	25.51727	25.84780	25.84875	25.36533	25.33422	25.42260	25.63392	25.69571	25.69383	25.78695	25.77392	26.03646	26.03152	26.01498	26.09623	26.15160	26.31067	26.49922	26.68715	26.86753	27.02779	28.02521	28.06077	28.24289	28.37675	28.37423	28.40357	28.38989	29.01878	28.87384	28.92063	28.71525	28.85126	29.05358	29.68579	30.21642	31.30017	30.81098	30.17566	30.17228	30.17341	30.29522	30.79337	30.95506	31.19200
26.26187	25.87663	25.51490	25.51599	25.65080	25.84857	25.84919	25.85013	25.39408	25.42286	25.44389	25.69609	25.89240	25.89350	25.87261	26.18777	26.36477	26.35334	26.49125	26.45551	26.15288	26.15431	26.35067	26.49564	26.68941	26.97701	27.90617	27.90176	28.15566	28.15685	28.15664	28.15768	28.32330	28.39219	28.39338	28.56889	28.63142	28.77160	29.03665	29.76737	30.15402	30.31512	30.89775	30.76563	30.71531	30.68668	30.72369	30.77690	30.82562	30.93896
25.89482	25.87807	25.49263	25.65113	25.86091	25.86185	25.85104	25.77412	25.50420	25.44416	25.69633	25.89279	25.97640	25.97748	26.23770	26.93659	27.19121	27.10176	26.50139	26.46833	26.25768	26.19320	26.25973	26.43186	26.53100	27.20626	27.75782	27.80582	27.81705	28.04137	28.00164	27.84496	27.72605	27.80094	27.90054	28.39565	28.63265	28.90946	29.17309	29.70755	30.33393	30.39400	31.06169	32.27356	31.35764	30.72363	30.72490	30.72603	30.77937	30.91035
25.83108	25.44576	25.61013	25.65858	25.72260	25.86325	25.86960	25.80474	25.74486	25.74464	25.89305	25.98422	25.98515	26.38533	27.04135	27.47758	27.41773	27.19369	26.60760	26.60855	26.60965	26.27617	26.43947	26.53130	26.99337	26.99449	27.20853	27.21848	27.18077	27.18190	27.18302	27.19748	27.28039	27.34131	27.51492	28.01661	28.66242	28.92620	29.57027	29.70873	30.61475	32.09279	34.12003	33.25359	32.60668	31.36003	30.72611	30.72723	30.78056	30.91153
25.69775	25.69880	25.61109	25.65998	25.69492	25.86993	25.92996	25.88628	25.81541	25.88134	25.97751	26.21749	26.43549	27.30853	27.58607	27.95089	28.01232	27.89548	27.18596	26.67827	26.67936	26.68496	26.68605	27.04107	26.99466	26.99576	26.70102	26.71094	26.90826	26.99487	26.99597	27.19649	27.22548	27.37003	27.54356	27.86887	28.84472	28.95575	29.62504	30.90960	32.25591	34.20908	34.19949	33.82624	33.09034	32.90963	31.91842	31.81533	30.78174	30.92108
25.69919	25.70023	25.65289	25.57933	25.58501	25.98695	25.99868	26.04277	26.02153	25.99195	26.66504	27.08765	27.25167	27.30992	27.58746	28.02571	28.05739	27.89688	27.89803	26.85211	26.79564	26.80306	27.09022	27.11809	27.11905	26.95080	26.81191	26.81299	27.04795	27.08392	27.18352	27.52297	27.60632	27.70022	27.96515	28.72811	28.93763	30.38581	30.58240	32.04182	32.20697	34.06079	35.13226	35.21440	34.44889	33.56316	32.84117	31.81658	31.14676	31.18327
25.79162	25.79266	25.61544	25.61648	25.70202	25.99903	26.29858	26.29948	26.30241	26.66535	27.01733	27.06831	27.12202	27.31130	27.39858	27.76544	28.03797	27.89827	27.89941	27.71891	27.18964	27.13459	27.11829	27.11938	27.20953	27.26916	27.31518	27.66608	27.68887	27.66072	27.73802	28.07667	28.53798	28.92658	29.52307	30.09265	30.70112	31.88422	31.96293	32.11189	32.12460	34.06216	35.05465	34.96079	34.64566	33.73827	32.83689	31.64288	31.10328	31.22955
25.91322	25.90041	25.87157	25.96776	26.02358	26.22906	26.29998	26.30087	26.65469	27.01766	27.07975	27.08085	27.18965	27.46127	27.46220	27.76683	28.01707	28.10493	27.90080	27.72027	27.68157	27.24347	27.13744	27.22772	27.28872	27.44414	27.61699	28.00165	28.08577	28.09944	28.89703	29.08574	29.13243	29.45111	30.15086	31.12234	31.95415	31.97785	32.05655	32.27367	32.22860	32.12716	34.15711	34.96222	34.64708	33.73963	32.20684	30.97401	30.71826	30.91841
26.65195	26.64512	26.61925	26.59408	26.11658	26.12490	26.30138	26.65155	27.06599	27.08938	27.15360	27.31318	27.66805	27.67385	27.83540	28.05838	28.51314	28.11005	28.05689	27.68183	27.51758	27.28891	27.18288	27.22578	27.40903	27.54809	27.61827	27.77378	28.08704	28.68704	28.95872	29.31323	29.35660	30.03663	31.07894	31.12366	31.13836	32.04787	32.15082	32.42259	32.37877	33.64258	34.24425	35.10558	34.74936	32.76737	32.22206	31.04588	30.77007	30.91957
26.65344	26.65448	26.61231	26.60760	26.13006	26.30639	26.65207	27.45296	27.53577	27.53808	27.81615	27.86783	28.35657	28.32937	28.59567	28.66370	28.67437	28.63004	28.07500	27.48115	27.28930	27.18311	27.19625	27.27724	27.51223	27.54938	27.71280	27.78898	28.11275	28.86130	29.11479	29.30430	29.84905	30.97485	31.16252	31.24766	31.24888	32.13704	32.15215	32.93307	33.72070	33.96473	34.86355	35.28084	34.89599	33.41003	32.73832	31.53749	30.81891	30.93515
26.67209	26.57203	26.56574	26.60904	26.62512	26.94379	27.41389	27.60393	27.60502	27.77843	28.44818	28.46715	28.51866	28.66399	28.67146	28.71526	28.69672	28.64123	28.08894	27.01626	27.08373	27.20367	27.28209	27.53909	27.55192	27.90066	27.96477	28.10428	28.83823	29.01738	29.16812	29.24902	29.94514	31.15879	31.28885	31.58760	32.78575	32.80238	32.84992	33.48298	33.64985	33.96005	34.86495	35.48634	35.10149	33.86097	33.41268	31.55917	30.92235	30.93632
26.67358	26.55566	26.55651	26.57121	26.70378	26.90065	26.99004	27.60538	27.77898	28.41605	28.47643	28.60990	28.59448	28.76198	28.76425	29.04994	28.71767	28.15047	27.65050	27.08400	27.08504	27.29535	27.69829	28.01309	28.14497	28.15860	28.15953	28.73362	28.99432	29.05400	29.24888	29.88568	30.29874	31.21728	32.07300	32.87519	33.49030	33.58886	33.65639	33.87984	33.92462	33.96437	35.04064	35.42086	35.08340	34.78475	33.51069	31.41347	30.88749	30.93748
27.45121	26.67608	26.56095	26.60314	26.66954	26.73256	26.93516	27.52898	27.67892	28.27751	28.47341	28.61137	28.59594	28.77444	29.13622	29.05142	28.71911	27.97044	27.71828	27.76794	27.82784	27.82874	28.05004	28.18207	28.68004	28.69007	28.72492	28.98589	29.24386	29.55202	29.68184	29.90976	30.77446	32.01598	32.90749	33.47789	33.89613	33.90999	34.01563	33.93223	33.96444	34.37389	35.01231	35.70504	35.08484	34.79313	33.19406	31.42213	31.56789	31.51661
27.50613	27.26442	26.72853	26.64034	26.68073	26.88681	26.96634	27.42930	27.63872	28.12575	28.38861	28.60495	28.81380	29.17905	29.13771	29.13584	28.19989	27.73901	27.76842	27.83571	27.86602	27.95805	28.18233	28.68046	29.59897	29.07240	29.05800	29.20200	29.49228	29.60724	29.68316	29.91106	31.18150	32.19123	33.06492	33.77459	33.79953	33.89888	33.92829	34.25304	34.28524	34.37527	35.99280	35.73692	35.50336	34.05200	32.61528	31.48196	31.56910	31.60051
27.50766	27.50869	27.27141	27.10886	27.10866	27.14110	27.19459	27.32774	27.64017	28.12720	28.39900	28.76452	29.28856	29.16568	29.13919	28.67905	27.83211	27.65781	27.68032	27.80687	27.91251	28.16496	28.68075	29.47117	29.56083	29.56194	29.21757	29.47783	29.70568	29.73748	29.82176	30.39240	31.10155	32.06671	32.98876	33.45074	33.77731	33.88269	34.09610	34.26191	33.94427	34.28791	36.06048	35.87741	35.54918	33.92025	32.61657	32.02080	31.93081	31.57149
27.73523	27.51021	27.39784	27.27719	27.11460	27.13188	27.26148	27.32918	27.38872	28.07387	28.34707	28.72382	29.25337	29.21362	28.78413	28.00850	27.83349	27.65082	27.68763	27.80822	28.13198	28.28834	28.68861	29.06714	29.37309	29.38487	29.57633	30.02855	30.01932	29.92223	30.10474	30.86618	31.48471	32.39326	32.92169	33.00048	33.40015	33.59007	33.94892	34.00968	34.30060	35.35340	36.50568	35.90241	35.68968	33.62280	32.61786	32.15781	32.01999	32.02118
27.46569	27.39573	27.39934	27.27868	27.20363	27.19879	27.27454	27.34501	27.39016	28.07673	28.26820	28.37639	28.72617	28.87209	28.07621	27.94494	27.88926	27.83081	27.78783	27.82304	28.15715	28.69542	28.84562	29.15119	29.45312	29.48100	30.04461	30.50810	30.58939	30.61888	30.85822	31.45891	31.80777	32.54357	32.61077	32.73024	33.22150	33.61331	33.95031	34.31871	35.38467	36.77183	37.10495	36.09026	35.69114	33.59068	32.61358	32.06099	31.98032	31.98150
26.76817	26.81418	26.98295	27.18031	27.21056	27.27499	27.34146	27.36456	27.41248	27.92816	28.17915	28.40339	28.96536	28.96644	28.42991	28.05594	28.05680	27.95019	27.95124	27.98779	28.47563	28.79678	28.97797	29.40072	29.45449	30.08676	30.71925	30.61465	30.61911	30.67385	30.92511	31.80800	32.12070	32.55382	32.73066	32.77159	32.94950	33.61472	34.82434	35.30814	36.37416	36.71385	36.44082	36.25024	35.04076	33.30798	32.62870	31.88510	31.68201	31.71478
26.68876	26.70273	26.83270	27.01468	27.26031	27.46094	27.48422	27.42543	27.71212	27.84610	28.18060	28.95438	28.96684	28.96791	28.52004	28.46750	28.12553	28.10658	28.08440	28.47597	28.77081	28.94485	29.05973	29.40508	29.74169	30.53216	30.71471	30.78876	30.67409	30.92537	31.42455	32.00649	32.12536	32.15790	32.67213	32.89534	33.03747	34.62032	35.24880	35.30959	36.37565	36.44181	36.44743	36.25172	34.95047	33.30932	32.62999	31.80589	31.65396	31.67835
26.69025	26.69121	26.70498	26.88901	27.25761	27.47587	27.55403	27.86383	27.87970	28.04915	28.68789	28.92109	28.96832	29.00282	28.68818	28.73936	28.69055	28.85037	28.88047	29.06588	29.06693	29.10402	29.37151	29.49877	29.71985	30.52428	30.71613	30.79016	30.84819	31.26997	31.49192	32.00837	32.02253	32.27242	32.63358	32.91873	33.53213	34.35849	34.85184	35.34449	35.61383	36.44331	36.44893	36.22255	34.96491	33.32367	32.28593	31.80899	31.65890	31.67956
26.48049	26.48143	26.73291	26.81420	27.09691	27.35830	27.56988	27.73896	27.95127	28.13196	28.92663	28.93326	28.96938	29.06087	28.78530	28.78632	29.27841	30.14082	30.13820	30.02594	29.81765	29.49518	29.46520	29.49273	29.72124	30.53499	30.76028	30.84871	31.03122	31.48709	31.98773	32.02280	32.27290	32.44404	32.87925	33.16214	33.57304	34.46830	34.65828	35.37986	35.64873	36.44480	36.43137	36.22403	34.47946	32.64934	32.29292	31.91154	31.87990	31.79320
26.54973	26.55067	26.78662	26.88018	26.92152	27.48161	27.71991	27.80402	28.25102	29.25781	29.51188	29.51295	29.14824	29.21755	29.21837	29.37420	30.16944	30.20082	30.14340	30.09562	29.85161	29.59045	29.54501	29.55069	29.75514	30.71018	30.78353	30.97519	31.43952	31.95611	31.97861	32.26170	32.44454	32.87948	32.98984	33.06557	33.75240	34.53478	35.17292	35.67422	36.38398	36.44629	36.43287	36.30777	34.52918	33.18054	32.72940	32.36577	32.08839	32.06815
26.59298	26.59391	26.86282	26.97031	27.48228	27.63754	28.24711	28.81041	30.00558	30.00642	30.03022	29.94497	29.99688	29.56731	29.56813	30.22115	30.27044	30.48201	30.45710	30.12309	29.87999	29.88781	29.86074	29.91799	30.29050	30.72205	30.81771	31.04897	31.90855	31.95755	32.03532	32.31377	32.89068	32.99008	33.03679	33.06697	34.46994	34.77367	35.67441	36.41837	36.70344	36.87242	36.45249	36.30927	34.53058	33.55790	33.11746	32.48624	32.44394	32.49260
26.64690	26.84219	26.97675	27.42569	27.59179	28.23425	28.81113	30.03766	30.38997	30.44930	30.09909	30.08855	30.06259	30.06598	30.26564	30.56739	30.57719	30.54667	30.80711	30.53698	30.03925	30.02059	29.97399	30.24879	30.57427	30.66820	30.97452	31.26338	31.43532	31.98500	32.28098	32.55140	32.92186	33.03206	33.38975	34.37729	34.69352	35.26038	36.12564	36.69376	37.07057	37.03493	36.70050	36.35257	34.53197	33.66874	33.11877	32.49680	32.46307	32.49385
26.91423	26.97749	27.40239	27.66134	28.18854	28.74063	29.24666	30.08520	30.45006	30.45683	30.53124	30.17506	30.13966	30.39379	30.55800	30.61860	30.62839	30.95075	30.87382	30.85236	30.57945	30.49717	30.59189	30.61058	30.66207	30.85859	30.89387	31.01371	31.43675	31.65281	32.13346	32.52636	32.92330	33.37514	33.44043	34.37875	35.18024	35.34529	36.48815	36.59762	37.11648	37.06012	36.72567	36.42213	36.16310	33.66311	33.12008	32.56137	32.45922	32.45606
27.37049	27.38333	27.70550	27.92717	28.42883	28.84504	29.44896	29.83244	30.45761	30.97291	30.97397	30.94579	30.73224	30.63209	30.69244	30.87005	31.15992	31.16099	31.16208	31.16290	30.95801	30.75209	30.69183	30.86741	30.85711	30.88795	30.89066	30.94499	31.07169	31.16568	31.72592	32.20267	33.01522	33.37659	33.58488	34.31512	35.24519	35.77881	36.17302	36.52810	37.11799	36.98542	36.77597	36.44180	36.34634	34.94731	33.11859	32.58053	32.41447	32.45731
27.68039	27.77359	27.97969	28.46189	28.87364	29.35853	29.83322	30.02185	30.64491	31.05065	31.05680	31.13825	31.26975	31.27083	31.27165	31.27270	31.25358	31.23338	31.23447	31.23267	31.18589	31.15376	31.22919	31.15175	31.15940	31.16046	31.05294	30.97150	31.07310	31.18519	31.67295	32.20409	32.93583	33.43763	33.81137	34.32680	35.37689	35.78031	36.21169	36.37867	36.91530	36.98693	36.75290	36.44330	36.34783	34.94872	33.11990	32.55671	32.52668	32.40094
28.97512	28.97609	28.97776	29.72594	29.67634	30.09876	30.10601	30.15924	30.57965	31.05225	31.16940	31.34529	31.57803	31.71907	31.71989	31.72095	31.48057	31.48720	31.47339	31.43969	31.35993	31.34637	31.23549	31.19196	31.18768	31.16191	31.10594	30.97292	31.10748	31.34449	31.67435	32.35566	32.97230	33.43908	33.73167	33.91032	35.45736	35.82917	36.26011	36.73773	37.14470	37.05355	36.75440	36.46059	35.96450	33.79269	33.08450	32.57564	32.53259	32.47374
29.08387	29.08483	30.11948	30.12051	30.84495	30.98652	31.03861	30.45855	30.97507	31.17534	31.54434	31.54541	31.70242	31.71696	31.72148	31.48130	31.48769	31.48874	31.48981	31.39912	31.42449	31.36819	31.55839	31.54782	31.18915	31.16337	30.96437	30.98026	31.10889	31.33846	31.91711	32.35431	32.97374	33.47212	33.76272	34.32607	35.45560	36.02599	36.61931	37.09412	37.21134	37.11432	37.04126	36.69345	35.99756	33.58978	33.08860	32.57691	32.56405	32.47499
29.95770	29.95868	30.12019	30.63124	30.69857	30.94396	30.97747	30.99959	31.03623	31.39319	31.38354	31.56328	31.71749	31.71857	31.48183	31.44674	31.48925	31.49028	32.30255	32.20061	31.89273	31.60205	31.56083	31.56093	31.21105	30.97297	30.97416	30.98168	31.03215	31.58468	31.77384	32.35573	33.09131	33.70264	34.21894	34.97410	35.55279	36.00753	36.53860	37.01342	37.22240	37.29610	36.98949	36.81716	35.55185	33.60227	33.12057	32.57818	32.56532	32.45951
30.16822	30.20603	30.71589	30.88727	30.88827	30.87137	31.06592	31.07858	31.45348	31.42871	31.42973	31.61082	31.77575	31.80003	31.56884	31.57822	31.56278	31.75692	32.20571	32.17538	31.89938	31.43632	31.40298	31.37567	31.25339	31.00414	31.01700	31.03280	31.46263	31.60282	31.82295	32.06131	32.63131	33.77238	34.28220	34.99324	35.50645	35.99651	36.29408	36.65765	37.32557	37.31099	37.01444	35.70730	35.60902	33.86370	33.35641	32.77026	32.53417	32.50595
31.10912	31.11012	31.12015	30.96320	30.98039	31.20553	32.35283	32.33782	32.16319	31.90556	31.61139	31.76731	31.80119	31.83474	31.84386	32.04744	32.03198	31.95129	32.20729	32.17695	31.61884	31.43782	31.40447	31.38876	31.37794	31.39056	31.46228	31.50371	31.71662	31.72046	31.98528	32.06868	33.01691	34.07821	34.41083	35.24928	35.61745	36.08042	36.25054	36.57135	37.19389	37.19508	36.34538	35.83723	35.65668	34.37969	33.67409	33.06671	32.69083	32.52394
32.45069	32.46101	32.30474	32.19598	32.19700	32.67529	33.08433	33.08371	32.36102	32.18605	32.14948	32.15053	31.80280	31.80617	31.83153	32.03278	31.95184	32.64852	32.59758	32.14369	31.62037	31.41193	31.38925	31.39025	31.67111	31.64531	31.61273	31.70152	31.73891	31.88025	31.99266	32.99396	33.96985	34.11224	34.72014	35.25079	35.82506	35.98082	36.15680	36.31828	36.57374	36.36174	36.35474	36.25787	36.06437	34.94542	34.29434	33.59819	33.02399	32.54704
32.46175	32.46278	32.38987	32.30754	32.72548	33.11938	33.08608	33.08685	33.04185	32.55118	32.55220	32.15403	32.04569	31.80545	31.80619	31.79291	31.86892	32.50201	32.50306	32.22036	31.58846	31.41344	31.39075	31.39174	31.39250	31.45774	31.49797	31.65559	31.70370	31.86358	32.91380	32.91878	33.57709	33.97213	34.03539	34.97409	35.90174	35.93218	35.95950	35.69765	36.32062	36.35532	36.35481	36.25933	36.14061	35.99513	34.86011	34.29652	33.55319	32.84649
32.46354	32.46873	32.50776	32.58029	33.02803	33.02882	32.99551	33.04251	33.04359	33.04433	32.86665	32.53311	32.27669	32.26984	31.71399	31.66716	31.71771	31.78560	31.76063	31.55278	31.41969	31.35225	31.31841	31.35209	31.36120	31.36218	31.43313	31.50041	31.65777	31.84039	32.78058	32.89515	33.32919	33.50858	33.77607	34.14263	34.84989	34.85751	34.81712	34.89257	35.06635	36.30699	36.27487	36.00022	35.94076	35.78041	35.28651	34.56438	33.56461	33.24639
33.93412	32.52411	32.58564	32.58204	33.02981	32.92382	32.92484	32.99613	33.04531	32.86732	32.86834	32.53477	32.27044	32.19626	32.13268	31.65435	31.63884	31.57018	31.55957	31.51021	31.34739	31.30640	31.27459	31.28810	31.35431	31.36364	31.36902	31.57862	31.61880	31.78888	32.25712	32.72049	32.73869	32.80677	32.80782	32.99040	34.07223	34.07332	34.14330	34.25123	34.41691	34.86608	35.33770	35.33879	35.52306	35.56696	35.20396	34.34420	33.97756	33.28856
33.93599	33.17803	33.12484	32.80123	32.97913	32.92558	32.92659	32.92135	32.86784	32.64262	32.53541	32.42006	32.31306	32.30759	32.16285	31.89270	31.65666	31.57174	31.51748	31.48203	31.27654	30.91370	30.91465	30.95878	30.99526	31.33530	31.37047	31.58007	31.69475	31.72177	32.01720	32.30761	32.63824	32.64965	32.80785	32.86916	32.94870	33.42544	33.47448	33.91511	34.08076	34.53968	34.86837	34.86943	35.45091	35.52528	35.34844	35.04913	34.21013	33.47052
33.45864	33.45966	33.23120	33.07522	32.95862	32.91248	32.92145	32.92216	32.68188	32.57236	32.57335	32.39744	32.39164	32.36341	32.28067	31.86459	31.69697	31.57330	31.56315	31.48358	31.26614	30.91519	30.87441	30.91853	30.96096	31.20141	31.37192	31.65975	31.72220	31.75663	32.05532	32.11269	32.63968	32.74647	32.86092	32.87057	32.97890	33.42779	33.52466	33.67575	33.87297	34.30337	34.88880	34.88985	35.45231	35.60287	36.39360	36.50633	35.05157	33.61050
33.46049	33.46150	33.43482	33.20665	32.99352	32.89892	32.89396	32.86784	32.65110	32.65179	32.49344	32.48795	32.37490	32.28056	32.28031	31.81047	31.61265	31.60431	31.60344	31.51310	31.45542	31.14318	30.87588	30.88795	30.92068	31.20844	31.39199	31.68303	31.73572	31.81284	32.00149	32.41537	32.62487	32.81349	32.82612	32.86304	32.98031	33.47798	33.53767	33.68272	33.87434	34.12410	34.71250	35.11631	35.94661	36.61181	36.78754	36.57465	36.12897	34.67497
33.28500	33.16578	33.16647	33.01257	32.86162	32.81907	32.49828	32.57940	32.58040	32.47791	32.47517	32.36011	32.36078	32.36177	32.19164	31.65619	31.55341	31.55435	31.51399	31.50072	31.50166	31.45764	31.15676	30.92146	30.98839	31.00390	31.27691	31.39438	31.68004	31.73813	31.92043	32.38523	32.58636	32.75817	32.81686	32.82822	32.98171	33.49101	33.58368	33.74403	33.84460	34.12547	34.72596	35.95903	36.22346	36.84130	36.73648	36.58258	36.13037	35.70898
33.06592	33.06689	32.38832	32.38931	32.17587	32.02200	32.40887	32.43661	32.41674	32.41462	32.34780	32.26151	32.26217	32.14991	31.58676	31.28461	31.49091	31.49184	31.49605	31.50226	31.50319	31.20562	31.19461	30.95111	30.98985	30.99374	31.25375	31.24678	31.62901	31.68245	31.70242	31.94655	32.57500	32.58031	32.76060	32.82963	32.92823	33.06030	33.58461	33.76168	33.84597	34.10368	35.25598	36.03300	36.14593	37.34404	37.44918	36.86426	36.46988	35.70014
32.96659	32.46703	32.36968	31.95621	31.50711	31.56487	31.71696	31.75273	31.75368	32.15187	32.18346	32.18443	32.18507	31.57751	30.96662	30.96752	31.00966	31.16555	31.16649	31.17037	30.90027	30.92692	30.95167	30.95257	30.95621	31.07460	31.22133	31.24311	31.59377	31.59472	31.61282	31.67525	31.93776	31.99462	32.29348	32.78182	32.89981	33.09374	33.62451	33.63627	33.90295	34.10387	35.12361	35.90066	36.57164	37.44957	37.35961	36.81088	36.30775	35.87651
32.63177	32.46884	31.88041	31.48749	31.50000	31.35452	31.38959	31.65244	31.66530	32.05607	32.05700	32.05795	31.58283	31.01750	30.96819	30.96909	30.96972	30.98239	31.13832	31.16864	30.90178	30.92841	30.95315	31.04943	31.05008	31.05097	31.19770	31.54093	31.54154	31.59616	31.59707	31.59772	31.59863	31.90817	32.01100	32.34320	32.84687	33.06448	33.62406	33.89644	33.97468	34.36963	34.53917	34.91700	36.16016	36.31791	36.18563	36.05677	35.75132	34.38803
32.46972	31.86578	31.40542	30.98620	31.05159	31.33532	31.36899	31.43217	31.61885	31.60877	31.57586	31.57679	31.30320	31.28137	30.98764	30.96740	30.96802	30.97797	30.98485	31.17017	30.92138	30.92990	30.95463	31.08898	31.05154	31.19851	31.39038	31.42165	31.43526	31.44454	31.48491	31.43649	31.45690	31.49885	31.91051	32.26053	32.78093	32.99063	33.58181	33.92741	34.14589	34.24757	34.24826	34.41288	35.92273	35.76895	35.62411	35.02625	34.28247	34.18198
31.86665	31.39077	30.98698	30.96940	30.97770	31.05389	31.39451	31.38117	31.44468	31.60447	31.59422	31.53074	31.30480	31.28297	31.00336	30.97221	30.96957	30.97044	30.98924	30.86165	30.92288	30.93138	31.05661	31.40931	31.40482	31.39122	31.40922	31.41011	31.43670	31.32670	31.21129	31.25138	31.29266	31.44216	31.55641	31.70603	32.26283	32.94031	33.08781	33.92882	34.09666	34.24897	34.16743	34.72933	35.73559	35.58533	34.92057	34.24940	33.43860	32.98114
31.28138	31.28226	31.23813	30.94463	30.97937	30.99297	31.39618	31.39676	31.38374	31.43623	31.54818	31.53238	31.30642	31.15827	31.00493	30.97980	30.97112	30.97198	30.97288	30.86316	30.88956	30.93287	31.05299	31.40569	31.40111	31.45233	31.45294	31.37927	31.33512	30.77943	30.78028	31.02244	31.19401	31.42683	31.42774	31.63221	31.74823	32.35710	33.01761	33.09016	34.05395	34.08363	34.41401	34.56491	35.54164	35.40390	34.24453	33.43898	32.31055	31.66055
31.28312	31.28399	31.24587	30.95526	30.99404	31.05265	31.42607	31.39842	31.38540	31.42674	31.50926	31.53402	31.53458	31.28617	31.26074	31.25231	30.97035	30.97120	30.84323	30.67087	30.67172	30.68623	30.77171	31.08152	31.46176	31.46263	31.38868	31.34481	31.04729	30.78083	30.78168	31.02197	31.02283	31.18851	31.22331	31.31443	31.76633	32.02552	32.77918	33.04741	33.44165	33.84596	34.26911	34.50222	34.39234	34.30023	33.43967	32.25062	31.65115	31.19327
31.39799	31.29175	31.30947	31.19241	31.00466	31.05431	31.07602	31.40009	31.49464	31.49520	31.49605	31.52080	31.24436	31.22139	31.24376	31.24461	30.95240	30.82206	30.64862	30.63427	30.63743	30.68771	30.68854	30.72294	31.44536	31.44622	31.34773	31.05931	30.78925	30.78222	30.78121	30.86529	30.85963	30.54455	30.64493	30.98170	31.45316	32.05289	32.32004	33.04878	33.02567	32.97641	33.69843	34.16460	34.13907	33.69199	32.25130	31.78289	31.25077	30.77844
31.74250	31.41497	31.41551	31.32228	31.02001	31.02076	31.02755	31.19308	31.49631	31.49685	31.49770	31.16652	31.14321	31.16868	30.76373	30.81005	30.81997	30.82359	30.68293	30.63809	30.64541	30.64597	30.67885	30.72162	30.72218	30.73879	30.79073	30.80870	30.80180	30.79570	30.84425	30.83088	30.67959	30.63844	30.70803	30.95918	31.39111	31.75583	32.11377	32.32647	32.95290	32.92406	33.20161	33.55584	33.49126	33.01704	32.09445	31.45295	31.12667	30.20570
31.74427	31.40232	31.41724	31.41811	31.31740	31.07608	31.04963	31.02972	31.12831	31.49850	31.16729	31.10949	31.13507	30.17633	30.19029	30.45890	30.79427	30.84462	30.86869	30.70817	30.64040	30.62794	30.72505	30.72587	30.73941	30.75881	30.79216	30.83473	30.83525	30.85189	30.90694	30.90749	30.90831	30.89644	30.95999	31.07288	31.15776	31.65515	31.76606	32.29202	32.67393	32.74568	33.15374	33.11515	33.04520	32.24755	31.99429	31.26323	30.40130	30.03682
31.35080	31.35163	31.36374	31.41982	31.42004	31.15572	31.13900	31.05179	31.12995	31.23261	31.11490	30.80268	30.17658	30.04031	30.09883	30.40377	30.59900	30.84290	30.84700	30.83684	30.68854	30.62942	30.63023	30.63893	30.63946	30.76024	30.78771	30.89234	30.89284	30.89368	30.90833	30.99239	31.12103	31.18422	31.29745	31.14526	31.48339	31.69084	32.03888	32.27014	32.52852	32.65752	32.93485	32.89624	32.81127	32.02677	31.31222	30.59745	30.36627	30.03661
31.30150	31.13873	31.06734	30.88193	30.98348	31.05770	31.05851	31.02651	31.30803	31.30852	30.88932	30.68761	30.32730	30.05996	30.07436	30.10114	30.59496	30.67297	30.84554	30.83834	30.69003	30.63090	30.63169	30.63249	30.64090	30.78861	30.87160	30.89376	30.96882	30.96966	31.30755	31.29462	31.32828	31.29796	31.36985	31.48391	31.81623	31.93047	32.34862	32.58476	32.55263	32.82055	32.89934	32.86934	32.44423	31.99601	31.20990	30.64336	30.33889	30.12383
30.83520	30.60046	30.65199	30.87573	30.91502	31.02688	31.02768	31.15343	31.32361	31.31017	31.22882	30.88991	30.70779	30.34778	30.07588	30.07990	30.53088	30.54327	30.54781	30.68052	30.68131	30.57109	30.57188	30.60145	30.63445	30.79609	30.87535	30.91606	30.97023	30.97106	31.30897	31.38888	31.44204	31.42108	31.51758	31.88538	31.97970	32.50271	32.76774	32.75502	32.84938	33.02182	32.90070	32.70732	32.37867	31.66149	30.64407	30.54472	30.13957	29.62064
30.42250	30.37557	30.41776	30.65448	30.89583	30.93669	31.02098	31.18247	31.16784	31.28396	31.25273	31.23128	30.87202	30.64956	30.36696	30.36773	30.36823	30.16022	30.17593	30.47921	30.58438	30.63223	30.57335	30.60290	30.69254	30.80170	30.93156	30.97797	31.02318	31.02401	31.38977	31.44228	31.49787	31.62679	31.77481	32.24878	32.54825	32.81737	33.51981	33.67382	33.85727	33.74018	32.80173	32.60000	31.66227	30.65149	30.36824	30.14000	29.62105	28.49135
30.37649	30.37725	30.39069	30.47128	30.71958	30.91861	30.93913	30.93772	31.12785	31.09475	31.26690	30.91818	30.67864	30.65670	30.65483	30.60788	30.36650	30.14884	30.13471	30.15558	30.48147	30.51723	30.42566	30.60436	30.67263	30.80315	30.97861	30.97939	31.11280	31.54051	31.41300	31.44368	31.49926	31.62817	31.80589	32.25014	32.43893	32.99692	33.74400	33.98961	34.95135	33.73149	32.72647	32.33424	31.58368	30.57238	30.19044	29.05440	28.47642	27.36720
30.39117	30.39193	30.43041	30.47436	30.53635	30.85889	30.85965	30.90502	31.06088	31.06496	30.94643	30.68292	30.63688	30.59266	30.65638	30.60618	30.32856	30.15034	30.13621	29.87666	30.19309	30.35762	30.37044	30.45666	30.67407	30.70315	30.98005	31.02556	31.54111	31.54193	31.54271	31.42697	31.58731	31.76466	31.85417	31.89640	32.39850	32.89011	33.60192	34.85225	34.71204	33.80787	32.52221	32.32955	31.01787	30.25917	29.05512	28.52398	28.22609	27.19103
30.55664	30.55738	30.45343	30.47602	30.49167	30.66212	30.79025	30.79629	30.95415	30.95457	30.67351	30.63850	30.63800	30.63878	30.59232	30.58982	29.97902	29.89828	29.87771	29.92640	30.16281	30.20801	30.20874	30.41256	30.55757	30.67766	30.76173	31.07465	31.48777	31.54336	31.54413	31.62585	31.72691	31.81061	31.84903	31.89125	32.56543	32.94797	33.43618	34.23296	34.14148	33.79026	32.51195	31.53164	30.60512	29.64358	28.71587	28.22976	27.32600	26.95355
31.04888	30.70369	30.68228	30.47727	30.54959	30.64799	30.63713	30.73847	30.74402	30.66509	30.67511	30.64009	30.51522	30.51506	30.56703	30.55988	30.01441	29.87843	29.87919	29.92786	30.20902	30.20946	30.24918	30.41401	30.50098	30.66795	30.73623	31.03244	31.34896	31.54479	31.62679	31.69783	31.80073	31.81198	31.81278	32.41171	32.94853	33.47662	33.74759	33.89972	33.83794	32.96520	31.80385	30.70241	30.42342	29.19392	28.67245	27.28184	26.90937	26.67121
31.10536	31.07329	31.03518	31.35581	30.64967	30.65011	30.63877	30.59693	30.66630	30.66670	30.63163	29.96453	30.51586	30.46975	30.56069	30.56142	30.09348	29.87992	29.88066	29.90194	30.20028	30.20071	30.21164	30.37646	30.68483	30.73802	30.74959	31.06498	31.29576	31.48721	31.53299	31.66111	31.81294	31.81335	32.20078	32.75139	32.82225	33.44509	33.61576	33.55438	32.96579	31.80473	30.75542	30.42395	29.34396	28.79203	27.22599	26.79949	26.54639	26.53571
31.15674	31.14262	31.43843	31.43920	31.42045	30.67635	30.65990	30.64079	30.66793	30.66831	30.66903	30.51705	30.51743	30.56976	30.56225	30.56297	30.47441	30.06923	29.87007	29.90340	29.87864	29.89483	30.21309	30.65243	30.68628	30.74271	30.77005	30.80977	31.33479	31.43816	31.66207	31.74515	31.83244	32.72201	32.80207	32.68919	32.83248	33.39243	33.35342	33.27206	31.92173	31.36223	30.44075	29.34448	28.75369	27.20850	26.42999	25.78806	25.78867	25.42457
31.55551	31.55623	31.56172	31.50356	31.48526	31.48568	30.67871	30.73053	30.70436	30.70473	30.73468	30.55344	30.52132	30.47287	30.52250	30.52320	30.52361	30.05588	29.86041	29.86083	29.88009	29.90649	30.22335	30.57392	30.69283	30.72326	30.75059	30.88036	31.30305	31.57188	31.83027	31.87746	32.74485	33.04577	32.88222	32.94039	33.50871	33.38602	33.27266	32.64805	31.67924	30.44163	29.61070	28.75422	27.20926	26.39508	25.71801	25.46931	25.11747	25.11806
31.55726	31.55798	31.55835	31.69334	31.64024	31.59298	31.49227	30.79156	30.79230	30.74672	30.74742	30.55503	30.52289	30.42524	30.37639	30.46024	29.99217	29.85745	29.86188	29.86528	29.88155	29.93346	29.97327	30.60137	30.60177	30.37559	30.74976	31.04147	31.44095	31.74141	31.92718	32.59518	33.60865	33.49483	33.36240	33.68171	33.54970	33.24399	32.64866	31.68440	30.48726	29.87129	28.76278	27.20977	26.24656	25.71847	25.28317	24.67916	24.70944	24.71661
31.55901	31.55972	31.56007	31.69646	31.69718	31.62578	31.36063	31.27354	31.16687	30.74833	30.74902	30.71773	30.68559	30.58792	30.51122	30.00862	29.67922	29.68361	29.83949	29.88531	29.93452	29.94418	30.01648	30.60859	30.70600	30.72492	30.80549	31.14408	31.59351	31.96667	32.64493	33.70083	35.07448	34.96067	34.74833	34.54815	33.40769	32.68254	32.05238	30.69420	29.87699	28.78486	27.22820	26.21593	25.35197	24.51034	24.55569	24.60551	24.18414	24.21474
31.59881	31.57306	31.57340	31.60418	31.67298	31.66640	31.39201	31.36265	31.27593	30.97491	30.76130	30.75134	30.71966	30.68789	30.53883	30.09786	29.73966	29.96357	29.96427	30.10678	30.10745	30.07434	30.65997	30.72981	30.75850	30.80653	30.86613	31.44397	31.59492	32.02820	32.67366	34.60717	34.86697	34.75793	34.66404	34.54177	33.35855	32.11702	30.93627	29.96941	28.71991	27.33040	26.72181	25.37697	24.52473	24.44032	24.09279	24.18456	24.05092	24.23947
31.81289	31.64719	31.62883	31.62957	31.69139	31.67506	31.41318	31.41351	31.34859	30.92832	30.81766	30.76871	30.76904	30.68023	30.68055	30.33004	30.17314	30.16510	30.21654	30.34240	30.94893	30.77594	30.77661	30.81017	30.82539	30.98359	31.06845	31.40965	31.46961	31.92657	32.57204	33.81396	34.51147	34.62051	34.65111	33.46699	32.11768	31.04049	30.13571	28.79327	27.56869	26.82400	25.73357	24.84893	24.46320	24.09323	24.19467	24.24022	24.23987	24.33978
32.22043	32.13441	31.90884	31.73419	31.81237	31.81273	31.81341	31.53443	31.31283	31.00658	31.00725	31.00796	30.84162	30.84233	30.78745	30.44202	30.55097	30.56751	30.56820	31.81395	31.78317	31.75753	31.14906	31.18175	30.99929	31.07933	31.46177	31.46756	31.46787	31.46197	31.74624	32.33247	33.64908	33.55193	32.87591	32.35719	31.13751	30.97452	29.51301	28.29290	27.29398	26.76385	25.76813	24.91031	24.35012	24.19511	24.24091	24.30599	24.39938	24.96535
33.35547	32.29520	32.08731	31.86722	31.86789	31.94573	31.92971	31.85093	31.84886	31.81993	31.82061	31.40052	31.06107	31.04983	30.87854	30.88526	30.51959	30.56804	31.81519	32.08905	33.00341	32.75278	31.92346	31.92414	31.42238	31.44022	31.91222	32.54076	31.91715	31.35290	31.35357	31.63753	31.84704	32.47317	32.41959	31.32953	31.09178	29.57853	29.11221	28.11171	27.27471	26.79549	25.93815	25.09067	24.46710	24.49635	24.34689	24.41773	24.84333	25.43056
32.81744	32.08921	31.92824	31.74691	31.76800	31.76833	31.69939	31.69968	31.67745	31.64433	31.64499	31.26617	31.02971	31.04353	31.05170	30.88074	30.97667	31.75291	32.06107	32.47767	32.55770	32.55803	31.79967	31.75912	31.28181	31.28154	31.73499	31.82223	31.82253	31.24012	30.78398	30.80879	31.38754	31.58132	31.38679	31.18162	30.63033	29.54036	28.64010	28.11291	27.32973	26.42541	25.96974	25.12220	24.66052	24.64000	24.68277	24.82242	25.12441	25.55664
31.84879	31.84945	31.39526	30.37230	30.37293	31.41096	31.38052	31.35018	31.27573	31.27600	30.46441	30.46786	30.61139	30.67425	30.23212	30.25270	30.66494	30.82559	31.33376	31.64151	31.56558	31.46738	31.55576	30.35927	30.42363	30.71982	31.21973	31.71025	31.31046	30.76477	30.72361	30.61251	30.60609	30.74186	30.67522	30.64253	30.28593	29.54164	28.31671	28.05914	27.08711	26.49430	25.81967	25.27464	25.19155	25.10134	25.18032	25.19683	25.55523	25.70764
31.39563	31.39627	30.30788	30.23760	30.16304	30.09419	30.00178	30.00017	29.72323	29.19891	28.92788	28.93732	29.21218	29.26340	28.75940	28.71409	28.71436	29.68217	30.63055	30.63080	30.20320	30.23226	29.29911	29.34334	29.53965	29.85892	30.55643	30.70932	30.64389	30.28028	30.46905	30.53218	30.51006	30.44300	30.43531	30.29862	29.78617	29.57103	28.14218	27.90046	27.14675	26.62563	26.47325	25.83170	25.37230	25.37626	25.61272	25.67750	25.70310	26.23895
30.92582	30.35110	30.23351	30.08051	29.96512	29.79522	29.72900	29.30537	28.63616	28.63639	28.63697	28.26462	28.27831	28.31279	28.10388	28.09381	28.09407	28.68575	28.77899	28.85684	28.85742	28.88832	28.92464	28.99344	29.34501	29.49887	29.68742	30.23315	30.23339	30.07029	30.05252	30.43915	30.37245	29.98808	29.95886	29.89921	29.63760	29.19758	28.21673	27.88097	27.20267	27.06240	26.68933	26.55705	26.13646	26.15945	26.15998	26.16022	26.21064	26.65881
30.42680	30.30360	30.09546	29.57514	29.52794	29.43400	29.27936	28.31837	28.17693	28.17714	28.13454	28.07247	28.07525	27.99376	27.99583	27.66091	27.91344	28.48722	28.46137	28.46716	28.48860	28.51949	28.58265	28.58322	28.99555	29.18182	29.49262	29.65526	29.65548	29.65061	30.02816	29.97829	29.62066	29.57371	29.10608	29.33924	29.29154	29.29215	28.71299	28.24685	27.90929	27.23124	27.17473	26.89449	26.73374	26.73397	26.96449	26.99073	27.08645	27.17822
30.30423	30.09690	29.62766	29.52898	29.16670	29.16694	28.31969	28.16764	28.15628	28.12354	27.88226	27.88284	27.76663	27.63179	27.46610	27.61266	27.88003	28.02688	28.34933	28.06547	28.08458	28.08714	28.52142	28.56463	28.79184	29.10509	29.18297	29.49457	29.58814	29.58876	29.60426	29.87103	29.68048	29.19987	29.20047	29.37390	29.41628	29.47550	29.30755	28.70551	28.41134	28.03849	27.65641	27.28640	27.05395	27.05418	27.00735	27.41072	27.48043	27.55757
29.68306	29.65347	29.58452	29.21461	29.16831	28.40615	28.14994	28.15721	28.15036	27.90872	27.41797	27.19759	27.19777	27.43391	27.45451	27.47035	27.62866	27.93632	28.02050	28.06128	28.06739	28.06762	28.32223	28.51680	28.61699	28.74238	29.10669	29.29240	29.30281	29.54531	29.60932	29.68123	29.73378	29.25314	29.27881	29.43274	29.60568	29.73831	29.67445	29.11823	28.93623	28.93678	28.13180	27.92324	27.55906	27.42684	27.42736	27.56788	27.48150	27.48388
29.65457	29.49395	29.37815	29.34162	28.48323	28.15094	27.70660	27.70678	27.70734	27.43282	27.19847	27.19902	27.19919	27.19974	27.23842	27.07721	27.47195	27.76059	27.88358	27.88375	27.88428	27.90630	28.06950	28.35690	28.56706	28.65713	28.85216	29.29375	29.30415	29.33398	29.60523	29.76194	29.83258	29.75213	29.62728	29.67556	29.89454	30.37871	30.07730	29.93618	29.34342	29.34165	28.93562	28.60118	28.57014	28.51929	28.08556	28.06767	27.96083	27.58552
29.51274	29.46025	29.37993	29.04940	28.48463	27.88078	27.68804	27.52097	27.28110	27.33390	27.19991	27.20028	27.20065	27.20103	27.18647	27.22953	27.22991	27.44230	27.44268	27.42727	27.81043	27.85490	27.88127	28.11298	28.43321	28.63148	28.70424	29.26431	29.29905	29.33658	29.48512	29.83013	29.83379	29.87922	29.98058	30.36036	30.47923	30.46340	30.39883	30.07905	29.48239	29.36419	28.95043	28.70691	28.66321	28.72044	28.68926	28.66656	28.08738	27.87266
29.48232	29.40246	29.04920	28.50903	28.09369	27.86659	27.45210	27.28091	27.28128	27.21298	26.78802	27.20046	27.17207	27.17244	27.18247	27.18285	27.05780	27.18359	27.38106	27.39637	27.42784	27.44491	27.50516	27.96569	28.08695	28.41066	28.51327	28.75076	29.19526	29.33677	29.52011	29.83357	29.87900	30.37165	30.46168	30.53378	30.51331	30.92386	30.81568	30.31880	29.94225	29.90367	29.35690	28.81758	28.73510	28.73550	28.72103	28.68986	28.34151	27.92088
29.45633	29.13992	28.68216	28.50922	28.08182	27.50917	27.45878	27.28341	27.21279	26.73540	26.73577	26.73614	26.89178	26.89215	27.12725	27.13227	27.12368	27.12405	27.18415	27.18452	27.05001	27.07497	27.34471	27.59853	28.08899	28.43126	28.55383	28.78977	29.19917	29.36573	29.55557	29.72007	30.20593	30.43753	30.55144	30.60365	31.02946	31.14422	30.95436	30.82281	30.31941	29.90388	29.83049	28.81778	28.74876	28.73569	28.69013	28.67892	28.58693	28.21490
29.19677	28.90125	28.64951	28.18912	28.04861	27.52049	27.30967	27.18762	26.91829	26.77141	26.73595	26.52131	26.52168	26.72809	26.93631	26.94133	26.94169	27.12423	27.12461	26.91891	26.90684	26.96939	27.15673	27.44549	27.65013	28.15759	28.64366	28.84054	29.17735	29.42393	29.63373	29.81634	30.30359	30.41751	30.67834	31.02228	31.33150	31.43634	31.16063	30.95127	30.44405	29.92961	29.83070	29.44711	28.93717	28.68994	28.67873	28.61042	28.55279	28.28262
28.91496	28.19602	28.13614	28.07947	27.55370	27.20771	27.17467	27.06836	26.90151	26.76452	26.45543	26.45579	26.45616	26.47183	26.50049	26.50550	26.50586	26.94225	27.11881	26.93951	26.96919	27.01318	27.11238	27.47072	27.97081	28.15849	28.18090	28.59134	28.68269	29.39001	29.75596	30.23130	30.41005	30.79924	31.14317	31.51087	31.65657	32.07296	31.89392	31.20582	30.94123	30.21272	29.88242	29.44732	29.37201	28.82194	28.62926	28.55771	28.43230	28.18210
28.19582	28.18136	28.14050	27.57206	27.22607	27.20789	27.17485	26.91544	26.91282	26.88951	26.73631	26.45597	26.45633	26.45670	26.47237	26.50103	26.50604	26.50640	26.94280	26.98562	27.01298	27.07970	27.21068	27.77589	28.14036	28.17471	28.34096	28.69250	28.77149	29.55723	30.28701	30.58016	31.35516	31.64776	31.83324	32.34971	33.27993	33.21357	33.03979	32.10070	31.36479	30.83731	30.21334	29.80646	29.49940	29.08719	28.76690	28.55792	28.38423	27.64131
28.16214	28.16253	28.13605	27.40204	27.20769	27.16122	27.16158	26.91562	26.91599	26.87348	26.81166	26.72841	26.41522	26.41095	26.38904	26.38941	26.39209	26.44488	26.78962	26.88063	26.94733	27.01353	27.19672	27.73987	27.82992	27.95651	28.32005	28.56553	29.38902	30.13412	30.54651	31.32058	31.53011	32.35349	32.48179	33.10344	33.23188	33.27753	33.32477	33.00183	32.04984	31.22852	30.67086	30.24012	30.13564	29.36125	28.98198	28.63801	28.27398	27.54776
27.82980	27.73683	27.05940	26.86429	26.86466	27.01623	26.77071	26.77108	26.69955	26.64155	26.63092	26.53361	25.93659	25.68562	25.68598	25.72072	25.73521	26.06746	26.06781	26.45477	26.63482	26.67648	26.87211	27.07990	27.70271	27.83048	28.18706	28.98313	29.60184	30.22055	30.15694	30.83245	31.06925	31.35674	32.29731	32.59071	33.25733	33.32454	33.24611	32.93987	32.78712	32.00607	31.14996	30.45199	29.96926	29.21124	28.73848	28.03981	27.24355	26.74964
24.81091	24.81124	24.81158	24.69726	24.68199	24.75769	25.05364	25.76223	25.79302	25.65160	25.47532	24.83727	24.73776	23.83023	22.62702	22.64382	22.69264	22.73299	22.78230	22.90321	23.75269	23.78033	24.68476	24.95313	25.98637	26.78180	27.16982	27.51698	28.19242	28.75836	29.01266	29.11860	30.03099	30.11956	30.91533	31.81493	31.93851	32.30579	32.18373	32.11637	31.66145	31.16159	29.83978	29.16796	28.43276	27.89757	26.95213	26.19521	25.21746	24.49257
16.43575	16.43597	16.17576	16.22826	16.90393	17.69548	19.50537	20.37757	20.34535	19.86539	19.03645	17.41511	15.90018	14.76921	14.10233	13.54145	13.55765	13.85228	14.48814	14.83376	15.05474	16.02929	17.18516	17.83721	18.40517	20.71223	21.95012	23.18274	24.39397	24.43907	24.55938	24.45100	24.61153	25.30454	26.86722	28.87965	30.04020	29.90115	28.72071	27.66172	26.20838	25.35005	23.74100	23.63342	22.42071	20.51541	18.37034	17.09846	15.50616	13.36569
5.181824	5.181895	5.220972	5.221043	5.242905	6.430723	7.739357	8.300477	8.302943	7.159774	5.839622	5.205875	4.782309	4.466968	4.103095	3.881754	3.874742	4.023408	4.159854	4.303784	4.790445	5.038626	5.290445	5.697215	6.570936	7.435467	8.670462	10.80812	12.55684	14.14533	15.17702	16.21306	16.30313	17.33099	18.28968	19.67607	20.59925	20.53075	19.08615	18.25984	17.12285	14.39997	12.66080	10.68888	8.871647	6.839033	5.491982	4.923223	4.243631	3.582784
2.452581	2.452615	2.452648	2.440439	2.570866	2.660727	2.660760	2.587395	2.587431	2.535911	2.535946	2.476797	2.476831	2.378646	2.208069	2.173853	2.173883	2.230597	2.294321	2.294352	2.294381	2.294413	2.457821	2.530651	2.530686	2.721818	2.721855	3.153124	3.262370	4.160051	4.724338	5.443349	6.147213	6.402143	6.602444	6.726950	6.696419	7.548417	7.548519	6.381379	5.359043	4.211379	3.647115	2.861974	2.873793	2.549183	2.461227	2.479167	2.360866	2.185563
2.091650	2.091678	2.091236	2.091265	2.091294	2.091322	2.091348	2.191453	2.198076	2.135625	2.062870	2.000830	1.984375	1.972271	1.972299	1.890437	1.891876	1.882389	1.886654	1.917010	2.065657	2.060975	2.061004	2.061974	2.062002	2.156064	2.156094	2.156123	2.273779	2.273810	2.237967	2.237998	2.272284	2.469389	2.469419	2.530128	2.642413	2.639151	2.639187	2.379872	2.379904	2.306086	2.297637	2.109557	2.109586	1.877927	1.868058	2.025864	2.025892	1.854846
2.091670	2.091228	1.933571	1.942695	1.942722	1.942749	1.942773	1.942800	1.942826	1.949446	1.809966	1.800102	1.800127	1.796384	1.726653	1.726676	1.738832	1.776665	1.776690	1.880631	1.875945	1.882037	1.882063	1.827490	1.828457	1.843649	1.892209	2.059074	2.059103	2.016662	1.930073	1.930099	1.994925	1.994953	1.923374	1.923401	1.923427	1.874648	1.838267	1.697261	1.697285	1.697308	1.821314	1.821339	1.806193	1.804334	1.795256	1.780109	1.698207	1.698228
1.849101	1.849126	1.725818	1.853207	1.853233	1.853258	1.712313	1.712336	1.730556	1.737172	1.737196	1.664433	1.735097	1.730412	1.726669	1.663000	1.664436	1.661426	1.661448	1.696983	1.697004	1.691847	1.707300	1.742574	1.772932	1.772956	1.768271	1.740994	1.741018	1.741042	1.687403	1.679419	1.809890	1.820581	1.820604	1.735682	1.735706	1.735730	1.632600	1.632623	1.633587	1.651814	1.651837	1.758054	1.763732	1.612046	1.610183	1.683029	1.683052	1.683073
1.755915	1.755940	1.714548	1.714572	1.713183	1.710853	1.732103	1.725064	1.725088	1.725112	1.673841	1.673864	1.670591	1.746438	1.682769	1.688914	1.576714	1.520145	1.520167	1.623316	1.618156	1.618178	1.618201	1.709224	1.742615	1.743317	1.740986	1.725843	1.725867	1.668252	1.668275	1.661233	1.580910	1.580932	1.580951	1.573907	1.573929	1.581017	1.581039	1.559822	1.560786	1.521364	1.503181	1.506235	1.511910	1.511931	1.542295	1.561672	1.561693	1.542356
1.881619	1.871759	1.843069	1.801208	1.793701	1.811188	1.811211	1.798524	1.798549	1.780696	1.753425	1.752507	1.752532	1.764688	1.764713	1.773213	1.773238	1.642201	1.642224	1.702912	1.702933	1.685062	1.685086	1.658737	1.695161	1.654684	1.652352	1.650962	1.647951	1.563032	1.562112	1.580336	1.573293	1.565778	1.429274	1.502107	1.502128	1.507330	1.507351	1.507372	1.467950	1.464201	1.491529	1.508868	1.511924	1.511945	1.511966	1.527533	1.527555	1.568754
2.539931	2.493900	2.264763	2.260558	2.235641	2.192897	2.009375	2.009403	1.900250	1.948298	1.971866	2.047717	2.014789	2.011993	2.078749	2.078779	2.020444	2.000226	2.000255	1.985685	1.983356	1.850748	1.824875	1.805123	1.764870	1.764894	1.719239	1.711257	1.677954	1.584710	1.584732	1.583341	1.583363	1.444813	1.444831	1.458760	1.507324	1.471726	1.471746	1.471767	1.491515	1.503312	1.518504	1.546679	1.555803	1.561893	1.561915	1.561937	1.561959	1.615878
3.669465	3.669518	3.380267	3.191920	3.191965	3.176846	3.176886	2.816027	2.805238	2.805278	2.805318	2.932743	2.941883	2.937217	2.937258	2.937300	2.770244	2.770283	2.799352	2.799391	2.799426	2.854067	2.836214	2.423222	2.362585	2.324947	2.122508	2.076387	1.798414	1.764171	1.665747	1.658706	1.656374	1.656398	1.605345	1.605368	1.562914	1.521664	1.521685	1.547141	1.553702	1.612701	1.612724	1.633986	1.637044	1.640101	1.679431	1.679455	1.715739	1.809428
3.674661	3.669535	3.666762	3.509114	3.511518	3.511566	3.511610	3.500833	3.631296	3.318956	3.319002	3.307751	3.384721	3.339272	3.296855	3.310400	3.315154	3.281836	3.281883	3.324395	3.435205	3.435253	3.365632	3.292613	3.247102	3.213253	2.949790	2.752643	2.694345	2.469305	2.466986	2.332744	2.288509	1.935809	1.935363	1.807962	1.783715	1.783741	1.645093	1.651185	1.804813	1.860452	2.008435	2.037195	2.117115	2.192228	2.194143	2.297347	2.305387	2.336978
3.487544	3.487594	3.509081	3.669186	3.663172	3.512995	3.513038	3.573639	3.573689	3.573740	3.319017	3.479816	3.468567	3.388551	3.332178	3.323126	3.315169	3.315216	3.397164	3.457879	3.457922	3.450437	3.444836	3.436881	3.436929	3.335718	3.350833	3.350880	3.339155	3.287628	3.277315	2.985739	2.963177	2.957097	2.832740	2.808507	2.259380	2.153118	2.162097	2.288260	2.458210	2.458245	2.707096	2.833535	2.837815	2.837855	2.852968	2.925892	2.953244	3.320469
3.478462	3.378433	3.450795	3.511500	3.511550	3.499468	3.490567	3.500866	3.500915	3.476701	3.476750	3.476799	3.469317	3.492902	3.332191	3.323139	3.321303	3.397130	3.457847	3.457896	3.470071	3.470120	3.462637	3.450552	3.453896	3.450911	3.463202	3.484487	3.492071	3.574605	3.484892	3.392666	3.395539	3.347044	3.347085	3.241618	3.120509	3.072007	3.072050	3.061370	3.061413	3.061456	3.073746	3.397010	3.407421	3.475116	3.475164	3.447169	3.447218	3.450557
3.351105	3.350682	3.378024	3.446153	3.433495	3.388050	3.382549	3.382597	3.476668	3.476718	3.473733	3.466252	3.473833	3.483766	3.401971	3.374720	3.392967	3.403266	3.433596	3.457912	3.470088	3.470137	3.470186	3.465999	3.453912	3.453962	3.466253	3.484503	3.563904	3.556420	3.501861	3.413402	3.358785	3.347061	3.347102	3.344794	3.344371	3.342064	3.173607	3.173652	3.194417	3.297631	3.385676	3.385724	3.469903	3.469953	3.533727	3.535191	3.535240	3.535283
3.336531	3.336578	3.330978	3.331026	3.333426	3.287979	3.279443	3.288589	3.288635	3.288683	3.270530	3.331240	3.425318	3.431014	3.395866	3.374734	3.391099	3.398574	3.433612	3.457928	3.470104	3.470153	3.470202	3.466015	3.453929	3.453979	3.457794	3.466317	3.484570	3.486658	3.437641	3.404317	3.361626	3.357437	3.453312	3.453361	3.347214	3.335333	3.173622	3.208043	3.225353	3.297647	3.320504	3.378206	3.413100	3.465732	3.465780	3.535209	3.535259	3.535301
3.281955	3.309298	3.303697	3.303745	3.285595	3.287994	3.272869	3.274327	3.274374	3.256222	3.261444	3.270591	3.382868	3.388563	3.221779	3.225591	3.313605	3.386456	3.435040	3.435089	3.438895	3.438944	3.433815	3.375021	3.453946	3.457762	3.457811	3.430555	3.423072	3.431018	3.397694	3.358299	3.361643	3.361691	3.463689	3.463737	3.338128	3.338176	3.364121	3.282242	3.282288	3.273388	3.297711	3.297757	3.348241	3.356504	3.438486	3.481022	3.535277	3.535320
3.165307	3.257754	3.252153	3.242318	3.235777	3.235822	3.254684	3.213680	3.213725	3.228937	3.261458	3.261505	3.261552	3.216098	3.203907	3.209131	3.225649	3.347035	3.404405	3.436201	3.411973	3.398842	3.380637	3.380685	3.380733	3.380782	3.378948	3.427276	3.423089	3.279336	3.279383	3.182341	3.185681	3.338376	3.338416	3.338463	3.363465	3.364089	3.364136	3.364185	3.282303	3.282350	3.279572	3.277735	3.348258	3.351341	3.433324	3.467383	3.467431	3.532513
3.139440	3.216095	3.240404	3.235745	3.172099	3.172144	3.175838	3.031706	3.031749	3.085501	3.234173	3.261519	3.216066	3.216111	3.216158	3.219499	3.225192	3.225709	3.340715	3.342174	3.411988	3.398857	3.386771	3.386820	3.391365	3.364110	3.350507	3.375716	3.287779	3.279352	3.224786	3.182355	3.185695	3.186683	3.323261	3.348260	3.348309	3.376817	3.391462	3.440062	3.364249	3.296020	3.291359	3.279634	3.348274	3.350886	3.339318	3.413613	3.422609	3.351959
3.122044	3.122089	3.122133	3.075011	3.075056	3.089215	3.030261	3.030305	3.031760	3.080336	3.203853	3.216033	3.216079	3.216125	3.219465	3.204345	3.210037	3.210555	3.243653	3.323986	3.412003	3.412051	3.408805	3.391332	3.370143	3.358947	3.346756	3.336290	3.305998	3.233227	3.243630	3.243677	3.186651	3.186697	3.269021	3.260280	3.348324	3.376833	3.399482	3.448083	3.453781	3.396175	3.391515	3.351277	3.350855	3.334423	3.331644	3.331692	3.344872	3.346796
2.943115	2.943158	3.032517	3.032562	3.075069	3.064962	3.064998	3.030317	3.023302	3.069525	3.080391	3.194813	3.194859	3.155259	3.155776	3.107285	3.189286	3.216215	3.224262	3.239476	3.327073	3.408771	3.393651	3.370110	3.364980	3.352792	3.345360	3.336305	3.275672	3.237948	3.243644	3.243691	3.260684	3.276056	3.270917	3.251191	3.335157	3.358017	3.358064	3.372236	3.391433	3.391483	3.375523	3.375100	3.344750	3.344799	3.334487	3.331710	3.274094	3.199254
2.934658	2.928585	2.940758	3.018930	3.026031	3.050859	3.025578	3.025623	3.023313	3.023357	3.023400	2.977312	2.982532	2.985397	2.985911	3.111062	3.177164	3.194992	3.216274	3.235253	3.317203	3.317250	3.327811	3.325507	3.313317	3.345327	3.336273	3.275640	3.207576	3.237962	3.243658	3.260650	3.279525	3.279573	3.270929	3.335124	3.357984	3.348618	3.270188	3.164026	3.187140	3.384437	3.375540	3.351310	3.344819	3.338746	3.328435	3.274065	3.192169	3.192048
2.928554	2.928596	2.924874	2.873354	2.873396	2.887079	2.901227	2.901270	2.938391	3.023368	2.968810	2.974499	2.982541	2.985878	2.985921	2.985965	3.095219	3.094794	3.158547	3.158592	3.219305	3.221232	3.300160	3.300208	3.299784	2.978228	2.978271	2.983020	3.207589	3.211400	3.244142	3.260664	3.260710	3.260758	3.335092	3.363129	3.348586	3.342985	3.270204	3.159804	3.159849	3.218966	3.320933	3.320980	3.326576	3.331701	3.280156	3.170947	3.173816	3.176679
2.924056	2.907636	2.877086	2.873365	2.873407	2.771827	2.771860	2.844959	2.894734	2.934211	2.968821	2.974510	2.985846	2.985888	2.985932	2.985976	2.985547	3.049299	3.049344	3.061523	3.062499	3.063484	3.063529	3.300223	3.015073	2.978238	2.978282	2.978325	3.101407	3.101451	3.101496	3.195655	3.195700	3.238649	3.278134	3.318209	3.345307	3.287700	3.164010	3.153750	3.153795	3.161322	3.161368	3.009464	3.091448	3.091964	3.105190	3.114340	3.182777	3.114421
2.927359	2.897752	2.897794	2.886076	2.770856	2.770895	2.771869	2.832836	2.845010	2.894787	2.894828	2.904750	2.962901	2.985898	2.985942	2.985515	2.985558	2.985602	2.985646	2.985688	2.986664	2.986707	2.987692	3.015042	3.014614	3.014658	2.978293	3.096668	3.100949	3.046847	3.046892	3.065143	3.189595	3.189642	3.040991	3.041035	3.041080	3.056297	3.038924	3.036145	2.974763	2.959632	2.939845	2.939887	3.009521	3.091508	3.100026	3.114354	3.114399	3.114435
2.921773	2.900584	2.827666	2.815948	2.770865	2.770905	2.770937	2.829552	2.832886	2.812893	2.837202	2.896292	2.904332	2.962954	2.975132	2.976117	2.985569	2.985612	2.985656	2.985699	2.985734	2.985776	2.985820	2.985864	3.013213	3.013258	3.014714	2.994718	2.994762	2.995276	3.043869	3.043914	2.998441	2.968141	2.971210	3.034978	3.041091	3.056309	3.038937	3.036158	2.974775	2.959645	2.939857	2.939899	2.942767	3.045998	3.091566	3.100085	3.103164	3.100165
2.900551	2.885264	2.885305	2.815957	2.801418	2.790169	2.824721	2.828621	2.805335	2.806317	2.837211	2.896302	2.896816	2.904383	2.963008	2.976127	2.985579	2.990328	2.990372	2.985710	2.985744	2.985787	2.985831	2.985875	2.985918	2.987373	2.991182	2.994259	2.994773	3.043836	3.043880	3.043926	2.998452	2.968152	2.968186	2.974298	3.035034	3.030794	3.038950	3.032876	2.959614	2.959658	2.942904	2.942736	2.942779	2.966372	3.042289	3.087860	3.090257	3.023520
2.900396	2.894372	2.882656	2.862476	2.856874	2.856914	2.845966	2.812640	2.804404	2.806327	2.812952	2.812994	2.813035	2.820132	2.905377	2.978961	2.984178	2.985634	2.985678	2.985720	2.985755	3.012144	2.921167	2.999530	2.995810	2.991148	2.991193	2.994270	3.088378	3.088892	3.043893	3.043938	2.998464	2.968163	2.968197	2.974309	3.015588	3.024737	3.017721	2.966174	2.956592	2.956636	2.942917	2.939924	2.939026	2.966385	2.966427	2.948632	2.948934	2.959795
2.900405	2.882625	2.862444	2.861546	2.856885	2.855045	2.812608	2.788382	2.793125	2.752883	2.754804	2.754846	2.764505	2.771600	2.810870	2.909194	2.912058	2.914453	2.985689	2.985731	3.019638	2.921131	2.921175	2.999540	3.001888	3.015433	2.996658	2.996700	3.069570	3.034919	2.950000	2.822595	2.831576	2.968174	2.968208	2.997348	3.015600	3.008586	2.896343	2.963151	2.956605	2.941474	2.926343	2.925914	2.938097	2.960328	2.948602	2.851522	2.769872	2.698780
2.894347	2.863825	2.863865	2.793153	2.793194	2.679115	2.624542	2.624581	2.670122	2.667811	2.734589	2.734630	2.754895	2.761520	2.768616	2.810920	2.906000	2.914463	2.915917	2.937857	2.919687	2.919729	3.099210	3.099256	3.093655	3.036684	3.017910	3.017953	3.011929	2.960386	2.822563	2.822605	2.831585	2.877146	3.007669	3.002536	2.997404	2.917556	2.881295	2.883220	2.889850	2.926312	2.926355	2.925926	2.925970	2.926013	2.862317	2.769844	2.688874	2.698790
2.843638	2.843681	2.822819	2.800216	2.793205	2.721593	2.624550	2.624590	2.622276	2.622315	2.667858	2.734640	2.754905	2.634366	2.764862	2.804344	2.898954	2.915884	2.940858	2.937866	2.937900	3.052040	3.100632	3.099267	3.086139	3.066426	3.039162	3.017965	3.011941	2.811709	2.831982	2.859314	2.851356	2.877157	3.003916	3.002548	2.997416	2.926671	2.883189	2.883232	2.865582	2.865625	2.926368	2.925938	2.925982	2.862288	2.777344	2.767761	2.767801	2.688915
2.843647	2.840656	2.801595	2.793173	2.733697	2.721602	2.624558	2.569993	2.485087	2.455470	2.622361	2.681075	2.646471	2.641898	2.641938	2.813972	2.909782	2.934754	2.937832	2.937874	3.036835	3.036879	3.050684	3.067902	3.086151	3.045246	3.017934	3.011909	2.811678	2.831948	2.808585	2.808628	2.851365	3.119212	3.115483	2.997383	2.997428	2.942846	2.914491	2.884185	2.865593	2.865636	2.922144	2.922186	2.870633	2.819078	2.770766	2.756688	2.756727	2.767843
2.839212	2.768197	2.720339	2.688163	2.688204	2.648806	2.569961	2.485058	2.485093	2.489363	2.628953	2.635576	2.637635	2.641905	2.641945	2.824798	2.831893	2.835699	2.923731	3.016586	3.016620	3.016663	3.022353	3.022398	2.982995	2.791873	2.787211	2.826699	2.826742	2.826782	2.804828	2.805813	2.872216	3.063871	3.049320	2.997395	2.942813	2.933753	2.933794	2.889843	2.871675	2.867483	2.922157	2.868719	2.816694	2.803183	2.797577	2.756700	2.764270	2.770467
2.778978	2.734413	2.690013	2.690053	2.688213	2.648814	2.597272	2.485064	2.485100	2.488429	2.628961	2.635584	2.655844	2.660115	2.814888	2.814931	2.824848	2.856217	2.877500	2.913435	3.007529	3.007571	2.943472	2.907104	2.867699	2.867742	2.867785	2.863122	2.863166	2.863207	2.856637	2.856680	2.957199	3.049299	2.985602	2.921914	2.933720	2.933764	2.891316	2.877715	2.877756	2.873565	2.865655	2.786053	2.786094	2.801313	2.764200	2.758171	2.766681	2.742429
2.739552	2.704087	2.615381	2.599055	2.612381	2.648823	2.612448	2.485070	2.485106	2.497279	2.649266	2.656829	2.650589	2.651097	2.793736	2.806005	2.820153	2.849172	2.877508	2.875199	2.872879	2.872921	2.876727	2.879804	2.879846	2.867751	2.867795	3.045205	2.914763	2.863216	2.835948	2.954344	3.027128	3.021999	2.921883	2.933687	2.933731	2.891286	2.877683	2.877727	2.873533	2.865624	2.743532	2.649480	2.610062	2.610102	2.757976	2.767123	2.766693	2.766723
2.741910	2.741951	2.625261	2.600472	2.599101	2.614307	2.612456	2.554853	2.497248	2.554929	2.646923	2.649314	2.640252	2.644522	2.644562	2.772549	2.784816	2.798965	2.853926	2.855378	2.854000	2.855452	2.876735	2.879813	2.879855	2.879898	2.934564	2.967987	2.919477	2.863226	2.863270	2.857668	2.948753	2.933623	2.945887	2.936521	2.933742	2.878124	2.878165	2.877738	2.867475	2.743501	2.649451	2.610031	2.633127	2.683449	2.795796	2.795838	2.781762	2.766734
2.816647	2.809168	2.734478	2.600480	2.600519	2.614103	2.617165	2.557895	2.554898	2.555877	2.619626	2.622016	2.626288	2.574747	2.581369	2.611750	2.766531	2.784867	2.807481	2.808462	2.809904	2.809945	2.855504	2.879822	2.879864	2.870031	2.908841	2.919443	2.919487	2.863236	2.845496	2.845539	2.818266	2.832421	2.947309	2.945940	2.936576	2.894342	2.881469	2.875443	2.746081	2.682808	2.682848	2.705941	2.725910	2.780588	2.795805	2.781732	2.781772	2.781803
2.809134	2.808707	2.731622	2.721836	2.612662	2.614110	2.562564	2.562603	2.555845	2.555884	2.561093	2.627667	2.627707	2.581337	2.581376	2.581416	2.748335	2.801334	2.807489	2.795392	2.738710	2.808542	2.848929	2.873248	2.857770	2.857814	2.868673	2.868715	2.774683	2.775193	2.815158	2.818236	2.827213	2.831960	2.831991	2.921838	2.918589	2.885673	2.758240	2.672099	2.664141	2.688463	2.692267	2.701412	2.708040	2.762719	2.777936	2.777978	2.778018	2.781813
2.808673	2.748043	2.741032	2.731673	2.649802	2.592925	2.568682	2.559577	2.559613	2.500384	2.564391	2.635667	2.635707	2.590233	2.590273	2.700742	2.783607	2.785061	2.783223	2.713472	2.706919	2.740205	2.831282	2.831325	2.829014	2.756227	2.762382	2.687495	2.688476	2.756523	2.775714	2.816151	2.826752	2.827266	2.821652	2.818401	2.861360	2.758210	2.673479	2.664111	2.664150	2.667226	2.688514	2.692316	2.698473	2.708091	2.777946	2.777988	2.762851	2.766646
2.766338	2.766381	2.753260	2.659641	2.599005	2.599042	2.568689	2.568728	2.561031	2.564361	2.568159	2.635675	2.635715	2.637163	2.685711	2.725198	2.783615	2.783658	2.783231	2.768695	2.722307	2.719055	2.779787	2.810174	2.756194	2.756236	2.681351	2.686563	2.639928	2.698870	2.758455	2.776707	2.823726	2.821631	2.811785	2.811826	2.811868	2.755397	2.664079	2.664120	2.664159	2.664199	2.671039	2.689335	2.698952	2.765774	2.765815	2.777999	2.762861	2.762892
2.794845	2.770618	2.772538	2.696735	2.664858	2.664897	2.762909	2.756841	2.588600	2.588640	2.589404	2.637092	2.637132	2.657129	2.685718	2.725204	2.779862	2.779905	2.777127	2.758360	2.758390	2.722356	2.719106	2.737956	2.737995	2.574164	2.575144	2.595057	2.639936	2.698878	2.767568	2.797960	2.819246	2.807061	2.796274	2.765964	2.766006	2.741766	2.746039	2.724834	2.664168	2.679732	2.679773	2.694989	2.770917	2.765785	2.777967	2.778009	2.778050	2.781844
2.806130	2.772505	2.772545	2.772588	2.746781	2.768058	2.762448	2.755440	2.706935	2.592407	2.597616	2.627997	2.641114	2.657135	2.685724	2.725212	2.740423	2.740466	2.779956	2.777175	2.758399	2.740232	2.740274	2.695479	2.574131	2.574171	2.589384	2.590363	2.639944	2.642334	2.765696	2.771809	2.785783	2.775009	2.717372	2.717412	2.735664	2.735706	2.721040	2.724844	2.675164	2.679740	2.679781	2.737494	2.825566	2.777937	2.777978	2.778020	2.790292	2.800672
2.687820	2.760376	2.772551	2.767895	2.783197	2.792083	2.792113	2.762499	2.710704	2.598483	2.593392	2.628005	2.657103	2.685689	2.694662	2.715944	2.729490	2.784152	2.784195	2.784235	2.777214	2.760799	2.741693	2.740325	2.695528	2.616665	2.616705	2.631918	2.632899	2.639990	2.701885	2.753521	2.753562	2.720645	2.717382	2.717421	2.717463	2.717505	2.724812	2.726735	2.726775	2.737422	2.737464	2.780001	2.744037	2.761013	2.656563	2.704109	2.800651	2.818896
2.687825	2.763713	2.760423	2.772602	2.767945	2.790039	2.783020	2.737551	2.665201	2.598490	2.603698	2.614590	2.655314	2.682531	2.700778	2.722061	2.775013	2.784160	2.784203	2.798346	2.789444	2.777262	2.796113	2.784017	2.738023	2.674334	2.674375	2.668344	2.669326	2.632945	2.638158	2.701935	2.701974	2.697314	2.653910	2.650656	2.717473	2.717515	2.724822	2.726745	2.732899	2.732941	2.725715	2.718229	2.715448	2.664612	2.656572	2.706470	2.800661	2.832930
2.688300	2.688342	2.752094	2.755171	2.782519	2.818713	2.794777	2.749308	2.749348	2.682638	2.615924	2.624935	2.640016	2.670399	2.722025	2.785791	2.775021	2.784168	2.847508	2.798353	2.798383	2.822874	2.827964	2.796165	2.796206	2.738075	2.674384	2.668353	2.669334	2.674545	2.651802	2.651843	2.709507	2.704376	2.697351	2.693159	2.717483	2.717525	2.720856	2.726755	2.728676	2.728718	2.721235	2.718239	2.663640	2.655514	2.643410	2.674496	2.735765	2.804464
2.427391	2.639804	2.688386	2.761245	2.821969	2.822010	2.818751	2.794828	2.834314	2.834357	2.697723	2.641349	2.649809	2.721989	2.785755	2.777808	2.838754	2.866109	2.870853	2.856019	2.856049	2.843399	2.834042	2.809808	2.796215	2.793224	2.738126	2.738166	2.739148	2.733714	2.733757	2.715588	2.715628	2.718663	2.746907	2.717450	2.683805	2.687138	2.693291	2.693332	2.720691	2.721203	2.721245	2.718249	2.654542	2.643381	2.653297	2.674504	2.681129	2.736744
2.545716	2.639809	2.709630	2.821932	2.891760	2.891802	2.888543	2.864623	2.864665	2.858802	2.820338	2.692254	2.694646	2.728064	2.785762	2.785805	2.838763	2.866118	2.870392	2.870434	2.880335	2.856099	2.843452	2.834095	2.804216	2.801225	2.752709	2.752749	2.767836	2.769756	2.766765	2.755524	2.755564	2.759112	2.752089	2.735672	2.695956	2.683856	2.683896	2.623227	2.632670	2.721214	2.727155	2.679436	2.665369	2.665410	2.653306	2.674512	2.674552	2.681165
2.639772	2.639813	2.709635	2.821939	2.891768	2.891810	2.891840	2.905981	2.906024	2.900430	2.867310	2.825088	2.728030	2.785725	2.785769	2.782992	2.838770	2.855183	2.855228	2.865139	2.865170	2.900596	2.892651	2.883296	2.834145	2.752675	2.735488	2.767801	2.767844	2.769765	2.769808	2.769851	2.768011	2.760062	2.759151	2.759191	2.746539	2.696008	2.683906	2.683947	2.633150	2.652471	2.684108	2.690218	2.677093	2.686670	2.665458	2.674520	2.674560	2.681173
2.773272	2.709601	2.709641	2.803741	2.852332	2.852374	2.866498	2.905988	2.906031	2.899498	2.897661	2.937369	2.937415	2.879802	2.877028	2.876132	2.857027	2.855191	2.865105	2.865147	2.889281	2.944206	2.962461	2.954517	2.947510	2.777596	2.777639	2.767808	2.795168	2.933672	2.933717	2.888234	2.859078	2.768063	2.760100	2.760140	2.766254	2.752662	2.737186	2.699903	2.652438	2.657652	2.690187	2.690227	2.896701	2.887341	2.744698	2.674529	2.681152	2.683062
2.773278	2.749049	2.749089	2.803748	2.803792	2.854260	2.866505	2.899927	2.893392	2.899506	2.914721	2.942077	2.933019	2.887074	2.882890	2.880116	2.877123	2.874173	2.865113	2.866566	2.866596	2.910576	2.936270	2.947476	2.947519	2.947565	2.777647	2.805004	2.850575	2.933682	2.933728	2.888244	2.859088	2.768071	2.768101	2.774212	2.785416	2.785460	2.778316	2.775324	2.708580	2.705332	2.705374	2.896667	2.896712	2.893465	2.893508	2.763091	2.693304	2.768078
2.734921	2.734963	2.744868	2.776447	2.791662	2.806659	2.855237	2.888659	2.888702	2.893445	2.914729	2.915714	2.933967	2.933070	2.933116	2.984752	2.933205	2.875591	2.866532	2.866574	2.866603	2.845968	2.879396	2.892131	2.947528	2.825567	2.792225	2.819583	2.850584	2.850626	2.888208	2.888254	2.768037	2.768080	2.777041	2.792433	2.792477	2.792521	2.999923	2.990863	2.775373	2.775417	2.774050	2.896678	2.896723	2.945342	2.954320	2.905791	2.826682	2.851042
2.704586	2.734970	2.735010	2.772226	2.776497	2.794528	2.818832	2.888667	2.888709	2.888755	2.893495	2.915722	2.933976	2.934019	2.984714	2.984761	2.984805	2.875599	2.866539	2.866582	2.851104	2.851146	2.851191	2.892140	2.892125	2.801117	2.792232	2.819589	3.002354	2.994408	2.888219	2.888263	2.888306	2.769969	2.768117	2.768158	2.792486	2.792530	2.871498	2.905875	2.876286	2.811855	2.810489	2.898569	2.902121	2.909219	2.955272	2.956259	2.914778	2.851051
2.713046	2.712149	2.742532	2.763815	2.770435	2.776544	2.812770	2.818883	2.888717	2.809865	2.815544	2.894488	2.933984	2.976513	2.984724	2.984770	2.984814	2.866502	2.866548	2.866590	2.866619	2.851155	2.856838	2.858763	2.872433	2.877179	2.877224	3.062631	3.050929	3.027847	2.988395	2.888273	2.888316	2.767627	2.743371	2.743412	2.746961	2.792539	2.792580	2.872493	2.872535	2.857401	2.899008	2.902086	2.922349	2.922395	2.967978	2.967555	2.914789	2.851061
2.724323	2.716852	2.715014	2.766640	2.772752	2.776551	2.816497	2.818890	2.809828	2.820207	2.821658	2.819823	2.821709	2.934036	2.975629	2.975676	2.869500	2.878256	2.878302	2.871297	2.871326	2.859837	2.851208	2.857362	2.872442	2.874367	2.874412	3.062641	3.062690	3.029738	2.992636	2.888283	2.885976	2.886021	2.767664	2.767705	2.780361	2.780405	2.780446	2.793574	2.857366	2.857411	2.863568	2.919277	2.922359	2.985341	3.042425	3.038712	2.967609	2.963407
2.824458	2.815400	2.807927	2.806093	2.806138	2.816005	2.816504	2.818897	2.829272	2.850276	2.835756	2.821709	2.825944	2.885488	2.934090	2.933197	2.933240	2.869553	2.874297	2.874340	2.859803	2.852328	2.851903	2.851262	2.840942	2.840987	2.874420	2.953381	3.040982	2.992600	2.924673	2.922369	2.912542	2.894374	2.810171	2.779856	2.779900	2.780414	2.786096	2.798283	2.830563	2.864003	2.872510	2.873747	2.901531	2.950154	3.042435	3.042484	3.141997	3.119459
2.852748	2.822451	2.815448	2.807979	2.814092	2.816482	2.838475	2.883858	2.913961	2.859385	2.835762	2.933097	3.073644	3.065741	3.061561	3.060670	2.932309	2.924876	2.886586	2.859313	2.851825	2.851867	2.850972	2.848922	2.840949	2.840995	2.871393	2.874001	2.916682	2.924637	2.922333	2.922379	2.904209	2.843543	2.810180	2.810221	2.779908	2.786063	2.798248	2.813334	2.843734	2.843780	2.882646	2.893031	2.901539	2.901115	3.033337	3.042494	3.140598	3.119472
2.822412	2.752667	2.822499	2.822508	2.843794	2.843836	2.992558	2.989788	2.913967	2.914013	3.005891	3.065621	3.071775	3.071821	3.065800	3.061620	3.005157	2.924886	2.886595	2.859322	2.859350	2.851876	2.851921	2.857388	2.835788	2.841002	2.856581	2.856623	2.854789	2.892299	2.892344	2.840430	2.840472	2.810160	2.734297	2.734337	2.786027	2.786072	2.813297	2.843700	2.843743	2.879573	2.882655	2.882697	3.065671	3.033302	3.033347	3.033396	3.046486	3.125126
2.751688	2.751732	2.822505	2.828619	2.849905	2.868732	2.983641	2.983689	3.087634	3.087683	3.018038	3.009162	3.069907	3.071831	3.065809	3.038543	3.005167	2.915789	2.915835	2.869666	2.775605	2.771418	2.862519	2.862564	2.868715	2.866881	2.866927	2.856632	2.854798	2.834635	2.780040	2.787602	2.791911	2.743385	2.734305	2.734816	2.734859	2.786080	2.838024	2.843709	2.871075	2.871121	2.875143	2.880356	2.882752	2.899722	2.908873	2.927137	2.966829	3.032423
2.733382	2.733426	2.751779	2.798280	2.810534	2.810575	2.868767	3.001904	3.086234	3.086282	3.009124	3.009171	2.890859	2.890903	3.029400	3.005132	2.913872	2.915798	2.909774	2.869674	2.775612	2.775653	2.866755	2.866801	2.866843	2.866889	2.866935	2.856641	2.854807	2.854850	2.800254	2.791879	2.743349	2.734286	2.734313	2.734354	2.734867	2.768306	2.822993	2.823038	2.823080	2.857029	2.872116	2.819643	2.828111	2.872404	2.908882	2.921251	2.966839	2.991159
2.733388	2.733432	2.738637	2.773070	2.774054	2.810581	2.853094	2.977633	3.074789	3.052767	3.048585	2.966692	2.966740	2.893945	2.889764	2.907263	2.907306	2.913928	2.888537	2.890928	2.890957	2.891000	2.891046	2.891092	2.891135	2.921535	2.921582	2.911289	2.856696	2.856738	2.856784	2.800308	2.794278	2.736644	2.734321	2.734362	2.749585	2.768315	2.768355	2.823047	2.823089	2.829715	2.832769	2.832811	2.831879	2.894746	3.085172	3.073075	3.000249	3.000278
2.906359	2.879095	2.787700	2.773546	2.775938	2.810586	2.834892	2.864416	2.976745	3.045332	3.040682	2.970928	2.978959	2.897710	2.889772	2.907271	2.907315	2.914407	2.890894	2.890937	2.931940	3.032148	3.018105	3.015334	3.012560	2.921545	2.921591	2.926802	2.926849	2.921725	2.920362	2.920408	2.893131	2.881360	2.778171	2.759417	2.792856	2.777722	2.768364	2.823057	2.828738	2.863092	2.832777	2.832819	2.968517	2.989819	3.073038	3.073087	3.073132	3.093947
3.127886	2.920212	2.872926	2.806932	2.807699	2.828800	2.847289	2.864421	2.994961	3.061776	3.053839	2.984084	2.864359	2.860645	2.897764	2.925127	2.930806	2.890856	2.890902	2.937989	3.041975	3.042021	3.032205	3.018162	3.018207	3.020134	2.929117	2.929161	2.929207	2.930660	2.930707	2.930754	2.936906	2.930882	2.930910	2.930014	2.873752	2.837367	2.835709	2.878259	2.898039	2.856050	2.858916	2.965227	2.971347	2.994059	2.994103	3.073098	3.073144	3.093958
3.132591	3.044638	2.872933	2.819798	2.828763	2.852900	3.010736	3.013132	3.040743	3.177384	3.177431	3.106487	2.996349	2.982776	3.003348	2.933588	2.937388	2.930861	2.929969	3.032092	3.081443	3.042029	3.032215	3.018172	3.018217	2.971576	2.929126	2.929169	2.934854	2.980433	2.980264	2.937811	2.936915	2.936962	2.936991	2.940793	2.930070	2.925419	2.945015	2.950232	2.926023	2.934999	2.944155	2.965236	2.971357	2.998769	2.998814	3.009672	3.082085	3.093970
3.044599	2.988399	2.904795	2.902561	2.857087	3.014939	3.016377	3.045869	3.063906	3.139829	3.173212	3.218789	3.190668	3.184142	3.066224	3.014205	2.939275	2.937443	2.933952	3.022995	3.038235	3.038280	3.032223	3.018182	2.969659	2.950336	2.929134	2.934815	2.980397	2.987019	2.983309	2.983357	2.937863	2.937911	2.948745	2.940802	2.940850	2.959548	2.959591	2.956350	2.956394	2.939418	2.962382	2.977608	2.986115	2.986163	2.998823	3.003102	3.003147	3.100561
3.024501	2.912268	2.902520	2.902567	2.904023	3.016355	3.045827	3.063867	3.063913	3.073068	3.134250	3.179826	3.184103	3.184150	3.184202	3.172514	3.035975	2.948000	2.948048	2.941518	3.029137	3.038289	3.032233	3.018191	2.949358	2.950345	2.956029	2.956073	2.977876	2.987028	2.987076	2.987124	2.941631	2.947316	2.947344	2.947388	2.965147	2.967544	2.970878	2.970926	2.970970	2.965380	2.965428	2.977618	2.977666	2.983823	2.998363	3.002641	3.002687	3.036804
3.024509	2.979037	2.914664	2.916120	3.016317	3.097397	3.097427	3.097477	3.073025	3.073075	3.128189	3.134309	3.138585	3.138633	3.184211	3.180037	3.111866	3.045138	2.948056	3.029117	3.042662	3.042708	3.032242	3.019141	2.949367	2.949919	2.958890	2.965006	2.965054	2.995961	2.996010	2.996059	2.986995	2.987044	2.983784	2.983829	2.984418	2.984467	2.984511	3.017958	3.013775	2.965389	2.970534	2.970579	2.970627	2.983833	2.990456	2.990505	3.002697	3.020945
3.024516	3.024565	2.990540	2.991996	3.092196	3.092242	3.106539	3.106590	3.100348	3.095703	3.095750	3.095800	3.095851	3.052465	3.052515	3.092023	3.092070	3.054253	3.045197	3.042643	3.042671	3.142889	3.128852	3.019150	2.943304	2.907243	2.910579	2.910622	2.968350	3.074902	3.284429	3.105831	3.078553	3.071626	3.075413	3.020810	3.020860	3.020909	3.020954	3.029460	3.084811	3.061369	3.210418	3.101155	2.978625	2.983843	2.990466	2.990515	3.020926	3.027028
3.024523	3.026919	3.004626	3.004675	3.089169	3.106518	3.106547	3.106598	3.090498	3.090548	3.095758	3.095809	3.040286	3.040332	3.040381	3.040431	3.046111	3.052668	3.045893	3.038896	3.028594	3.046852	3.128863	3.046951	2.918005	2.918053	2.913404	2.910630	3.071578	3.117632	3.214614	3.105841	3.083730	3.081500	3.066349	3.074381	3.025096	3.022797	3.022842	3.156488	3.142876	3.310362	3.252940	3.210478	3.106168	2.983853	2.990475	3.108953	3.108999	3.109028
3.047524	3.004587	3.004632	3.101798	3.113989	3.114035	3.106555	3.103570	3.097547	3.095720	3.095766	3.041183	3.041233	3.041279	3.041328	3.046072	3.046118	3.052207	3.045902	3.045948	3.028603	3.028648	3.046911	3.074666	2.933508	2.933557	2.918108	3.097703	3.117126	3.117642	3.104861	3.078527	3.062521	3.066329	3.074343	3.074389	3.050334	3.022806	3.022851	3.142841	3.142888	3.173738	3.210444	3.098142	3.084924	3.063388	3.096766	3.108964	3.139377	3.139406
3.011113	3.011163	3.101754	3.174644	3.174695	3.114043	3.114072	3.114123	3.119114	3.113095	3.102127	3.050579	2.856370	2.935332	3.057766	3.057817	3.058268	3.149383	3.148026	3.052060	3.045985	3.028658	3.048428	3.071639	3.063112	3.063163	3.103301	3.167538	3.166180	3.117652	3.077547	3.058257	3.062530	3.071034	3.074351	3.074398	3.065524	3.062286	3.144680	3.144731	3.142900	3.142950	3.044894	3.045410	3.051567	3.064772	3.104295	3.108975	3.139389	3.139418
3.035427	3.114385	3.184235	3.171617	3.174704	3.127191	3.127220	3.129618	3.138113	3.133003	3.123194	3.095927	2.968807	2.968853	3.075141	3.085863	3.182043	3.182095	3.178391	3.171397	3.048341	3.048387	3.048437	3.048486	3.056515	3.060790	3.104250	3.173184	3.167600	3.119071	3.083192	3.058266	3.063478	3.071043	3.071072	3.065482	3.343930	3.304512	3.162541	3.144742	3.144790	3.047673	3.051481	3.051528	3.057215	3.089076	3.108935	3.133280	3.139400	3.139429
3.266084	3.184195	3.184243	3.184295	3.184817	3.148443	3.149753	3.149805	3.152888	3.163362	3.215009	3.202921	3.111474	3.111521	3.126500	3.176934	3.182052	3.182104	3.239113	3.232119	3.116793	3.053090	3.048446	3.048496	3.055584	3.056573	3.059441	3.054792	3.082603	3.125656	3.085550	3.090766	3.063487	3.071052	3.071081	3.287138	3.304471	3.304524	3.163961	3.138681	3.138729	3.078770	3.051492	3.051538	3.057226	3.099789	3.108946	3.133291	3.133338	3.115146
3.240185	3.240239	3.240288	3.185710	3.198901	3.170974	3.206199	3.204376	3.200390	3.390886	3.369818	3.215070	3.202981	3.162880	3.162933	3.179759	3.191449	3.242826	3.239123	3.174452	3.116802	3.116849	3.117370	3.126529	3.129393	3.059868	3.059919	3.092892	3.129375	3.135996	3.156239	3.113786	3.113832	3.098387	3.241120	3.292785	3.305422	3.304537	3.164910	3.158890	3.152361	3.142549	3.078831	3.051548	3.052068	3.096042	3.108957	3.109008	3.109055	3.068480
3.248639	3.248692	3.272200	3.222315	3.222368	3.242594	3.242625	3.259014	3.411017	3.406850	3.390946	3.369883	3.215131	3.217526	3.217580	3.205491	3.215743	3.243305	3.242889	3.144105	3.116812	3.117328	3.134749	3.134801	3.123581	3.059877	3.059927	3.099474	3.135958	3.155726	3.155778	3.156301	3.113841	3.256598	3.256628	3.292206	3.313515	3.331788	3.329960	3.172957	3.169718	3.200255	3.182088	3.149202	3.096002	3.108921	3.116015	3.116066	3.116113	3.117080
3.282893	3.282948	3.284405	3.284460	3.284515	3.297233	3.297264	3.419888	3.419940	3.419997	3.406910	3.391010	3.418386	3.406236	3.351652	3.236354	3.252180	3.423860	3.416875	3.164957	3.164985	3.158334	3.134758	3.134809	3.123590	3.123641	3.093333	3.135916	3.135968	3.136015	3.155787	3.156309	3.168565	3.287600	3.283057	3.292216	3.331744	3.331799	3.331849	3.308770	3.273693	3.269989	3.221456	3.193988	3.178857	3.118797	3.143357	3.143409	3.116124	3.117091
3.462023	3.462080	3.496380	3.423594	3.378612	3.455205	3.455237	3.474531	3.504937	3.420005	3.406918	3.423032	3.445715	3.433566	3.406302	3.406358	3.406410	3.425279	3.425336	3.206839	3.206867	3.179593	3.158395	3.134818	3.177089	3.175263	3.172280	3.134047	3.135977	3.155743	3.168003	3.168525	3.187355	3.308863	3.307672	3.507812	3.507869	3.334158	3.312952	3.310659	3.308831	3.429567	3.274751	3.224366	3.194052	3.176507	3.143368	3.143420	3.144407	3.120390
3.514567	3.514627	3.662161	3.660346	3.615369	3.606979	3.606541	3.485656	3.504945	3.423047	3.395665	3.418348	3.445725	3.433576	3.406312	3.406368	3.406420	3.263795	3.219001	3.219051	3.219079	3.219128	3.216366	3.243464	3.177099	3.177151	3.137734	3.140129	3.139742	3.167958	3.168480	3.180271	3.283556	3.511090	3.574573	3.574627	3.507882	3.312913	3.312963	3.310670	3.440326	3.429581	3.274763	3.220150	3.191650	3.191703	3.173748	3.144370	3.144418	3.148204
3.535818	3.678531	3.689486	3.671721	3.642697	3.606990	3.607021	3.485665	3.420872	3.400534	3.393078	3.417419	3.417476	3.223247	3.318287	3.366063	3.348751	3.263804	3.221356	3.235016	3.235045	3.307179	3.304418	3.280184	3.243991	3.165016	3.140090	3.140138	3.140191	3.167966	3.168489	3.168542	3.271827	3.504718	3.512918	3.512972	3.455335	3.310575	3.310626	3.310681	3.331017	3.331073	3.220113	3.210768	3.191661	3.191714	3.191762	3.152334	3.154261	3.154289
3.666749	3.689437	3.671669	3.641241	3.708078	3.641355	3.614068	3.499748	3.498863	3.493291	3.440056	3.424935	3.230712	3.224661	3.242930	3.361379	3.348760	3.348816	3.347301	3.326101	3.326130	3.326181	3.310279	3.304482	3.297492	3.284873	3.191715	3.161401	3.140200	3.167974	3.168496	3.168550	3.268801	3.368090	3.473457	3.455290	3.455348	3.222525	3.222574	3.246921	3.310742	3.306790	3.297453	3.220172	3.202004	3.208163	3.208212	3.208265	3.168832	3.168391
3.662066	3.648526	3.671678	3.710373	3.710435	3.629058	3.516779	3.514023	3.508916	3.535357	3.494292	3.440122	3.415894	3.242883	3.361332	3.531392	3.495016	3.449095	3.362490	3.347361	3.347391	3.501369	3.525715	3.434691	3.410807	3.391679	3.269758	3.191774	3.163679	3.168451	3.169443	3.169967	3.170015	3.271901	3.453153	3.452266	3.282273	3.271120	3.246876	3.246931	3.310753	3.313845	3.306857	3.304089	3.228220	3.210052	3.208223	3.217387	3.224482	3.175915
3.648473	3.659490	3.738464	3.738526	3.629314	3.629369	3.629401	3.619611	3.646986	3.633443	3.530728	3.482162	3.446205	3.418936	3.425092	3.495443	3.500657	3.449105	3.444470	3.444522	3.477948	3.483163	3.483221	3.434701	3.434753	3.408528	3.282441	3.257951	3.215497	3.174532	3.169921	3.169975	3.170023	3.300648	3.461615	3.453687	3.283692	3.283746	3.274217	3.274272	3.274322	3.336175	3.330346	3.309266	3.346673	3.287147	3.287197	3.287252	3.370275	3.370304
3.683446	3.683507	3.723297	3.723359	3.723421	3.632414	3.632445	3.668189	3.661678	3.649073	3.610991	3.525555	3.470970	3.419415	3.433077	3.430789	3.430841	3.430899	3.444480	3.474893	3.474923	3.480137	3.428581	3.434711	3.430070	3.418146	3.408596	3.261246	3.258016	3.245067	3.176002	3.176056	3.288457	3.334061	3.461627	3.453699	3.453756	3.429520	3.429572	3.274752	3.289826	3.290821	3.330357	3.460997	3.462092	3.344863	3.287209	3.287264	3.370288	3.389102
3.683455	3.683517	3.683573	3.723369	3.723431	3.723488	3.713670	3.661632	3.647616	3.621905	3.527853	3.473268	3.421718	3.433029	3.440593	3.440651	3.430851	3.430908	3.449183	3.444543	3.402067	3.407280	3.419482	3.423955	3.416472	3.416528	3.416586	3.295431	3.277269	3.245076	3.248886	3.276270	3.318832	3.334071	3.461639	3.461691	3.453768	3.429532	3.432401	3.332961	3.287019	3.289891	3.394143	3.473787	3.471967	3.450764	3.298960	3.297607	3.310995	3.389114
3.543839	3.538271	3.521913	3.658321	3.688737	3.695359	3.649856	3.633032	3.621857	3.527810	3.473220	3.394348	3.411018	3.440543	3.447638	3.447696	3.440712	3.449134	3.449192	3.449245	3.449743	3.419434	3.419492	3.369313	3.363734	3.406271	3.295390	3.295441	3.295496	3.277328	3.279260	3.318791	3.318842	3.318898	3.345845	3.400969	3.393045	3.216968	3.313976	3.317788	3.317838	3.317894	3.384764	3.390890	3.385782	3.383960	3.384013	3.308139	3.308189	3.350520
3.443332	3.443390	3.518639	3.549053	3.549113	3.549167	3.603838	3.598270	3.537611	3.483027	3.404150	3.401862	3.411027	3.447588	3.454683	3.447705	3.510550	3.507573	3.507632	3.507686	3.507715	3.459189	3.419502	3.369323	3.363743	3.357700	3.357757	3.354771	3.356236	3.392726	3.394660	3.361812	3.325423	3.330642	3.412662	3.400980	3.393057	3.393114	3.311170	3.311226	3.311276	3.320942	3.320998	3.321049	3.315940	3.383973	3.384025	3.384082	3.308201	3.308228
3.433494	3.433552	3.445796	3.518707	3.482340	3.482393	3.482421	3.501708	3.521928	3.514015	3.457916	3.457974	3.462723	3.463075	3.454691	3.520357	3.608678	3.520470	3.517494	3.517548	3.524145	3.524199	3.457381	3.597056	3.585381	3.436657	3.389512	3.389563	3.392685	3.394614	3.403587	3.364168	3.371260	3.432051	3.500738	3.552417	3.540742	3.450826	3.398284	3.304195	3.304246	3.306179	3.316563	3.312859	3.303055	3.281734	3.351641	3.377521	3.308212	3.217119
3.433503	3.433561	3.445804	3.452896	3.479608	3.480600	3.501657	3.540639	3.522873	3.514023	3.615864	3.615925	3.617863	3.469155	3.456550	3.517551	3.520421	3.520480	3.534143	3.543111	3.540105	3.524209	3.609206	3.609267	3.588209	3.494361	3.389523	3.389575	3.392695	3.394624	3.403598	3.376325	3.431066	3.432062	3.441201	3.556654	3.547796	3.534713	3.443851	3.316355	3.304257	3.306191	3.306246	3.303011	3.283349	3.278709	3.281797	3.307674	3.099393	3.072083
3.436324	3.436383	3.452845	3.461343	3.462340	3.483421	3.520420	3.602446	3.602502	3.588495	3.615873	3.615935	3.615996	3.605734	3.517502	3.517561	3.520430	3.534092	3.547287	3.547341	3.547371	3.602080	3.622354	3.609279	3.607457	3.588282	3.494431	3.395659	3.394583	3.402143	3.374870	3.376335	3.382488	3.432073	3.432101	3.556665	3.628867	3.647563	3.534780	3.316366	3.306146	3.311614	3.311670	3.303022	3.288995	3.278723	3.278772	3.155818	3.099401	3.075129
3.461648	3.461707	3.461760	3.462289	3.483375	3.501643	3.501672	3.583699	3.583754	3.602031	3.602085	3.611724	3.605688	3.602461	3.599486	3.517571	3.543890	3.547234	3.592839	3.592894	3.690087	3.690143	3.664874	3.792637	3.692465	3.588295	3.494443	3.403646	3.402101	3.356603	3.358067	3.358594	3.383436	3.413695	3.474628	3.638674	3.665351	3.657903	3.558869	3.373888	3.310160	3.232658	3.263086	3.299997	3.303090	3.302207	3.273015	3.153481	3.099410	3.099437
3.466343	3.461715	3.461768	3.461827	3.483383	3.483436	3.483465	3.501740	3.571103	3.588911	3.579587	3.588756	3.597727	3.594746	3.596460	3.517580	3.529359	3.589504	3.592848	3.690066	3.690096	3.675613	3.697349	3.694767	3.692478	3.510347	3.486113	3.416324	3.411221	3.402164	3.402221	3.376355	3.398461	3.413704	3.460419	3.535431	3.592477	3.577050	3.571030	3.395159	3.311579	3.263040	3.263096	3.311743	3.314837	3.303627	3.153437	3.172269	3.182646	3.179636
3.484162	3.484222	3.461775	3.480049	3.483390	3.483444	3.483473	3.480251	3.470927	3.549184	3.579598	3.579659	3.530943	3.530997	3.512841	3.382343	3.390368	3.520987	3.589574	3.589629	3.642166	3.641753	3.649887	3.646196	3.579447	3.486065	3.486124	3.481017	3.403725	3.403777	3.394725	3.367451	3.395186	3.404355	3.460430	3.461839	3.577004	3.577064	3.571045	3.402680	3.297369	3.272907	3.272963	3.367861	3.413479	3.416353	3.325283	3.279805	3.279855	3.194832
3.484168	3.484229	3.494060	3.494120	3.494180	3.483452	3.483481	3.480259	3.471874	3.521869	3.521924	3.521984	3.522044	3.523973	3.382293	3.382351	3.353940	3.412006	3.451539	3.512519	3.641707	3.617843	3.616498	3.579405	3.573386	3.571102	3.480975	3.473522	3.403736	3.379494	3.367404	3.185248	3.395195	3.395254	3.465132	3.463727	3.474057	3.554436	3.493748	3.403630	3.303480	3.303537	3.383308	3.486242	3.494281	3.494341	3.492517	3.442763	3.422631	3.417495
3.484174	3.502449	3.499691	3.521003	3.494188	3.488147	3.483488	3.583735	3.572070	3.521879	3.521934	3.521994	3.522054	3.512800	3.415500	3.391268	3.402107	3.412013	3.421182	3.512528	3.643125	3.643181	3.599794	3.492070	3.546068	3.571113	3.562262	3.473534	3.379453	3.224625	3.185201	3.198862	3.276763	3.395263	3.465142	3.477344	3.489553	3.533123	3.533178	3.481553	3.481607	3.524189	3.531759	3.544485	3.544546	3.597626	3.595804	3.585539	3.638340	3.624064
3.502395	3.502456	3.502510	3.499759	3.488101	3.488155	3.483496	3.583744	3.572080	3.570266	3.570321	3.567346	3.530972	3.523124	3.523185	3.523245	3.532678	3.411751	3.512014	3.566725	3.567222	3.600680	3.600742	3.588140	3.569904	3.571125	3.558522	3.473545	3.270137	3.224634	3.198814	3.223734	3.287561	3.381767	3.482018	3.482072	3.533072	3.533134	3.533188	3.533249	3.548542	3.545787	3.545849	3.544496	3.699468	3.692961	3.652317	3.638298	3.638354	3.624079
3.529723	3.502462	3.502517	3.502578	3.488109	3.477382	3.477410	3.532119	3.583809	3.574026	3.570330	3.570392	3.541296	3.523133	3.523194	3.532163	3.560483	3.657712	3.657774	3.652204	3.594537	3.600689	3.591372	3.651921	3.648225	3.573014	3.573074	3.488098	3.479047	3.285207	3.263164	3.287518	3.381717	3.482000	3.482028	3.533022	3.547628	3.533144	3.533199	3.533260	3.545737	3.545798	3.810116	3.817879	3.811374	3.778026	3.778084	3.651923	3.624066	3.546964
3.772168	3.735803	3.725550	3.772783	3.729261	3.547219	3.532067	3.534471	3.534526	3.580130	3.579247	3.579309	3.541305	3.523142	3.523203	3.559500	3.654623	3.657722	3.657785	3.652215	3.638221	3.638277	3.656091	3.655216	3.594537	3.588525	3.588587	3.509683	3.476338	3.478738	3.436280	3.436340	3.539654	3.852539	3.657549	3.602245	3.550674	3.550737	3.536247	3.536308	3.536363	3.564699	3.564761	3.810854	3.811388	3.818493	3.785138	3.652875	3.625019	3.555179
3.772177	3.765213	3.760585	3.725461	3.729274	3.559311	3.532075	3.419800	3.534535	3.580139	3.709431	3.603225	3.550423	3.541369	3.541430	3.580764	3.645524	3.666641	3.657795	3.652226	3.638231	3.638288	3.638350	3.595899	3.588474	3.582462	3.567340	3.512038	3.479162	3.479216	3.478807	3.539610	3.803894	3.819908	3.693681	3.636032	3.612638	3.666164	4.010082	4.010150	3.563710	3.563772	3.564773	3.792644	3.805328	3.812432	3.669721	3.652889	3.643090	3.584435
3.765158	3.725393	3.713267	3.713330	3.555517	3.513779	3.340748	3.359084	3.422204	3.547484	3.603171	3.603234	3.580797	3.583888	3.574148	3.581711	3.656785	3.668995	3.757813	3.718395	3.654653	3.648614	3.638361	3.638424	3.588485	3.567289	3.511994	3.515331	3.515393	3.479226	3.479286	3.617202	3.710964	3.711028	3.658978	3.670294	3.666111	3.977835	4.010098	3.967643	3.563722	3.563784	3.587899	3.761096	3.762569	3.662638	3.623204	3.616697	3.652959	3.648293
3.725341	3.713222	3.680331	3.555467	3.509986	3.419669	3.359032	3.361434	3.430179	3.545618	3.588181	3.584962	3.588061	3.588117	3.604117	3.605117	3.656795	3.766667	3.800135	3.791286	3.713745	3.648624	3.645406	3.638435	3.568643	3.533447	3.515286	3.515341	3.515402	3.524791	3.609892	3.617213	3.710976	3.711040	3.708723	3.702213	3.761171	3.864506	3.861282	3.736812	3.581958	3.567945	3.569612	3.636495	3.655080	3.659366	3.620870	3.620933	3.613481	3.648307
3.725352	3.685910	3.649534	3.516008	3.507692	3.437953	3.361381	3.361440	3.482944	3.561949	3.577411	3.584972	3.588070	3.653095	3.658783	3.668467	3.683707	3.805238	3.941955	3.924914	3.883813	3.709125	3.638383	3.568599	3.533394	3.519454	3.520923	3.515350	3.655117	3.652360	3.652423	3.705303	3.705360	3.705424	3.702169	3.756897	3.756963	3.757027	3.672975	3.673038	3.603232	3.570971	3.569626	3.603095	3.617702	3.618703	3.622982	3.620946	3.621002	3.621029
3.698039	3.652300	3.518768	3.529193	3.529255	3.510137	3.476765	3.476825	3.464227	3.468485	3.468539	3.480317	3.585043	3.598447	3.667230	3.671513	3.692826	3.887239	3.938931	3.920240	3.896827	3.860445	3.678321	3.592904	3.537623	3.519464	3.519525	3.676325	3.655129	3.655185	3.655249	3.652499	3.645051	3.702153	3.702181	3.702238	3.702303	3.671992	3.672049	3.632625	3.603889	3.588764	3.583196	3.604515	3.617715	3.618716	3.622995	3.626812	3.626868	3.636009
3.678951	3.545427	3.527266	3.529201	3.529263	3.522290	3.476772	3.476833	3.476888	3.464296	3.464350	3.366345	3.381870	3.539824	3.609544	3.667303	3.715254	3.824642	3.820020	3.904784	3.872792	3.848312	3.675520	3.587288	3.535268	3.529256	3.559688	3.642928	3.642991	3.600528	3.597777	3.645007	3.645064	3.651693	3.653595	3.653652	3.671940	3.672004	3.672062	3.622071	3.619090	3.603964	3.610571	3.610628	3.613505	3.618729	3.626761	3.626825	3.635995	3.654472
3.678961	3.679025	3.545491	3.545553	3.557760	3.522299	3.488925	3.480121	3.481113	3.481174	3.411389	3.379230	3.379290	3.539833	3.603460	3.712863	3.712920	3.712986	3.760663	3.754627	3.752983	3.748353	3.596348	3.529597	3.523577	3.530651	3.535401	3.563973	3.524553	3.600538	3.600601	3.652523	3.651641	3.630443	3.653607	3.653664	3.653728	3.672017	3.672074	3.635686	3.603914	3.610522	3.610584	3.613455	3.613518	3.618742	3.619736	3.619799	3.640852	3.771512
3.721477	3.721542	3.679092	3.633613	3.557769	3.527461	3.527487	3.489031	3.498926	3.498987	3.499042	3.579648	3.579711	3.733980	3.734046	3.712873	3.712930	3.712996	3.707437	3.699995	3.590674	3.604733	3.600577	3.529606	3.529661	3.530661	3.530723	3.530778	3.548861	3.551953	3.600612	3.655348	3.653998	3.653593	3.653620	3.662118	3.662182	3.663855	3.663912	3.660938	3.624543	3.624607	3.624670	3.613468	3.613531	3.613594	3.601453	3.601515	3.610485	3.610511
[truncated: 2,195 more rows]
[truncated: 1,310 more columns]
