# Supplementary material for: XYZ color data on the visual degradation of vegetables
Source: Data Brief. 2020 Jan 3;28:105079. doi: 10.1016/j.dib.2019.105079 (PMC7093819; doi:10.1016/j.dib.2019.105079)
Supplement: Multimedia component 1 [file mmc1.zip › cabbage3h.csv]

�O�h���lX
2.287327	2.287201	2.212889	2.209093	2.201868	2.325596	2.328406	2.292595	2.278503	2.277885	2.206411	2.213884	2.217682	2.286793	2.276865	2.195800	2.195678	2.209719	2.271859	2.271732	2.271606	2.263093	2.272334	2.281274	2.281148	2.281022	2.207532	2.203245	2.230370	2.272296	2.223998	2.220689	2.227673	2.245196	2.288443	2.343518	2.343389	2.352083	2.371851	2.371722	2.371592	2.490264	2.490127	2.433003	2.432868	2.432732	2.522606	2.529837	2.527961	2.527820
2.287467	2.282441	2.209349	2.209228	2.290176	2.290048	2.292860	2.292732	2.278638	2.206665	2.206542	2.214015	2.217813	2.217691	2.216157	2.195929	2.195807	2.209848	2.271990	2.271864	2.271737	2.271610	2.272464	2.281405	2.283730	2.283603	2.222332	2.222210	2.228536	2.228168	2.224613	2.224490	2.225102	2.232332	2.288571	2.322700	2.339329	2.357606	2.371983	2.371853	2.450034	2.450880	2.450745	2.433134	2.432999	2.432863	2.522740	2.522598	2.528095	2.527954
2.288517	2.285204	2.285077	2.288308	2.284015	2.290185	2.292997	2.292870	2.284900	2.207287	2.207163	2.211206	2.214023	2.213410	2.210836	2.206547	2.195935	2.199489	2.258694	2.271995	2.271868	2.272722	2.272594	2.281536	2.283860	2.283734	2.224910	2.234914	2.234790	2.228294	2.224739	2.224615	2.225227	2.273138	2.294897	2.307429	2.316616	2.353548	2.372605	2.448833	2.451149	2.451015	2.450880	2.461214	2.433130	2.523017	2.522875	2.522733	2.527739	2.521809
2.285471	2.285344	2.269287	2.280082	2.284153	2.290323	2.290194	2.285164	2.275797	2.210359	2.207294	2.214278	2.214154	2.214031	2.210966	2.210108	2.189005	2.189129	2.258334	2.272127	2.275186	2.272853	2.272725	2.277256	2.281540	2.283865	2.300508	2.285707	2.281387	2.269310	2.261829	2.264558	2.267262	2.277456	2.296005	2.307558	2.312578	2.366248	2.412402	2.451420	2.454962	2.456053	2.466388	2.468214	2.552829	2.524623	2.523008	2.522867	2.516444	2.521452
2.247839	2.269553	2.269424	2.279484	2.286390	2.286261	2.284171	2.285301	2.285171	2.213677	2.219190	2.248449	2.247342	2.238960	2.211096	2.208139	2.189133	2.189256	2.258956	2.275445	2.275317	2.272984	2.272856	2.277386	2.279464	2.281544	2.285964	2.285837	2.285709	2.350560	2.400729	2.289519	2.283103	2.287880	2.306098	2.307686	2.352534	2.394280	2.436244	2.472502	2.519157	2.535579	2.535439	2.577631	2.556155	2.528681	2.524615	2.523000	2.516577	2.480852
2.229910	2.236086	2.269561	2.269678	2.285792	2.285663	2.283818	2.287153	2.285307	2.268386	2.273895	2.248582	2.247474	2.211351	2.210490	2.210367	2.189752	2.192081	2.223424	2.271463	2.264961	2.273115	2.272986	2.279724	2.281066	2.241836	2.283998	2.285967	2.350824	2.392616	2.392480	2.289648	2.287155	2.288008	2.306226	2.337528	2.386187	2.390244	2.428286	2.457189	2.516486	2.542002	2.590480	2.592431	2.592287	2.555604	2.541235	2.524851	2.516710	2.474362
2.235929	2.236222	2.269698	2.269570	2.272872	2.283840	2.283219	2.281375	2.268648	2.264598	2.266430	2.241115	2.240988	2.210746	2.210621	2.213929	2.213804	2.213680	2.236058	2.235934	2.265092	2.273246	2.273117	2.279855	2.281197	2.281069	2.280940	2.282909	2.313246	2.346656	2.392614	2.343758	2.293571	2.301826	2.334110	2.371184	2.386319	2.390376	2.427193	2.449722	2.502890	2.523993	2.581793	2.592573	2.592428	2.581248	2.566065	2.604035	2.524841	2.481115
2.236066	2.235940	2.244631	2.244504	2.231627	2.257190	2.277717	2.264990	2.264860	2.264733	2.264603	2.266436	2.241120	2.240994	2.211486	2.211362	2.213933	2.213809	2.234227	2.234102	2.233649	2.273376	2.273247	2.273119	2.274951	2.274824	2.247902	2.279226	2.306351	2.313246	2.340342	2.396291	2.396154	2.331920	2.333883	2.367637	2.380320	2.413555	2.426591	2.427435	2.435544	2.473561	2.523989	2.537829	2.581532	2.589896	2.611926	2.618453	2.600343	2.481246
2.213094	2.207575	2.230064	2.237775	2.235929	2.235802	2.250555	2.242028	2.241900	2.264867	2.264737	2.262509	2.241252	2.239027	2.232603	2.211492	2.211856	2.224430	2.234358	2.234233	2.269440	2.269312	2.273378	2.273250	2.273119	2.249789	2.249660	2.277884	2.305010	2.307087	2.328766	2.371784	2.393590	2.373967	2.365449	2.365315	2.407446	2.411480	2.413550	2.426587	2.433714	2.435672	2.500087	2.532363	2.565727	2.612215	2.620213	2.613194	2.598763	2.481378
2.207834	2.207219	2.224804	2.239381	2.237780	2.237653	2.242290	2.242162	2.242033	2.241416	2.236628	2.232302	2.236833	2.236952	2.232734	2.228410	2.228773	2.224559	2.234488	2.276324	2.269571	2.269443	2.273509	2.273380	2.248082	2.247955	2.249789	2.249662	2.277883	2.305010	2.325953	2.371917	2.374858	2.376196	2.376059	2.378021	2.407579	2.411613	2.413682	2.417226	2.427563	2.433710	2.498505	2.508458	2.513221	2.545604	2.604843	2.600769	2.569833	2.510820
2.239484	2.230953	2.230334	2.235314	2.239386	2.239259	2.242424	2.242297	2.241922	2.241795	2.205866	2.205741	2.236965	2.237083	2.236954	2.226333	2.228413	2.228777	2.301764	2.301634	2.276325	2.269574	2.273639	2.270566	2.245267	2.246366	2.246237	2.249790	2.251624	2.278754	2.326084	2.376600	2.376463	2.376328	2.381098	2.380963	2.410411	2.411746	2.413815	2.417358	2.417220	2.403552	2.428550	2.495308	2.495899	2.508796	2.514934	2.570609	2.569723	2.566386
2.239620	2.236901	2.236771	2.240845	2.259129	2.244789	2.242558	2.242431	2.242301	2.242174	2.233400	2.231065	2.237097	2.236970	2.237086	2.226464	2.226581	2.289765	2.300916	2.300786	2.275476	2.269705	2.270826	2.270697	2.270565	2.270436	2.271531	2.277046	2.279011	2.280599	2.326215	2.338996	2.376595	2.376460	2.377038	2.377149	2.402160	2.402024	2.403358	2.404203	2.404064	2.403683	2.414018	2.483006	2.482125	2.481984	2.399166	2.447194	2.569859	2.566521
2.234957	2.234829	2.236907	2.239232	2.240850	2.242823	2.242693	2.242565	2.242435	2.242307	2.242177	2.277495	2.264766	2.237347	2.226721	2.226594	2.226465	2.281148	2.293200	2.300920	2.275608	2.275479	2.270956	2.283413	2.283280	2.284377	2.289887	2.341428	2.339574	2.324762	2.326345	2.376866	2.376728	2.377308	2.377415	2.377281	2.377144	2.387487	2.388821	2.404334	2.404196	2.403814	2.414149	2.413276	2.442461	2.396243	2.396104	2.398668	2.446446	2.566657
2.234357	2.234229	2.237042	2.236914	2.236784	2.242958	2.242827	2.242699	2.242568	2.250291	2.301068	2.300937	2.297369	2.284643	2.246590	2.229669	2.229540	2.273486	2.276544	2.276904	2.268378	2.268249	2.271086	2.283544	2.283411	2.284507	2.295551	2.341560	2.341424	2.326611	2.342917	2.386815	2.382996	2.378667	2.379020	2.378886	2.378747	2.378612	2.389934	2.398180	2.404327	2.403945	2.412185	2.412048	2.411172	2.396372	2.396233	2.396097	2.444123	2.446438
2.266014	2.249074	2.237178	2.237050	2.236918	2.238892	2.242961	2.242833	2.252761	2.291769	2.301205	2.301074	2.300941	2.297375	2.297241	2.262297	2.262166	2.286869	2.281829	2.277036	2.268510	2.268380	2.272444	2.283675	2.283541	2.284637	2.341826	2.341693	2.341556	2.343185	2.343050	2.380659	2.386810	2.384088	2.381852	2.383190	2.383052	2.382916	2.390065	2.389929	2.398172	2.404321	2.404181	2.412178	2.412038	2.411164	2.396362	2.396225	2.396086	2.414045
2.270323	2.266021	2.234369	2.237185	2.237053	2.239026	2.238895	2.253027	2.256331	2.294851	2.300606	2.301211	2.301077	2.300946	2.297377	2.314040	2.326499	2.341059	2.336014	2.328001	2.327619	2.327485	2.337840	2.329313	2.289316	2.293848	2.341959	2.341825	2.341688	2.351707	2.357861	2.380793	2.384847	2.384712	2.385554	2.385419	2.385280	2.383048	2.382909	2.390060	2.398304	2.404453	2.412692	2.439790	2.424738	2.416220	2.411153	2.396353	2.414310	2.435577
2.270461	2.270330	2.238676	2.241001	2.240869	2.237060	2.238891	2.248962	2.256466	2.261383	2.300743	2.301102	2.301213	2.301083	2.317744	2.351202	2.366280	2.358376	2.341058	2.336015	2.330944	2.341302	2.341165	2.341030	2.333973	2.326517	2.342092	2.341958	2.347220	2.361611	2.381062	2.385121	2.418530	2.418391	2.419231	2.385552	2.378538	2.385276	2.385136	2.398820	2.398434	2.404829	2.440308	2.440168	2.444198	2.429394	2.413491	2.413354	2.434617	2.493695
2.297349	2.286174	2.242247	2.242118	2.241986	2.241858	2.247998	2.256734	2.258702	2.281677	2.300880	2.355841	2.355947	2.376810	2.387278	2.360667	2.365192	2.365057	2.355431	2.341305	2.341167	2.344874	2.341299	2.341164	2.342499	2.342364	2.342225	2.342091	2.347353	2.355608	2.377044	2.417580	2.417437	2.417790	2.409261	2.403967	2.369586	2.369449	2.382076	2.398706	2.398811	2.398674	2.408501	2.444474	2.444330	2.440000	2.426190	2.426051	2.482921	2.493829
2.297490	2.287510	2.277143	2.269159	2.279531	2.278418	2.276182	2.279978	2.281944	2.292316	2.307318	2.364818	2.364678	2.360370	2.381228	2.386001	2.390524	2.390387	2.358760	2.349297	2.343512	2.341168	2.344870	2.344735	2.344596	2.342497	2.342358	2.345906	2.345767	2.344650	2.395450	2.410596	2.412171	2.414487	2.410151	2.399209	2.394873	2.390542	2.396293	2.392208	2.398942	2.402488	2.419044	2.460813	2.451583	2.444813	2.439987	2.477552	2.515469	2.540457
2.323514	2.287404	2.287269	2.289868	2.296037	2.284859	2.284723	2.303225	2.303088	2.306610	2.365094	2.364958	2.364818	2.364683	2.364543	2.386141	2.390664	2.390527	2.390386	2.388531	2.375131	2.347599	2.347460	2.347325	2.349641	2.349505	2.349120	2.346039	2.345900	2.345764	2.395584	2.410485	2.410587	2.414622	2.414478	2.411884	2.409284	2.400760	2.396424	2.392339	2.399073	2.419318	2.419176	2.418547	2.459084	2.451821	2.545228	2.542624	2.542472	2.538136
2.411697	2.323277	2.291612	2.298414	2.298277	2.298146	2.287206	2.303363	2.308627	2.358747	2.358606	2.365099	2.364959	2.364823	2.364683	2.393893	2.475636	2.414498	2.398923	2.397066	2.381454	2.380825	2.361795	2.347460	2.349775	2.349639	2.349254	2.349119	2.348979	2.347616	2.404108	2.496253	2.498558	2.410581	2.412156	2.412017	2.411873	2.411242	2.400993	2.392470	2.399942	2.413557	2.416853	2.417451	2.459218	2.491763	2.545364	2.542759	2.542606	2.538270
2.413808	2.388581	2.386964	2.309062	2.298416	2.298284	2.298147	2.310622	2.329992	2.358888	2.358992	2.365240	2.407105	2.406967	2.419101	2.420681	2.479710	2.475637	2.413759	2.397206	2.381101	2.380962	2.361931	2.347103	2.347454	2.347318	2.347177	2.349252	2.349112	2.347748	2.404243	2.414950	2.416902	2.414664	2.412290	2.412151	2.412006	2.411866	2.411230	2.394320	2.400073	2.399934	2.412564	2.454338	2.467632	2.466753	2.460710	2.496804	2.496654	2.496510
2.414201	2.388726	2.386372	2.310567	2.309063	2.315561	2.333107	2.332972	2.355944	2.361484	2.365517	2.412058	2.412159	2.419388	2.421454	2.430646	2.484275	2.475782	2.472686	2.428836	2.428690	2.381099	2.362067	2.361929	2.361787	2.347452	2.347311	2.349386	2.349245	2.370957	2.379205	2.414839	2.414939	2.414798	2.412424	2.412284	2.412139	2.413718	2.417749	2.413416	2.400204	2.400065	2.453876	2.467912	2.467766	2.465167	2.459368	2.496938	2.496787	2.496642
2.412137	2.406593	2.383324	2.310707	2.311305	2.316575	2.333247	2.339416	2.356085	2.355949	2.363447	2.412201	2.412302	2.421742	2.425772	2.425632	2.423522	2.475926	2.470730	2.468487	2.466618	2.383336	2.381093	2.380954	2.362413	2.347585	2.347444	2.347800	2.348150	2.348013	2.370948	2.381412	2.395951	2.410492	2.414787	2.412418	2.413992	2.417291	2.417882	2.400970	2.400827	2.450963	2.455008	2.468047	2.465442	2.465300	2.461712	2.497071	2.496920	2.496775
2.397548	2.401827	2.378556	2.302742	2.307024	2.306890	2.331697	2.339557	2.339416	2.356090	2.360149	2.405467	2.441608	2.441713	2.421740	2.422091	2.421945	2.455919	2.468774	2.468630	2.466761	2.402478	2.393825	2.394176	2.394030	2.347719	2.348069	2.347933	2.347791	2.348146	2.348004	2.372172	2.376223	2.387346	2.410481	2.412306	2.414616	2.414476	2.397556	2.401102	2.450257	2.488829	2.467096	2.468180	2.468033	2.465432	2.476628	2.497204	2.497052	2.496907
2.401132	2.377863	2.378700	2.300426	2.300286	2.300152	2.327906	2.339697	2.339556	2.356230	2.395433	2.419876	2.426031	2.429328	2.441463	2.451147	2.447805	2.474962	2.474813	2.468773	2.466903	2.443196	2.423463	2.421601	2.421453	2.404100	2.357784	2.348067	2.347924	2.347787	2.348136	2.348000	2.351958	2.351820	2.351677	2.410474	2.412293	2.414609	2.414462	2.419743	2.445476	2.490439	2.481527	2.481382	2.481233	2.478139	2.501907	2.497829	2.497185	2.486564
2.378147	2.378007	2.374913	2.304769	2.300424	2.300290	2.328046	2.337627	2.339696	2.400390	2.420162	2.420020	2.426174	2.429471	2.431779	2.440235	2.482939	2.487708	2.474958	2.474813	2.466554	2.443583	2.423602	2.423459	2.425030	2.418929	2.357919	2.357783	2.348057	2.347920	2.348268	2.348132	2.352089	2.351951	2.351808	2.410607	2.411197	2.412530	2.414595	2.423808	2.442008	2.473427	2.481662	2.481517	2.550533	2.550383	2.503270	2.501894	2.497810	2.497664
2.378292	2.375203	2.305673	2.307011	2.315823	2.307308	2.307167	2.335666	2.360852	2.402744	2.425711	2.435150	2.436476	2.425769	2.431921	2.440378	2.480136	2.482939	2.475101	2.468322	2.460799	2.431260	2.423831	2.425318	2.431803	2.431660	2.366449	2.357917	2.357774	2.353704	2.348400	2.341875	2.352221	2.352082	2.402280	2.418164	2.423914	2.411188	2.418921	2.423941	2.441896	2.452482	2.473411	2.550826	2.550670	2.550520	2.531502	2.506207	2.517852	2.507628
2.352355	2.352216	2.352070	2.315259	2.313015	2.308676	2.311237	2.367882	2.394296	2.420579	2.420431	2.434999	2.434850	2.433234	2.446071	2.444453	2.455923	2.468761	2.468610	2.461093	2.460941	2.424118	2.419034	2.418892	2.429239	2.423403	2.366583	2.366446	2.418767	2.416659	2.350499	2.348396	2.358742	2.410672	2.425207	2.425065	2.426145	2.424396	2.427688	2.423582	2.434164	2.448929	2.467892	2.509038	2.550807	2.550657	2.550500	2.537622	2.516512	2.515629
2.352252	2.352113	2.320426	2.320288	2.315257	2.313020	2.350280	2.392866	2.419881	2.420724	2.431083	2.435143	2.434994	2.448086	2.477728	2.477582	2.456067	2.454448	2.417275	2.461235	2.461083	2.424258	2.419173	2.413623	2.414703	2.420838	2.423392	2.419053	2.418904	2.412616	2.405189	2.390361	2.390213	2.430654	2.430503	2.427166	2.427016	2.427971	2.427821	2.427678	2.435917	2.439967	2.466797	2.466652	2.514715	2.550794	2.550636	2.555895	2.559916	2.511583
2.352395	2.352255	2.320566	2.320428	2.308515	2.313159	2.316457	2.414031	2.420026	2.420869	2.431228	2.435289	2.586431	2.586279	2.534220	2.477727	2.462513	2.425184	2.425035	2.419731	2.427982	2.420197	2.418328	2.418185	2.418036	2.419992	2.420826	2.419190	2.419040	2.412752	2.430506	2.430363	2.432916	2.430789	2.430638	2.430496	2.432066	2.429825	2.427954	2.436199	2.436050	2.440099	2.455724	2.466786	2.508561	2.546739	2.550773	2.550622	2.550464	2.500407
2.352538	2.352398	2.345942	2.305849	2.306552	2.313298	2.313155	2.414176	2.421154	2.427896	2.442459	2.546435	2.588304	2.588151	2.564878	2.487997	2.483664	2.482042	2.479431	2.479284	2.430826	2.424537	2.419697	2.419553	2.419403	2.418031	2.419980	2.419838	2.415489	2.414987	2.430642	2.430499	2.433052	2.428711	2.430773	2.433089	2.433676	2.431435	2.430300	2.436333	2.436183	2.440232	2.460775	2.467268	2.469085	2.515432	2.546717	2.550758	2.549124	2.544548
2.352681	2.346231	2.305388	2.303885	2.283561	2.290310	2.319194	2.358186	2.421300	2.428042	2.505659	2.588619	2.588456	2.588303	2.565028	2.536467	2.532129	2.525072	2.481675	2.481528	2.479273	2.442440	2.424527	2.419692	2.419541	2.418168	2.420117	2.415776	2.415626	2.415123	2.413989	2.413847	2.427270	2.428847	2.433367	2.433962	2.433810	2.433666	2.430188	2.428569	2.436316	2.436171	2.454967	2.457411	2.469218	2.517289	2.551046	2.557183	2.561835	2.557257
2.346513	2.345635	2.303424	2.280891	2.290582	2.290448	2.290305	2.358329	2.396574	2.423762	2.503350	2.589755	2.588609	2.588455	2.588292	2.585433	2.536948	2.527924	2.481819	2.481672	2.481516	2.478285	2.429830	2.425240	2.419679	2.419536	2.417285	2.415914	2.415516	2.412914	2.414124	2.413981	2.413831	2.419982	2.433502	2.434097	2.433945	2.432571	2.431681	2.428702	2.436940	2.451060	2.450907	2.457545	2.515477	2.525810	2.551183	2.557319	2.557544	2.569968
2.345918	2.345778	2.345629	2.310802	2.290721	2.290586	2.290443	2.385803	2.424049	2.461747	2.501532	2.589908	2.589007	2.588853	2.588690	2.588535	2.588372	2.528071	2.492467	2.483916	2.483759	2.481511	2.430953	2.430809	2.430411	2.426086	2.421735	2.417280	2.415653	2.413050	2.414997	2.414117	2.413965	2.407526	2.415768	2.434232	2.434079	2.432705	2.431815	2.431670	2.437811	2.461679	2.462018	2.505285	2.515614	2.532236	2.542559	2.551167	2.555819	2.557528
2.346061	2.345920	2.345771	2.351040	2.313993	2.290725	2.294024	2.384717	2.424195	2.468201	2.468292	2.501778	2.589896	2.593186	2.593021	2.639096	2.588522	2.576541	2.547234	2.542880	2.483903	2.483754	2.468897	2.468750	2.468595	2.439051	2.430499	2.426157	2.420348	2.420204	2.420052	2.421139	2.415576	2.414694	2.416640	2.434367	2.435936	2.435791	2.432687	2.474493	2.482209	2.482062	2.489414	2.504683	2.532523	2.532372	2.548985	2.551303	2.549667	2.555804
2.346203	2.346062	2.351323	2.314279	2.315855	2.317440	2.380330	2.387566	2.420381	2.468594	2.477293	2.507448	2.505211	2.593338	2.593174	2.593018	2.588651	2.578413	2.577020	2.549933	2.545570	2.486603	2.483742	2.475192	2.475036	2.441895	2.450351	2.448977	2.441198	2.441053	2.428305	2.428162	2.421122	2.417665	2.426875	2.450912	2.453463	2.453317	2.479696	2.479548	2.479393	2.481342	2.500786	2.531342	2.531922	2.549283	2.549121	2.549963	2.551899	2.562227
2.361102	2.353090	2.356630	2.316141	2.315995	2.317580	2.348928	2.387710	2.420527	2.468226	2.487953	2.508827	2.509541	2.579135	2.595785	2.588967	2.588802	2.584957	2.578399	2.551802	2.541515	2.486746	2.475482	2.475334	2.475177	2.477735	2.470259	2.470113	2.462332	2.462184	2.462029	2.461883	2.461728	2.452824	2.452669	2.470541	2.470385	2.526844	2.480570	2.479684	2.481626	2.496159	2.500921	2.530741	2.531320	2.542391	2.539770	2.545907	2.552034	2.562364
2.386440	2.382608	2.361200	2.346333	2.317857	2.340855	2.344151	2.382664	2.418569	2.466272	2.473384	2.508976	2.513894	2.597825	2.597660	2.597504	2.588953	2.585107	2.579040	2.552442	2.543383	2.501595	2.475625	2.475476	2.475318	2.477876	2.477718	2.465351	2.465194	2.466522	2.491557	2.531784	2.531623	2.531224	2.476498	2.476351	2.493664	2.499810	2.493255	2.480804	2.545676	2.528484	2.531030	2.531616	2.541942	2.541790	2.541628	2.546043	2.560930	2.563739
2.386586	2.386443	2.386292	2.369345	2.365258	2.341735	2.343308	2.372475	2.418715	2.423492	2.467493	2.507895	2.575008	2.597978	2.597812	2.597656	2.593307	2.585258	2.579189	2.553819	2.514116	2.513965	2.501580	2.495128	2.494969	2.478017	2.477859	2.467213	2.466810	2.491856	2.544380	2.544229	2.544067	2.534564	2.532680	2.479688	2.488142	2.494289	2.493392	2.558280	2.558119	2.543282	2.535597	2.534460	2.542079	2.541926	2.541764	2.545933	2.559835	2.563875
2.416192	2.416046	2.419064	2.418919	2.416551	2.366736	2.372760	2.392926	2.392775	2.418717	2.464935	2.534170	2.575161	2.575007	2.597964	2.597808	2.594196	2.590841	2.588216	2.586337	2.553803	2.514109	2.512720	2.502065	2.495111	2.478158	2.478000	2.467353	2.467195	2.532135	2.542062	2.541911	2.540026	2.536181	2.534542	2.534391	2.530251	2.530099	2.529938	2.559158	2.558996	2.543420	2.543257	2.547299	2.544923	2.543047	2.541900	2.546561	2.562679	2.565242
2.417569	2.423574	2.421426	2.421281	2.421126	2.416553	2.393214	2.393071	2.392919	2.434836	2.521744	2.523807	2.573210	2.575159	2.590468	2.594515	2.594348	2.590992	2.588366	2.588209	2.586319	2.514254	2.512864	2.502208	2.495254	2.478300	2.478141	2.477993	2.528231	2.532278	2.532115	2.538116	2.529556	2.529403	2.537637	2.537485	2.542983	2.530239	2.540568	2.544611	2.544451	2.544297	2.580617	2.580462	2.580300	2.592364	2.649969	2.619467	2.568977	2.568824
2.426083	2.425937	2.425782	2.421428	2.421272	2.421129	2.424911	2.424765	2.435126	2.434982	2.502118	2.521742	2.565979	2.569159	2.590620	2.590462	2.594499	2.591142	2.590977	2.588358	2.583761	2.581635	2.513008	2.501859	2.497514	2.497363	2.500401	2.519152	2.518775	2.543819	2.532256	2.529860	2.529697	2.529544	2.537777	2.543287	2.543123	2.546791	2.546628	2.544751	2.544589	2.583675	2.597539	2.597383	2.651752	2.670468	2.691669	2.678923	2.626329	2.581022
2.512520	2.430294	2.426201	2.425783	2.421419	2.421275	2.421119	2.435429	2.435273	2.477191	2.502267	2.518938	2.566131	2.565977	2.589049	2.590614	2.590446	2.594493	2.591373	2.588508	2.583909	2.581783	2.580140	2.512507	2.497656	2.497504	2.500543	2.500392	2.518917	2.543962	2.553888	2.530002	2.529838	2.529685	2.544072	2.543920	2.543756	2.545701	2.546768	2.609564	2.609150	2.611090	2.620522	2.624795	2.651896	2.651736	2.679229	2.679066	2.626469	2.575990
2.502828	2.469002	2.423148	2.426201	2.429982	2.429837	2.522245	2.522091	2.524635	2.524483	2.525550	2.525396	2.528432	2.568343	2.568176	2.571845	2.571678	2.586236	2.583116	2.588657	2.588243	2.584146	2.554449	2.502392	2.447379	2.447231	2.448303	2.448157	2.496925	2.524074	2.524633	2.439856	2.450197	2.530565	2.544214	2.544061	2.543897	2.545842	2.602339	2.609706	2.611391	2.611232	2.620664	2.629133	2.628965	2.651878	2.679372	2.679208	2.626608	2.599192
2.469303	2.439687	2.420588	2.416010	2.423976	2.432247	2.516242	2.522242	2.522077	2.524633	2.524469	2.528254	2.528581	2.568494	2.579650	2.579494	2.571829	2.571180	2.584989	2.584831	2.592331	2.562638	2.540001	2.502536	2.447519	2.447370	2.447211	2.446818	2.461361	2.461211	2.434476	2.439994	2.439836	2.450925	2.530541	2.540509	2.540344	2.548081	2.600383	2.603307	2.611533	2.611374	2.622294	2.629276	2.652182	2.656216	2.702441	2.697351	2.691757	2.683206
2.471423	2.439836	2.416304	2.416156	2.415999	2.432393	2.480625	2.522393	2.524936	2.524784	2.547487	2.578879	2.568800	2.576278	2.579803	2.581748	2.596297	2.586045	2.585878	2.584981	2.584812	2.565002	2.545810	2.536298	2.498084	2.447510	2.447104	2.446957	2.461501	2.461350	2.442767	2.442868	2.450472	2.450324	2.478196	2.538927	2.542959	2.554518	2.570028	2.601351	2.611675	2.611516	2.611345	2.615381	2.645193	2.702762	2.778095	2.744367	2.709654	2.694938
2.471574	2.423010	2.420390	2.416303	2.416144	2.434937	2.442901	2.464373	2.466182	2.531582	2.550347	2.586418	2.589203	2.580636	2.582929	2.596618	2.596449	2.596291	2.595138	2.585870	2.584961	2.584064	2.562768	2.537182	2.532074	2.453953	2.447490	2.453398	2.461639	2.464690	2.441428	2.441281	2.444946	2.477757	2.482533	2.526471	2.546301	2.569353	2.601653	2.601493	2.601325	2.594871	2.594701	2.615523	2.642626	2.698967	2.744681	2.744513	2.702387	2.702223
2.376993	2.376848	2.374231	2.374086	2.416290	2.416144	2.443048	2.451763	2.475440	2.534195	2.597071	2.595928	2.602334	2.602177	2.583081	2.582924	2.596601	2.596442	2.595289	2.586019	2.654473	2.584213	2.581829	2.561280	2.538129	2.534033	2.460335	2.495900	2.493027	2.465569	2.465407	2.465259	2.478046	2.483573	2.502800	2.510918	2.529648	2.548503	2.569325	2.570154	2.569987	2.585505	2.585335	2.605174	2.619690	2.682465	2.698933	2.702708	2.702530	2.702367
2.377138	2.376993	2.376838	2.376693	2.378642	2.424416	2.454030	2.475751	2.532642	2.597397	2.660335	2.641240	2.635875	2.602331	2.583233	2.588247	2.600693	2.596594	2.595440	2.638723	2.637809	2.606119	2.592485	2.590848	2.590676	2.557029	2.556860	2.592420	2.564939	2.526233	2.526066	2.525914	2.551064	2.551401	2.530106	2.513275	2.513110	2.512957	2.549462	2.570295	2.571113	2.597716	2.597546	2.606300	2.605145	2.614743	2.677503	2.698911	2.698732	2.702510
2.406759	2.377139	2.376982	2.377084	2.380510	2.454340	2.476051	2.488772	2.559632	2.662147	2.661970	2.660329	2.660153	2.659992	2.607485	2.601017	2.727010	2.674277	2.648152	2.608046	2.607908	2.607747	2.609678	2.605084	2.604910	2.603272	2.595071	2.594913	2.567793	2.527114	2.526208	2.549159	2.551700	2.553514	2.555562	2.532311	2.515466	2.520240	2.580201	2.580043	2.598263	2.598104	2.597688	2.606441	2.600358	2.600198	2.614710	2.679943	2.688388	2.688470
2.423901	2.380732	2.380576	2.380430	2.448725	2.475378	2.488827	2.527538	2.569884	2.569729	2.662128	2.661965	2.660310	2.660148	2.649456	2.727351	2.727169	2.727000	2.657437	2.651098	2.632857	2.624287	2.611553	2.609667	2.605059	2.603420	2.603246	2.616246	2.616074	2.597190	2.595046	2.596120	2.553813	2.553656	2.555704	2.555550	2.562525	2.580513	2.580343	2.674516	2.676066	2.619235	2.618815	2.606582	2.600497	2.600337	2.600164	2.614688	2.616978	2.625689
2.424050	2.394180	2.383923	2.421669	2.458838	2.475528	2.493926	2.533110	2.540579	2.573086	2.660296	2.662122	2.659482	2.659320	2.660128	2.660210	2.714710	2.714542	2.714363	2.677434	2.660437	2.635311	2.627255	2.613789	2.603729	2.603568	2.612509	2.622699	2.622525	2.651775	2.612075	2.609817	2.608411	2.563408	2.555846	2.562837	2.661705	2.678338	2.676928	2.674663	2.674487	2.674322	2.674144	2.670283	2.647295	2.600477	2.614990	2.614827	2.602085	2.602275
2.485264	2.476689	2.432065	2.428221	2.453321	2.475678	2.494076	2.540900	2.564732	2.581657	2.661439	2.659817	2.652987	2.652825	2.659299	2.660367	2.708559	2.708391	2.714125	2.715436	2.692128	2.691962	2.687842	2.679545	2.605356	2.612833	2.612658	2.617427	2.622673	2.622512	2.616424	2.612064	2.610657	2.608396	2.564120	2.569633	2.661852	2.678485	2.677074	2.676909	2.674633	2.674468	2.674289	2.670427	2.664090	2.647272	2.615129	2.610285	2.588524	2.595266
2.549822	2.549664	2.548261	2.455604	2.455441	2.492668	2.534218	2.547367	2.564886	2.588125	2.617411	2.655766	2.653143	2.652981	2.652802	2.660522	2.664551	2.708548	2.713790	2.713621	2.692283	2.692117	2.687997	2.707024	2.679518	2.612982	2.612806	2.612647	2.615675	2.613050	2.609178	2.609019	2.604642	2.608542	2.612310	2.613877	2.662000	2.678633	2.677221	2.671998	2.674779	2.674613	2.674434	2.670571	2.664233	2.622479	2.615269	2.595737	2.595562	2.595403
2.554189	2.554031	2.553859	2.549490	2.532969	2.532815	2.534371	2.547274	2.562083	2.617495	2.617567	2.657402	2.656996	2.653137	2.652957	2.653285	2.664706	2.708706	2.708526	2.708357	2.690467	2.690301	2.716959	2.708165	2.673365	2.663573	2.612955	2.612795	2.612619	2.609500	2.609324	2.609165	2.604788	2.610295	2.614556	2.639224	2.662147	2.661982	2.675268	2.675102	2.674924	2.674759	2.674579	2.670716	2.664376	2.626564	2.601460	2.601298	2.598412	2.598252
2.551881	2.554186	2.554014	2.553856	2.549473	2.532968	2.532798	2.549100	2.557801	2.614695	2.649042	2.661503	2.657152	2.653786	2.653606	2.653441	2.653261	2.659521	2.703507	2.680206	2.687912	2.689963	2.717115	2.700520	2.674011	2.673351	2.652153	2.618366	2.612767	2.609647	2.605527	2.605367	2.604933	2.608715	2.613470	2.637645	2.658093	2.657929	2.661949	2.675249	2.675071	2.674904	2.674724	2.699745	2.664519	2.628677	2.605543	2.601930	2.601754	2.601595
2.549079	2.548920	2.548747	2.546595	2.536501	2.536839	2.537161	2.547528	2.552039	2.611400	2.649199	2.660922	2.658542	2.732017	2.675029	2.658033	2.655634	2.655469	2.665807	2.680362	2.680180	2.687900	2.704540	2.700674	2.700491	2.677201	2.678499	2.622705	2.612915	2.608068	2.605673	2.600325	2.598048	2.606760	2.611889	2.636559	2.637614	2.639175	2.662096	2.724920	2.724737	2.724567	2.703757	2.701616	2.680820	2.664496	2.649626	2.644036	2.614482	2.601733
2.418648	2.523802	2.523631	2.525692	2.528232	2.528570	2.528892	2.537156	2.547508	2.577881	2.642948	2.659619	2.732347	2.732178	2.736921	2.664105	2.663924	2.663758	2.688819	2.716269	2.716084	2.696988	2.700998	2.700829	2.700645	2.681557	2.677171	2.622361	2.612569	2.608215	2.604833	2.598369	2.598192	2.598030	2.608829	2.634979	2.636527	2.639321	2.662488	2.671938	2.734748	2.734578	2.711300	2.684843	2.682691	2.701172	2.725317	2.690589	2.684110	2.614460
2.428073	2.467941	2.526742	2.526585	2.528878	2.528723	2.528552	2.536815	2.553541	2.566448	2.622058	2.642200	2.658855	2.737269	2.738068	2.737896	2.664080	2.696306	2.736320	2.779244	2.745682	2.717302	2.700167	2.700984	2.681878	2.681710	2.677323	2.677159	2.630739	2.620960	2.604979	2.598515	2.598337	2.598174	2.597997	2.631920	2.636672	2.639714	2.649151	2.659486	2.722300	2.722130	2.714900	2.695838	2.708144	2.732800	2.782981	2.725290	2.695726	2.664086
2.428222	2.428072	2.512153	2.527478	2.529031	2.528876	2.525746	2.552217	2.552042	2.555830	2.567412	2.615147	2.637968	2.656859	2.658403	2.664418	2.694166	2.706981	2.736232	2.790747	2.779214	2.719430	2.700321	2.701138	2.700953	2.681863	2.681680	2.696228	2.681331	2.678451	2.632668	2.598660	2.598482	2.598319	2.598141	2.606858	2.640024	2.648983	2.649297	2.659632	2.730847	2.734129	2.733943	2.733772	2.750382	2.791460	2.786335	2.742089	2.729310	2.670640
2.438727	2.428221	2.513046	2.529357	2.529184	2.526070	2.552530	2.552370	2.554167	2.554010	2.555808	2.529519	2.614630	2.638603	2.656834	2.664574	2.693337	2.704673	2.735405	2.789922	2.789730	2.722792	2.703682	2.702526	2.702340	2.731604	2.715467	2.696381	2.693483	2.678601	2.678171	2.607437	2.598627	2.598464	2.598285	2.614155	2.614964	2.641485	2.659944	2.731180	2.730996	2.825312	2.825118	2.826173	2.798691	2.791609	2.742408	2.742235	2.729455	2.725339
2.451517	2.445222	2.512459	2.528278	2.528104	2.527948	2.525310	2.552523	2.554320	2.554162	2.555960	2.529670	2.532702	2.637772	2.656497	2.664730	2.664548	2.689626	2.725700	2.780219	2.780027	2.741994	2.703837	2.702927	2.717459	2.739158	2.738970	2.715453	2.693635	2.693218	2.674375	2.636383	2.598772	2.598608	2.602623	2.614301	2.640316	2.651887	2.660353	2.731330	2.777345	2.822999	2.822804	2.825091	2.824899	2.759537	2.759346	2.752875	2.752685	2.725484
2.462379	2.462225	2.512611	2.527198	2.528257	2.528101	2.525461	2.525303	2.554473	2.554315	2.547691	2.517190	2.520224	2.637927	2.656160	2.656486	2.652094	2.656120	2.689601	2.710467	2.740222	2.740048	2.737642	2.717803	2.735281	2.739314	2.739125	2.712893	2.688360	2.674710	2.674525	2.668054	2.626235	2.598753	2.602767	2.640644	2.645897	2.660435	2.691744	2.731480	2.777496	2.774854	2.822956	2.825244	2.825051	2.767578	2.763687	2.753022	2.751597	2.725628
2.532058	2.531898	2.529617	2.529458	2.548239	2.546849	2.525613	2.525454	2.554626	2.554467	2.547843	2.520053	2.520374	2.654033	2.656316	2.656641	2.652250	2.656276	2.656095	2.655928	2.706230	2.704332	2.703408	2.717958	2.717770	2.728111	2.717808	2.699726	2.661462	2.673627	2.674675	2.670305	2.668019	2.667850	2.640954	2.646712	2.688546	2.692078	2.691892	2.691724	2.756646	2.777472	2.808777	2.808599	2.808407	2.767727	2.757537	2.753168	2.718788	2.720345
2.581589	2.581425	2.570711	2.580167	2.548393	2.547002	2.525765	2.526593	2.526418	2.554620	2.547995	2.551781	2.554203	2.654189	2.656472	2.656797	2.656613	2.652237	2.656250	2.656082	2.654172	2.651940	2.651758	2.694510	2.716938	2.716765	2.716577	2.673640	2.673453	2.673778	2.674825	2.670455	2.670269	2.667998	2.667813	2.686414	2.688695	2.688526	2.692041	2.719177	2.777799	2.777870	2.777676	2.796152	2.762623	2.756149	2.753489	2.745173	2.744981	2.720489
2.581746	2.571047	2.570127	2.538363	2.544107	2.522886	2.493224	2.496274	2.509723	2.546350	2.546173	2.551193	2.553861	2.654346	2.654161	2.656460	2.654548	2.650926	2.652210	2.656237	2.656053	2.641575	2.651911	2.656806	2.687650	2.687479	2.683087	2.677739	2.675825	2.675161	2.674234	2.670604	2.670418	2.668147	2.667961	2.680147	2.686870	2.688674	2.715796	2.778141	2.792653	2.777774	2.777580	2.739863	2.734493	2.734319	2.750922	2.745318	2.745126	2.722731
2.533437	2.521433	2.521256	2.521095	2.529666	2.510550	2.485973	2.485816	2.492057	2.545515	2.545337	2.546163	2.553272	2.653022	2.654317	2.654889	2.654703	2.654535	2.654352	2.656391	2.656207	2.645429	2.644506	2.655090	2.661214	2.683427	2.683239	2.659943	2.654576	2.677533	2.675124	2.672856	2.670567	2.670397	2.670210	2.676347	2.726940	2.716135	2.719647	2.746783	2.778102	2.777925	2.746229	2.737911	2.732540	2.679875	2.734273	2.750647	2.745271	2.717445
2.521747	2.521586	2.521408	2.519140	2.500002	2.499845	2.499669	2.478562	2.485790	2.502580	2.540307	2.541132	2.550216	2.592129	2.594169	2.631891	2.654859	2.654689	2.654507	2.654338	2.656360	2.656192	2.649100	2.648932	2.661366	2.661197	2.660260	2.660094	2.659908	2.680764	2.682678	2.675107	2.672818	2.670546	2.676663	2.716422	2.724869	2.714311	2.716095	2.717403	2.744524	2.744349	2.744157	2.733859	2.680190	2.675330	2.675142	2.747338	2.745416	2.686103
2.542629	2.542467	2.525128	2.494008	2.493832	2.493675	2.493499	2.478217	2.478535	2.488910	2.526145	2.525982	2.541105	2.550208	2.592102	2.631552	2.631368	2.654844	2.654661	2.657454	2.654293	2.654124	2.649253	2.661705	2.661518	2.661349	2.664617	2.660245	2.660059	2.659890	2.676522	2.676355	2.672966	2.672796	2.676811	2.725211	2.725019	2.712239	2.712048	2.716071	2.744673	2.744498	2.734181	2.695095	2.675645	2.675474	2.675286	2.689811	2.707774	2.688712
2.547473	2.540515	2.510474	2.501430	2.484398	2.484243	2.474689	2.475518	2.475343	2.477294	2.486282	2.486124	2.495720	2.544551	2.582875	2.611789	2.626338	2.654505	2.655803	2.657608	2.658655	2.658486	2.653613	2.661858	2.661670	2.661501	2.664769	2.660396	2.660209	2.660040	2.676672	2.680710	2.680521	2.687015	2.686827	2.686659	2.686471	2.717819	2.716393	2.717701	2.744823	2.744648	2.734329	2.730945	2.688389	2.671420	2.670738	2.670567	2.670379	2.667495
2.545521	2.540669	2.513095	2.510467	2.484548	2.484393	2.484217	2.475666	2.475491	2.475335	2.485690	2.486271	2.486094	2.495710	2.546758	2.601328	2.639759	2.643799	2.655957	2.657763	2.675643	2.675472	2.670597	2.662011	2.661823	2.661652	2.657258	2.660547	2.660360	2.660190	2.676823	2.680860	2.681165	2.687165	2.686976	2.686808	2.718142	2.720931	2.720740	2.720566	2.744973	2.738872	2.735469	2.729858	2.720533	2.713070	2.669893	2.669722	2.667804	2.667636
2.540987	2.540825	2.540644	2.510619	2.510442	2.510284	2.496875	2.480751	2.475639	2.475482	2.486578	2.486418	2.486241	2.504251	2.546907	2.603585	2.607103	2.608171	2.656112	2.659151	2.675798	2.675627	2.671984	2.670579	2.661975	2.661064	2.656668	2.657242	2.660511	2.660341	2.676974	2.681010	2.680821	2.681143	2.681201	2.717991	2.745613	2.745931	2.748206	2.720716	2.711884	2.735811	2.734382	2.722104	2.720678	2.719515	2.670036	2.669864	2.667946	2.644808
2.541142	2.540979	2.535368	2.535205	2.510594	2.510436	2.497025	2.492668	2.491256	2.486902	2.486725	2.486565	2.486388	2.504398	2.547057	2.557511	2.572066	2.614001	2.620485	2.613133	2.659117	2.672324	2.670903	2.670732	2.670542	2.669630	2.669440	2.657887	2.660661	2.677314	2.677124	2.675721	2.664674	2.664502	2.681103	2.680934	2.712269	2.739415	2.736998	2.720012	2.736629	2.734725	2.730085	2.725217	2.732439	2.732262	2.671166	2.670006	2.626219	2.626053
2.537347	2.537184	2.535522	2.535359	2.535178	2.507625	2.503496	2.539167	2.536763	2.531417	2.484897	2.484736	2.484559	2.487859	2.502990	2.513447	2.454323	2.574027	2.612218	2.612051	2.611619	2.659853	2.671057	2.670885	2.670695	2.683145	2.682953	2.683278	2.677637	2.677465	2.677275	2.669204	2.660617	2.660445	2.630825	2.669223	2.673237	2.715097	2.737148	2.736971	2.735050	2.730428	2.724799	2.721906	2.721713	2.721537	2.671309	2.653349	2.626358	2.606061
2.493232	2.495180	2.535675	2.530706	2.528417	2.524042	2.500436	2.537096	2.536914	2.534777	2.485044	2.484884	2.484705	2.488005	2.488568	2.502977	2.513417	2.578623	2.578690	2.578526	2.612017	2.650461	2.672445	2.671038	2.670847	2.683298	2.683106	2.725005	2.686202	2.677616	2.677425	2.669353	2.669162	2.660593	2.633072	2.637846	2.669185	2.711043	2.719250	2.735886	2.733963	2.725142	2.715926	2.644326	2.644140	2.665221	2.665029	2.662757	2.624769	2.602494
2.478074	2.477913	2.528915	2.528751	2.524354	2.500766	2.497376	2.497215	2.495059	2.467515	2.482707	2.480818	2.484852	2.484694	2.488467	2.492258	2.512825	2.571612	2.571432	2.578676	2.612168	2.645674	2.672352	2.671192	2.664688	2.664516	2.683258	2.683088	2.682896	2.674310	2.672389	2.669503	2.668817	2.641818	2.633219	2.637991	2.637802	2.637632	2.658451	2.719223	2.732136	2.721950	2.634135	2.630013	2.629827	2.649797	2.662208	2.662035	2.628243	2.621530
2.388211	2.413355	2.478132	2.484640	2.484461	2.500917	2.497526	2.495388	2.466336	2.432471	2.451256	2.482694	2.480786	2.484840	2.484661	2.488452	2.492225	2.571763	2.571582	2.577591	2.597586	2.645333	2.658890	2.665032	2.664840	2.635212	2.664476	2.672722	2.672530	2.670628	2.642481	2.641820	2.647938	2.645791	2.638305	2.638138	2.637948	2.637777	2.637588	2.650026	2.722275	2.722098	2.638849	2.634726	2.632069	2.628934	2.649747	2.649575	2.622083	2.621669
2.388357	2.388202	2.419256	2.481086	2.483623	2.484207	2.497676	2.495538	2.432770	2.422082	2.421908	2.449514	2.480932	2.480774	2.434263	2.485139	2.492370	2.495914	2.571732	2.571566	2.573604	2.617640	2.661652	2.665184	2.635533	2.633633	2.633443	2.645525	2.643605	2.642820	2.631760	2.634309	2.641777	2.645938	2.639440	2.638284	2.638094	2.629514	2.580983	2.637561	2.721434	2.721257	2.638992	2.638821	2.634681	2.632039	2.628884	2.622412	2.622222	2.621808
2.402090	2.397241	2.397069	2.397655	2.481797	2.481639	2.478989	2.433092	2.422380	2.422227	2.420323	2.434912	2.432019	2.431864	2.434406	2.469425	2.493999	2.493837	2.520139	2.566033	2.571530	2.617791	2.661805	2.660396	2.627531	2.627360	2.627170	2.633427	2.643755	2.637654	2.634251	2.636186	2.639949	2.639777	2.639586	2.639419	2.638239	2.638068	2.629470	2.629299	2.616758	2.616587	2.616891	2.616721	2.619747	2.632181	2.631990	2.625517	2.622361	2.621947
2.402237	2.402082	2.401909	2.397801	2.481947	2.476107	2.475926	2.420971	2.408399	2.408246	2.408072	2.418827	2.432163	2.432008	2.436032	2.474265	2.477297	2.488395	2.520285	2.532754	2.571680	2.615718	2.659734	2.657337	2.627681	2.627510	2.621007	2.627152	2.626961	2.625308	2.629324	2.635466	2.640096	2.639925	2.639733	2.639565	2.639373	2.638213	2.638022	2.622771	2.616900	2.616729	2.616539	2.616368	2.616181	2.619717	2.625829	2.625657	2.625466	2.624063
2.402384	2.402229	2.402056	2.401901	2.471556	2.476255	2.476075	2.410579	2.408544	2.408391	2.408216	2.408059	2.406155	2.408968	2.440870	2.474410	2.477443	2.488541	2.520185	2.532654	2.561944	2.606973	2.623626	2.646232	2.649993	2.626671	2.619313	2.619146	2.618955	2.618783	2.629472	2.635614	2.638140	2.640071	2.639879	2.640453	2.639519	2.638359	2.638166	2.631322	2.624828	2.616871	2.616680	2.616509	2.616321	2.597242	2.598659	2.598490	2.625606	2.625438
2.402532	2.402376	2.402202	2.402047	2.475660	2.480606	2.477953	2.410971	2.410795	2.408535	2.408359	2.408203	2.408028	2.409110	2.414372	2.477768	2.477587	2.484475	2.507461	2.520169	2.538934	2.597714	2.605948	2.625335	2.625143	2.622867	2.619462	2.619294	2.619102	2.618931	2.618739	2.629451	2.638288	2.640219	2.640026	2.639858	2.638676	2.634055	2.632874	2.631466	2.624972	2.622698	2.569968	2.564116	2.563933	2.563765	2.567286	2.567119	2.598439	2.625577
2.401691	2.401535	2.401361	2.402193	2.458943	2.474663	2.470033	2.439999	2.410939	2.410786	2.418883	2.418726	2.414843	2.414690	2.419952	2.482857	2.484782	2.507786	2.507607	2.515866	2.534998	2.536938	2.545177	2.605927	2.623188	2.619803	2.619611	2.596295	2.596105	2.555961	2.555774	2.604356	2.632125	2.640366	2.640173	2.640004	2.639811	2.637167	2.633018	2.631610	2.625114	2.622841	2.570108	2.564255	2.547261	2.547095	2.563716	2.565773	2.565586	2.614473
2.461783	2.396245	2.400271	2.401351	2.443345	2.458935	2.475620	2.475458	2.447876	2.427634	2.419027	2.421836	2.398483	2.421507	2.421331	2.483003	2.524947	2.524782	2.524601	2.524930	2.524745	2.533001	2.545323	2.545156	2.598716	2.612289	2.583508	2.583341	2.556272	2.556105	2.553199	2.553035	2.607030	2.640513	2.640319	2.640150	2.658509	2.656605	2.649982	2.648571	2.648380	2.625085	2.583477	2.564394	2.553702	2.553536	2.565336	2.565169	2.613296	2.613128
2.461934	2.396392	2.400418	2.442436	2.443492	2.459331	2.482937	2.480056	2.486952	2.486793	2.427602	2.408478	2.398626	2.398475	2.421474	2.483149	2.525095	2.524930	2.524747	2.524582	2.524397	2.524231	2.524544	2.497012	2.523084	2.587179	2.581549	2.497204	2.504189	2.504026	2.493459	2.539581	2.541618	2.603545	2.640466	2.642027	2.659892	2.658481	2.651610	2.649953	2.648525	2.648350	2.625035	2.589134	2.559527	2.575306	2.574128	2.613628	2.613435	2.640575
2.462151	2.451855	2.451180	2.451514	2.463840	2.483269	2.490009	2.513036	2.503210	2.499588	2.499404	2.427589	2.408446	2.421795	2.462389	2.466442	2.525243	2.525077	2.524895	2.524729	2.524543	2.521905	2.509457	2.509787	2.509602	2.526277	2.545528	2.507483	2.504331	2.504167	2.514639	2.539723	2.541760	2.557664	2.603498	2.641185	2.658803	2.658628	2.658432	2.658257	2.658065	2.657890	2.634573	2.623768	2.577344	2.577176	2.622595	2.622422	2.613574	2.623909
2.462302	2.452005	2.451824	2.464170	2.477252	2.494051	2.540253	2.540086	2.533471	2.526385	2.522737	2.522571	2.459164	2.461974	2.466007	2.525577	2.525391	2.525225	2.529254	2.529088	2.520494	2.516363	2.521868	2.509931	2.509746	2.510076	2.509891	2.517269	2.517085	2.519039	2.514780	2.520929	2.539798	2.557807	2.599687	2.641331	2.641136	2.658775	2.658578	2.658403	2.658210	2.658035	2.657838	2.626136	2.609133	2.608715	2.625456	2.622563	2.617423	2.624048
2.450585	2.450423	2.458301	2.475113	2.492383	2.540593	2.540406	2.539498	2.533623	2.533460	2.526349	2.522721	2.522533	2.463367	2.478795	2.527833	2.527645	2.529585	2.529401	2.531358	2.531169	2.516261	2.516325	2.509843	2.509890	2.510220	2.516585	2.517413	2.517228	2.526106	2.531620	2.548290	2.550079	2.570572	2.599830	2.629110	2.635097	2.643336	2.655756	2.658549	2.658355	2.658180	2.657983	2.647298	2.646858	2.650887	2.650691	2.624434	2.633014	2.655951
2.450735	2.456902	2.470728	2.494828	2.518584	2.550549	2.577772	2.577602	2.560545	2.554692	2.564441	2.560809	2.522682	2.522519	2.522331	2.527239	2.527793	2.529733	2.540081	2.531505	2.529831	2.514922	2.512011	2.512092	2.518456	2.508258	2.508072	2.516568	2.526415	2.538876	2.555522	2.555358	2.571132	2.600416	2.629426	2.629256	2.637472	2.643481	2.655901	2.655726	2.657016	2.658325	2.658127	2.657704	2.660477	2.660301	2.661340	2.661165	2.662200	2.656092
2.457214	2.460514	2.479316	2.485830	2.550373	2.578119	2.577927	2.577757	2.577565	2.571710	2.564593	2.562692	2.562500	2.523905	2.522480	2.522312	2.526704	2.526537	2.532672	2.524095	2.515234	2.510855	2.511908	2.519904	2.519095	2.514718	2.508215	2.514369	2.534978	2.539020	2.557893	2.575426	2.575234	2.604519	2.629819	2.638063	2.637865	2.645856	2.645658	2.638308	2.638114	2.641030	2.641326	2.643252	2.659384	2.660445	2.661483	2.661307	2.658634	2.662170
2.474446	2.471563	2.486145	2.498637	2.547560	2.578275	2.588626	2.588455	2.588261	2.582405	2.564745	2.562843	2.562651	2.524054	2.522628	2.522461	2.522272	2.524211	2.524026	2.529436	2.515379	2.511000	2.512052	2.517943	2.519239	2.514862	2.514674	2.514512	2.514324	2.556001	2.566454	2.575323	2.575131	2.598105	2.633676	2.638826	2.635907	2.636598	2.638628	2.661584	2.661387	2.662198	2.640973	2.643394	2.655074	2.659351	2.660388	2.661449	2.661250	2.662806
2.474598	2.471714	2.486296	2.498789	2.530241	2.574968	2.574774	2.584652	2.580748	2.575633	2.569491	2.558789	2.554886	2.516781	2.522776	2.522609	2.522419	2.524359	2.530493	2.529583	2.523950	2.511145	2.512197	2.518088	2.519383	2.519217	2.514817	2.514655	2.514220	2.551940	2.555954	2.564949	2.575276	2.634020	2.640133	2.639962	2.636053	2.636743	2.660423	2.661729	2.661531	2.662342	2.643713	2.653311	2.659671	2.659494	2.660531	2.661592	2.668815	2.672845
2.469307	2.469144	2.483727	2.483562	2.482425	2.513902	2.520533	2.559419	2.569769	2.569601	2.563952	2.555230	2.536065	2.519037	2.525032	2.524864	2.543639	2.558219	2.558029	2.530472	2.511457	2.511289	2.511104	2.515264	2.518044	2.519361	2.519172	2.514798	2.514362	2.533140	2.532949	2.554943	2.571213	2.640479	2.640280	2.640109	2.638302	2.636888	2.667743	2.667565	2.667367	2.662981	2.643856	2.655556	2.655360	2.659637	2.660427	2.669158	2.673161	2.672988
2.487592	2.481096	2.480909	2.474311	2.469918	2.482413	2.480988	2.480822	2.550471	2.550303	2.550109	2.530963	2.513906	2.513742	2.518994	2.522786	2.548872	2.558368	2.558178	2.532598	2.528321	2.511434	2.509142	2.518378	2.519672	2.519505	2.519315	2.519152	2.522925	2.533283	2.533092	2.558183	2.561207	2.575393	2.640427	2.640255	2.636343	2.646437	2.672591	2.667710	2.667511	2.667332	2.648205	2.645553	2.650553	2.650376	2.659085	2.664596	2.669839	2.666696
2.466814	2.479021	2.478833	2.474461	2.470067	2.468669	2.481136	2.471814	2.472863	2.480867	2.480679	2.480513	2.408171	2.408509	2.513698	2.518974	2.520284	2.545401	2.558327	2.530766	2.528467	2.528299	2.518075	2.520007	2.519817	2.525341	2.546208	2.545795	2.533595	2.533427	2.558494	2.558327	2.558134	2.561181	2.568537	2.592504	2.638221	2.646830	2.646382	2.672558	2.667656	2.667477	2.648348	2.648171	2.645498	2.615889	2.645119	2.649145	2.653893	2.666838
2.474869	2.474704	2.444975	2.435903	2.468979	2.475146	2.465801	2.465775	2.383820	2.386387	2.394372	2.372653	2.369750	2.405434	2.470595	2.470429	2.470240	2.508133	2.508065	2.515802	2.528614	2.528444	2.549816	2.553853	2.561084	2.560913	2.564185	2.564019	2.556274	2.550411	2.558638	2.558471	2.558277	2.558106	2.568680	2.592401	2.636634	2.638190	2.646775	2.643132	2.667801	2.667621	2.667418	2.648314	2.648116	2.616030	2.615830	2.645082	2.649088	2.657326
2.475021	2.474855	2.463647	2.463481	2.469128	2.475295	2.470403	2.384144	2.379744	2.379589	2.373695	2.372051	2.369891	2.369736	2.394748	2.425446	2.425755	2.461914	2.463957	2.485706	2.522439	2.529086	2.532858	2.555980	2.561231	2.562545	2.564331	2.564165	2.558525	2.563680	2.558782	2.569139	2.568944	2.568772	2.583307	2.586356	2.590367	2.636603	2.636401	2.643276	2.653595	2.667766	2.667562	2.648457	2.648258	2.618646	2.615970	2.598978	2.602988	2.607026
2.465024	2.462747	2.462559	2.463135	2.462947	2.462785	2.396717	2.388495	2.379886	2.371295	2.371114	2.370955	2.370031	2.367648	2.367467	2.402401	2.408540	2.409368	2.411415	2.476063	2.493582	2.526872	2.526683	2.539153	2.555932	2.561454	2.642522	2.642349	2.635831	2.631198	2.601523	2.596649	2.596450	2.573124	2.572928	2.583281	2.587292	2.623874	2.623672	2.632903	2.643222	2.643044	2.648778	2.648599	2.648400	2.618786	2.601767	2.599117	2.598917	2.607165
2.463063	2.462897	2.460975	2.461800	2.421520	2.420371	2.395128	2.388638	2.380028	2.370941	2.370759	2.370600	2.370419	2.369521	2.367606	2.386420	2.403100	2.411736	2.414526	2.476207	2.493974	2.499501	2.528810	2.541280	2.602419	2.624788	2.638461	2.642499	2.642297	2.635802	2.631886	2.628990	2.626065	2.596420	2.583594	2.583424	2.570351	2.605946	2.613542	2.617327	2.626538	2.588128	2.640508	2.643790	2.614151	2.602106	2.600173	2.599998	2.599799	2.672462
2.466432	2.463047	2.461124	2.460958	2.454438	2.420517	2.420331	2.388782	2.388599	2.379519	2.379337	2.404483	2.404298	2.404140	2.391305	2.413074	2.414870	2.409515	2.415657	2.425398	2.495852	2.499646	2.528956	2.602768	2.620159	2.624938	2.638611	2.648097	2.650865	2.650687	2.642065	2.635453	2.635250	2.632348	2.632144	2.570692	2.570493	2.568585	2.610466	2.613507	2.624205	2.625266	2.623825	2.619442	2.615039	2.614862	2.602046	2.600137	2.612550	2.638972
2.469059	2.466416	2.461274	2.461107	2.454587	2.420663	2.420477	2.392887	2.392704	2.392547	2.392363	2.398888	2.419792	2.415672	2.415487	2.421019	2.422942	2.422037	2.426940	2.431235	2.466494	2.496572	2.552278	2.615310	2.615356	2.665110	2.655355	2.655181	2.653986	2.653808	2.650633	2.642039	2.635397	2.666298	2.663862	2.632117	2.570634	2.568726	2.565803	2.571322	2.622367	2.624170	2.574726	2.576534	2.618399	2.605606	2.584500	2.600524	2.612936	2.655954
2.455305	2.455139	2.453712	2.448593	2.439962	2.420810	2.420623	2.393031	2.392847	2.392690	2.399193	2.399031	2.398847	2.419778	2.429759	2.444354	2.444166	2.441894	2.439971	2.445751	2.467381	2.467215	2.549206	2.570350	2.623685	2.642089	2.655506	2.655332	2.654137	2.653959	2.682366	2.680704	2.670590	2.666941	2.666239	2.634491	2.629829	2.570601	2.568667	2.567254	2.571267	2.584466	2.576847	2.576673	2.576479	2.586820	2.586620	2.603387	2.625955	2.668728
2.455455	2.455289	2.440464	2.433860	2.433670	2.428546	2.413586	2.388222	2.392991	2.393577	2.399336	2.399174	2.427262	2.435539	2.446644	2.494974	2.494781	2.446621	2.450274	2.450852	2.450664	2.467358	2.500888	2.555749	2.620862	2.628114	2.642530	2.654245	2.652554	2.652375	2.681031	2.670946	2.667271	2.666594	2.666386	2.634637	2.629974	2.629300	2.570542	2.549696	2.558783	2.564554	2.576987	2.538953	2.576619	2.586960	2.605685	2.617888	2.645017	2.781796
2.449166	2.442666	2.434173	2.434007	2.433074	2.428692	2.426392	2.413567	2.393134	2.393720	2.399479	2.420411	2.526535	2.526368	2.543041	2.522532	2.522336	2.495254	2.464926	2.465750	2.467668	2.467502	2.507354	2.555896	2.621011	2.625044	2.640699	2.643001	2.652704	2.649800	2.639686	2.629107	2.660483	2.655347	2.655139	2.661897	2.661689	2.622260	2.551743	2.549835	2.560161	2.564693	2.557691	2.566436	2.572551	2.595026	2.613999	2.645364	2.756897	2.793342
2.442981	2.439465	2.434320	2.423600	2.423410	2.426728	2.426538	2.392610	2.391791	2.393120	2.393677	2.415105	2.519500	2.526517	2.525577	2.522681	2.520998	2.493418	2.495210	2.509170	2.527945	2.506698	2.507499	2.556043	2.560058	2.564095	2.637628	2.640674	2.646413	2.637809	2.621501	2.625042	2.624588	2.623913	2.619248	2.650648	2.618867	2.552083	2.551883	2.549975	2.549780	2.558029	2.557830	2.566575	2.588157	2.595167	2.645684	2.680306	2.787366	2.854158
2.431109	2.434659	2.353242	2.349862	2.423557	2.422652	2.422463	2.386423	2.391935	2.394006	2.394315	2.415249	2.463575	2.488722	2.488526	2.420374	2.420186	2.441617	2.477269	2.503370	2.503175	2.500897	2.500706	2.560156	2.559956	2.552597	2.552397	2.563873	2.572840	2.622348	2.622143	2.620978	2.616312	2.615637	2.558340	2.558169	2.548433	2.548258	2.550288	2.550114	2.549918	2.555939	2.557969	2.577233	2.588297	2.595307	2.676666	2.766670	2.828989	2.893314
2.431257	2.412087	2.350164	2.350005	2.349573	2.422798	2.386729	2.386566	2.389353	2.391920	2.391733	2.415392	2.415204	2.415044	2.416965	2.416800	2.416363	2.441759	2.475304	2.480960	2.436246	2.490882	2.513875	2.545932	2.548705	2.552742	2.552542	2.554850	2.563818	2.563520	2.563319	2.624223	2.622404	2.613803	2.558481	2.532548	2.530862	2.530688	2.536683	2.547280	2.550057	2.556077	2.567883	2.583431	2.588437	2.592226	2.703161	2.764836	2.859460	3.030917
2.412399	2.393230	2.352925	2.346679	2.346495	2.351185	2.382660	2.385223	2.386522	2.389337	2.384937	2.391713	2.415347	2.415187	2.414998	2.416695	2.411797	2.445370	2.441713	2.380407	2.407125	2.436221	2.514019	2.517316	2.519347	2.536155	2.552687	2.554995	2.563963	2.561682	2.565570	2.618174	2.617967	2.569729	2.547479	2.532688	2.531001	2.530827	2.520465	2.536648	2.550196	2.557704	2.557503	2.573052	2.585603	2.592366	2.681759	2.737644	2.964759	3.142613
2.353414	2.353253	2.345882	2.345721	2.344654	2.344994	2.351142	2.353708	2.355010	2.386507	2.386319	2.391855	2.394394	2.415330	2.414892	2.403823	2.411938	2.388577	2.384177	2.384263	2.407265	2.436362	2.439645	2.443939	2.517507	2.521549	2.550849	2.552661	2.557417	2.563438	2.563237	2.622038	2.571783	2.565661	2.560254	2.539767	2.531387	2.530965	2.520603	2.444661	2.460830	2.497553	2.509248	2.522697	2.574233	2.621956	2.635630	2.737792	2.964919	3.348893
2.353558	2.353397	2.353212	2.351315	2.345292	2.345136	2.347677	2.355336	2.355151	2.390615	2.392161	2.394477	2.394536	2.415473	2.404129	2.403964	2.409971	2.388717	2.388781	2.388618	2.407405	2.407240	2.414491	2.418788	2.443888	2.515248	2.514057	2.547601	2.552604	2.562344	2.563381	2.563211	2.568458	2.564811	2.576250	2.557003	2.534005	2.531352	2.444963	2.396385	2.396200	2.454103	2.501700	2.509461	2.562613	2.622097	2.633293	2.754766	3.006972	3.460819
2.353702	2.353541	2.353355	2.353194	2.346673	2.350731	2.350545	2.361427	2.392900	2.392493	2.392304	2.394619	2.394430	2.394271	2.414929	2.410302	2.410111	2.409946	2.410008	2.409843	2.407544	2.407379	2.411408	2.414466	2.416506	2.441631	2.495235	2.514032	2.552500	2.545635	2.546674	2.563355	2.575789	2.585274	2.576393	2.557144	2.533771	2.522070	2.446088	2.396516	2.399057	2.452133	2.456522	2.491143	2.509404	2.622239	2.698645	2.826699	3.138061	3.561559
2.273582	2.273428	2.273248	2.273094	2.340473	2.350873	2.350687	2.361569	2.361383	2.384194	2.386116	2.392283	2.394572	2.394413	2.415320	2.414907	2.414715	2.411823	2.410149	2.409983	2.407684	2.327403	2.398898	2.411382	2.439707	2.441771	2.496369	2.500168	2.505796	2.539459	2.546817	2.546648	2.578661	2.586908	2.588436	2.557286	2.544438	2.531630	2.486219	2.399374	2.399189	2.405966	2.408254	2.449194	2.499019	2.600124	2.671376	2.896026	3.172199	3.934214
2.278433	2.278278	2.275371	2.275216	2.340615	2.351016	2.357163	2.361216	2.361277	2.384337	2.386258	2.393417	2.447466	2.419621	2.416206	2.415297	2.415105	2.411964	2.411777	2.410123	2.367761	2.374789	2.404121	2.439792	2.439847	2.486419	2.504197	2.504030	2.525027	2.536629	2.540641	2.549519	2.549317	2.578629	2.586848	2.571560	2.550528	2.548246	2.523879	2.487917	2.399319	2.406097	2.441313	2.464058	2.509569	2.610431	2.722418	2.993485	3.662782	4.166955
2.268011	2.267857	2.277494	2.298457	2.343484	2.360220	2.360033	2.361358	2.361171	2.384480	2.392732	2.393559	2.415959	2.417781	2.417588	2.416183	2.415246	2.415080	2.414893	2.415471	2.423213	2.463234	2.441588	2.441421	2.444574	2.460276	2.493802	2.510620	2.534346	2.544708	2.552808	2.549662	2.549460	2.578773	2.578567	2.578395	2.550669	2.550492	2.545454	2.507385	2.446146	2.443745	2.443550	2.461216	2.543373	2.632389	2.926550	3.089040	3.714915	4.651588
2.268151	2.267996	2.277634	2.298598	2.340651	2.398372	2.398181	2.389570	2.389379	2.382887	2.383689	2.391966	2.412878	2.415940	2.417731	2.419675	2.419482	2.419315	2.531781	2.558522	2.558316	2.515967	2.490594	2.445653	2.460587	2.460418	2.471629	2.508658	2.528168	2.555387	2.584556	2.581408	2.577607	2.578917	2.578711	2.578538	2.576227	2.558320	2.556009	2.517938	2.448512	2.448343	2.455205	2.527737	2.551695	2.632533	2.926709	3.352865	4.209406	4.937141
2.268291	2.268136	2.298896	2.301363	2.387766	2.393805	2.393613	2.389727	2.381090	2.380930	2.388058	2.410735	2.423700	2.417080	2.422094	2.419817	2.419624	2.476412	2.480437	2.539688	2.517030	2.516112	2.513931	2.513757	2.515539	2.522558	2.505248	2.509545	2.528313	2.585033	2.586934	2.580064	2.579858	2.579679	2.578855	2.576576	2.576370	2.574456	2.567554	2.563165	2.517879	2.510760	2.530153	2.552032	2.606812	2.729921	2.993839	3.690046	4.543698	5.747195
2.268431	2.268276	2.297300	2.326849	2.375509	2.375347	2.381355	2.382429	2.381233	2.384049	2.390189	2.410878	2.414905	2.417223	2.422237	2.422070	2.421876	2.468119	2.477849	2.479414	2.517176	2.516258	2.520153	2.519979	2.519900	2.530888	2.535151	2.528658	2.585359	2.585180	2.584973	2.580210	2.576530	2.576351	2.576392	2.576593	2.574777	2.574599	2.574392	2.567517	2.567315	2.579767	2.585017	2.615575	2.724302	2.959012	3.301482	3.904567	5.102967	6.690363
2.268571	2.268415	2.297441	2.326990	2.314400	2.375490	2.375297	2.373382	2.369572	2.384191	2.390332	2.411021	2.410826	2.414885	2.417171	2.420972	2.422018	2.421850	2.477993	2.479558	2.523649	2.520993	2.520299	2.520123	2.526370	2.522351	2.529094	2.528924	2.579303	2.579125	2.574948	2.576881	2.573449	2.573270	2.576287	2.576362	2.577025	2.576847	2.577136	2.576957	2.580088	2.579908	2.604366	2.696627	2.863354	3.200336	3.574310	4.564563	5.708873	7.722293
2.374360	2.374195	2.333496	2.324651	2.381004	2.375633	2.380649	2.358742	2.366986	2.369555	2.373333	2.373168	2.410969	2.415028	2.414832	2.421115	2.422160	2.472627	2.478138	2.522263	2.521563	2.521387	2.521188	2.520268	2.520064	2.520014	2.519811	2.519641	2.570022	2.575410	2.585623	2.589170	2.588959	2.569196	2.543709	2.574151	2.574687	2.577238	2.577278	2.625528	2.625321	2.604717	2.663464	2.768340	2.863511	3.387977	4.179115	5.433867	7.053950	9.061576
2.374505	2.374340	2.324955	2.324793	2.317657	2.319733	2.319545	2.320871	2.311978	2.314800	2.321561	2.346733	2.385783	2.415170	2.415967	2.416295	2.422302	2.436903	2.469350	2.521914	2.528037	2.521533	2.521333	2.520412	2.581356	2.515070	2.519210	2.519784	2.593353	2.590194	2.589983	2.585593	2.585382	2.543064	2.536407	2.563751	2.574085	2.574651	2.625855	2.625672	2.633157	2.659606	2.682964	2.768492	2.935229	3.556531	4.289826	5.831199	7.990011	10.31249
2.363733	2.340076	2.325096	2.294244	2.298906	2.309312	2.319684	2.319522	2.312117	2.314939	2.314752	2.343895	2.377481	2.416306	2.416606	2.418670	2.418474	2.433820	2.469494	2.513623	2.519746	2.513241	2.521478	2.520557	2.515637	2.515461	2.515256	2.519928	2.519724	2.590340	2.586902	2.582511	2.538421	2.537995	2.537788	2.563893	2.563684	2.578878	2.600728	2.633509	2.636775	2.673897	2.754689	2.893834	3.004232	3.605615	4.330517	6.168210	8.729862	11.30683
2.336164	2.321209	2.321019	2.300722	2.300534	2.298889	2.319824	2.319661	2.312256	2.312100	2.311913	2.337953	2.377622	2.416449	2.416748	2.418813	2.433388	2.469090	2.513201	2.513024	2.512818	2.505693	2.505492	2.515987	2.515781	2.515604	2.515399	2.498728	2.508947	2.521418	2.545018	2.538522	2.538314	2.538136	2.545871	2.542969	2.563826	2.563646	2.596404	2.629683	2.660083	2.697941	2.879053	2.956977	3.136570	3.614241	4.737717	6.237871	8.892361	12.43099
2.332080	2.321350	2.321160	2.300861	2.300673	2.300518	2.319963	2.329480	2.329290	2.312239	2.315029	2.346538	2.396763	2.416592	2.416891	2.431496	2.433531	2.443912	2.469037	2.468863	2.457989	2.453101	2.452905	2.452733	2.461218	2.458937	2.450546	2.450379	2.454646	2.485725	2.485522	2.538664	2.538456	2.544979	2.544772	2.543109	2.542902	2.563788	2.596546	2.628451	2.684377	2.791720	2.909071	3.044080	3.177948	3.680967	4.829572	6.353005	9.036326	12.54508
2.332222	2.321492	2.257907	2.301498	2.301310	2.311716	2.329783	2.329621	2.346326	2.349146	2.354662	2.390393	2.398643	2.419217	2.417033	2.431638	2.432680	2.433503	2.433309	2.447784	2.454408	2.454235	2.453046	2.362180	2.361987	2.403997	2.403800	2.450021	2.450317	2.473459	2.485166	2.485493	2.543066	2.545122	2.544913	2.544740	2.565598	2.597398	2.611929	2.628595	2.672608	2.788893	2.919903	3.097665	3.234478	4.194892	5.142561	7.019331	9.188633	12.77970
2.374248	2.332201	2.301799	2.301638	2.312013	2.333976	2.340487	2.346659	2.346467	2.354996	2.363250	2.390535	2.402386	2.419112	2.433194	2.431782	2.432823	2.433397	2.433202	2.427570	2.444001	2.454377	2.350818	2.362316	2.362123	2.370393	2.387068	2.447430	2.447228	2.447055	2.469178	2.476705	2.484198	2.545264	2.547786	2.547612	2.551376	2.597542	2.622748	2.622565	2.648141	2.756106	2.912192	3.105286	3.559147	4.460091	5.710649	7.397781	10.12774	13.19866
2.395530	2.374225	2.340592	2.319295	2.340235	2.340075	2.339883	2.340215	2.346359	2.363585	2.363392	2.382231	2.402528	2.478371	2.448114	2.431925	2.431724	2.432795	2.427882	2.427711	2.427511	2.366158	2.365721	2.364562	2.370695	2.370529	2.367603	2.411722	2.447118	2.447193	2.450218	2.450547	2.467477	2.518639	2.552148	2.551975	2.551517	2.599174	2.622893	2.645518	2.657464	2.794741	2.947858	3.268190	3.763581	4.738127	6.438057	8.522823	11.06227	14.56280
2.405265	2.383944	2.358400	2.349282	2.342763	2.340350	2.340173	2.339995	2.355100	2.354921	2.374242	2.380522	2.452138	2.454931	2.454744	2.432204	2.427052	2.427860	2.427674	2.427986	2.427800	2.427615	2.399755	2.397463	2.396287	2.396105	2.414903	2.411988	2.422347	2.422162	2.437854	2.452690	2.467761	2.518419	2.518724	2.552249	2.556269	2.598212	2.631850	2.683721	2.692816	2.896649	3.091476	3.383725	4.025533	5.435674	6.975880	9.304159	12.12630	15.72174
2.394805	2.386168	2.393934	2.368393	2.356411	2.342575	2.341404	2.341226	2.355835	2.366217	2.366037	2.386975	2.445918	2.451940	2.453491	2.448337	2.425303	2.426856	2.427664	2.427976	2.427791	2.427606	2.400243	2.397951	2.397768	2.397586	2.416385	2.416201	2.426560	2.439025	2.450760	2.457401	2.457215	2.509719	2.522172	2.550254	2.554275	2.596217	2.629606	2.677255	2.689827	2.896642	3.104885	3.568345	4.415381	5.969610	7.807035	10.62587	13.29185	17.03440
2.578922	2.437990	2.434081	2.433896	2.368205	2.362563	2.343877	2.343699	2.359053	2.369435	2.387146	2.412306	2.445907	2.448452	2.448264	2.448078	2.426782	2.426846	2.398108	2.397925	2.427284	2.427596	2.400234	2.402661	2.402478	2.397578	2.397396	2.440893	2.453359	2.483810	2.483622	2.483433	2.509901	2.522355	2.536915	2.543044	2.549557	2.599926	2.665032	2.667312	2.742833	3.010361	3.198748	3.659997	5.013437	6.486437	8.593737	11.32119	14.64603	18.06800
2.578909	2.502621	2.448363	2.448177	2.511385	2.409030	2.370452	2.370273	2.405513	2.405330	2.402167	2.412295	2.424780	2.448440	2.448253	2.448066	2.432733	2.432548	2.398098	2.427459	2.427274	2.427090	2.417602	2.421640	2.421457	2.406511	2.441069	2.453537	2.501845	2.504885	2.485722	2.510829	2.531715	2.556812	2.555873	2.555678	2.593409	2.593211	2.593012	2.664819	2.742823	3.049599	3.369699	4.120405	5.099389	7.192700	9.645231	12.64746	15.87851	19.63680
2.502799	2.502610	2.501924	2.518767	2.511372	2.510437	2.446498	2.446313	2.446126	2.406313	2.405137	2.412532	2.427501	2.433774	2.428002	2.427818	2.422419	2.422236	2.436575	2.427449	2.427264	2.427080	2.423925	2.423741	2.423558	2.504516	2.509791	2.504136	2.503945	2.506984	2.522188	2.543077	2.568177	2.567982	2.556610	2.593598	2.591165	2.574323	2.575864	2.598271	2.693691	2.990176	3.525483	4.253059	6.002143	8.211072	10.69760	14.18407	17.41624	21.90373
2.502788	2.502102	2.501914	2.518755	2.550762	2.544110	2.503776	2.450775	2.450588	2.446179	2.423014	2.421837	2.427615	2.429542	2.427992	2.427809	2.426633	2.425207	2.437063	2.436382	2.428248	2.433529	2.423917	2.423733	2.474169	2.504506	2.509782	2.509592	2.587412	2.596158	2.570666	2.568363	2.568914	2.568719	2.580277	2.591352	2.574511	2.574313	2.561476	2.585625	2.691321	3.011293	3.813238	5.160275	6.591201	9.092248	11.98396	15.61223	19.93575	23.83533
2.502280	2.470388	2.496934	2.514272	2.531610	2.545588	2.543903	2.543710	2.450578	2.446168	2.427972	2.426794	2.427604	2.429532	2.430094	2.429911	2.463498	2.462318	2.460889	2.457970	2.457784	2.440476	2.423908	2.423724	2.501209	2.507727	2.509773	2.513062	2.596097	2.596149	2.595953	2.594394	2.594198	2.606644	2.595019	2.591343	2.574500	2.574303	2.574105	2.617481	2.722565	3.227040	4.045542	5.451141	7.814248	10.39161	13.94972	17.49980	22.31236	26.21714
2.494318	2.497111	2.515942	2.537504	2.531598	2.544084	2.542400	2.543697	2.532941	2.450382	2.434917	2.427777	2.432811	2.436601	2.438902	2.473487	2.472059	2.467649	2.464854	2.462929	2.462744	2.462558	2.462372	2.523353	2.526889	2.508960	2.513243	2.513053	2.596088	2.596140	2.655711	2.655510	2.610930	2.610730	2.612760	2.641901	2.599772	2.599573	2.597546	2.634323	2.838808	3.296365	4.688341	6.229502	8.774793	11.83150	16.02648	20.00305	24.70523	28.99585
2.491573	2.491385	2.510713	2.533765	2.548488	2.544071	2.542387	2.531632	2.526592	2.513729	2.449689	2.434724	2.432801	2.439076	2.473664	2.474720	2.473292	2.471864	2.467452	2.466769	2.542537	2.557112	2.560892	2.560697	2.528867	2.528677	2.532212	2.532021	2.566811	2.596131	2.653594	2.657488	2.659523	2.659319	2.658989	2.646116	2.637963	2.603041	2.602839	2.664759	2.990349	3.679906	4.780785	7.072624	9.929374	13.63876	17.88220	22.57438	27.94836	33.35331
2.491561	2.491373	2.510204	2.537979	2.544248	2.539832	2.493788	2.490865	2.509683	2.513220	2.466572	2.449495	2.449310	2.469616	2.489799	2.476947	2.474525	2.473097	2.487680	2.548682	2.584478	2.584282	2.595268	2.587864	2.585559	2.585115	2.532204	2.532012	2.561335	2.566609	2.615642	2.659715	2.659514	2.661417	2.660968	2.648342	2.642425	2.603030	2.602829	2.664753	3.005094	3.806263	5.393258	7.672090	10.91108	15.36056	20.02513	25.25348	30.87377	36.49377
2.491549	2.491361	2.491173	2.510497	2.537774	2.535594	2.493776	2.490854	2.490663	2.463020	2.462834	2.466376	2.515868	2.518906	2.525674	2.510709	2.491526	2.489102	2.614165	2.611857	2.605331	2.607620	2.607423	2.595060	2.586792	2.586596	2.532195	2.532004	2.561327	2.587681	2.619857	2.619660	2.661612	2.661408	2.660959	2.646593	2.639185	2.628298	2.628094	2.725824	3.075417	3.936175	5.696476	8.080967	11.40865	16.75970	20.71526	27.09713	32.36962	37.99973
2.491537	2.491349	2.491162	2.490972	2.502592	2.515078	2.493764	2.493575	2.490651	2.490462	2.462823	2.470588	2.515857	2.518895	2.525664	2.525474	2.599151	2.618574	2.618374	2.613957	2.616245	2.635785	2.612384	2.598778	2.595104	2.590065	2.533677	2.531996	2.582399	2.592642	2.592447	2.619652	2.661603	2.663258	2.661533	2.656112	2.655910	2.646264	2.667121	2.774022	3.235466	3.978295	6.005999	8.565220	12.21706	17.46035	22.48118	28.58100	34.53897	39.62574
2.491525	2.491337	2.491150	2.495561	2.495371	2.500154	2.493752	2.493563	2.493373	2.493184	2.482196	2.474802	2.516840	2.522861	2.525653	2.525464	2.604110	2.618563	2.621346	2.616929	2.621205	2.635775	2.635577	2.607205	2.606263	2.603333	2.592098	2.593274	2.592828	2.592633	2.592439	2.661794	2.684775	2.671417	2.661523	2.661320	2.661118	2.660917	2.686496	2.790575	3.271579	4.276865	6.021425	8.565237	12.73312	17.38021	22.97017	29.53078	35.78341	40.56461
2.491513	2.491325	2.476722	2.468330	2.463171	2.462984	2.486284	2.493552	2.493361	2.505600	2.505413	2.524227	2.586626	2.589162	2.525643	2.530176	2.606088	2.615204	2.617115	2.618659	2.633229	2.635765	2.635567	2.630395	2.665303	2.665101	2.712281	2.596119	2.592819	2.592625	2.626154	2.678645	2.678443	2.676130	2.599569	2.661310	2.661108	2.660907	2.669898	2.830091	3.317596	4.382859	6.079696	8.814453	12.77734	17.48206	22.84879	29.29239	35.66094	40.53341
2.510521	2.483608	2.476710	2.424320	2.416680	2.431284	2.454956	2.454770	2.493349	2.494155	2.565890	2.565696	2.589100	2.589150	2.588955	2.601925	2.609060	2.617929	2.647269	2.647070	2.665487	2.665287	2.665086	2.669221	2.665292	2.665091	2.664890	2.654147	2.592810	2.592616	2.626145	2.678635	2.678434	2.676121	2.672688	2.661300	2.661099	2.660897	2.699547	2.853150	3.442551	4.575190	6.395117	9.299456	13.07828	17.73494	22.78886	28.97928	34.96016	39.15607
2.502803	2.482353	2.475453	2.428782	2.424125	2.416485	2.416923	2.416740	2.433449	2.487183	2.546116	2.563574	2.565866	2.588890	2.587452	2.595699	2.601968	2.647460	2.647258	2.670649	2.671194	2.670994	2.697956	2.687205	2.667767	2.665080	2.664880	2.654137	2.653934	2.592608	2.592413	2.665981	2.681905	2.679592	2.672678	2.661290	2.660343	2.675632	2.741662	2.882279	3.492021	4.924800	6.468565	9.627441	13.07829	17.93087	23.26692	28.84026	34.40342	37.69558
2.484640	2.482340	2.475690	2.445672	2.424113	2.417218	2.417036	2.414616	2.414430	2.432506	2.432322	2.442461	2.466262	2.563173	2.586197	2.594445	2.608155	2.647449	2.660289	2.680831	2.680631	2.717043	2.716840	2.710169	2.672232	2.667556	2.667356	2.664669	2.664464	2.653726	2.666172	2.665972	2.669252	2.669047	2.672669	2.660534	2.662648	2.674876	2.760607	2.882277	3.492024	4.947927	6.828989	9.927226	13.85984	17.98508	23.44896	28.72965	34.28544	37.56750
2.503647	2.484441	2.482141	2.473125	2.421117	2.418697	2.418516	2.416841	2.414418	2.414235	2.422499	2.441208	2.451335	2.552608	2.594628	2.607096	2.633466	2.654151	2.662651	2.680822	2.695636	2.717034	2.716830	2.715132	2.708217	2.672021	2.667346	2.707200	2.704506	2.666363	2.666162	2.665962	2.669243	2.669038	2.662361	2.648093	2.662389	2.710879	2.760598	2.907545	3.635215	4.947935	6.897064	10.11662	13.91941	18.54055	23.44890	28.68523	33.67099	36.81746
2.503634	2.503445	2.475415	2.471123	2.421105	2.420923	2.420741	2.418321	2.416643	2.416461	2.428712	2.436975	2.444992	2.466055	2.552405	2.607084	2.606888	2.654141	2.659409	2.695579	2.695626	2.717024	2.769548	2.752465	2.750768	2.736887	2.713977	2.713524	2.709090	2.668839	2.669882	2.669682	2.669234	2.658337	2.662103	2.647833	2.674242	2.687450	2.772319	2.910064	3.794221	4.982753	7.102275	10.27546	14.09769	18.47756	23.39081	28.59022	32.84208	35.43699
2.503621	2.503432	2.483854	2.447748	2.445575	2.420911	2.420729	2.420547	2.420361	2.428882	2.434420	2.432498	2.440759	2.444794	2.450943	2.586205	2.604390	2.630175	2.657161	2.695569	2.700341	2.769745	2.815936	2.769325	2.750758	2.743341	2.734930	2.732735	2.730169	2.712854	2.672608	2.672408	2.669225	2.667279	2.657879	2.632302	2.638421	2.679014	2.796680	3.010211	3.823566	5.059847	7.125553	10.33751	14.28632	18.43110	23.25547	28.37312	32.14313	34.09115
2.532198	2.503419	2.487322	2.466749	2.440092	2.420899	2.420718	2.420535	2.420349	2.428871	2.434409	2.442672	2.461858	2.447385	2.447699	2.558758	2.591718	2.614129	2.631954	2.694565	2.775394	2.792935	2.801162	2.800947	2.800738	2.799036	2.780436	2.778983	2.751367	2.751161	2.738427	2.672897	2.669216	2.667270	2.636732	2.627566	2.632091	2.659845	2.805875	3.076856	3.961128	5.457470	7.283455	10.64048	14.33861	18.44025	23.17471	28.08747	31.95967	33.57502
2.532185	2.521181	2.486564	2.475187	2.459090	2.422999	2.420706	2.420524	2.422079	2.426871	2.440733	2.440551	2.451293	2.447872	2.454020	2.463785	2.469322	2.521283	2.618892	2.678158	2.775383	2.789940	2.801151	2.838894	2.838681	2.838468	2.792351	2.760000	2.759788	2.759581	2.759374	2.738212	2.677138	2.656041	2.645148	2.639725	2.635313	2.692312	2.868789	3.182644	4.224514	5.618040	8.079211	10.88910	14.49614	18.38577	23.21130	27.94272	31.35952	32.72610
2.531923	2.514204	2.512026	2.478401	2.459077	2.458893	2.422806	2.422253	2.422067	2.433194	2.440722	2.440541	2.451283	2.451095	2.455253	2.463775	2.469312	2.507260	2.610443	2.678148	2.709984	2.789929	2.812918	2.838882	2.838670	2.838457	2.800299	2.792130	2.759777	2.759571	2.759363	2.753188	2.673970	2.662820	2.645137	2.640723	2.640524	2.736078	2.993215	3.536941	4.529043	6.258577	8.458679	11.57406	15.18952	18.84867	23.67661	27.85282	30.59338	31.31931
2.501446	2.504241	2.504053	2.503611	2.459064	2.458880	2.458696	2.424353	2.422055	2.426848	2.440712	2.440531	2.451272	2.451084	2.450901	2.463765	2.502960	2.536789	2.621377	2.678138	2.703507	2.739161	2.812906	2.849414	2.838659	2.838446	2.819261	2.808511	2.789915	2.759560	2.753383	2.741238	2.724119	2.660072	2.643019	2.642819	2.685401	2.858752	3.398155	4.007642	5.286961	7.169947	9.414462	12.47143	15.62477	19.53363	23.72121	27.71087	29.79382	31.13290
2.459171	2.461971	2.504039	2.459236	2.456939	2.458867	2.458683	2.422230	2.422044	2.421863	2.434368	2.440520	2.453003	2.452815	2.462445	2.516509	2.532490	2.625390	2.638373	2.644506	2.699278	2.732823	2.806428	2.838859	2.838648	2.838435	2.838223	2.838011	2.798336	2.791162	2.754616	2.735754	2.724107	2.693769	2.659861	2.671599	2.798014	2.964814	3.611564	4.485637	5.789055	7.764711	10.16460	13.37377	16.66819	19.76847	24.16389	27.83347	29.36706	29.92229
2.407207	2.407027	2.413185	2.421201	2.421019	2.431398	2.431217	2.420477	2.377692	2.377515	2.402692	2.437788	2.458714	2.464857	2.530093	2.544334	2.621097	2.628365	2.638363	2.644496	2.698273	2.732812	2.815869	2.815653	2.779600	2.779393	2.838212	2.828050	2.826837	2.791151	2.752864	2.735743	2.724094	2.693757	2.695544	2.705290	2.831440	3.174370	3.757526	5.094811	6.295593	8.883121	11.39181	14.36248	17.48367	21.06885	25.03018	27.83902	28.83258	29.65323
2.407195	2.407015	2.410812	2.392714	2.407709	2.425919	2.426982	2.376122	2.365383	2.366948	2.391011	2.437778	2.458704	2.534501	2.544512	2.545319	2.621087	2.628354	2.634482	2.644487	2.697019	2.821377	2.826639	2.815642	2.779590	2.779383	2.776441	2.827043	2.821850	2.816414	2.752604	2.735731	2.724082	2.695735	2.695532	2.749810	2.858552	3.201984	4.072515	5.452477	7.293514	9.619555	12.19383	15.67349	19.03915	22.67964	25.80511	27.60211	28.11421	28.59338
2.407182	2.406753	2.396012	2.393091	2.392913	2.409011	2.381379	2.374867	2.365372	2.377742	2.391002	2.437769	2.486140	2.534489	2.545497	2.619160	2.621076	2.627209	2.629744	2.668025	2.715991	2.821365	2.826627	2.811650	2.806988	2.806779	2.803834	2.794669	2.816862	2.813915	2.780074	2.731241	2.698787	2.695723	2.592303	2.646594	2.858548	3.308134	4.396803	5.791988	7.661880	10.10375	13.24326	16.17875	19.59839	23.32559	25.59763	26.34793	27.35390	27.88865
2.407170	2.396178	2.396000	2.393704	2.393526	2.381545	2.381368	2.375354	2.377909	2.377732	2.381040	2.437759	2.486130	2.492658	2.545487	2.619149	2.627394	2.627198	2.663484	2.663286	2.708266	2.816282	2.816072	2.811639	2.804987	2.804778	2.794867	2.791423	2.782470	2.780271	2.760584	2.743225	2.698775	2.696457	2.595527	2.630166	2.901911	3.318665	4.393781	6.147823	8.068215	10.71403	13.71717	16.61234	19.90345	23.35266	24.86121	25.46761	26.27432	26.83574
2.413247	2.406729	2.395988	2.393692	2.382954	2.382031	2.381855	2.384415	2.377898	2.381205	2.381278	2.432275	2.446020	2.492649	2.545476	2.627577	2.627383	2.650392	2.650189	2.663275	2.750435	2.816271	2.816060	2.811627	2.809310	2.801387	2.797944	2.793753	2.780350	2.773423	2.760571	2.747425	2.730365	2.698933	2.621396	2.705553	3.024023	3.577685	4.562234	6.117963	8.135318	10.93973	13.92664	17.03639	20.56519	23.29416	24.27044	24.92420	25.32050	25.96472
2.411244	2.406717	2.395977	2.395793	2.382942	2.382766	2.382590	2.437189	2.415151	2.381444	2.392338	2.435500	2.458674	2.492639	2.619320	2.627566	2.640810	2.663819	2.650177	2.654827	2.750423	2.813522	2.816049	2.811615	2.811407	2.801376	2.797933	2.793742	2.780337	2.775651	2.762799	2.768067	2.778809	2.797077	2.842660	3.024237	3.554772	3.916086	4.755581	6.149563	8.341627	11.04074	14.39088	17.49723	20.68033	22.11506	23.41563	24.45205	24.86353	25.34599
2.330949	2.332767	2.366393	2.383108	2.385171	2.384995	2.437608	2.444764	2.442465	2.422178	2.427226	2.440965	2.458664	2.520062	2.619308	2.632554	2.641795	2.669284	2.665714	2.736600	2.736395	2.813509	2.816038	2.818572	2.811396	2.808201	2.803264	2.804035	2.799837	2.793307	2.809026	2.851125	2.920894	3.006035	3.196946	3.675969	3.954189	4.755932	6.149998	7.148453	8.982629	11.89733	14.74594	17.66769	20.85785	22.24226	23.31721	23.94045	25.12569	25.53637
2.332929	2.332757	2.333830	2.374776	2.385159	2.390211	2.444934	2.449979	2.449791	2.425652	2.440139	2.463068	2.494542	2.520052	2.568289	2.638019	2.669471	2.686149	2.745003	2.744801	2.774030	2.823205	2.822995	2.830494	2.925153	2.922679	2.956188	2.965386	2.901937	2.922881	2.981668	3.053881	3.426209	3.912192	4.321868	4.790512	5.619256	6.467796	7.270761	9.046002	11.22721	12.80165	15.36666	18.06789	21.24598	22.56217	23.69274	25.27555	25.58614	26.39576
2.346838	2.333991	2.333819	2.374765	2.379816	2.405384	2.460106	2.459924	2.459488	2.478304	2.493555	2.503926	2.520235	2.558025	2.590006	2.661217	2.686337	2.745203	2.755446	2.774225	2.860488	2.860280	2.850363	3.035677	3.058642	3.065384	3.036935	3.056128	3.112897	3.300171	3.699982	4.071620	4.769374	5.313099	5.928127	7.028770	7.978867	8.935036	10.07006	11.55471	13.01665	15.52547	18.18631	21.44488	22.70956	23.84072	25.48784	27.05878	28.19876	28.40741
2.444005	2.346654	2.333809	2.353015	2.394990	2.449718	2.466070	2.493335	2.495136	2.502171	2.512542	2.527132	2.560949	2.560753	2.604433	2.661207	2.751724	2.791098	2.890019	2.945049	3.049141	3.129294	3.148483	3.156681	3.325676	3.410794	3.504647	3.629152	3.954647	4.301044	4.710656	5.433423	6.235943	7.311066	8.089678	9.725388	10.89754	12.87058	14.29528	16.18212	18.10539	19.87716	22.51166	24.36081	26.20852	28.61498	29.88433	30.69427	30.89667	30.84068
2.346817	2.346643	2.346471	2.361220	2.413738	2.449708	2.493508	2.493325	2.495126	2.512715	2.527307	2.581994	2.581803	2.609736	2.672843	2.821369	2.854276	3.031716	3.151863	3.374205	3.587256	3.759895	3.926129	4.255311	4.333723	4.400871	4.490465	4.719707	5.166329	5.796301	6.258682	7.388581	8.604607	10.05685	11.58545	13.12829	14.77675	17.14364	19.26008	21.61028	24.12627	26.31656	28.01291	29.44826	30.38180	31.05319	31.52398	32.20661	32.19738	32.84815
2.315963	2.315792	2.344348	2.350513	2.403270	2.480484	2.525527	2.531315	2.539834	2.540145	2.771142	2.791601	2.806403	2.852995	2.929183	3.132331	3.540089	3.841627	4.138566	4.652151	4.875138	5.187292	5.566600	5.872442	6.766933	6.803972	7.112133	7.393415	8.087530	8.413855	9.402950	10.61069	12.06138	13.28587	15.40848	17.99361	20.55270	22.79258	25.12715	26.91635	28.04559	29.38992	30.22252	31.06928	31.45668	32.95116	33.43618	34.05075	34.10367	34.38103
2.311470	2.311298	2.315610	2.339796	2.396786	2.475493	2.525515	2.540018	2.540322	2.785525	2.860715	2.964060	3.044267	3.532624	3.803520	4.295949	4.810192	5.269208	5.951954	6.548876	7.415586	7.905980	8.664310	9.304603	10.40212	11.16220	11.53815	12.24630	12.79091	13.44343	13.90785	15.09375	16.69664	18.35470	21.06821	23.28642	25.75014	27.83680	29.10792	29.32997	30.06672	31.83458	31.86495	32.70559	33.25660	33.80790	34.18218	34.51499	34.89877	34.96057
2.311458	2.312033	2.315598	2.347974	2.387064	2.462812	2.540194	2.576611	2.853123	2.952294	3.179907	3.500184	4.117879	4.528115	5.229242	5.938975	6.912714	7.868501	8.927120	10.07057	11.14694	12.39761	13.83989	14.93279	16.02727	17.18209	18.16989	19.46366	19.76208	20.83959	22.00509	22.32918	23.41613	25.45367	26.79878	28.53284	29.97420	30.52991	31.46122	32.66879	33.11903	33.37993	33.37735	33.48782	33.99557	34.27689	34.60752	35.08612	35.88178	36.35250
2.310080	2.312768	2.312848	2.347713	2.353267	2.406052	2.526120	2.650562	2.989106	3.272760	3.852299	4.604660	5.404387	6.194536	7.350510	8.333362	9.812930	11.17855	12.67526	14.60266	16.42638	17.84325	20.00608	22.33573	23.74678	25.60464	27.48802	29.38128	30.75318	32.12520	32.54800	33.64715	33.71255	34.22823	34.14979	34.13755	34.10795	34.42490	35.01473	35.42760	35.52287	35.81743	35.81464	36.31450	36.99762	37.31638	37.76712	38.83779	39.31281	40.30788
2.311563	2.313006	2.325508	2.342222	2.393548	2.466179	2.557854	2.873217	3.260324	4.200007	5.198832	6.345888	7.361806	8.765393	10.00135	11.49332	13.63723	15.69861	17.22690	19.67994	22.43968	24.76249	28.16103	31.08155	33.40334	35.49223	36.13268	36.80400	37.73666	38.18808	38.77804	38.89872	38.90275	38.61415	38.42371	38.30297	38.36148	38.25660	38.55043	38.45486	38.77789	39.04531	39.26382	39.54778	39.57962	39.57648	39.58940	39.49103	39.90754	40.23145
2.314410	2.326912	2.331832	2.383501	2.415042	2.526898	2.851999	3.250847	4.200301	5.199191	6.346325	7.968776	9.753303	11.80095	13.81513	15.60321	17.96376	20.30936	22.94314	25.70596	28.72281	32.54050	34.22354	35.35739	36.55861	37.35419	37.95986	38.50069	39.59977	40.52248	40.63922	40.45524	40.45208	40.35823	40.23734	40.19760	39.91349	39.71499	39.54657	39.44103	39.12119	39.01258	38.91402	38.78411	39.16123	39.09795	38.99045	39.02922	39.10945	39.45896
2.366785	2.352166	2.383673	2.415209	2.562966	2.789178	3.142975	3.780273	4.805556	6.126019	7.969325	9.753984	12.46646	15.19978	18.06745	20.48418	23.03174	25.92598	28.42513	31.28621	31.57239	32.29146	33.12764	34.21364	35.29706	36.32326	36.98606	37.53127	38.06824	39.07627	39.76085	39.85949	40.03730	40.03396	40.00499	39.76241	39.66257	39.29281	39.28354	39.06305	38.93276	38.85733	37.84243	37.47990	37.07434	36.62022	36.28887	36.24551	36.10553	36.13675
2.691311	2.691119	2.741612	2.747136	2.932946	3.160080	3.780536	4.544053	5.558235	7.291027	9.303060	12.16589	15.03744	17.94082	20.43784	24.33981	28.45646	30.20313	30.18891	30.50805	31.02521	31.41268	31.98960	32.77865	33.77873	34.96092	34.96812	35.00259	35.85503	36.56885	37.02233	37.54398	37.61477	38.76300	39.05412	39.31533	38.93531	38.73397	38.01884	37.66844	37.04570	36.96604	36.20480	35.85624	35.28717	34.31907	33.70003	33.57090	33.82235	33.89771
3.404266	3.404030	3.879437	3.959390	4.182917	4.270002	4.544367	5.558638	7.046856	8.432377	10.65702	13.34837	16.59847	20.14282	24.29860	28.17070	28.55096	28.99184	29.80276	29.70176	29.69937	29.34649	29.38828	29.44351	30.66534	31.03950	32.09912	32.17524	32.72839	33.52368	33.56852	34.09469	34.10740	34.15281	34.55742	35.98513	36.04295	35.69263	35.18699	34.51502	34.51713	34.71919	34.71740	34.27210	33.77397	33.02962	32.42736	31.91270	31.44659	31.44407
5.063799	5.063444	5.867621	6.188148	6.306383	6.261348	6.999330	7.047367	8.432959	10.50908	11.87141	14.18101	17.92863	21.11353	24.89098	27.05701	27.84083	27.82293	27.65598	27.55558	26.66701	26.58652	26.58905	27.05678	27.28392	27.95361	28.56872	28.87855	29.10103	29.80743	29.94608	29.94368	29.94127	29.99488	29.99248	30.73532	31.05983	31.21175	31.44050	31.43798	31.86771	31.96228	32.01369	32.07941	32.03298	31.72807	31.53229	31.47484	30.49807	30.43334
5.610813	5.868022	7.621015	9.103952	9.864735	10.29471	10.63683	10.54602	10.97025	11.87222	14.05562	16.97743	18.63640	21.95276	24.32051	24.78570	26.33892	26.25145	26.17784	25.09954	24.84691	24.40898	24.40701	24.69764	25.29957	25.29875	26.25959	26.40156	26.42385	27.00018	26.99800	27.13179	27.14531	27.38355	27.38135	28.12710	28.15629	28.18692	28.47881	28.47654	28.70454	28.78589	29.26091	29.32343	30.21077	30.23718	30.23084	30.15804	29.99131	28.98429
5.661485	7.506790	8.696320	11.31386	15.04022	16.44139	16.82435	16.77522	16.63427	16.53918	17.00753	18.57462	21.84125	22.45283	22.64191	24.31832	24.67528	24.62473	24.25590	24.16197	23.72406	23.06972	22.84117	22.76130	22.75948	23.16025	23.15839	24.23416	24.28410	24.40147	24.66201	24.70984	25.26737	25.35216	25.95791	25.97325	26.07824	26.55703	26.71574	26.77838	27.25756	27.75677	28.01426	28.29636	28.59828	28.86690	28.86460	28.86233	28.81623	28.53461
5.982730	7.299800	8.696277	13.06443	16.32128	17.58047	22.56999	24.93218	24.90114	24.17345	23.40317	22.48765	22.45445	22.38194	22.38384	22.63986	22.88574	23.10872	23.24106	23.16291	22.37253	21.85569	21.45300	20.72164	20.71999	21.28830	21.29298	21.37972	22.01273	22.09995	22.72661	23.51451	23.73133	23.73888	24.04428	25.04126	25.05741	25.10302	25.56062	25.59638	25.81448	26.59988	26.67433	26.80235	27.06845	27.59481	27.76917	27.76700	27.76467	27.75170
5.786327	5.905760	8.380724	12.87882	16.32115	18.27049	22.63003	25.02367	25.49009	25.02456	24.27874	23.50903	22.49788	22.41457	22.12418	21.81089	22.08920	22.44256	22.43725	22.15075	22.01029	21.23912	20.83866	20.22014	20.03696	20.03536	20.22052	20.39150	20.42952	20.83598	21.46910	22.21203	22.60448	22.79588	23.01945	23.51690	23.60588	24.05139	24.39570	24.68222	25.12294	25.23576	25.84990	26.19326	26.52481	26.79597	27.44629	27.75787	27.84906	27.90036
4.569126	5.082703	6.424729	9.836649	13.71984	18.24358	22.64796	25.02339	25.49116	25.43001	24.77799	23.71123	23.29502	22.52328	22.16152	21.92246	21.92074	21.95640	21.95456	21.94941	21.81867	21.35618	20.70582	20.30286	20.13293	19.62603	19.62448	19.62292	19.66317	20.14502	20.36375	21.44081	21.76669	22.16291	22.26899	22.95986	22.99069	23.70169	24.12814	24.27459	24.67153	24.84741	25.34741	25.93817	26.31022	26.60475	27.37184	27.82051	28.00514	28.14723
3.491576	3.784467	5.082288	7.233531	10.70706	15.10478	19.64090	23.68110	25.15518	25.15320	24.86444	24.68174	23.66076	23.28596	22.55341	22.20323	21.98759	21.98586	22.00930	21.94115	21.78283	21.61330	20.96405	20.55476	20.33933	19.94321	19.69888	19.69732	19.80358	20.23905	20.39148	20.83521	21.58370	21.90262	22.37150	22.55161	23.16568	23.52993	23.70232	23.98275	24.56010	24.84557	25.37914	25.98163	26.42912	26.69899	27.42133	28.03917	28.36213	28.61515
2.723739	3.055061	3.784154	5.071497	7.957023	11.41121	15.87049	20.44343	23.67888	24.86611	24.81361	24.50059	24.20265	23.77769	23.23746	22.76246	22.67970	22.22108	22.07804	22.07633	21.84371	21.67296	21.29391	20.88861	20.57331	20.39086	20.08425	20.10795	20.34623	20.41522	20.88842	21.14030	21.78604	22.02365	22.60790	22.98850	23.63361	23.76765	24.00819	24.67075	24.89106	25.06355	26.05993	26.49602	26.78175	27.51049	28.04112	28.44298	28.65754	29.14530
2.459922	2.459739	3.029136	3.835676	5.396883	8.008863	11.91144	15.92849	20.34238	23.52396	24.34335	24.20428	24.11490	23.78775	23.50329	22.93928	22.78181	22.57031	22.37144	22.32611	22.20337	21.84179	21.69853	21.29190	20.88676	20.87161	20.86925	20.68175	20.71119	20.88985	21.14174	21.58789	22.02529	22.69861	22.99107	23.58900	24.30552	24.55035	24.84316	25.07795	25.07602	26.16482	27.00702	27.08504	28.02110	28.33515	28.51660	28.85195	29.22896	29.74608
2.364249	2.364074	2.419427	2.925424	3.829619	5.355045	7.908965	11.70211	15.72550	20.00319	22.30265	23.53243	23.66674	23.50488	23.08314	22.80619	22.65504	22.72741	22.76031	22.75857	22.80510	22.70983	22.35521	22.20265	21.66259	21.26250	21.08492	21.07026	21.12569	21.19576	21.58936	21.92444	22.73820	22.99265	23.62425	24.76366	25.09365	25.74100	25.85937	26.71718	26.98885	27.12563	27.63803	28.33868	29.04218	29.03997	29.70061	29.70932	29.93105	30.13463
2.302996	2.302826	2.305402	2.454624	2.716133	3.601339	5.320819	7.433436	10.82947	15.04870	18.80709	21.34236	22.30725	22.70712	22.72573	22.65656	22.72895	22.79470	22.84315	23.18391	23.45370	23.45191	23.42481	22.99238	22.65968	21.93559	21.68734	21.67706	21.66073	21.70274	22.06697	22.73975	23.16772	23.81738	24.76537	25.17264	26.03831	26.65832	27.34156	27.79188	28.33718	28.38693	29.27859	29.85016	30.12199	30.11972	30.54938	31.20590	31.25682	31.25447
2.239634	2.239470	2.245542	2.340614	2.473365	2.780246	3.725209	4.916048	7.103739	10.11241	14.30151	17.45926	19.80953	21.69610	22.09619	22.38844	22.75967	22.79449	23.04641	23.45530	24.22090	24.85356	24.88897	24.70762	24.57165	24.12437	23.16648	22.19249	22.19065	22.31132	22.86771	23.16930	23.81915	24.25198	25.06113	26.04009	26.93584	27.87972	29.14123	29.80788	30.06083	30.05855	30.64583	31.27899	31.53126	32.18896	32.27176	32.72078	32.71814	32.85416
2.239622	2.239458	2.255754	2.340604	2.521478	2.719914	3.108465	3.991700	5.082188	7.388386	10.39838	13.73639	16.27782	19.09791	20.98828	22.09964	22.77099	22.96191	23.27956	24.16283	24.87575	25.06599	25.17029	25.22358	25.22166	25.15049	24.61279	24.36102	23.97896	23.66640	23.66457	24.00847	24.31767	25.09819	25.94982	27.21101	28.21412	29.24044	30.45123	31.78493	32.51312	32.43041	32.54527	33.09253	33.64451	33.81804	34.47224	34.66506	35.29977	35.31975
2.239610	2.239446	2.255743	2.319072	2.635664	2.763047	3.157834	4.106391	5.255472	7.359715	8.883578	11.18264	13.99431	16.49508	19.20604	21.52445	22.76413	23.28126	23.79476	24.22791	25.11425	25.28106	25.60003	25.92183	26.07668	26.64726	26.64525	26.38652	26.23768	25.82616	25.39638	25.39447	25.63174	26.05106	27.60942	28.67628	29.39515	30.68933	31.91078	33.15989	33.80361	34.55008	35.00371	35.02351	35.02091	35.59610	36.40157	36.46060	37.98949	37.98665
2.169918	2.174998	2.268950	2.319064	2.641991	3.031867	3.572211	4.453952	5.778817	7.516118	9.086391	11.35302	14.14132	16.65998	19.40846	21.68813	22.91917	23.70065	24.12410	25.05523	25.41713	25.73955	26.05687	27.34571	27.48144	28.13453	28.91150	28.90932	28.36063	28.14131	28.04434	28.04223	28.09817	28.49239	28.88922	29.81400	30.86813	33.10827	33.72505	35.28882	36.26650	37.33527	38.10569	38.14930	38.04850	38.04567	38.30190	38.57096	38.75306	38.75019
2.175145	2.207956	2.254181	2.373263	2.641986	3.164782	3.879285	4.761716	6.455108	8.273709	10.57316	13.04621	15.62429	18.40445	21.89184	23.11898	23.91980	24.36339	25.24981	25.64737	25.99052	27.44913	28.07002	28.62608	29.52668	30.01197	31.11280	31.55674	31.72931	31.66176	31.62581	31.03184	30.78860	31.00170	31.66124	32.22878	33.58382	35.21838	36.02758	36.47270	37.78869	39.11452	39.93167	40.02232	40.24722	40.41244	40.21404	39.59576	39.61805	39.61511
2.194138	2.193979	2.254172	2.373256	2.643976	3.333158	4.159553	5.555950	7.474465	9.500952	11.98357	14.58673	17.54212	20.70798	23.31321	24.22659	24.55821	25.75408	26.88996	27.04375	28.21980	28.75155	29.45722	30.57386	31.55226	31.68699	33.14843	34.20965	34.60654	34.95315	35.03085	35.04365	34.71365	34.75502	34.79865	34.97252	36.03053	36.99054	38.22415	39.46223	40.52117	41.00166	41.16700	41.17857	41.13619	41.04450	41.01006	40.44699	40.44169	40.43868
2.194127	2.193968	2.258385	2.415465	2.832028	3.424288	4.369688	5.771139	8.043664	10.39607	13.67381	16.82460	20.10740	23.31126	24.93499	26.03078	27.06512	28.24584	28.34804	28.96505	30.23219	31.45055	32.72878	32.92611	33.93765	34.56121	35.21999	36.18399	37.11292	37.97290	38.10438	38.02145	38.01863	37.70277	37.69998	38.03981	38.15779	39.37635	39.85682	40.61657	41.00450	41.51690	41.65865	41.63735	41.62654	41.55589	41.50583	40.95782	40.32457	40.28724
2.199106	2.202689	2.258376	2.489545	2.879127	3.447232	4.407353	6.154587	8.599026	11.34058	14.30227	18.36395	22.36326	25.23159	26.31524	28.03644	28.87551	29.57435	30.95049	31.75452	33.25050	34.55307	35.41784	36.15877	36.49493	37.29421	37.69242	38.52322	38.85299	39.49218	39.87299	40.51377	40.51076	40.38641	39.49039	39.48744	40.03381	40.07033	40.61933	41.24693	41.51976	41.71295	41.62249	41.46600	41.45911	41.31177	41.29728	40.53101	40.08271	39.82858
2.202838	2.202679	2.260363	2.498768	2.962379	3.577391	4.719007	6.725653	9.136473	12.21939	15.61528	19.63544	23.47442	26.10277	28.57206	30.45276	31.44122	32.07390	33.47287	34.52477	35.78883	36.72300	37.82404	38.83650	39.05099	40.10641	40.22070	40.99719	41.14315	41.14009	41.13701	41.19780	41.17387	41.17051	40.81366	40.81060	40.80626	41.02696	41.18553	41.32928	41.29944	41.42452	41.28205	41.23394	40.97092	40.52708	40.28590	39.79588	39.50644	39.38061
2.202828	2.207410	2.340131	2.543171	3.012224	3.636767	5.248871	6.848243	9.488436	13.13746	16.64634	20.50421	25.44053	28.57399	30.45479	32.57453	33.93178	34.71476	35.69065	36.83947	37.52137	38.30666	39.02388	40.07252	41.00483	41.34315	41.29528	41.89043	41.85505	41.47186	41.30030	41.01654	40.99530	40.99194	40.76207	40.63326	40.54185	40.56675	40.64986	40.70847	40.76054	40.70618	40.63747	40.37200	39.48517	39.34157	38.78089	38.77796	37.67887	37.30748
2.207558	2.229108	2.465128	2.883194	3.347576	4.028098	5.744317	7.754104	10.31292	14.11808	17.38572	22.03931	26.54995	30.25431	32.57670	33.98971	35.99771	37.47025	38.46814	38.61279	38.91969	39.96129	40.02093	40.97023	41.24662	41.24154	41.86683	41.85813	41.68704	41.28642	41.00275	40.69271	40.51661	40.51328	40.26728	40.27661	40.27361	39.74643	39.73761	39.12586	39.09161	38.66904	38.51613	38.16285	38.03999	37.42487	36.45294	35.85823	35.63388	35.52709
2.229258	2.252321	2.490823	2.907103	3.494146	4.852446	6.480905	9.003567	11.31200	14.70236	19.26085	23.27296	27.39740	31.85172	33.79519	35.99379	37.43792	38.47095	38.84986	39.68560	40.49368	40.35627	40.30702	40.82126	40.93006	40.99950	40.92546	41.54159	41.21594	40.97168	40.48385	39.67554	39.62194	38.76614	38.46258	38.53646	38.81926	38.81636	38.05697	37.93113	37.86825	37.75624	36.81117	36.12582	35.98132	35.89694	35.03888	35.02917	34.85173	34.85351
2.252473	2.278859	2.434409	2.968484	3.814074	5.210949	7.193461	9.597857	12.46270	15.79185	19.83653	24.31618	28.77082	32.27233	34.53342	36.27295	37.76700	38.81784	39.61497	39.68146	40.14474	40.08240	40.04805	40.00312	40.55192	40.67255	40.69718	40.69410	40.09232	39.14956	39.14483	38.25343	37.84559	37.38850	37.33296	37.37688	37.50249	37.49067	37.72222	37.55954	37.31822	36.75056	36.12854	36.01483	34.73391	34.67449	34.62288	34.38174	33.72649	33.62939
2.279013	2.336263	2.489312	3.282724	4.236609	5.638990	7.747830	10.32224	13.78541	17.42683	21.10709	25.87394	30.08177	32.38240	34.34824	36.09559	37.65949	38.06697	39.03913	39.47102	39.51751	39.71580	39.67113	39.53500	39.35955	39.13520	38.90668	38.86963	38.44679	38.44393	37.62959	37.62678	37.37033	37.04166	36.62014	36.67422	36.85652	37.21385	37.60441	37.45082	37.35532	36.80890	36.02133	35.03762	34.79935	34.63428	34.50919	34.49427	34.17068	33.84800
2.352644	2.377440	2.844665	3.604344	4.432312	6.052195	8.318673	10.72794	14.72857	18.56717	22.91448	27.07059	30.68962	32.50571	34.28329	35.34591	36.40427	37.65640	37.95852	38.55018	38.88654	38.86523	38.83175	38.52576	38.30560	38.10054	37.73350	37.42228	37.33721	37.33443	37.33162	37.15968	37.09724	36.56612	36.44656	36.44382	36.73868	36.84075	37.21155	37.49636	37.34127	37.24574	36.01792	35.09598	34.88052	34.84951	34.84690	34.83952	34.66600	34.21137
2.377602	2.621109	3.026913	3.840677	5.378374	7.045199	9.413755	12.04408	15.49602	19.34678	23.94039	28.32851	30.68937	32.42334	33.46565	34.75521	35.86036	36.53187	37.56162	37.87038	38.36002	38.35870	38.35582	38.32710	38.24672	38.10909	37.51146	37.45422	37.38271	37.02390	36.73672	36.73400	36.69543	36.52914	36.50087	36.51101	36.48533	36.70090	36.87917	37.54496	37.59969	37.52564	37.46451	36.21907	35.80470	35.80204	35.17081	35.11592	35.29583	35.29322
2.576854	2.792085	3.467547	4.661204	6.164423	7.618842	10.48226	13.32249	16.83841	20.58279	25.20111	29.02763	30.76871	32.56623	32.92722	34.57764	35.51501	36.53160	36.89983	37.55856	37.82077	38.28160	38.24033	38.23814	38.23150	38.22224	37.78789	37.54198	37.45090	37.44813	36.79987	36.85805	36.74664	36.74364	36.69217	36.66386	36.66116	36.75219	37.16063	37.55835	37.68610	37.81718	37.81439	37.76810	37.32363	36.51185	36.47250	36.34665	36.33408	36.25292
2.747838	2.747648	3.632177	5.045306	6.679624	9.384180	12.06262	14.98376	18.92618	22.87599	26.44924	30.07986	31.27351	32.64280	33.15274	34.68871	35.53875	36.25806	36.91952	37.44169	37.70483	37.79869	37.80868	37.98235	38.09898	38.12115	38.09333	37.92337	37.92030	37.71273	37.70992	36.90783	36.90891	36.98955	37.09338	37.71193	37.76145	37.56694	37.64147	37.69622	38.60780	39.01169	39.06260	39.07102	38.68493	38.44363	38.06021	37.55293	37.17027	37.12080
2.675431	2.744649	3.481385	4.897266	6.806240	10.21341	13.94053	17.74343	21.04331	24.76368	28.10557	30.94149	32.25261	33.18654	34.69099	35.51842	36.26049	36.94775	37.24777	37.45784	37.85401	37.87448	37.88446	38.28042	38.27762	38.18834	38.11806	38.27937	38.27626	38.10663	37.93905	38.01156	38.26878	38.21537	38.20878	38.46375	38.46092	38.90686	38.92818	39.11703	39.08863	39.16203	39.15915	39.15594	39.94721	39.94427	39.94128	39.93581	39.26402	38.82973
2.587265	2.675234	3.063141	4.309587	6.490776	9.870190	13.94049	17.74337	23.01034	27.76997	30.45996	32.41122	33.61746	34.88337	35.60036	36.40643	37.09150	37.39178	37.57859	38.23629	38.25560	38.83516	39.36313	39.40847	39.21857	39.21566	39.21279	38.68642	38.65297	38.65014	38.87108	38.93797	39.18021	39.08047	39.05436	39.24321	39.30147	39.88533	40.15265	40.40530	40.34840	40.24028	40.17464	40.17134	40.32311	40.32013	40.33657	40.84871	40.60252	40.30220
2.425356	2.561742	2.856463	3.826651	5.618138	8.278400	12.66302	17.60517	23.01023	28.04455	31.30992	33.72384	35.12251	36.01601	36.78381	37.15207	37.61033	38.40836	38.40202	38.90459	39.05654	39.49588	39.84436	39.88234	39.87941	40.09927	40.27118	40.16053	39.64025	39.60701	39.45282	39.50679	39.31147	39.30825	39.85726	39.84191	40.33965	40.43473	40.49183	40.68153	40.71077	41.27425	41.12057	40.91630	40.81252	40.52423	40.50655	40.50356	40.55727	40.50222
2.241230	2.406179	2.660190	3.522776	5.044202	7.242443	11.08917	15.60257	21.07631	26.20856	31.58525	34.30819	36.01864	36.91686	37.99147	38.89149	39.44694	39.59262	39.86368	39.83573	39.83277	39.97128	40.16004	40.21475	40.31948	40.59371	40.59073	40.97788	40.84819	40.78604	40.81535	40.81942	40.95008	40.98411	40.98110	41.25972	41.28323	41.34060	41.37768	41.37465	41.98838	42.53682	42.40253	41.93897	41.20580	40.79457	40.41203	40.38351	40.35542	40.38850
2.167662	2.241064	2.640994	3.549996	4.865622	6.770642	10.05194	14.57378	19.27536	24.70360	30.50110	34.44828	36.91956	38.09566	40.23150	41.04358	41.48974	41.35137	40.88324	40.35598	40.27032	40.26735	40.34979	40.59834	40.70305	40.70856	41.01475	41.16734	41.94152	41.91163	41.52483	41.04700	41.08948	41.11391	41.38054	41.39516	41.75004	41.71160	41.69478	41.91536	42.72796	42.66943	42.60437	42.82738	42.67548	41.16624	41.12525	40.34078	40.30182	40.14173
1.981917	2.070108	2.645737	3.528728	4.871625	6.896083	10.20640	14.67221	19.47035	24.81854	30.61623	34.57121	37.81008	40.23417	41.43788	42.03377	42.46067	42.31126	41.94331	40.98555	40.79876	40.32924	40.38341	40.47517	40.59506	41.01745	41.70527	42.29789	42.30146	42.23642	41.80962	41.52147	41.10197	41.33046	41.89690	42.30611	42.35053	42.34743	42.95182	43.10992	43.05140	42.93847	42.92773	42.73357	42.60896	41.52686	41.12496	40.54697	40.17810	39.89201
1.992154	2.102461	2.423639	3.525859	5.160367	7.502334	10.72945	15.13789	20.04324	25.04779	31.25727	36.08668	39.77789	41.38628	42.03651	43.08128	43.57407	43.37661	42.49132	41.75935	41.09982	40.56561	40.26831	40.27103	40.47189	40.81693	41.59701	42.30459	42.32093	42.33046	42.14268	41.66431	41.77142	41.87566	42.25612	42.29697	42.77991	43.58837	43.55369	43.54568	43.32824	43.01503	42.92743	42.32661	41.60167	41.24131	41.04362	40.54669	40.07780	39.50444
2.026623	2.127438	2.500829	3.622036	5.327397	8.017371	11.40470	15.70238	20.21353	26.36921	32.23256	37.16452	40.23317	41.95300	43.04421	43.60707	43.75930	43.62163	43.12391	42.25957	41.47058	40.56527	40.22313	40.15592	40.19241	40.44742	41.41154	41.81565	42.14052	42.05145	41.83091	41.67252	41.66194	41.79143	42.25582	42.72992	43.32023	43.45029	43.44669	43.51428	43.51108	43.42645	42.92183	42.36422	42.05696	41.55459	41.00366	40.54515	40.05428	39.61311
2.051603	2.170405	2.794801	3.995354	6.113837	8.808000	12.27040	16.92051	21.51342	26.93076	32.83675	37.30365	41.03363	42.49029	43.14857	43.81762	43.67999	43.48860	43.40007	42.86933	41.40906	40.26617	40.23874	40.13309	40.13014	40.40057	40.95620	41.28146	41.66603	41.59343	41.59032	41.56247	41.64569	41.65818	42.13037	42.60446	43.22763	43.34202	43.33843	43.34231	43.33912	43.36149	43.35191	42.87702	42.26653	42.05356	41.25666	40.75771	40.49829	39.66391
2.166332	2.193642	2.905668	4.388284	6.410302	9.498598	13.46364	17.52494	22.59336	28.00956	33.86188	38.35845	41.19014	42.54307	43.58335	43.75940	43.67070	43.40325	43.28386	42.71772	41.82715	40.24357	40.23083	40.20275	40.35899	40.55326	40.87861	40.88219	41.03127	41.28829	41.40369	41.41555	41.52476	41.57619	41.86929	42.23005	42.98104	43.27065	43.31256	43.30938	43.34411	43.31533	43.30363	43.04641	42.50465	42.19375	41.52103	40.95498	40.75076	39.81836
2.189570	2.269849	3.145171	4.830269	7.151154	10.04169	14.72493	19.81527	23.65658	29.78454	36.10386	38.86263	41.02337	41.90189	42.39815	43.36706	43.34211	43.07646	42.72049	42.03469	41.61741	40.18531	40.18093	40.22720	40.33616	40.41418	40.81304	40.87654	41.03094	41.28794	41.25629	41.25326	40.85191	41.26365	41.47015	42.01670	42.16973	42.94214	43.12993	43.21448	43.21130	43.16585	42.98596	42.71430	42.49122	42.13687	41.66222	41.47824	40.93563	40.74749
2.288999	2.645531	3.550892	5.430619	7.720122	11.24178	15.33158	20.16208	25.05602	31.04243	35.99130	38.69663	40.27861	41.34885	41.57198	41.89327	41.85579	42.01988	41.97570	41.57918	40.45358	40.12098	39.96305	39.98658	40.22390	40.39361	40.52709	40.91198	41.07749	41.07523	41.07217	40.89278	40.88977	41.00735	41.27065	41.27819	41.94829	42.12153	42.16914	42.16603	42.62177	42.64615	42.68559	42.43184	42.42871	42.02506	41.61180	41.49594	40.94217	40.94346
2.645711	2.686267	3.966414	5.560012	8.164165	11.86652	16.32358	21.12866	26.15866	31.66451	36.39865	38.20488	39.35934	40.48380	41.27558	41.49873	41.44863	41.37114	41.26400	40.73834	40.08261	39.92345	39.97941	39.98624	40.00608	40.17794	40.39032	40.91164	40.97346	41.19656	41.15088	41.08895	41.07628	41.02346	41.10624	41.27787	41.27484	41.69993	41.71517	41.71210	41.88366	41.87750	41.84087	41.79744	41.93672	41.56478	41.38516	41.22462	40.80205	40.89994
2.686451	2.872054	4.134201	6.343884	9.068023	12.32248	16.95585	21.60836	27.34849	32.88714	36.32902	38.13800	39.20735	39.33881	40.47485	40.57777	40.57479	40.90353	40.77359	40.58806	39.96222	39.92310	39.98919	40.01904	40.22247	40.23655	40.32314	40.95326	41.14596	41.25857	41.32585	41.33644	41.31108	41.23235	41.31299	41.27754	41.23228	41.40391	41.69614	41.71179	41.70872	41.45134	41.49189	41.42218	41.38777	41.28157	41.13480	40.67846	40.76762	40.81418
2.872251	3.027657	4.745637	6.643005	9.890511	13.88193	17.90481	22.74971	27.77884	33.95181	36.36588	38.36321	38.77541	39.23944	39.52761	39.83484	40.27998	40.34423	40.43812	39.98205	39.97047	39.95575	39.99098	40.22507	40.32875	40.32576	41.09053	41.13834	41.24988	41.66199	41.67586	41.67283	42.46244	42.36839	42.17442	41.59925	41.40283	41.37753	41.44650	41.51174	41.40939	41.39342	41.33336	41.25851	41.20187	40.96940	40.66576	40.61594	40.24882	40.39835
3.027864	3.229667	4.904562	7.128736	10.53302	14.43791	19.34371	24.47790	29.95377	35.34480	38.02646	38.80307	38.95931	39.28690	39.52725	39.74414	40.23586	40.23414	40.09365	39.98169	39.93835	39.95541	39.98584	40.22474	40.32841	41.09320	41.29246	41.34759	41.76487	41.84496	42.25094	42.69536	42.83501	42.68500	42.57033	42.00579	41.56981	41.28782	41.22049	40.68202	40.60454	40.60152	40.95507	40.89804	41.05506	40.93621	40.61863	40.13864	39.26699	38.91941
3.320123	3.881317	5.592005	7.841831	11.20035	15.88073	20.58937	26.12394	31.44509	36.66500	38.57646	39.54912	39.68702	39.68518	39.74669	40.19400	40.23373	40.23075	40.11182	39.97451	39.93572	39.93508	40.02462	40.24450	40.81846	41.05189	41.26886	41.70042	41.81707	42.33908	42.52775	42.73600	42.68821	42.65381	42.49689	42.38888	41.58746	41.28749	40.54506	40.11004	40.02193	40.01896	40.20763	40.67047	40.57492	40.25084	40.14129	39.20810	38.72247	38.16005
4.041271	4.831257	6.465746	9.490034	12.87187	17.12633	22.01446	27.47231	33.11190	37.88515	39.64124	41.28140	42.00615	41.87904	40.90965	40.34968	40.27817	40.22305	40.11146	39.92594	39.92298	39.89552	39.92882	40.19862	40.35667	40.84567	41.04857	41.65556	41.73983	42.23123	42.41383	42.63346	42.65701	42.49965	42.41976	42.21599	41.58713	40.58432	40.07894	39.98230	39.09574	39.02505	39.55979	40.03970	40.03677	40.01839	39.25824	38.76943	38.16256	37.62816
4.831588	5.391956	7.803308	10.76309	14.23705	18.63051	23.80968	28.91734	35.11243	38.91322	40.98787	42.84599	44.05365	44.05005	43.95396	43.69281	41.99126	41.07481	40.12553	39.93115	39.92263	39.91972	39.95302	39.98870	40.03653	40.38929	40.82541	40.97488	41.37486	41.43405	42.20577	42.31427	42.24971	42.17965	41.47014	40.68355	40.58697	40.08930	39.98492	39.11052	39.01802	38.48722	38.46063	38.45081	38.60125	38.62448	38.62162	38.23225	37.64309	37.26832
5.392329	6.811723	9.297899	12.32779	16.57764	20.46467	25.81647	30.65906	36.17573	39.43578	40.48947	42.15644	43.54553	44.04644	44.04320	44.22381	43.97696	42.46125	41.52389	40.40239	40.33363	40.38615	40.38317	40.16665	40.14576	40.16506	40.42220	40.49109	40.57088	41.31383	41.29900	41.24033	41.17079	40.97664	40.58123	40.24670	40.08552	39.91552	39.41209	38.99426	38.55067	38.40546	38.40266	38.39945	38.09227	38.10011	38.10362	37.71275	37.32365	37.25996
6.812186	7.173600	10.22578	14.43183	18.84530	22.87392	28.48356	32.92248	35.65639	37.19490	38.83802	39.94262	41.58422	42.90124	43.40392	43.59209	43.84858	43.68750	42.47699	41.58791	41.36092	41.34300	41.32384	41.41284	41.40987	40.81072	40.78020	40.77051	40.57056	41.31350	41.24088	41.15428	40.97972	40.58387	40.24935	39.81198	39.80906	39.47605	39.28187	38.55318	38.40345	37.90481	37.90205	37.49604	37.49330	37.49208	37.51690	37.32650	37.27303	37.14956
7.135921	7.606128	11.12873	14.92192	19.43464	24.30494	29.83253	33.18592	34.62374	35.28073	36.21735	36.24522	36.46597	36.77102	38.15704	39.19603	40.78945	41.97239	42.08887	41.78238	42.03061	42.05489	42.05180	42.27106	42.57074	42.65289	42.64981	42.64029	41.99854	41.55338	41.30836	41.22050	40.71598	40.32408	39.96921	39.29395	39.19239	39.03621	38.29969	38.29691	38.14083	37.98372	37.70592	37.49575	37.49302	37.46499	37.46020	37.27588	37.15200	37.06886
7.568471	7.935067	11.38329	15.25998	19.72304	24.40672	29.52170	32.05986	32.96786	33.51332	33.51084	33.01319	33.01072	33.05538	33.41770	34.50420	36.33239	37.79370	39.09968	39.85962	40.91909	41.01702	41.37414	41.73845	42.36412	42.61130	43.75148	44.24385	44.04813	42.82099	42.75912	42.09765	41.04020	40.40549	39.83258	39.38448	39.08985	38.95285	38.59021	38.58742	38.58337	38.36977	38.10594	37.70249	37.49274	37.46268	37.38685	37.15483	37.11747	36.81327
7.845677	7.935066	11.22690	15.05549	19.57908	24.23239	29.10466	30.81615	31.20227	31.18943	30.51604	30.42526	30.46449	30.43405	30.54383	30.84450	32.11149	32.55285	32.99694	34.36058	35.44026	36.28037	37.25540	38.83751	40.41415	41.54843	41.76098	42.99746	43.03413	42.41846	42.55781	42.09731	41.05886	40.72332	40.27443	39.82933	39.38133	39.08673	38.94933	38.99611	39.07846	39.20972	39.11604	38.37707	38.16983	37.43432	37.37949	37.13328	36.55404	36.53796
7.845669	7.851081	11.43201	15.09277	19.37449	24.00105	28.44207	29.98861	29.97975	29.75290	29.68542	29.59616	29.41468	29.40358	29.34157	29.21938	29.21721	29.70952	29.76808	30.38228	31.17295	31.53834	32.12246	33.16266	33.95947	35.36969	37.13083	38.56728	39.22257	39.88908	40.10463	40.42688	40.72639	40.64809	40.23664	40.11499	39.81455	39.74139	39.74754	39.74466	39.79140	39.89279	39.87118	39.59595	39.08471	38.39921	37.38092	37.13300	36.54952	36.35048
7.851605	8.405910	11.59064	15.18036	19.19363	23.83154	27.73303	28.31248	28.89552	28.89337	28.89090	28.81050	28.21786	27.83879	27.83646	27.91768	27.91562	27.76491	27.77439	28.42557	28.45251	28.56846	29.23862	29.80001	30.31310	31.90771	32.09709	33.83228	34.77379	35.21962	36.36333	36.54112	36.70545	37.84256	38.75147	39.55843	39.44466	39.25012	39.38023	39.48822	39.60128	39.76946	39.76712	39.56487	39.47080	39.04688	37.71047	37.12893	36.40392	36.19601
8.406466	8.447027	11.62434	15.31692	19.11588	23.35287	27.37499	27.63871	28.17660	28.32780	28.26271	28.18009	27.49454	27.20768	27.20564	27.08923	26.93476	26.71974	26.73425	26.86192	27.24080	27.26835	27.36329	28.35655	28.53883	29.56971	30.95597	31.53878	32.63333	33.27244	34.13658	34.13408	34.17950	34.74400	36.07344	37.97269	38.48102	38.48944	37.63443	37.27450	37.45026	38.27495	38.27218	39.46484	39.39844	37.71296	37.35904	36.88969	36.19836	35.90414
8.447587	9.280890	12.25636	15.44870	19.08420	23.27504	25.97479	27.30962	27.32358	27.32156	27.29467	27.21976	26.75547	26.23060	26.06984	25.77944	25.74684	25.64035	25.69140	25.88316	25.92951	26.41539	26.50525	27.31355	27.65295	28.57265	29.40875	29.92155	30.85978	31.53884	32.27949	32.46646	32.49931	32.54743	32.80353	34.27760	34.83399	35.20755	35.29700	35.07629	35.20432	35.25014	36.48780	36.95512	37.28656	37.20538	36.74514	35.98424	35.81528	35.00980
9.281503	9.290722	12.47889	15.43653	19.45462	23.35944	25.52084	26.27833	26.97897	26.97697	26.87811	26.85126	26.26108	26.12495	25.87778	25.81201	25.70504	25.72333	25.34182	25.42031	25.65530	25.94854	26.35139	26.50278	27.18982	27.65066	28.69177	29.37599	29.67636	30.54690	31.15178	31.15880	31.20544	31.56008	31.72387	31.81202	32.77108	33.11639	33.64501	33.66605	34.08081	34.45769	34.77754	35.59618	35.98835	35.98574	35.44160	34.99562	34.81523	34.78215
9.291335	9.387692	12.54856	16.10851	19.78215	23.43064	25.23600	25.57264	26.11368	26.11175	26.36959	26.36767	26.13914	26.13696	26.07865	25.80888	25.76577	25.76387	25.72053	25.71866	25.72500	26.17522	26.23375	26.24166	26.87285	27.09461	27.58064	28.64707	28.98009	29.59837	30.52187	30.57919	30.63518	30.86413	30.99104	31.24191	31.57290	32.07486	32.20790	32.66212	32.71669	33.13265	33.62185	33.96502	34.54844	34.76851	34.76596	34.29879	34.22398	34.14595
9.388314	10.22465	12.97537	16.30046	20.24592	23.46613	25.22371	25.40808	25.90951	26.29914	26.33434	26.33024	26.30066	26.21726	26.18891	26.14782	25.87147	25.84706	25.84491	25.84304	26.29189	26.28239	26.24359	26.24140	26.25008	26.85635	27.09238	27.53923	28.54133	28.89333	29.45803	29.59322	30.21968	30.54168	30.65387	31.09148	31.39399	31.59946	31.77986	31.85983	32.05224	32.39396	33.07793	33.50607	33.84078	34.19582	34.18647	33.84901	33.42276	33.07309
10.22532	10.35104	13.83105	17.23638	20.38744	23.58874	25.38580	25.94785	26.17424	26.41388	26.44908	26.82644	26.90485	27.02984	26.94387	26.87464	26.42354	26.36264	26.41195	26.41958	26.41764	26.52340	26.52146	26.42234	26.32274	26.69316	26.98141	27.17256	27.51398	27.90824	28.62018	29.63273	29.74150	30.30401	30.67350	30.85885	31.14256	31.41813	31.46149	31.57028	31.69899	31.72676	32.07295	32.10207	32.12202	32.90318	32.90078	32.79502	32.73616	32.73381
10.35172	11.34812	13.98920	17.93980	21.64426	25.08921	26.13279	26.29170	26.53644	26.74246	27.08273	27.05656	27.44510	27.79215	27.77177	27.76683	27.03887	26.93554	26.73762	26.54707	26.54513	26.95822	27.07775	27.07550	27.07355	27.03694	27.05145	27.40280	27.53540	27.67736	28.03120	28.80060	29.72772	30.34627	30.67571	30.86082	31.14451	31.22044	31.46124	31.57003	31.65783	31.71520	31.72858	31.74207	31.77233	31.98416	31.98184	31.97955	31.96122	31.82127
11.34887	11.59114	15.49030	18.49074	23.02699	26.04981	27.32929	27.62024	27.64238	27.98647	28.18031	28.23914	28.83149	28.87268	28.75900	28.59668	28.29795	28.19392	28.18128	27.62117	27.61915	27.74047	27.73844	27.80345	27.80145	27.97647	27.92480	27.59958	27.63204	27.82926	28.17066	28.82219	29.36935	30.35508	30.67767	30.86057	31.22243	31.50834	31.50570	31.56979	31.57682	31.65944	31.68898	31.40361	31.44003	31.43778	31.46021	31.87515	31.83897	31.72517
11.59191	12.43501	16.04548	19.77482	23.86477	27.40417	28.05552	28.68851	29.03033	29.60683	29.84225	29.84013	30.15500	30.13393	30.00547	29.59140	29.13111	28.84058	28.63995	28.63791	28.71095	28.82430	28.82221	28.69836	28.71051	28.70431	28.64941	28.64733	28.61145	28.60941	28.82402	29.19848	29.60984	30.31332	30.64684	30.94493	31.20166	31.46601	31.50178	31.49952	31.25789	31.27616	31.13051	31.17097	31.50976	31.50948	31.45999	31.70847	31.83875	31.77313
12.43583	13.40329	17.19055	20.79071	24.61810	27.99386	29.55787	30.31080	30.68969	30.68941	30.79584	30.81886	31.23911	31.28500	31.29618	31.25407	30.72934	30.71064	29.62887	29.28692	29.29263	29.36690	29.76402	29.74225	30.00295	29.99884	29.93308	29.62547	29.60590	29.59326	29.62815	29.56866	29.59738	30.29839	30.40447	30.62358	30.92168	31.19918	31.24035	30.26137	30.25921	30.37130	30.46504	30.95080	31.01697	31.47844	31.73472	31.86663	32.03785	31.98356
13.40417	14.19342	17.67140	21.38036	25.65287	29.48038	30.24932	30.62852	30.82522	30.82298	30.85579	31.16203	31.28211	31.89155	31.93770	32.35985	32.25989	31.50964	31.39818	30.84519	30.72968	30.55693	30.56573	30.56322	30.55518	30.60783	30.52342	30.30939	30.23543	30.22274	30.18478	29.62579	29.59714	29.65400	30.18000	30.17781	30.18716	30.22881	30.16139	30.14041	30.11917	30.11699	30.36378	30.89603	30.98128	31.45523	31.86868	32.26155	32.23293	32.15797
14.17893	14.88294	19.08721	22.49601	27.10900	29.83707	30.45346	30.64290	30.55565	30.55342	30.56494	30.87658	30.91496	31.51585	31.79227	32.21442	32.20649	32.23064	32.06649	31.76555	31.41314	31.41090	31.38088	31.37829	31.50507	31.50279	31.35206	30.97684	30.58687	30.35136	30.21539	29.62065	29.52283	29.55707	29.66854	29.90401	30.06688	30.15928	30.16116	30.15903	30.13804	30.33734	30.79734	30.87120	30.99674	31.02860	31.74686	31.94394	32.21043	32.15774
14.86849	15.82167	20.05171	24.01088	27.84716	29.82257	30.43896	30.48622	30.55171	30.48437	30.56462	30.56243	30.54356	30.67520	31.34901	31.49597	31.98197	31.97964	31.58395	31.56479	31.21239	31.16333	31.28907	31.37802	31.37922	31.37695	31.27385	31.01671	30.70597	30.57952	30.21514	29.62283	29.48662	29.54925	29.64960	29.89447	30.08264	30.37095	30.53902	30.75921	31.11273	31.33569	31.37310	31.00048	30.99975	31.00954	31.38999	31.74121	31.96457	32.15546
15.97671	16.76009	20.76798	24.81080	28.44079	29.82227	30.25928	30.25708	30.25555	30.25335	30.20247	30.10050	30.00970	30.01553	30.16606	30.22449	30.22894	31.36124	31.26439	30.92604	30.91791	30.55504	30.61719	30.56561	30.79704	30.99174	31.23433	31.23209	31.01389	30.70350	30.21489	29.85920	29.62047	29.60473	29.85161	30.19847	30.30532	30.68695	30.78355	31.05762	31.11249	31.32200	31.62514	31.62249	31.24240	31.31006	31.69489	31.94744	32.15899	32.14232
16.97544	18.32007	21.56737	26.59584	29.26495	30.41956	30.41739	30.41519	30.42199	30.43154	30.42938	30.42722	30.29241	30.20520	30.19588	30.19373	30.28167	30.29183	30.60657	30.51014	30.48898	30.51251	30.50451	30.56123	30.65473	31.04280	31.31413	31.32437	31.39974	31.16548	30.79946	30.20024	30.05021	30.04769	30.15366	30.15295	30.65438	30.86025	31.01407	31.02190	31.22530	31.55104	31.61879	32.19578	32.19593	32.09166	32.09203	32.11618	32.18547	32.15770
18.76439	20.43908	24.57927	29.05660	30.70226	31.44007	31.46869	31.48039	31.73692	31.80265	31.80408	31.31137	31.28341	31.24975	31.00439	31.00221	30.54789	30.81546	30.81586	30.76643	30.63813	30.63390	30.67673	30.65665	30.74379	31.12260	31.32638	31.82726	32.33575	32.58257	32.34816	32.06352	31.31289	30.53497	30.47932	30.58239	30.79047	30.96723	30.98490	31.19154	31.52444	31.55470	31.85259	31.86875	32.02885	32.07625	32.08910	32.11325	32.13453	32.15747
22.21489	23.23927	27.46086	30.97650	32.92649	33.32621	33.28933	33.28693	33.39389	32.81048	32.81350	33.08939	33.39817	33.39544	32.52987	32.19514	31.98689	31.92486	31.81868	31.75995	31.65484	31.58773	31.58545	31.15127	31.15341	31.37363	31.82930	32.51519	33.04549	33.69545	33.65494	33.25291	32.75014	31.32687	31.02844	30.79241	30.79022	30.96918	30.98098	31.17000	31.49507	31.51725	31.75963	31.84965	31.86413	32.02216	32.06194	32.08658	32.07471	32.13374
25.74256	26.85239	30.73227	34.39528	34.34642	34.29188	34.28947	34.55033	34.62170	34.68996	34.72099	34.86689	35.08693	35.08406	34.88546	34.55566	34.51318	34.47015	34.12814	34.11544	33.68343	33.26719	32.70272	32.33306	32.33078	32.47205	32.55918	33.35600	33.93069	33.99152	34.26475	33.68518	33.27425	32.54551	31.74803	31.07318	31.00556	31.01290	31.01030	31.20881	31.48865	31.51700	31.67025	31.70663	31.75529	31.84962	32.01960	32.01892	32.02455	32.07221
29.07983	30.04916	34.89732	37.53745	37.48786	36.83542	36.53193	35.80772	35.80479	36.04213	36.14201	36.13947	36.56135	36.59034	36.80454	36.85313	36.87691	36.62515	36.57144	35.98585	35.62986	34.86351	34.63861	33.92755	33.92310	33.94030	33.94636	34.00197	34.91492	35.41812	35.26249	35.11605	33.82157	33.34805	32.64622	31.88638	31.27730	31.27509	31.29303	31.39469	31.50798	31.55396	31.68101	31.67834	31.37262	31.39316	31.51067	31.64209	31.72425	32.06219
31.48653	34.36327	37.63047	39.89007	39.89051	39.53982	38.30865	38.27234	38.26921	38.26647	38.15274	38.10416	38.10144	38.63580	38.56634	38.24588	37.77682	37.77411	37.73476	37.40705	37.32604	36.92490	36.11798	35.72512	35.54895	35.17615	35.06501	35.12055	35.44999	35.85878	35.80551	35.43645	35.07066	34.05828	33.94203	33.05523	32.51849	32.19418	31.59930	31.61352	31.67595	31.75988	31.74833	31.69522	31.37262	31.38166	31.39947	31.51652	31.68473	31.86474
34.30151	36.74691	39.87648	41.41163	41.40866	41.03226	40.97764	40.28505	40.27691	39.91962	39.89147	39.73388	39.45375	39.45050	39.48154	39.42451	38.65298	38.60204	38.57706	38.57435	38.07698	37.80893	37.66648	37.50568	36.35225	36.28550	36.28295	36.00552	35.98227	35.95008	35.89680	35.77415	35.66364	34.78421	34.47519	34.45581	33.24986	33.06470	32.84704	32.40469	32.32283	32.31684	32.24028	31.77835	31.70424	31.38974	31.40535	31.53612	31.80996	31.99977
36.58307	38.29263	39.94221	40.97224	40.96930	40.91343	40.94910	40.92215	40.82465	40.79637	40.34431	40.34148	40.33858	40.17743	40.10631	40.03859	40.00991	39.88440	39.83293	39.65696	39.17877	38.84138	38.83505	38.28461	38.28192	37.72798	37.10106	36.98022	36.55351	36.29683	36.26457	36.16253	35.77134	35.14396	34.69101	34.50327	34.50084	34.02958	33.84504	33.48482	32.93007	32.83736	32.76856	32.59146	31.83340	31.72795	31.74359	31.81240	32.00179	32.29024
38.13063	38.13644	38.73535	39.68839	39.72079	40.22441	40.51986	40.68231	40.67894	40.65219	40.64932	40.28227	40.33822	40.33489	40.15340	40.08235	40.07954	40.04294	39.87136	39.65661	39.54506	39.48260	39.41868	39.39412	38.92855	38.30954	37.86700	37.24009	37.11252	36.81091	36.73172	36.57956	36.21080	35.76804	35.56916	35.03465	34.86021	34.59018	34.34877	34.34635	34.06808	33.70975	33.37933	32.85405	32.65648	32.12812	32.11382	32.03096	32.17107	32.45093
38.13025	38.12752	38.11166	38.10851	38.67812	38.88471	39.43893	39.72901	40.57937	40.63987	40.20610	40.03601	40.27901	40.30891	40.30445	40.30162	40.29880	40.26219	39.98400	39.80761	39.70753	39.70474	39.70824	39.68192	39.38721	38.99021	38.34407	38.01752	38.01160	37.39972	37.36435	37.29530	36.83007	36.28490	35.95987	35.66476	35.14922	34.96352	34.72730	34.66113	34.41028	34.18047	33.84399	33.84114	33.08327	33.04602	32.69230	32.29964	32.36892	32.62707
37.91170	37.90570	37.96283	38.10814	38.25481	38.67503	38.88160	39.04085	39.09190	38.93278	39.31829	39.68023	39.97433	40.03343	40.03539	40.30126	40.29845	40.26209	40.25547	39.94027	39.89475	39.70439	39.70155	39.67904	39.38688	39.16674	39.16400	39.06321	38.71703	38.30685	37.98941	37.90409	37.88775	37.61068	36.78548	36.52233	36.02961	35.75704	35.64224	35.11223	35.10976	35.00067	34.94973	34.31956	34.16756	33.68433	33.19916	33.15239	33.02967	33.10841
37.98035	37.97765	38.24207	38.37767	38.47309	38.71736	38.71465	38.71188	38.68151	38.71123	38.93224	39.32153	39.76123	39.76277	39.79037	40.03069	40.32853	40.29623	40.25841	40.03274	39.89443	39.70405	39.56908	39.39321	39.32866	39.15753	39.15480	39.05401	38.84386	38.80970	38.56297	38.54911	38.35641	37.81479	37.56896	36.91846	36.61102	36.55041	36.33481	35.97046	35.89772	35.67566	35.06914	34.96805	34.40703	34.28614	33.82833	33.77203	33.82093	33.91234
37.98000	38.30603	38.71299	38.81086	38.77804	38.76214	38.74472	38.71151	38.70831	38.73599	38.84868	39.37875	39.48630	39.79285	39.79002	40.03033	40.13415	40.32530	40.26439	40.03569	39.83558	39.69686	39.57158	39.37795	39.28784	39.15720	38.94391	38.84675	38.83112	38.80939	38.64051	38.54879	38.38987	37.81778	37.53033	37.21992	36.91559	36.64215	36.60502	36.39650	36.03219	35.75935	35.64622	35.24174	35.17057	35.21779	34.68924	34.74591	34.48351	34.60334
38.30179	38.29906	38.48206	38.83180	38.77766	38.90901	38.86113	38.84129	38.73353	38.76122	38.98769	39.19315	39.48595	39.76904	39.78967	40.01079	40.09542	40.16719	40.26404	40.12486	39.83524	39.75148	39.69371	39.49069	39.30297	39.15688	38.94359	38.84643	38.81178	38.76009	38.64019	38.49648	38.15825	37.59854	37.35960	37.29520	37.08232	36.96624	36.73540	36.62646	36.33663	36.16832	35.84084	35.89756	35.80379	35.93328	35.79612	35.49830	35.40764	35.33743
38.26643	38.26366	38.26088	38.76847	38.91632	38.89851	38.86066	38.84075	38.83152	38.82869	38.98735	39.01851	39.26194	39.64096	39.79303	40.12706	40.19877	40.26926	40.26632	40.13095	39.83822	39.75104	39.69320	39.49057	39.40059	39.23352	39.14128	38.90229	38.75887	38.69809	38.53767	38.25378	38.17916	37.73565	37.60943	37.49387	37.47431	37.37156	37.48222	37.32415	36.98858	36.83643	36.61889	36.12357	36.22279	36.40301	36.63528	36.70468	36.60212	36.40579
38.26691	38.26412	38.19547	38.76131	38.90134	38.89896	38.86820	38.83505	38.83195	38.82911	38.91077	38.76511	38.85287	39.32850	39.79345	40.20211	40.30760	40.54770	40.53333	40.26379	39.84494	39.75142	39.66566	39.59986	39.37735	39.35115	39.21527	39.10377	38.70047	38.62692	38.59354	38.24363	37.80008	37.79733	37.79459	37.70185	37.64666	37.68364	37.76462	37.73870	37.59207	37.42340	37.41741	36.96583	36.94834	37.08060	37.24684	37.62275	37.73990	38.07031
38.66212	38.52715	38.45632	38.76177	38.84061	38.82686	38.87309	38.87024	38.88871	38.91404	38.84964	38.76553	38.76524	39.10529	39.77386	40.24516	40.30801	40.54811	40.53373	40.50682	40.21785	40.02240	39.71718	39.60022	39.37771	39.25552	39.24849	38.73864	38.67217	38.60759	38.33346	37.94949	37.97236	37.96960	38.03027	37.81463	37.79591	37.76763	37.94041	37.94833	38.05795	38.08083	37.87982	37.89841	37.62486	37.72411	37.72141	37.75274	39.31599	39.81850
38.98495	38.95240	38.91327	38.86802	38.86212	38.83822	38.82445	38.87068	38.88914	38.91903	38.93344	38.93059	38.92775	39.36436	39.71059	40.21488	40.24263	40.39639	40.41638	40.41013	40.33100	40.02278	39.87068	39.66350	39.33663	39.27409	38.86358	38.68181	38.85961	38.48117	38.32526	38.22666	38.22388	38.29874	38.29844	38.24884	38.04377	37.97964	37.95136	38.06099	38.08385	38.08923	38.60778	38.86184	38.91256	38.95667	38.98791	39.36852	39.91521	40.86283
39.20338	39.20050	39.55921	39.24171	39.16001	38.84399	38.82489	38.82205	38.88958	38.91946	38.93387	38.93101	39.29332	39.50552	39.69882	39.73693	39.94796	39.94860	40.35708	40.35084	40.18005	39.92776	39.79272	39.42511	39.28800	39.18935	38.78112	38.93889	38.66316	38.66427	38.68557	38.68279	38.62647	38.62369	38.56797	38.47152	38.33720	38.19418	38.23429	38.26349	38.27569	38.61086	38.88013	39.50069	39.85323	39.85034	40.26749	40.33058	41.41008	41.29608
39.21706	39.23765	39.42902	39.42611	39.27170	39.25175	38.84585	38.84299	38.84520	38.86012	38.91095	38.94575	39.28689	39.43159	39.50305	39.57603	39.57667	39.57378	39.66969	39.66679	39.66388	39.70715	39.54657	39.57362	39.45848	39.05907	38.82450	38.87771	38.86177	38.84074	38.92572	39.12950	39.10072	39.09791	38.93380	38.93100	38.89212	38.86658	39.00530	39.12592	39.12309	39.43284	39.51296	39.87553	39.94114	40.35767	40.35478	41.84837	41.83361	42.33635
39.33901	39.33610	39.46172	39.55272	39.54983	39.39542	39.18749	38.88836	38.80441	38.63477	38.63194	38.92271	38.95575	38.95642	39.07766	39.12632	39.24042	39.53065	39.55845	39.55556	38.83133	38.65817	38.80101	38.95651	38.96589	39.02339	39.02697	39.10671	39.10587	39.13549	39.13266	39.69205	40.50113	41.34350	41.38678	41.25428	40.92561	40.82261	40.72614	40.70341	40.43116	40.42823	40.44253	40.62936	40.65788	41.02092	41.96943	42.17480	42.47086	42.36425
39.50880	39.50589	39.68785	39.77488	39.76081	39.73455	39.64050	39.21730	38.93479	38.69154	38.62684	38.41510	37.36509	37.36843	37.57487	37.68075	37.97880	38.53212	39.08913	39.10305	38.58587	38.59018	38.91191	39.05193	39.17468	39.17824	39.31817	39.52837	39.52550	39.86771	40.39724	40.60598	41.42350	41.79311	41.84700	41.84644	41.67057	41.66753	41.99685	41.81101	41.09931	41.13489	41.12834	41.21897	41.52019	41.84428	42.19535	42.75708	42.80493	42.53274
40.07504	40.07208	40.21643	40.43457	40.41435	40.34322	40.25926	39.83567	39.54256	38.86126	38.79443	38.17247	37.96384	37.64191	37.76659	38.10778	38.43538	38.58184	38.76558	38.75899	38.76663	38.86188	39.06792	39.31853	39.36551	39.67506	39.67220	41.54396	42.05853	42.12102	42.39238	42.37306	42.26216	42.23208	42.51218	42.58934	42.60601	42.60288	43.11698	43.05759	42.34457	41.92478	41.79601	41.78943	41.78270	41.93803	41.88475	42.12024	42.47018	42.42874
40.10329	40.10032	40.21691	40.42439	40.47032	40.44400	40.28358	39.87522	39.64530	39.07491	38.69030	38.43864	38.33508	38.26447	38.26521	38.78851	38.84648	38.84368	38.84085	38.82715	39.76476	40.53746	40.53453	41.33146	41.35099	41.48754	42.54337	42.78802	42.74662	42.91179	42.90864	42.82199	43.00678	43.14095	42.77273	42.59443	42.60635	42.82032	43.11732	43.07767	43.02374	42.52939	42.52042	42.25656	41.92467	41.80817	41.68386	41.49204	41.71231	41.92004
39.98295	39.99546	40.07781	40.19436	40.42190	40.36752	39.95907	39.66647	39.18304	38.73899	38.57947	38.58509	38.59951	38.68502	39.02268	39.00286	39.56949	40.66462	40.62136	41.40415	42.07995	42.02785	41.83093	41.93066	42.08973	42.41476	42.79303	43.28275	43.42229	43.41914	43.41595	43.37351	43.26851	43.66776	43.16742	42.79168	42.81556	42.81241	43.00026	43.02723	42.90734	42.59833	42.44143	42.30893	41.65466	41.37996	41.24702	41.13188	40.88044	39.42895
38.83539	38.83249	39.57453	39.87488	39.88845	39.55492	39.53281	38.68924	38.07389	38.19017	38.46746	38.75845	39.21510	40.12687	40.36304	41.09366	41.23710	41.41339	41.50591	42.29774	42.18904	42.12845	42.09342	41.99987	42.10080	42.51323	42.89150	43.42588	43.70599	44.27789	44.27462	44.56599	44.50767	44.04433	43.63617	42.89847	42.78891	42.70020	42.83918	42.83345	42.64859	42.24216	42.05962	41.85558	41.18785	40.87440	40.81906	39.80381	38.51894	37.73008
37.99614	38.00245	38.84638	38.96103	38.51324	38.62452	38.35920	38.29962	38.29679	38.48696	38.76173	39.65706	40.13028	40.89307	42.01149	42.34660	42.34349	42.61412	42.45510	42.56065	42.44090	42.24956	42.27275	42.23683	42.35335	42.63490	42.96841	43.60651	44.28152	44.27829	44.56963	44.51134	44.39397	44.31043	44.07302	43.00964	42.54233	42.38665	42.42057	42.32027	41.99234	41.19709	41.03946	40.91411	39.57265	38.21029	37.23628	36.45503	35.93341	35.18430
38.13682	37.59602	37.62503	38.13164	38.68160	38.70833	38.71499	38.59066	38.58782	39.68600	40.33881	40.74817	41.12689	42.17922	43.47746	43.53261	44.25220	44.19294	43.84021	43.51477	43.07007	42.84319	42.40956	42.34584	42.53412	42.93017	43.31266	43.56514	44.22863	44.25556	44.19773	44.30209	44.20021	44.13403	43.72509	42.85699	42.03183	41.97841	41.84588	41.08200	40.96444	39.40096	39.30433	38.38973	37.19265	35.83871	34.95514	34.33148	33.14978	32.89395
37.92174	37.90893	38.20076	38.68489	38.82170	39.64153	39.98787	40.66778	41.58436	41.58183	41.60709	42.11709	42.46021	43.50407	43.67418	44.25597	44.39615	44.51019	44.44382	44.83084	44.77171	43.48850	43.17294	43.11858	43.19124	43.17311	43.16996	43.74837	44.07517	43.96161	43.97095	43.69957	43.47906	43.20509	42.53622	41.82767	41.29293	40.93852	38.68771	38.50679	37.79116	37.31991	36.48800	35.86135	34.34382	34.09198	32.98442	31.91773	31.53465	31.53226
38.42580	38.39192	39.60064	39.59770	40.56525	41.05626	41.48561	41.68154	42.61221	42.81605	43.31211	43.45976	43.46299	43.60052	43.96202	44.36665	44.86084	44.85757	44.90666	44.83957	44.77427	44.52240	43.70999	43.60786	43.34426	43.01128	42.94131	42.85167	43.24630	43.14158	42.94999	43.09669	42.94417	42.07228	41.27341	39.90613	38.49074	37.70316	36.12087	36.10492	34.84665	34.63525	34.03688	32.93347	32.32201	31.59941	30.93136	30.92902	30.86887	30.86849
40.44179	40.43877	41.14454	41.20479	41.91198	41.95872	42.03719	42.64943	42.87349	44.15187	44.14864	43.97007	43.92420	43.84509	44.01675	44.69806	44.69472	44.74418	44.79226	44.78021	44.58154	44.44226	43.96937	43.38853	43.09923	42.61572	42.44936	42.10860	41.91274	41.67191	41.31325	41.16142	40.58247	39.25318	38.57138	37.33245	36.42332	35.16040	34.25255	33.58100	32.52390	31.63763	31.45369	30.84540	30.48760	30.48527	30.14194	30.21073	30.33957	30.86670
41.81426	41.79362	41.97206	42.13968	42.20393	42.22137	42.65306	42.87720	43.43018	44.23773	44.26436	44.21375	43.89627	44.02046	43.89295	44.11789	44.09706	44.01623	44.35186	44.30054	44.22689	43.92456	43.44099	42.78219	41.96405	41.85400	40.76654	40.61551	40.02208	38.87809	38.34830	37.18429	36.70193	35.93727	35.74255	34.87545	33.77681	33.55422	32.37896	31.18185	30.62068	30.08809	29.53209	29.47154	29.46933	29.47735	29.74018	29.84871	30.23292	30.60381
43.37879	43.37552	43.19303	43.18979	42.89304	42.93195	43.09617	43.31079	43.64690	44.42600	44.37544	44.30102	44.45511	44.19647	44.07452	43.88110	43.85775	43.54272	43.35510	43.24042	43.14725	43.05391	41.92854	41.75296	41.63459	39.52034	39.37800	38.51629	37.28354	37.11413	35.64774	35.08765	34.95644	33.17867	33.14944	32.62867	31.74955	31.26748	30.52855	29.94071	29.75573	29.19506	29.18987	29.33898	29.26814	29.21660	29.24316	29.57492	29.84665	30.59026
44.80559	44.18307	44.04747	44.04414	44.04827	44.04503	43.72524	43.75632	44.33766	44.37407	44.35836	44.25338	44.20232	44.00295	43.84023	43.55771	42.61138	41.94563	41.28101	41.17196	41.03122	40.53198	39.91637	39.39931	39.21228	38.43686	37.01878	36.17043	35.46421	35.39730	34.46801	33.73931	32.51810	31.50385	31.03052	31.02815	30.55464	30.31572	30.03388	29.77440	29.19744	29.10992	28.68234	28.33697	28.26276	28.41910	28.40806	28.64896	29.44075	29.83692
43.96461	43.86092	43.91325	43.80685	43.80362	43.80999	43.80666	43.79491	43.79158	43.95617	43.83234	43.87647	43.68682	43.58673	43.21908	42.29779	41.75393	40.52236	40.08859	40.06147	38.60321	38.36655	37.88670	37.33918	36.39986	35.80475	35.78122	34.72458	34.57637	34.24273	32.57113	32.51769	31.56775	31.03308	31.03076	30.56155	30.33690	30.22017	30.12866	29.77607	29.57586	29.01067	28.33928	28.26506	27.99198	27.98092	28.22741	28.22521	28.17036	28.34174
43.89981	43.60242	43.01210	42.69930	42.69612	43.08274	43.23462	43.17146	43.08894	43.03046	42.93506	42.80250	42.67222	42.30253	40.71019	39.63905	39.15641	39.15245	37.99819	37.90520	37.61094	36.28990	36.19153	35.63126	35.12597	34.59038	33.96434	33.78688	32.68514	32.51604	32.42600	32.03821	31.60258	31.03332	30.86646	30.55737	30.27412	30.22038	29.97543	29.85122	29.58953	29.17734	28.74185	28.29930	28.07130	27.98107	27.90498	27.57204	27.65283	27.90848
43.60199	42.93786	42.50446	41.76484	41.18082	41.11222	41.43543	41.30508	41.05864	41.05556	40.99660	40.75045	40.72021	39.73168	38.88567	38.28001	37.52059	37.11029	36.67613	36.10063	36.05392	36.01102	35.08940	34.50151	34.21779	33.83438	33.51398	32.88589	32.80723	32.81124	32.55649	32.10910	31.87229	31.41407	30.80318	30.70136	30.26723	30.16573	30.10928	29.87404	29.65551	29.50633	29.23066	28.81537	28.29734	28.06928	27.63598	27.65507	27.77679	27.82833
42.45844	42.32981	41.47951	40.86081	40.29209	40.28906	39.49303	39.17425	39.06956	38.98291	37.71060	37.68687	37.75940	37.70772	37.30181	36.52704	36.48867	36.33278	35.37059	35.27375	35.24767	35.02846	34.60508	34.40804	34.09814	33.51678	33.20351	33.18663	33.18407	33.18159	32.76583	32.52171	31.93630	31.73518	31.37295	30.74756	30.47925	30.25996	30.24592	30.08491	29.75891	29.69045	29.58538	29.02047	28.91554	28.46644	28.24066	27.89537	27.83064	28.01605
42.01939	41.16562	40.61781	39.59726	39.10760	38.37684	38.37385	37.80545	37.44556	36.99895	36.95350	36.53897	36.53876	36.54634	36.34791	36.21677	35.55080	35.43941	35.43946	35.34089	35.27137	35.07272	34.64619	34.49530	34.30274	33.78707	33.51457	33.51000	33.50741	33.17255	32.76611	32.64746	32.29554	31.90354	31.81118	31.30075	30.80899	30.53589	30.48750	30.48520	30.24723	30.12234	29.89185	29.71844	29.70592	29.69283	29.65430	29.52872	29.52934	29.30743
38.95791	38.66591	37.69891	36.86556	36.61730	36.60251	36.59965	36.45636	36.25665	36.05310	35.96612	35.55806	35.55794	35.59972	35.78524	35.60937	35.51705	35.51719	35.55507	35.55241	35.54966	35.49076	35.18546	34.78237	34.77978	34.33813	33.87535	33.73503	33.55546	33.42494	33.15334	33.09003	32.86353	32.64241	31.93596	31.75867	31.36558	31.12258	31.09424	31.25278	31.19762	31.03495	30.66734	30.46407	30.11450	30.11217	30.27428	30.25085	30.24858	30.37253
36.54305	36.54018	36.56072	35.58657	35.59573	35.23055	35.04639	35.06755	35.12912	35.15337	35.13553	35.21967	35.23526	35.65766	35.72518	35.72251	35.71974	35.71707	35.92537	36.30215	36.30721	35.98690	35.72200	35.71923	35.35511	35.29287	34.49228	34.24218	34.04201	33.60335	33.39639	33.23166	33.05689	32.86131	32.64902	31.95137	31.84506	31.86588	32.03230	32.33005	32.27603	31.88307	31.94955	31.29647	31.29414	31.45405	31.47721	31.48505	31.43636	31.43393
34.49862	34.30992	34.35077	34.35862	34.31474	34.38012	34.44262	34.81488	34.93711	35.10986	35.19612	35.23402	35.24605	35.65804	35.72556	36.21763	36.51281	36.58469	36.57321	36.57047	36.79358	36.79081	36.72766	36.38133	35.96362	35.86408	35.27835	35.06163	35.03770	34.37440	34.19116	33.85648	33.71623	33.41254	32.91230	32.31439	32.24696	32.33513	32.36116	32.62320	32.75792	32.83567	32.89983	32.79757	32.79514	33.21946	33.30315	33.29220	33.11065	32.85426
33.09236	33.08976	33.17536	33.18184	34.24938	34.38591	34.48521	34.82068	34.97271	35.17045	35.37999	35.51386	35.64959	35.89944	36.25576	36.51603	36.67310	36.87119	37.21370	37.21090	36.91808	36.84374	36.72801	36.65714	36.39271	36.29972	36.26728	35.99663	35.90075	35.13466	35.08309	34.72100	33.83497	33.70777	33.49955	32.99924	33.01368	33.02385	33.04737	33.14103	33.85385	34.04276	34.43589	34.59150	34.93333	34.93062	34.86707	34.92570	34.91699	34.88025
32.95484	32.79152	32.94123	33.07830	33.90080	34.28735	34.48561	34.73243	35.09012	35.37568	35.47638	35.61186	35.82667	36.24109	36.48434	37.11621	37.11916	37.21698	37.21407	37.43546	37.43253	36.95706	36.70296	36.63232	36.44992	36.41811	36.41692	36.33355	35.96505	35.83575	35.44546	34.94497	34.71854	33.80153	33.75748	33.65870	33.65616	33.41263	33.50356	33.85674	34.04556	34.64614	34.76507	34.86648	35.12421	35.08643	35.41744	35.86131	36.74507	36.70131
32.65424	32.65167	32.79974	33.00457	33.87003	34.15222	34.48600	34.80462	35.37873	35.47945	35.59624	35.79572	36.16835	36.45827	36.97314	37.02596	37.11953	37.21735	37.38073	37.49517	37.53363	37.53079	36.91602	36.66158	36.55824	36.52235	36.41724	36.37647	36.30104	36.13326	35.83321	34.98303	34.73579	34.21894	33.86877	33.84143	33.80186	33.85465	33.85234	34.13451	34.63207	35.05356	35.05894	35.08017	35.07754	35.33347	35.61795	35.54084	35.64148	36.07673
32.64564	32.64307	32.71266	32.94083	33.33451	34.13176	34.48640	35.00910	35.38340	35.59933	35.84586	36.35458	36.44561	36.94070	36.97758	37.02634	37.22054	37.38404	37.48131	37.49553	37.49258	37.49254	37.46405	37.36956	37.26819	37.15979	36.65192	36.35316	36.23643	36.12473	36.04982	35.58160	34.98717	34.73343	34.21661	33.94040	33.93784	33.99085	34.10397	34.62326	34.97533	35.00835	35.35707	35.51822	35.43858	35.62086	35.54385	35.48830	35.48218	35.03837
32.03137	32.40091	32.70872	32.84936	33.14108	33.85587	34.47869	34.97850	35.38379	35.84896	36.39113	36.63223	36.94400	36.97437	37.01199	37.21267	37.21888	37.38442	37.48167	37.47884	37.48014	37.46723	37.46237	37.34653	37.24338	37.13446	37.06306	36.58432	36.18349	36.08062	36.02238	35.62712	35.38780	34.97598	34.85777	34.85501	34.81831	34.87639	34.95005	34.99774	35.00209	35.27671	35.35730	35.51846	35.71963	35.89137	35.83590	35.48851	35.04133	35.07199
31.88119	32.04862	32.71598	32.92810	33.14147	33.85627	34.22246	34.75994	35.10976	35.82471	36.33309	36.62119	36.73650	36.95116	37.28747	37.34867	37.35714	37.46519	37.48204	37.48347	37.48110	37.46555	37.43935	37.24653	37.11412	37.04816	36.99011	36.54905	36.08932	35.98220	35.73610	35.58642	35.21528	34.83688	34.76039	34.77333	34.81856	34.87664	34.98147	34.98594	35.10265	35.19576	35.39208	35.79953	35.97665	35.96591	35.88885	35.54146	35.08559	35.10589
31.68460	31.87390	32.66115	32.82101	33.12344	33.84978	34.21033	34.66140	34.91835	35.41262	36.00733	36.27967	36.47956	37.03978	37.18369	37.18086	37.21508	37.38858	37.40182	37.41177	37.45123	37.44467	37.33935	37.12212	37.04280	36.98245	36.77586	36.07287	35.96560	35.70537	35.46182	34.71132	34.63924	34.63660	34.66094	34.62733	34.35440	34.22335	34.81705	35.15058	35.16909	35.38468	35.87766	36.28030	36.23743	36.16122	36.00808	35.61600	35.44367	35.29301
31.44417	31.44166	31.90346	32.60454	32.78184	33.59347	33.87634	34.31747	34.77440	34.95406	35.28851	35.91544	36.09080	36.39721	36.92764	36.92997	37.06814	37.13360	37.21346	37.21062	37.31641	37.24904	37.12543	37.10135	36.89394	36.71199	35.96170	35.40715	35.32359	34.68105	34.67803	34.64618	34.62673	34.27288	33.84683	33.95749	34.04741	34.32029	34.75783	35.26286	35.53035	36.02349	36.46109	36.56233	36.38204	36.33902	36.08527	35.75922	35.54548	35.58856
30.45344	30.72158	31.40143	31.40430	32.52535	32.87338	33.51287	33.81572	34.22773	34.55901	34.82561	35.15990	35.50488	35.61398	35.79895	35.79620	36.20917	36.26358	36.29894	36.29616	36.29325	36.67021	36.66741	36.09411	36.09136	35.22956	35.01320	34.98550	34.65650	34.65385	34.38297	33.98534	33.91188	33.84967	33.95088	33.96044	34.09183	34.42144	34.85563	35.66703	36.27000	36.70351	36.80106	37.18064	37.08004	36.45456	36.43265	35.86103	35.50802	35.46173
30.39489	30.45136	30.71959	31.31187	31.33255	31.98126	32.72090	33.16001	33.66400	33.76036	33.82491	33.94906	34.77714	34.77433	34.98211	35.02262	35.12855	35.12585	35.56604	35.56330	35.60110	35.94951	35.95804	35.56641	35.02453	34.99914	34.75259	34.61712	34.31031	34.27195	34.17132	33.99322	33.98577	34.02367	34.03334	34.19134	34.42443	34.85853	35.66998	36.27313	36.99844	37.49998	38.00175	38.05914	37.97117	37.80779	36.67773	36.19841	35.96240	35.67588
30.10440	30.32527	30.48277	30.73147	31.09332	31.31676	31.90050	32.31067	33.09756	33.19770	33.19514	33.50116	33.51746	33.72490	33.78089	33.77828	34.28440	34.34435	34.57766	34.57769	34.67133	34.72046	34.75853	34.85146	34.84880	34.80979	34.68044	34.36596	34.24589	34.27517	34.20424	34.29610	34.46991	34.53054	34.60718	34.95739	35.00403	35.67294	36.69726	37.15761	37.65905	38.64361	38.98507	38.88242	38.05652	37.92430	37.44071	36.53587	36.32118	36.23825
30.04701	30.10233	30.32330	30.48068	30.88250	31.26335	31.80511	32.20227	32.71912	32.98661	33.07347	33.05877	33.05621	32.76977	32.76724	32.76472	32.70511	32.73554	32.79106	33.68739	33.77376	33.90990	33.97700	34.67061	34.82566	34.82285	34.70086	34.44765	34.44078	34.33312	34.52302	34.71756	34.76764	35.22184	35.75746	36.49706	36.63907	37.32041	37.52058	38.45854	39.37877	39.61414	39.60720	39.41338	39.12183	38.05375	37.67437	37.47490	36.57878	36.51007
29.94965	30.00497	30.25810	30.61281	30.78367	31.46869	31.50324	31.97832	32.15189	32.70664	32.97902	32.97634	32.67739	32.52431	32.26073	32.29327	32.29745	32.44327	32.48449	32.69506	33.08628	33.55762	33.97554	34.27900	34.97472	35.08064	35.07795	34.95596	34.95708	35.15797	35.29108	35.47617	35.75933	35.85167	37.76236	38.00733	38.66488	39.16596	39.54415	39.59579	39.87802	40.34106	40.24754	40.39811	40.23400	39.13193	38.10091	37.59843	36.87740	36.89760
29.86683	29.86439	30.12312	30.23144	30.59509	30.76593	31.08324	31.55811	32.02443	32.06468	32.07006	32.16795	32.20156	32.37033	32.40287	32.41480	32.41217	32.49612	32.54960	32.78448	33.19190	33.63623	34.10056	34.41996	35.14372	35.34732	35.86928	35.86654	36.38799	36.59409	36.54847	36.75330	37.79526	38.06016	39.60515	39.83055	40.51093	40.80338	40.85492	40.97546	41.02556	41.08959	40.97314	40.72991	40.50997	40.23082	39.16146	37.83115	36.96046	36.89784
29.68744	29.81244	29.86242	29.98446	30.07372	30.47992	31.10319	31.47985	31.93520	32.07394	32.19095	32.27901	32.44549	32.61491	32.61241	32.86050	32.85785	33.19202	33.19344	33.39558	33.79465	34.17786	34.51503	35.23439	35.63627	36.06412	37.15150	37.71704	37.72187	37.49320	37.52831	38.41651	38.87009	39.60847	39.88159	41.43134	41.42820	41.43734	41.58249	41.37378	41.42384	41.42072	41.80754	41.77410	41.39102	40.71415	39.55162	38.51279	37.89434	36.94864
28.35038	28.35492	28.48015	28.65461	29.93094	30.12036	31.19555	31.61036	32.22555	32.46362	33.17622	33.70617	33.70359	33.54062	33.53804	33.72311	34.11135	34.10872	34.73684	34.98162	35.09612	35.12477	36.01105	36.84988	36.88570	37.38794	37.72025	38.08329	38.08022	38.75652	39.18089	39.24322	39.59875	40.65224	41.13476	41.46241	41.87069	42.32451	42.32131	41.68272	41.49423	41.49110	41.77756	41.57317	41.54867	40.64964	39.88313	39.00981	38.48421	37.95310
28.35758	28.37194	28.14812	28.33440	29.15386	30.12070	31.60063	32.22224	32.55793	33.17913	33.75863	34.35590	35.24630	35.17838	35.95564	35.87871	35.80234	35.79958	35.84820	35.96279	35.90380	36.09598	36.74724	37.10132	37.44162	37.74227	38.36691	38.89485	38.89171	39.19760	39.19444	39.46148	39.81219	40.41085	40.77020	41.13179	41.47078	42.03545	42.28857	42.28537	41.55504	41.50742	41.55603	41.55211	40.65318	40.13318	39.81885	39.54870	38.61618	38.31319
28.56357	28.42507	28.51004	29.04005	29.15682	30.59019	31.44428	32.22260	33.06954	33.70020	34.27873	35.24937	36.52809	37.53485	37.49307	37.94790	37.24009	36.76805	36.06604	36.03563	36.05862	36.28817	36.82006	37.57314	38.22410	38.37019	39.27531	39.36660	39.38681	39.64441	39.61392	39.77279	39.80642	40.16479	40.40810	40.67702	41.07843	41.43753	41.99420	42.13282	41.93601	41.50225	41.43689	40.62097	40.00378	39.59472	39.08816	38.91037	38.13618	37.84948
28.81563	28.68556	29.12940	29.15942	30.40500	30.64691	31.18679	31.61477	33.02251	33.83043	34.78821	36.33381	37.24817	37.66591	38.07790	38.07745	38.02666	36.70947	36.05904	35.98128	36.06284	36.21430	36.75277	38.01425	38.22064	39.20801	39.70876	39.75427	39.80366	39.99735	39.96957	39.96651	40.06018	40.06982	40.16206	40.22308	40.52127	40.92245	41.19074	41.18556	41.17307	41.02026	40.42385	39.50557	39.10879	38.85606	38.38673	37.76827	37.59483	37.11898
29.98508	29.88954	30.57522	30.57270	30.62902	30.78294	31.21563	31.58702	32.88241	33.63459	34.87938	35.89712	36.89100	37.32235	37.48062	37.84036	37.79523	36.57060	35.89143	34.87754	34.96601	35.74704	36.66364	36.82956	38.21006	38.61595	39.41887	39.80724	40.06889	40.17022	40.10308	40.07158	40.07321	40.07015	39.79026	39.82337	39.97787	39.92558	40.03188	40.01229	39.98794	39.57842	39.39578	38.90453	38.70026	38.09120	37.37766	36.12934	35.18521	33.88546
29.98544	30.68638	30.70256	31.12183	31.11942	31.21856	31.56650	31.96401	32.73443	33.24028	33.82232	35.19429	35.84949	36.85461	37.28649	37.25633	37.03423	36.37902	34.69149	34.65378	34.63859	35.08014	35.89662	36.76596	36.97859	38.42411	38.82686	39.24582	40.08450	40.33249	40.28748	40.23846	40.12616	40.07047	39.77305	39.35804	39.07291	38.85539	38.78861	38.76936	38.37459	38.18610	38.18765	38.12357	37.91389	37.25755	36.02045	34.55685	32.45467	31.39328
29.95093	30.13617	30.70292	31.12219	31.34663	32.01058	31.96685	32.73750	32.71361	32.71106	33.11206	33.70052	35.12244	35.70947	36.79882	37.24813	36.53275	36.16590	34.65680	34.46353	34.20286	34.78194	35.57859	36.24914	36.92997	37.65944	38.43515	38.82891	39.27629	40.25939	40.30511	40.34226	40.89360	40.35615	39.72354	39.25718	38.85886	38.53862	38.09280	37.57426	37.47749	37.33751	37.17163	36.42289	36.25480	34.33088	33.62501	31.23713	29.70328	28.40053
28.90372	29.56857	30.13419	31.05599	31.73915	31.98705	32.39402	32.64453	32.70021	32.69003	32.70884	32.75253	33.52460	34.22521	35.35298	36.04404	36.35245	36.08521	35.16929	34.81356	34.75818	34.98997	35.36145	36.19353	36.85087	37.17262	38.08651	38.82927	39.20781	39.74444	40.28818	41.04547	40.97272	40.85445	39.92189	39.47892	38.73461	38.09602	37.57388	36.84817	36.66563	35.72750	34.87248	34.64632	33.45501	31.18200	30.86742	28.99059	28.22841	27.23801
28.50714	28.51067	29.56662	30.45585	31.63120	31.92773	32.30105	32.40434	32.61191	32.60936	32.39846	32.04164	32.79130	33.13549	34.35009	35.59713	35.78486	36.16809	36.16512	35.80413	35.49489	35.43900	35.81855	36.56036	37.02995	37.88733	38.27048	38.82302	39.16074	39.68582	40.19167	40.37919	40.91258	40.31814	39.92221	39.81776	39.07553	38.43708	37.33448	36.61245	35.66031	34.75702	32.84612	31.92963	30.72827	29.43521	28.50621	27.42335	26.47210	26.46989
26.85295	27.44688	28.51665	29.51858	30.56658	31.54557	31.86083	32.25351	32.25695	32.27972	32.04465	32.18002	32.42676	33.15413	33.48126	34.94281	35.88363	36.33982	36.68401	36.70636	36.68504	36.52224	36.56980	37.03310	38.10868	38.29737	38.70144	39.04227	39.51367	39.61411	39.62800	39.68671	40.04821	39.92560	39.82135	39.57733	39.34394	38.58690	37.74160	36.41911	34.90019	32.83876	31.18391	29.92161	29.28032	28.05039	27.01486	26.43772	26.44925	26.09277
27.44950	27.46097	28.52460	29.51892	30.52569	31.31497	31.51000	31.72333	31.79118	31.80787	32.09935	32.26886	32.58431	33.26836	33.67662	35.03599	35.91829	36.85801	36.91043	37.19600	37.49143	37.48855	37.87217	38.07503	38.62685	39.43007	39.42704	39.76016	39.65112	39.48974	39.39342	39.31536	38.46836	38.46385	39.18698	39.18974	38.91613	37.74482	36.42222	35.70176	33.71526	31.18673	30.00222	29.38740	28.08629	26.80805	26.37165	26.18271	26.09509	26.10452
28.08018	28.80477	29.69518	30.26453	30.59184	31.37312	31.47876	31.88145	31.95611	32.06835	32.30571	32.47162	33.27146	33.62997	34.57408	35.27208	36.01427	36.85839	37.20889	37.50073	37.49180	37.80300	37.80009	37.86943	38.21955	38.57956	39.36715	39.71361	39.64721	39.39702	38.64349	38.19651	37.60809	37.24889	37.21626	37.36933	37.20185	36.26193	35.66036	33.71833	31.17710	30.22856	29.33028	28.22635	27.08357	26.90790	26.81199	26.39268	26.27062	26.30550
30.69637	30.69384	30.74501	30.99061	31.63389	31.63142	31.74148	32.13601	32.31687	32.57699	33.33014	33.49122	33.63311	34.57711	35.17957	35.36517	36.01465	36.42542	36.89155	37.50111	37.46139	37.45385	37.54687	37.61343	37.84346	38.23940	38.54925	38.77428	39.01827	38.65599	38.10706	37.59662	37.14550	36.48500	35.18298	34.71417	34.46576	33.74843	32.09254	31.26048	30.24194	29.33097	28.22874	27.15875	27.15814	27.17822	27.24185	27.23956	27.23744	27.22338
32.32429	32.30254	33.10659	33.38976	33.50770	33.50510	33.32528	33.08821	33.14397	33.55003	34.29202	34.75327	35.13558	35.20275	35.36827	35.61536	35.62261	36.21819	36.39432	36.68953	37.11111	37.09879	37.09590	36.96209	37.09300	37.51145	37.71857	38.60970	38.77143	38.85975	38.47588	37.38747	36.91196	35.90875	34.53979	33.53538	32.32407	31.23964	30.67098	30.06821	28.81168	27.72486	27.38132	27.41994	27.45193	27.49142	27.76886	27.75769	27.74497	28.06703
33.22834	33.22559	34.70469	35.64888	35.95784	35.90139	35.45012	35.24081	35.33377	35.32224	35.46220	35.95014	36.24394	36.39525	36.30926	35.70954	35.69337	36.10997	36.14573	36.10815	35.92579	35.87339	35.87059	35.98481	35.52737	36.12643	37.53536	38.27427	39.02074	39.02393	38.79473	38.07130	36.78292	35.79922	33.49744	32.31776	30.45580	29.64506	29.46251	28.70359	27.74490	27.38380	27.38149	27.56076	27.96862	27.93969	27.80783	27.80550	28.09876	28.71399
34.07730	34.70779	35.54916	36.10731	36.61080	37.04300	37.03992	37.03706	36.33393	36.38166	36.49561	36.64410	36.80843	36.70926	36.70414	36.45391	36.38401	36.26808	36.09427	35.88522	35.82957	35.42944	34.97562	34.69011	34.93474	35.15917	36.36052	37.55183	38.73541	38.63214	38.46125	38.20301	36.69574	35.59580	32.52266	30.45842	29.63280	28.65821	27.72730	27.19262	27.14054	27.36752	27.55843	27.85483	27.98158	28.01868	28.10173	28.09063	29.26213	29.37560
35.04419	35.47182	36.17867	36.65502	37.48363	37.68101	37.69721	37.70283	37.69970	37.56998	37.58719	37.42761	37.22062	37.11911	36.95118	36.60630	36.46650	36.16164	35.88837	35.76262	35.13912	35.00767	33.98396	33.58785	33.39485	34.32905	34.70684	35.99058	37.07654	38.00679	38.04460	36.86275	35.62002	33.62807	31.64749	29.74662	28.64585	27.69602	26.91170	26.82433	27.11983	27.23693	27.51881	27.60089	28.02121	28.16573	28.20087	29.37781	29.51234	29.90837
35.69248	35.71301	36.76155	37.59853	37.86855	37.97730	37.97812	37.86887	38.14834	38.14540	37.85348	37.48047	37.30764	37.01417	36.77603	36.56388	36.32648	35.85543	35.15137	34.88313	34.86722	34.17589	33.87309	33.51741	33.31717	33.33352	34.04480	34.04214	35.14788	36.13509	35.91804	35.11721	33.67939	32.34964	30.44918	28.98218	27.67352	26.88747	26.78666	26.80363	26.78564	27.11788	27.26205	27.70161	27.95454	28.20324	28.63910	29.66808	30.63329	30.57814
35.84464	35.84167	37.05970	37.84837	38.11021	38.38446	38.64343	38.60535	38.45613	38.10005	37.80625	37.72703	37.50840	36.90302	36.64819	36.60414	35.86522	35.20555	34.95156	34.89796	34.79197	34.71078	34.06495	33.79979	33.15532	33.15251	32.88437	32.83854	33.45190	33.27925	33.09756	32.75873	32.35246	30.45183	28.95514	27.84407	26.81683	26.63714	26.66182	26.73167	26.74995	26.86182	27.15455	27.73102	28.07085	28.45629	29.37694	30.75426	30.81143	30.75995
36.45665	37.13705	37.85199	38.25455	38.38789	38.89733	38.82108	38.77866	38.89102	38.82975	38.23485	37.42144	37.36483	36.76794	36.62872	35.86861	35.30038	34.88029	34.95460	34.95189	34.97239	34.78959	34.52857	34.06628	33.36561	33.04567	32.67066	32.07500	31.96194	31.83337	31.51876	31.04604	29.47812	28.69228	27.83756	27.11532	26.63960	26.51189	26.55919	26.61260	26.68434	26.75543	26.93192	27.73120	28.07792	28.45647	30.10771	30.81402	31.35191	31.30823
38.02791	38.02474	38.43089	38.94018	38.90080	38.93088	38.83121	39.06060	38.96981	38.62566	38.19966	37.39590	36.84089	36.32671	35.77744	35.51120	35.33329	35.16391	35.07535	35.09116	35.25841	35.54168	35.32104	34.45573	33.89906	32.97408	32.07412	31.69750	30.86336	30.79456	30.22457	29.45278	28.66546	27.60169	27.14697	26.66542	26.51901	26.56759	26.77038	26.79089	26.82134	26.79049	26.92869	27.84253	28.07810	28.48589	30.10691	30.78129	31.31106	31.30643
38.34238	38.36411	38.94035	39.47521	39.42332	39.68892	39.52734	39.42175	38.76571	38.52000	38.20008	37.12992	36.45457	36.16613	35.84115	35.65129	35.53247	35.49904	35.28788	35.28513	36.26395	37.52470	36.76455	35.28727	34.23785	33.21740	31.70028	30.86626	30.61409	29.87551	28.75150	28.69787	27.64659	27.14932	27.01552	26.66733	26.57251	26.77267	26.97523	27.14455	27.04373	26.96200	27.85999	27.96662	28.31872	29.12001	29.87949	30.52208	31.15170	31.10899
38.57824	38.57502	38.85179	39.19374	39.31618	39.52682	39.43596	39.16879	38.36826	38.25900	37.88029	36.99580	36.39120	36.23827	36.16369	36.08302	36.09653	35.99394	36.11909	36.22929	36.71182	36.81789	36.66128	35.82362	34.23814	33.18229	31.58014	30.65261	29.87813	28.75421	28.67344	27.87140	27.53640	26.99649	26.74831	26.55824	26.75318	27.12561	27.50346	27.81424	28.05111	29.16284	29.60727	28.79705	28.92252	29.00284	29.75979	30.14350	30.25159	30.42394
38.98671	38.83976	38.83447	39.09320	39.07112	39.14574	39.17232	38.18625	38.09348	37.79795	37.28104	36.70173	36.37740	36.28833	36.37662	36.22443	36.16563	36.16279	36.10426	36.10142	36.25475	36.44740	35.97545	35.68066	34.02277	32.97944	31.64421	30.29786	29.07926	28.67565	27.96848	27.78341	27.21486	26.96769	26.71068	26.75383	26.94875	27.40753	27.90631	28.22692	29.41839	30.41539	29.95958	29.60779	28.79495	28.83457	28.83229	29.57955	29.82409	29.69353
39.49598	39.21825	39.11642	39.05542	38.81662	38.73240	38.16835	37.72788	37.34472	37.17370	36.66505	36.57137	36.62957	36.64353	37.01699	37.30203	37.24312	36.98140	36.19367	36.14731	36.11161	35.92591	35.68406	34.32336	33.48041	32.81298	31.45532	30.01263	29.00602	28.08476	27.78583	27.53837	27.21506	26.96603	26.71087	26.75402	26.92315	27.33181	27.81683	29.25047	29.76547	30.41558	30.38935	29.71690	28.65614	27.95088	27.91746	28.21005	28.42388	28.42142
39.98249	39.14375	38.85255	38.74112	38.71669	37.95215	37.64376	37.14768	37.05351	36.41643	36.44944	36.57177	36.62033	37.10578	37.16517	37.26807	37.61178	37.05787	36.78712	35.97953	35.82676	35.01353	34.32663	33.48335	32.81612	31.45811	30.28197	29.15971	28.05402	27.81853	27.53758	27.25620	27.00696	26.75178	26.49734	26.48307	26.66422	26.97018	27.54298	29.18358	29.50952	29.68408	29.62081	29.54729	27.78367	27.25799	27.36827	27.57405	28.01521	28.03366
40.10963	39.51313	38.71566	38.44537	37.38963	37.09952	37.09632	37.02428	36.37008	36.26842	36.28593	36.44673	36.73376	36.95300	37.07904	37.64516	37.48136	36.96288	36.02137	35.42619	35.01664	34.32969	33.47182	32.88120	31.65612	30.54023	29.13501	28.23326	27.76295	27.29032	26.81215	26.67413	26.39619	26.40589	26.48555	26.48547	26.58129	26.92122	27.43726	28.68393	28.98000	29.04148	28.96268	27.66140	27.11393	26.74990	26.85593	27.39135	27.47539	27.65698
39.98695	39.75183	38.71611	37.27444	36.05650	36.09078	36.08767	36.08481	36.08170	36.13864	36.12409	36.12099	36.48445	36.68827	36.87840	37.39540	37.28622	36.31064	35.36594	35.01176	34.12560	33.38268	32.61872	31.65892	30.54335	29.13636	28.15212	27.57352	27.03374	26.72276	26.61527	26.39869	26.41974	26.43042	26.48796	26.63170	26.71390	27.20923	27.29148	27.23843	28.20806	28.07399	27.09486	26.70628	26.70413	26.71511	26.78819	27.00929	27.22765	27.86090
39.98744	39.79023	38.70265	36.80194	36.12358	35.64672	35.07766	35.07489	35.13438	35.14014	35.39346	36.02205	35.99732	36.25395	36.44986	36.57309	36.31389	35.36937	34.95025	33.87513	33.38566	32.54961	31.19235	30.54605	29.13916	28.12300	27.59824	26.92912	26.55647	26.56863	26.40100	26.38520	26.41420	26.43061	26.63420	26.68181	27.05480	27.03896	26.96119	26.91126	26.89356	26.81938	26.10376	25.93158	25.97775	26.05071	26.67348	27.08615	27.47723	28.42360
40.03035	39.41965	38.74102	36.86930	35.93112	35.49485	35.24628	35.16078	35.14331	35.14053	35.17867	35.11746	35.25346	35.14814	35.74645	35.63667	35.25288	34.61472	33.85605	32.67160	32.53508	30.87160	30.49641	29.29411	28.06809	27.47475	26.95997	26.58525	26.40387	26.41236	26.42456	26.40958	26.40728	26.62031	26.77690	26.67582	26.62830	26.62595	26.41337	25.84171	25.41755	25.41550	25.60905	25.67409	26.11149	26.24487	26.91841	27.33574	28.42621	29.79795
39.57805	38.98077	38.19748	37.74236	36.86682	35.92870	35.92559	35.84004	35.50444	35.39528	35.10344	35.05146	35.04364	34.93979	34.82939	34.60421	34.05997	33.16928	32.67453	31.91651	30.75491	30.48956	29.24360	28.05498	27.48978	26.97722	26.65520	26.49067	26.52128	26.52997	26.53331	26.65670	26.65762	26.77924	26.63681	26.53720	26.27892	26.10146	25.63463	25.34842	25.37864	25.43055	25.52008	25.89333	26.30876	26.41387	27.31787	28.34363	29.91710	31.03669
38.48484	38.34046	38.30434	38.19462	37.73980	37.35327	36.74211	36.70126	36.52577	36.38220	35.95714	35.36974	34.91297	34.79025	34.19261	33.45551	33.09903	32.59734	31.91938	30.63226	30.48744	28.71694	28.16793	27.45360	26.97734	26.65756	26.50653	26.52382	26.70038	27.03071	27.00680	26.99554	26.72849	26.63915	26.53973	26.28122	26.08464	25.60049	25.47092	25.30951	25.35083	25.47254	25.89556	26.31102	26.46868	27.36335	28.36079	29.73064	31.81555	32.67508
38.30476	38.30143	38.30480	38.22816	38.08190	37.61353	37.43476	36.45204	36.33487	36.12170	35.54414	34.99430	34.63964	34.18317	33.45067	33.06220	32.45162	31.68733	30.63502	29.49140	28.65887	28.13432	27.39687	26.92404	26.66051	26.22340	26.51634	26.62036	27.00950	27.32837	27.30041	26.95532	26.57292	26.48871	26.25699	25.81822	25.64748	25.49023	25.30504	25.35323	25.47004	25.73576	26.23880	26.72375	27.50565	28.36321	30.01532	31.60394	32.38322	33.26126
37.21157	37.28735	37.61684	37.86115	37.82084	37.70964	37.45668	36.74436	36.18798	35.54737	34.99776	34.39072	33.41437	32.61862	31.58845	30.95028	30.40450	30.26463	29.47562	28.35888	27.77847	27.39932	26.57338	26.58686	25.98654	26.01864	26.26748	26.60927	26.74276	26.92357	26.92892	26.72842	26.49104	26.19940	25.64791	25.46256	25.25314	25.28257	25.36839	25.47245	25.73799	26.24127	26.70820	27.50801	28.37569	30.01789	31.52059	32.17601	33.04985	33.38487
37.18581	37.18255	37.47602	37.47407	37.64882	37.47419	36.74453	36.38987	35.47908	34.98602	33.53720	33.03400	32.43015	31.57895	30.95309	30.15025	29.62658	28.89960	28.13405	27.79679	27.41169	26.51398	26.51184	25.98028	25.91992	25.98446	26.19174	26.53132	26.52205	26.61664	26.46327	26.23426	25.63594	25.63385	25.46501	25.15684	25.21234	25.43918	25.58148	25.82302	26.57248	27.30276	28.53423	29.23726	30.03718	31.04021	32.08860	33.05267	33.38796	34.14223
36.99872	36.99547	37.08848	37.09724	36.92456	36.44012	35.90429	35.41426	34.92702	33.49428	32.98835	32.40163	31.61183	31.10949	30.19086	29.66294	28.95681	28.16229	27.83972	27.25835	26.53197	26.36093	25.99842	25.92198	25.91990	25.91759	25.91961	26.08836	26.09805	26.14890	26.06785	25.64311	25.60937	25.31297	25.05845	25.14360	25.37132	25.58568	25.92533	27.09642	27.38601	29.30268	29.80508	30.30010	31.04313	32.09136	33.56317	33.80748	34.23243	35.22024
36.99917	36.87829	37.00463	36.90446	36.44348	35.67672	35.41752	34.59373	33.76435	32.95571	31.80286	31.20037	31.11258	30.19361	29.72736	29.05766	28.46963	27.92252	27.30682	26.80776	26.50438	26.41779	26.18294	26.05501	25.92012	25.91781	25.87238	25.76224	25.24141	25.23391	25.24286	25.24080	25.24597	25.11513	25.24827	25.45899	25.74006	26.03256	27.61972	28.50679	29.53552	30.39419	30.93625	31.66343	32.73970	33.80237	34.04693	34.26411	35.13774	36.18645
37.92663	37.27932	36.90817	36.49932	35.68002	35.34771	34.57863	33.76380	32.74095	31.73176	31.16193	31.11542	29.67355	29.47754	29.11558	28.64338	28.14874	27.96097	27.76765	27.37813	26.86010	26.52970	26.44312	26.18084	26.12006	25.87469	25.76455	25.22207	24.75537	24.75953	24.81708	24.82249	24.87869	25.38714	25.83858	26.10652	27.24697	28.33934	28.92966	29.79228	30.76623	32.24924	33.03366	33.74759	34.48581	34.90288	35.08360	35.43415	36.25656	37.30819
38.07778	37.73244	37.03235	36.29199	35.35098	34.58212	33.76691	32.75407	31.73468	31.10912	30.33052	29.69127	29.42650	29.13569	28.68200	28.48329	28.09955	28.02689	28.01800	27.83721	27.52424	26.86960	26.59780	26.37834	26.07695	25.79716	25.64428	25.19417	24.75557	24.75355	24.77683	24.73076	25.16473	25.89051	26.25305	27.41432	28.82123	30.36979	31.69371	32.65660	33.26510	34.13818	34.37772	34.56733	34.90617	35.08662	35.42155	36.20264	37.27970	38.97355
37.95551	37.57408	36.86775	35.61544	34.58532	33.76614	32.78907	31.80993	31.06692	30.36306	29.79532	29.53445	29.01680	28.75863	28.69327	28.28146	28.27688	28.27164	28.27736	28.32429	28.18307	27.54949	26.83243	26.35044	26.20323	25.74240	25.38864	25.19685	24.75824	24.77924	24.89141	25.10592	25.67676	26.56527	27.63789	29.24556	31.06434	33.08696	34.05711	35.26736	35.89965	35.99775	36.10613	35.80796	35.85183	35.84869	37.00017	37.65228	38.55975	38.76048
37.45247	37.17665	36.11458	34.51320	33.60381	32.81059	31.83517	31.15072	30.44554	29.94926	29.58881	29.25839	29.29382	29.20239	28.96932	28.87912	28.87655	29.32738	29.27938	29.24970	29.03381	28.81430	27.54565	26.89540	26.12173	26.08885	25.24646	24.81624	24.75991	24.85223	25.10814	25.65907	26.56759	28.01401	29.24834	31.66902	33.48710	34.88466	36.16039	36.95346	36.86779	36.86481	36.12828	36.13689	36.26916	37.25252	39.10021	39.92336	39.92012	38.69961
37.07270	36.02227	34.06256	33.34081	32.49561	32.10140	31.61071	30.80934	30.46554	30.02992	29.90394	29.71190	29.80616	29.93066	29.74690	29.66483	29.96463	30.08267	30.20060	30.16666	29.36569	28.89874	28.58339	27.34826	26.74389	26.04745	24.78875	24.76086	24.83613	25.00200	25.70015	26.49539	28.01646	29.25089	31.67204	33.66746	35.43703	37.01730	38.07243	38.75252	38.48498	36.86505	36.40188	36.29796	36.37825	36.92176	37.01201	38.69368	38.69054	38.65781
34.90652	34.06575	33.25265	32.17274	32.13291	31.65795	30.94801	30.64953	30.43161	30.14667	30.16021	30.16964	30.29436	30.38259	30.38089	30.92865	31.33358	31.82742	31.66199	30.65862	29.98911	29.09675	28.46625	27.62351	26.73568	25.03679	24.73337	24.79573	24.83633	25.44825	26.23803	27.83840	29.25248	31.40942	33.17080	35.47714	37.49736	38.65863	39.67139	40.51544	40.13277	38.49981	36.91903	36.47985	36.47690	36.59124	36.71056	36.68661	36.62926	36.25394
34.06923	33.25576	32.17601	31.46342	31.37834	30.99419	30.99140	30.40731	30.39277	30.39031	30.36028	30.48472	30.44333	30.53631	31.52280	32.16381	32.70190	32.65600	32.49047	31.49339	30.33369	29.66819	28.44072	27.66311	25.87130	25.04541	25.05529	25.09608	25.45027	25.91810	27.39497	28.88393	30.37947	32.31068	35.26043	37.48301	38.85965	39.96331	40.72291	40.73509	40.66601	40.44072	38.49659	37.41206	36.63457	36.63129	36.32471	36.02258	35.48536	35.52871
33.22371	32.41551	31.68121	31.45966	31.37870	31.10106	31.02607	30.57701	30.57426	30.61950	30.99033	31.11596	31.31885	31.66095	32.17984	32.74469	32.91748	33.25044	32.67721	32.13343	31.21615	29.62361	28.27051	27.18317	25.58108	25.39598	25.47910	25.66274	25.92041	26.95159	28.40544	29.41506	30.61223	32.40560	35.42648	37.49172	40.05866	41.25804	41.87826	41.70803	41.40645	40.59527	39.70381	38.00899	37.35142	36.74603	36.42198	36.37266	36.21449	35.83118
32.47640	32.14189	31.71503	31.49347	31.55667	31.19637	31.19725	31.12254	31.12319	32.00284	32.13334	32.02004	32.12164	32.51720	33.05978	33.13380	33.54423	33.77417	33.10742	32.35826	31.21641	29.24489	27.98004	26.69869	25.74154	25.79022	26.07672	26.88043	26.95400	28.36199	29.22877	30.06518	31.26089	32.40588	35.52965	37.68579	40.04218	41.92709	43.06859	44.44627	44.18209	42.52283	40.63873	39.02042	38.10877	37.61541	37.10893	37.02057	37.01763	36.75589
32.55250	32.51856	32.21046	31.87538	31.65929	31.66323	31.69702	31.83445	32.09994	32.45176	32.66857	32.93412	33.16564	33.91708	34.55227	35.07323	35.83362	35.57903	33.37930	32.34178	30.82135	28.27505	27.64458	26.50123	26.17621	26.30425	27.11495	27.37041	28.79766	29.26556	29.88706	31.03751	31.76545	33.91198	36.29315	37.75691	39.86583	42.39402	44.33231	44.44659	44.37514	43.83618	41.63190	40.84549	39.22961	39.27988	39.27674	39.26153	39.48383	40.03113
32.60604	32.60308	32.51629	32.22784	31.89308	31.85103	31.93845	32.31150	32.49878	33.08601	33.44714	33.52456	35.27661	35.56023	37.09485	36.99569	36.74063	35.43183	33.20616	32.17585	30.30862	27.93135	26.78395	26.47916	26.49929	27.04360	28.19186	28.80052	29.77247	30.54447	30.94798	31.53379	33.26361	34.78327	36.67704	38.41970	40.92254	43.10512	44.45049	44.37944	44.37545	43.83648	42.93451	41.84855	41.06220	39.71677	39.80960	39.91882	40.51727	40.42813
32.92863	32.70898	32.70631	32.64106	32.32277	32.13730	32.33097	32.50206	33.11171	33.41556	33.49328	35.15071	35.35967	37.17493	36.98613	36.64769	36.36520	33.63399	32.21424	30.24679	28.37679	26.98005	26.75445	26.87682	27.20165	27.98030	28.57583	29.92644	30.58238	30.95103	31.96257	33.02161	34.40307	35.28859	37.69537	40.53474	42.43692	42.51862	42.81475	44.18851	43.84032	43.62936	42.89125	41.92699	41.64756	41.42776	41.11986	41.12600	41.83948	42.01267
33.39239	33.09014	32.94097	32.88063	32.96306	32.75000	32.84440	33.11506	33.40079	33.53008	35.06958	36.11066	36.86733	36.73279	36.48789	36.27493	33.58004	31.24295	30.06296	28.48571	27.27544	27.00406	27.11700	27.20411	27.50951	28.14786	28.93475	30.31588	31.29845	31.99769	33.54623	34.37587	35.04646	36.80074	38.16951	40.01962	40.43938	40.87351	41.15516	41.92570	41.92193	41.91626	41.91477	41.94357	41.64785	41.87877	41.77661	41.84309	42.40145	42.43382
33.73951	33.49088	33.20176	33.07617	33.09342	33.46039	33.98771	33.96103	34.84265	35.51683	36.23815	35.95089	35.69597	35.18614	34.42537	32.46527	31.14634	28.89372	28.58818	27.35997	27.31623	27.32957	27.50146	27.73562	28.34872	29.11006	30.31768	31.35886	32.01701	33.96759	35.60176	35.83477	36.65371	37.61554	38.05519	38.16225	39.28205	39.48221	40.14882	40.51026	41.30695	41.46978	41.94724	41.80468	41.99131	41.89086	42.03963	42.53715	42.56992	43.66247
34.25208	34.10871	33.91815	33.49647	33.57519	34.34532	35.15059	35.14773	36.77756	36.54202	36.19380	35.69831	35.18977	33.97255	31.89642	30.03485	28.48546	27.88762	27.53812	27.58093	27.55364	27.75088	28.25118	28.55319	29.42983	30.45941	31.93899	33.19386	35.06269	36.05699	37.46895	37.38419	37.24939	37.24632	37.43167	37.63858	37.84983	38.06078	39.02692	39.81874	40.18359	40.86366	41.71820	42.01656	42.13420	42.17086	42.69286	43.29223	44.64996	44.81562
36.01009	35.69413	35.68923	35.37838	34.61435	34.64006	35.01032	35.97467	36.31059	36.19719	35.85978	35.41921	34.02052	31.98364	29.94728	28.32081	27.27520	27.72153	27.77335	27.77106	28.24549	28.79545	29.64140	29.86284	31.21720	32.28593	34.56414	36.43060	37.87999	37.85194	37.38755	37.20685	37.04947	36.61618	36.67836	36.57219	36.76035	37.72254	38.30552	39.57191	40.02224	41.01141	41.95229	42.22047	42.27961	42.79946	43.33304	44.69048	45.11304	45.07761
35.95072	35.77564	35.35250	34.93608	34.05811	34.00577	34.00261	34.39020	35.24781	35.59690	35.42289	33.95327	32.03908	29.95566	28.36407	28.30342	28.45139	28.64392	28.77675	29.10356	29.71934	30.30219	30.50665	31.35687	32.00840	34.41422	36.35589	37.75091	37.85323	37.77384	37.43082	37.11457	36.62217	36.32383	35.39454	35.17766	34.97843	35.95822	37.92995	38.70941	40.03379	41.22424	42.14115	42.27149	43.16076	45.12931	45.46605	45.70826	45.64541	45.49544
35.66519	35.34256	34.88878	33.78465	32.89678	32.80127	32.11507	32.08286	31.99545	31.57005	31.41147	30.50638	29.39063	28.45010	28.61630	28.79603	29.00353	29.50651	29.75092	30.27992	31.38952	31.49315	32.10781	33.20248	34.18293	34.95381	35.44891	36.45873	37.58260	37.43457	37.11792	36.66962	36.32710	35.99620	35.76468	35.68213	35.93832	36.24709	37.54637	38.92061	40.15763	41.22455	42.22697	43.15273	44.61092	45.10275	45.31276	45.44093	45.54226	45.47312
35.11714	33.80204	33.60599	32.21706	31.31982	31.20119	30.78638	30.81432	30.17480	29.44024	28.78005	28.73073	28.72834	28.87455	29.14827	29.69474	30.42588	31.08463	32.46843	32.58912	33.56832	33.91566	34.76816	35.34908	34.88745	34.85494	34.85205	35.31539	36.26127	36.35040	36.34703	36.00525	35.98934	35.78705	35.95613	36.22260	36.25064	37.46026	38.92403	39.48250	40.85683	42.23532	43.53704	43.82965	44.34968	45.08770	45.10671	45.20377	45.13509	45.16799
32.96196	32.71975	31.34600	30.61130	29.55796	28.87267	28.63327	28.32689	28.35206	28.20329	28.58296	28.77631	28.87752	29.51375	30.14679	30.73360	31.62796	33.12014	34.52021	36.22461	37.25512	37.54537	37.41158	35.70115	35.09239	34.85523	34.67850	34.69907	34.78467	34.86201	34.89668	34.93612	35.10416	35.29963	35.82605	36.17106	37.44100	38.31110	39.40547	40.59048	42.06400	43.54028	43.81540	44.35357	44.35979	45.08801	45.28784	45.13902	45.02097	44.81386
32.72320	31.41708	30.78087	29.56695	29.00125	28.58211	28.36337	28.34615	28.24306	28.24538	28.75661	28.88021	29.46576	29.97997	30.49544	31.35188	32.91963	34.41364	36.22794	37.25892	38.33147	38.19759	37.41191	35.66479	35.08260	34.80138	34.67878	34.71035	34.81466	33.66360	33.70282	34.22938	34.40718	34.89022	35.98934	36.44189	37.60846	38.41012	40.24420	41.75321	42.91145	43.72576	44.07108	44.36367	44.67500	45.08831	45.26254	45.05894	44.81823	44.55225
31.68046	31.32932	30.76884	29.60223	29.03430	28.48186	28.58049	28.46361	28.46095	29.20851	29.42671	29.50150	30.13061	30.26268	30.96565	31.83082	34.00765	35.19715	36.74495	36.95753	36.86054	37.25021	35.55202	35.03164	34.91790	34.71001	34.54088	33.86213	33.74466	33.86839	33.89775	34.29949	34.70174	35.72877	36.23760	37.52769	38.41389	39.36419	41.68497	42.65384	43.50988	43.75621	44.07539	44.40417	44.67531	44.97009	45.07851	44.85619	44.55661	43.41347
31.34102	30.78703	29.66394	29.53506	28.84568	28.76650	28.83667	29.27806	30.32918	30.85621	30.89450	31.16032	31.15773	31.21856	31.55490	33.41059	34.07721	34.75791	34.74528	35.92335	35.96695	34.83568	34.34117	34.23283	33.66867	33.77209	33.74631	33.91113	34.08494	34.07998	34.46964	34.70520	35.73196	36.42187	37.41190	38.38541	39.35736	40.84342	42.25492	43.16930	43.69196	44.04565	44.18037	44.45343	45.05436	45.09721	44.93497	44.62742	43.67092	42.35016
30.83917	29.88694	29.63369	29.69613	29.44635	29.48796	30.13904	30.90195	31.76936	32.10897	32.36776	32.36471	31.38276	31.32492	32.78159	33.07150	33.34628	33.79680	34.27682	34.27811	33.93393	33.25007	32.88226	32.95918	33.06305	33.18330	33.72426	34.20128	34.48732	34.79465	35.75604	36.01732	36.91509	37.69851	38.38921	39.38214	41.00720	42.31787	43.21859	43.71109	43.96891	44.06113	44.41439	45.20237	45.19312	45.38144	45.07429	44.34692	43.38735	41.35777
30.06144	29.79651	29.94320	29.92344	29.92096	30.79524	31.94337	31.90526	32.58021	32.57329	32.39284	32.37132	32.30780	32.62600	32.69746	32.69471	32.39949	32.23285	31.83212	32.01528	32.02111	31.78792	31.93517	32.18861	32.82837	33.37730	33.96391	34.56291	35.21522	36.30558	36.52296	38.08145	39.09017	40.86604	41.30998	41.46999	42.40144	44.21720	44.23704	44.14355	44.13952	44.45510	44.78838	44.78473	44.67864	44.52140	44.15925	43.39119	41.99065	40.62053
30.06456	30.06175	30.10407	31.19183	31.62914	32.48791	33.12982	33.09775	33.44049	33.37764	32.51699	32.45065	32.62678	32.62367	32.62357	32.18801	32.06955	31.61608	31.26074	30.52048	30.32764	30.45139	31.37069	32.06513	32.58502	33.61696	34.56603	35.21875	36.30885	37.59198	39.13734	40.63606	41.99866	42.81757	44.11102	44.26937	44.32030	44.32737	44.63549	45.53607	45.89577	45.72464	44.42178	44.20025	43.56554	43.22333	43.02914	41.99437	40.64524	39.09746
30.69998	30.69711	31.30540	32.74103	33.26517	33.79415	33.77470	33.44403	33.42411	33.28985	33.10152	32.69263	32.68987	32.62663	32.12713	31.62944	31.63505	31.44272	30.51256	30.36786	30.45420	30.62792	30.83881	31.71064	32.53940	33.68934	35.13957	36.10813	37.59535	39.14126	40.63970	42.00286	42.70638	43.72092	44.27165	44.28154	44.77255	46.27057	46.55530	46.55397	46.34811	45.37968	44.16080	43.56943	42.31487	40.69252	39.57571	37.96817	37.68910	36.76260
32.47023	32.46719	33.06080	33.69226	33.97758	34.26478	34.14223	33.67952	33.38187	33.16969	32.91004	32.63344	32.27815	32.22198	31.54721	31.07150	31.17836	31.05118	30.92298	30.77569	30.86156	30.97260	31.21729	32.54231	33.69276	34.92010	36.18071	37.63226	38.80195	40.96686	42.14230	42.66391	43.48072	44.03951	44.30429	44.76448	46.25434	46.55946	46.55813	46.23119	45.96236	44.64622	43.95212	42.31865	40.70718	39.67794	37.97195	37.68973	36.76526	35.35283
34.09927	33.99068	34.24572	34.43293	34.84346	34.66890	34.17634	33.76433	33.44155	32.95870	32.24836	31.80199	31.65839	31.17595	31.21399	31.36871	31.41230	31.57366	31.42351	31.34613	31.42126	31.82287	32.81052	33.90531	34.92899	36.54171	37.99454	38.97460	41.18686	42.35091	43.12170	43.82774	44.69287	44.70318	45.59227	46.27682	46.56412	46.48919	46.14894	45.84135	44.51389	43.74656	42.33518	40.71082	39.68708	38.07404	36.95005	36.40152	35.73917	35.35165
35.89858	35.77897	35.67060	35.00115	34.94725	34.57395	34.15739	33.79842	33.13934	32.94914	32.08258	31.92407	31.71085	31.36978	31.47057	31.69239	31.90304	32.10431	32.55978	33.72152	33.80810	34.66171	34.88916	36.26068	37.48340	39.22318	39.58130	41.44087	42.59792	44.24413	44.99283	46.44905	47.52565	47.40522	47.78008	47.78385	47.41505	46.44063	45.67881	44.84689	43.26932	42.29761	40.40135	38.42651	37.50976	36.95400	36.55069	36.14099	35.92950	35.91126
36.45324	36.27441	36.17291	35.89759	35.03900	34.76299	34.26684	34.01644	33.52441	33.18585	32.91363	32.32610	32.18445	32.18143	32.54683	32.78643	32.94069	33.52448	34.53644	35.43979	36.22455	37.22730	37.82622	38.25002	39.25648	40.96830	41.46380	43.07534	44.24811	44.93279	46.31781	47.45958	47.40948	48.98117	48.73395	47.46687	47.00939	45.99698	44.72709	43.15331	41.00058	39.56902	37.41970	37.16915	36.64918	36.14651	36.23629	36.14264	36.13967	36.13630
36.45368	36.41373	36.39223	36.45615	36.35929	35.31198	34.76006	34.28872	34.19753	33.55816	33.55529	33.57304	33.58157	33.75582	33.88976	34.05599	34.54288	34.62364	35.44713	36.28487	37.59079	38.39196	38.56955	39.98488	41.48088	41.85565	43.13727	44.25914	44.93684	46.32249	48.33142	48.34974	48.26232	47.96590	47.47170	46.98460	46.00167	44.67125	42.52206	40.94912	39.51695	37.39837	35.74511	35.67787	35.72241	35.86995	36.30476	36.44208	36.48141	37.15857
36.39312	36.38967	36.47925	36.36275	36.26835	36.13898	36.11065	35.21831	34.28582	34.20328	33.83926	33.91361	34.42295	34.56496	34.73114	34.86388	35.62228	36.25042	37.12909	37.98381	38.62999	38.91792	40.70306	41.89266	42.17977	43.90404	44.68703	45.21252	46.50995	48.60729	48.37738	48.06144	47.74908	47.33582	46.68779	45.68304	44.59011	42.40971	40.95284	39.52098	37.40174	35.54015	35.70172	35.20850	35.51274	36.19898	36.73729	37.36949	37.83135	37.85393
36.21305	36.10395	36.10090	35.94747	35.85159	35.84387	35.84040	35.08350	34.13849	34.15834	33.81721	33.84403	34.42331	34.58945	34.79702	35.39684	36.25378	37.22011	38.03114	39.16590	40.68790	41.63013	42.96521	44.89806	46.20855	47.58214	48.34132	48.89325	50.21453	49.92218	49.27492	47.81660	47.35343	46.49792	44.76405	43.08113	42.35263	40.09559	38.23150	35.67274	34.96488	35.09871	35.30214	35.60205	36.43931	36.62829	37.56774	38.24757	39.99252	40.80328
36.04750	35.99773	35.89002	35.67794	35.11945	34.42454	34.34816	33.99149	34.01936	33.36796	33.44026	33.84438	34.39893	34.64473	34.97890	35.61798	36.65390	37.96468	39.61549	40.69208	41.84848	43.65217	44.95169	46.73961	48.04940	48.56747	50.26762	51.02480	50.62798	49.54021	48.75658	47.16618	46.16466	44.28598	42.79433	42.34939	39.93908	38.30342	35.73481	35.05570	35.10186	35.26312	35.60521	36.29852	36.55648	38.03528	39.50428	40.54694	41.87930	42.70348
35.74406	35.64873	34.93455	34.88781	34.23360	34.19792	33.31903	32.90396	32.95546	32.97853	33.41587	33.70842	34.52341	34.84040	35.13427	36.07294	37.89348	39.61958	40.72396	42.07674	43.67727	44.95579	46.68359	47.99289	49.25276	50.15636	50.74789	50.32853	49.54476	48.66732	47.02444	44.50555	42.19179	41.34263	39.69920	39.41750	38.24673	36.90754	36.66389	35.96757	35.33748	35.56298	36.64505	37.29482	39.08315	39.73099	40.79777	42.20520	42.60427	42.41235
35.55262	34.47225	34.14144	33.63671	33.58870	32.60995	32.49787	32.17865	32.36665	33.05400	33.17584	33.85555	34.45555	35.03396	35.53397	36.97776	38.75330	39.91323	42.08362	43.74911	44.95990	46.68787	47.78212	49.02122	49.70514	49.55619	49.39397	49.06416	47.84624	45.91253	44.05296	41.84171	41.13258	38.80396	38.29382	38.31522	37.58508	37.58153	37.03040	37.07602	37.33740	37.02348	37.14543	37.57817	38.88789	40.17580	40.45312	40.65341	41.72241	41.50137
34.45876	34.10533	33.53760	33.48644	32.56356	32.23523	31.71878	31.84406	32.01018	32.48196	33.13945	33.78453	34.73869	35.53727	36.81991	37.50051	39.40591	41.07461	43.26683	44.85362	46.69215	47.78650	49.01323	49.55876	49.25187	48.94706	47.19163	46.38898	44.95207	43.90458	41.48354	40.00360	38.32891	37.12922	36.99066	37.16125	37.58537	37.58181	39.29382	39.29057	37.78883	37.47070	37.45227	38.61816	38.77242	40.08656	40.04215	40.20209	40.01176	39.48634
34.05684	33.42733	33.32541	32.61227	32.27109	31.72984	31.84711	32.01361	32.25609	32.68945	33.74808	34.35002	35.56650	36.96637	37.69433	39.54498	41.28248	43.23158	44.75066	47.35102	48.46289	50.39022	49.46791	49.18674	48.89024	46.98719	46.02001	44.47877	42.42009	41.45391	39.87505	38.12406	35.83459	34.96602	35.14582	35.90230	37.32544	37.69198	39.31221	39.52388	39.28839	39.18431	39.02698	38.91767	39.39850	39.74364	39.59891	39.24074	38.30862	38.01355
33.12980	33.14059	32.41357	32.27421	32.00131	31.98329	32.07021	32.26915	32.77087	33.89431	34.65709	35.92299	37.28155	38.52805	40.27976	42.25280	44.44532	46.30417	47.47203	48.74337	48.97557	48.65882	48.99213	48.72963	46.84604	45.52604	44.25756	41.77887	40.49581	38.25468	36.49185	35.31504	34.55459	33.53814	33.71808	34.31184	35.68822	36.67558	38.08062	39.58894	39.50870	40.30798	40.16771	39.89619	39.74771	39.58671	39.17875	37.95897	37.73198	37.47322
32.31520	32.35292	32.02571	32.00439	31.98636	32.09843	32.35422	32.90805	33.99058	34.90872	36.13888	37.62534	39.40145	41.87111	43.24690	44.47556	46.58796	47.94199	48.70190	48.71324	48.41259	48.19460	47.31825	46.23039	44.12181	42.91732	41.03834	39.47022	37.26781	35.10414	33.92857	33.66723	33.47348	33.65392	33.94002	34.24903	35.34981	36.43754	38.08092	39.01871	40.59669	40.43788	41.32140	40.87295	39.53930	39.17022	37.96286	37.74597	37.26456	36.36104
30.22446	30.25230	30.27386	31.04962	31.60324	32.38085	32.99799	34.12345	34.92831	36.80034	38.30755	40.09002	42.35788	44.96053	46.08792	46.81476	48.15257	49.12045	48.54485	48.17801	47.89793	47.15567	45.14765	43.26284	42.43148	39.72036	38.49694	36.14213	34.38917	33.72800	33.36284	33.42892	33.59985	33.76503	34.05504	34.36941	35.53368	36.98111	38.71501	39.92389	40.44155	42.16424	41.93531	40.99628	39.39554	38.31734	37.75034	37.01281	36.46378	35.72866
30.25561	30.27679	30.43384	30.79526	31.91967	32.75806	34.11409	34.64321	36.80378	38.36089	40.68714	43.05436	45.05099	46.61759	48.98048	49.50178	49.66558	49.11202	48.25157	47.64088	46.18007	44.24548	42.73011	40.52646	37.87116	37.16608	34.65834	33.94828	33.12180	32.68914	32.87219	32.52292	32.70015	33.81588	34.18181	35.18620	36.65546	37.17568	39.49959	39.93582	40.29595	40.09291	40.97810	39.70174	38.39865	37.79045	37.05331	36.46706	35.76877	35.65014
30.68478	30.62812	30.82916	31.58841	32.25562	33.71333	34.51976	36.86374	38.41072	40.94355	43.13632	45.05342	47.40412	49.13654	49.69628	49.67087	49.24284	48.66645	47.67393	46.01084	43.91631	41.22640	39.20232	37.24356	35.92043	34.58029	33.95144	33.16004	32.69217	32.95324	32.98624	33.04018	33.36627	34.03421	34.96286	36.26266	37.03263	38.55417	39.19794	39.64777	39.55424	39.74545	39.70535	38.37199	37.83501	37.68357	36.48055	36.04213	35.81330	35.80804
31.29849	31.29547	31.82958	32.40331	33.72170	34.60300	36.95745	38.68552	41.11180	43.31540	45.60608	47.37789	49.55316	49.60043	49.24431	48.89577	48.55283	47.67907	45.56365	43.78019	41.23029	38.25894	36.46413	35.52107	34.66558	33.93787	32.80692	32.69562	32.90060	32.95351	33.18682	33.72989	34.03783	34.89606	36.03511	37.33711	38.40039	38.39809	38.90897	38.86067	38.85686	38.74110	38.41170	37.90620	37.76088	36.48385	36.33397	36.18436	36.11983	35.96103
32.43970	32.43661	32.92304	33.94042	35.91352	37.28280	39.64811	41.22292	43.84755	45.54902	47.32157	49.53772	49.47272	49.17756	48.75120	47.74641	46.70035	44.94185	42.78135	41.15196	38.35174	36.53146	35.69067	34.74442	34.00652	32.85828	32.77282	32.90407	32.92034	32.95378	33.47742	33.95607	34.85975	35.99049	37.23074	38.20441	38.19342	38.06083	38.07090	38.60737	38.65063	37.76233	37.56498	37.56179	36.81631	36.49318	36.34324	36.39886	36.45391	36.12710
34.14691	34.14367	35.45604	37.57286	39.11795	41.25684	42.29361	44.47491	46.04235	48.25880	49.19741	49.07236	48.89629	48.43589	47.56196	46.31812	44.87864	42.21208	40.30272	38.25135	36.44746	35.50707	34.67453	34.44041	34.21512	33.38616	33.29532	33.30336	33.10664	33.48094	33.78230	34.63969	35.74669	36.34008	36.97824	37.12846	37.25353	37.55307	37.64594	37.58881	37.76578	37.45297	37.11341	36.96064	36.90122	36.74869	36.49018	36.52456	36.45411	36.39526
36.35503	36.35159	38.16838	40.22700	41.59957	43.58403	45.14549	46.89085	48.31810	49.13268	48.87560	48.50797	47.79711	47.42305	44.52817	42.79682	41.69543	39.10326	37.43475	36.43019	35.07105	34.69950	34.93339	34.91666	34.91021	34.55185	34.21772	34.19328	34.35229	35.38555	36.17535	36.15057	36.23010	36.08731	36.06243	36.69079	36.68763	36.62692	36.65802	36.29464	36.47184	36.67022	37.11806	37.11052	37.84399	37.69141	37.62373	37.25993	36.57631	36.39545
38.82887	38.82550	40.93616	42.87568	44.15799	45.59019	47.12687	48.71933	49.04812	48.70200	48.29999	47.00126	46.09849	44.31348	42.70951	40.51899	38.58207	35.96544	34.45523	34.13031	34.32638	34.62404	34.93374	34.93062	35.74644	36.96096	37.53943	37.71944	37.72052	37.61879	37.33661	37.14787	36.72571	36.01465	35.98524	35.86481	35.45245	35.50097	34.99481	35.13356	36.03286	36.64715	37.15875	38.05780	37.82801	38.30178	37.77023	37.17525	36.29550	36.29801
42.24680	42.24312	43.76141	44.45346	46.80432	48.35123	48.70930	48.83906	48.58789	48.12734	46.43966	45.09975	43.86963	42.62370	39.51233	38.45879	35.89484	33.67366	32.66365	32.78069	33.05239	33.75396	34.67962	35.08792	37.05256	37.54201	37.89896	37.84674	37.62140	37.52460	37.21927	36.98841	36.65201	36.12040	35.89347	35.23135	34.90299	34.58210	35.16093	35.37762	36.16890	36.86098	38.04687	38.17614	38.56775	38.37766	38.24657	36.37338	36.13631	34.71940
43.95826	43.95444	45.71115	47.60361	48.19036	48.61259	48.58936	48.30526	47.95243	45.70457	43.72089	43.06278	41.11813	39.19805	36.53115	34.91785	33.22473	32.56424	32.23272	32.49625	32.85444	33.44628	34.65999	35.07006	37.33950	37.90155	37.82722	37.76466	37.52721	37.41169	36.99100	36.52463	36.12295	35.89601	35.16869	35.00057	34.96558	35.12751	35.60457	36.37934	37.08755	38.31536	38.50026	39.43228	39.17358	38.81033	38.37346	36.44098	35.43169	35.08059
45.71801	45.71402	47.49470	48.72962	48.52110	48.27234	47.82640	46.51016	45.49654	43.51508	42.65182	40.57178	38.22842	35.77383	34.32372	33.29996	32.71081	32.52046	32.60308	32.61872	33.31110	34.51016	35.03007	35.73054	37.45857	37.82981	37.76726	37.67045	37.43621	37.22123	36.57202	36.12548	35.51936	35.10931	34.64409	34.82214	35.12994	35.69648	36.50322	37.80411	38.87997	39.37666	40.43040	40.29979	40.09543	39.76446	38.85341	37.64565	36.48680	35.47765
47.50470	47.49768	48.68265	48.52419	48.17445	46.92778	46.13242	44.21130	42.49311	40.48104	39.13479	36.31379	35.09046	33.59254	33.30217	32.71298	32.52260	32.62099	33.45330	34.43712	34.47526	35.66904	35.66586	37.00512	37.31853	37.46857	37.36466	37.30879	37.22380	36.57456	36.18125	35.42598	35.11603	34.46885	34.48729	34.77247	35.12926	35.85548	37.68404	38.75285	39.36693	40.44242	40.53392	40.37778	40.17341	39.94289	39.75589	38.18703	36.74888	36.05446
49.81768	49.44704	48.49116	48.09079	46.89740	45.99126	43.67282	41.84703	40.48371	37.96320	36.22956	34.36710	33.22409	32.23530	31.97800	32.32898	32.59898	33.39710	34.39962	34.97717	36.49461	37.20951	37.36221	37.20426	37.09322	37.03763	36.97958	36.75192	36.09002	35.95583	35.23204	34.89757	34.18295	34.17305	34.09107	34.18975	34.76542	35.74664	37.57340	38.63930	39.17038	39.89474	40.33477	40.30639	40.17267	39.95389	38.87715	38.26297	36.86232	36.23851
49.59433	49.08275	48.09383	46.87463	45.86924	43.59605	41.70782	40.28073	37.62960	35.77663	33.42530	32.78300	32.21550	31.79453	31.97106	32.15922	32.48019	34.27054	34.79395	36.46146	37.06096	37.05761	36.93525	36.83755	36.51174	36.39333	36.29443	35.49100	35.38234	34.97003	34.77505	34.02418	33.13465	32.67517	32.65204	32.88294	33.97172	34.91863	36.06553	37.75763	38.75250	39.60244	39.83180	39.95386	39.82122	39.15823	39.08159	38.71455	37.80375	37.54273
48.94071	47.46590	46.39530	45.31025	43.52990	41.67874	40.26685	37.21283	35.77896	33.47358	32.93965	32.30237	31.79662	31.96478	32.07383	32.41333	32.98538	34.16891	35.65959	36.29354	36.17965	36.12980	36.03289	36.28437	36.19875	34.98470	34.94234	34.33542	33.69188	33.06112	32.37696	32.19947	32.04833	32.18782	32.19677	32.87817	33.77155	34.85781	36.06485	37.75692	38.75179	39.68130	40.13956	40.06461	40.06105	40.05753	39.61261	39.74755	39.26787	38.52446
47.39540	46.27658	44.81913	42.71988	41.31197	39.62032	36.75670	34.91286	33.41871	32.73658	32.26873	31.93062	32.09881	32.93360	32.93069	32.95847	33.92801	34.89293	35.66352	35.81735	35.74291	35.28257	34.82219	34.48110	33.88276	33.75070	32.98985	32.57545	32.63116	31.81737	31.94014	32.00259	32.02547	32.19899	32.71929	33.52745	33.80467	34.93166	36.09886	37.90946	38.97750	40.24107	40.92222	40.94237	40.86803	40.55898	40.76517	40.41096	40.46884	41.86235
46.04145	44.70028	42.66716	40.47242	38.66824	36.53271	34.32790	33.38541	32.15330	31.78374	31.84248	31.92984	32.04850	32.79185	32.84872	33.82674	34.78260	35.50790	35.41625	35.25064	34.93504	34.62418	34.37278	33.81386	33.00172	32.99874	32.04676	31.37471	30.95511	31.12533	31.86278	32.10936	32.12091	32.73312	33.48740	33.56697	34.62789	35.15505	36.94962	38.15990	39.03424	40.75694	40.95668	41.14965	41.29782	41.68649	41.72716	41.87920	42.10922	43.25850
43.59762	41.85872	40.46859	38.79740	35.81546	33.99242	32.84509	32.15540	31.31560	31.25072	31.15207	31.17248	31.86381	32.31694	33.20235	34.06395	34.28843	34.39522	34.57225	34.49170	34.35712	33.35967	32.44915	32.09385	31.63591	31.05046	30.31673	30.33354	30.62666	31.00888	31.36871	32.22733	32.31441	33.15289	33.56929	34.46368	34.88529	35.68870	36.92754	38.15372	39.79207	40.75619	41.19637	41.44797	42.92798	43.89728	44.02136	44.87447	45.00690	45.04171
40.62009	38.89894	36.64732	34.97827	33.65711	33.11235	32.57475	32.30075	32.23638	31.65829	31.50220	31.33605	32.19755	33.07535	32.92969	33.83321	33.72271	33.72413	33.63097	33.09839	31.97494	30.98764	30.04141	29.94926	29.81105	29.87420	30.36789	30.46817	30.72901	31.15808	31.48930	32.43045	33.26902	33.63540	35.03825	35.20641	35.49191	36.02221	36.96088	38.07290	39.76199	40.95616	41.22966	42.18119	42.84532	43.29691	43.89272	44.01675	44.86984	45.00224
38.17288	35.93931	35.00905	33.69077	33.16644	33.27807	33.42056	32.86629	32.86338	32.83630	32.75477	33.12318	33.08782	32.93181	33.31392	33.22519	33.04200	32.72831	32.66803	31.10164	30.29972	29.38281	28.89443	28.56119	28.95678	29.31170	30.06459	30.57052	31.16017	31.34121	32.33179	33.40200	33.67516	34.89141	35.14526	35.33132	35.83431	36.40634	36.96503	38.61794	39.69339	40.90859	41.20523	42.14841	42.37018	42.66487	42.70455	42.80540	43.67732	44.59302
34.92893	34.09942	33.17088	32.91270	33.28019	33.46724	33.70064	33.73407	34.56988	34.91017	34.96930	34.82008	34.59544	33.89109	33.22735	33.04421	32.41935	31.99969	30.90393	29.57463	28.43740	28.10349	27.85980	28.77176	29.11386	29.56711	30.30717	30.90436	31.46109	32.34113	33.42444	33.74864	34.71514	35.14764	35.24011	36.04909	36.32378	36.40564	37.09202	38.61720	39.57561	39.99346	41.05558	41.30732	42.17583	42.36422	42.31591	42.38663	42.39980	42.64661
33.64549	33.17298	32.91473	33.02644	33.46935	33.70272	33.79481	34.70731	35.01710	35.59891	35.47054	35.07547	34.53917	34.05467	33.34134	32.42151	32.00179	30.55368	29.57661	28.43926	27.72641	27.91690	28.05707	28.95003	29.77261	30.54082	31.02226	32.44785	32.61584	33.88145	33.93812	34.77020	35.33598	35.25891	35.91800	36.03284	36.28262	36.49602	37.37226	38.63509	39.60357	40.11111	41.08673	41.35045	42.21896	42.33523	42.35982	42.40273	42.50393	42.64590
33.17501	32.86628	33.00456	33.18948	33.52173	33.83288	34.71167	35.09671	35.70539	36.29744	36.03591	35.36719	34.71439	33.89043	33.18526	32.31419	30.55592	29.57878	28.45480	27.67878	27.86932	28.00080	28.17154	29.59196	30.81027	32.18523	33.08841	34.43081	34.42783	35.28667	35.75065	35.69874	35.65021	35.92041	35.92365	35.96517	36.08007	36.45705	37.37154	38.66753	39.60284	40.44154	41.05154	41.75469	42.33810	42.92574	42.92205	42.50685	42.64888	42.77938
33.20290	33.00663	33.19150	33.28069	33.50264	34.67906	35.06635	36.10899	36.48969	36.36110	36.08844	35.16987	34.54113	33.18740	32.20436	30.55794	29.42413	28.40926	27.49787	27.71340	27.89949	28.06812	29.10390	30.55033	32.05350	32.85146	34.08066	34.43007	35.44469	35.84422	36.37339	36.80331	36.75895	36.46107	36.40835	36.40511	36.05491	36.22503	36.45314	37.65172	38.88390	39.75610	40.38503	41.53452	42.41949	42.52514	42.54446	42.73898	42.87107	43.66876
33.10767	33.07256	33.18842	33.40421	34.56639	34.92408	35.97616	35.89563	36.09659	36.04170	35.70150	34.54334	32.93975	31.44189	30.33878	29.00124	27.96007	27.03820	27.34241	27.84757	28.07169	29.10579	30.14919	31.40410	31.50417	32.41640	33.75269	34.42935	35.44395	35.84347	36.91148	36.85297	36.84532	36.71796	36.40761	36.23620	36.05420	36.22432	36.30024	36.59883	37.64779	38.52986	39.64557	40.51754	41.53013	41.75391	42.52670	42.87399	43.67179	44.01991
33.10472	33.00490	33.06877	34.22514	34.81644	35.87265	35.73741	35.60070	35.47623	35.27274	34.14650	32.87178	31.44398	30.25828	28.97193	27.37292	26.95745	27.09408	27.47659	28.20771	29.30494	30.26500	31.19710	31.41055	31.47825	31.87957	32.69411	33.86681	34.96013	35.89176	37.02373	36.89266	36.81499	36.41004	35.82790	35.82473	36.04041	36.13268	36.19951	36.36707	36.59501	37.59487	38.52587	39.75956	40.62757	41.70017	41.98085	43.11553	43.95703	45.36631
33.19876	33.19590	33.53228	34.15229	34.67457	35.73962	35.60291	35.45831	34.46606	33.88996	32.87387	31.51911	30.26027	28.94697	27.37392	26.54340	26.69683	27.21421	27.88343	29.30680	30.07954	31.30149	31.52319	31.78707	31.87225	31.96117	32.58695	33.55331	35.00795	35.89101	37.05032	36.88027	36.82581	36.40929	35.82718	35.82401	35.06954	35.17052	35.25704	35.72163	36.30075	36.98784	37.79815	39.70750	40.66293	41.55621	42.27216	43.48730	44.78948	46.03569
34.03758	33.75888	33.75589	34.36508	34.57829	34.99887	34.96466	34.39035	33.81247	32.87651	31.53624	30.23439	28.58617	27.40261	26.54611	26.62988	26.73932	27.21358	28.20398	29.40501	30.07886	31.28969	31.99806	32.02462	32.51899	32.57435	33.26294	33.38451	34.95817	35.31907	36.94716	36.87949	36.82505	36.75087	35.93807	35.18682	35.06884	34.98439	35.25636	35.38262	36.30008	36.98716	37.92756	39.64343	40.94645	41.96582	43.30526	44.79020	46.69153	48.64410
34.29213	34.28917	34.36715	34.55452	34.51645	34.33887	34.19117	33.66121	32.23539	31.26414	29.99721	28.56017	27.38404	26.50831	26.58439	26.74105	26.85658	27.51273	28.98801	29.71568	30.43961	31.22440	31.98625	32.40011	32.56449	33.03412	33.14913	34.08651	34.75188	35.12337	36.20894	36.80617	36.76914	36.42950	35.41217	35.19129	34.91891	34.98370	34.76096	35.25269	35.93213	37.03848	39.24147	40.20000	41.68373	42.87347	44.79325	46.69465	48.70732	50.33855
34.52607	34.47183	34.44557	34.38404	34.20655	34.05880	33.66330	32.23747	31.00173	29.25093	28.50219	27.17151	26.38601	26.37921	26.59018	26.76432	27.38880	28.23222	29.54050	30.43436	30.89809	31.20570	31.62213	32.05581	32.31643	32.45153	32.86026	33.04444	33.90985	34.62444	35.00642	35.07850	35.10975	35.31957	35.30076	35.20857	35.20555	34.92509	35.02086	35.55949	36.25256	36.77932	38.99376	39.94308	41.54164	42.69717	44.62322	47.69619	50.40189	51.42734
35.40075	34.62724	34.33288	34.08849	33.94995	33.68647	32.26421	31.00373	29.26267	28.47518	27.15359	26.17441	26.21433	26.37856	26.58954	27.32006	28.23397	28.70821	30.42193	30.90718	31.01748	31.54616	31.60495	31.69486	31.89995	32.31293	32.42509	32.56712	32.89688	33.40462	33.86676	33.91242	33.95477	34.17920	34.72203	34.86156	35.01384	34.89089	34.92134	35.46861	36.16553	36.29724	37.56196	38.78740	39.93890	41.53743	43.93676	47.05944	49.79948	50.24153
35.72124	35.08669	34.15401	33.92245	32.70087	32.24038	30.86751	29.26455	28.47693	27.13176	26.15245	26.13582	26.15589	26.25478	26.48485	27.31941	28.23331	29.31389	30.48496	30.92470	31.50025	31.56442	31.69687	31.90205	32.17709	32.30852	32.29269	32.32275	32.35696	32.42489	32.49797	33.08755	33.58971	33.78222	34.01412	34.45007	34.00440	34.05645	34.19169	34.62315	35.16346	35.89300	36.00901	37.38133	37.95213	38.81615	40.50827	43.36433	46.47318	49.53025
35.58027	35.08075	33.94839	32.68647	31.88982	30.81456	28.76297	27.81013	27.08825	26.15412	25.99523	26.01532	25.78771	25.90731	26.36704	26.92752	27.55215	29.31321	30.48425	31.29630	31.49953	31.89927	32.18369	32.17921	32.31427	32.30781	32.29198	32.22535	32.22260	31.97087	32.06986	32.37770	33.22403	33.32137	33.44636	33.42144	32.88610	32.44545	32.16772	32.35450	33.05172	33.96663	34.21677	35.09685	35.46454	35.74642	37.61790	39.01715	41.07827	42.29121
35.08286	33.95052	32.96274	31.89523	29.98966	28.76472	27.81182	26.81788	25.97433	26.01801	26.13011	25.96551	25.96329	25.97543	26.65920	27.13539	27.95214	28.75084	29.77929	31.29558	31.54822	32.09911	32.19430	32.19155	32.20253	32.19978	32.12667	32.12384	31.85362	31.85089	31.79333	31.87494	32.84241	33.00621	32.93557	32.49393	31.78396	31.26871	31.26593	31.36111	32.18890	32.26150	32.95629	33.64184	33.74141	34.07326	34.91163	35.83599	37.06071	38.28163
33.91624	32.97251	32.17529	30.04459	28.93678	27.81351	26.80301	25.99409	25.97744	25.84454	25.73243	26.14487	26.18333	26.88150	27.57755	27.95393	28.66191	28.83397	29.80538	30.56050	31.54750	32.09863	32.20269	32.20414	32.20182	32.17232	31.96369	31.84947	31.71242	31.54798	31.46951	31.43131	31.48925	32.39675	32.39394	31.68384	31.11580	31.14631	30.52149	30.55117	31.12949	31.66275	31.99170	32.15168	32.20185	32.69247	33.59327	34.12579	34.55278	36.47233
32.72902	32.17731	30.35778	28.93852	28.12983	26.86543	26.09019	25.94654	26.06081	26.18333	26.20792	26.30051	26.99881	27.79884	28.82028	29.40281	29.75633	29.91382	30.51317	31.49325	31.73014	31.97208	32.20197	32.19923	32.20060	31.96570	31.85158	31.71444	31.60229	31.37306	31.25286	31.25016	30.42696	30.23898	30.23193	30.01956	30.01698	30.02359	29.82203	29.85594	29.91534	30.69690	30.82788	31.37005	32.03282	32.31191	33.06282	33.82872	34.36760	34.68451
31.33955	30.35968	29.35765	28.13151	26.81745	26.09175	25.90384	26.03769	26.22530	26.56044	27.12427	28.10071	29.19018	29.84275	30.51219	30.55944	30.59794	31.35443	31.69025	31.69635	31.88264	31.92513	31.87362	31.81941	31.80838	31.79114	31.67334	31.56109	31.41004	31.25497	30.58212	29.76214	28.92010	28.92202	28.58988	28.50091	28.54663	28.94501	29.03955	29.29240	29.32266	29.55874	30.26843	30.86511	31.44954	32.33055	33.07061	33.82812	34.36700	34.65482
30.24284	29.26914	27.68752	26.79547	25.57558	25.74682	25.96685	26.17237	26.47769	27.87812	29.38634	30.56036	31.23885	31.96108	31.92092	31.65029	31.55405	31.56863	31.61084	31.73160	31.70281	31.65739	31.45297	31.39139	31.41657	31.29435	31.20444	31.10937	30.60761	30.24685	29.76839	28.69851	28.25737	27.78985	27.62301	27.62132	28.17107	28.30726	28.64593	29.05139	29.05835	29.17422	29.68261	30.50489	31.07514	32.34820	32.87339	33.83281	34.42656	35.06558
28.47757	27.23776	25.68804	25.14182	25.03086	25.17337	25.86014	26.24372	27.69241	29.26841	30.48428	31.24070	32.05184	32.35154	32.31875	31.98007	31.64574	31.64308	31.67395	31.79472	31.72821	31.65667	31.53741	31.39717	31.28596	31.15438	31.11143	30.32360	30.24878	29.14369	28.72220	28.24131	27.79171	27.32783	27.32551	27.63019	28.17049	28.21427	28.31303	28.57285	29.04135	29.14694	29.41498	30.27632	30.65721	31.80470	32.57299	33.83911	34.67634	35.39865
26.07188	25.15659	24.99452	24.77593	24.74884	24.86557	25.26705	26.07785	27.52263	28.93916	30.22182	30.55721	31.99387	32.35075	32.34805	32.24111	32.06714	32.06445	32.11799	32.08586	32.05458	31.91374	31.76752	31.62852	31.41561	31.09204	30.32561	30.07583	29.14554	28.72411	28.10666	27.75129	27.35994	27.35754	27.35523	28.21451	28.21609	28.31495	28.35069	28.58296	29.06759	29.22790	29.45954	29.87636	30.61146	31.79090	32.54159	33.71540	34.67574	35.41479
24.69403	24.69367	24.77737	24.75028	24.86709	24.88305	25.36047	25.89528	26.87691	28.38827	29.06213	30.22324	30.96920	32.20865	32.27312	32.26598	32.11399	32.11106	32.07140	31.99589	31.91580	31.84374	31.62999	31.52673	31.09398	30.55662	29.83052	29.07746	28.62450	28.10853	27.67695	27.36366	27.28733	27.35896	27.78150	28.22832	28.39272	28.45622	28.48948	29.09359	29.54111	29.53853	29.66646	29.87581	30.67663	31.81917	32.54101	33.71481	34.70521	35.45524
24.00909	24.00708	24.27534	24.66684	25.18363	25.45549	26.06760	26.85168	26.92826	28.57507	29.15166	29.37785	30.94923	31.46143	32.26657	32.14609	32.11422	32.07333	31.87235	31.43123	31.38472	31.56400	31.47827	31.01983	30.60768	29.89549	29.00324	28.65881	28.14629	27.63461	27.43861	27.43631	27.40646	27.77604	27.82921	28.31026	28.45803	28.49140	29.16423	29.75108	29.90064	31.01497	31.24170	31.32883	31.46342	32.07267	32.59834	33.72852	34.93270	35.52809
24.08912	24.08711	24.65381	25.18507	25.49647	26.70671	28.08390	28.65759	28.57993	29.17008	29.18579	30.07230	30.35312	31.38083	31.61156	31.99540	31.92608	31.81939	31.69058	31.38661	31.25358	31.19242	30.98698	30.02827	29.96908	29.07678	28.70792	28.34337	28.08195	27.75590	27.67990	27.74785	27.95320	27.95131	28.36422	28.45984	28.81794	29.16619	29.65343	29.88776	30.84103	31.26566	31.36839	31.60758	31.95368	32.53809	32.96737	33.72997	35.00556	35.63004
24.21755	24.55829	25.14104	25.55976	26.68071	28.08551	28.72850	30.22846	31.16413	31.16154	30.98599	30.30435	30.60960	30.92029	31.41653	31.86219	31.82130	31.70895	31.50836	31.38414	31.19444	30.74601	29.86882	29.86632	29.21148	29.15932	29.05609	28.84581	28.54699	28.27586	28.31688	28.31453	28.56440	28.58930	28.96105	28.95856	29.26960	29.65541	29.88965	30.17894	30.84044	31.37041	31.57114	31.82694	32.21186	32.33420	32.96678	33.79471	35.10751	35.74699
24.67441	25.14255	25.52224	26.58805	27.62205	28.61678	30.23019	30.94072	31.22522	31.22264	31.21994	31.05143	30.89066	30.88800	30.82136	31.24261	31.66349	31.51024	31.32526	31.13740	30.44158	29.78118	29.60423	29.21337	29.15322	29.05787	29.05546	29.08941	29.35943	29.65472	29.81328	29.85370	29.95821	29.95810	30.22889	30.25858	30.61241	30.65650	30.66374	31.18311	31.64937	31.85003	31.98503	32.25103	32.28375	32.33361	33.51490	33.73663	34.11618	35.28525
25.33441	25.47422	26.64311	27.52945	28.55588	29.76406	30.34277	30.87682	30.98336	30.98905	31.05299	31.05930	31.05675	30.82315	30.77921	31.13216	31.16829	31.10479	30.88933	30.32799	29.69646	28.83501	28.81541	28.69419	28.69935	28.83916	28.89869	29.08877	29.35880	29.59522	29.81265	29.86146	30.26845	30.65424	31.12840	31.35422	31.78328	32.59598	32.68418	32.67396	33.08790	33.17134	33.98412	33.79163	33.78872	33.82440	33.64500	33.86107	34.14024	35.33690
26.40969	26.59516	27.71412	28.51213	29.24828	30.06008	30.38712	30.68417	30.89581	30.96837	30.96570	30.96315	30.96474	30.98923	31.23975	31.29202	31.14929	30.95491	29.91850	29.12700	28.83686	28.39457	28.10483	28.17045	28.44212	28.69633	28.86699	29.13619	29.32019	29.54799	29.73313	30.05833	30.17241	30.53850	31.12777	31.68861	32.54819	32.73155	33.21366	33.69853	33.92749	33.98628	33.95192	33.94915	33.83327	33.87512	33.94211	34.23581	34.85198	35.33630
26.52215	26.70761	27.82312	28.87476	29.30545	30.10443	30.36780	30.65998	30.71671	30.96760	30.93264	30.93422	31.01408	31.30590	31.55251	31.48557	31.28857	30.61689	29.67947	29.15363	28.89379	28.64021	28.15563	28.18699	28.40302	28.64959	28.80177	29.02725	29.00748	29.15153	29.37106	29.56476	29.87694	30.05408	30.53537	31.17674	32.03323	32.68629	33.35955	33.66139	33.84893	33.93435	33.93157	33.94851	33.84374	33.88807	34.03199	34.29679	34.97394	35.35332
26.61636	26.80183	28.07560	29.03924	29.83417	30.36951	30.56833	30.59648	30.79161	30.75299	30.73578	30.77032	30.82449	31.30515	31.55175	31.48482	31.38348	31.10776	30.68637	29.83915	29.34488	29.07444	28.72778	28.49026	28.62564	28.72908	28.72671	28.74804	28.56882	28.37728	28.35347	28.35113	28.66091	28.71440	29.65225	30.32868	30.97013	32.03001	32.97034	33.32365	33.65281	33.67884	33.67609	33.68912	33.81847	34.00433	34.16822	34.41528	35.06880	35.52680
26.80328	27.36188	28.56751	29.83288	30.58272	31.03601	31.01552	30.83007	30.71375	30.47512	30.39600	30.39347	30.43091	30.63658	31.01175	31.09450	31.10959	31.05772	31.04105	31.01778	30.80532	30.76977	29.88620	29.01896	28.99941	28.76815	28.76580	28.29896	28.30776	28.19226	28.19624	28.19393	28.21207	28.46932	28.68976	29.67043	30.43729	31.13763	32.03135	32.97172	33.30181	33.64930	33.70109	33.69958	33.76425	34.05426	34.31147	34.58304	35.24229	35.87483
26.57899	27.13758	28.08135	29.57038	30.42120	30.88828	30.78497	30.70356	30.59635	30.32391	29.85087	28.58994	28.61685	28.91918	29.11489	29.18128	29.55139	30.96109	30.96328	30.96060	30.95472	30.76684	30.38961	29.86926	29.42760	28.90111	28.57378	28.54340	28.40947	28.39901	28.28144	28.27913	28.47118	28.67771	29.24711	29.78523	30.60731	31.13350	31.86440	32.65893	33.44492	34.00401	33.96895	33.74852	33.76363	33.90788	34.17537	34.58244	35.87720	38.16827
24.66317	24.66113	26.59918	27.49104	28.91283	29.76343	30.01439	29.99129	29.86949	29.52256	28.06656	27.50603	27.24619	25.79732	26.07122	26.43867	27.54391	28.82009	29.55456	30.50522	30.46247	30.27849	29.87720	29.48593	29.38877	29.02448	29.02755	28.70012	28.56956	28.53000	28.89558	29.43501	29.51003	29.73980	29.91047	30.60917	31.10215	32.01590	32.73843	33.55645	34.20695	34.46241	34.35385	33.97789	33.76301	33.89294	34.16039	34.98735	35.89371	38.41525
18.96454	18.96293	20.77214	22.42427	23.79899	24.84479	24.88999	24.80264	24.76953	24.66378	23.74098	22.65049	21.92159	20.45860	20.65323	21.41299	22.81034	24.29042	26.45653	26.84706	27.07070	27.41068	27.83109	27.93616	28.15401	29.05515	29.05280	29.05031	29.02207	29.45053	29.59398	29.71844	29.84447	30.51027	30.88802	31.14923	32.01938	32.92278	33.82601	34.44330	35.63944	35.49664	35.24064	34.84476	34.00000	33.99727	34.58524	35.02670	35.89311	38.02794
9.924279	9.923415	11.34290	13.24080	14.63782	16.10770	16.10628	15.44225	14.80474	13.93131	12.85882	12.12771	11.19027	10.97304	11.02755	11.77595	13.63222	16.17511	17.39464	17.53515	17.91212	18.24847	20.38555	25.93184	27.23438	28.18736	29.05710	29.04968	29.48090	29.53844	29.64404	29.71017	29.84385	29.99787	30.91919	31.33897	32.31981	33.13992	34.43141	35.86230	36.53069	36.92850	36.78573	35.89105	35.55533	34.89359	34.98037	34.90622	35.40672	36.81084
2.741431	2.741195	3.582854	4.482397	5.301039	5.705091	5.702070	4.979000	4.668049	3.987330	3.297682	2.467665	2.326112	2.368762	2.737640	3.474838	4.654130	6.047534	7.768580	9.231513	12.06237	15.40760	18.57981	22.95554	26.45214	28.05922	29.05647	29.51790	29.43631	29.52671	29.52418	29.59031	29.36275	29.70397	30.60114	31.52238	32.43432	34.43364	35.66301	37.26292	37.65696	37.49061	37.35692	37.17726	36.30595	35.55182	34.97975	34.86524	35.21151	35.97528
1.337606	1.334975	1.334857	1.383215	1.385207	1.397943	1.397828	1.351369	1.351251	1.360826	1.376590	1.322054	1.331781	1.417064	1.664822	2.085481	2.779524	3.814385	5.841496	8.265368	11.28244	15.47637	18.63950	22.95504	26.45156	28.06156	29.03508	29.52219	29.43567	29.46028	29.45776	29.22840	29.31512	29.94402	30.50834	31.52178	33.53162	35.66532	37.26515	37.75919	37.59300	37.39251	37.10940	36.95452	36.25891	35.28432	34.58817	34.03232	34.59793	36.08344
1.069461	1.094666	1.126184	1.126092	1.077538	1.100837	1.100749	1.125939	1.157689	1.263627	1.267048	1.317114	1.356087	1.492270	1.778237	2.251330	3.067385	4.202320	6.235096	8.617012	11.50119	16.39894	21.81297	26.34693	27.71148	28.27895	29.01497	29.51408	29.46203	29.45965	29.52099	29.02738	29.18559	29.76009	30.50776	31.66134	34.44080	36.74206	37.61134	37.55121	37.49489	37.11168	36.60772	35.67535	35.13213	34.13182	33.64914	33.78543	34.50501	36.08287
1.069432	1.069346	1.100865	1.077597	1.077510	1.090275	1.100973	1.100885	1.145747	1.151292	1.293741	1.356756	1.516147	1.794905	2.415061	3.199898	4.238466	6.262450	8.617479	11.51146	16.37235	21.76153	26.32823	27.69299	28.26038	28.99643	29.56326	29.63120	29.37671	29.40214	29.26546	28.92939	29.25602	29.75951	30.53953	31.74907	34.59420	36.52701	37.34577	37.20102	36.99230	36.60553	35.51815	35.07530	33.83110	33.43322	32.97817	33.37297	34.59304	36.23061
1.066126	1.069066	1.069226	1.069140	1.073339	1.089131	1.089045	1.126320	1.172442	1.218325	1.434477	1.631940	1.939961	2.685398	3.670123	4.921850	6.799246	9.135605	12.81977	17.83725	23.17409	26.24218	27.64206	28.22614	28.93332	29.04581	29.29379	29.36815	29.27492	29.06416	28.60758	28.75203	29.11156	29.70985	30.96282	32.46017	33.83479	34.18486	36.06850	35.87403	35.21115	33.99806	33.50826	32.76171	32.23117	32.35392	32.34442	33.89498	35.00809	36.76147
1.066097	1.066012	1.068945	1.069112	1.040736	1.050482	1.131624	1.176211	1.305618	1.498355	1.849432	2.160930	2.894831	4.207488	6.175970	9.069154	12.54762	17.43752	22.69743	24.85989	26.57537	27.49856	28.14935	28.53379	28.56633	28.99961	28.92408	28.83867	28.67124	28.41276	27.67148	27.99327	28.58477	29.31767	30.91314	32.44795	33.26299	33.62188	33.45430	33.17700	32.50479	32.30489	31.80539	31.18016	30.47442	31.28554	32.62393	34.35907	36.06286	38.43650
1.066069	1.065983	1.067909	1.023648	1.053567	1.099113	1.285183	1.430736	1.748774	2.201845	2.920848	3.737826	4.862520	6.941792	9.724141	13.45229	18.35682	23.16668	25.77059	27.28137	27.44709	27.63196	28.33294	28.53068	28.54883	28.55420	28.87204	28.78663	27.94536	27.54636	27.47445	27.76795	28.25752	28.69675	30.79220	32.28860	33.18244	33.57602	33.40845	33.10539	32.36866	31.86256	31.18204	30.32525	30.61937	31.44126	32.81894	34.69510	38.20365	41.46090
1.066040	1.067972	1.072166	1.102082	1.185446	1.387344	1.650252	2.130431	3.088096	4.162522	5.353832	6.895289	8.996185	12.48228	17.16113	22.21495	25.66265	26.08275	26.90398	27.41089	27.60363	27.98855	28.27391	28.42485	28.51293	28.57824	28.52880	28.43648	28.31069	27.89317	27.47386	27.61444	27.90030	28.33476	30.26993	31.96226	32.93853	32.93631	33.16630	32.99452	32.40662	31.96627	31.27566	30.75891	30.98792	32.14495	33.12046	35.71181	38.51620	42.54839
1.090465	1.090381	1.109954	1.191555	1.387411	1.888353	2.631093	3.857378	5.249467	7.453364	9.827032	13.85126	18.34053	23.49688	25.53077	25.91807	26.09265	26.90547	27.39719	27.58208	27.96149	28.25465	28.39668	28.46740	28.58633	28.57289	28.52817	28.38147	28.31763	27.86724	27.47328	27.41894	27.58145	28.02685	29.38165	29.92430	31.57913	32.60191	32.71392	32.40855	32.13286	31.51367	31.70109	31.62432	32.13451	33.03825	34.01844	36.31247	38.56807	41.56856
1.156386	1.135229	1.197914	1.358731	1.887682	2.768116	4.278776	6.344863	9.292105	13.59863	18.86057	23.81319	25.21523	27.23559	27.28335	27.35601	27.54509	27.51287	27.60024	27.76866	27.94544	28.07504	28.42186	28.49739	28.49499	28.55169	28.43567	28.31927	28.19186	27.62550	27.20301	27.10931	27.20966	27.34226	27.99226	29.16505	29.55334	30.51715	30.60952	30.63352	30.83362	31.39308	31.62616	32.13657	32.45922	34.02044	36.31479	38.45981	41.00357	41.27682
1.333595	1.333501	1.443068	1.833556	2.474011	3.962513	6.087421	8.995892	13.50545	18.79661	23.79313	25.19201	27.06325	27.21977	27.32796	27.41092	27.54444	27.65962	27.77884	27.76801	27.97186	28.01617	28.19755	28.49765	28.50965	28.59018	28.46999	28.22844	28.14555	27.18796	26.92788	26.36387	26.46309	27.14300	27.17166	27.84187	29.08243	29.26289	28.84626	29.01054	30.42073	30.86070	31.79147	32.19499	33.79388	36.23675	38.42270	40.97538	41.27524	41.83901
1.598436	1.598339	1.932654	2.474120	3.962699	5.172113	7.190916	10.52673	15.30174	20.72580	23.97496	25.20297	26.36268	27.10796	27.24498	27.26692	27.55619	27.83450	27.88170	28.05833	28.13283	28.30564	28.39187	28.51378	28.75577	28.83822	28.95376	28.49460	28.15429	27.14167	26.26756	25.99751	26.04711	26.40480	26.98416	27.17403	27.45357	27.72669	27.93792	28.36515	29.25238	30.73825	31.83660	32.68917	34.60617	36.62582	38.67523	40.88155	40.92303	41.32452
2.758654	2.758514	3.579560	4.260132	5.172355	7.191254	10.26902	14.98927	20.43244	21.84011	23.95202	24.99648	25.28504	26.18847	26.29697	27.12774	27.38949	27.90492	28.16386	28.34650	28.39239	28.51959	28.60513	29.10541	28.95090	28.90809	28.68854	28.45249	27.57866	26.96751	25.90117	25.79624	25.84313	26.17201	26.37451	26.59031	27.36265	27.69984	28.04170	28.49520	29.32852	30.72356	32.09059	33.27278	35.00948	36.78030	38.67458	40.73851	41.02811	41.06503
5.162649	5.162354	6.880829	8.749109	11.89711	15.59496	18.71541	20.15208	21.27468	21.52849	22.80797	24.25270	25.15259	25.41538	26.43295	27.24583	27.46167	28.30324	28.43248	28.57041	28.85209	28.94366	29.25302	29.14516	28.93033	28.75621	28.60644	27.59912	26.95317	25.82621	25.69715	25.48697	25.53663	26.00209	26.41774	26.74822	27.48369	28.06813	28.49682	29.33021	30.41034	31.26103	32.48468	34.64758	36.78241	38.35831	39.43142	40.88820	41.23920	41.66126
9.988144	9.987468	14.18432	18.00144	21.22921	22.29867	22.29689	21.10959	21.27414	21.41600	21.64856	23.09520	24.40890	25.20507	26.38068	27.46035	28.24294	28.36891	29.50821	29.61564	29.89723	29.89181	30.28275	30.04021	29.75428	28.67585	28.15390	27.59851	26.17303	25.83856	25.07596	25.13734	25.59446	25.88301	26.58071	27.18188	27.92254	28.56669	29.60294	30.41207	31.26297	32.43827	34.56784	36.07399	37.30544	38.44573	39.57450	40.79762	41.58611	41.68395
15.73093	15.72978	19.89542	22.29347	22.93717	23.12392	22.66956	22.44936	21.30364	21.43533	21.70811	23.12145	24.36908	25.16573	26.52375	27.34070	28.21873	28.36824	28.95272	29.53885	29.61271	29.92023	30.28207	30.32698	29.99828	29.55731	27.95643	26.46525	25.79631	24.81038	24.65922	25.01110	25.36568	26.05512	26.79967	27.74652	28.56829	30.00939	30.55858	31.57274	33.42789	34.56981	36.07603	37.30781	37.48324	38.58882	39.24349	40.90743	41.64916	42.86205
18.09165	20.02592	22.30330	23.13204	23.78723	23.73902	23.14729	22.50588	21.94441	21.91472	22.58095	23.57786	24.74207	25.35742	26.53780	27.20045	27.55429	28.23180	28.58587	28.96839	29.53593	29.80143	30.36717	30.22633	29.87973	29.46475	27.93295	26.39941	24.75442	24.13779	24.48899	24.91506	25.59238	26.24853	27.74823	28.56990	30.01106	30.51733	31.90510	33.37897	34.57195	35.87619	37.53486	37.61073	38.69314	39.04816	40.91000	41.73211	42.77212	45.29318
20.02691	21.48712	22.57487	23.82498	23.78660	23.78159	23.18045	22.29909	21.94385	22.05142	23.02188	23.69427	24.99417	25.58524	26.25243	26.63865	26.74231	27.02628	27.35145	28.47879	29.41246	30.32770	30.19598	29.98128	29.40483	28.10113	26.37822	24.40965	24.10587	24.20780	24.42005	24.76348	25.65056	26.25787	28.24033	29.75670	30.48204	31.87287	33.24369	34.92113	35.86845	36.81162	37.61283	38.69558	39.59082	41.35851	42.14899	43.64024	45.58787	45.61870
21.50284	22.09840	23.30725	23.82434	23.78596	23.43384	22.75465	22.29852	22.31517	22.44878	22.96047	24.35330	24.99356	25.61789	26.13179	26.59368	26.88781	27.02566	27.77651	28.37407	29.09021	29.23987	29.07547	28.93584	28.03938	25.80272	24.20903	23.91166	23.97587	24.24379	24.48485	24.88898	26.21115	27.37158	28.54734	29.95319	31.22402	32.74364	34.71746	35.23778	36.35681	36.86203	38.34320	39.41738	41.20491	42.09501	43.56924	45.42965	45.88967	46.36925
22.12433	22.67657	23.59610	23.66073	23.62411	23.42657	23.19266	22.61197	22.53515	22.67023	22.95991	24.02896	24.64277	25.40228	26.16345	26.66400	27.02709	27.77796	28.12071	28.47883	28.79949	28.52388	28.38432	27.42948	24.92096	23.73405	23.20536	23.48977	23.80524	24.26960	24.65297	25.26490	26.23233	27.95270	29.36011	30.26018	32.48872	33.51827	34.95019	35.45213	36.70915	37.80349	39.01307	40.47251	41.55311	42.93402	43.57063	45.39791	45.54230	46.10909
22.69839	22.68764	23.62204	23.75842	23.65601	23.64184	23.44944	23.24966	22.57555	22.71734	22.94777	23.30593	24.07620	25.42973	26.18751	26.83414	27.43586	27.90281	28.42702	28.92990	28.62622	28.45889	27.43572	24.92250	23.63875	23.38077	23.46193	23.51285	23.81056	24.40741	24.88146	25.67242	26.40569	28.00690	29.80096	30.85616	32.63084	33.80376	35.14309	36.12882	37.87757	39.09237	40.48291	41.52386	42.79104	43.50463	44.27068	45.17817	45.42473	46.10831
22.79727	23.43853	23.69526	23.75779	23.67804	23.72153	23.64459	23.29815	22.73833	22.82247	22.94720	23.53176	24.21080	25.63490	26.21313	26.74300	27.81056	28.40705	28.77999	28.80359	28.60592	27.98114	26.24342	24.52983	23.56091	23.33779	23.46216	23.60844	23.89954	24.31170	25.43753	25.99826	27.21148	28.82889	30.21181	32.10349	33.17976	34.82713	36.09677	37.25322	38.45959	40.47190	41.52130	42.74486	44.09902	44.18156	44.66927	44.86658	45.43985	45.68163
23.53503	23.46380	23.75643	24.28233	24.47524	24.00638	23.64397	23.04297	22.80703	22.89990	23.17154	24.10294	24.60217	25.86386	26.57219	27.25979	28.07013	28.42358	28.63950	28.39670	28.25317	27.63501	25.41100	24.21564	23.40569	23.41351	23.41620	23.61517	23.89274	24.42317	25.62100	26.77534	28.27372	30.14241	31.79175	32.63070	33.92665	35.20061	36.41547	37.76264	39.38552	41.15522	41.58992	43.82423	43.99063	44.10352	44.66372	44.86582	45.43909	45.68087
23.47141	23.46317	24.11902	24.47649	24.43958	24.21512	23.46856	23.04237	22.91998	23.00019	23.13570	24.10135	25.16132	25.80313	27.15957	27.37147	28.35604	28.28515	28.37581	28.25468	27.63671	26.09710	24.84498	24.09676	23.46823	23.41026	23.55105	23.77758	24.13660	25.09443	26.25998	27.53604	29.24680	30.77122	32.44017	33.56247	34.73331	35.64317	36.69634	37.96246	39.52625	41.15448	42.53049	43.33052	43.97923	44.08770	44.10528	44.69514	44.94936	45.65771
23.47078	23.64543	24.08311	24.48055	24.47393	24.21920	23.17020	22.92649	22.93752	23.08093	23.59204	24.68476	25.09082	26.24710	27.06480	27.47008	27.75027	27.59468	27.48752	27.33587	26.24732	24.96202	24.09807	23.59395	23.43002	23.53020	23.76959	24.00017	24.88185	25.67592	26.96016	29.24836	30.77306	32.38767	33.07278	33.72099	34.68362	35.63637	36.65277	37.76847	39.45302	42.01289	42.78471	43.32975	43.99980	44.09542	44.10452	44.77116	44.93799	45.30667
23.64659	23.70650	24.70649	24.49380	24.44917	23.43905	22.80877	22.89718	23.16030	23.43306	23.91028	24.61363	25.17865	26.15184	26.95637	27.20263	27.24438	27.47251	27.33754	26.22636	25.41128	24.95321	23.99669	23.42733	23.52600	23.72415	23.94933	24.49161	25.22418	26.52819	28.28428	30.14704	31.77435	33.07457	33.69034	34.26267	35.01524	36.14302	37.13345	38.59837	39.80899	41.70339	42.25108	42.57909	43.32549	44.08616	44.10376	44.73516	44.93724	45.30592
23.70766	24.20996	24.53326	24.52741	23.99220	23.06866	22.86926	22.97332	23.16795	23.45209	24.21712	24.71457	25.66543	26.45748	26.64681	26.83868	26.73139	26.47099	25.97903	25.34954	24.93238	23.95748	23.42560	23.39379	23.59179	23.95057	24.37625	25.06367	26.31473	27.83661	29.46701	31.29276	33.11868	33.70671	34.71247	35.13195	35.80960	35.90613	36.85568	37.99165	39.15202	40.79364	41.69955	42.14598	42.28151	42.46890	43.68298	44.33513	44.98709	45.57697
24.14935	24.15583	24.11332	24.11148	23.84007	23.33927	23.27091	23.15712	23.41848	23.84873	24.68641	25.42638	26.09938	26.19596	26.35649	26.29687	25.99312	25.53202	24.93760	24.87185	23.93658	23.38112	23.09692	23.59319	23.81822	24.33778	25.12138	26.24850	27.30479	28.74009	30.36627	31.86939	33.34192	34.72889	35.23401	35.64382	35.66854	35.66591	35.77966	36.67406	37.80939	38.98422	40.75801	41.10211	41.92813	42.35138	43.29334	43.85552	45.21016	46.04972
24.11169	24.10987	24.06736	23.84125	23.33141	23.44395	23.46378	23.51791	23.80297	24.64091	25.35690	25.58544	25.56117	25.87587	25.82028	25.70258	25.53336	24.94063	24.85647	24.03634	22.73341	22.83608	23.09560	23.49627	24.04462	25.05729	26.15739	27.20588	28.05628	30.05650	31.17983	32.31910	33.25750	34.92801	35.54115	35.55972	35.45101	35.44839	35.53698	35.65697	36.01699	36.56014	38.98063	39.49920	40.90599	42.15311	43.26459	43.88223	45.20940	46.01271
23.78149	23.60053	23.45646	23.33256	23.43881	23.46494	23.46318	23.77033	24.16991	25.02426	25.45227	25.55103	25.54564	25.48216	25.16888	25.09743	24.99781	24.36656	24.03779	22.70698	22.76989	22.95278	23.16041	23.72626	24.19136	25.74551	26.83691	28.05771	29.34434	30.07316	31.46390	32.26688	33.85023	34.73861	35.71503	35.57448	35.35434	35.32928	34.68240	34.19525	34.26648	35.13036	35.89392	37.53392	38.49856	40.57423	42.35227	43.31258	45.14520	46.15766
23.62029	23.61852	23.63988	23.61225	23.54038	23.57545	23.77149	23.93425	24.10002	24.95434	25.03850	25.42139	25.40906	24.99214	24.90283	24.87015	24.31315	24.00364	23.12168	22.81423	22.92931	23.10947	23.29947	23.80961	24.75582	26.10266	27.36889	28.38633	29.46368	31.07766	32.14548	33.66331	34.74070	35.55556	35.55717	35.35627	35.18856	34.61303	34.03527	33.52272	33.67072	33.87310	34.99541	35.97131	37.58706	38.69183	40.86527	43.07467	45.08956	46.10124
24.04803	24.04622	24.08866	23.75369	23.69131	23.68937	23.96199	24.10140	24.63835	24.87622	24.93052	24.79511	24.74260	24.74054	24.70318	24.60414	24.33063	24.17219	23.47694	23.38694	23.20540	23.23483	23.75014	24.64518	25.35808	26.50641	27.38287	28.80286	30.95914	32.02725	33.01209	34.37000	34.48074	34.78076	34.64176	34.54215	34.52682	33.41910	32.95446	32.95203	33.20761	33.37465	33.80066	34.87971	36.30135	37.85065	40.33046	42.25189	44.19390	45.67242
24.14363	23.99069	24.08801	23.74290	23.69069	23.68876	24.16515	24.69661	24.63871	24.63688	24.36633	24.40150	24.29682	24.26748	24.27422	24.27240	24.28654	23.92244	23.56927	23.74938	23.85718	24.04185	24.42056	25.03913	26.14126	26.91979	28.06824	30.09879	31.19788	32.27404	33.21610	34.18452	34.20042	34.12462	34.12209	33.47524	33.25821	32.66294	32.45292	32.45054	32.42526	32.58397	32.94896	34.28608	35.38491	37.61001	39.67355	41.89215	44.17101	45.64036
23.93497	23.97017	23.43053	23.36962	23.42451	23.70851	24.18862	24.39754	24.63506	24.63075	24.36571	24.29528	23.95609	23.96037	23.97125	23.96946	23.93880	23.57293	23.74109	23.83353	23.97064	24.34900	25.00733	26.14275	26.89031	27.81893	29.75675	31.18441	32.27572	33.15345	33.65019	33.60726	34.03451	34.03888	32.94249	32.93045	32.70735	32.47294	32.45228	32.43144	32.42464	32.26259	32.82595	33.38706	35.33704	37.60759	39.67289	41.80509	44.41946	45.63808
23.77568	23.31265	23.25556	23.35665	23.41322	23.55990	24.17558	24.39691	24.63194	24.63012	24.45112	23.98195	23.95549	23.95351	23.98260	23.94019	23.59324	23.71916	23.83492	24.06434	24.28604	25.24891	25.65535	26.83141	27.73581	29.06365	31.19859	32.59638	33.76534	33.68615	33.60903	33.50024	33.48050	32.88429	32.90013	32.70910	32.68206	32.50314	32.50048	32.45202	32.17664	32.27840	32.66529	33.26808	34.92772	36.44041	39.34679	41.49437	43.96848	44.59528
23.31375	23.14114	23.11287	23.26751	23.41261	23.54688	24.10666	24.56016	24.53899	24.53718	24.27355	23.98135	23.53006	23.75669	23.75496	23.78793	23.91142	23.92862	24.03469	24.57531	25.00006	25.36404	26.74047	27.64389	28.94548	30.68803	32.58993	33.76706	33.75901	33.70804	33.59933	33.48226	33.21386	32.85796	32.60503	32.65247	32.50485	32.50249	32.48384	32.37476	32.44900	32.50347	32.68023	33.26749	34.92711	36.43980	38.77277	40.85162	42.75333	44.60690
22.97337	22.51549	22.68672	23.25932	23.41200	23.58537	23.91096	24.54040	24.53836	24.25260	23.96638	23.33781	23.45334	23.68078	23.82715	23.91278	23.98318	24.07383	24.22583	24.76591	25.11568	25.94109	27.33596	28.73280	30.36947	31.70089	32.98830	33.76072	33.73535	33.71250	33.57603	33.24126	33.04477	32.60675	32.44717	32.34254	31.52700	31.91517	32.45961	32.54515	32.59517	33.08192	33.28678	33.72854	35.38954	36.92324	39.06437	40.96777	42.90169	44.74112
22.58108	22.60129	22.73872	23.21424	23.61971	23.67706	24.13672	24.53976	24.52407	24.25198	23.30741	23.38863	23.48878	23.78452	23.94927	23.98455	24.07501	24.22701	24.40648	24.97505	25.86487	26.44552	28.38564	29.93855	31.52263	32.53699	33.03128	33.34465	33.69575	33.64963	33.55014	33.07215	33.04663	32.61397	32.33549	32.34188	31.91683	32.41103	32.48024	32.59172	32.89622	33.08130	33.35183	34.32207	35.38892	37.11162	39.15927	42.23959	43.70140	45.08006
22.74835	22.74671	23.24734	23.42888	23.75536	24.29185	24.60089	24.59785	24.52790	24.25136	23.34731	23.46431	23.58383	23.80232	23.86381	24.16554	24.36103	24.81682	24.97648	25.86611	26.38067	27.44800	29.04682	31.52444	32.53912	33.04921	33.01452	33.50373	33.64002	33.59021	33.38512	33.06735	33.04307	32.46751	32.32014	32.36812	32.39193	32.44939	32.51860	32.66498	32.72491	33.06221	33.28555	34.32146	35.38831	37.09235	39.13144	42.23888	43.70067	45.51663
23.21881	23.21715	23.42995	24.65101	24.74498	25.77926	25.50782	24.61485	24.54491	24.10765	23.72101	23.64616	23.72929	23.86288	24.00629	24.38620	24.81802	24.97766	25.70839	26.38357	27.34744	28.93869	31.47198	32.32933	32.91033	33.01667	33.55013	33.66852	33.65057	33.45816	33.14316	33.11707	32.54174	32.40793	32.38980	32.38721	32.39769	32.46553	32.63794	32.70407	32.85900	33.01878	33.43993	34.11357	35.42728	36.46951	38.78892	41.31474	43.17557	45.51587
24.87976	24.87798	25.62143	25.60244	25.54519	25.48499	25.39258	24.93735	24.58079	24.33751	23.74973	23.66956	23.80869	24.00741	24.33596	24.71922	25.00568	25.68493	26.30812	27.39602	28.79703	30.34034	31.47128	32.22356	32.89703	33.20903	33.58561	33.66461	33.66561	33.60388	33.60120	33.39343	33.33899	32.60680	32.54865	32.54308	32.54074	32.56136	32.64829	32.79930	33.01855	33.39011	33.71319	34.83952	36.01236	37.94753	38.97940	41.43442	43.17487	45.84628
26.57178	25.91930	25.67605	25.55036	25.43224	25.39789	24.98024	24.95384	24.39009	24.08301	23.61306	23.37637	23.69482	24.05354	24.41210	25.00707	25.68616	26.30935	27.36626	28.60994	29.88174	30.33966	30.52729	32.02557	32.22029	33.21126	33.60042	33.64951	33.66489	33.66249	34.06464	34.06220	34.00771	33.95195	33.84589	33.10640	32.71047	32.56072	32.64766	32.76995	33.01793	33.45105	34.25908	35.50030	37.26308	38.86988	40.49201	42.46132	45.06749	46.90461
26.64059	26.10754	25.69623	25.51092	25.46138	24.85122	24.45496	24.26184	24.08413	23.67199	23.69344	23.70826	23.80222	24.23430	24.96095	25.76704	26.55857	27.44896	28.61158	29.39781	29.88107	30.38461	30.77151	31.66653	32.20466	32.92612	33.61202	33.60931	33.61163	33.60923	33.94945	33.94702	33.95396	33.93151	33.81461	33.10424	32.85760	32.70750	32.60433	32.75353	33.13428	33.54395	34.46384	35.56252	37.36565	39.84601	41.70372	44.49238	46.56229	47.12564
26.51657	26.28242	26.08472	25.77396	25.61643	25.02308	24.67625	24.31646	24.24915	23.86696	23.71471	23.81052	24.13214	24.86047	25.71620	26.56004	27.66063	28.73306	29.45672	29.90863	30.38635	30.77297	31.33311	32.10595	32.67669	33.67064	33.87219	33.80167	33.60623	33.30507	33.22047	33.57920	33.57677	32.86194	32.72819	32.65920	32.66048	32.59212	32.54004	32.75290	32.93466	33.48744	34.33035	35.72514	37.97100	40.52269	42.93661	44.49163	46.56504	47.12485
26.64128	26.61606	26.27960	26.14601	25.85190	25.18809	24.95444	24.79803	24.41669	24.32108	23.91982	24.02591	24.56964	25.61254	26.45792	27.62862	28.64124	29.41081	29.91034	30.45824	30.74312	31.55937	31.99205	32.59046	33.71670	33.97523	33.95309	33.89338	33.59060	33.22244	33.17635	33.02420	32.20974	31.74059	30.73783	30.87484	31.16398	31.24715	30.77449	31.11952	32.82878	33.91095	34.61638	36.00994	37.97035	40.78988	43.48014	45.16690	46.55545	47.62788
26.64057	26.61858	26.60004	26.33814	26.07902	25.64491	25.18565	24.93118	24.78301	24.56732	24.62172	24.73869	25.07799	25.66176	26.77946	28.21601	28.80029	29.41564	30.40916	30.75220	31.53968	31.75105	32.39487	32.85619	33.10123	33.93093	33.89537	33.74092	33.56853	33.37135	32.96296	32.11459	31.61467	30.68314	30.21989	30.30926	30.65965	30.73844	30.96226	31.30746	32.36494	34.10244	35.23328	37.66364	39.46309	42.54726	43.45053	45.10846	46.48516	47.55758
27.19773	26.88295	26.86067	26.61387	26.38973	26.25941	25.73438	25.64018	25.26180	24.92842	24.78783	24.88617	25.11833	25.66115	27.51906	28.23385	29.30010	29.81080	30.65150	30.94453	31.52416	31.60631	31.85988	32.13856	32.33203	32.94893	33.68334	33.53936	33.44916	32.96491	32.01057	31.49241	30.53272	30.14344	29.58290	30.34493	30.53883	30.88071	31.08420	31.66921	33.13346	34.53011	36.94169	39.20074	41.26648	42.86133	43.44980	45.10090	46.30776	46.91751
27.39874	27.19511	27.19292	27.19102	27.18909	27.01660	26.24363	25.81350	25.68580	25.24997	24.97919	24.98427	25.54959	26.46901	27.45970	28.53336	29.31174	29.79654	30.21050	30.64833	31.03843	31.35078	31.62492	31.86212	32.22530	32.85297	32.99495	33.03795	32.75483	31.74756	31.16143	30.42862	29.56777	29.23748	29.30969	29.70802	30.54613	30.88471	31.35601	32.19958	33.53911	35.03052	37.52920	39.44695	41.35340	42.91273	44.76649	45.76034	46.36217	46.90160
27.05820	27.10051	27.18425	27.19031	27.16603	27.01118	26.78613	26.20139	25.80871	25.71490	25.46108	25.46500	26.28724	26.46837	27.45904	28.54650	29.35373	29.79585	30.19871	30.64516	31.03970	31.30290	31.62422	31.86552	32.22460	32.46190	32.64544	32.47626	31.78069	30.97434	30.50775	29.49748	29.02912	28.72892	28.84929	29.52960	30.28759	31.18960	31.65326	32.49679	33.71120	35.08278	37.52854	39.86773	41.91955	44.59679	45.70394	46.37564	46.68363	46.73208
26.51652	26.57601	26.72098	26.76556	26.90978	26.78733	26.74570	26.41102	26.05490	25.80626	25.84094	26.11234	26.27254	26.39166	27.45025	28.11830	28.90079	30.19170	30.55416	30.82038	31.04689	31.36979	31.50545	31.89270	32.12939	32.46119	32.60569	32.43653	31.77092	30.61842	29.98558	28.97534	28.06901	28.23977	28.55305	29.10455	30.25558	31.41232	32.48603	33.67403	34.92691	37.06251	39.59745	41.60052	42.94323	44.57417	45.69056	46.68602	46.51410	47.37051
25.39196	25.39020	25.57458	26.47620	26.62043	26.52169	26.42060	25.93760	25.75400	25.80561	25.87085	26.20162	26.33259	26.44530	27.44960	28.06534	28.42172	29.46188	30.15290	30.81818	31.04618	31.47197	31.51388	31.71623	32.12868	32.71704	32.56501	32.53253	31.85460	30.27305	29.00709	28.24861	28.29220	28.42417	28.56999	29.14864	30.38331	31.56366	32.91839	34.41411	36.86077	38.35847	39.94314	41.83589	42.78558	44.09346	45.14555	46.14825	46.34223	46.23185
24.36515	24.41935	24.97921	25.64626	26.37703	26.34115	25.60848	25.50186	25.19230	25.10406	25.22997	26.09109	26.41591	27.02405	27.58759	28.37098	29.27560	29.44268	29.71402	30.17422	30.95497	31.20338	31.46912	31.66718	32.60354	33.26291	32.61605	32.53182	31.39809	29.99333	29.33166	28.82866	28.73250	28.48604	28.71379	29.96525	30.88020	31.56307	32.85852	34.25738	37.12207	38.41984	39.82029	41.33946	42.31694	42.96831	44.25563	45.09070	45.74332	45.71322
23.88398	23.89153	24.41675	24.94032	25.55538	25.49549	25.50496	25.50320	25.01946	25.04790	25.21481	25.64537	26.64103	27.12793	28.20953	29.27720	29.44404	29.71537	29.85514	30.17438	30.42206	30.98553	31.16948	31.63367	31.89067	32.28894	32.26919	31.46892	30.57185	30.05092	29.47218	29.12932	28.85720	28.90979	29.14370	30.14717	31.05431	32.45462	33.94743	35.23888	37.49731	38.38644	39.81958	41.06246	42.24776	42.90725	44.22137	44.58007	45.13977	45.62331
23.88334	23.89090	23.93022	24.43530	24.79366	25.43516	25.48335	25.36229	25.10105	25.13819	25.27721	25.99215	26.67912	27.13543	28.22366	29.44688	29.92968	29.97908	30.17402	30.40444	30.67617	30.69719	30.98421	31.12793	31.48152	31.43431	31.38849	30.64559	30.08469	30.08038	29.50536	29.34272	29.22812	29.36526	29.67927	30.67034	31.57497	33.30920	34.75051	35.99647	37.38370	38.27409	39.64641	40.66873	41.87171	42.90446	43.77607	44.54865	44.92038	45.11024
23.66146	23.65985	23.92959	24.33742	25.01063	25.37484	25.37307	25.21351	25.19207	25.21738	25.84109	26.32053	26.91485	27.21726	28.75264	29.95845	29.98488	30.05205	30.40614	30.67755	30.95854	30.95610	31.14992	31.12724	31.56619	31.47865	31.21378	30.73432	30.28965	30.16773	30.09761	29.56415	29.58043	29.80590	30.33960	31.11371	32.17223	33.65614	34.78030	36.05650	37.44019	38.52998	39.64569	40.25187	40.85344	41.99725	43.11523	44.30167	44.93571	45.09145
23.72268	23.95620	24.33844	25.15088	25.35898	25.37213	25.21459	25.29423	25.23491	25.84249	26.10165	26.61818	27.28387	28.21304	29.08178	30.08496	30.12372	30.42994	30.83630	31.18830	31.64284	31.66456	31.57215	31.78089	31.70075	31.68451	31.47582	31.28711	30.85173	30.43818	30.59102	30.75797	30.15545	30.46640	31.10041	32.12589	33.53415	34.67938	35.94936	37.22129	37.47987	39.00144	40.01014	40.38451	40.94751	42.08912	43.40237	44.36394	45.18654	45.22944
24.77160	24.70808	25.15193	25.36007	25.35832	25.19250	25.24238	25.35146	25.47711	26.01647	26.56976	27.23101	28.17239	28.99151	29.24446	30.12536	30.71083	31.09921	31.32879	31.52888	31.79575	32.01722	32.72178	33.52880	34.30486	33.48469	32.75219	31.63062	31.25888	30.92331	30.86165	31.00516	31.29613	31.49025	33.66175	35.27536	35.29000	35.84850	36.40533	37.17175	37.35176	39.03114	40.05489	40.43614	41.56464	43.01631	43.64176	44.87367	45.29509	45.31231
25.12288	25.15122	25.08619	25.08448	25.03271	25.07048	25.24174	25.37715	25.47648	26.37570	27.11812	27.96585	28.43857	29.06128	29.83017	29.96256	30.26234	30.93639	31.11078	31.52817	31.73136	32.01651	33.05179	33.86288	34.02139	34.01560	32.86104	31.69754	31.35296	31.06152	31.18127	31.43877	32.29900	33.39797	34.31145	35.15769	35.27229	35.45274	36.33879	36.58416	37.48061	39.15588	40.21651	40.62617	42.05604	43.15284	44.87141	45.35332	45.40062	46.49216
25.10084	25.04449	25.04248	24.90277	24.70595	24.75717	25.13458	25.39365	25.53794	26.35260	27.58809	28.10457	28.41108	28.98904	29.64486	29.65423	29.72382	30.18505	30.70549	31.01468	31.31564	31.72820	33.01923	33.89667	33.93139	33.84248	32.18411	32.02819	31.76704	31.76489	32.40105	32.52100	32.71476	33.25639	34.13181	34.32195	35.27160	35.45206	36.11041	36.60289	38.26976	39.26478	40.45667	42.05425	42.28545	44.47565	45.58669	46.62914	47.60903	47.60542
24.91467	24.82779	24.84170	24.53856	24.60245	24.69864	25.00565	25.43066	25.77175	26.69741	27.73529	28.06047	28.63875	29.58002	29.54250	29.49730	29.49499	29.05291	28.75203	29.18109	30.59645	31.26688	32.02281	33.69669	33.93064	33.84173	32.99454	32.15861	32.06787	32.55841	32.64447	32.48849	32.59069	32.78735	33.71454	34.30537	34.53726	35.61337	36.25204	37.69859	38.26906	39.26408	40.45595	42.11941	44.01605	45.24736	46.68979	48.13681	48.90972	48.88509
24.73292	24.73125	24.52418	24.58760	24.18021	24.51095	25.00501	25.69532	26.50919	26.80450	27.68625	28.56775	28.63559	29.50078	29.49887	29.53977	29.44467	29.03796	28.75137	28.96748	29.75814	31.18363	31.91527	32.86830	33.47187	33.37953	32.73424	32.40378	32.05326	32.19839	32.32151	32.17583	32.10580	32.76793	33.40233	34.47528	34.78902	35.75713	36.66180	37.75870	38.76312	40.11479	41.45309	42.11087	43.96441	45.13499	46.61216	47.28244	48.19880	47.76155
24.29256	24.29092	24.50425	24.55974	24.51222	24.54932	25.02083	25.83640	26.46358	26.76790	27.65942	28.51426	28.63489	29.24724	29.44901	29.49616	29.54889	29.10810	28.98740	29.46808	29.60178	30.88955	31.74815	32.64968	32.92678	32.50208	32.26374	31.96958	31.19439	30.93929	30.62547	31.19596	32.20535	32.96347	33.91667	34.83690	35.96648	36.80443	37.66175	38.79331	40.30392	41.28521	41.78646	42.11014	43.73863	45.07728	46.57660	47.33200	47.35434	47.60658
24.33065	24.34896	24.41317	24.51736	24.55471	24.97741	25.78646	26.19357	26.52461	26.74529	27.58340	27.90151	28.72299	29.00011	29.19550	29.45371	29.54297	29.51200	29.55612	29.57652	30.28742	30.59464	30.72428	31.35568	31.77453	31.73017	30.99817	30.15258	30.36971	30.64975	30.83201	31.45717	32.76509	33.93713	34.83883	35.92853	37.06441	37.66391	39.59934	41.21892	42.19421	42.41656	42.54303	43.63504	44.78858	45.68990	46.81020	47.22242	47.38302	47.37947
24.42876	24.36477	24.44879	24.51672	24.95608	25.15406	26.15837	26.47256	26.63123	27.36760	27.58272	28.12357	28.64310	28.72826	29.00490	29.27599	29.55241	29.55672	29.57329	29.85449	30.19741	30.58802	30.72359	30.67118	30.58243	29.89071	29.71008	29.74131	30.36907	30.69378	30.97205	32.29394	33.77626	34.95638	36.03372	37.35759	38.74446	39.42807	40.11675	41.23706	42.24480	42.41581	43.65744	44.25911	45.62695	46.56217	47.12256	47.25689	47.27346	47.26992
24.45280	24.42772	24.44815	24.51609	24.96513	25.69231	26.21807	26.63264	27.36872	27.46972	27.87256	28.12288	28.22266	28.71268	28.76212	29.13065	29.36804	29.55603	29.55410	30.19870	30.41922	30.73750	30.86600	30.72355	30.67428	29.92854	29.74300	29.78434	29.97857	30.69315	31.05353	32.29329	33.77559	34.94215	36.01999	36.31607	37.58619	39.10669	39.57048	40.64691	42.15910	42.30400	43.49923	44.22281	46.10160	47.11398	47.31175	47.25607	47.27266	47.26914
24.59123	24.56491	24.44750	24.51644	24.96448	25.64644	26.18760	26.55909	27.36803	27.80210	28.12679	28.19891	28.45834	28.71199	28.79202	28.92366	29.38634	29.55288	30.20037	30.39930	30.59450	30.74205	30.74003	30.72360	30.69379	30.06133	29.98108	29.97972	30.12162	30.61699	30.95146	32.07680	33.64359	34.69273	35.93308	36.45156	37.09502	38.97386	39.65493	40.76933	42.15833	42.59900	43.38511	44.52710	44.67805	46.07117	47.11010	47.19601	46.92382	47.19553
24.65589	24.65244	24.51741	24.52127	24.92553	25.62318	26.06233	26.48215	27.19509	27.65051	27.76592	28.12421	28.21067	28.72116	28.81749	29.02162	29.42264	30.22815	30.46291	30.59580	30.65953	30.65648	30.69554	30.69350	30.06686	30.06067	30.00096	30.23675	30.33653	30.45803	30.86873	31.92018	33.83378	34.83002	36.14344	36.80959	38.48878	39.73154	41.15123	42.18583	42.94957	43.26907	43.69062	44.59660	44.62632	44.79486	45.33120	46.16949	46.86988	47.17913
24.56230	24.51768	24.52223	24.90766	25.26011	25.97829	26.09457	26.81252	26.93995	27.19262	27.51600	27.56648	27.57899	28.09435	28.70832	28.81490	29.40295	30.16530	30.20302	30.46156	30.45343	30.45106	30.38885	30.26157	30.06200	30.00226	30.00030	29.99796	30.14087	30.43519	30.79217	31.66302	33.16208	34.73110	36.50783	38.49051	39.79715	41.20007	41.77363	43.09109	43.41103	43.79207	44.13527	44.59580	44.71375	45.33332	45.97478	46.16644	46.67541	47.25897
24.36255	24.54610	24.90863	25.24548	25.94335	26.53225	26.81359	26.81184	26.93926	27.04259	27.29159	27.56753	27.60497	27.98269	28.12743	28.67712	29.15059	29.37418	30.01127	30.19998	30.49640	30.55154	30.47553	30.38615	30.31941	30.30136	29.99965	29.99731	30.14022	30.38529	30.85620	31.70049	33.16143	34.76595	36.70944	38.60086	40.12090	41.79823	43.09298	43.41302	44.28070	44.27742	44.57388	44.68486	45.22049	45.97692	46.00157	46.05532	46.67286	47.43252
24.46226	24.63439	25.26336	25.94041	26.41156	26.53157	26.73323	26.89091	27.04367	27.28071	27.53931	27.60609	27.80393	28.03605	28.31782	28.68260	29.27318	29.32216	29.48048	30.00826	30.48188	30.49458	30.69332	30.66933	30.43257	30.30069	30.29667	29.99665	30.13959	30.21998	30.75875	31.71571	33.51696	35.09972	37.34806	38.86773	40.50462	41.99499	43.13425	44.19596	44.55245	44.56829	44.69627	45.22311	45.97898	46.10146	46.11127	46.05680	46.85049	47.58474
24.70024	25.15415	25.80694	26.07342	26.48299	26.60476	26.79291	26.90936	27.14372	27.38330	27.55713	27.69289	27.97178	28.37794	28.74392	29.43088	29.45034	29.43036	29.49979	30.00485	30.43874	30.67265	30.67067	30.63509	30.32102	30.31698	30.15619	30.08707	30.09383	30.31992	30.76058	31.80451	33.56741	35.40682	37.38571	38.94566	40.50386	42.06665	42.91475	44.22538	44.59620	44.87313	45.47524	47.37054	47.50780	47.11319	46.46365	46.87119	47.49470	47.54161
25.24973	25.75890	26.08411	26.48404	26.58307	26.65754	26.79223	27.14514	27.15800	27.27877	27.58521	27.92231	28.14578	28.74508	29.42594	29.44918	29.44965	29.44773	29.88792	30.03760	30.39925	30.55917	30.55028	30.38400	30.30916	30.16438	30.23451	30.09511	30.10406	30.37137	30.84919	32.02982	33.71035	35.54335	37.38499	38.93878	40.47806	41.76859	42.91395	44.35636	44.85017	45.98679	46.98973	47.36826	47.46673	47.11238	47.10941	47.83807	48.48939	48.34172
25.77975	25.94333	26.01761	26.31883	26.59852	26.65685	26.77304	27.04841	27.15239	27.16323	27.71196	28.07988	28.30719	28.62983	29.46447	29.45662	30.02624	30.02428	29.99333	29.89994	30.04794	30.28119	30.38408	30.25602	29.80137	29.22573	29.34135	29.79538	30.37269	30.55293	31.56073	32.08592	33.91175	36.23695	38.48887	40.05857	41.21202	41.72952	43.00462	44.28173	45.27538	45.80482	46.10403	47.15202	47.11446	47.19547	47.10861	48.83279	48.61194	48.38063
25.78801	25.96252	26.03730	26.34820	26.64851	26.66262	26.87428	27.05513	27.20994	27.77140	28.08102	28.30831	28.58471	28.66837	29.48622	29.78441	30.02553	29.89748	29.81644	29.81411	29.58917	29.47551	29.48078	29.11320	29.15096	29.27766	29.35157	30.05733	30.70402	30.96958	31.69090	33.37393	35.08256	36.71568	39.14112	40.98544	41.60177	42.31903	43.34769	44.67350	45.43386	45.69362	46.03104	46.21970	46.96298	47.18433	48.34186	49.03959	48.69357	48.45707
25.97244	26.05850	26.35988	26.62347	26.62173	26.80204	26.96952	27.59716	28.14248	28.28697	28.37531	28.60022	28.79729	29.22174	29.51370	29.76618	29.63782	29.81765	29.76613	29.57928	29.27018	28.32515	28.36086	28.74774	28.92035	29.22141	29.53137	29.99885	30.76608	31.39170	32.97896	34.70612	35.58054	36.79143	38.97385	41.16129	42.17258	43.84434	44.34847	44.67267	45.12098	45.55916	45.95093	46.02472	46.31648	47.11927	49.05792	48.79057	48.67409	48.45623
27.45447	27.34783	27.28416	27.11791	27.04007	26.98931	27.44875	27.83051	27.98581	28.22881	28.49009	28.68143	29.20157	29.38425	29.45772	29.68849	29.57568	29.72756	29.50383	29.26026	28.31286	28.34756	28.34651	28.85619	29.10827	29.40119	29.56801	29.97379	31.30931	31.60243	33.17733	34.69963	35.93390	36.73808	38.97309	41.17861	42.19593	43.29876	43.88694	44.39001	44.85270	45.28242	45.97144	46.07053	46.27083	47.35962	48.88020	48.78973	48.66280	47.77596
27.42368	27.33021	27.28344	27.11720	27.01626	26.98861	27.40829	27.53131	27.73435	27.84210	28.30649	28.58621	29.38579	29.54435	29.48425	29.40659	29.57496	29.57305	29.26925	28.30832	28.35600	28.48685	28.59465	29.11001	29.40242	29.55711	30.04176	31.16767	31.47617	32.80844	33.17667	34.59019	35.87162	36.69649	38.97234	41.17782	42.11540	42.92426	43.69091	43.99119	44.97608	45.59142	46.14560	46.16947	47.06673	48.97388	48.87955	48.67549	47.77869	47.33374
27.26687	27.24434	27.20869	27.04041	27.03022	26.98791	27.15473	27.23872	27.27864	27.43855	27.83929	28.58551	29.35275	29.51969	29.47416	29.40588	29.40118	29.03163	28.62407	28.39539	28.51208	28.61554	28.93209	29.34547	30.79362	31.31565	31.82763	31.97207	32.18988	32.70943	33.21490	34.29041	35.53322	36.61503	39.71318	41.01777	42.11459	42.92346	43.70017	44.43595	45.44260	45.73587	46.14479	46.73372	48.98986	48.91880	48.75145	47.96948	47.33618	46.28752
26.53430	26.69508	26.82202	26.85238	27.02951	27.00858	27.15676	27.23803	27.25600	27.29426	27.42344	28.41830	28.69186	29.28958	29.48085	29.47156	29.03527	28.65396	28.72755	28.41892	28.51143	28.93932	29.34174	30.73674	31.29177	31.42660	31.86290	31.98595	32.37631	32.85390	33.98031	35.31266	35.60686	37.90378	39.67281	41.01698	42.11379	42.98373	43.75143	44.57420	45.50175	45.76101	46.17580	47.93037	49.17163	48.91794	48.10059	47.69385	46.68327	45.42311
26.42909	26.42742	26.49021	26.52804	26.69949	27.00788	27.04838	27.14347	27.21308	27.21138	27.29150	28.33177	28.65094	28.96105	29.28498	29.11057	29.10815	28.72461	28.70592	28.74273	28.81029	29.25281	30.06582	30.63443	31.27537	31.48855	31.65749	32.16176	32.80156	33.77332	35.06216	35.50204	37.55865	38.19804	39.57671	40.87308	42.12572	42.81521	43.92445	44.61835	45.39614	45.73425	46.86221	48.22647	49.03976	48.75253	48.01271	47.65569	46.47836	44.99926
26.01111	26.00947	25.94558	26.00879	26.27734	26.31760	26.50727	26.59386	27.18895	27.26946	28.22084	28.46972	28.85669	28.93246	28.97014	28.97225	28.97007	28.84492	28.84313	28.91252	29.39351	29.84141	30.15754	30.59250	31.30505	31.58691	32.08501	32.69672	34.12728	34.82967	35.13607	35.79444	37.55791	38.21928	39.67450	41.05527	42.20517	42.31557	43.65819	44.65683	45.39532	46.68666	47.63472	49.24222	49.03889	48.77361	48.01186	47.33324	45.60210	44.77578
25.99081	25.98903	25.92464	25.77054	25.85305	25.85875	26.31546	26.58904	27.40712	27.83588	28.42373	28.46907	28.82726	28.88601	28.57047	28.55471	28.83828	28.80425	28.75002	28.74807	28.91000	29.39080	29.89991	30.28178	31.33266	32.02533	32.69291	33.42496	34.21344	34.94174	35.17992	36.02306	37.61372	38.90057	40.37972	41.13498	42.31101	43.65364	43.91806	45.39726	46.44706	46.75179	47.61371	49.10248	49.00693	48.74416	47.96139	46.97699	45.57486	44.77525
25.99162	25.89342	25.73309	25.68241	25.69556	25.85307	26.14555	26.49739	27.37810	27.76730	28.14968	28.38407	28.44896	28.50239	28.45181	28.44988	28.73075	28.75276	28.75081	28.74886	28.87476	28.96043	29.46957	30.13245	31.41863	32.29976	33.39929	33.55237	34.74044	35.02797	35.81801	37.29829	38.84591	39.66763	40.39754	42.05424	43.65747	45.30180	45.65937	46.58239	46.68158	47.61788	49.10683	49.00709	48.82446	48.57967	47.06349	46.14638	45.19969	44.77623
25.94536	25.89422	25.64644	25.53060	25.68143	25.79918	26.13986	26.49494	27.19867	27.59695	27.76622	28.17119	28.37581	28.38548	28.38971	28.40627	28.58411	28.71455	28.72081	28.81777	28.90392	29.09349	29.47085	30.13323	31.52583	32.36422	33.45966	34.60586	35.20004	35.88911	36.80319	37.09679	38.02279	39.61006	40.79134	42.06808	44.53584	45.58678	46.33636	46.50106	47.65079	48.93948	49.05107	48.86819	48.64167	47.16483	46.21415	45.90801	45.20070	44.57784
25.94617	25.81763	25.35354	25.53138	25.69438	25.98663	26.11803	26.44022	27.19947	27.61738	27.77501	27.80730	28.18965	28.37469	28.38312	28.43459	28.54688	28.70209	28.76726	28.87587	29.09623	29.47359	30.03952	30.91473	31.69712	32.40158	33.99011	34.78505	35.17103	35.36742	36.56407	36.97875	37.38557	39.44182	40.73603	42.06907	44.23326	45.58783	46.33743	46.88422	47.58588	48.85368	49.00778	48.80573	47.28267	46.94404	45.99621	45.90904	44.56107	44.31157
25.82468	25.58434	25.56298	25.62702	25.95838	26.01619	26.30713	26.48474	27.24598	27.66056	27.78667	27.91982	28.19046	28.37526	28.33784	28.47559	28.49997	28.58377	28.73314	29.01721	29.21966	29.75689	30.68353	31.72226	31.88800	33.23167	34.02085	34.85752	35.21792	35.42760	36.01267	36.97966	37.34278	39.36125	40.72652	42.05095	43.28136	44.52112	46.02668	46.88531	47.58698	48.71296	48.86943	48.67594	47.20834	46.56725	45.93974	44.93652	44.29477	44.36367
25.91735	25.90940	25.90762	26.02881	26.08660	26.30972	26.50223	27.24865	27.52016	27.81347	27.92254	28.10557	28.37802	28.50155	28.49685	28.48051	28.50078	28.58457	28.77928	29.07600	29.57280	29.94302	31.43773	31.98423	33.40977	34.16914	34.93008	35.22116	35.60581	35.89458	36.80169	37.01031	37.74460	39.05242	40.53821	41.61237	43.28237	44.27161	45.98289	46.88639	48.20535	48.95518	48.83025	48.51580	46.57656	46.12628	44.96813	44.22893	44.23032	43.74746
25.95592	25.95412	26.04588	26.17316	26.31230	26.90482	27.40578	27.55808	27.87042	27.88290	28.16280	28.37872	28.43564	28.52424	28.61751	28.62896	28.50570	28.65001	28.87434	29.08147	29.57358	31.34241	31.98718	33.41284	34.17229	34.68127	35.31436	35.68173	36.32494	36.80507	37.01368	37.64936	37.78800	39.05336	40.53918	41.60427	43.25818	44.26129	45.97035	46.82145	48.11677	48.58362	48.40605	48.05868	46.57764	45.65113	44.59566	44.17471	43.71860	43.74841
26.88486	26.88301	26.88241	26.92725	27.36867	27.42287	27.57707	27.63701	27.88357	28.16458	28.34555	28.41455	28.42130	28.51132	28.56209	28.56013	28.65279	28.77444	28.92399	29.16030	30.46363	31.34323	32.08376	33.41370	34.51058	35.02768	35.76296	36.39805	36.87283	37.07230	37.65704	37.73595	38.77877	40.03037	40.72587	41.40987	42.99376	44.26230	45.84966	46.80314	48.08613	48.54166	48.24060	47.91359	46.10061	44.59965	44.19140	43.72250	43.75228	43.76855
27.31667	27.31477	27.52470	27.65235	27.69906	27.71345	27.68143	27.87204	28.20329	28.34292	28.41735	28.42407	28.42212	28.48334	28.61339	28.75278	28.79571	28.94524	29.15220	30.05883	30.80175	31.41315	32.32485	33.60209	35.05391	35.87406	36.57725	37.24996	37.38378	37.66048	38.27265	38.51036	39.61341	40.19130	40.94546	41.44309	42.97586	44.45940	45.74768	47.06886	48.18248	48.21377	47.99587	46.90982	45.39294	44.34370	43.90807	43.72347	43.77242	43.81041
27.48413	27.52743	27.73047	27.72855	27.74291	27.81585	27.90020	28.24778	28.28241	28.39969	28.50067	28.53915	28.60234	28.74720	28.90550	29.02602	29.38382	29.90011	29.98566	30.52922	31.22041	32.06500	33.00146	34.37749	35.19353	36.49023	37.48131	37.68494	37.74081	38.39165	38.65978	39.50438	40.03380	40.94915	41.29095	42.12317	43.42706	44.77067	46.43235	47.21276	47.61923	47.81992	47.22441	46.88177	45.14808	44.28310	43.63257	43.66208	43.80099	43.81137
27.88659	27.71545	27.73132	27.74912	27.79860	27.88101	28.19720	28.22764	28.40042	28.40053	28.50767	28.53998	28.97813	28.98764	29.52217	29.71130	29.97696	30.23917	30.51458	31.15452	31.77767	32.78835	33.29075	34.51709	35.64545	36.59437	37.93548	38.52162	39.16319	39.70733	39.72895	40.03740	41.05316	41.18434	41.92944	43.07795	44.54452	46.10445	46.64998	46.74627	47.46686	47.24872	46.97987	45.49648	44.80147	43.57562	43.61439	43.62273	43.52693	43.78759
27.68173	27.64893	27.73241	27.74996	27.88376	28.13889	28.17805	28.35595	28.40126	28.39930	28.43655	28.54080	28.98019	29.26816	29.59085	30.04376	30.52518	30.72441	31.04543	31.62671	32.65968	33.10657	34.10938	35.52266	36.43618	37.92403	38.63424	39.37476	40.31546	40.31281	40.90080	41.82382	41.92991	42.14442	43.00248	43.11932	44.47781	46.03778	46.51259	46.71561	46.52086	46.32705	45.50066	45.10740	44.38713	43.54520	43.55895	43.46695	43.47294	43.59618
27.59354	27.61892	27.66948	27.68704	27.88460	28.13974	28.29404	28.30539	28.37405	28.43936	28.45958	28.55346	28.98102	29.31833	29.69728	30.17320	30.75674	31.04842	31.67980	32.29518	32.44898	32.91642	34.11027	35.42329	36.52139	37.94542	38.67941	40.28748	40.46734	41.99945	42.56807	42.57108	42.74946	42.97993	43.12320	44.39895	45.27103	46.16415	46.51369	46.40328	46.18501	45.58837	45.11156	44.66695	43.92738	43.07504	43.01056	43.09430	43.56822	43.59713
27.59439	27.58685	27.67180	27.68787	27.76614	28.10151	28.11285	28.16623	28.35481	28.46388	28.53383	28.69201	28.97889	29.41781	29.90092	30.35899	31.02877	31.68284	32.29824	32.45002	32.57668	32.93357	33.93136	34.92980	36.52232	37.96349	38.84829	40.37875	41.11283	41.73372	42.57500	42.73743	42.96721	43.43557	44.36475	44.49558	45.49935	46.02916	46.28937	46.19006	45.90712	45.55341	45.08706	44.58625	43.24619	42.95716	42.75658	43.12998	43.52241	43.75085
27.58965	27.33005	27.46647	27.76936	27.82295	28.18301	28.20817	28.40154	28.50195	28.54604	28.68178	28.87784	29.27982	29.50497	29.87093	30.42349	31.60069	32.33006	32.45555	32.76878	32.93668	33.65411	34.64983	36.18812	36.84025	38.82295	39.57506	40.94234	41.30396	41.73475	42.36009	42.89804	43.40855	44.00721	44.46613	45.46994	45.55974	45.92621	46.07952	46.06631	45.75983	45.58586	45.04468	44.48231	43.18329	42.18982	42.30762	42.61974	43.31606	43.67387
27.31910	27.38278	27.54912	27.94311	28.09168	28.49081	28.61641	28.69026	29.06593	29.05800	29.04773	29.13671	29.17961	29.54998	29.98081	30.52277	31.74589	32.60103	32.82589	32.93980	33.61207	34.47241	35.96542	36.56750	37.50023	39.41232	39.92794	41.19724	41.73853	42.27685	42.88310	43.16893	43.47826	44.21192	44.42085	45.27173	45.45905	45.83315	45.93034	45.90770	45.73756	45.09224	44.49589	43.22548	42.18087	42.19283	42.26512	42.62069	42.86604	43.30875
27.08352	27.20618	27.59656	28.16033	28.63385	29.07725	29.07520	29.04503	29.09416	29.09215	29.15399	29.18245	29.39260	29.54179	30.11461	31.24131	32.60415	32.85542	33.08888	33.89055	34.55373	35.61148	36.23400	36.59909	37.49504	39.41331	39.93609	41.19826	42.28674	42.97822	43.30682	43.48220	44.16061	44.23554	44.62636	45.23981	45.45988	45.53387	45.61957	45.27277	45.06674	44.67840	44.36956	42.85377	42.64142	42.29799	42.55684	42.86993	43.13783	43.24393
27.20889	27.25361	27.84056	28.74992	29.27176	29.26976	29.29139	29.39012	29.58797	29.77717	29.83823	29.50645	29.54490	30.02502	31.26006	32.11198	32.69656	33.15845	34.02766	34.84257	35.82941	36.23733	36.56849	37.40017	39.01878	39.51635	40.37712	40.82825	42.42101	43.07493	43.56505	44.16462	44.57177	44.64309	45.24551	45.48944	45.63515	45.41176	45.24331	45.08004	44.68258	44.28672	43.07355	42.82358	42.64452	42.62582	42.74127	43.10992	43.26823	43.30853
27.25632	27.31090	27.95041	29.27621	29.77278	30.81425	30.82813	30.81686	30.81417	30.90044	30.89827	30.53054	30.58964	31.38642	32.09010	32.69969	33.39795	34.18501	34.81437	35.81668	36.43428	37.19722	37.91072	39.25743	39.62149	39.95742	40.39933	40.90908	42.35405	43.07600	44.19516	44.55245	44.58954	44.79471	44.82639	45.22057	45.41872	45.38116	45.21373	44.99383	44.29088	43.10403	42.90154	42.46650	42.47345	42.70689	42.75296	43.12238	43.50899	43.46184
27.31362	27.31171	28.54873	29.40952	30.25282	30.88273	30.90115	31.05984	31.61968	32.61050	32.60820	32.04410	32.06493	32.18777	32.99368	33.41479	34.08791	34.63402	35.51140	36.43772	37.19894	37.91295	39.14513	39.41014	39.69665	39.95715	40.40035	40.96432	42.13191	43.21733	44.20262	44.52911	44.79887	44.79580	44.82747	44.82439	45.17128	45.25692	45.16651	44.90317	44.18896	42.98111	42.47681	41.90170	41.81421	42.04770	42.72517	43.12334	43.52145	43.57315
27.47054	27.69117	28.68406	29.57464	30.64769	31.05292	31.23383	31.83222	33.40820	33.33340	33.02690	32.87127	32.85684	32.99688	33.41796	34.00896	34.63734	35.32607	36.07520	36.60971	37.57639	38.72425	39.17271	39.41116	39.60401	39.95816	40.40213	41.16304	42.13017	43.21562	44.29657	44.83621	45.13054	45.11862	44.96877	45.02515	45.12148	45.18791	45.01442	44.63525	44.11069	42.98214	41.85861	41.12350	41.23348	41.77367	42.27614	42.85687	43.63277	43.57589
27.79946	28.42756	29.05626	30.67784	31.32603	31.98220	33.02137	33.42509	33.79787	33.72303	33.33201	33.04697	33.15866	33.41454	34.01218	34.45566	35.32714	36.02703	36.60264	37.48210	38.48299	38.72399	39.17373	39.33775	39.55018	39.89045	40.41376	41.27142	42.49758	43.18118	44.26215	44.59913	44.84336	44.97297	44.93812	44.92800	45.23098	45.09777	44.87846	44.27740	43.84343	42.55135	41.08033	41.08015	40.74826	40.94683	42.20425	42.85553	43.62172	43.57685
28.43037	28.68453	29.93415	31.38263	32.36827	33.05080	33.77481	34.04722	34.04481	34.02891	33.79413	33.58336	33.36846	33.97232	34.35406	34.66451	35.63903	36.57651	37.45877	38.47237	38.59461	38.73827	39.14454	39.33064	39.57870	39.97225	40.58942	41.14730	42.43240	43.14623	44.26324	44.60022	44.84798	44.97405	44.99466	45.38696	45.19765	44.95782	44.43992	44.01702	43.14535	41.98262	41.08399	40.72418	40.83837	41.00448	41.57060	42.78594	43.15862	43.13280
28.92196	29.93234	30.74989	32.40823	33.02965	34.16886	34.11933	34.05315	34.09389	33.96570	33.68158	33.71916	33.97023	34.25115	34.62562	34.91920	36.52621	37.46236	38.43842	38.59039	38.74198	39.07162	39.27384	39.54385	39.60602	40.09152	40.47506	41.78033	42.30576	42.95388	43.51841	44.11872	44.56935	44.91813	44.91893	45.38601	45.13461	44.93565	44.23525	43.72778	42.98491	41.78415	41.16799	40.96529	41.03372	41.41512	42.11071	43.13934	43.11546	43.05274
29.87092	29.93732	31.13354	32.84158	34.24274	34.47728	34.47483	34.18324	34.21029	33.91522	34.00878	34.00639	34.25447	34.64935	34.92247	36.12537	36.83788	38.27940	38.46608	38.71480	38.93233	39.03075	39.18060	39.54486	39.59527	40.41851	41.00263	41.62147	41.88971	42.10370	42.76421	42.90529	43.35045	43.67183	44.80170	44.80155	45.01328	44.37100	44.05729	43.50581	42.93734	41.81937	41.31695	41.39168	41.45291	42.11451	43.14334	43.32535	43.08211	43.04705
29.92736	30.58386	31.13445	33.11827	34.12003	34.24139	34.51463	34.37560	34.41232	34.15751	34.23299	34.75723	35.28539	35.47776	36.07131	36.84141	37.64470	38.28042	38.49928	38.93608	38.99694	39.04811	39.09912	39.50552	39.84541	40.82959	41.34565	41.58242	41.64753	41.76676	41.76384	41.97273	42.20367	43.18959	43.52511	43.82969	44.31621	44.09011	43.87944	43.50429	41.92950	41.46780	41.31790	41.32925	41.40402	42.10780	42.89281	43.08612	43.01432	42.58192
30.58369	30.58475	32.13142	33.16560	34.12564	34.17886	34.42368	34.63379	34.70946	34.75055	35.39066	35.69571	35.85365	36.03216	36.75780	37.27384	38.03097	38.14041	38.40617	38.83261	39.02658	39.10479	39.49780	39.62955	40.48384	41.00898	41.00621	41.21189	41.39130	41.52411	41.68061	41.70317	41.88100	42.34219	42.64733	43.17079	42.98314	43.88364	43.85022	41.95525	41.58482	41.31425	41.24967	41.26709	41.32728	41.64496	42.69953	42.67455	42.63037	42.29719
31.26798	31.66210	32.20781	33.09877	34.21979	34.43762	34.76437	34.72720	34.88169	35.59977	35.69041	35.80789	35.94884	36.68274	37.18875	37.36422	37.85680	38.20807	38.50142	39.03258	39.15350	39.56839	39.63335	40.55153	41.00806	40.97070	40.92245	40.91957	41.18320	41.19394	41.17078	41.66056	41.86389	41.96835	42.15237	42.00555	42.39981	42.28615	41.81453	41.62096	41.24229	40.80036	41.04616	41.21208	41.20915	41.20623	41.74222	42.26826	42.15894	41.62952
31.87112	32.00521	32.78101	33.28852	34.43216	35.03271	35.95033	36.37270	36.35070	36.41848	35.66001	35.68887	36.44087	36.61147	37.15095	37.36523	37.76442	38.06889	38.62978	39.15725	39.64810	40.37762	40.55545	40.92110	40.91308	40.91019	40.90740	40.88971	40.38290	40.42668	41.09134	41.38203	41.62591	41.69097	41.83330	41.95113	41.83764	41.58566	41.55124	40.87798	40.72860	40.76759	40.84324	41.07075	41.10604	41.14942	41.60987	41.45996	41.02240	40.79670
32.00842	32.07372	33.29183	33.79961	34.80783	36.04887	36.65409	36.50471	36.78004	36.43655	36.16774	35.92669	35.96762	36.43879	36.50718	36.71394	37.48874	38.21391	38.65147	39.65192	40.38152	40.92090	40.91443	40.86172	40.67325	40.28543	40.28345	40.29439	40.36808	40.41492	41.09237	41.27649	41.36720	41.55092	41.55593	41.65206	41.54292	41.48780	40.81559	40.69540	40.07936	40.10587	40.85593	41.05476	41.05292	41.08117	41.02487	40.99173	40.91341	39.95284
32.07692	32.11213	33.39260	33.98183	34.94335	36.20459	36.86877	37.21058	37.04684	36.71651	36.32443	35.85977	35.92522	35.68505	35.83263	36.58279	36.91101	38.09567	38.70381	39.65772	40.82488	40.87626	40.82139	40.62241	40.28932	40.27157	40.26883	40.28162	40.38932	40.77564	40.80211	40.81197	41.27469	41.28838	41.34718	41.65308	41.49183	41.14040	40.76579	40.41438	40.08030	40.10680	40.29831	40.86032	41.05386	40.99293	41.02581	40.95232	40.06945	39.25963
33.10968	33.25031	33.78889	34.91843	35.97796	37.24620	37.64221	38.82896	38.84825	37.77813	37.06013	36.32283	35.92341	35.68603	35.78203	35.93492	36.80398	38.05531	38.59834	39.63093	40.78024	40.72523	40.82245	40.77612	40.51636	40.23003	40.28270	40.27983	40.38752	40.48738	40.71210	40.74494	40.79486	41.17085	41.27565	41.58538	41.47164	41.13732	40.53519	40.41534	40.09607	40.21856	40.36508	40.75409	41.05582	41.11057	40.99914	40.93996	39.97970	39.18972
33.49143	33.60550	34.61940	34.95201	36.56695	37.63905	38.61630	38.91526	38.84936	38.70268	37.77648	36.58273	36.24955	35.73910	35.74445	35.85903	36.77519	37.84948	38.46428	38.94259	40.47286	40.72740	40.69864	40.59867	40.44259	40.15904	40.22830	39.82887	40.23429	40.39738	40.46890	40.71657	40.94715	41.28664	41.34358	41.33527	41.29843	40.72170	40.39381	40.05939	40.16711	40.33429	40.51796	41.00301	41.25804	41.15185	41.00008	40.88144	39.98059	39.05243
33.49242	33.49002	34.13116	34.76201	36.40411	36.82330	37.50878	38.34763	38.60033	38.52822	37.84291	36.65192	36.27251	35.74190	35.74603	36.10478	36.93238	37.52700	37.94245	38.68895	39.55647	40.39185	40.38909	40.06282	39.56359	39.56076	39.73032	39.72747	40.08062	40.14590	40.34288	40.63712	40.88942	41.11166	40.98223	40.89851	40.62733	40.31470	40.00487	40.06035	40.26794	40.41343	40.97549	41.29492	41.54041	41.25601	40.96174	40.34096	40.01477	39.00296
33.45445	33.45205	33.99769	34.48715	34.81729	36.31228	36.37885	37.24500	37.72642	37.68450	37.60011	37.03626	36.65042	36.22215	36.11740	36.50021	36.66504	36.75633	37.11971	37.87040	38.62157	39.27592	39.36465	39.36182	39.56462	39.73407	39.70835	39.66718	39.66431	40.00020	40.11773	40.31466	40.53060	40.46304	40.39170	40.24647	40.24367	39.95869	39.81885	39.83200	40.26888	40.41437	41.18036	41.54437	41.54136	41.43866	41.08649	40.41830	40.06026	39.14395
34.16167	34.12009	34.29411	34.34509	34.67688	34.79931	35.49631	36.23050	37.14713	37.26736	37.25496	37.27369	37.09457	36.68266	36.40445	36.40190	36.39925	36.03142	36.02449	36.28307	36.94462	37.41969	38.65893	39.25397	39.27240	39.71210	39.67105	39.66819	39.66531	39.69500	39.96885	39.96595	39.92785	40.01091	40.12077	40.01821	40.02437	39.90657	39.73249	39.85236	40.19335	40.71042	41.32258	41.55580	41.55278	41.46529	41.28675	40.71215	40.29031	39.21276
34.40034	34.34139	34.32394	34.56022	34.58237	34.35245	34.53137	35.13390	36.11225	36.38026	37.09657	36.99148	36.95265	36.60376	36.29769	36.19875	35.79375	35.81899	35.54178	35.62934	35.96935	36.16835	37.04515	38.57849	38.67510	39.21899	39.66083	39.66920	39.69747	39.72205	39.96984	39.96694	39.97069	40.08286	40.03109	40.02813	40.04042	40.06353	39.73344	39.85330	40.25330	40.73793	41.34577	41.55676	41.55373	41.45602	41.28769	40.71307	40.33368	39.46203
35.21244	34.94250	34.66325	34.58590	34.58337	34.58097	34.52998	34.66818	35.13564	35.50597	36.17392	36.43748	36.60748	36.29424	36.12513	35.69479	35.59422	35.26981	34.70527	34.74330	34.87071	35.14640	35.91072	36.56036	37.70203	38.48923	39.17541	39.61760	39.69847	39.72305	39.95195	39.95082	40.14602	40.23706	40.03208	40.02912	40.04140	39.80542	39.82301	39.87109	40.28081	41.11164	41.40196	41.55772	41.52581	41.45866	41.21008	40.64577	39.99036	39.46880
35.36735	35.07362	34.83802	34.67060	34.66055	34.56913	34.45844	34.45590	34.87414	34.92708	35.31674	35.56757	35.52290	35.72609	35.60928	35.00536	34.75580	34.57439	34.58735	33.51472	33.62273	34.63824	35.11724	35.47575	36.44706	37.63540	38.33688	38.94095	39.09253	39.17538	39.72116	39.94543	40.31073	40.14663	40.03307	40.03010	40.04238	39.77834	39.84975	39.91546	40.28609	41.51200	41.56861	41.51422	41.46790	41.38925	41.16146	40.06651	39.79506	38.58826
35.48451	35.23467	35.07504	34.88796	35.12344	34.98070	34.74728	34.53033	34.28002	33.85253	33.84385	33.82332	34.25204	34.24949	34.21290	34.09827	34.09572	33.60538	33.35175	33.46063	33.49053	33.66587	34.27606	35.16159	35.47408	36.44534	37.04026	38.41831	38.70005	38.83396	39.48186	39.95102	40.48182	40.31770	40.15871	40.03670	39.96294	39.93870	40.08977	40.22502	40.86585	41.57245	41.55680	41.51942	41.44841	41.39020	40.74964	40.00967	38.99644	38.58913
35.66369	35.66112	35.73756	35.87210	35.68496	34.98599	34.91674	34.61874	33.85590	33.33448	33.21044	33.19118	32.83716	32.81966	33.05095	33.13086	33.20823	33.20573	32.70933	32.59985	32.72566	33.09849	33.70709	34.28677	35.27269	35.89576	36.90638	37.82699	38.26333	38.69834	39.48285	39.66912	40.37403	40.29852	40.21073	39.94628	39.96392	39.93966	40.09922	40.19583	40.86681	41.51606	41.55777	41.52916	41.44936	41.09229	40.23442	40.07243	39.29418	38.94757
36.15866	36.15604	36.14998	36.80384	36.96142	36.67007	35.83407	34.83282	33.83789	33.21388	33.09880	32.73810	32.43240	32.27402	32.34753	32.39134	32.42690	32.05914	32.07105	32.25325	32.72284	32.83805	33.18660	34.08163	35.04216	35.65162	35.85461	36.90462	37.52789	38.18093	38.50368	39.22382	39.47835	40.21473	39.93364	39.89758	39.85649	39.94624	40.12105	40.17978	40.86776	41.50852	41.51414	41.49831	41.23756	40.80224	40.50887	40.03781	39.70419	39.01851
37.14260	37.13989	37.80311	37.71508	37.48773	37.15684	36.61081	35.75478	34.66825	33.21338	33.12286	32.76075	32.31288	32.31045	32.12297	31.32341	31.35313	31.37520	32.07192	32.30191	32.75307	32.83892	33.18747	34.08253	34.50800	35.15987	35.66114	35.81892	36.32042	36.77570	37.92300	38.26043	39.14492	39.38268	39.43715	39.66898	39.73643	39.87841	40.12201	40.29158	41.10618	41.18970	41.47015	41.41242	40.94749	40.76357	40.66185	40.46105	39.70508	39.03624
37.08577	37.13848	37.43544	37.34391	37.22615	37.03847	36.61189	36.03923	35.04729	34.28785	33.17732	32.80854	32.37545	32.13025	32.05994	31.68814	31.32195	32.06091	32.30506	32.44386	32.50900	32.96655	33.65726	34.52970	34.71419	35.22072	35.68204	35.76878	35.84912	36.34273	36.77392	37.51167	37.82163	38.20717	38.65361	38.82181	39.36253	39.67217	40.12815	40.41974	41.18582	41.21722	41.48133	41.41337	41.03339	40.81973	40.66073	40.42185	39.69064	39.43842
36.91111	36.90837	36.88768	37.02359	36.87381	36.69266	36.05707	35.53329	34.64573	34.14682	33.20762	32.56583	32.43182	32.13116	32.12873	32.37122	32.46414	32.50433	32.30595	32.46323	32.52960	33.21433	34.35226	34.82223	35.11912	36.41233	36.40979	36.28584	36.31124	36.43430	37.16750	37.51261	37.82257	37.97635	38.62692	38.83467	39.36348	39.47402	40.22795	40.89867	41.29074	41.55133	41.87535	41.80736	41.47013	40.84047	40.61337	40.20262	39.70966	39.43930
36.69507	36.69232	36.21076	36.17548	36.08674	35.65165	35.08113	34.64940	34.09505	33.85270	32.64702	32.52903	32.38278	32.35839	32.26691	32.28311	32.35263	32.40910	32.28267	32.46410	32.60839	33.25221	34.35316	35.00645	35.71798	36.42782	37.05370	37.15950	37.38013	37.75971	37.95623	38.04719	37.99416	38.63077	38.82193	39.25991	39.47330	39.51485	40.29542	41.07058	41.23449	41.94539	41.84286	41.73808	41.40953	40.61716	40.20656	40.05972	39.38140	38.20219
35.52827	35.51006	35.50037	35.49152	34.81558	34.73741	34.60263	34.10115	33.85317	33.11800	32.59570	32.46562	32.29618	32.26438	32.12300	32.12067	32.18480	31.84920	31.77344	31.98376	32.60926	33.18527	34.08640	34.92890	35.71890	37.00182	37.23550	37.53473	37.95530	38.61706	39.53601	39.41941	39.62006	39.59130	39.60321	39.30338	39.50827	39.55819	40.26827	41.01407	41.22574	41.73479	41.64070	41.28438	41.01109	40.28824	40.06367	39.60276	38.33326	37.77206
33.77240	34.00054	34.13816	34.13556	33.95384	33.68843	33.62564	33.58092	33.38564	32.93530	32.33798	32.28302	32.05434	31.98236	31.97989	31.69368	31.72060	31.32352	31.45552	31.74401	32.17876	33.18408	34.08729	34.92982	35.71983	36.62399	37.25653	37.47822	38.75401	39.69289	40.75070	40.67310	40.63945	40.57685	40.13509	39.78839	39.56208	40.24884	40.31915	41.02977	41.35823	41.44022	41.38984	41.03811	40.75404	40.18724	39.94228	38.96994	38.16473	37.51072
33.68050	33.67795	33.68208	33.67950	33.52506	33.41715	33.32264	33.38922	33.07454	32.21790	32.22161	31.46536	30.83908	30.60233	30.64813	30.83848	30.92095	30.80935	31.03766	31.73418	32.20180	33.26190	34.53778	34.97923	35.66046	36.48354	36.87566	37.43771	39.21374	39.93407	40.68737	40.63658	40.57360	40.57361	40.51134	40.41625	40.52258	40.56909	40.72549	41.38580	41.46984	41.44119	41.28455	40.89569	40.70823	40.27951	39.86171	38.46372	37.66079	37.00206
32.51486	32.51238	32.51004	32.83375	33.11747	33.00784	32.87340	32.84743	32.19846	32.04108	30.98090	30.90332	30.90111	30.86744	30.86260	30.92417	31.04090	31.24861	31.71012	32.20507	33.26526	33.96533	34.89981	35.41715	35.84003	36.60550	37.25834	38.16197	38.72801	39.05289	39.69412	40.47541	40.51394	40.44183	40.51234	40.53700	40.59598	40.90597	41.54545	42.00872	41.96777	41.82259	41.36161	41.02850	40.82177	40.28044	39.32670	38.44881	37.63844	36.84280
32.40174	32.39925	32.22218	32.19628	32.61090	32.50254	32.10827	31.90608	31.18177	30.73007	30.81573	31.08689	31.14421	31.61910	32.05558	32.05328	31.94266	32.11749	32.47104	32.87945	33.93793	34.54062	35.13687	35.84364	36.60914	37.19592	37.25929	38.16294	38.68558	38.90885	39.28191	39.82010	39.64183	39.72664	39.94296	39.97025	40.62808	40.88293	42.02565	42.39868	42.35770	41.88307	41.71746	41.13570	40.75323	40.08944	39.26883	38.21900	37.24770	36.16076
32.36971	32.11383	31.64187	31.63942	31.87871	31.91617	31.89767	31.21987	31.00492	31.00217	31.07721	31.11452	31.70090	32.06512	32.40834	32.40601	32.11636	32.29116	32.47191	33.09629	34.01376	34.72481	35.64288	36.49991	37.36241	37.46606	38.29646	38.76821	39.23335	39.12897	39.25124	39.05597	39.02815	39.02517	39.06749	38.83093	39.34506	40.62089	41.96561	42.08171	42.04917	41.78137	41.19828	40.90247	40.18327	39.40180	38.33582	37.60874	36.28796	35.88760
32.00688	31.53470	31.54491	31.46813	31.46570	31.60680	31.50138	31.37619	31.01544	30.95031	31.00070	31.58944	32.15520	32.25974	32.25724	32.07977	32.10049	32.16827	32.37366	33.03479	33.99614	34.52623	35.64381	36.52382	37.46979	38.37364	38.97533	39.72441	39.90074	39.80319	39.25223	39.05696	39.02914	38.98362	38.51767	38.37193	38.89044	39.68745	40.84878	41.93430	41.90942	41.38279	41.11212	40.38068	39.51245	39.06816	37.92882	37.25716	36.56635	36.28617
31.73575	31.40842	31.24910	31.31961	31.43163	31.42936	31.40024	31.39782	31.26135	31.01410	31.23498	31.75843	32.04839	32.07894	31.68746	31.71671	31.77369	31.86025	32.27714	32.67492	33.40819	34.13665	34.79605	36.45663	37.44342	38.37461	38.73278	39.74278	40.06974	40.38844	40.21276	39.27340	39.03931	38.74707	37.80247	38.00924	38.54305	39.70550	40.41605	41.15513	41.52992	41.42487	41.11308	40.38162	39.51337	39.03082	37.73423	37.25826	36.65280	36.03357
31.39951	30.92729	29.97196	29.89308	30.48789	30.81806	31.02778	31.26470	31.24599	31.12245	31.18851	31.18605	31.28435	30.85726	30.46391	30.84394	31.02770	31.30347	31.92830	32.47421	33.19517	33.86607	34.59700	35.61261	37.16722	38.34827	38.63041	39.33113	39.92754	40.38734	40.15294	39.33669	38.79595	38.38277	37.96402	38.09621	38.72069	39.68965	40.45275	41.15610	41.52246	41.42583	41.21605	40.78195	39.87729	39.03172	37.74028	36.87885	36.12259	35.94471
30.67433	30.50248	30.11025	30.17469	30.44985	30.74404	30.95376	31.24934	31.46944	31.28548	31.07110	31.08885	30.64952	29.14074	29.45027	30.55970	31.04338	31.39950	31.86913	32.53524	33.16651	33.81998	34.59789	35.60331	36.62590	37.92456	38.47311	39.05909	39.12004	39.71320	39.41605	39.00846	38.87804	38.83955	38.19372	38.31413	38.81800	39.74778	40.39555	41.12616	41.42996	41.33102	41.29133	40.84062	39.93287	39.05954	37.74115	36.91324	36.12339	35.94551
30.78912	30.78673	30.60938	30.45568	30.67990	30.80193	30.90660	30.83493	30.91679	30.93540	30.94238	30.53432	28.96459	28.55933	29.25146	30.03144	30.90297	31.58233	32.40538	32.90503	33.16739	34.37618	34.98352	35.74899	36.62684	37.90511	38.46286	38.92746	39.03745	39.45404	39.41705	39.03319	38.95842	38.89260	38.56895	38.77235	39.66952	39.94078	40.25222	40.78754	40.92046	41.11286	40.87486	40.13210	39.40978	38.82774	38.29571	37.05288	36.32584	36.12049
31.39090	31.24380	31.14093	31.13527	31.02529	30.67790	30.53868	30.50915	30.16642	30.16419	29.16884	28.49821	28.45511	28.56013	29.32771	29.95066	31.02385	31.69684	32.43534	33.08868	34.22119	34.45318	34.84046	35.74991	36.88344	37.89791	38.55291	38.84778	38.83878	39.34449	39.34145	39.17245	39.04569	38.68131	38.79964	39.32694	39.90014	40.25626	40.52136	40.47866	40.36676	40.10775	40.00648	39.41373	38.92944	38.78391	38.17760	37.47142	36.98289	36.29395
31.39185	31.34924	31.24248	31.26569	30.97358	30.54204	30.50855	30.16767	29.08210	28.52545	28.50128	28.45799	28.56315	28.92942	29.77662	30.32378	31.42438	32.35023	33.09189	33.96176	34.29821	34.45408	35.35769	35.73475	36.88439	37.30594	38.52504	38.83346	38.83186	39.33298	39.32994	39.17344	38.58715	38.68226	38.80057	39.37220	40.26031	40.52544	40.48248	40.37084	40.11180	39.90129	39.64843	38.93336	38.50090	38.18148	37.46383	37.01051	36.48013	36.38822
31.39083	31.32850	31.31347	31.24446	31.12370	30.52053	30.19143	29.10574	28.70186	28.50435	28.28397	28.58648	28.93244	29.77974	30.37327	31.37560	32.35359	33.17764	33.91822	34.25686	34.61067	35.13971	35.33870	35.67593	36.86338	37.28061	38.46706	38.94866	39.26021	39.22344	39.22958	38.42365	38.23087	38.67035	38.77674	39.65854	40.19284	40.24882	40.38065	40.11586	39.90533	39.70200	38.93731	38.61334	38.00132	36.83276	36.80175	36.32654	36.25145	36.31036
30.93417	30.90070	31.17784	31.12712	30.92688	30.38536	29.41911	28.88335	28.60200	28.63088	28.75632	28.90638	29.76880	30.56171	31.37500	31.96824	33.12415	33.70169	34.23505	34.26542	34.61159	35.01374	35.13816	35.64138	36.80460	37.38295	37.82409	38.19756	38.75057	38.72607	38.26463	38.01244	38.08077	38.32105	38.67683	39.57497	39.98051	40.08065	40.00911	39.86128	39.72368	39.15873	38.72140	37.87884	37.17669	37.02387	36.83096	36.67364	36.21575	35.99502
30.35915	30.32295	30.50622	30.57615	30.49545	29.56799	29.08070	28.88396	28.88168	28.97766	29.63425	29.80471	30.61445	31.04069	31.97140	33.06173	33.69166	34.20018	34.23597	34.23355	34.52701	34.98915	35.04772	35.46695	36.14723	36.64473	37.16273	37.62865	37.55193	37.44874	37.54834	37.53917	37.35665	38.15359	38.58457	39.32815	39.57632	39.83666	39.78427	39.72773	39.16272	38.72507	37.88267	37.73093	37.31356	37.15859	36.85092	36.63796	36.01178	35.91936
30.36008	30.32387	30.63479	30.50470	29.48246	29.38276	28.94401	28.96762	29.08436	29.65516	30.05909	30.64985	31.06266	32.03884	33.03413	33.73363	34.09335	34.42819	34.32056	34.31813	34.42365	34.51353	34.85234	34.97176	35.42121	35.81872	35.88699	36.06374	36.61598	37.33052	37.32761	37.10817	37.22805	37.92995	38.40044	39.21850	39.46726	39.49273	39.46078	38.91431	38.77882	38.23490	37.88355	37.72567	37.29832	37.11831	36.55130	36.23775	35.97861	35.87034
31.33494	31.26742	31.15302	30.63327	30.00002	29.59404	29.52028	29.08749	29.36402	30.13399	30.71224	31.07461	32.09050	33.04351	33.74289	34.11097	34.73025	34.72753	34.50051	34.45195	34.51715	34.51445	34.51469	34.62466	34.70623	34.91949	35.74257	35.81136	36.69410	36.65471	36.89396	37.03284	37.22471	37.96611	38.40138	39.21945	39.35797	39.31838	39.20793	38.96273	38.74266	38.40588	38.21048	37.82426	37.18792	36.56774	36.46713	36.23857	35.94567	35.50578
31.62055	31.52325	31.41341	31.16777	30.77444	30.15150	30.14911	30.27143	30.16584	30.64751	31.31264	32.09367	33.08815	34.01615	34.72369	34.85754	34.74687	34.62050	34.46755	34.43957	34.45018	34.51807	34.64184	34.78930	34.86138	35.45632	35.93492	36.19333	36.84391	36.90084	36.97071	37.15171	37.42527	38.30362	38.91383	39.45108	39.37807	39.35583	39.23542	39.13973	38.74357	38.60645	38.47013	37.78964	37.15328	36.52309	36.44736	36.22282	35.80033	34.81611
31.62151	31.53411	31.34849	31.01483	31.00525	30.94140	31.51784	31.58165	31.43358	31.58731	32.09459	33.09143	34.01973	34.69650	34.86103	34.75055	34.60806	34.28576	34.01961	33.62641	33.88430	33.31572	33.55169	34.86499	35.67409	36.04015	36.63583	37.20940	38.45551	38.43512	37.90007	38.08855	38.33687	38.95560	39.49292	39.99873	39.93767	39.49502	39.28238	39.08778	38.74862	38.63750	38.41945	37.69675	37.11137	36.45083	36.26909	35.99863	35.03393	34.45785
31.53756	31.35171	30.94633	31.04728	31.01331	31.54788	31.94711	31.99954	32.10271	32.25047	32.52258	33.56035	34.23331	34.87879	35.02045	34.61176	34.25568	33.84875	32.85939	31.80341	32.03629	32.31479	33.31423	33.84469	35.58899	36.63935	37.43300	38.79467	38.93283	39.44298	39.47564	39.54502	39.42558	39.49697	40.74773	40.71872	39.93864	39.49910	39.29958	38.99249	38.60628	38.31535	37.76408	37.21928	36.34426	36.16205	35.28825	35.20601	34.59488	34.02505
30.98615	30.91278	30.94725	31.01074	31.55111	32.48013	32.47753	32.00047	32.10363	32.25138	32.39780	33.52382	34.85588	34.81687	34.61569	34.44685	34.07679	32.69139	31.63503	30.88037	30.42867	30.57711	31.44919	33.22521	33.84292	35.58716	36.89955	38.62322	39.09489	39.60505	39.88971	39.88657	39.83034	40.82778	40.75009	40.68755	40.06757	39.35044	39.16214	38.51957	38.06417	36.85319	36.41894	35.86544	35.49174	35.15419	35.08575	34.76691	33.97688	33.69807
30.69739	30.69522	30.91146	30.95277	31.48798	32.22691	32.22430	31.72122	31.79902	31.90243	32.24977	32.74644	33.38655	34.60840	34.55486	34.22121	32.33568	31.63846	30.80015	30.26957	30.10337	29.54607	29.79832	30.38602	31.63339	33.84194	35.31719	36.89764	38.68395	39.70024	39.96958	40.69001	41.15865	41.07910	40.82555	40.68854	40.04276	39.16209	38.62627	38.14408	37.06396	36.42243	35.71181	35.49539	35.11462	34.78831	34.79113	34.17958	34.03488	33.83430
30.69831	30.69589	30.91213	30.88963	31.31324	31.83451	31.73731	30.78492	30.40530	30.53523	30.66516	32.15160	32.68880	32.87527	32.97992	32.85108	32.57537	32.06938	30.88148	30.27041	29.39544	29.29310	28.93164	29.37950	30.55599	31.82974	34.09434	35.51011	37.54646	39.22754	40.84917	41.35461	41.24825	41.67154	41.45081	40.78926	40.04731	39.43432	38.77069	38.24797	37.14672	36.47287	36.02094	35.64616	35.18302	34.81888	34.23858	34.23586	34.23069	34.21200
30.68076	30.67832	30.84259	31.16555	31.36569	31.28551	30.93475	30.33669	30.27434	29.86982	30.24039	30.66359	31.59581	32.47961	32.79223	32.80048	32.63929	32.45583	31.06942	30.29763	29.29628	28.93452	28.80260	29.32698	30.39115	31.45822	33.73500	35.70088	37.61707	39.29820	41.46994	42.14560	42.11602	41.91207	41.66925	41.28631	40.78860	39.81170	39.42787	38.85154	38.39595	37.23689	36.50192	36.19858	36.03410	35.22988	34.91088	34.70832	34.69645	35.02041
30.66272	30.62726	30.77201	31.34785	31.39324	31.26539	30.91874	30.40608	30.39399	30.14382	30.24124	30.66444	31.51537	32.38805	32.30935	32.66209	32.76748	31.37158	31.11341	29.99769	29.83678	29.67998	29.33007	30.39432	31.46143	33.73822	35.59703	36.94598	39.58273	40.64431	42.36744	43.54524	43.46246	43.11809	42.50827	41.55029	41.18887	40.72124	39.72234	39.34589	38.80468	38.46184	37.64862	37.56861	36.68189	36.32952	35.86472	35.64478	35.29076	35.07719
30.52605	30.46597	30.74214	31.00006	30.95452	30.93646	30.50946	30.62602	30.69902	30.59469	30.66775	31.52150	32.04850	32.38896	32.40489	32.39641	32.39382	31.62926	31.69012	31.66978	31.07696	31.29855	31.69966	33.15678	33.85892	36.20486	36.91655	39.75499	40.75438	41.86305	43.71135	44.46165	44.29813	43.36813	43.16043	42.34278	41.48933	40.96992	40.04660	39.63822	38.82491	38.45125	37.83461	37.64647	37.55650	36.67981	36.54535	35.94727	35.78558	35.31912
30.52697	30.52453	31.04391	31.01059	30.99849	30.57419	30.62937	30.70871	30.89917	31.18401	31.52492	31.71811	32.54770	32.60690	32.58255	32.58017	32.66804	32.79876	32.98965	33.17289	34.02300	35.28536	36.40438	37.02774	38.56629	38.86230	39.99332	40.89058	41.90982	43.64188	44.63876	44.51686	45.01841	44.87164	43.21895	42.46125	41.67961	40.97091	40.04756	39.29460	38.78703	38.44526	37.83551	37.77067	37.70915	37.43744	36.67797	36.07347	35.94670	35.76345
31.83773	31.80857	31.52493	31.35097	31.09081	31.08852	31.10866	31.47743	31.50742	31.53862	31.72155	31.96599	32.73212	32.88811	32.87785	33.78763	33.89140	34.09953	34.36575	34.73461	35.54546	37.18764	38.57951	38.70736	39.56498	40.69601	41.44654	41.83062	42.88599	43.64296	45.23166	45.69581	45.50055	45.01960	43.25193	42.44526	41.68063	40.97189	40.04852	39.34081	38.78794	38.43339	37.85458	37.76702	37.62462	37.49995	36.65908	36.03334	36.07141	35.94340
32.57273	32.42384	32.17783	32.11905	32.08862	31.78399	31.64648	31.75505	31.87814	32.18543	32.25114	32.41748	33.01474	33.01213	33.88196	34.45629	34.73938	35.41467	35.48584	36.30280	38.21482	38.61734	38.74551	39.57525	40.13916	41.27014	41.52892	42.61550	43.46144	43.77980	43.98054	44.97630	45.14837	44.16304	43.21828	42.12383	41.68164	40.62611	40.08599	39.34174	38.78886	38.74215	38.28983	37.71479	37.57872	37.48108	36.31122	35.97140	35.92175	35.88894
32.42744	32.19596	32.21156	32.20943	32.20684	32.20446	31.93163	31.99908	32.18867	32.30433	32.52705	33.58121	34.86905	34.91776	34.98790	35.02106	35.35572	36.15132	36.16297	37.24103	38.13004	38.65356	39.02560	39.87393	40.12054	41.46178	42.09451	42.18892	42.58918	43.27308	43.59111	43.80664	43.72127	43.40433	42.48940	42.06947	41.63185	40.62071	39.76997	39.33578	38.74620	38.59805	38.23583	37.64559	37.51580	36.45078	36.21536	35.95544	35.72859	35.37317
31.88403	31.88934	31.89964	32.15225	32.36102	32.38254	32.88073	33.05769	33.07204	33.16512	33.93860	34.89917	35.12533	35.09117	35.07279	35.74451	36.02815	36.03392	36.68396	36.76102	37.32501	38.12798	38.93092	39.93750	41.04368	41.22429	41.48925	41.49797	41.86628	42.61200	43.27713	43.37631	43.50025	43.39085	42.49044	42.07050	41.25694	40.37626	39.33958	38.66716	38.48633	38.23953	37.64979	37.00666	36.20182	36.09232	35.99224	35.82156	35.72986	35.12013
31.88499	31.88241	31.86141	31.93880	32.36196	32.88436	33.48791	33.80518	33.89791	33.98345	34.92259	35.12885	35.43399	35.39980	36.09264	36.33517	36.33226	36.50809	36.72331	36.76200	37.21118	37.65327	38.28604	39.46566	39.95242	41.19511	41.26921	41.35195	41.96405	42.65518	43.39135	43.64513	43.55109	43.39192	42.80941	42.12080	41.25795	40.37724	39.34053	38.95527	38.51559	38.28486	37.19712	36.97619	36.64919	36.19973	35.99306	35.83349	35.56565	35.02448
31.60523	31.60266	31.67268	31.91912	32.36291	32.77732	33.48887	33.83620	33.89888	34.83146	35.30853	35.58728	35.91542	36.45480	36.38361	36.33617	36.33326	36.59434	36.72429	37.06926	37.27467	37.65425	38.28704	39.38528	39.56787	40.21923	40.91537	41.38182	42.13874	43.46351	43.95799	44.13616	44.01835	43.44194	43.33399	42.70895	41.36974	40.60298	39.74092	38.94011	38.56756	37.93484	37.24726	36.98905	36.97404	37.17646	37.19505	36.71341	35.56992	34.75571
31.60619	31.65534	31.68618	32.20198	32.44876	32.71331	33.07236	33.76844	34.26453	35.25879	35.52050	35.82153	36.09401	36.36972	36.36675	36.33717	36.33425	36.64559	36.73624	36.98881	37.32796	38.03509	38.76946	39.51925	40.02921	40.50354	40.94523	41.58931	42.67855	44.02462	44.16134	44.05798	43.97630	43.80310	43.33506	42.72990	41.38384	40.67237	39.74186	39.45110	38.56848	37.93573	37.50973	37.29826	37.28322	37.38710	37.19591	36.63064	35.51796	34.59987
31.99578	31.99318	32.20557	32.33211	32.65326	32.81625	33.12282	34.09515	35.22539	35.66697	35.79612	36.04869	36.12622	36.28324	36.33077	36.32031	36.39799	36.47488	36.86248	37.08546	37.96891	38.59875	39.52347	40.16370	40.40167	40.87291	41.47496	42.18681	42.86618	44.17186	44.26689	44.11262	43.84391	43.49080	42.77276	42.28596	41.29191	40.44423	39.75908	39.45205	38.57790	38.04297	37.51060	37.29913	37.25216	37.38796	37.19676	36.59769	35.46871	34.56712
32.53735	32.53470	32.70756	32.79699	32.91330	33.04639	34.03942	35.21347	35.56990	35.78039	36.00573	36.10004	36.19511	36.20274	36.26367	36.09669	36.25142	36.42143	36.68056	37.37748	38.02860	39.40162	40.16801	40.86158	40.93531	41.22161	41.43824	42.29484	43.26708	43.80396	44.00022	43.86314	43.50879	42.67957	42.24862	41.29593	40.57622	39.76331	39.45589	39.15421	38.57882	38.04387	37.41577	37.25608	37.23565	37.21918	37.06104	36.23424	35.46952	34.56791
33.49535	33.22655	33.01786	32.78625	32.87569	32.99223	33.96403	34.54264	35.36140	35.76457	35.98457	36.06229	36.11250	36.10955	35.90780	35.84240	36.02214	36.13298	36.49619	37.34480	38.69045	39.31615	40.16907	40.84503	40.93636	41.32675	41.91856	42.27702	43.23346	43.80506	43.69330	43.51311	43.22152	42.09670	40.99636	40.35224	39.42140	39.28444	39.15803	38.61688	38.08185	37.41938	37.37273	37.35791	37.21245	37.07746	36.30373	35.52827	34.79434	33.76505
33.49069	33.01564	33.00456	33.00182	32.78453	32.87421	33.32031	33.96225	34.54079	35.51268	35.94682	35.86023	35.87677	35.86766	35.69812	35.73341	35.97695	36.10665	36.47471	37.34578	38.65779	39.19862	39.67661	40.16684	40.84276	41.29234	41.87012	42.08337	43.28333	43.74211	43.56732	43.31525	42.60001	41.38536	40.39916	39.28054	38.09893	36.80289	36.97449	36.99656	36.12128	36.45441	37.36187	37.21640	37.08138	36.58274	36.01537	34.81433	34.03375	33.18030
33.02554	33.01420	32.91938	32.94486	32.86584	32.75029	32.87246	33.20866	33.85376	34.39363	35.32309	35.31768	35.31505	35.34344	34.96573	35.00724	35.25084	35.38060	36.64583	37.28056	38.45399	39.24149	39.68836	40.13752	40.33125	40.93364	41.48134	41.91678	42.87821	43.35092	43.35226	43.05566	41.49493	40.95211	39.60965	38.88300	38.13951	36.77222	36.74883	36.10032	36.12212	36.21037	36.61415	37.08535	36.99495	36.01892	35.29972	34.49618	34.01752	32.49261
32.83937	32.73936	32.73688	32.80628	32.56848	32.38445	32.50982	32.84879	33.20686	33.83517	33.86344	34.47302	34.58598	34.63070	34.81462	35.17123	35.33877	36.58581	36.77467	37.85148	38.66904	40.17757	40.92739	40.90668	40.81170	41.00499	41.44623	41.48548	41.72558	42.31337	42.12667	41.65026	40.95652	39.68326	39.04866	38.32469	37.53171	36.90810	36.74970	36.52785	36.20783	36.40165	36.38396	36.32764	35.88545	35.30323	34.49990	34.02117	32.49041	32.08907
32.63745	32.39337	31.45477	31.48950	31.19732	31.35256	31.75647	32.04632	32.44093	33.20534	33.71589	33.87021	34.55002	34.76493	34.97859	35.75270	36.34132	36.76588	37.82584	38.67320	40.26967	41.14471	41.21847	41.21509	41.21172	41.49268	41.48989	41.62707	41.55721	41.70954	41.61653	40.83123	39.68754	38.82722	37.73404	37.68280	37.39734	37.15374	36.90592	36.74789	36.63257	36.50032	36.31638	35.76596	35.30702	34.29665	34.11221	32.57725	31.96542	30.95424
31.45435	31.43108	31.18141	31.03977	31.10997	31.22713	31.53918	31.95906	32.29973	33.05973	33.26332	33.74261	34.30486	34.68142	35.41788	35.74552	37.22725	38.08788	38.69456	39.28273	40.35619	41.35108	41.40195	41.39857	42.91021	42.89352	42.75617	42.59951	42.26810	41.65983	41.19970	40.32609	38.80256	37.70647	37.05415	36.96036	36.94214	36.89008	36.63498	36.63650	36.63344	36.50118	36.18140	35.79640	35.30394	34.15284	33.57270	32.57801	32.21876	31.81459
31.43468	31.30621	31.11842	30.99724	31.02986	31.10855	31.35944	31.74328	31.96543	32.29824	33.10900	33.62178	33.99632	34.60553	35.38851	36.26718	37.13823	37.94274	38.55694	39.16821	40.27179	41.22359	41.34919	42.12207	42.47874	42.82644	42.75794	42.54650	42.26918	42.09659	41.02905	39.34968	38.21585	37.27188	37.01576	36.43123	36.35630	35.66794	35.22684	35.22041	35.24065	35.65955	36.23626	35.86210	35.42585	34.20493	33.54956	32.60046	32.30286	31.86588
31.34624	31.12172	30.99563	30.77025	30.77284	30.83455	31.09083	31.35559	31.60959	31.96189	32.29649	33.10717	33.78302	34.52815	35.14626	35.38685	36.26519	37.03708	37.94061	38.53043	39.25249	39.99147	41.03775	41.18257	41.97861	42.08173	42.41175	42.54759	42.36646	42.26711	41.06761	39.52317	38.93674	38.21363	37.26968	36.79856	36.42943	36.07771	35.71290	35.22509	35.21624	35.64584	35.91375	35.79654	35.26503	34.24641	33.55035	32.62809	32.00098	31.64081
30.75123	30.73806	30.77911	30.77856	30.81513	30.83546	30.83285	30.90771	31.35385	31.49681	31.96014	32.29468	33.10563	33.75530	34.48286	35.11652	35.31957	35.51484	35.80257	36.44657	37.73751	38.91133	38.98783	39.20256	40.77320	41.10338	41.90112	42.20142	42.36754	42.12305	41.21027	40.28149	39.37446	39.00440	38.31982	37.33816	36.87127	36.42725	36.39904	36.06485	35.98588	35.92096	35.80289	35.39068	34.62234	34.09225	33.49225	32.92143	32.00171	31.64400
30.80141	30.79883	30.85220	30.85460	30.85200	30.83637	30.83376	30.92659	31.14009	31.45449	31.56209	32.05378	32.53902	32.86290	33.02795	33.79542	34.72535	35.03793	35.84462	36.44754	37.44865	37.78358	38.50135	39.04694	39.35441	40.72353	41.27700	41.76199	41.94408	41.50018	41.28419	40.27790	39.39688	39.13596	38.42285	37.58825	37.04459	36.91556	36.88138	36.44146	35.99791	35.97359	35.52668	34.80012	34.63804	34.28617	33.95113	33.10615	32.47485	31.62120
31.72964	31.72699	31.48837	31.45001	31.44368	31.26190	31.29350	31.31035	31.60136	31.64641	32.05739	32.54235	32.93648	33.27170	33.87252	34.82682	35.21164	35.95568	36.59808	37.57623	37.78773	38.15123	38.25870	39.04795	39.23845	40.36534	41.15499	41.67241	41.46275	41.36234	40.23461	39.49878	39.14019	38.47601	37.93705	37.79131	37.62877	37.63245	37.53902	36.79349	36.02217	35.99571	35.61165	35.39234	34.89828	34.39181	34.07399	33.09089	32.08460	31.36199
32.84784	32.84510	32.88253	32.85295	32.65612	32.42269	32.41995	32.97408	32.97128	32.92550	32.95501	32.92400	33.19335	33.75458	34.83032	35.74827	36.62284	37.90118	38.76380	39.11810	39.02835	38.56096	38.62574	39.20242	39.49033	40.34010	41.09736	41.58521	41.48653	40.39132	39.89874	39.17548	38.35450	38.35132	38.31059	38.22494	38.07461	37.76534	37.44798	36.70242	35.95079	35.92580	35.51239	35.40101	34.78271	34.48257	34.07479	32.15935	31.36511	30.92319
33.37490	33.37214	33.84621	33.96301	33.88285	34.37188	34.33596	34.33210	34.13511	33.62122	33.48259	32.92492	33.19426	33.75551	34.95185	36.53296	36.79410	38.16881	39.39184	39.20968	39.11585	39.18844	39.75061	39.82303	39.82249	40.68016	40.89082	41.14735	41.05663	40.45332	40.35621	39.63350	39.17965	38.37438	38.28872	38.13798	37.92967	37.45211	36.64418	35.84426	35.58277	35.47546	34.73933	34.66092	34.51124	34.22813	32.61470	32.16009	31.36583	30.83778
33.37590	33.39376	33.96687	34.36420	34.43433	34.79435	34.91619	34.91326	34.37105	34.33961	33.85432	33.66592	33.58886	34.65479	35.46597	36.53394	36.94070	38.16982	39.39288	39.74798	40.69783	40.57375	40.41087	40.40746	40.55437	40.59957	40.76289	40.93619	40.87710	40.45435	40.25772	39.62020	39.31390	38.90825	38.11206	37.93344	37.42290	36.54817	35.86963	35.55832	35.46751	34.68955	34.51363	34.19944	34.05251	32.88426	32.60757	32.25465	31.61919	30.83848
33.40762	33.40484	34.37822	34.48280	34.89453	35.22982	35.30177	35.35262	35.23666	35.04328	35.04037	35.29420	35.32878	35.59640	36.15468	36.69425	37.47501	38.52119	39.29982	39.92370	40.70121	40.62278	40.57183	40.50657	40.45058	40.33623	40.08875	40.02898	40.02555	39.95424	39.43320	39.20405	38.91251	37.97145	37.79113	37.08172	36.55222	35.75008	35.33615	34.43954	33.79748	33.86040	33.96680	33.96266	33.39252	33.09370	32.53945	32.25861	31.45765	30.44261
33.81102	33.87835	34.94223	35.32513	35.33925	35.33660	35.40142	35.49042	36.13449	36.61803	36.66408	37.00293	37.02906	37.04206	37.44255	37.54713	38.38899	38.96379	39.86265	39.87618	40.51891	40.63533	40.57290	40.51691	40.30038	40.04997	39.93377	38.94738	38.50085	37.68641	37.56253	37.55959	37.55676	36.93951	36.81677	36.63550	35.80583	35.40395	34.48022	33.66389	33.40850	33.14854	32.89354	32.79506	33.30764	33.12382	32.74782	31.51016	30.47351	30.23701
34.55053	34.59097	35.03860	35.37282	35.36985	35.91154	35.92786	36.48872	36.63247	36.84227	37.17714	37.36863	37.51630	38.53551	38.60483	38.63207	39.61058	39.89935	39.88017	40.34002	40.51998	40.45303	40.38210	40.30515	40.22236	40.00179	39.19862	38.50515	37.60907	37.46078	37.41576	37.00857	36.88012	36.83057	36.74953	36.52142	35.80672	35.26751	34.37655	33.26206	32.98109	31.80884	31.83383	32.66718	32.66315	32.86626	31.58563	31.36280	31.32878	30.47186
34.59491	34.73438	35.35163	36.15774	35.87704	35.87434	36.39850	36.44234	36.80380	37.13789	37.80357	37.90977	38.53975	39.40000	40.28252	41.06895	40.82892	41.33181	41.24287	41.16216	40.46086	40.38615	40.30179	40.17617	40.13176	39.82524	39.19964	38.11876	37.56587	37.34143	36.92771	36.83738	36.50417	36.48859	36.51699	36.31938	35.87951	35.10233	34.39169	32.72203	31.58637	31.63047	31.70649	31.74801	31.71076	31.59290	31.52447	31.37584	31.28882	30.43187
34.84566	35.28525	35.66793	35.83575	35.80798	35.80529	36.29121	36.38195	36.44027	36.80209	37.49411	37.91081	38.76619	39.54436	40.54228	41.25308	41.71946	42.60559	42.40305	41.53862	40.90217	40.34831	40.24369	40.09944	39.87408	39.79834	38.62646	38.11975	37.35459	36.89152	36.73051	36.49099	36.48824	36.45786	36.41821	36.22232	35.64831	34.79179	33.47464	32.72283	32.01683	31.76111	31.66620	31.61587	31.51918	31.46378	31.34718	31.17167	30.30611	30.14339
35.46209	35.75859	35.66899	35.82661	35.80904	35.73505	35.73197	35.75257	35.84634	35.94968	36.63586	37.64292	38.30928	38.84941	40.28469	41.72404	42.53471	42.60649	42.40419	41.89378	41.42575	40.77325	40.36758	40.03827	39.80281	38.65797	38.49746	37.35878	37.29375	36.69431	36.63756	36.64920	36.61874	36.44254	36.41837	35.93985	35.61087	34.79266	33.47546	32.72363	32.00108	31.78002	31.55578	30.74659	30.64729	30.59410	30.31622	30.30739	29.96165	29.06653
35.51616	35.79559	35.92786	36.01991	35.87540	35.48223	35.46018	35.60364	35.72062	35.13526	35.47775	36.46014	37.62917	38.48866	39.77682	40.43741	41.24740	41.79126	41.77721	41.54086	41.06516	40.74477	40.34826	39.92976	39.13557	38.88084	38.32127	37.28256	37.15998	36.61343	36.61030	36.60714	36.46786	36.42242	35.96580	35.83820	35.60115	34.62105	33.44350	32.59076	32.16190	31.88787	31.41773	30.65092	30.52943	30.26996	29.76440	29.34032	28.96367	28.96143
35.51720	35.79792	36.14082	36.43756	36.36232	35.87372	35.60773	34.72227	34.26501	34.55404	35.31010	35.93096	37.24735	38.37310	39.48050	39.66955	39.70519	38.92242	39.38635	39.73461	40.36146	40.39076	40.27333	39.35540	39.06812	38.32522	37.46332	37.11908	36.41558	36.04045	35.98545	35.80336	35.77718	35.72063	35.83798	35.60476	34.63506	33.71463	32.59404	32.16962	32.01108	31.63301	30.96000	30.46802	29.90579	28.75844	28.75621	28.70318	28.28141	28.26580
35.61832	35.65795	36.14954	36.54467	36.43552	36.39630	35.98736	35.83619	35.13097	35.31403	35.80622	37.16676	38.42890	38.94468	38.87531	38.86039	38.67574	38.67242	38.65711	39.12464	39.54225	40.04408	39.30367	38.94718	37.76780	37.45116	36.89621	36.09379	35.88743	35.84138	35.25658	34.86671	34.74900	34.67132	33.83707	33.77987	33.67525	32.58948	32.17287	31.62193	31.49267	30.45531	29.99873	29.43373	28.65827	28.49583	28.06410	28.06161	28.05914	28.05696
35.60434	35.64907	36.20626	36.55135	36.64008	36.71938	36.79950	36.89330	37.58853	37.62571	38.14293	38.39997	38.41544	38.41219	38.40685	38.36623	38.71504	38.67346	38.60383	38.79583	38.77963	38.62055	38.32788	37.45071	36.97633	36.71942	35.67339	35.43967	35.29259	34.71662	34.06188	33.72959	33.54966	33.34717	32.52453	32.47361	32.42036	32.28347	31.90690	31.49625	30.45876	29.86401	29.43707	28.66150	27.95359	27.88608	27.85239	27.87770	26.95992	26.82838
36.32027	36.31715	36.39710	36.46016	36.64116	36.65596	36.77280	36.89436	37.20293	37.58726	37.62230	37.61905	37.67116	37.65301	37.67017	38.08132	38.32578	38.60821	38.47125	38.61557	38.47794	38.34293	37.45502	36.34090	36.31315	34.86212	34.46673	34.40708	33.78232	33.47504	33.47213	33.36822	32.96641	32.20232	32.22421	32.39484	32.24030	31.81516	31.49874	30.39987	29.81034	29.43349	28.27252	27.95675	27.87904	27.72447	27.63520	26.81595	26.56192	26.55985
36.28492	36.28179	36.30170	36.34160	36.37772	36.62071	36.67463	36.76300	36.89502	36.89223	36.90667	37.35751	37.42046	37.46623	37.62734	38.00510	38.18207	38.16201	38.29100	38.16051	38.15050	37.52072	36.52836	36.33334	35.91966	34.88940	34.46763	33.78616	33.60653	33.47591	33.32889	32.92420	32.52286	32.21406	32.17424	32.01934	31.20577	30.49773	30.26929	29.60192	28.85694	28.24661	28.02161	27.88221	27.43695	27.14059	26.76445	26.50627	26.53671	26.53464
36.17060	36.19016	35.86721	35.90332	36.04988	36.36699	36.66893	36.81142	36.81464	36.91086	37.34114	37.42433	37.43731	37.43412	37.59497	37.76241	37.71238	37.58108	37.82310	37.89891	37.53368	36.55454	36.40060	35.98514	35.58874	34.91397	34.49712	33.81488	33.64446	33.56735	33.33886	32.92503	32.49042	32.17791	32.02300	30.95111	30.28522	29.69722	28.95017	28.84733	28.23221	28.02447	27.91444	27.44008	27.07564	26.67437	25.87101	25.94836	26.48444	26.48236
36.26037	36.25724	35.98658	36.09786	36.51170	36.53702	36.85563	36.85889	36.95905	37.82111	38.05212	37.62051	37.45186	37.44867	37.68565	37.53537	37.56285	37.52235	37.18475	36.40228	36.37960	36.15029	35.65018	35.59284	34.91793	34.52408	34.46507	34.01603	33.61601	33.54851	33.02477	32.83544	32.42495	32.15211	31.05052	30.42929	29.98973	29.31554	28.93873	28.75578	28.19219	27.91729	27.50491	27.07874	26.65281	25.80637	25.82817	25.89164	25.94666	26.48297
36.26145	36.25832	36.70958	36.81441	36.69650	36.85987	36.86309	37.07994	37.59782	38.04365	38.06256	37.99346	37.84177	37.83856	37.82429	37.77927	37.61298	37.52339	37.17962	36.38383	35.99388	35.27849	35.06043	34.53798	33.97443	33.97072	34.01989	33.61987	33.35768	32.93389	32.82639	32.42830	32.19937	31.17877	30.68039	30.47128	30.17183	29.30908	28.96032	28.71505	28.14672	27.80870	27.00182	26.65587	26.35537	26.35375	25.82356	25.85947	25.91871	26.27231
36.17565	36.23290	36.30249	36.56334	36.69756	36.73428	36.94213	37.39608	37.70161	38.20352	38.32465	38.43069	38.48313	38.79113	39.74030	40.10405	39.80918	38.76035	37.63937	36.39065	35.96038	34.99362	34.44492	33.91879	33.51410	33.46732	33.44700	33.36153	32.91440	32.67193	32.32486	32.03823	31.25155	30.73146	30.67910	30.58092	30.17258	30.00366	29.10504	28.74743	27.93764	27.04454	26.73314	26.46279	26.35674	26.35438	25.86684	25.88239	25.91931	26.02928
35.65674	35.69110	35.76073	35.60614	35.75631	36.16389	36.86673	37.61074	38.12007	39.02818	39.29466	39.41562	39.52199	39.61469	40.05724	40.08731	39.81028	39.53178	38.10811	37.11821	35.96581	34.94350	33.89069	33.54364	33.47114	33.13452	32.92668	32.85898	32.67533	32.29185	32.02105	31.23000	31.18434	30.72056	30.59478	30.29119	30.06779	29.97557	29.03013	28.62629	27.39635	26.98145	26.80275	26.73137	26.46103	26.37312	26.25326	26.08458	26.15077	26.30265
34.88000	34.84105	34.88656	35.55011	35.60412	36.10708	37.46264	37.81835	37.86414	38.01579	38.98947	39.29232	39.33904	39.33565	39.63968	39.75472	39.67717	38.92682	38.10916	37.29830	35.95746	34.81377	33.90022	33.54453	33.25932	33.01387	32.90956	32.84131	32.63184	32.02472	31.21093	31.10453	30.64102	30.60125	30.27451	30.19959	30.09917	29.61938	28.73520	28.23403	27.68577	27.44392	26.98000	26.80096	26.79853	26.75699	26.78363	26.46051	26.51229	26.83284
34.84509	34.85889	34.90287	35.53102	35.53863	36.75167	37.05573	37.24078	37.46976	37.48854	37.02053	37.07592	37.29832	38.26509	38.70824	39.29476	39.17458	38.63041	38.44993	36.90896	36.13750	35.44523	34.89431	33.99417	33.58027	33.25727	32.94812	32.84217	32.60386	31.95164	31.10814	30.78213	30.60475	30.36739	30.26171	30.20034	29.95289	29.52334	28.83570	28.53401	28.23216	27.82583	27.76325	27.38557	26.84236	26.87271	26.93771	26.96879	27.10363	27.45497
34.88969	34.90247	35.50816	35.51573	36.72854	37.06009	36.97627	37.02578	37.12266	36.88917	36.76226	36.78988	37.06342	37.66016	38.11315	38.59341	38.78388	38.68354	38.20009	36.97524	36.68691	35.76957	35.43706	34.87660	33.97257	33.46825	33.13436	33.04692	32.62943	32.10030	31.08948	30.76271	30.58533	30.34796	30.20457	29.95596	29.52676	29.42951	28.83641	28.79596	28.51437	28.29084	27.87504	27.56408	27.54308	27.05544	27.05332	27.38842	27.84283	28.05264
35.49514	35.49205	35.55560	36.49709	36.99138	36.98065	37.25381	36.97410	37.14897	36.76646	36.78699	36.78376	37.37458	37.57504	38.24519	38.12447	38.08774	37.92271	37.67831	37.43599	36.70928	36.53856	35.43802	34.87753	34.62999	33.67349	33.53070	33.37300	32.83884	32.18648	31.28550	30.59818	30.41438	29.99141	29.33813	29.24711	29.24483	28.80391	28.79685	28.79461	28.32015	28.14844	27.92188	27.75895	27.72392	27.76124	28.03702	28.03447	28.03196	28.04712
35.68984	35.68671	35.74540	36.14190	36.81698	36.87989	36.88494	36.95251	36.62453	36.65877	36.65560	36.78477	37.48574	38.02332	38.05589	37.96120	37.88003	37.68273	37.38055	37.11478	36.65808	35.44170	34.88161	34.66389	34.56219	33.67842	33.41064	33.25318	32.69436	32.01980	30.93907	30.38653	29.99488	29.34155	29.07734	29.01888	28.73469	27.84525	27.85868	27.85850	27.90203	27.97960	27.97743	27.93843	27.88241	28.21129	28.18524	28.18266	28.18013	28.04776
35.79566	35.74335	36.11468	36.09250	36.30672	36.31059	36.45672	36.27503	36.03596	36.18772	36.32850	36.78580	37.48677	38.06751	38.02203	37.90462	37.68717	36.90261	36.02812	35.83443	34.82187	34.64391	34.54309	34.06197	33.64587	33.45948	33.25708	32.77190	32.05696	30.97866	29.85476	29.72231	29.36697	29.03777	29.02009	28.79346	28.00446	27.95664	27.88261	27.85720	27.92784	27.98026	28.02382	28.00230	28.54930	28.80370	28.77912	28.64712	28.20637	28.11166
35.96851	36.11854	36.18080	36.31102	36.38588	36.38304	36.25105	35.78254	35.75712	35.99728	36.38762	37.40743	38.23403	38.65255	38.16125	38.02013	37.13559	36.70347	36.02911	35.69711	35.04399	34.64485	34.04209	33.31078	32.62073	31.87921	31.65121	31.01994	30.94123	29.90751	29.76178	29.50595	29.28096	29.03852	28.53095	28.32083	28.30972	28.00930	27.96148	27.88026	27.87796	27.92597	28.00550	28.55430	28.81264	28.80437	28.78699	28.65176	28.14689	28.11230
36.13808	36.19130	36.51373	36.70967	36.66702	36.38633	36.28017	35.91256	35.90597	36.05639	37.49461	37.79555	38.77452	38.67912	38.65782	38.19631	38.00610	37.12461	36.73186	35.69809	35.21808	34.65343	34.00798	33.33187	32.99464	32.01397	31.84010	31.36018	30.94205	30.29546	29.74214	29.58701	29.28172	28.64813	28.33473	28.31264	28.31042	28.01768	27.88312	27.88094	27.86971	27.87333	27.80713	27.82262	28.40611	28.47948	28.30658	28.18065	28.17090	28.14583
36.19559	36.51767	36.75126	36.81828	36.80489	36.58157	36.21237	35.99105	36.13488	36.62225	37.65683	38.72997	39.30738	39.21191	39.04625	38.30729	37.94495	37.62512	36.73287	35.69907	35.21904	34.75510	34.13296	33.51283	33.28933	32.89058	31.97485	31.71737	31.18675	30.45071	29.73848	29.45969	29.28222	28.39519	28.31694	28.29226	28.29004	28.18300	28.01580	28.00667	28.19336	28.09296	27.78223	27.76751	27.64044	27.67838	28.07492	28.18130	28.17874	28.84553
36.20786	36.18864	36.43150	36.65083	36.66919	36.58265	35.59583	35.99208	36.17221	37.52357	37.87091	38.80735	39.25801	39.13807	38.88483	38.10492	37.63644	36.63605	35.88652	35.60631	35.15827	35.02743	34.13388	33.85842	33.31083	32.89352	32.38625	31.72486	31.19693	30.45200	29.73926	29.44591	28.87822	28.37997	28.33513	28.18182	28.09521	28.05145	27.88424	27.88205	27.89286	27.90046	27.77074	27.64365	27.44396	27.44146	27.65414	27.82835	28.05194	28.85338
36.01357	35.83942	35.80386	36.18827	36.18499	35.41850	35.11261	35.76927	36.11743	37.49634	37.81488	38.75135	38.90457	39.05588	38.43536	37.70457	36.70427	35.96463	35.30817	35.20966	35.11655	34.51271	33.87273	33.85046	33.14208	32.76252	32.38489	31.63918	31.05975	30.48420	30.01765	29.29376	28.78185	28.36502	28.19741	27.98798	27.89001	27.24634	27.21007	26.84759	26.91631	26.89566	26.89355	27.06873	27.41458	27.39916	27.43991	27.51655	27.82647	28.05036
35.84374	35.80777	35.72596	35.13691	35.18457	34.70655	34.93671	35.15751	35.76708	36.84637	37.53255	37.97136	38.60978	38.57806	38.19265	36.81765	36.42434	35.57495	35.33253	34.71758	34.57544	33.89722	33.85448	33.19403	32.81662	32.38833	31.93876	31.22619	30.53592	30.38758	29.28255	28.82630	28.34554	28.18861	27.22346	26.91521	26.68151	26.40737	26.01393	26.05852	26.03926	26.11254	26.84483	27.06320	27.03066	27.01528	27.39762	27.43801	27.59900	27.72933
35.81211	35.71264	35.01225	34.77761	34.01782	33.72066	34.03917	34.93461	35.33698	35.82175	37.31088	37.49359	37.83926	37.94075	37.60217	36.80799	36.44208	35.64807	35.09398	34.84198	34.65838	34.29142	33.86028	33.13114	32.57510	32.18821	31.56778	30.97220	30.44645	29.28603	28.44299	28.10511	27.79399	27.30534	26.77858	26.39387	26.33745	26.01700	25.94666	25.96471	26.00119	26.06900	26.41556	26.84299	27.05637	27.01592	26.91149	26.94598	27.00528	27.03215
35.09700	34.90805	34.17174	33.73394	33.37113	33.50362	33.81480	34.14447	35.25159	35.63063	36.70961	37.20560	37.40509	37.40175	36.83150	36.66793	36.44308	35.99935	35.06809	34.72104	34.30995	34.25344	33.76171	32.84898	32.19204	31.99008	31.44357	30.69398	29.77967	28.70590	28.12039	27.51231	27.32890	26.42045	26.39766	26.45382	26.39245	26.35128	26.03531	26.04453	26.12175	26.41827	26.65459	26.82695	26.94191	26.95302	26.91213	26.79369	26.79119	26.12249
33.74997	33.71745	33.59608	33.16381	32.46979	33.46625	33.71063	34.05639	35.00347	35.47186	35.59482	36.46073	36.45755	36.55901	36.55583	36.33044	35.94975	35.00126	34.68673	34.30702	34.24326	33.47982	32.84141	32.03781	31.99398	31.56142	30.80971	29.94762	28.84627	28.16106	27.55302	27.09729	27.06807	27.06569	26.99382	27.01741	27.00211	26.92082	26.86580	26.86341	26.93942	26.84642	26.92296	26.92058	27.10486	27.37332	27.15867	26.78143	26.19962	25.56037
33.69289	33.53337	33.04715	32.14956	32.27545	32.47683	33.64716	34.14578	34.46006	34.89560	35.33908	35.39795	35.77616	35.82915	35.25296	34.86765	34.75114	33.88154	33.38266	33.27536	32.76994	32.29818	31.95755	31.85477	31.36917	30.91329	30.14915	29.68402	28.85147	28.73355	28.44594	27.87567	27.77153	27.76911	28.11101	27.96221	28.04758	27.99249	27.70807	26.97666	26.97426	26.99198	27.04840	27.51704	27.51377	27.40903	27.14574	26.70576	26.07874	24.58683
33.71996	33.44851	32.86393	32.15992	32.21716	32.46652	33.59280	33.66112	34.14258	34.43050	34.88336	34.96944	34.96639	34.90643	34.83456	34.75397	34.80438	34.23912	33.96363	33.56894	33.47422	32.98189	32.45108	32.10483	31.85183	31.50911	31.09220	30.32025	29.94384	29.22646	29.22514	29.67161	29.66902	29.57973	29.80583	29.76262	29.75359	29.15064	28.41984	28.38161	27.98193	27.97945	27.87822	27.51616	27.37129	27.39709	27.11123	26.55511	25.85760	23.94986
34.39578	33.53758	32.94736	32.37050	32.36768	32.95540	33.29411	33.27373	33.30650	33.63949	34.42508	34.84782	34.85487	34.47224	34.72086	34.75748	34.81527	34.88243	34.75465	34.93316	34.91144	34.90229	34.79451	34.91600	34.83736	33.74107	32.54040	31.97121	30.51610	30.51344	30.48615	30.44926	30.57703	30.67711	30.62908	30.45095	29.97810	29.75731	29.46864	29.26507	28.53289	28.51225	27.99326	27.77273	27.31518	27.19486	26.70644	26.07027	25.05169	23.09881
34.58967	34.36356	33.09795	33.06433	33.06145	33.30000	33.29709	33.29419	33.30629	33.35435	33.37407	33.81727	33.96289	34.28799	34.46906	34.75730	34.85178	35.07914	35.25145	35.19593	35.27571	35.75827	36.24303	35.90298	35.21577	33.93770	33.18256	32.69344	32.32391	32.33390	32.03656	31.97737	31.84058	31.57679	31.28437	30.52704	29.99946	29.79420	29.50972	29.35389	29.22417	28.79428	28.14641	27.86003	27.19728	26.38105	26.20770	25.23343	24.55048	22.40810
35.73870	34.94267	34.65732	34.17953	34.04617	34.41521	34.28941	33.71667	33.52010	33.39328	33.39038	33.81877	34.00978	34.09985	34.28482	34.40406	34.85159	35.07278	35.26266	35.29823	35.99541	36.66460	36.66637	36.27261	35.71453	35.08485	33.36167	32.92404	32.70329	32.51482	32.21748	32.12851	32.09391	31.94259	31.85997	31.28155	30.04127	29.77354	29.50966	29.35383	29.08692	28.63123	27.91760	27.62229	26.29908	25.79272	25.26711	24.66689	23.50729	21.52551
37.06937	36.03977	35.98526	36.57533	36.44505	36.40345	35.62754	34.97121	34.50727	34.13569	34.08253	34.04143	34.09005	34.20694	34.24877	34.35438	34.43610	35.03684	35.26868	35.36433	36.35719	37.03790	36.97763	36.62684	36.15359	35.63517	34.33009	33.48447	32.61066	32.58884	32.58603	32.47835	33.38248	33.31604	31.93970	31.45200	31.11566	29.97527	29.59373	29.17656	28.88066	28.09022	27.54486	26.23416	24.47873	24.02172	23.89200	23.61416	21.87443	21.52261
37.18459	37.06592	37.03144	37.99800	38.17250	38.16924	36.73668	36.63597	36.49607	36.37285	35.58531	35.11207	34.63205	34.52385	34.22963	34.27172	34.72609	34.95772	35.14872	35.69927	36.23963	36.35392	36.82480	36.62669	36.28689	35.93680	34.33218	34.06457	32.90245	32.90799	32.90516	33.59237	33.55044	33.38390	32.49434	31.37358	31.03453	30.14046	29.46938	28.97699	28.09271	27.53740	26.31297	24.50420	24.07995	23.99092	23.69721	22.64495	21.89899	21.31119
37.15298	37.14980	37.13161	37.96994	38.17224	38.16898	38.16569	38.12397	37.68704	37.66903	36.87193	36.60517	36.19453	35.15554	34.53716	34.55239	34.65506	34.77859	35.13625	35.29993	35.79765	36.23638	36.88417	36.77745	36.46449	35.95488	35.09313	34.25404	34.01207	32.81650	32.76514	33.02391	33.17899	32.78241	32.24257	30.76381	30.14303	29.47194	28.75931	28.14870	27.53909	26.29844	24.67094	23.88872	23.86625	23.79759	22.72367	22.04603	21.44991	21.43999
36.93876	36.90031	36.89714	36.97253	37.81586	38.16491	38.16544	38.12372	37.98725	37.67134	37.55839	36.93733	36.50404	35.74482	35.11782	34.54071	34.53770	34.65188	34.77545	35.10105	35.34634	36.04628	36.83302	36.77729	36.53260	36.20433	35.11007	34.23199	33.61310	32.09821	31.92697	32.34574	32.22919	32.19459	30.42061	29.39065	28.62492	28.42445	28.11073	27.19001	25.98194	24.59298	23.86821	23.66677	22.79749	22.77754	22.12132	21.85846	21.49631	21.32833
36.62202	35.83834	35.46057	35.51359	35.47569	35.69643	36.05725	36.81493	37.53149	37.66471	37.55176	37.27463	36.82535	35.82941	35.59428	35.04396	34.45629	34.45328	34.64874	34.43415	34.56583	35.34319	35.78590	36.45650	36.44843	35.94001	34.76225	33.61587	32.16887	31.92965	31.56787	31.34901	31.16198	30.01101	29.25920	28.54323	28.10375	26.90510	25.64941	25.05418	24.28033	23.53910	23.11458	22.79949	22.78779	22.12327	21.91425	21.85845	21.25725	21.45115
36.16197	36.15882	35.46033	35.32521	35.45621	35.54372	35.69313	36.15962	36.76338	37.27989	37.38276	37.19965	37.04728	36.60236	35.62125	35.08062	34.43789	34.36646	33.96351	33.98761	34.06005	34.37748	34.93954	35.22029	34.99790	34.80500	33.05634	32.26015	32.11137	31.84802	31.42418	31.26025	30.07260	29.12247	28.54566	27.59113	27.07040	25.72161	25.08754	24.32364	23.59101	23.19892	23.04013	22.96116	22.27264	21.89582	21.86039	21.14255	21.22110	21.41776
36.56576	36.46851	36.31145	35.39997	35.49436	35.56207	36.06661	36.45857	36.74863	37.18720	37.32716	37.19624	37.03255	35.98653	35.56395	34.92479	34.26319	33.68956	33.03917	32.97577	33.01971	33.09143	32.91339	32.93935	32.29969	32.17297	32.12888	31.98009	31.81556	31.64459	31.29318	30.64647	29.22414	28.62824	27.71180	27.24020	26.38204	25.26804	25.13255	24.42875	23.82142	23.17978	23.01257	22.91161	22.23086	21.86107	21.16305	21.27727	21.32332	21.43908
38.55001	36.94294	36.31120	35.39307	35.39026	35.49112	35.99906	36.22468	36.34824	36.58023	36.98344	36.86041	35.99797	35.87656	34.91433	34.26355	33.63771	32.94931	32.26809	31.85083	31.18231	31.21603	31.19092	30.79777	30.54574	30.18251	30.17995	30.76337	30.76147	30.56669	30.53370	29.22663	28.25795	27.73303	27.46996	26.96017	26.25024	25.43760	25.13250	24.49455	24.15470	23.16710	22.93010	22.76760	22.25243	21.39838	21.44892	21.40382	21.51960	22.23244
38.28354	37.11839	35.35130	35.19352	34.32441	34.32150	35.14391	35.65807	35.61783	35.53259	35.37596	35.71418	35.59100	34.21463	33.53206	33.10580	32.33566	31.42823	30.64195	30.55295	29.66269	29.67674	29.17745	29.09042	29.06135	28.67155	28.55879	28.61217	28.55120	28.35000	28.03256	27.84297	27.49902	27.40610	26.89053	26.25003	25.70940	25.34676	24.59585	24.47343	23.81158	23.10083	22.93007	22.37864	21.59701	21.43111	21.40801	21.54012	22.23434	22.89379
38.21904	37.03816	35.21401	34.05993	33.32035	33.10897	33.09600	33.07127	33.09083	33.04516	32.89384	32.64530	31.74740	31.11457	31.10666	30.17349	29.71807	29.46535	29.24113	29.14018	28.72248	28.77784	28.77539	28.79557	28.71926	28.46922	28.36859	27.62447	26.14133	26.03861	26.37006	26.29611	25.72990	25.72560	25.21687	24.64254	24.57499	24.48480	24.44466	23.81367	23.41265	22.92093	22.38062	21.59143	21.42604	21.40290	21.51046	21.70411	22.47621	23.31894
37.04115	36.27734	34.77202	33.14857	32.59230	31.87928	31.57096	31.56827	31.35119	31.14240	31.04836	30.87703	30.35024	29.34694	28.58331	28.19689	28.19764	28.26971	28.35640	28.41055	28.55607	28.58241	28.77527	28.72159	28.51694	28.37093	27.60300	26.14002	25.67621	25.33778	25.28817	25.24531	25.22025	24.94529	24.30971	24.27063	24.20348	23.98571	23.58181	22.82391	22.77741	22.26245	21.57480	21.37051	21.21806	21.34496	21.63673	21.91077	23.32089	23.69544
37.10632	36.27708	34.69724	33.14835	32.31205	31.53267	30.78879	30.74582	30.63266	30.52052	30.37601	30.12784	28.97175	28.53958	28.07574	27.79280	27.88540	27.89188	28.05272	28.31136	28.40799	28.42201	28.63603	28.52958	28.43179	27.82527	26.19990	25.70784	25.33993	25.29033	25.19337	24.47412	24.19100	24.10854	24.02509	23.84681	23.23774	22.64028	22.60030	21.72556	21.72362	21.22038	20.83526	20.86373	21.12085	21.42532	21.73893	22.68577	23.67054	25.02943
38.21752	37.88873	35.98722	34.39680	33.01101	31.75543	30.90642	30.63514	30.52296	30.36412	29.45076	28.91590	28.51338	28.03792	27.73111	27.57537	27.02302	27.13838	27.14499	27.56810	27.88942	28.29677	28.28927	28.28680	27.95703	26.51698	25.92166	25.68369	25.39050	25.23421	24.57297	24.19308	24.06528	23.40538	22.84447	22.31996	21.95583	21.84945	21.44341	21.25724	20.94043	20.79813	20.86554	20.90463	21.19698	21.57390	22.31853	23.26405	25.14194	25.91895
39.83662	38.44004	37.78812	35.95789	34.16979	33.07269	31.71752	30.78769	30.46002	30.33028	29.34775	28.46196	27.99730	27.09956	26.90284	26.51277	26.24931	26.27454	26.50896	27.09838	27.47951	27.51418	27.54096	27.47879	26.69131	26.52858	26.40336	25.85161	25.56757	25.26364	24.57289	24.13605	23.49725	22.89059	22.33921	22.00957	21.85130	21.44527	21.17604	20.95664	20.80561	20.86708	20.88064	21.19875	21.47655	22.32035	23.17307	24.54976	25.61550	28.03076
39.47112	38.59704	38.01468	36.89408	36.01335	34.32684	33.31112	32.64464	31.10173	30.28969	29.35278	28.06577	27.10669	26.61338	26.54589	26.53201	26.33791	26.28630	26.96865	27.45080	27.47939	27.49757	27.51376	27.17521	26.82878	26.72725	26.57642	26.37320	25.87459	25.53796	25.00071	24.13598	23.49719	22.87234	22.24026	22.05738	21.49146	21.18508	20.96561	20.86794	20.93307	20.93127	21.26634	21.33519	22.13913	22.95361	24.38263	25.41902	27.82077	28.51945
38.66680	38.21448	37.75164	37.19306	36.95462	36.01009	35.16248	34.21463	32.47869	31.09887	29.38334	28.10154	27.27455	26.92610	26.91915	26.77045	26.61852	27.36467	27.90135	27.48160	27.46222	27.30366	27.25164	27.26948	27.50624	27.58052	27.44136	26.57030	25.95278	25.63177	25.06448	24.59378	23.53663	22.90006	22.26525	21.95033	21.65486	21.36286	21.32056	21.22245	21.22058	21.27532	21.83416	22.01170	22.83996	23.42241	24.63968	26.14521	27.83824	30.34595
37.35357	37.35040	37.27034	37.18639	36.95437	35.94785	35.40700	34.38445	33.47601	31.83595	30.97459	29.49540	28.24256	27.41229	27.40993	27.36773	27.71339	27.86195	27.85834	27.36726	27.01887	27.09139	27.14665	27.27802	27.58280	27.47010	27.44126	27.10288	26.03897	25.72914	25.18664	24.61950	23.61963	23.45701	22.56946	22.43737	22.07567	22.00113	22.07067	22.11644	22.16385	22.10326	22.09332	22.29210	22.85897	23.70421	26.02133	27.59373	30.34849	32.10973
34.89290	34.88990	34.95120	35.39713	35.34784	35.20465	34.39082	33.69894	32.14975	31.62689	31.04676	29.85551	29.15637	28.56803	28.05060	27.64257	27.50805	27.38590	27.12787	26.20121	26.29615	26.42068	26.63006	27.13256	27.16533	27.37315	27.17306	26.22331	26.06847	25.71119	25.19133	24.85943	24.80373	23.83254	23.53773	23.11223	22.99960	23.12873	22.53048	22.16576	22.28535	22.11591	22.15344	22.62636	23.49995	25.14760	26.26014	27.65187	30.68768	31.96991
34.43386	34.43086	33.88551	32.55276	32.47898	32.47627	32.41395	31.81174	31.62937	31.04929	30.74931	29.76737	28.88156	28.25150	27.46586	27.34677	26.91794	25.69271	25.38692	24.69278	24.73725	24.83228	25.40732	26.12055	26.29901	26.63873	26.66926	26.66698	26.29065	26.02598	25.70267	25.65737	25.41312	24.83850	24.29966	23.92062	23.83468	23.49360	22.60434	22.31329	22.39525	22.36040	22.60171	23.53509	24.71977	25.14755	26.85356	29.05708	30.68765	31.83832
34.95109	34.43061	32.78130	32.26015	30.91322	30.68384	30.64402	30.84643	30.80389	30.34042	29.61065	28.68174	27.72726	27.02279	25.65198	25.09355	24.06264	23.68932	23.79321	23.45893	23.55063	23.95817	24.63456	25.57719	26.34699	26.83926	26.83706	27.51917	27.39673	27.17521	26.44607	25.66027	25.44504	24.78913	24.45337	24.14934	23.95738	23.74956	23.59665	22.90099	22.95111	23.25445	24.38047	24.66756	24.90278	26.74338	28.58907	29.41276	30.68762	31.83829
35.00471	34.66128	32.78107	32.25993	30.62691	29.72089	29.08256	28.58735	28.53085	27.62663	27.50577	26.29079	25.44027	25.37427	24.09486	23.15250	22.91123	22.81188	22.64622	22.68550	22.80157	23.31254	24.04292	24.75891	26.22736	26.79311	27.41520	27.60056	27.45376	27.24101	26.55285	25.70654	25.65077	24.87728	24.70535	24.56755	24.31433	24.14578	24.14371	24.43046	24.99369	25.08983	25.13898	25.55429	26.94954	28.05724	28.70432	29.45770	30.96925	32.21857
35.87436	34.76410	33.82429	32.72224	30.67832	29.72070	28.88478	28.53316	27.52128	26.95603	26.10263	25.36963	24.90112	23.27378	23.15437	22.51492	22.40287	21.88755	21.97739	22.07296	22.20793	23.04662	23.87525	24.62680	25.85719	26.33630	26.77457	27.39651	27.37579	26.96523	26.65367	26.63499	25.97586	26.02656	25.13562	25.00641	25.49162	26.01861	26.01908	25.89707	25.71258	25.72329	26.50063	26.99540	27.98838	28.25355	29.02096	30.20198	31.21182	32.21854
36.15281	35.80515	34.73660	33.84623	32.70023	30.56385	29.61534	28.45668	27.45248	26.29671	25.38678	24.90319	23.27564	22.57794	22.37478	22.23028	21.88094	21.97344	21.99075	22.11078	22.20783	22.87996	23.86348	24.44674	24.87956	25.85489	26.33405	26.75984	26.93503	27.15131	27.14904	27.07569	27.17361	27.38536	28.26326	28.02000	27.89978	27.23267	26.09467	26.14478	26.19898	26.49752	26.99766	27.92070	28.20391	28.82523	29.87841	30.20194	31.40539	32.15767
35.99858	35.49060	34.86969	34.02478	33.54419	32.52899	30.39544	29.20988	27.45231	26.26905	24.94208	24.01416	22.67175	22.35136	22.17729	21.55656	21.51327	21.51859	21.57677	22.01154	22.30811	23.06406	23.40333	23.83110	24.59508	25.03884	25.28028	25.52683	26.38460	27.30518	27.14894	28.85689	29.27501	29.10394	28.26318	28.01993	27.98973	27.32262	26.46883	26.20116	26.24006	26.63639	27.92302	28.14903	29.02657	29.76183	29.94147	30.63758	31.59749	32.15510
34.46688	34.39754	34.03312	33.73261	33.05464	31.70300	30.34792	29.08632	27.16588	26.18837	24.87620	23.84967	22.65130	22.16575	21.51253	21.50537	21.10549	21.13116	21.51669	21.81976	22.00959	22.44154	23.11880	23.68429	23.90129	24.34856	25.88554	26.32360	27.42919	30.14951	30.75348	30.66898	29.69538	29.18215	29.06394	28.72236	28.16975	27.35034	26.98936	26.42275	26.63850	28.03081	28.15482	29.02890	29.71357	29.85396	30.39382	31.58748	32.11761	32.13955
32.39455	32.39178	32.25879	32.07030	31.82722	30.48281	29.28200	28.35941	26.65502	25.34419	24.07131	23.12641	22.25476	21.77512	21.44711	21.05370	20.84004	20.85458	21.12928	21.57469	21.61106	21.81764	22.80097	23.28563	24.44668	25.55569	26.32561	29.12520	31.55150	31.34848	31.16883	30.75087	30.44388	29.69286	29.57486	29.06145	28.75873	28.34473	27.54846	27.65309	28.17090	28.35371	29.07911	29.70635	29.77934	30.30413	31.32646	31.51255	32.08876	32.75826
30.44469	30.16326	30.04628	30.04370	29.81209	29.46272	28.56627	27.33548	26.03587	25.07426	23.82469	22.75033	21.77683	21.41840	20.98450	20.71403	20.66778	20.52640	20.58937	20.75537	21.18835	21.72621	23.15997	23.96822	25.40648	28.01374	29.47177	31.55391	31.55139	31.54877	31.34575	31.16621	31.09808	30.46568	30.06906	29.97598	29.53500	29.14030	29.07095	28.74965	28.74722	29.34562	29.74016	30.03836	30.57525	30.69520	31.29342	31.41630	31.86528	32.65403
27.95305	27.90314	27.88018	28.01111	28.07137	27.87287	27.44389	26.14403	25.17435	24.38988	23.46139	22.74079	21.67976	21.34192	20.71071	20.62462	20.21498	20.29198	20.46155	20.77424	21.59504	22.42350	23.97004	25.64542	27.87092	29.37057	31.07660	31.26950	31.68765	31.68505	31.57239	31.36372	31.18407	31.74119	31.83348	31.21008	30.37586	29.82518	29.72388	29.70079	30.21171	30.20925	30.22171	30.31582	30.58728	31.22426	31.31572	31.37513	32.19699	32.20398
27.67054	27.66814	26.81447	26.81216	26.79399	26.69467	25.98531	25.06124	24.52013	23.90273	23.27967	22.60242	21.39504	21.16732	20.62625	20.21663	20.12112	20.28294	20.73851	21.18476	22.44858	23.83980	25.64614	28.37789	30.88951	31.24651	31.30287	31.51240	32.03649	32.29304	32.23014	33.27663	34.36648	33.30791	32.31985	31.35951	30.85256	30.51146	30.33807	30.25879	30.75826	30.81585	30.40799	30.69662	31.29848	31.34967	31.84474	31.85385	31.87390	31.87118
27.56434	26.66665	26.20394	25.53063	25.50340	24.77975	24.66629	24.43511	23.99082	23.58999	22.80051	22.18583	21.22944	20.93271	20.27743	20.30049	20.49130	20.90064	21.35054	22.52675	23.84159	26.00254	29.18591	31.12496	31.22436	32.04583	32.57991	32.76056	32.93135	33.38797	34.17044	34.61300	34.35402	33.45065	32.98794	31.40843	31.10625	30.98566	31.05076	31.01355	30.98360	30.92888	31.37663	31.54490	31.50244	31.80618	31.84471	31.85382	31.87388	31.45590
27.54036	26.66647	25.48906	25.38463	24.69584	24.67026	24.12622	23.98088	23.71050	22.95687	22.42707	21.72092	21.11408	21.14760	21.25655	20.79137	20.94624	22.52107	24.25607	25.13406	27.28355	29.18808	30.79210	31.07805	32.01120	32.84939	33.06807	32.78193	32.91161	34.12206	34.17032	34.22900	33.64631	33.58013	33.34305	31.66885	31.28417	31.18961	31.18699	31.60580	32.40134	32.37384	32.32727	32.15555	31.89776	31.84727	31.84467	31.84197	31.43589	31.43321
27.63205	26.77986	25.49160	25.01074	24.70087	24.17878	23.71968	23.39549	23.01488	23.01297	22.50409	22.31663	21.93248	21.37041	21.52816	22.24791	23.09913	24.11819	24.91572	27.28556	28.64612	29.98022	30.79196	32.58026	32.82344	32.84261	32.93871	32.96405	33.55693	34.01690	34.11913	34.11756	33.92540	33.64349	33.63654	33.08145	31.84042	31.79381	32.45046	32.44785	32.54336	32.52004	32.47124	32.52605	32.52105	32.46878	31.86931	31.84194	31.72421	31.37604
28.81503	27.54066	26.77745	25.09487	24.71730	24.40760	23.75520	23.40649	23.20430	23.10128	22.68779	22.63763	22.50867	22.60373	22.85153	22.96367	24.00661	24.61055	25.91662	27.74524	28.88211	30.41124	32.60401	32.82591	32.83266	32.86856	33.04097	33.40523	33.75383	34.18166	34.45437	34.68877	34.63762	34.51856	34.48934	33.76422	33.57051	33.55600	33.49295	33.35026	32.93484	32.93219	32.66997	32.57240	32.58210	32.61813	32.53397	31.86658	31.81867	31.65424
29.11563	27.86254	27.24216	25.80180	25.09253	24.71511	24.36818	23.75904	23.34219	23.11947	22.86465	22.86047	22.78199	22.85697	23.19177	23.96663	24.59867	25.91849	27.18925	28.86472	30.40266	31.99259	33.44291	33.18958	32.95150	33.04343	33.40168	33.75634	34.31781	35.06924	35.46588	36.50835	36.40262	35.51052	34.90910	34.76598	34.95610	34.94096	34.63293	33.56893	33.55107	33.54049	33.09949	32.98534	32.94992	32.85328	32.73770	32.40039	31.81322	31.66998
29.15034	28.02874	27.43386	26.74616	25.78974	25.08164	24.51672	23.94522	23.47470	23.21917	22.98061	22.98531	23.06016	23.19358	23.96667	24.67793	26.18339	27.19118	28.64531	30.43344	32.03101	33.48062	33.74177	33.75842	33.38200	33.41073	34.08760	34.51018	35.43284	35.92284	36.61353	36.74017	36.73716	36.46107	36.26193	36.31049	36.03390	35.13690	34.93325	34.00870	33.69503	33.68444	33.63900	32.94667	32.81516	32.78477	32.52860	31.55636	31.36500	31.03645
29.51938	28.89363	27.93337	27.06128	25.90434	25.29204	24.58542	24.04267	23.73075	23.71319	23.48969	23.55843	24.19643	24.33776	25.71719	26.51949	27.08915	28.47209	30.13376	32.09392	32.98658	33.74430	33.74162	33.75829	33.40548	33.41059	34.28860	35.31011	35.81811	35.92270	36.68580	36.95323	37.18520	37.79137	37.55341	37.27541	36.70756	36.01517	35.12917	34.51068	33.98478	33.91334	33.58206	32.91978	32.89386	32.58612	31.58265	31.45353	31.39680	31.02559
29.71539	29.51664	28.77355	27.14209	26.54340	25.55511	25.11740	24.66346	24.34988	24.37023	24.56668	24.89444	25.23920	25.63946	26.37163	27.12999	28.13218	29.76272	31.52800	32.93694	33.78838	34.07513	34.07834	33.92521	33.88716	34.29115	35.17326	35.74076	35.77822	36.45535	37.10781	37.51241	37.92901	38.51008	38.34263	38.08373	37.66853	36.70454	35.92044	34.87286	34.44762	33.88620	33.58200	32.91973	32.90243	32.00704	31.60946	31.56123	31.40805	30.98690
29.80175	29.59636	28.84768	27.90167	27.11448	26.61935	25.69444	25.29702	25.32908	25.43273	25.75230	26.11318	26.21481	26.78827	27.13194	27.68855	29.57114	31.24833	32.97987	33.83420	34.11742	34.52890	34.66533	34.68755	34.70846	35.25984	35.41827	35.60099	35.91695	36.41482	36.92126	37.13465	37.88225	38.25231	38.38194	38.30045	37.90191	37.12835	36.90870	35.83649	34.73085	34.34901	33.80987	33.41333	32.85461	32.29080	31.99950	31.59750	31.55053	31.17717
29.66730	29.09319	28.86694	28.15337	27.70504	27.19708	26.69122	26.02451	26.08671	26.17147	26.17521	26.34881	27.00136	27.47355	27.60711	29.52022	31.25073	33.01789	33.40501	34.23512	34.59460	34.79167	34.78893	34.82931	34.87729	35.25970	35.29017	35.49311	35.72825	35.75360	36.28807	36.84462	37.10014	37.80095	37.85542	37.83514	37.61833	37.37174	37.12515	36.83327	35.82821	34.71963	34.12044	33.72594	33.10343	32.70824	31.99947	31.61392	31.57518	31.49734
29.02730	28.58499	28.44941	28.15318	27.87946	27.45287	27.40306	26.47674	26.36944	26.44733	26.63775	27.15895	27.76430	28.81755	30.04329	31.08032	32.33031	33.40742	34.23778	34.75239	35.22924	35.22632	35.04099	34.81366	34.87714	34.87794	35.26985	35.29891	35.72689	35.74535	35.82745	36.08651	36.89090	37.38275	37.69518	37.72639	37.68424	37.49093	37.33337	36.96024	36.52893	35.75757	34.94348	34.02536	33.25195	32.70820	31.95585	31.88395	31.53329	31.47491
28.45389	28.45148	28.21045	27.98781	27.92468	27.42291	27.41275	26.89775	26.70387	26.88701	27.55695	27.81040	29.85136	30.09155	31.01662	31.70297	33.11993	33.69592	34.75511	35.23184	35.12621	35.09475	34.77308	34.81350	34.87773	34.90733	34.93979	35.31650	35.74818	35.92202	35.99728	36.74633	37.23670	37.53299	37.61402	37.63251	37.68750	37.49084	37.38986	37.12747	36.85365	36.08989	35.06907	34.86930	34.01692	32.75067	32.49297	31.95312	31.63260	31.50174
28.45368	28.31025	28.05333	27.98762	27.72969	27.41488	27.08989	27.10217	27.22980	27.55905	28.23121	29.76493	30.07352	30.88048	31.63932	32.70771	33.17561	33.68836	34.96419	35.12881	35.06749	34.70306	34.61670	34.67116	34.91007	34.95491	35.38306	35.51876	35.92483	35.96750	36.69528	37.15622	37.44022	37.69891	37.61390	37.63241	37.62932	37.69515	37.93077	37.71041	37.16356	36.79453	35.75650	34.96544	34.09092	33.13314	32.73743	32.08308	31.93995	31.70927
28.70896	28.30390	28.21898	27.98167	27.72951	27.49572	27.22697	27.28263	27.39472	28.13053	29.23455	29.66160	30.71766	31.63642	32.46899	32.76806	33.44969	34.18716	34.96402	35.14145	35.09734	34.70290	34.63476	34.73007	34.95765	35.10962	35.42683	35.85716	36.92398	37.10383	37.13221	37.48535	37.63904	37.69880	37.78429	37.63230	37.75656	38.19684	38.12209	38.40123	38.00882	37.09753	36.28721	35.54840	34.50303	33.58210	32.86313	32.31107	32.08049	31.93723
29.99333	29.06973	28.22988	28.20066	27.63436	27.25996	27.32792	27.40745	28.15352	28.51828	29.29627	29.69238	31.51286	32.24253	32.54926	33.37595	34.02740	35.00640	35.88375	35.75210	35.13853	34.98755	35.06806	35.11807	35.11237	35.20119	36.19514	36.88823	37.09821	37.10956	37.20456	37.64203	37.70109	37.69868	37.69636	37.83667	38.16821	38.11661	38.08199	37.88128	37.79989	36.95747	36.35831	35.82750	35.53913	34.50009	33.58406	32.73662	32.48937	32.16593
30.68563	29.93596	28.84627	28.21621	27.43532	27.46279	27.54781	28.04964	28.43889	28.96293	29.64478	30.63478	31.56925	32.28490	33.12312	33.95369	35.00961	35.89669	35.83387	35.80997	35.18659	35.01937	35.09448	35.19384	35.20394	36.27884	36.57127	36.96796	37.09654	37.20751	37.29302	37.70408	37.70148	37.78246	37.77937	37.77645	37.86923	37.94227	37.93915	37.75733	37.16392	37.04875	36.59018	35.97617	35.60138	35.17630	34.40790	33.65312	32.89604	32.69421
31.16271	30.31426	28.93805	28.31626	28.31939	28.01327	28.13834	28.44105	28.74831	29.35816	30.42856	31.06416	32.07051	32.32532	33.67101	34.55520	35.18435	35.39035	35.83370	35.38337	35.07331	35.02199	35.12632	35.20649	36.24542	36.47795	36.61470	37.16100	37.15990	37.26182	37.32525	37.42682	37.70213	37.79406	37.79098	37.77634	37.86912	37.86623	37.80883	37.75751	37.23827	36.79677	36.30239	35.96904	35.66455	35.48800	35.24464	34.56480	33.82601	33.82319
32.58309	31.28749	30.53914	29.01684	28.86577	29.01576	28.53181	28.78074	29.37524	30.29700	31.06634	31.95330	32.31923	33.60889	34.39760	34.73109	35.16497	35.24836	35.23753	35.23806	35.08028	35.05384	35.15816	35.60460	36.23610	36.45131	36.78746	37.13843	37.15799	37.20259	37.30321	37.41370	37.68708	37.79395	37.79087	38.08310	38.02569	37.92904	37.80884	37.75742	36.74828	36.46270	36.45718	36.10981	35.91935	35.87255	35.80624	35.72128	34.87669	34.82699
32.63549	32.42731	31.29907	30.60278	30.10065	29.57844	29.46387	29.62689	30.09608	31.06501	31.91495	33.16033	33.61127	33.98772	34.39741	34.80309	35.26513	35.28091	35.26566	35.25068	35.25287	35.35701	35.58674	35.74311	36.17192	36.41422	36.73203	36.89305	37.15785	37.20245	37.37343	37.44653	37.67396	37.78610	37.78515	37.97146	37.93699	37.80625	37.79218	37.60970	36.71890	36.46263	36.45966	36.21776	36.09212	36.06878	36.72031	36.34883	36.02962	35.84650
32.55301	32.42263	31.77621	30.93950	30.70331	30.54785	30.12021	30.14373	31.18275	32.44767	32.83593	33.56351	33.85398	34.44483	34.86906	34.86637	35.33268	35.32977	35.85664	35.85368	35.61616	35.63097	35.71257	36.02739	36.14323	36.57751	36.69495	36.89189	37.08308	37.32287	37.38249	37.54737	37.68847	37.77319	37.78503	37.94002	37.93689	37.82136	37.63969	37.47939	36.71882	36.08771	35.97617	35.96074	36.01345	36.07128	36.34772	36.34879	36.25733	35.89755
32.58573	32.51487	32.29009	31.73413	31.17601	31.25774	31.35324	31.83307	32.50530	32.82193	33.56586	33.84204	34.41011	34.78599	34.86886	35.33539	35.33250	35.63909	35.83273	35.82977	35.82062	35.83072	35.98798	36.10234	36.22783	36.46217	36.55125	36.69178	37.02358	37.11457	37.33546	37.42361	37.68835	37.77308	37.91067	37.93991	37.90850	37.77744	37.63960	37.22772	36.15202	35.97902	35.96361	35.96067	35.90950	35.91794	36.30286	36.28671	36.15905	35.79263
32.87873	32.51464	32.27128	31.90507	31.82965	31.75304	31.83529	32.50061	32.82177	33.50028	33.84441	34.40659	34.61619	34.81569	35.11334	35.13414	35.29271	35.71883	35.75239	35.77694	35.77420	35.93129	36.06415	36.13042	36.12767	36.19491	36.45924	36.59816	36.68605	36.74344	37.13280	37.27640	37.67523	37.78553	37.89559	37.92707	37.90840	37.64951	37.21009	37.09881	36.10225	35.88083	35.32734	35.32446	35.49426	35.79859	35.83409	36.06446	35.85434	35.37524
32.50998	32.47930	32.22766	31.90485	31.88529	31.89810	32.48098	32.85536	33.38697	33.75210	34.29758	34.30114	34.57679	34.81550	35.06409	35.10197	35.44056	35.63615	35.60047	35.59753	35.74253	35.77110	35.92837	36.02313	36.04843	36.04546	36.22450	36.52058	36.68592	36.74331	36.76196	37.27627	37.63985	37.69782	37.76221	37.69895	37.65151	37.24034	37.12073	36.78346	36.22784	35.26209	35.17506	35.18813	35.23431	35.24809	35.68298	35.61295	35.41585	34.78569
32.48796	32.48227	32.21091	31.79129	31.88507	31.92472	32.83453	33.10210	33.75054	33.78387	34.18744	34.30093	34.57659	34.81408	35.06267	35.06000	35.37617	35.37325	35.48368	35.49674	35.49483	35.58736	35.76820	35.92525	35.94294	36.04531	36.07359	36.48545	36.51765	36.60817	36.57602	36.75907	37.25781	37.63686	37.63636	37.57311	37.54061	37.43840	37.08101	36.69604	36.23796	35.26202	35.14416	35.11768	35.17295	35.16714	35.27678	35.47668	35.37113	34.77163
32.79868	32.54818	32.55553	32.32682	32.11462	32.43433	33.08817	33.10189	33.75032	33.79247	33.91658	34.26728	34.66082	35.05257	35.04969	35.00741	35.37598	35.42567	35.42519	35.46490	35.38503	35.49177	35.58448	35.76485	35.91171	35.93188	35.94761	35.97788	36.10938	36.11790	36.31335	36.38120	36.77200	37.13588	37.53994	37.56741	37.54051	37.39067	36.65911	36.22927	36.10795	35.47280	35.25909	35.11762	35.07230	34.99671	35.24385	35.31160	35.11734	34.37936
32.84172	32.73576	32.65545	32.65278	32.69828	32.78263	32.98682	33.19585	33.79482	33.90603	34.26966	34.47750	35.01012	35.03835	35.03548	34.99812	35.31651	35.42550	35.40787	35.12956	35.17608	35.46601	35.54226	35.53933	35.66848	35.71451	35.73495	35.73472	35.78097	36.01677	36.11481	36.22066	36.37811	36.73344	37.47638	37.54349	37.48334	37.39059	36.69447	36.22920	36.08564	35.50879	35.34163	35.14950	35.04345	34.99642	35.24380	35.22219	35.03954	34.64296
32.88525	32.77930	32.77680	32.80191	32.86020	32.89314	32.99694	33.39500	33.90838	34.13954	34.48734	35.00462	35.02738	35.03816	35.00060	35.18927	35.27240	35.26581	35.10054	35.11881	35.12671	35.14945	35.14677	35.17316	35.50968	35.54169	35.49267	35.49689	35.54751	35.86993	35.99477	35.96064	36.21759	36.61311	36.73801	37.40719	37.36489	36.89099	36.80942	36.62108	36.29644	35.79958	35.47377	35.33623	35.30721	34.99637	34.87356	35.11360	35.03951	34.73871
32.88502	32.88231	32.88567	32.94938	32.95724	33.01921	33.33312	33.89788	34.14190	34.48995	34.93870	35.00442	35.04341	35.12704	35.31639	35.32184	35.30790	35.26563	35.24550	35.09748	35.09678	35.09391	34.93204	34.93680	34.93786	34.94901	35.15499	35.46403	35.51465	35.79182	35.79184	35.60773	35.73803	36.20660	36.49991	36.53540	36.90461	36.89447	36.83208	36.80632	36.63291	36.28378	35.71735	35.32312	35.05087	34.79435	34.81121	34.82832	34.78638	34.52586
32.89093	32.90445	32.96835	32.96566	33.33271	33.79506	33.84811	34.14248	34.49234	34.94135	35.00684	35.02985	35.50744	35.58618	35.53997	35.75076	35.65352	35.43155	35.26356	35.23505	35.09465	34.91239	34.90975	34.91081	34.90843	34.93485	34.98415	35.15197	35.44793	35.44505	35.33768	35.36776	35.60471	35.76096	36.18523	36.47872	36.64456	36.83807	36.83199	36.71510	36.63284	36.39641	35.66608	35.10671	34.85869	34.76485	34.75359	34.69584	34.57351	34.33867
33.15723	32.97060	33.41577	34.00965	33.92490	33.85066	33.85945	34.21658	34.82457	35.00949	35.03225	35.51015	35.58865	35.53408	35.74467	35.72646	35.59651	35.42398	35.26339	35.08976	34.90573	34.91026	34.90960	34.90673	34.90412	34.87566	34.93210	34.98116	34.98074	34.99292	34.95486	35.25179	35.35230	35.63810	35.75797	36.42868	36.55520	36.66021	36.70498	36.70224	36.62587	36.39634	35.48074	35.10665	34.78838	34.68806	34.50492	34.47945	34.35625	34.10223
35.09400	35.04194	34.84000	34.04926	34.10179	34.02345	34.18819	34.73322	34.88661	34.95615	34.99908	35.33390	35.45341	35.53389	35.51548	35.45976	35.41417	35.25331	34.81859	34.84845	34.84582	34.85036	34.84970	34.90658	34.86042	34.85756	34.86972	34.92911	34.93755	34.83451	34.83167	34.98469	35.31700	35.54349	35.66139	35.66724	36.19671	36.24516	36.39346	36.67778	36.62579	35.61754	35.50037	34.88006	34.43946	34.38719	34.32359	34.36647	34.35622	34.05665
35.48280	35.04169	34.90565	34.49200	34.40705	34.44579	34.60862	34.72611	34.85245	34.95853	34.97871	34.99037	34.98983	35.45682	35.45969	35.41687	35.26244	35.01738	34.81842	34.81556	34.84566	34.60380	34.60120	34.56565	34.56307	34.60969	34.60711	34.63208	34.72581	34.75178	34.74894	34.96145	35.27176	35.45885	35.57423	35.57969	35.58540	36.03601	36.24211	36.34750	36.33603	35.63766	35.44397	34.96962	34.86089	34.48025	34.44679	34.41393	34.36383	34.03195
35.48624	35.09877	34.87976	34.87693	34.87406	34.60115	34.60373	34.60580	34.84928	34.95020	34.94947	34.94688	35.06672	35.42220	35.38264	35.04310	34.93841	34.84802	34.76634	34.76349	34.52182	34.36238	34.36620	34.12228	34.11974	34.30415	34.30159	34.31920	34.41553	33.93059	34.12934	34.37355	34.99170	35.11292	35.39470	35.47517	35.57669	35.97462	36.03086	36.24305	35.80346	35.63892	35.23393	35.07624	34.97369	35.08732	34.96184	34.45303	34.37561	33.93507
35.84798	35.47471	34.94502	34.87882	34.87596	34.56502	34.59809	34.60558	34.61556	34.69344	34.84653	34.84362	34.96247	34.95987	34.46913	34.43752	34.33681	34.33399	34.12053	34.01381	34.02810	33.20448	33.37794	33.82649	33.66628	33.92424	34.00880	33.71570	33.76066	33.57028	33.93977	34.18675	34.42723	34.97428	35.31788	35.47507	35.90261	36.02140	36.18203	36.05003	35.81976	35.63885	35.19979	35.12359	35.08209	35.14979	35.03221	34.91212	34.41473	33.98009
35.84772	35.80667	35.14996	35.12645	35.06373	34.56479	34.57917	34.59552	34.59272	34.62904	34.84387	34.84128	34.83482	34.47177	34.30175	34.19808	33.86032	33.78890	33.39930	33.02977	33.08043	33.07774	33.05917	33.21737	33.32410	33.34105	33.16709	33.20473	33.24973	33.57386	33.93553	34.21370	34.86593	34.97442	35.29686	35.97615	36.01462	36.05967	36.08775	36.10186	35.98164	35.92778	35.30681	35.19688	35.12092	35.07921	35.14712	35.27483	34.96559	34.41188
35.86242	35.82137	35.78652	35.27181	35.17461	35.06090	34.79325	34.80812	34.67150	34.61874	34.70697	34.71147	34.64008	34.25694	34.01284	33.63813	33.56676	33.28833	32.85706	32.74295	32.74050	32.73218	32.63288	32.63758	32.26285	32.27989	32.78996	33.10161	33.22216	33.35864	33.76716	34.40437	34.92550	35.25754	35.81797	35.95169	35.98499	36.03614	36.10442	36.11655	36.11363	35.97891	35.35605	35.26376	35.14991	35.26563	35.69919	35.66364	35.27215	34.81358
35.94461	35.85104	35.78627	35.42543	35.18505	35.17620	35.07968	34.90403	34.78695	34.55041	34.50552	34.51625	34.18958	34.05037	33.36579	33.33912	33.29090	32.88694	32.64536	32.63291	32.63047	32.20531	32.20291	32.20358	32.21105	32.26722	32.39637	32.61908	32.97437	33.42373	33.76704	34.44822	35.20221	35.32109	35.78070	35.77337	35.86800	35.98226	36.11911	36.15648	36.11118	36.13765	35.91206	35.54691	35.46282	36.17042	35.93501	35.66359	35.27213	34.81622
35.94435	35.90660	35.48265	35.24031	35.20006	35.19746	35.09831	35.02668	34.75911	34.50815	34.31335	34.17891	33.37994	33.37011	33.29861	33.26508	33.20261	32.88677	32.60345	32.16635	31.70446	31.70435	31.72733	31.75532	31.76577	32.06106	32.34886	32.39558	32.84311	33.43089	33.81630	34.42129	34.39679	35.09787	35.09504	35.05717	35.09492	35.21943	35.95877	36.09054	36.12340	36.12502	36.05472	36.31362	36.50545	36.44860	35.98727	35.66356	34.93153	34.60974
35.93278	35.71825	35.53625	35.25728	35.23719	35.10095	35.02168	34.78654	34.55674	34.07912	34.05125	33.55574	33.37434	33.33745	33.27374	33.20077	33.17150	32.60570	32.15801	31.78279	31.70431	31.70421	31.70801	31.72461	31.76565	32.06093	32.20130	32.39349	32.79059	32.92077	33.45647	33.64347	34.22868	34.23396	34.33577	34.15987	34.54726	34.85030	35.04966	36.04588	36.41558	36.64946	36.49326	36.35174	36.29096	35.97931	35.67009	35.08287	34.72503	34.65894
35.92200	35.71602	35.45864	35.25040	35.15149	35.06440	35.03376	34.81805	34.48232	34.12491	33.96946	33.55555	33.54740	33.33728	33.23494	33.18304	33.01646	32.29885	31.95376	31.78830	31.50836	31.36813	31.37815	31.73899	32.03128	32.05416	32.32185	32.47047	32.78850	32.87277	33.11156	33.45392	33.55827	33.77467	34.11872	34.31415	34.39553	34.85343	35.04957	36.37384	36.49445	36.49179	36.38268	36.24461	35.81516	35.63791	35.11796	35.02006	34.70235	34.65891
35.70146	35.45219	35.10027	35.07729	35.09771	35.09515	35.04016	34.87122	34.53104	34.38820	33.97098	33.93949	33.73491	33.69801	33.18533	33.12478	32.51732	32.17242	31.79074	31.51054	31.45147	31.44894	31.45498	31.85695	31.99267	32.24281	32.27007	32.40860	32.68217	32.80470	33.11145	33.31585	33.58351	33.87077	34.11863	34.23547	34.46951	34.86658	35.32846	36.51321	36.49693	36.49171	36.27401	35.81775	35.64074	35.12051	35.06099	34.71547	34.70233	34.33921
35.45482	34.89602	34.89346	34.89066	35.04575	35.11016	35.14873	35.03121	34.67732	34.44782	33.99851	33.92207	33.70274	33.34538	33.15904	32.53184	32.17759	31.84184	31.55710	31.54433	31.54201	31.53947	31.85670	31.85682	31.85449	31.90480	32.06090	32.05830	32.08130	32.68509	33.09903	33.30836	33.59521	33.89305	34.02789	34.25383	34.50436	35.23949	36.11840	36.47848	36.49430	36.41216	35.96729	35.23636	35.12524	35.12046	35.10779	34.71543	34.67497	34.32076
34.89491	34.89208	34.88680	34.88401	34.88759	35.07502	35.03356	34.97321	34.61636	34.00107	33.92434	33.65709	33.35371	32.93478	32.55670	32.18938	31.98677	31.74891	31.51984	31.50719	31.50488	31.55376	31.55981	31.55996	31.63516	31.93124	32.06078	32.05818	32.50278	32.64290	32.68233	32.76387	33.30686	33.75874	34.03665	34.28793	35.20233	35.29045	36.07806	36.22531	36.21908	36.07050	35.74889	35.22399	35.13578	35.13296	35.11783	34.72696	34.44709	34.16814
34.73425	34.71545	34.71119	34.68982	34.68700	34.66457	34.64159	34.50408	33.80840	33.80592	33.65933	33.16183	32.61926	32.52418	32.23977	32.19722	31.98661	31.69464	31.60546	31.49327	31.50474	31.34958	31.38567	31.58588	31.64954	31.96820	32.06065	32.50505	32.50267	32.64279	32.70904	32.76376	33.10909	33.51221	33.80861	34.28691	35.23829	35.75153	36.04380	36.09121	36.08831	36.00441	35.76728	35.24135	35.10000	35.21067	35.13034	34.97172	34.40297	34.21326
34.67229	34.36681	34.31069	33.94305	34.00496	33.61863	33.59255	33.81091	33.74672	33.78359	33.16403	32.60061	32.25812	32.28476	32.23960	32.19706	31.98644	31.62924	31.49567	31.32203	31.31259	31.34944	31.40250	31.58574	31.72771	32.06096	32.10368	32.56249	32.75949	32.90721	32.96164	33.07598	33.49164	33.59477	33.96403	34.95974	35.74318	36.02620	36.05312	36.05128	36.02859	35.79807	35.30329	35.26393	35.23875	35.21851	35.20807	35.03129	34.62523	34.30391
34.03486	33.65636	33.65391	33.65392	33.66004	33.60956	33.56553	33.71849	33.71577	33.25715	32.60080	32.26054	31.96928	31.93062	32.19924	31.99893	31.65944	31.36378	31.33201	31.31570	31.34543	31.34315	31.37678	31.53789	31.76054	32.06083	32.51997	32.72509	32.75979	32.90710	32.96398	33.21955	33.49152	33.94741	34.39692	35.54244	35.85532	36.00771	36.00481	36.04234	35.47471	35.40612	35.40195	35.36718	35.33586	35.34101	35.21590	35.05707	34.94305	34.51515
33.88787	33.88514	33.84345	33.83533	33.83259	33.71238	33.69390	33.43476	33.16347	32.47404	32.17241	31.90607	31.73680	31.69641	31.69384	31.64410	31.36444	31.36190	31.35965	31.34756	31.34922	31.37892	31.38869	31.70143	31.89173	32.00658	32.34419	32.51722	32.70200	32.70727	32.97715	33.21944	33.64378	34.36935	34.38723	35.50864	35.70763	35.84357	35.83896	35.38694	35.35351	35.40392	35.36994	35.36711	35.33728	35.29412	35.27788	35.07007	34.94302	34.46606
33.88763	33.88489	33.83780	33.76723	33.73598	33.71216	33.04159	32.66044	32.48014	32.42207	31.90817	31.78419	31.63484	31.57555	31.56266	31.56038	31.54777	31.54522	31.62037	31.45636	31.45409	31.42380	32.51577	32.43690	32.26864	32.26604	32.34407	32.36015	32.55977	32.70715	32.84056	33.19940	33.69002	34.36925	34.65886	35.17980	35.47420	35.37793	35.19770	35.19017	35.14759	35.22012	34.54847	34.54572	34.58440	34.55438	35.23174	35.06169	34.98064	34.50172
33.88739	33.87924	33.80413	33.79749	33.54549	33.09151	32.84250	32.72122	32.49994	32.43663	32.43401	31.81868	31.70473	31.58496	31.57283	31.70043	32.15790	31.74092	31.66237	31.74958	31.72295	32.00083	32.26085	32.27398	32.26851	32.30600	32.30370	32.38143	32.60666	32.84308	32.85865	33.69259	33.77616	34.57993	34.85404	35.15731	35.08781	35.34241	35.19762	34.43160	34.52453	34.51004	33.98681	34.12881	34.26656	34.68455	35.37996	35.72376	35.54868	34.94160
33.88542	33.86253	33.84311	33.75597	33.17431	33.10948	33.05483	32.82418	32.49973	32.42931	32.46848	31.79168	31.70456	31.63222	31.63984	31.80045	31.82913	31.71936	31.64082	31.63826	31.59171	31.58648	31.91057	32.00392	32.04887	32.47679	32.67378	32.87511	32.92526	33.06271	34.63031	34.62787	34.62510	34.86594	34.99957	34.93630	35.08772	35.03553	34.44085	34.35199	34.41130	34.18697	34.32275	34.37463	34.88641	35.67726	36.27100	36.93959	36.57670	36.18689
33.88478	33.86435	33.83894	33.74025	33.17162	33.10682	32.99487	32.85153	32.38571	32.29295	31.76300	31.67619	31.64683	31.71575	31.80257	31.80028	31.51115	31.50860	31.43086	31.44825	31.52590	31.22606	31.13069	31.60708	32.04874	32.34999	32.48056	33.40372	33.61348	34.26530	34.26256	34.58913	34.58636	34.79916	34.79641	34.83228	34.81916	34.48340	34.38780	34.38538	34.27337	34.23282	34.44871	34.88879	35.78571	36.38612	37.19915	37.08004	36.77249	36.38053
33.88453	33.86203	33.56958	33.53691	33.00569	32.91496	32.85370	32.32589	32.09150	31.49100	31.50593	31.66665	31.79927	31.85787	31.80240	31.74084	31.50313	31.33384	31.32594	30.93176	30.94404	30.92764	31.07325	31.17338	31.47288	31.90091	32.26763	32.27121	33.12990	33.41121	33.40852	33.40616	34.30511	34.38605	34.06014	34.09944	34.26936	34.37630	34.36715	34.16925	34.27330	34.41791	34.78806	35.40073	36.47340	37.09932	37.08955	37.03297	36.88710	36.34299
33.68696	33.57176	33.53936	33.45604	32.91709	32.74058	32.61119	31.95475	31.15121	31.21291	31.48828	31.69646	31.77745	31.75117	31.70461	31.66838	31.48378	31.33589	30.93412	30.93161	30.81610	30.83404	30.98908	31.06790	31.17105	31.33837	31.59365	31.64260	32.03397	32.05430	32.05172	32.37659	32.46452	32.80333	33.27638	33.59494	34.09047	34.08809	34.17797	34.17558	34.27323	34.57214	35.21515	35.80372	36.35055	36.95508	37.32665	37.22846	36.97639	36.45493
33.59282	33.56011	33.45849	33.16758	32.72942	32.61362	31.95684	31.27923	31.27674	31.27450	31.37646	31.37425	31.31212	31.56356	31.56100	31.32119	30.93932	30.65954	30.64950	30.49240	30.51505	30.83390	30.89908	30.72573	30.77644	31.18394	31.29348	31.51351	31.56274	31.60696	31.22881	31.89286	32.17006	32.25830	32.59274	32.88490	33.59218	34.00602	34.08356	34.17550	34.32708	34.71627	34.90890	35.18122	35.96783	37.06060	37.26632	37.20677	37.20411	36.50166
33.45933	33.43804	33.16534	32.73956	32.71272	31.95922	31.19129	31.17282	31.17033	31.16564	31.01460	30.78438	30.88742	30.88622	30.88373	30.88151	30.65052	30.64804	30.62424	30.61390	30.59921	30.66415	30.71724	30.76298	30.76082	31.16832	31.14916	31.37538	31.51114	31.41183	31.21100	31.23734	31.47873	31.60408	32.06228	32.36291	33.29237	33.65800	33.99614	34.14284	34.17682	34.38757	34.65691	34.79294	35.47504	36.97086	37.20771	37.20476	37.17504	36.23290
32.70015	32.64933	32.74195	32.62920	31.86292	31.11548	31.11788	31.12597	30.37250	30.38877	30.38633	30.37091	30.67783	30.67567	30.66704	30.66485	30.65036	30.64789	30.64573	30.64597	30.66399	30.69771	30.76531	30.76285	30.76070	31.16820	31.20054	31.37527	31.35864	31.35737	31.09303	31.02545	31.08741	31.29295	31.60150	32.25753	32.64839	33.28701	33.68327	33.97404	34.14718	34.35508	34.62363	34.65585	35.32772	36.75682	37.03765	37.00469	36.23579	35.79544
32.65174	32.63189	32.53663	32.08820	31.17205	31.12855	30.49255	30.13332	30.13092	30.37015	30.36770	30.37074	30.36829	30.55071	30.60392	30.60174	30.65020	30.64774	30.64829	30.51762	30.68992	30.69757	30.77870	30.78362	30.95248	31.16808	31.25614	31.43771	31.35853	31.04918	30.95908	30.65825	30.97911	31.08512	31.54409	32.13024	32.34799	32.55755	33.01698	33.29692	33.98042	34.20277	34.49785	34.60960	35.47999	36.45453	36.52534	36.08011	35.63907	35.37294
32.52023	32.51759	32.09054	31.00230	30.47560	30.47346	30.47102	30.46664	30.40433	30.36997	30.36752	30.36539	30.32583	30.55054	30.60376	30.65248	30.61271	30.63139	30.65679	30.69195	30.69986	30.85699	31.07671	31.07423	31.06567	31.29903	31.51637	31.49245	31.28089	30.96145	30.66028	30.71719	30.97901	31.51352	31.69016	31.85228	32.18737	32.41135	32.72675	33.02741	33.40738	33.97796	34.01233	34.42198	35.32640	35.58055	35.66903	35.53404	34.51894	33.97971
31.74166	31.75852	31.31831	31.16743	31.05762	30.60206	30.59862	30.59852	30.59609	30.40199	30.36734	30.33424	30.55694	30.60282	30.60036	30.60490	30.62066	30.63665	30.66746	30.70336	30.79534	31.06499	31.06822	31.06573	31.05694	31.03380	31.29944	31.33382	31.06907	31.12122	31.11875	31.25455	31.31178	31.64521	31.81325	32.18985	32.37783	32.54770	32.76371	33.02734	33.39082	33.46052	33.80762	33.88558	35.02334	34.91526	34.86625	34.23176	33.35737	33.04127
31.85648	31.68877	31.45122	31.39771	31.16841	31.06100	30.89343	30.89125	30.86546	30.79583	30.74811	30.77373	30.60479	30.60265	30.55895	30.32165	30.33599	30.50043	30.49832	30.69166	30.98959	31.06485	31.01862	31.01615	31.01606	31.04753	31.11514	31.15940	31.40437	31.40412	31.50493	31.44305	31.63204	31.90519	32.59642	32.59439	32.61861	32.76204	33.01102	33.05359	33.26681	33.44348	33.41919	33.70789	34.54097	34.50133	34.20039	33.37644	32.65671	32.46694
31.91844	31.75074	31.67832	31.66943	31.63445	31.21274	31.13597	31.08707	31.04232	30.78589	30.74719	30.72612	30.60462	30.56124	30.32363	30.32174	30.31934	30.48184	30.55382	30.96925	31.04749	31.09665	31.10186	31.09939	31.13472	31.22784	31.22570	31.79740	31.79519	31.94185	32.06402	32.06183	32.81803	32.91141	33.55367	33.55132	33.01324	32.85920	32.88292	33.25291	33.25028	33.26443	33.41913	33.70784	34.54092	34.43362	33.71877	32.87270	32.57238	32.15031
32.14871	31.98694	31.87420	31.86529	31.85832	31.78269	31.21623	31.16734	31.04625	30.97701	30.77086	30.74487	30.71766	30.63656	30.33305	30.33092	30.32853	30.55578	30.57580	30.65377	30.75270	31.09651	31.53531	32.13359	32.05095	32.07029	32.06809	32.15205	32.31693	32.63071	32.62812	33.23538	33.53029	33.58695	33.55922	33.60239	33.09777	32.96341	32.96082	33.32073	33.32428	33.32403	33.49930	34.64762	34.46806	34.43359	33.71873	32.86799	32.36264	32.04955
32.19158	32.18607	32.10909	31.86506	31.82744	31.48399	31.34854	31.24728	31.27374	31.27155	30.97680	30.96261	30.96014	30.77240	30.51425	30.51974	30.51733	30.58856	30.70080	30.69836	30.71272	31.49753	31.54556	31.85616	32.00391	32.07016	32.06797	32.29200	32.47387	32.60674	33.23582	33.50196	33.58918	33.58685	33.60464	33.24644	33.35524	33.36258	33.49218	33.48993	33.52159	33.60788	34.73815	34.69983	34.50846	34.45052	33.71869	32.86795	32.29889	31.95431
32.18840	32.11012	31.86637	31.81944	31.45348	31.48378	31.48128	31.92799	31.92426	31.91343	31.54146	31.45817	31.43992	31.22205	30.90524	30.74844	30.59084	30.68037	30.70065	30.71470	31.48560	31.48972	31.48753	31.54291	31.57777	32.00123	32.06372	32.17653	32.31104	32.60096	33.07200	33.47947	33.48886	33.58675	33.30324	33.37770	33.46781	33.93770	33.93506	33.92515	34.27113	34.92693	35.24775	35.57497	34.84997	34.45047	33.94897	33.64107	32.68946	32.12533
32.11245	31.82915	31.82075	31.46815	31.49810	31.49595	31.94328	31.94106	31.93856	31.92848	31.63224	31.55805	31.66789	31.62884	31.23094	30.91742	30.76037	30.78821	30.78610	31.16084	31.22256	31.37416	31.37197	31.41791	31.51560	31.54630	31.61811	31.88134	32.12556	32.30841	32.97713	33.12726	33.13670	33.25346	33.37988	33.47746	34.25476	34.31202	34.59127	35.44706	36.44148	36.51144	36.34657	35.55671	34.87334	34.45043	33.94894	33.63303	33.02927	31.89641
32.11222	31.82892	31.89353	31.50095	31.49788	31.94560	31.94307	32.02764	32.02514	31.97131	31.92575	31.84663	31.82969	31.69648	31.43231	31.22860	30.90598	30.77014	30.76803	30.75387	30.97225	31.01923	30.42808	30.76256	30.82244	30.94257	31.47791	31.81737	31.98721	32.32281	33.03883	33.13921	33.24334	33.27832	33.76372	34.20410	34.25029	34.62900	35.47991	35.79420	36.59852	36.64441	36.45828	36.18225	34.83197	34.41053	33.78167	33.08766	31.93981	30.88164
32.67905	32.61845	32.09781	32.07392	32.08583	32.23494	32.32777	32.25128	32.20648	32.19803	32.31541	32.37654	32.34839	31.71130	31.43214	31.21958	30.86402	30.72105	30.71084	30.70838	30.11445	30.15930	30.42795	30.77645	30.84198	31.00023	31.55722	31.88629	32.34733	33.05756	33.32909	33.37795	33.71059	33.73730	33.93858	34.11792	34.20958	34.57569	34.87320	35.64391	36.38743	36.44365	36.32222	36.12340	34.74656	33.99934	33.28334	32.59591	31.51806	30.38322
33.11042	33.04169	33.02369	32.98602	32.69028	32.70773	32.85784	33.25689	33.20266	32.76747	32.55462	32.35079	31.99362	31.57676	31.23608	30.89210	30.78310	30.72090	30.32111	30.16823	30.19263	30.23747	30.54179	30.72182	30.94194	31.34533	31.60063	32.32901	33.06001	33.49430	33.77751	33.76905	33.66941	33.73720	33.93848	33.97168	34.11928	34.42311	34.94961	35.27828	35.94935	36.13887	36.01550	35.37711	34.29831	33.31343	33.06305	31.82356	30.85239	30.07630
33.71329	33.57074	33.56844	33.15924	33.15121	33.26184	33.44568	33.38459	33.18525	32.74220	32.48842	32.24761	31.99015	31.59057	31.13247	30.85198	30.79056	30.78639	30.71865	30.32789	30.35531	30.45990	30.68699	30.86889	31.19137	31.39414	31.59977	32.97392	33.45153	33.44893	33.48293	33.48364	33.32597	33.18133	33.41808	33.97158	34.25449	34.92472	35.12293	35.17675	35.88508	35.77548	35.36882	34.66264	33.25843	33.06532	31.86321	31.17908	30.28658	29.03455
33.80595	33.80329	33.79459	34.01298	33.84314	33.84086	33.73288	33.44317	33.31295	32.72480	32.50666	32.31896	32.29353	31.94491	31.75900	31.29021	31.14149	31.43731	31.30978	30.78171	30.52523	30.56809	30.65648	30.90883	31.24607	31.43458	32.62722	32.90920	32.97154	33.33832	33.36545	33.32848	33.26135	33.40449	33.40652	34.23379	34.39883	35.12561	35.17904	35.39745	35.26597	35.21608	34.82553	33.48567	33.01796	31.42528	31.18154	30.28868	28.99600	28.03330
34.03072	34.02804	34.09257	34.11671	33.94688	33.88758	33.81633	33.75479	33.59665	32.72558	32.53941	32.51453	32.41529	32.06667	32.06194	32.04217	31.94796	31.46370	31.21652	30.52924	30.57034	30.57853	30.61308	30.90870	31.39634	32.16783	32.49763	32.68380	33.00287	33.17537	33.31731	33.35925	33.32710	33.37657	33.99157	34.10464	34.35275	34.97721	35.13346	35.24316	35.10556	34.82824	33.50064	33.02020	31.40510	31.03766	30.28759	28.96160	27.96588	27.20681
34.41523	34.27216	34.30523	34.29397	34.11380	33.85270	33.81612	33.69887	33.48092	32.89639	32.69185	32.51434	32.26224	32.18377	32.13698	32.03930	31.66330	31.28683	30.96466	30.59328	30.58479	30.62166	30.85837	31.44603	32.15426	32.19155	32.70049	33.02638	33.02415	33.24361	33.32634	33.44489	33.44459	33.63998	34.13045	34.35534	34.60695	35.06778	35.40097	35.14027	34.91322	33.58711	33.07304	31.49979	31.08462	30.28967	28.96389	27.91851	27.13168	26.50984
34.92226	34.91952	34.79195	34.78114	34.61503	34.40900	33.82228	33.75436	33.48071	33.22850	32.84590	32.30540	32.22124	32.14278	32.07907	31.74871	31.31176	31.17535	30.99955	30.94763	30.90982	30.95536	31.03390	31.55408	31.98045	32.69246	33.24718	33.27065	33.29422	33.45347	33.61661	33.62409	33.68394	34.42628	34.74661	35.41758	35.22985	35.40371	35.31777	34.92750	33.67301	33.07560	31.69778	31.15958	30.37355	28.82985	27.87414	26.82117	26.43465	26.27133
34.92200	34.91829	34.89160	34.87145	34.63175	34.42155	34.03870	33.90355	33.59174	33.27346	32.85234	32.30521	32.15827	32.08487	32.04967	31.59641	31.49302	31.16167	31.12514	30.95573	30.90967	31.03586	31.11491	31.54952	32.22349	32.82036	33.22986	33.29634	33.45591	33.97742	34.00839	33.98225	34.47029	34.74918	35.39898	35.36893	35.28029	35.19480	34.92979	33.86081	33.05568	32.08906	31.16203	30.37562	28.54623	27.83984	26.69783	26.43645	26.26746	26.22857
34.92077	34.89370	34.89135	34.64259	34.48087	34.34243	34.22728	33.95851	33.67929	32.91644	32.59616	32.49227	32.28183	32.09649	31.92491	31.58199	31.49286	31.17230	30.98630	30.98582	31.00443	31.07014	31.27343	31.53756	32.35697	32.78927	32.92208	33.29872	33.60675	33.76149	34.02329	34.00606	34.58283	35.40162	35.49050	35.34301	35.24603	34.95839	34.12122	33.13027	32.00735	31.04366	30.00776	28.56552	27.54661	26.72590	26.33980	25.96902	26.03859	26.29916
34.89618	34.89345	34.64502	34.44082	34.37397	34.34219	34.28689	33.95830	33.02811	32.85886	32.59203	32.58937	32.12450	31.98084	31.92866	31.71447	31.31961	31.19746	31.02843	31.00637	31.07239	31.27539	31.53989	32.16996	32.61453	32.75230	32.82761	33.37966	33.60432	33.73770	34.02317	34.70667	35.51652	35.53127	35.49041	35.33923	35.22921	34.35311	33.23327	32.39669	31.05705	29.84986	28.60195	27.58984	26.89231	26.11329	25.97102	26.04033	26.24158	26.47964
34.91977	34.76775	34.62930	34.59123	34.43100	34.40170	34.03804	33.55403	33.05396	32.90192	32.71583	32.59853	32.44433	32.09786	31.97397	31.72635	31.33838	31.17562	31.13232	31.12989	31.29904	31.69022	32.23307	32.62754	32.71145	32.82962	33.35334	33.54200	33.78131	34.58190	35.61505	35.58270	35.50805	35.35666	35.22358	35.23192	34.34452	33.23585	32.48441	31.16205	29.90277	28.72676	28.13542	26.96024	26.18094	26.01189	26.11688	26.24332	26.60917	27.25476
34.97236	34.91679	34.87158	34.74196	34.47304	34.01266	33.78159	33.76078	33.56106	33.16904	33.06643	32.97356	32.69490	32.44201	32.02296	31.80760	31.61971	31.62715	31.62511	32.31025	32.65202	33.06577	33.06456	33.06371	33.13899	33.36836	33.50975	33.64636	34.51999	35.61769	35.58490	35.48299	35.06053	34.76588	34.60188	34.04995	33.05564	32.59391	31.38342	30.05069	28.84669	28.72565	27.69515	27.01196	26.79417	26.33043	26.36460	26.62914	26.97108	27.38117
35.48751	35.05306	34.88202	34.74516	34.36344	33.76483	33.75199	33.74975	33.73930	34.00874	33.92496	33.62095	32.99850	32.45412	32.03508	31.99512	31.84267	31.86404	32.37110	32.98610	33.37883	33.66940	33.31275	33.26960	33.31810	33.32412	33.41004	34.43522	35.38098	35.37560	35.37283	34.67735	33.64061	33.51935	33.37192	33.09491	32.65011	31.60395	30.22814	29.57988	28.85459	28.48467	27.75240	27.66447	26.94479	26.93885	26.96816	27.02475	27.39459	27.82022
35.40173	34.99948	34.83714	34.30640	33.70117	33.68873	33.71659	33.74118	33.62200	33.70465	33.63122	33.02564	32.54886	32.16401	31.77386	31.68785	31.70802	31.73285	32.31243	33.38089	33.55333	33.55074	33.15083	33.15661	33.24051	33.30455	33.53104	33.82888	34.24251	34.51582	34.51214	33.68407	33.53920	32.93633	32.83199	32.65846	31.71385	31.10439	30.30923	29.62113	29.25858	28.85260	28.44533	27.79468	27.73317	27.08582	27.12140	27.62463	28.01024	28.21142
34.88792	34.74630	34.19007	33.38323	33.28187	33.17525	33.10900	33.00971	32.98602	32.98381	32.34467	32.33393	31.55924	30.86433	30.91696	30.59912	30.71109	30.82414	31.27235	31.84563	32.36076	32.35825	31.89380	31.55821	31.63139	32.44468	33.10926	33.39087	33.52870	33.51580	33.68616	33.54173	32.93843	32.83443	32.44696	31.81438	31.16734	31.13554	31.06598	30.18783	29.53310	29.26395	28.90579	28.55297	28.09035	27.96862	27.96677	28.26500	28.28624	28.97827
33.45990	33.31713	33.20434	33.17437	33.09564	33.02127	32.46053	32.33057	32.18525	31.47640	30.95829	30.23648	29.76204	29.78294	29.03938	29.10800	29.24154	29.99988	29.93843	30.42341	30.50793	30.56038	30.24499	30.34047	30.34341	30.90318	31.27056	31.77670	32.60065	32.98737	33.10109	32.85878	32.35512	32.32660	31.85404	31.26585	31.16726	31.13547	31.08999	30.47745	30.12544	29.59060	29.38877	28.98587	28.64252	28.64032	28.63842	28.62983	28.97239	29.03629
33.15848	33.27831	33.20411	33.09801	33.02319	32.46286	31.87038	31.71562	31.16362	30.90452	29.25600	28.53901	28.55963	28.58063	28.65160	29.04466	29.13519	29.13291	29.40102	29.42431	29.42236	29.45500	28.93455	29.01243	30.01296	30.19054	30.60651	31.00231	31.71820	32.51666	32.49219	32.36246	32.34266	31.85640	31.31106	31.23441	31.17099	31.17868	30.85523	30.76680	30.56894	30.26956	30.26133	29.77662	29.58688	29.55977	29.55781	29.36842	29.27523	29.13995
33.31925	33.27807	33.20388	33.07507	32.60990	31.95182	31.71754	30.86643	30.44125	29.27607	28.54365	28.56170	28.58233	28.63219	28.71655	29.13729	29.13504	29.13276	29.13087	29.12859	29.19129	29.21067	28.93983	29.01231	29.94073	30.02353	30.46601	30.93049	31.30877	31.47408	31.97155	32.08797	32.13681	32.12805	31.31245	31.23481	31.09037	31.08836	31.08274	30.93259	30.93018	30.92815	30.76029	30.75790	30.74624	30.52176	29.92726	29.58772	29.44171	29.43120
33.46276	33.22033	33.08255	32.62279	32.42516	31.86608	30.95604	30.48931	29.91348	29.18624	28.53526	28.61020	28.69803	28.72969	29.14889	29.37375	29.39189	29.17072	29.16883	29.16852	29.22213	29.22185	28.96807	28.99827	29.93397	30.13259	30.46589	30.87088	31.25138	31.39277	31.82687	32.14492	32.12206	32.08921	31.33130	31.20459	31.20217	31.20017	32.15022	32.17275	31.71776	31.71470	31.77037	31.76790	31.22896	31.19367	30.72686	30.68394	30.58650	30.79999
33.36716	33.11840	32.67987	32.49285	32.02670	31.31460	31.21876	30.54343	29.31783	29.02190	28.65588	28.66092	28.97625	29.22801	29.18666	29.20845	29.23268	29.21597	29.20802	29.24284	29.30845	29.32735	29.33058	29.56060	29.91275	30.19726	30.35093	30.65495	30.88841	31.24888	31.39884	31.76744	31.77115	31.76907	31.43669	31.46218	31.45975	32.21559	32.26454	32.65549	32.76274	32.65093	32.06626	31.83793	31.65635	31.65393	31.40743	31.24220	31.20671	30.91899
33.19103	32.79826	32.58471	32.19753	31.91544	31.47224	31.31194	30.68431	29.38447	29.23404	29.13081	29.10166	29.52940	29.52284	29.26282	29.26262	29.27481	29.28040	29.26931	29.26703	29.32946	29.32721	29.41493	29.52802	29.89026	30.03470	30.17873	30.34846	30.57411	30.88595	31.18403	31.39673	31.75419	31.79023	31.83516	32.00668	32.27240	32.32180	32.65099	32.81145	33.14050	32.91690	32.84524	32.09857	32.08467	32.07435	31.96944	31.42122	31.36457	31.36215
32.87085	32.82358	32.58448	32.15115	32.01220	31.53765	30.79247	30.24752	29.97293	29.94247	29.93056	29.92864	30.02096	29.98611	29.92896	30.23968	29.67252	29.36514	29.27838	29.27340	29.32932	29.32708	29.40964	29.66744	29.74232	29.78204	29.78948	29.94064	30.24655	30.61814	30.93066	31.25004	31.77572	31.79013	32.00867	32.32290	32.32041	32.39825	32.82994	33.33283	33.31697	33.13828	32.91999	32.89083	32.19880	32.19634	31.99374	31.92378	31.74401	31.70044
32.82588	32.76584	32.47932	32.12807	31.57903	30.81605	30.72793	30.60009	30.59776	30.40394	30.13308	30.13240	30.28610	30.25394	30.30136	30.24640	30.00838	29.67006	29.36828	29.33921	29.31321	29.31303	29.39624	29.40723	29.48599	29.50238	29.73036	29.89327	30.07872	30.33781	30.81539	31.34607	31.85012	32.53666	32.56507	32.54305	32.54054	33.21519	33.46572	33.46239	33.44751	33.29457	32.92878	32.77545	32.27572	32.27327	32.22691	32.00578	31.99829	31.86844
32.76912	32.60875	32.17159	31.77291	31.57882	31.03042	30.79993	30.72574	30.64294	30.48022	30.40927	30.32072	30.31837	30.58505	30.35864	30.28029	30.09425	29.85693	29.52890	29.33292	29.30152	29.33763	29.33224	29.14448	29.21318	29.56176	29.89546	30.07141	30.31138	30.67048	31.41456	31.96065	32.99993	32.99781	33.17167	33.41400	33.40356	33.56396	33.54146	33.85442	33.83419	33.57325	33.30944	32.95102	32.80696	32.75948	32.82021	32.78698	32.75813	32.01645
32.29828	32.29480	32.16518	32.09367	31.70633	31.29018	31.01429	30.72554	30.70051	30.64077	30.45310	30.40716	30.36769	30.33332	30.34576	30.16262	30.14264	30.00734	29.49881	29.49034	29.32768	29.33401	29.14661	29.31864	29.64848	30.14655	30.23807	30.54260	30.67267	31.96432	32.47943	33.00236	33.36016	33.84974	33.84721	34.02613	33.98764	33.97751	33.97467	33.93046	33.99730	33.95085	33.58170	33.38703	33.29848	33.04942	33.02774	32.96041	32.76835	32.14906
32.27229	32.18349	32.11851	32.05732	31.69432	31.11141	30.63243	30.70265	30.70032	30.61822	30.37498	30.35863	30.35702	30.31866	30.22808	30.17477	30.02205	29.70625	29.50579	29.33657	29.33611	29.29478	29.43203	29.66226	30.20183	30.40221	31.31486	31.68139	32.30642	32.71900	32.84116	33.36257	33.76363	33.84964	34.02831	34.02604	33.98758	33.97743	33.97461	34.12827	34.11040	34.07377	33.92518	33.56799	33.35206	33.21797	33.01426	32.77120	32.25220	32.21894
32.16718	32.10178	32.02672	31.86745	31.11334	30.63460	30.27945	30.54980	30.52512	30.37715	30.32891	30.32699	30.30228	30.22828	30.00534	30.00341	29.82797	29.81276	29.70423	29.67524	29.41639	29.51479	29.66441	30.23071	30.40539	31.31767	32.01532	32.66575	32.78821	32.79311	32.81333	33.00009	33.36005	33.75714	33.83579	34.01464	33.98547	33.97710	34.14491	34.13606	34.10813	34.07371	33.92513	33.54924	33.29446	33.21793	32.77359	32.74781	32.25462	32.23870
32.07020	32.03573	31.86949	31.22959	30.66953	30.50849	30.50634	30.44930	30.41372	30.25480	30.13304	30.18472	29.53996	29.56197	29.55988	29.84614	29.98009	29.97798	29.97586	29.77178	29.80626	29.81824	30.23270	30.63182	31.31981	31.99121	32.66796	32.77472	32.78791	32.79298	32.82928	33.01360	33.05465	33.79656	33.80654	33.87184	34.00999	33.98302	34.28932	34.27160	34.10807	34.07345	34.03614	33.54939	33.22850	33.09669	32.77281	32.42341	32.24105	32.23608
32.06164	31.90250	31.47265	31.02168	30.76701	30.63616	30.49177	30.44980	30.28227	29.76440	29.58100	29.57964	29.65005	29.62707	29.89714	30.21510	30.21297	30.09711	30.09499	30.08500	29.99391	30.12566	30.60714	31.29653	31.95687	32.01777	32.59010	32.70011	32.73321	32.74149	32.89493	33.06559	33.77150	33.82267	33.85329	33.93531	34.06855	34.33654	34.33824	34.53751	34.50114	34.38188	34.16051	33.83786	33.50636	33.10534	32.79596	32.75381	32.55552	32.47109
31.98908	31.89010	31.70116	31.46995	30.86424	30.63666	30.32089	30.29000	30.02588	29.84573	29.65471	29.66637	30.11423	30.17241	30.24451	30.25614	30.27170	30.26957	30.26744	30.29849	30.65912	30.74845	31.27119	31.66994	31.70283	32.01620	32.58855	32.60455	32.63486	32.65347	32.78984	33.06610	33.77204	33.88416	33.90938	34.20632	34.35495	34.90309	35.31910	35.24532	35.16048	34.80434	34.52254	34.09693	33.76402	33.44283	32.89725	32.77425	32.72203	32.58675
32.17336	31.98733	31.72944	31.64165	31.46823	30.65829	30.34251	30.34209	30.20474	30.09329	30.09117	30.19520	30.23092	30.27416	30.33182	30.48270	30.49383	30.49169	30.82141	31.20878	31.27252	31.30245	31.54210	31.59297	31.65998	31.69741	32.06720	32.23637	32.24174	32.45834	32.69151	33.02750	33.89646	33.97589	34.20868	34.39475	35.26691	35.74958	35.72814	36.08399	36.00598	35.48503	35.00051	34.90612	34.09507	33.44336	32.98412	32.72693	32.69035	32.54303
32.27777	32.17159	31.91866	31.69455	31.59183	31.18796	30.66644	30.36002	30.37729	30.37515	30.39442	30.39816	30.33658	30.33444	30.51090	30.51218	30.88130	30.90165	31.41775	31.41332	31.48735	31.43201	31.45118	31.19629	31.53817	31.57715	31.88726	32.06546	32.24224	32.29848	32.67280	33.15189	33.94221	34.04896	34.39153	35.79629	35.81074	35.81856	36.24895	36.37618	36.29716	36.12803	35.48236	34.99860	34.85931	33.67838	33.15138	32.89062	32.59795	32.22963
32.52126	32.44319	32.13176	31.89112	31.67071	31.26354	30.88294	30.46402	30.36697	30.47053	30.52201	30.52648	30.53784	30.61456	30.65615	30.95089	30.94872	31.78188	31.72730	31.72506	31.46770	31.43251	31.08823	31.10536	31.10318	31.45646	31.51077	31.88553	31.96613	32.27414	32.39036	33.25018	33.92008	34.05858	35.38591	35.81381	35.93465	36.44990	36.60926	37.02455	36.97918	36.34213	36.12189	35.46445	34.85987	34.20473	33.54920	32.97509	32.51988	32.16308
32.83836	32.77192	32.71697	32.12289	31.67123	31.28592	30.96470	30.76779	30.46235	30.52023	30.52913	30.69685	30.70329	30.74659	31.17745	31.42398	31.61350	31.64936	31.69660	31.65497	31.26731	31.07372	31.06947	31.00134	31.01194	30.73063	31.18695	31.50906	31.71589	32.04427	32.39085	33.25068	33.92060	34.75528	35.40342	35.91667	36.20797	36.45047	36.63884	37.06201	37.04121	36.67378	36.23848	35.80791	35.27358	34.49298	33.48756	32.97563	32.52041	32.10780
32.77478	32.72602	32.70891	32.12341	31.55898	31.09245	31.05314	30.90651	30.72484	30.52072	30.65752	30.65558	30.80120	31.12486	31.44435	31.41214	31.40992	31.49336	31.49113	31.10758	31.03726	31.03506	30.56509	30.56294	30.56079	30.63017	30.73683	31.20663	31.53242	31.79043	32.54501	33.13249	33.92014	34.19878	35.01190	35.38453	35.89775	36.20600	36.43571	36.60979	36.78830	36.65913	36.23906	35.88465	35.19303	34.47634	33.47631	32.97617	32.49634	32.10833
32.42394	32.36242	32.02869	31.51456	31.03791	31.01951	30.90218	30.85234	30.64797	30.45636	30.47681	30.60252	30.67444	30.85581	30.99591	31.08850	30.97770	30.51576	30.22458	30.22244	30.22519	30.05902	30.09843	30.03728	30.03517	30.55911	30.62851	30.65491	31.13902	31.53070	31.78868	32.50761	33.09801	33.83992	34.11753	34.88319	35.11942	35.48426	35.62494	35.62241	36.09350	35.99511	35.88779	35.19614	34.47934	33.50598	32.97906	32.49919	32.18108	31.56940
28.00397	27.80419	27.66802	27.58170	27.21961	27.19056	27.32155	27.85577	27.90071	28.58772	29.26848	29.26881	29.80916	29.78172	29.50945	29.06429	28.94856	28.48566	28.46852	28.22735	27.56236	26.96700	27.08971	27.68427	28.19661	28.44967	29.12799	29.13033	29.31789	29.44762	29.89581	30.20827	30.68092	30.93917	31.16453	31.81922	32.50499	32.94526	34.66928	34.65671	34.58985	34.25960	33.94887	32.82518	32.71566	32.61576	32.10432	31.65751	31.22816	30.87674
18.02090	17.21717	16.70338	16.69943	16.76847	17.28892	17.63202	18.43430	19.80217	20.88433	23.17371	25.54482	25.39876	25.24218	23.97369	22.68235	20.95606	20.42097	19.38360	18.33393	17.75350	17.70560	17.70556	18.17117	19.15508	19.45931	19.48416	19.90894	19.98621	20.66630	21.19156	21.80825	22.59566	23.07011	23.55454	24.77834	26.96316	29.37578	30.99842	31.85641	31.71927	30.94581	29.03951	27.40088	27.16229	26.88401	26.80583	26.66479	25.38778	24.82162
8.042287	8.041694	8.061452	8.248706	8.734190	9.056159	9.844411	10.95912	12.39935	14.37019	16.12868	16.52388	16.47215	13.84154	11.48621	10.48719	9.838078	9.230169	8.799742	8.616886	8.616248	8.611599	9.171546	9.170874	9.179244	9.131506	9.130840	9.400107	10.04398	10.17941	10.38421	11.31780	11.65064	12.44546	14.41813	16.77728	18.77901	21.45781	23.89229	25.18374	24.95619	23.36236	20.48987	18.70519	17.13111	15.61379	15.23140	14.51784	12.79850	11.80088
4.753112	4.752778	4.887544	5.191144	5.321260	5.445093	5.960094	6.573688	7.969235	8.849540	8.848881	7.327387	5.725298	5.351599	5.338916	4.897824	4.644465	4.637111	4.605392	4.601554	4.637060	4.850790	4.850451	4.805860	4.805524	4.792120	4.791785	5.033113	5.108881	5.346901	5.517115	5.681043	6.102888	7.274853	8.151164	9.681459	11.96815	13.62441	15.23686	15.08192	13.96729	10.67535	8.862919	7.721931	7.083853	6.965409	6.262358	5.556170	5.397037	4.963446
3.763522	3.753977	3.732632	3.719372	3.719121	3.763189	4.319176	4.614783	4.614463	4.388404	3.907123	3.903339	3.873546	3.873284	3.592542	3.511210	3.491134	3.487384	3.492425	3.505450	3.505213	3.508244	3.547772	3.547537	3.568262	3.568020	3.567783	3.581692	3.602807	3.678397	3.745546	4.199515	4.300308	4.639803	5.346924	5.953271	6.537671	7.149750	7.155256	5.685672	4.723171	4.411438	4.411138	4.267264	4.258427	4.176096	4.143118	4.141831	3.807149	3.803622
3.385671	3.376154	3.397199	3.396473	3.297049	3.296832	3.281294	3.281077	3.344158	3.341928	3.337186	3.307427	3.256586	3.167638	3.157634	3.157422	3.085872	3.054043	3.067657	3.142298	3.235447	3.301732	3.303023	3.265081	3.242763	3.274612	3.320415	3.359026	3.371965	3.536043	3.532036	3.521428	3.521195	3.628354	3.804041	3.938121	3.937854	3.760763	3.558157	3.557916	3.664476	3.670105	3.669861	3.668612	3.668363	3.668119	3.659582	3.542490	3.547345	3.351526
3.376423	3.367911	3.297523	3.266610	3.259364	3.204276	3.204060	3.204101	3.079400	3.039967	3.037760	3.037557	3.037109	3.062566	3.062363	3.062156	2.966619	2.966425	2.973766	3.035872	3.040945	3.002217	3.025208	3.179697	3.213204	3.212989	3.219058	3.236665	3.291226	3.291009	3.299581	3.300178	3.302223	3.440331	3.462581	3.462351	3.371596	3.371374	3.371152	3.422790	3.422564	3.352514	3.354808	3.354587	3.324908	3.380079	3.378349	3.376368	3.315152	3.309850
3.185699	3.185487	3.057872	3.047129	3.046930	2.977083	2.976886	2.987244	3.012370	3.011170	3.010974	3.010773	2.978435	2.978239	2.969606	2.952535	2.952341	2.966462	2.946242	2.948310	2.961927	2.989945	2.990254	3.013244	3.027799	3.036028	3.110372	3.209399	3.220994	3.055124	3.057184	3.234928	3.291579	3.285972	3.285752	3.279221	3.275238	3.275023	3.142290	3.142081	3.127145	3.126942	3.139804	3.148426	3.278663	3.321216	3.378392	3.243075	3.242863	3.279219
2.870689	2.865982	2.855253	3.047165	2.977312	2.977118	2.976921	2.976728	3.011402	3.011206	3.011010	2.989215	2.979980	2.969839	2.952771	2.830257	2.711536	2.716636	2.847183	2.946086	2.948150	2.956999	2.979992	2.997709	2.997513	2.913025	2.957085	2.966939	2.973278	3.020702	3.057220	3.164439	3.164234	3.125039	3.114029	3.112067	3.084494	3.101375	2.986558	3.060031	3.059833	3.118439	3.118236	3.132855	3.138960	3.269195	3.232775	3.232564	3.062018	3.140042
2.848629	2.848441	2.827145	2.824202	2.940116	2.939924	2.967165	2.975760	2.975566	3.011243	3.011046	3.010846	2.980619	2.958778	2.876328	2.856908	2.752340	2.755179	2.866752	2.957422	2.957226	2.953770	2.960547	2.960355	2.965939	2.917274	2.917086	2.966974	2.982104	3.043003	3.136392	3.136189	3.123175	3.110066	3.108099	3.084734	3.084532	2.974477	2.971858	2.986396	3.055097	3.051131	3.071978	2.989714	3.004339	3.134022	3.128793	3.101244	3.101043	3.137568
2.839374	2.818072	2.817889	2.788153	2.794501	2.836535	2.893332	2.893145	2.892958	2.947978	2.947788	2.947592	2.984118	2.914819	2.880883	2.856941	2.862030	2.866968	2.868894	2.890546	2.957261	2.953805	2.965355	2.965163	2.965974	2.925596	2.927166	2.973288	3.044729	3.124583	3.124374	3.123417	2.977622	3.110105	3.108138	3.084772	2.966666	2.941211	2.913618	2.913426	2.977699	3.025913	2.996256	2.996062	2.995864	3.015424	3.101483	3.101282	3.101081	3.107658
2.839407	2.818105	2.784097	2.783918	2.784994	2.784814	2.822323	2.842381	2.842197	2.890546	2.932556	2.932361	2.920067	2.881106	2.830297	2.845676	2.862063	2.869110	2.880223	2.890579	2.957296	2.953840	2.950636	2.965199	2.924568	2.925631	2.925443	2.965287	3.031455	3.031257	2.969966	2.969774	2.969581	2.975959	3.001030	3.000584	3.000390	2.941247	2.910136	2.913461	2.957474	2.996485	3.014702	2.993463	2.995525	3.041430	3.043745	3.073974	3.073774	3.073570
2.951358	2.839252	2.784129	2.783951	2.783772	2.784847	2.826874	2.826693	2.834950	2.833010	2.832826	2.832638	2.835719	2.835535	2.840374	2.848470	2.864807	2.876674	2.890045	2.890110	2.882638	2.953876	2.950672	2.929404	2.916568	2.912859	2.912670	2.916499	2.916312	2.910347	2.910153	2.919005	2.918817	2.969174	2.979757	3.000621	3.000427	2.951809	2.907408	2.909979	2.913307	2.985469	2.992887	2.996207	3.006304	3.019171	3.041270	2.953127	2.966281	3.031540
2.951394	2.839285	2.784162	2.783983	2.783804	2.783624	2.825653	2.819195	2.819012	2.816163	2.765340	2.805243	2.835752	2.841594	2.841662	2.860707	2.873627	2.875452	2.879536	2.833215	2.889953	2.954162	2.950707	2.935762	2.929249	2.913144	2.912957	2.912768	2.906302	2.907368	2.910188	2.917533	2.917345	2.917157	2.973225	2.979600	2.979407	2.907631	2.907443	2.907501	2.928865	2.983400	2.974763	2.974570	2.976882	2.989751	2.949583	2.953162	3.022892	3.024794
2.959210	2.915334	2.843313	2.843130	2.831400	2.831216	2.831026	2.819229	2.806383	2.752889	2.760046	2.781111	2.838296	2.886178	2.885992	2.866817	2.866883	2.845961	2.837446	2.861617	2.985772	2.974128	2.965149	2.950552	2.929284	2.903404	2.912992	2.911798	2.910355	2.910417	2.914241	2.917317	2.917128	2.917192	2.918505	2.918568	2.907852	2.907665	2.907478	2.932797	2.932608	2.928712	2.928524	2.985155	2.987217	2.987024	2.983063	2.982871	2.992975	3.022476
2.959246	2.915370	2.910913	2.830364	2.830180	2.829995	2.814174	2.806599	2.753098	2.775010	2.771625	2.845289	2.960241	2.960048	2.909230	2.885834	2.870180	2.884054	2.900439	2.990271	2.990074	2.986214	2.980499	2.967661	2.923465	2.923272	2.924325	2.932906	2.932716	2.914470	2.917540	2.917352	2.917164	2.918734	2.927580	2.933921	2.923205	2.923019	3.059679	3.053699	2.933145	2.932957	2.991916	3.019080	3.014609	3.033793	2.992866	2.982154	2.982713	2.938122
2.921624	2.911139	2.907686	2.835418	2.835234	2.818161	2.763091	2.747785	2.756643	2.765502	2.845511	2.853762	2.963289	2.960084	2.959892	2.968228	2.968036	2.990739	2.997476	3.006822	3.004867	2.988357	2.988166	2.985866	2.978300	2.978103	2.962598	3.012676	2.980875	2.947124	2.925860	2.967805	2.970375	2.928060	2.945443	2.945004	2.937283	3.061673	3.257277	3.153900	3.062579	3.003445	3.019313	3.104997	3.134345	3.115555	2.992903	2.982190	2.927300	2.927105
2.878521	2.871051	2.840152	2.839969	2.828373	2.769080	2.747993	2.747817	2.756675	2.806988	2.806808	2.853795	2.963325	2.963132	2.968462	2.968264	3.003620	3.012464	3.016688	3.006856	3.017201	3.113235	3.102041	3.101841	2.985207	2.967844	2.958114	2.957923	2.959992	2.950674	2.971546	2.987675	2.992506	2.954960	2.954767	2.945288	3.063664	3.257532	3.257318	3.134992	3.009988	3.030845	3.107750	3.107548	3.104827	2.993134	2.978211	2.978019	2.970543	2.970343
2.871279	2.840370	2.827517	2.827334	2.740590	2.752224	2.748025	2.747849	2.767259	2.805013	2.806840	2.925571	2.944371	2.968690	2.971761	3.016399	3.016205	3.019276	3.019084	3.103239	3.109358	3.109056	3.102078	3.019511	2.972941	2.958339	2.958149	2.957958	2.963542	2.963351	2.992921	2.992732	3.002332	3.002142	3.056705	3.332826	3.322313	3.244767	3.122435	2.995905	2.995711	2.995518	3.019387	3.019191	3.002153	2.983966	2.978248	2.978056	2.970580	2.970380
2.868051	2.840404	2.827550	2.740797	2.740622	2.741700	2.752072	2.751896	2.763012	2.790169	2.925049	2.924852	2.944407	2.949737	2.971796	3.016433	3.016239	3.016047	3.042317	3.103276	3.100860	3.098401	3.032544	2.973170	2.971220	2.971021	2.970830	2.970638	2.963578	2.984725	2.992956	3.001804	3.002366	3.056942	3.347398	3.322574	3.245023	3.055296	3.055097	2.982633	2.982439	2.975931	2.989048	2.991867	2.970622	2.961607	2.979600	2.983617	2.981164	2.953617
2.881634	2.877427	2.844477	2.827401	2.741908	2.743488	2.753091	2.763471	2.789626	2.800503	2.855443	2.918557	2.919122	2.949772	2.951088	2.961133	3.005733	3.013978	3.028548	3.091516	3.092313	3.037292	2.986197	2.973205	2.973013	2.971057	2.970866	2.970674	2.970483	2.971850	2.988973	2.988784	3.060632	3.060437	3.035631	3.064014	3.063816	3.056589	3.019340	3.005830	2.982476	2.975968	2.989084	2.949055	2.786807	2.844203	2.982901	2.984407	2.984214	2.956666
2.977506	2.973186	2.877275	2.847338	2.792259	2.755061	2.765434	2.858492	2.854086	2.799029	2.800355	2.880608	2.884689	2.884503	2.941179	2.942487	2.960976	3.014013	3.013820	2.979884	2.980439	3.020309	3.020116	2.978512	2.973049	2.971092	2.965379	2.965187	2.970519	2.974594	2.975901	3.031098	3.039329	3.035871	3.035667	3.035471	2.967885	2.981530	3.019377	3.059816	3.018303	2.990355	2.955633	2.961468	2.948894	2.949459	2.987146	2.986954	2.986762	3.002131
2.982559	2.975229	2.861103	2.845449	2.850284	2.850100	2.917465	2.915522	2.858341	2.799062	2.798882	2.819193	2.855889	2.884537	2.918006	2.917811	2.919128	2.971864	2.971674	2.979919	2.980473	3.020345	3.020152	3.019958	3.000489	2.998531	2.997082	2.969490	2.978837	2.978646	3.020587	3.035796	3.039365	3.035907	3.035704	3.035508	3.035313	3.032106	3.017600	3.017396	2.994795	2.990391	2.981779	2.960249	2.960051	2.947234	2.949304	2.986991	2.986798	2.992373
2.987757	2.875620	2.861136	2.858946	2.860875	2.919808	2.902551	2.905020	2.904830	2.809662	2.820019	2.819226	2.855922	2.884571	2.918041	2.917845	2.927946	2.971898	2.971709	2.972020	2.980257	3.020380	3.020187	3.019994	3.019800	3.044893	3.038424	3.008721	3.008528	3.023085	3.088704	3.092270	3.092070	3.092625	3.056608	3.052394	3.085896	3.072643	3.021905	3.009068	2.994831	2.982007	2.987841	2.960284	2.960086	2.947269	2.947079	2.984767	2.986834	2.987136
2.992308	2.920006	2.886512	2.883066	2.918778	2.893251	2.902587	2.900288	2.904866	2.898346	2.848536	2.845586	2.845405	2.884605	2.922090	2.925156	2.963841	2.969172	2.971743	2.972054	2.980542	2.980351	3.000237	3.040107	3.065211	3.106061	3.202870	3.202661	3.202452	3.088448	3.088742	3.092308	3.092108	3.056849	3.056644	3.053435	3.076896	3.072681	3.021942	3.009105	2.998382	2.985559	2.987877	2.987684	2.960122	2.955664	2.946435	2.946245	2.956349	2.972445
3.015288	2.907748	2.902292	2.882598	2.865607	2.857393	2.857198	2.900324	2.900134	2.832947	2.832764	2.842860	2.844434	2.848767	2.858827	2.925190	2.961617	2.963686	2.971778	2.988806	3.009183	3.012003	3.011814	3.265738	3.265525	3.209392	3.202910	3.200693	3.070868	3.053907	3.018740	2.963817	2.963627	2.964193	2.963995	3.007132	3.046499	3.046303	3.037683	3.004387	2.989997	2.985595	2.985403	2.960356	2.955889	2.949675	2.946471	2.906300	2.906112	2.966706
2.956496	2.907782	2.902327	2.882633	2.865642	2.857428	2.857234	2.857048	2.789249	2.789070	2.796917	2.801747	2.804578	2.808412	2.818771	2.862684	2.928047	2.972001	3.035082	3.055815	3.058624	3.058429	3.270504	3.265777	3.264813	3.209432	3.200943	3.184923	3.070906	3.001161	2.959774	2.965609	2.985246	2.986565	2.964029	3.004156	3.049046	3.048851	3.037720	2.996000	2.966872	2.966683	2.966493	2.966301	2.960192	2.951468	2.934788	2.931588	2.931398	2.956448
2.956530	2.950061	2.929316	2.901674	2.862165	2.857464	2.857269	2.783192	2.715396	2.715223	2.715049	2.743541	2.744872	2.806334	2.823968	2.861758	2.936360	3.035311	3.040136	3.055850	3.055647	3.359324	3.267282	3.265064	3.245532	3.236778	3.198725	3.149132	3.037223	2.999595	2.965831	2.985469	2.991554	2.990112	3.241435	3.126365	3.084038	3.050142	2.981301	2.978591	2.972681	2.966719	2.966529	3.001292	2.992304	2.951504	2.935828	2.935641	2.931434	2.931236
3.058030	2.998310	2.935860	2.885406	2.862201	2.857499	2.829856	2.779546	2.755538	2.715255	2.715080	2.731782	2.744903	2.811516	2.861980	2.931062	3.020770	3.029610	3.044184	3.046099	3.335233	3.335015	3.258038	3.245785	3.241307	3.095620	3.078508	3.051007	3.050811	3.012429	3.002549	3.008634	3.052690	3.239748	3.226729	3.147073	3.086586	3.046371	2.985101	2.992430	2.978435	2.976738	3.018655	2.996558	2.992340	2.936054	2.929550	2.929363	2.925157	2.924960
2.998553	2.980446	2.935895	2.825632	2.817677	2.813732	2.813541	2.781084	2.772460	2.755395	2.731998	2.745108	2.803950	2.862194	2.916522	3.020998	3.029835	3.044412	3.183441	3.235967	3.220444	3.220234	3.188395	3.184677	3.070616	3.069053	3.068857	3.059375	3.059179	3.041871	3.044682	3.044490	3.140965	3.205921	3.155743	3.147112	3.068975	2.989541	2.996878	2.996677	2.982682	3.052572	3.052377	2.995339	2.935929	2.900307	2.914853	2.914668	2.914479	2.834038
2.964790	2.936123	2.825846	2.825665	2.825485	2.823547	2.823356	2.783206	2.766137	2.767467	2.768543	2.813684	2.862409	2.899252	2.918060	3.013758	3.098902	3.106482	3.106284	3.167971	3.167756	3.167550	3.167346	3.074363	3.074165	3.103814	3.090070	3.114218	3.114018	3.069305	3.031668	3.031476	3.128205	3.150977	3.155782	3.117658	2.995287	2.995098	2.993400	2.982909	3.041567	3.052610	2.995569	2.940640	2.902284	2.900342	2.914889	2.916209	2.920539	2.895092
2.846308	2.842103	2.825880	2.825699	2.825519	2.825336	2.825646	2.783238	2.767674	2.767498	2.812903	2.855850	2.953194	2.915018	2.914833	2.995232	3.030906	3.039741	3.005782	3.006593	3.002173	3.013771	3.013581	3.088449	3.104056	3.217699	3.252734	3.240736	3.114057	3.090870	3.031703	3.026744	3.079577	3.081486	3.083285	2.995512	2.995322	2.995133	2.993435	3.042304	3.041605	2.988769	2.940864	2.913307	2.913111	2.912927	2.990616	2.990426	2.993998	2.927155
2.861887	2.849659	2.846177	2.844742	2.844560	2.833817	2.825680	2.800162	2.799982	2.801308	2.815946	2.815756	2.840904	2.878709	2.888307	2.888112	2.887926	2.932800	2.955188	2.958112	2.964036	2.999042	3.014869	3.094506	3.217953	3.217736	3.208500	3.194401	3.114095	3.082126	3.020197	3.020005	3.085134	3.081424	3.084226	3.034471	3.033275	3.052039	3.049083	3.031812	2.989499	2.938270	2.908257	2.913341	2.934980	3.012680	2.995923	3.027303	3.063482	3.059760
2.903495	2.865952	2.853733	2.846029	2.845847	2.833850	2.820988	2.799693	2.800015	2.805604	2.805424	2.815789	2.815610	2.834423	2.839510	2.841576	2.858421	2.858992	2.892816	2.941270	2.961961	2.972911	3.020924	3.197871	3.208208	3.207991	3.182198	3.114334	3.112026	3.067409	3.068707	3.068511	3.085171	3.084975	3.085267	3.053467	3.053273	3.052076	3.049119	2.990481	2.939747	2.940062	2.911806	2.935209	3.018677	3.018488	3.067524	3.065822	3.065624	3.055029
2.902094	2.901898	2.900960	2.849573	2.833209	2.823325	2.821021	2.803949	2.806316	2.806138	2.805457	2.815822	2.816395	2.821982	2.821804	2.843866	2.859206	2.893034	2.927697	2.940802	2.961994	2.972945	3.071881	3.152490	3.173372	3.173154	3.078931	2.992299	2.993865	3.067446	3.068743	3.068548	3.085208	3.085514	3.066342	3.053504	3.053310	3.053116	3.052920	3.006828	2.964453	2.941101	2.940914	2.911654	2.953994	3.050627	3.066056	3.065860	3.063557	3.025470
2.952835	2.901932	2.900993	2.836933	2.835749	2.824612	2.822309	2.831406	2.819097	2.816808	2.818302	2.885660	2.855968	2.832798	2.854623	2.920851	2.920664	2.928919	3.002913	3.005479	3.006029	3.060675	3.044679	3.042376	3.027911	3.022235	2.971455	2.982049	2.893068	2.892884	2.978753	3.068584	3.068888	3.068694	3.068485	3.066181	3.053346	3.053153	3.052956	3.006110	2.964489	2.941136	2.917788	2.920110	2.930439	3.048154	3.043943	3.064796	3.064599	3.054253
2.963399	2.952669	2.901779	2.900843	2.889878	2.841116	2.840923	2.857636	2.897253	2.897069	2.892661	2.858439	2.866783	2.875126	2.950608	2.951413	2.951225	3.005897	3.053582	3.051881	3.051674	3.038436	3.032473	2.943703	2.916100	2.912140	2.945689	2.879988	2.883820	2.892917	2.980292	2.989135	3.077455	3.068731	3.068522	3.068324	3.053383	3.048673	3.048477	2.992096	2.941359	2.918008	2.922088	2.922152	2.925468	3.030542	3.043980	3.064834	3.035422	3.041239
2.971455	2.971254	2.975075	2.974887	2.961307	2.938303	2.969780	2.969589	2.944058	2.896853	2.852332	2.860664	2.875341	2.942385	2.950642	2.951446	3.056766	3.056572	3.052114	3.051917	3.019684	2.963097	2.943926	2.909996	2.909808	2.909611	2.910179	2.909538	2.915373	2.937217	2.980327	3.073675	3.084015	3.068767	3.068559	3.053613	2.934683	2.922455	2.977032	2.941582	2.918227	2.928580	2.938934	2.938747	3.030771	3.043209	3.043013	3.043823	3.041481	3.041276
2.974246	2.974045	2.975108	2.974921	3.009923	2.989423	2.972323	2.969625	2.944094	2.863672	2.852365	2.861699	2.865781	2.936401	2.950676	3.000018	3.056802	3.056608	3.052401	3.051954	2.986351	2.969653	2.950482	2.950295	2.916364	2.910398	2.910213	2.912284	2.924145	2.929977	2.972336	2.996784	3.068247	3.061279	3.008893	2.889002	2.870008	2.846653	2.846469	2.922661	2.933011	2.939152	2.938968	3.168292	3.155028	3.043247	3.043051	3.041714	3.043526	2.986051
2.974280	2.974079	2.973889	2.963675	2.994955	2.992505	2.972359	2.944320	2.914567	2.869472	2.858731	2.861731	2.872146	2.944878	2.951713	2.953624	3.006882	3.063664	3.060211	3.060015	3.059807	2.987198	2.985505	2.963486	2.950140	2.944172	2.943985	2.920603	2.920418	2.923992	2.967856	2.982422	2.983836	2.965586	2.921132	2.920944	2.872300	2.853710	2.861806	2.922696	2.922760	2.931104	3.029893	3.029698	3.028739	3.026441	2.995575	3.001658	2.983025	2.986086
2.974313	2.974112	2.956878	2.956691	2.986541	2.986348	2.956432	2.955993	2.953691	2.920934	2.880630	2.879616	2.888209	2.899307	2.916093	2.964439	3.067655	3.183267	3.166895	3.131783	3.131570	3.124346	3.057255	3.050791	2.963331	2.958911	2.955463	2.943830	2.920453	2.924027	2.932057	2.967703	2.982266	2.963516	2.963312	2.920979	2.921345	2.885196	2.885012	2.910093	2.922795	2.960921	2.966754	2.965811	2.944555	2.957001	2.995611	3.000942	2.983061	2.985870
2.974347	2.957103	2.956913	2.956726	2.975337	3.007689	2.997710	2.961041	2.955837	3.051885	3.045998	2.898650	2.899523	2.906359	2.962560	3.067887	3.183760	3.185416	3.185213	3.184530	3.180051	3.173595	3.149497	3.076080	3.069613	2.974505	2.974317	2.965851	2.923496	2.924061	2.932844	2.947658	2.974821	2.974839	2.963349	2.967922	2.930360	2.925961	2.872504	2.872308	2.909941	2.922394	2.932184	2.931995	2.927746	2.944404	2.956848	2.972302	2.977632	2.985905
2.972376	2.972175	2.995042	2.989592	3.046907	3.165287	3.160808	3.160606	3.136163	3.130948	3.054732	2.943889	2.918555	2.955258	2.963516	3.024708	3.066723	3.183345	3.197432	3.190897	3.186418	3.171170	3.164448	3.121914	3.075918	3.054620	2.980621	2.980431	2.937482	2.933077	2.947877	2.953209	2.979120	2.989421	3.035783	3.042260	3.041814	2.949571	2.873542	2.839642	2.846233	2.877646	2.877464	2.889572	2.915146	2.927596	2.956883	2.959707	2.981877	3.046350
2.972410	2.972208	2.989811	3.050893	3.046942	3.165325	3.165107	3.160644	3.151992	3.147028	3.070811	3.026514	2.960916	2.963736	2.963549	3.020732	3.028981	3.081547	3.144926	3.144725	3.186706	3.186502	3.176020	3.174816	3.121751	3.075745	3.046027	2.980466	2.984541	2.984350	3.039858	3.039666	3.039472	3.057096	3.050366	3.042298	3.041350	2.987531	2.873576	2.846448	2.846267	2.877680	2.895057	2.894874	2.919194	2.961121	2.959928	2.976583	3.024012	3.071098
2.969437	2.969235	2.969045	2.968858	2.983710	3.029992	3.143987	3.143786	3.143583	3.143383	3.075610	3.075149	3.077962	2.992254	3.020972	3.020767	3.029016	3.075252	3.090099	3.089902	3.146804	3.188796	3.186337	3.207496	3.294870	3.247108	3.076088	3.051885	2.988337	3.040854	3.168488	3.210445	3.210237	3.069778	3.051156	3.050207	2.995785	2.970713	2.896785	2.903359	2.877896	2.895272	2.908385	2.914519	2.970121	2.964767	2.979315	3.018723	3.024048	3.052190
2.969471	2.969269	2.966824	2.966637	2.983494	3.030027	3.120790	3.144901	3.144699	3.154949	3.283552	3.230540	3.086771	3.028176	3.022009	3.029244	3.050156	3.049964	3.049772	3.089938	3.148950	3.188833	3.258099	3.276876	3.266385	3.260939	3.205900	3.078614	3.074204	3.186364	3.210690	3.210485	3.210277	3.069815	3.051193	3.011059	3.005351	2.995631	2.979436	2.979231	2.932700	2.942298	2.943620	2.975624	3.040550	3.037349	3.033141	3.024278	3.042146	3.047961
2.903991	2.911997	2.966858	2.966671	2.968990	3.036578	3.112413	3.141178	3.131955	3.228900	3.230802	3.150344	3.031913	3.028211	3.026767	3.030282	3.050191	3.050000	3.054319	3.104493	3.146731	3.254126	3.258139	3.257931	3.270480	3.214417	3.211706	3.078650	3.078457	3.185651	3.202046	3.210524	3.079629	3.063529	3.049223	3.049027	3.120477	3.134573	3.050097	3.048385	3.050798	3.051861	3.044749	3.044555	3.044348	3.044157	3.043963	3.050796	3.046642	3.047996
2.903773	2.903576	2.939314	2.939129	2.939446	3.036613	3.110338	3.124926	3.221878	3.228939	3.150598	3.080702	3.095795	3.041027	3.028056	3.053179	3.061070	3.094645	3.094450	3.094252	3.175263	3.175059	3.198064	3.200117	3.121868	3.098455	3.081389	3.078686	3.078493	3.208073	3.202336	3.159971	3.132363	3.076212	3.068729	3.121216	3.172740	3.172538	3.201829	3.192178	3.175120	3.112981	3.060734	3.052115	3.044384	3.164217	3.043999	3.051082	3.050888	3.089324
2.903806	2.903609	2.939347	2.939163	3.008700	3.055662	3.110375	3.110178	3.124762	3.124564	3.131630	3.097277	3.103098	3.095634	3.287864	3.380041	3.240515	3.189655	3.170460	3.165890	3.162413	3.155190	3.091992	3.104831	3.098702	3.001747	3.001562	3.083735	3.220604	3.242793	3.207891	3.173410	3.160557	3.118405	3.110918	3.121254	3.141574	3.172576	3.171369	3.167590	3.175159	3.112016	3.060769	3.060575	3.164456	3.164255	3.165055	3.082745	3.088818	3.096383
2.971470	2.948021	2.947833	3.008924	3.055893	3.076824	3.076612	3.076418	3.076221	3.098399	3.080984	3.070432	3.097118	3.294127	3.363903	3.351640	3.240554	3.189694	3.170498	3.168183	3.162451	3.146790	3.146589	3.104867	3.122216	3.113567	3.113373	3.214401	3.249309	3.243335	3.242609	3.214997	3.164105	3.125964	3.127763	3.133938	3.133738	3.133538	3.091496	3.074930	3.075736	3.082312	3.081868	3.172235	3.172018	3.171818	3.165094	3.171164	3.178735	3.178518
3.039138	3.024135	3.023942	3.059629	3.080565	3.076860	3.076648	3.076454	3.077510	3.082828	3.083132	3.091584	3.160497	3.371427	3.363695	3.278801	3.206821	3.189733	3.189530	3.179354	3.171011	3.155267	3.155066	3.154866	3.105458	3.122039	3.121845	3.121647	3.110172	3.243374	3.243150	3.177088	3.165899	3.163944	3.140447	3.134729	3.133777	3.087518	3.085714	3.075970	3.075773	3.083101	3.154673	3.172273	3.172056	3.176369	3.176167	3.191516	3.207001	3.199007
3.077844	3.074878	3.074681	3.085054	3.084859	3.080403	3.080192	3.076490	3.077546	3.083365	3.108223	3.161234	3.220158	3.219451	3.289845	3.273047	3.206860	3.206656	3.189569	3.190867	3.190646	3.158669	3.157215	3.139616	3.110402	3.105281	3.121880	3.112304	3.088913	3.084707	3.154635	3.166141	3.164183	3.140703	3.121516	3.079163	3.008570	3.010137	3.090014	3.089801	3.093865	3.154661	3.165243	3.172312	3.196919	3.225056	3.254382	3.335487	3.355622	3.423654
3.183562	3.092463	3.092265	3.146402	3.151464	3.147037	3.133794	3.080785	3.083595	3.108454	3.173011	3.228416	3.220196	3.260107	3.259900	3.250655	3.206899	3.206695	3.206492	3.189402	3.177904	3.158708	3.156502	3.103372	3.079967	3.076475	3.094577	3.103904	3.088949	3.077223	3.129356	3.129156	3.121968	3.121770	3.047781	3.008794	3.010361	3.010172	3.009980	3.093850	3.154898	3.176013	3.175813	3.197174	3.196956	3.367336	3.373640	3.367911	3.406193	3.415922
3.183600	3.098839	3.100143	3.150196	3.151501	3.151299	3.147609	3.110632	3.121207	3.298435	3.289206	3.285472	3.262466	3.260145	3.259939	3.216917	3.206938	3.206734	3.188740	3.171649	3.158951	3.158747	3.135337	3.133133	3.086520	3.075760	3.076317	3.089153	3.088959	3.093764	3.093549	3.114436	3.122006	2.877277	2.900268	3.008830	3.010396	3.010208	3.014027	3.155138	3.176251	3.176051	3.195408	3.195205	3.294928	3.311568	3.361895	3.361683	3.350935	3.390702
3.099088	3.098874	3.098677	3.150233	3.151538	3.152088	3.167902	3.167704	3.205736	3.289455	3.285737	3.257701	3.257495	3.256677	3.256471	3.207184	3.206977	3.188984	3.171894	3.159209	3.090747	3.139082	3.138883	3.189319	3.188612	3.087095	3.093667	3.097687	3.097492	3.084261	3.083045	3.082849	3.065121	2.984821	2.976185	2.977250	2.978818	3.014254	3.020533	3.176492	3.176289	3.176089	3.177394	3.190980	3.190762	3.211623	3.212422	3.239595	3.242346	3.287834
3.099123	3.098910	3.098712	3.150269	3.152325	3.163646	3.163429	3.167740	3.193247	3.277720	3.272750	3.257740	3.257534	3.258827	3.256510	3.207222	3.207016	3.206562	3.204248	3.154824	3.154607	3.154405	3.194573	3.194370	3.215715	3.234479	3.209717	3.165217	3.097529	3.097331	3.038800	3.046379	3.065158	3.064965	2.984652	2.987060	2.986874	3.016545	3.115396	3.119395	3.175575	3.175375	3.175928	3.191018	3.188693	3.191603	3.215218	3.242392	3.242185	3.246174
3.099160	3.098946	3.078463	3.109120	3.118943	3.127761	3.163465	3.165380	3.169404	3.184819	3.272790	3.257778	3.257573	3.257363	3.246349	3.041725	3.183832	3.204740	3.190946	3.154862	3.180701	3.221624	3.216160	3.215958	3.262167	3.259185	3.246199	3.231225	3.102829	3.058345	3.070164	3.054184	3.065195	3.098733	3.074064	2.995525	2.995339	3.043978	3.096467	3.115218	3.119233	3.127362	3.135940	3.153038	3.193593	3.203926	3.270863	3.270659	3.263485	3.263262
3.202776	3.184273	3.091070	3.109157	3.118979	3.118780	3.163501	3.165416	3.169441	3.190366	3.179893	3.254060	3.250347	3.246593	3.142926	3.139954	3.130234	3.191185	3.174460	3.187286	3.225056	3.231182	3.310084	3.338373	3.335402	3.259224	3.259018	3.157439	3.137949	3.119438	3.118223	3.185979	3.169987	3.108044	3.107475	3.075659	3.075466	3.098456	3.115470	3.155292	3.146560	3.128403	3.163552	3.164356	3.204161	3.336650	3.336437	3.343750	3.343537	3.368573
3.390147	3.184312	3.129152	3.099176	3.111502	3.118816	3.163537	3.190464	3.211390	3.197666	3.268353	3.257856	3.246841	3.214957	3.149297	3.142746	3.142546	3.163893	3.189027	3.214153	3.315844	3.315632	3.310124	3.307661	3.338199	3.260265	3.260561	3.180677	3.178371	3.176415	3.192482	3.192282	3.192078	3.127275	3.127060	3.261312	3.313802	3.234370	3.228648	3.227923	3.187681	3.174975	3.178538	3.299163	3.332637	3.336690	3.336477	3.343789	3.343577	3.343347
3.386936	3.220426	3.131443	3.098461	3.119050	3.135380	3.172588	3.211627	3.211425	3.276712	3.289178	3.288952	3.278979	3.263492	3.292848	3.292619	3.164124	3.189261	3.214394	3.317616	3.315883	3.306152	3.263595	3.263390	3.262284	3.262058	3.233176	3.232970	3.194091	3.193888	3.192519	3.192319	3.192868	3.210711	3.270832	3.321215	3.311734	3.256727	3.237962	3.237737	3.251065	3.301428	3.301221	3.332156	3.332677	3.336730	3.336517	3.337813	3.343617	3.334110
3.224197	3.135189	3.098693	3.130548	3.135612	3.160162	3.200093	3.211663	3.282699	3.309960	3.294976	3.349665	3.533773	3.530790	3.389410	3.386670	3.386452	3.386239	3.368386	3.317511	3.315171	3.266594	3.263633	3.265539	3.262324	3.262097	3.234468	3.234261	3.215221	3.223786	3.214794	3.230314	3.230859	3.243687	3.205517	3.266446	3.266493	3.266289	3.256809	3.283979	3.296412	3.316217	3.319768	3.320308	3.332717	3.336770	3.338061	3.343869	3.337640	3.330892
3.166741	3.166522	3.168824	3.156587	3.160397	3.224387	3.224167	3.282941	3.388371	3.455762	3.440767	3.482772	3.539577	3.533589	3.396213	3.386710	3.386493	3.386029	3.385314	3.368211	3.315210	3.296004	3.287531	3.284569	3.265369	3.262136	3.234506	3.236554	3.226137	3.223823	3.242581	3.231104	3.230898	3.243725	3.207662	3.266484	3.266531	3.300051	3.284246	3.284018	3.296451	3.320517	3.320309	3.320348	3.320118	3.332548	3.338101	3.337893	3.337680	3.330932
3.177347	3.179631	3.298442	3.443854	3.468673	3.468451	3.468210	3.471749	3.475033	3.455552	3.440808	3.475301	3.475081	3.475108	3.396253	3.386751	3.386283	3.386070	3.385856	3.376266	3.329596	3.321369	3.326809	3.287364	3.265408	3.234747	3.234545	3.245361	3.246363	3.246159	3.242619	3.341949	3.341733	3.272573	3.272347	3.268882	3.304513	3.304306	3.304096	3.305974	3.306014	3.305807	3.320349	3.305852	3.305621	3.319198	3.325504	3.337932	3.336216	3.335985
3.354669	3.354435	3.354220	3.463423	3.468713	3.468492	3.468251	3.468033	3.471568	3.460083	3.452349	3.473231	3.467360	3.399554	3.397587	3.385539	3.380814	3.386110	3.372014	3.376306	3.376071	3.354496	3.326849	3.325387	3.262441	3.262214	3.244102	3.246599	3.246399	3.254632	3.399808	3.360633	3.360419	3.359102	3.359120	3.339932	3.312320	3.325896	3.327793	3.378382	3.371904	3.345882	3.525228	3.505952	3.305661	3.319238	3.319026	3.336468	3.336256	3.376034
3.356210	3.355976	3.339296	3.366565	3.463246	3.463776	3.463534	3.463317	3.460341	3.453864	3.452391	3.444387	3.347009	3.346795	3.387069	3.386832	3.385362	3.386151	3.388943	3.371838	3.360834	3.360617	3.353072	3.319666	3.268811	3.244343	3.246839	3.246635	3.245104	3.334699	3.333466	3.350129	3.350918	3.351710	3.354485	3.358012	3.357804	3.342841	3.372138	3.418521	3.425789	3.514497	3.499990	3.499762	3.319486	3.319278	3.319066	3.412330	3.412112	3.376075
3.367764	3.367531	3.366816	3.402539	3.462286	3.463066	3.463575	3.435137	3.428658	3.452654	3.444671	3.444428	3.347049	3.346835	3.342108	3.341877	3.361493	3.390699	3.388984	3.377998	3.349354	3.349138	3.319916	3.310695	3.259633	3.265497	3.264544	3.312071	3.334951	3.333236	3.330499	3.333297	3.335089	3.339642	3.358263	3.358301	3.357842	3.471462	3.479672	3.470410	3.453650	3.446165	3.445946	3.237587	3.238366	3.320320	3.391522	3.412372	3.412153	3.376116
3.389079	3.385841	3.403293	3.458039	3.463329	3.463858	3.436143	3.435928	3.428699	3.428484	3.425010	3.380737	3.359402	3.349411	3.342147	3.350929	3.354940	3.361322	3.390527	3.378039	3.376800	3.353937	3.325717	3.329519	3.265756	3.269540	3.450999	3.446020	3.430526	3.428803	3.361069	3.333337	3.339889	3.341685	3.351976	3.358340	3.471971	3.530527	3.515268	3.446648	3.446426	3.332415	3.279528	3.238628	3.238404	3.324370	3.391563	3.391351	3.412195	3.411957
3.392457	3.404907	3.464305	3.464087	3.464120	3.458560	3.463074	3.442226	3.439895	3.430417	3.415409	3.413669	3.385572	3.367740	3.361759	3.355191	3.376095	3.407557	3.396828	3.390351	3.379345	3.379128	3.344145	3.329558	3.333103	3.451255	3.446281	3.436293	3.429065	3.428845	3.361109	3.333376	3.341932	3.350492	3.352265	3.489096	3.488878	3.517792	3.515311	3.446691	3.372707	3.332456	3.271127	3.255956	3.242451	3.324409	3.391605	3.412455	3.404969	3.419573
3.493989	3.493745	3.464345	3.464128	3.465163	3.459352	3.442481	3.438040	3.456095	3.455881	3.441253	3.470590	3.476382	3.476161	3.505577	3.484052	3.454266	3.449543	3.443318	3.396652	3.393910	3.392942	3.344185	3.343976	3.426065	3.426827	3.388026	3.354053	3.346831	3.346618	3.348494	3.376840	3.359755	3.360300	3.560382	3.556648	3.531084	3.517836	3.517610	3.445553	3.383271	3.343019	3.282691	3.285491	3.295799	3.347622	3.412711	3.405230	3.403007	3.402768
3.506542	3.500042	3.493562	3.466172	3.461727	3.451216	3.450975	3.469089	3.468870	3.667605	3.664867	3.654346	3.505996	3.497323	3.497606	3.497362	3.483871	3.443575	3.443359	3.396692	3.396204	3.395987	3.395775	3.426326	3.427109	3.386775	3.352196	3.354093	3.353884	3.353671	3.387105	3.378631	3.407944	3.601743	3.603244	3.603514	3.577990	3.530906	3.526922	3.469618	3.449633	3.445203	3.447994	3.367705	3.361151	3.422743	3.412753	3.407026	3.405054	3.364799
3.500326	3.500082	3.499860	3.490488	3.503313	3.516608	3.518480	3.617592	3.697664	3.673156	3.728686	3.725919	3.654160	3.497865	3.497648	3.560761	3.559282	3.547042	3.443401	3.443180	3.419716	3.404290	3.404078	3.437636	3.418995	3.391323	3.357351	3.367906	3.367698	3.387376	3.406127	3.519985	3.602013	3.603540	3.603788	3.610071	3.615106	3.589583	3.539491	3.539243	3.484220	3.484372	3.479645	3.479423	3.476674	3.423787	3.421314	3.412580	3.412363	3.431418
3.506711	3.506466	3.538059	3.560112	3.521844	3.520873	3.803847	3.807837	3.813933	3.759867	3.755763	3.755501	3.742251	3.724489	3.721250	3.674523	3.602485	3.595000	3.594774	3.580341	3.571325	3.535210	3.443149	3.430271	3.421039	3.418796	3.467115	3.477661	3.487211	3.507661	3.507417	3.528292	3.585329	3.587214	3.616857	3.616626	3.656461	3.656232	3.590650	3.554566	3.541696	3.509689	3.479687	3.479465	3.476716	3.423828	3.421355	3.488456	3.488231	3.430206
3.645885	3.643381	3.637147	3.681321	3.725487	3.804909	3.808119	3.807881	3.807638	3.760913	3.755807	3.755544	3.742295	3.742056	3.735314	3.622440	3.602528	3.600801	3.594818	3.594588	3.547746	3.520077	3.517747	3.442975	3.433743	3.526463	3.481928	3.469689	3.477486	3.487031	3.494801	3.523018	3.552402	3.617562	3.719267	3.715773	3.656504	3.658781	3.610062	3.592947	3.590214	3.572957	3.504752	3.479507	3.476758	3.499716	3.497989	3.488499	3.488275	3.423482
3.778133	3.653680	3.697853	3.742024	3.920268	3.920017	3.912483	3.807926	3.807683	3.807195	3.755851	3.744075	3.743841	3.742101	3.634000	3.591473	3.577228	3.600844	3.600619	3.556049	3.552045	3.524375	3.523154	3.519680	3.537271	3.528509	3.528287	3.469731	3.480282	3.491579	3.510618	3.518917	3.555448	3.733598	3.911187	3.898914	3.717338	3.658825	3.654376	3.647796	3.645059	3.575004	3.504794	3.487817	3.479306	3.499759	3.498032	3.497813	3.423763	3.430288
3.869615	3.855087	3.854845	3.938689	3.931187	4.006733	3.999192	3.932669	3.854222	3.822283	3.744384	3.744120	3.743886	3.642247	3.596020	3.595770	3.591788	3.587560	3.591561	3.591333	3.586826	3.633042	3.686739	3.548305	3.544825	3.540319	3.540098	3.539622	3.489838	3.491620	3.510657	3.513948	3.552483	3.730137	3.717854	3.717616	3.641816	3.637371	3.643149	3.642892	3.634582	3.575047	3.542167	3.502610	3.495600	3.502307	3.509599	3.408262	3.449108	3.436341
3.869657	3.855380	3.958495	4.031125	4.026368	3.999527	3.999241	3.933468	3.855018	3.822328	3.807820	3.744164	3.743930	3.601290	3.601068	3.599566	3.599338	3.599585	3.599362	3.610116	3.657599	3.699032	3.765851	3.689056	3.551627	3.550627	3.540140	3.539664	3.480364	3.489658	3.510697	3.510482	3.584085	3.564833	3.564583	3.581226	3.576495	3.576272	3.637182	3.639179	3.611440	3.611215	3.574868	3.566374	3.566122	3.511117	3.510894	3.512178	3.512456	3.514316
3.923501	3.959041	4.031426	4.026670	4.017159	4.004829	3.860806	3.860565	3.860319	3.857826	3.822129	3.795004	3.756738	3.744987	3.744754	3.743238	3.707094	3.706864	3.684828	3.684595	3.686449	3.819221	3.818982	3.715386	3.655093	3.654083	3.643590	3.624114	3.539486	3.530213	3.510737	3.510522	3.584127	3.564875	3.564625	3.581268	3.576538	3.576315	3.578341	3.611714	3.628765	3.628290	3.626226	3.625996	3.577187	3.576965	3.587271	3.626485	3.626252	3.609144
3.961477	3.941938	4.022469	4.022215	4.011392	3.921819	3.921541	3.863864	3.863618	3.860124	3.857626	3.821906	3.794812	3.774301	3.765614	3.743283	3.707138	3.720172	3.714436	3.714200	3.827956	3.819267	3.819028	3.559148	3.613878	3.654127	3.650394	3.643400	3.566959	3.530255	3.504517	3.510562	3.584169	3.596671	3.583648	3.583420	3.586347	3.586125	3.580388	3.611758	3.649887	3.649661	3.649184	3.638684	3.638428	3.644523	3.644290	3.635547	3.631307	3.631050
3.942262	4.005858	4.022517	4.011693	3.999416	3.999161	3.988308	3.978051	3.929183	3.925685	3.933748	3.928214	3.789433	3.763837	3.725574	3.697798	3.718333	3.720215	3.758828	3.828274	3.828002	3.819312	3.559405	3.559188	3.613920	3.656174	3.650438	3.650205	3.498871	3.496540	3.502805	3.569026	3.600441	3.600218	3.595459	3.588721	3.586390	3.586168	3.580431	3.611801	3.628851	3.661976	3.660749	3.727244	3.769126	3.768889	3.644335	3.635592	3.635360	3.602003
4.004441	4.005907	4.005649	3.927823	3.980436	3.999209	3.998925	3.978099	3.977594	3.955183	3.913029	3.818634	3.776135	3.639231	3.687594	3.707601	3.716234	3.799235	3.825310	3.825066	3.764703	3.673675	3.671947	3.666965	3.704803	3.685768	3.655990	3.493477	3.496802	3.499835	3.585127	3.584905	3.600483	3.612917	3.608156	3.588764	3.588542	3.586210	3.580474	3.585480	3.588840	3.628670	3.702215	3.706214	3.719762	3.719528	3.641123	3.640897	3.640665	3.642662
4.004490	3.909035	3.910536	3.910293	3.927125	3.979729	3.987902	3.977897	3.965133	3.934466	3.775712	3.775444	3.686464	3.694236	3.714661	3.760874	3.799517	3.828849	3.825357	3.803995	3.750936	3.672216	3.671990	3.690229	3.704847	3.704585	3.597725	3.584834	3.520124	3.587424	3.587172	3.612409	3.613182	3.612959	3.608449	3.590810	3.588584	3.582853	3.585775	3.585523	3.589302	3.620699	3.622186	3.623123	3.622867	3.622642	3.626418	3.643195	3.642963	3.642956
3.834423	3.839403	3.857828	3.857588	3.857349	3.857103	3.882425	3.950640	3.943019	3.781253	3.778760	3.700304	3.705078	3.744514	3.884497	3.884221	3.837584	3.837344	3.837104	3.804041	3.750981	3.672259	3.701012	3.719784	3.711148	3.705631	3.705400	3.705165	3.704935	3.601413	3.612675	3.612452	3.613225	3.614254	3.613249	3.608263	3.601280	3.600806	3.600578	3.600324	3.600095	3.599872	3.598815	3.602092	3.601837	3.622686	3.637205	3.640986	3.643008	3.642750
3.809429	3.809159	3.775760	3.805132	3.802645	3.853147	3.852873	3.878001	3.792291	3.792055	3.791814	3.783540	3.783305	3.876336	3.898055	3.894026	3.884019	3.843645	3.844407	3.845664	3.815828	3.760217	3.736761	3.730197	3.718700	3.800661	3.775095	3.705209	3.703978	3.612972	3.602168	3.612494	3.631791	3.631569	3.622303	3.613062	3.608083	3.636949	3.636467	3.610909	3.602246	3.592759	3.592535	3.592306	3.598375	3.610710	3.625229	3.625002	3.420406	3.436446
3.589494	3.661153	3.646417	3.646191	3.756170	3.779191	3.857421	3.858682	3.858550	3.856059	3.855814	3.904146	3.884885	3.889892	3.898101	3.916088	3.912836	3.895834	3.895592	3.855218	3.854946	3.760261	3.760029	3.958251	3.946736	3.800707	3.766698	3.704503	3.704022	3.613015	3.612760	3.612537	3.631833	3.722318	3.722056	3.713560	3.786142	3.768632	3.765136	3.746840	3.671993	3.592802	3.592579	3.587593	3.581641	3.602491	3.601258	3.434575	3.420447	3.436485
3.582782	3.652192	3.651961	3.669742	3.748551	3.788988	3.840009	3.873598	3.860597	3.858356	3.984922	3.944398	3.931052	3.923048	3.921388	3.920359	3.920110	3.925148	3.905896	3.925665	3.871505	3.860751	3.969104	3.968855	3.946785	3.868301	3.799765	3.729623	3.704067	3.625719	3.625463	3.625239	3.643281	3.722362	3.730110	3.780495	3.787189	3.807389	3.774975	3.752395	3.675293	3.592846	3.573651	3.587636	3.602761	3.602536	3.602304	3.436369	3.453828	3.436525
3.652492	3.652234	3.670007	3.669783	3.747342	3.789032	3.840053	3.873642	3.999481	3.987227	3.986972	3.927762	3.931520	3.931270	3.927023	3.920406	3.929662	3.925195	3.930182	3.929934	4.128169	4.123151	3.980912	3.968904	3.952635	3.922778	3.872938	3.729167	3.629745	3.625762	3.625505	3.631038	3.643323	3.687724	3.738591	3.780540	3.790740	3.797544	3.778277	3.690055	3.632894	3.584180	3.575197	3.568710	3.610569	3.610343	3.603101	3.434303	3.453868	3.464895
3.664381	3.666873	3.671392	3.704025	3.780312	3.801761	3.840096	3.873687	3.860687	3.987275	3.942634	3.927559	3.927315	3.910055	3.904723	3.920453	3.893795	3.893555	3.910213	3.929979	4.123994	4.007588	3.983072	3.955050	3.948040	3.932337	3.820215	3.676446	3.629788	3.625804	3.625548	3.630831	3.630852	3.687766	3.738134	3.738399	3.730911	3.801095	3.778324	3.760183	3.632938	3.584223	3.584002	3.568754	3.610613	3.610388	3.584868	3.553164	3.538923	3.545936
3.667172	3.671665	3.704295	3.775973	3.793044	3.822407	3.831138	3.827151	3.826908	3.873177	3.942682	3.927605	3.910354	3.848822	3.848833	3.849808	3.846254	3.846016	3.882354	3.883358	3.899593	3.983367	3.974363	3.964858	3.942178	3.823253	3.820262	3.689154	3.678841	3.672101	3.671839	3.625367	3.630644	3.651694	3.687550	3.737942	3.730954	3.798638	3.765718	3.761231	3.634484	3.602040	3.594059	3.630193	3.626931	3.626706	3.601187	3.608726	3.592581	3.592328
3.836778	3.752626	3.767195	3.778517	3.793088	3.822451	3.831182	3.830946	3.873462	3.894361	3.912136	3.910646	3.853341	3.848868	3.812708	3.812436	3.820947	3.825964	3.827479	3.882653	3.930952	3.974660	3.974411	3.938629	3.915343	3.899299	3.851973	3.814059	3.671454	3.646121	3.593102	3.553492	3.572788	3.586334	3.651731	3.731228	3.798920	3.782526	3.772523	3.711102	3.606808	3.606588	3.810859	3.810616	3.810344	3.768415	3.768176	3.772449	3.704782	3.737834
3.877748	3.877472	3.877225	3.781811	3.781579	3.838499	3.838228	3.877504	3.873508	3.893407	3.877155	3.876877	3.849160	3.823556	3.812753	3.821235	3.826245	3.831262	3.885948	3.929168	3.930999	3.943420	3.943175	3.925648	3.912388	3.899348	3.890346	3.834259	3.663916	3.574411	3.527728	3.566046	3.574080	3.573862	3.639008	3.776999	3.787312	3.786076	3.724677	3.725164	3.724928	3.815147	3.823421	3.838199	3.881797	3.961650	3.961398	3.946631	3.944376	3.994931
3.915874	3.915594	3.915344	3.882281	3.837535	3.838542	3.884790	3.877550	3.872553	3.863812	3.877202	3.800833	3.800598	3.834043	3.833807	3.833535	3.833293	3.900548	3.936219	3.935969	3.949972	3.947970	3.943222	3.940476	3.934221	3.914175	3.895649	3.665690	3.632301	3.556091	3.578608	3.567838	3.574121	3.639307	3.738203	3.778045	3.777812	3.777579	3.787884	3.806885	3.837705	3.854240	3.854006	3.944411	3.990216	3.989970	3.986213	3.971196	3.996773	3.983965
3.965769	3.965485	3.935390	3.932147	3.926405	3.926156	3.879949	3.877345	3.875849	3.872360	3.807538	3.790357	3.799376	3.834087	3.833852	3.841832	3.906087	3.936509	3.936266	3.936016	3.937847	3.949768	3.940768	4.031322	4.025060	3.914223	3.833757	3.683998	3.652109	3.633775	3.578649	3.607455	3.750713	3.851007	3.836220	3.785348	3.781361	3.867603	3.885376	3.837992	3.839503	3.995582	4.005847	3.995053	3.990264	3.990018	3.971491	3.960230	3.947459	3.813343
4.132952	3.992801	3.993548	3.964805	3.956060	3.913702	3.873244	3.879505	3.877145	3.818575	3.815084	3.812562	3.812327	3.827130	3.833896	3.836625	3.903994	3.915429	3.936313	3.936063	3.942534	3.950315	4.006283	4.027149	3.934317	3.844800	3.824640	3.761067	3.704329	3.655084	3.662583	3.885363	3.893558	3.893069	3.978147	3.977894	3.939679	3.890924	3.890678	3.888650	4.017034	4.023041	3.995383	3.984589	3.980300	3.960780	3.960526	3.953957	3.823178	3.800748
4.144500	3.997598	3.993595	3.983849	3.971103	3.943357	3.873290	3.651187	3.756675	3.818620	3.812878	3.812606	3.812372	3.812131	3.826939	3.901287	3.904040	3.916476	3.921986	3.921738	3.942581	3.960922	3.951424	3.940620	3.860131	3.859855	3.859617	3.846706	3.825361	3.829623	3.886398	3.894600	3.893604	3.981733	3.981448	3.998461	3.990523	3.985528	4.183888	4.181833	4.057148	4.016833	3.980886	3.980633	3.969335	3.960829	3.954252	3.854952	3.835741	3.823451
4.114930	4.031109	3.980895	3.950903	3.950655	3.853115	3.597095	3.615124	3.646250	3.798250	3.814923	3.812901	3.812416	3.845080	4.040179	4.047138	3.916764	3.932026	3.931786	3.942909	3.967974	3.966972	3.966728	3.951226	3.950974	3.950690	3.863915	3.841651	3.841417	3.847508	3.897887	4.025488	4.024481	3.982031	3.998760	4.017023	4.027326	4.189466	4.183941	4.175559	4.057199	3.971420	3.954656	3.959658	3.961124	3.960877	3.954301	3.954055	3.926407	3.914859
4.101268	4.007164	3.951200	3.830381	3.760556	3.586892	3.595885	3.596916	3.616689	3.798295	3.822217	3.829492	3.851121	3.886807	4.040229	4.062440	3.932312	3.932072	4.003662	4.003408	3.993369	3.980443	3.980197	3.979202	3.955274	3.946544	3.845189	3.844947	3.841461	3.898211	4.062666	4.025537	4.025280	3.998341	3.998807	4.009103	4.163073	4.178936	4.178668	3.996347	3.986834	3.954952	3.889343	3.936516	3.936232	3.937740	3.954351	3.954105	3.926455	3.883299
4.076577	3.991468	3.841243	3.795394	3.688687	3.618658	3.597176	3.620453	3.736523	3.818753	3.833311	3.835879	3.832143	3.850922	3.874687	3.947108	3.970104	4.003955	4.128359	4.149471	4.148921	4.130455	4.130198	3.979999	3.967077	3.881362	3.845233	3.844992	3.841506	4.063008	4.056462	4.025586	3.983124	3.992384	3.992099	3.990387	3.989389	3.987033	3.959110	3.987138	3.972120	3.955002	3.936816	3.936565	3.936280	3.880872	3.880625	3.895139	3.894891	3.879860
4.066882	3.955550	3.853983	3.803188	3.688730	3.681379	3.681118	3.735875	3.819031	3.833597	3.829355	3.829082	3.784456	3.778468	3.832462	3.892207	3.970149	4.136416	4.168715	4.167948	4.178545	4.168526	4.130249	3.980047	3.878432	3.881407	3.845277	3.845036	3.976655	3.987147	3.993192	3.992945	3.983172	3.973920	3.973634	3.973381	3.825462	3.829232	3.915044	3.949366	3.960052	3.959806	3.960060	3.936614	3.788754	3.790273	3.880673	3.880433	3.894703	3.907439
3.961135	3.863522	3.820963	3.804624	3.724012	3.711032	3.860925	3.857687	3.813132	3.810646	3.807654	3.753022	3.767792	3.736487	3.781781	3.884500	4.136722	4.170273	4.168766	4.172225	4.156170	4.155904	4.122047	3.870469	3.878477	3.881452	3.881215	3.934724	3.926228	3.940756	3.986908	3.986662	3.974980	3.976733	3.961675	3.805436	3.807954	3.825274	3.915091	3.938868	3.936903	3.959855	3.936414	3.896102	3.788800	3.790319	3.867832	3.894996	3.907764	3.907485
3.837971	3.837695	3.837001	3.837765	3.886182	3.873941	3.860971	3.860733	3.819425	3.728364	3.728128	3.753064	3.767834	3.770348	3.871571	4.107015	4.110753	4.129516	4.129260	4.118495	4.132984	4.116855	3.865251	3.870515	3.873021	3.872744	3.929017	3.928768	3.926275	3.926027	3.986957	3.984288	3.977030	3.962011	3.803470	3.808232	3.807999	3.818314	3.912887	3.929479	3.922975	3.896639	3.896398	3.835503	3.790596	3.790364	3.885272	3.962493	3.962241	3.947441
3.838017	3.837740	3.949628	3.949383	3.872984	3.873987	3.734368	3.734139	3.738134	3.737905	3.753375	3.805773	3.860890	4.087457	4.104863	4.107064	4.106802	4.110548	4.099794	4.099532	3.977657	3.920370	3.919378	3.870561	3.870316	3.924803	3.929064	3.928814	3.928573	3.926074	3.970118	3.963621	3.960868	3.959872	3.904723	3.883376	3.848130	3.844392	3.884227	3.912652	3.912404	3.912163	3.911208	3.910960	3.898168	3.910576	3.948272	3.948027	3.943521	3.943235
4.182989	4.157288	4.104125	3.949431	3.873030	3.742674	3.764398	3.781895	3.931804	3.925817	3.919573	3.952079	4.085018	4.088256	4.104912	4.107114	4.106853	4.079127	4.078876	4.072116	3.985204	3.991702	3.961998	3.948753	3.946253	3.920850	3.886601	3.890857	3.929621	3.929372	3.925838	3.969921	3.969669	3.992326	3.991286	3.991032	3.965466	3.884521	3.884274	3.912700	3.920707	3.924469	3.999824	4.052284	4.087973	3.941567	3.929054	3.928808	3.928556	3.853583
4.187274	4.157341	4.104177	3.883894	3.786827	3.789589	3.960196	3.961704	3.961455	3.977861	4.069396	4.069103	4.079996	4.090305	4.106962	4.107164	4.079610	4.089925	4.089674	4.089415	4.082120	4.107935	4.124365	4.062001	3.930799	3.871383	3.836191	3.844451	3.883220	3.910419	3.941640	4.027939	4.027685	4.017933	4.093766	4.032313	3.967016	3.946283	3.924937	3.921003	3.924757	4.027389	4.008629	4.052335	4.051290	3.956374	3.936110	3.928859	3.846403	3.853630
[truncated: 2,195 more rows]
[truncated: 1,310 more columns]
