# Supplementary material for: XYZ color data on the visual degradation of vegetables
Source: Data Brief. 2020 Jan 3;28:105079. doi: 10.1016/j.dib.2019.105079 (PMC7093819; doi:10.1016/j.dib.2019.105079)
Supplement: Multimedia component 1 [file mmc1.zip › cabbage5h.csv]

�O�h���lX
2.226774	2.226652	2.285075	2.303843	2.326282	2.327849	2.302411	2.302283	2.289999	2.283087	2.240990	2.192605	2.205191	2.205068	2.177673	2.177552	2.216601	2.221567	2.221444	2.234043	2.202466	2.194711	2.219750	2.224151	2.224029	2.318237	2.313584	2.308082	2.278612	2.278484	2.204267	2.246669	2.246545	2.246422	2.248277	2.259748	2.371029	2.422015	2.422729	2.420501	2.422630	2.481126	2.479009	2.430717	2.427188	2.512882	2.449662	2.449526	2.487063	2.495295
2.226911	2.216046	2.276814	2.303981	2.303852	2.299002	2.298873	2.291395	2.291266	2.283222	2.241122	2.195235	2.194830	2.205198	2.205075	2.204386	2.214751	2.216607	2.221573	2.230780	2.201298	2.196935	2.196813	2.224279	2.224156	2.314976	2.314846	2.314717	2.308083	2.278613	2.286120	2.241988	2.244409	2.246547	2.248403	2.330650	2.369181	2.422149	2.422863	2.423294	2.424856	2.470791	2.432963	2.430849	2.427320	2.426902	2.449793	2.449091	2.486629	2.486490
2.218283	2.220381	2.276952	2.291522	2.303991	2.303862	2.300339	2.291532	2.291402	2.291274	2.241255	2.209652	2.207832	2.207426	2.205204	2.215570	2.214880	2.214756	2.216612	2.230062	2.205620	2.205498	2.201133	2.197949	2.220890	2.286605	2.315825	2.321984	2.321854	2.315436	2.285966	2.285838	2.285710	2.246673	2.257579	2.330780	2.350458	2.415425	2.432047	2.458635	2.458498	2.458361	2.484648	2.449712	2.444200	2.443781	2.449359	2.451315	2.470016	2.471405
2.273024	2.270918	2.283390	2.291661	2.304129	2.303435	2.300477	2.291668	2.291538	2.291410	2.249306	2.211197	2.211072	2.210949	2.209411	2.217680	2.215575	2.215451	2.219002	2.230757	2.230632	2.217926	2.213842	2.209526	2.221017	2.285887	2.315108	2.322115	2.321985	2.300894	2.300765	2.300636	2.320498	2.301834	2.301705	2.330909	2.353700	2.415559	2.427992	2.465559	2.465421	2.484922	2.524906	2.562458	2.535553	2.530035	2.491925	2.470286	2.470148	2.468707
2.289281	2.285636	2.283528	2.283399	2.291669	2.303572	2.292216	2.283407	2.291675	2.291546	2.247340	2.217833	2.211203	2.211079	2.210954	2.219223	2.219098	2.219256	2.219131	2.226361	2.226236	2.226112	2.225986	2.226429	2.234690	2.265050	2.285888	2.304627	2.301153	2.301024	2.300894	2.322854	2.322723	2.301963	2.301834	2.341515	2.353831	2.363320	2.415558	2.451032	2.472857	2.524508	2.562739	2.572330	2.564548	2.535546	2.492059	2.470984	2.470279	2.466745
2.302024	2.285775	2.283383	2.283537	2.291807	2.288284	2.287872	2.287743	2.291811	2.291682	2.234880	2.234755	2.217839	2.211210	2.211084	2.221899	2.221773	2.219386	2.219260	2.220833	2.221273	2.221148	2.214517	2.225326	2.241109	2.265179	2.286017	2.304757	2.304626	2.301153	2.323115	2.322984	2.322852	2.295584	2.322917	2.341645	2.341513	2.354680	2.442532	2.459546	2.485560	2.524647	2.534126	2.541059	2.572328	2.556905	2.529878	2.471116	2.470410	2.464046
2.286043	2.283651	2.283521	2.283393	2.283262	2.288422	2.288008	2.283919	2.283788	2.231179	2.235013	2.234887	2.217970	2.217846	2.222154	2.222029	2.238688	2.238562	2.223184	2.223625	2.223499	2.221276	2.217190	2.231745	2.231618	2.309343	2.309211	2.304888	2.304756	2.301283	2.302284	2.323114	2.322982	2.326246	2.341906	2.341775	2.341642	2.423220	2.436158	2.444400	2.461806	2.485557	2.524642	2.534123	2.529963	2.555344	2.533126	2.529870	2.508278	2.504740
2.218108	2.217983	2.273193	2.281833	2.281703	2.280159	2.275786	2.275657	2.263287	2.225371	2.230053	2.213135	2.218102	2.220076	2.222284	2.222159	2.238819	2.238693	2.238565	2.223754	2.223627	2.223502	2.219414	2.231873	2.231745	2.309474	2.309342	2.305018	2.300693	2.300563	2.302413	2.323243	2.324526	2.326375	2.327657	2.341905	2.341772	2.430145	2.436292	2.436154	2.436016	2.444257	2.500158	2.523790	2.527836	2.523166	2.541186	2.530004	2.525896	2.504872
2.218243	2.218117	2.245296	2.272069	2.280425	2.280297	2.280165	2.270417	2.263421	2.222391	2.208581	2.211569	2.211442	2.213416	2.222415	2.222289	2.238949	2.238823	2.238695	2.223883	2.223756	2.223630	2.236088	2.232000	2.231872	2.242499	2.301085	2.300955	2.293465	2.293334	2.302541	2.302412	2.326636	2.327920	2.327786	2.342035	2.401080	2.430279	2.436425	2.436288	2.421484	2.436011	2.456817	2.500151	2.523444	2.523302	2.514100	2.526176	2.526030	2.505287
2.228882	2.228755	2.228627	2.272206	2.279148	2.279019	2.278887	2.278758	2.269855	2.212189	2.207863	2.207501	2.207374	2.211447	2.219999	2.245505	2.245375	2.238953	2.239108	2.224294	2.223884	2.236345	2.236217	2.236090	2.238792	2.247156	2.272191	2.301085	2.300952	2.300822	2.302671	2.305937	2.328181	2.339654	2.338105	2.342165	2.359302	2.401077	2.430273	2.417565	2.417427	2.436143	2.431984	2.431845	2.507219	2.514097	2.499232	2.493994	2.505562	2.505419
2.229017	2.228890	2.230176	2.274607	2.275323	2.279155	2.279024	2.278894	2.278762	2.213170	2.208843	2.209566	2.211703	2.211578	2.220129	2.243089	2.242959	2.245379	2.239238	2.240526	2.240397	2.238172	2.239175	2.239048	2.238920	2.267407	2.271471	2.304895	2.304762	2.305480	2.306197	2.328445	2.335388	2.352024	2.354437	2.342295	2.356319	2.401210	2.401072	2.417697	2.414728	2.414591	2.409073	2.377517	2.388705	2.499568	2.494268	2.491295	2.492282	2.505552
2.229153	2.229026	2.230311	2.264240	2.268309	2.273915	2.273783	2.279030	2.278898	2.257771	2.257640	2.237154	2.237025	2.220388	2.211863	2.220133	2.243090	2.242962	2.239367	2.240656	2.240526	2.240399	2.239304	2.239177	2.239048	2.267537	2.292573	2.305025	2.306025	2.309007	2.327743	2.329708	2.350590	2.387790	2.389067	2.388535	2.392077	2.401342	2.401204	2.398237	2.414859	2.409343	2.384065	2.377646	2.377509	2.377374	2.423139	2.423000	2.431235	2.493121
2.232239	2.231262	2.231132	2.232419	2.227968	2.255147	2.273918	2.279166	2.279033	2.257905	2.257774	2.252833	2.252135	2.264179	2.264048	2.243351	2.243221	2.245923	2.247208	2.247081	2.295209	2.295077	2.294944	2.295945	2.302605	2.292836	2.292703	2.306288	2.309269	2.328009	2.327874	2.329839	2.350721	2.387923	2.387784	2.390480	2.392209	2.392639	2.392501	2.398368	2.409611	2.408907	2.383628	2.377774	2.377637	2.377502	2.375098	2.423130	2.418740	2.422850
2.239450	2.232246	2.231266	2.232554	2.234405	2.246881	2.256283	2.261815	2.264678	2.264550	2.257907	2.339665	2.281284	2.268559	2.265313	2.265184	2.265053	2.288010	2.287877	2.295475	2.295341	2.295209	2.295075	2.296076	2.302737	2.303454	2.306550	2.309534	2.309399	2.309268	2.328855	2.330818	2.350853	2.357857	2.387917	2.387781	2.390473	2.392205	2.392633	2.400595	2.409176	2.409039	2.383758	2.387586	2.381164	2.377630	2.375226	2.370842	2.387457	2.400348
2.240436	2.239459	2.241221	2.243074	2.234539	2.234412	2.248865	2.257065	2.260613	2.268365	2.350130	2.350844	2.350706	2.281290	2.268561	2.265317	2.288274	2.288143	2.304800	2.300138	2.300003	2.299871	2.299737	2.299605	2.299470	2.302736	2.307247	2.307966	2.309530	2.310248	2.332215	2.376114	2.378240	2.378954	2.388049	2.387913	2.387773	2.390751	2.399447	2.407239	2.403701	2.407753	2.383887	2.383750	2.377893	2.365190	2.375353	2.375217	2.400612	2.403309
2.240573	2.248000	2.245320	2.243210	2.234674	2.234546	2.249000	2.257200	2.264429	2.306304	2.350268	2.350983	2.359056	2.358921	2.358831	2.354517	2.354379	2.310165	2.304934	2.304802	2.304667	2.300004	2.299869	2.299736	2.299601	2.305416	2.308228	2.309796	2.310510	2.311511	2.376383	2.383556	2.389706	2.390419	2.392996	2.388045	2.387905	2.390883	2.390743	2.396893	2.407230	2.403693	2.403552	2.383596	2.378022	2.377886	2.377746	2.377610	2.403573	2.413007
2.296288	2.286813	2.271119	2.251630	2.243212	2.243083	2.253099	2.258468	2.264565	2.306441	2.350408	2.358768	2.359195	2.363308	2.365269	2.365133	2.399782	2.399644	2.314696	2.304935	2.304799	2.304667	2.300000	2.299868	2.305680	2.309628	2.309492	2.309927	2.310641	2.311641	2.380710	2.389980	2.389839	2.389702	2.388314	2.388177	2.388036	2.391015	2.392857	2.397252	2.413877	2.407223	2.403965	2.396296	2.397005	2.378014	2.377874	2.387086	2.392329	2.413136
2.417644	2.296863	2.296727	2.253868	2.247431	2.251266	2.255499	2.258603	2.303312	2.306578	2.321144	2.355226	2.359334	2.363447	2.365408	2.405162	2.399922	2.410279	2.409287	2.331489	2.309464	2.309331	2.309196	2.308214	2.308078	2.310043	2.309907	2.310058	2.310771	2.319028	2.381127	2.387281	2.387140	2.379637	2.384480	2.384343	2.384202	2.388031	2.391005	2.405426	2.409476	2.404238	2.404095	2.449656	2.449512	2.449370	2.455457	2.384098	2.387074	2.413265
2.417790	2.372664	2.296866	2.277210	2.277075	2.276944	2.258868	2.261571	2.306848	2.306716	2.326096	2.355365	2.363722	2.364720	2.368379	2.406436	2.415657	2.415517	2.410276	2.331625	2.328088	2.336748	2.334511	2.309196	2.308210	2.310175	2.310321	2.311039	2.319293	2.319159	2.339995	2.379706	2.379907	2.377671	2.384612	2.384475	2.384333	2.384195	2.432038	2.431897	2.404507	2.404368	2.439849	2.449789	2.450210	2.450068	2.455589	2.455447	2.418337	2.437332
2.403223	2.372808	2.353586	2.328231	2.328092	2.358224	2.358083	2.272187	2.313383	2.311669	2.311532	2.364002	2.368111	2.369109	2.371068	2.410826	2.416931	2.415658	2.412398	2.415723	2.403783	2.389351	2.336744	2.334793	2.334655	2.346259	2.346969	2.346834	2.346694	2.336299	2.376010	2.375873	2.379698	2.391687	2.384744	2.384607	2.394947	2.394808	2.403050	2.405177	2.404638	2.404499	2.439980	2.449921	2.450342	2.451900	2.452036	2.455578	2.455431	2.465763
2.403368	2.403228	2.353728	2.353591	2.353450	2.358366	2.358224	2.368285	2.313521	2.313389	2.315352	2.374693	2.374552	2.375549	2.425806	2.429066	2.424721	2.416932	2.419970	2.418696	2.412318	2.395386	2.389629	2.337026	2.334788	2.334653	2.347102	2.346967	2.344843	2.344707	2.378127	2.383373	2.391958	2.393917	2.387256	2.387119	2.395079	2.394939	2.403181	2.403041	2.404769	2.404630	2.440395	2.440820	2.443792	2.452031	2.451884	2.451741	2.455562	2.465894
2.403514	2.403090	2.385399	2.355835	2.353591	2.356406	2.358365	2.361910	2.368284	2.315628	2.340863	2.368034	2.374692	2.424961	2.429348	2.430908	2.430762	2.428922	2.423227	2.440962	2.439681	2.412316	2.340811	2.335061	2.334921	2.334786	2.347235	2.370293	2.370150	2.344839	2.379393	2.387701	2.393850	2.391726	2.387388	2.383057	2.382630	2.378808	2.382348	2.405044	2.410568	2.443508	2.443362	2.443219	2.443923	2.443781	2.445729	2.445587	2.445440	2.449267
2.403660	2.403235	2.403089	2.385402	2.356684	2.356547	2.358506	2.358368	2.364743	2.338876	2.338736	2.365908	2.424394	2.425103	2.431191	2.431051	2.430905	2.430764	2.453714	2.477810	2.474543	2.415004	2.339015	2.336612	2.335055	2.340195	2.344251	2.370427	2.370284	2.370145	2.371136	2.383584	2.389732	2.391860	2.383327	2.383189	2.380778	2.378938	2.378794	2.391977	2.410700	2.446192	2.446045	2.445902	2.444055	2.443912	2.443765	2.445717	2.445570	2.445428
2.409189	2.403381	2.403234	2.422010	2.386251	2.356689	2.356545	2.364743	2.364600	2.364746	2.366186	2.366048	2.424537	2.492793	2.431334	2.431194	2.431047	2.454004	2.468554	2.463876	2.420102	2.394151	2.339433	2.339014	2.343583	2.341462	2.341321	2.366364	2.366221	2.366082	2.370135	2.372095	2.363731	2.381336	2.383459	2.383321	2.380908	2.379069	2.378925	2.389274	2.446468	2.446326	2.458650	2.458507	2.445887	2.444044	2.443896	2.445848	2.445700	2.445558
2.391053	2.390912	2.403379	2.403238	2.369461	2.356830	2.361504	2.362783	2.364740	2.364603	2.364743	2.385613	2.416461	2.469834	2.444480	2.444904	2.453156	2.468846	2.464162	2.456082	2.449634	2.415282	2.394144	2.379312	2.350519	2.345564	2.342871	2.367915	2.366354	2.366216	2.366072	2.370130	2.366981	2.366842	2.372934	2.381185	2.381040	2.380900	2.380756	2.389405	2.440312	2.449010	2.458784	2.458641	2.458493	2.445876	2.444310	2.446262	2.450020	2.445688
2.391198	2.391057	2.390910	2.369748	2.348583	2.348446	2.351137	2.350999	2.352273	2.365027	2.385894	2.385754	2.385608	2.420997	2.444623	2.444480	2.452732	2.464454	2.460337	2.456223	2.445018	2.443111	2.417373	2.420066	2.382138	2.350517	2.364443	2.364305	2.367905	2.366349	2.366204	2.366067	2.365922	2.364366	2.366773	2.356149	2.381171	2.381031	2.389675	2.437757	2.440445	2.455097	2.458918	2.458774	2.458627	2.446007	2.445574	2.450300	2.450150	2.456246
2.391343	2.391202	2.353211	2.353073	2.352928	2.350689	2.350829	2.352557	2.352697	2.365168	2.386035	2.385895	2.385749	2.385609	2.426661	2.427653	2.442206	2.465164	2.465015	2.456365	2.449694	2.443251	2.415810	2.420204	2.415858	2.369541	2.368830	2.368692	2.374843	2.367899	2.367754	2.371019	2.366054	2.365915	2.366904	2.358548	2.358404	2.373176	2.389806	2.437891	2.440578	2.448942	2.455081	2.454938	2.454789	2.454646	2.450180	2.449753	2.456519	2.456377
2.314559	2.314423	2.347967	2.353215	2.353070	2.350830	2.354938	2.372659	2.383023	2.378817	2.391280	2.391139	2.390992	2.396240	2.416133	2.418259	2.427647	2.446406	2.450458	2.456507	2.449835	2.447590	2.415949	2.415806	2.415941	2.388512	2.373162	2.373024	2.374977	2.374838	2.371290	2.371152	2.367320	2.367181	2.367036	2.358679	2.358535	2.361232	2.386251	2.402885	2.410335	2.410193	2.447274	2.451384	2.451235	2.458970	2.458820	2.469452	2.469302	2.470972
2.281053	2.280351	2.280210	2.290589	2.309133	2.350972	2.363585	2.377006	2.391573	2.404044	2.436901	2.447264	2.447113	2.416423	2.416275	2.416133	2.444141	2.443997	2.448048	2.450349	2.456497	2.447730	2.416087	2.415944	2.415795	2.415936	2.370461	2.375257	2.375111	2.374972	2.398700	2.398560	2.367452	2.367313	2.367167	2.369297	2.361501	2.361362	2.386382	2.403017	2.407347	2.433387	2.447406	2.449248	2.455559	2.459102	2.469730	2.469585	2.469435	2.471387
2.280625	2.280490	2.280349	2.278796	2.305302	2.344875	2.363727	2.372945	2.395969	2.421051	2.456627	2.456483	2.456332	2.458740	2.427991	2.444434	2.444283	2.444139	2.443989	2.450491	2.450339	2.441626	2.416225	2.416082	2.415932	2.416073	2.419610	2.378795	2.378649	2.402387	2.398835	2.398694	2.367584	2.367444	2.368432	2.371981	2.370021	2.361492	2.361347	2.386656	2.407478	2.430399	2.443851	2.455842	2.463351	2.463206	2.463055	2.469718	2.469567	2.471519
2.295486	2.295350	2.280487	2.280352	2.280778	2.331668	2.342083	2.368884	2.387706	2.421195	2.456773	2.456629	2.459029	2.458886	2.458735	2.454052	2.445560	2.444281	2.450778	2.450633	2.450480	2.448065	2.437361	2.416220	2.416070	2.416210	2.377765	2.377626	2.402664	2.399686	2.398969	2.388337	2.384502	2.384360	2.385347	2.384982	2.384835	2.361623	2.361761	2.382592	2.397125	2.441015	2.441714	2.455975	2.463484	2.463339	2.460067	2.459922	2.461865	2.461722
2.295625	2.295489	2.280625	2.278387	2.278245	2.280214	2.337969	2.369026	2.387849	2.393382	2.462592	2.496072	2.496484	2.496338	2.462566	2.462421	2.454044	2.455893	2.454890	2.450774	2.450621	2.448206	2.444650	2.416358	2.416207	2.376459	2.374212	2.377874	2.425150	2.425005	2.424287	2.394766	2.393482	2.393340	2.483858	2.462734	2.416431	2.384825	2.382580	2.382723	2.426614	2.441148	2.441846	2.445673	2.463617	2.463472	2.460199	2.460053	2.461997	2.461853
2.295765	2.295628	2.278660	2.278525	2.238430	2.244606	2.338109	2.361228	2.369023	2.393526	2.496368	2.496220	2.496065	2.496486	2.496330	2.496183	2.488652	2.456036	2.455033	2.454887	2.450762	2.450616	2.444791	2.444644	2.416628	2.377162	2.377014	2.378009	2.426137	2.425142	2.424423	2.394900	2.393615	2.406063	2.483995	2.462869	2.458519	2.416421	2.416270	2.426896	2.441425	2.442131	2.444248	2.458574	2.463750	2.463605	2.463452	2.462281	2.462128	2.461984
2.275577	2.275441	2.287211	2.278662	2.244874	2.244742	2.321645	2.355129	2.375938	2.429987	2.496516	2.496368	2.496212	2.496633	2.502781	2.502633	2.502477	2.484962	2.461417	2.455029	2.450903	2.450757	2.450604	2.444784	2.444630	2.377297	2.378284	2.378143	2.384292	2.384151	2.382582	2.388738	2.393749	2.406196	2.408599	2.458809	2.458654	2.458507	2.426889	2.426745	2.441558	2.444534	2.458853	2.458707	2.463883	2.464022	2.465965	2.465535	2.462260	2.548043
2.275715	2.275579	2.282526	2.278800	2.253421	2.253289	2.328593	2.355270	2.374945	2.430132	2.490139	2.496516	2.496360	2.496781	2.502929	2.502780	2.502623	2.491409	2.484668	2.455171	2.451895	2.450898	2.450744	2.450598	2.466333	2.457958	2.449292	2.438934	2.434807	2.384285	2.384135	2.355292	2.386623	2.396293	2.418097	2.468309	2.468154	2.442833	2.433315	2.441560	2.443110	2.454599	2.458986	2.458841	2.462882	2.465967	2.465813	2.486629	2.491736	2.491589
2.288904	2.282809	2.287488	2.287351	2.312443	2.317814	2.328732	2.367343	2.379343	2.430277	2.496813	2.496664	2.497075	2.503233	2.555613	2.555460	2.555299	2.608928	2.608763	2.570853	2.567567	2.451038	2.450885	2.450738	2.468745	2.460086	2.457946	2.449287	2.453612	2.434798	2.384269	2.365074	2.396689	2.404941	2.468592	2.468446	2.473682	2.473535	2.451205	2.443396	2.449487	2.482281	2.482692	2.482544	2.482106	2.481958	2.481801	2.488510	2.490449	2.491722
2.290745	2.288906	2.288761	2.313864	2.315821	2.317953	2.362518	2.379635	2.425742	2.497119	2.505370	2.505221	2.503529	2.506218	2.558601	2.555610	2.601677	2.609079	2.602670	2.602512	2.569700	2.544453	2.451025	2.450878	2.443458	2.460340	2.460185	2.491417	2.486719	2.457861	2.443011	2.396974	2.405219	2.410124	2.428858	2.473975	2.473819	2.473671	2.473515	2.467974	2.482565	2.482984	2.482827	2.482679	2.482240	2.482091	2.488224	2.488075	2.486040	2.490435
2.290885	2.290748	2.297314	2.297176	2.313857	2.332814	2.362660	2.381328	2.425886	2.500286	2.505519	2.505369	2.503676	2.506366	2.548243	2.600629	2.597625	2.590318	2.602820	2.602662	2.547875	2.545619	2.542904	2.452154	2.451998	2.451850	2.488301	2.513348	2.512053	2.463049	2.443432	2.409703	2.410403	2.410259	2.428993	2.469002	2.473956	2.473808	2.476774	2.476625	2.475903	2.486242	2.482962	2.482813	2.482657	2.483360	2.488357	2.490305	2.486172	2.486025
2.366780	2.356989	2.314765	2.308567	2.308420	2.318115	2.345860	2.381470	2.424896	2.485716	2.505668	2.506086	2.505927	2.508616	2.549811	2.602200	2.597776	2.590468	2.587465	2.493558	2.501802	2.512154	2.514095	2.511843	2.454976	2.469529	2.488441	2.513491	2.513330	2.511474	2.444137	2.443992	2.444121	2.429282	2.433326	2.441859	2.474092	2.477067	2.476909	2.476761	2.487094	2.577093	2.493033	2.492884	2.492728	2.497953	2.493819	2.492534	2.490279	2.486156
2.374021	2.366783	2.364714	2.364572	2.332868	2.355802	2.356220	2.360286	2.425041	2.484445	2.505817	2.531463	2.532437	2.533990	2.598305	2.602352	2.596508	2.590619	2.500098	2.497108	2.493542	2.512298	2.512138	2.511986	2.503423	2.487607	2.488583	2.488434	2.521137	2.515023	2.514861	2.447536	2.445109	2.444962	2.442140	2.448179	2.451146	2.477203	2.477046	2.485289	2.516599	2.522694	2.522534	2.493020	2.503349	2.498088	2.493953	2.492668	2.490412	2.486289
2.540687	2.462397	2.462239	2.471459	2.380846	2.363106	2.362956	2.362814	2.430064	2.493005	2.505966	2.531613	2.532019	2.595502	2.595334	2.596826	2.596659	2.587133	2.586967	2.500092	2.493685	2.512442	2.512282	2.512130	2.511968	2.487748	2.444621	2.450438	2.450282	2.479470	2.447819	2.447674	2.447517	2.445098	2.447041	2.448315	2.454405	2.466752	2.489676	2.516896	2.522415	2.522832	2.527956	2.511025	2.503484	2.503334	2.503175	2.494789	2.492641	2.490396
2.471113	2.462547	2.471757	2.483817	2.457562	2.423490	2.407154	2.413538	2.436519	2.493153	2.492993	2.506532	2.531601	2.556678	2.555093	2.554939	2.596810	2.587283	2.587116	2.523351	2.512739	2.512586	2.512426	2.512273	2.512110	2.446846	2.447825	2.445182	2.446161	2.448114	2.447957	2.447811	2.447654	2.485117	2.485810	2.452710	2.467037	2.466889	2.529681	2.538820	2.538659	2.530353	2.537292	2.537140	2.564245	2.552448	2.549443	2.531312	2.528309	2.526170
2.459439	2.459290	2.463958	2.471759	2.472169	2.446778	2.444634	2.436821	2.493451	2.493302	2.493141	2.492990	2.506520	2.556828	2.555243	2.555088	2.565433	2.587432	2.587266	2.524065	2.523902	2.512731	2.512569	2.505601	2.497770	2.497617	2.438025	2.441002	2.437212	2.437064	2.437474	2.447948	2.487678	2.488948	2.490775	2.492898	2.467174	2.525785	2.544509	2.545254	2.545092	2.555731	2.558408	2.640060	2.639892	2.618476	2.598708	2.598550	2.549411	2.540980
2.459589	2.459440	2.459281	2.463959	2.470615	2.470184	2.467185	2.494897	2.493600	2.493450	2.493289	2.493138	2.474052	2.506518	2.556813	2.555238	2.555072	2.555941	2.553788	2.553632	2.553466	2.553310	2.512713	2.505744	2.497912	2.497758	2.434582	2.433815	2.435645	2.437201	2.437043	2.439737	2.447927	2.484209	2.486888	2.494409	2.507188	2.525925	2.544649	2.550790	2.550628	2.550474	2.640363	2.640203	2.640034	2.618616	2.598847	2.598404	2.549547	2.547405
2.458035	2.457886	2.449775	2.446217	2.448045	2.461529	2.488887	2.488735	2.493749	2.493599	2.493437	2.493286	2.500508	2.502461	2.556963	2.556807	2.556641	2.555066	2.555924	2.553780	2.553613	2.553457	2.514845	2.505886	2.498053	2.461448	2.434720	2.428272	2.431806	2.435634	2.437180	2.439874	2.439716	2.450757	2.487027	2.494548	2.502782	2.519421	2.540244	2.550931	2.550767	2.550613	2.632267	2.638641	2.637795	2.620855	2.609213	2.592251	2.556257	2.547540
2.454492	2.450083	2.449923	2.448353	2.448193	2.448045	2.461518	2.462504	2.487587	2.493747	2.493585	2.493433	2.500656	2.500506	2.555010	2.564058	2.563892	2.520558	2.549937	2.555915	2.555748	2.553603	2.517829	2.513131	2.466568	2.464428	2.464266	2.428409	2.428250	2.431794	2.437317	2.440011	2.439852	2.439703	2.447894	2.481334	2.489568	2.509332	2.516097	2.546525	2.550907	2.632582	2.632410	2.632249	2.635773	2.618548	2.610489	2.598071	2.597902	2.560433
2.450382	2.450232	2.450071	2.448501	2.448340	2.448192	2.448031	2.461516	2.468803	2.487586	2.493733	2.494717	2.495691	2.500654	2.530722	2.530569	2.530404	2.530251	2.562584	2.558336	2.556463	2.556307	2.519962	2.517820	2.509131	2.466556	2.464405	2.428546	2.422085	2.425630	2.435353	2.440147	2.439988	2.441939	2.448030	2.481471	2.481309	2.508334	2.514531	2.546664	2.623071	2.631304	2.631132	2.630971	2.630800	2.614995	2.604336	2.604177	2.602302	2.602145
2.397905	2.397758	2.410230	2.450069	2.448487	2.446235	2.453860	2.461380	2.464743	2.476188	2.501267	2.496001	2.500952	2.500802	2.525473	2.530718	2.530552	2.564035	2.563869	2.566439	2.566271	2.556454	2.553730	2.561978	2.559821	2.519797	2.466533	2.428683	2.422221	2.427471	2.431289	2.440284	2.457790	2.453094	2.452365	2.481609	2.481446	2.512734	2.520921	2.546804	2.557132	2.619927	2.631274	2.631113	2.630942	2.611901	2.604475	2.604317	2.602441	2.602284
2.398051	2.397904	2.397747	2.406019	2.447951	2.449906	2.454007	2.461527	2.472277	2.476336	2.529500	2.509788	2.509624	2.502654	2.525622	2.530866	2.565194	2.565037	2.564871	2.573123	2.572954	2.566262	2.564840	2.608811	2.592853	2.535964	2.519773	2.466522	2.434058	2.431586	2.446252	2.508491	2.512588	2.462040	2.453070	2.452922	2.495224	2.520262	2.547383	2.546944	2.557272	2.557115	2.631416	2.631255	2.631083	2.612041	2.603478	2.602751	2.602579	2.602422
2.398198	2.398051	2.406312	2.435400	2.452076	2.454032	2.461826	2.464232	2.466743	2.529817	2.581613	2.581455	2.562355	2.555381	2.555212	2.564660	2.565344	2.565187	2.565020	2.573272	2.573103	2.577090	2.618215	2.618054	2.617880	2.598809	2.535941	2.531129	2.467942	2.467791	2.508783	2.533834	2.554730	2.554573	2.467417	2.467269	2.495363	2.547691	2.553820	2.553664	2.553498	2.558960	2.592366	2.629975	2.610068	2.609908	2.601344	2.601184	2.601012	2.602560
2.398344	2.398197	2.435697	2.437652	2.452224	2.462136	2.464531	2.467053	2.468595	2.576254	2.581766	2.608954	2.608781	2.608623	2.607029	2.606869	2.597035	2.584260	2.584091	2.573422	2.573252	2.610929	2.621207	2.621046	2.620872	2.619858	2.575560	2.543890	2.522652	2.520397	2.534129	2.565480	2.586879	2.575715	2.559946	2.496802	2.534428	2.554129	2.559361	2.559205	2.555059	2.555579	2.579062	2.591494	2.610209	2.604646	2.596082	2.596205	2.596034	2.599856
2.345389	2.383142	2.435845	2.437800	2.452372	2.462285	2.467352	2.478569	2.478406	2.477519	2.576236	2.609109	2.608935	2.608777	2.607183	2.607022	2.607701	2.612372	2.612202	2.588915	2.616072	2.630626	2.659251	2.656813	2.656351	2.621712	2.621537	2.621377	2.540170	2.541547	2.572886	2.587196	2.587023	2.587431	2.554687	2.538936	2.538768	2.555407	2.574197	2.574039	2.573871	2.580226	2.580055	2.591634	2.610348	2.604786	2.596220	2.596060	2.596171	2.598003
2.387981	2.383572	2.433656	2.437548	2.445743	2.463455	2.478870	2.478718	2.480659	2.480510	2.579231	2.602952	2.609089	2.607509	2.615748	2.615587	2.616266	2.625141	2.624969	2.689984	2.689804	2.689637	2.664236	2.659239	2.659061	2.655485	2.621686	2.621526	2.615949	2.615787	2.596880	2.596722	2.596264	2.596104	2.595931	2.539077	2.538908	2.574510	2.574339	2.640591	2.638712	2.626325	2.623590	2.621154	2.620981	2.610328	2.596359	2.581129	2.596025	2.596151
2.438664	2.434250	2.440404	2.443496	2.463753	2.467583	2.478736	2.480973	2.480808	2.480658	2.480494	2.579225	2.602932	2.607663	2.615902	2.615740	2.620624	2.625295	2.690306	2.690139	2.689959	2.689792	2.668593	2.659391	2.656085	2.630416	2.630240	2.630080	2.616097	2.615934	2.594751	2.596583	2.657321	2.657156	2.596075	2.595916	2.591608	2.594007	2.605208	2.640736	2.640563	2.626467	2.626292	2.623570	2.610630	2.609330	2.588290	2.581266	2.581091	2.543847
2.438813	2.438094	2.444248	2.460940	2.463902	2.467733	2.467568	2.481122	2.480957	2.480807	2.579537	2.600417	2.601664	2.616231	2.616055	2.620100	2.622767	2.625448	2.625274	2.690295	2.690113	2.689946	2.668746	2.656415	2.655951	2.649246	2.623850	2.624825	2.624649	2.616081	2.615906	2.628349	2.657469	2.657304	2.625621	2.629726	2.629549	2.631945	2.641044	2.640881	2.640707	2.626611	2.626434	2.626271	2.610770	2.610608	2.593262	2.581971	2.529918	2.543982
2.459453	2.444561	2.461241	2.527379	2.464051	2.463902	2.467717	2.481271	2.497943	2.579864	2.600733	2.611092	2.616545	2.616385	2.620416	2.620253	2.622921	2.625601	2.625427	2.688744	2.688562	2.690101	2.664694	2.660325	2.656387	2.652809	2.652630	2.624974	2.624797	2.624633	2.616051	2.615891	2.628318	2.644848	2.644669	2.626174	2.629694	2.629531	2.668200	2.668319	2.633742	2.626753	2.626576	2.626413	2.610910	2.610748	2.595960	2.589503	2.536878	2.542411
2.486982	2.486827	2.500315	2.500160	2.499992	2.464051	2.491021	2.498260	2.525454	2.580018	2.611409	2.611247	2.616700	2.616539	2.620570	2.620407	2.620230	2.624048	2.623873	2.621720	2.688717	2.690256	2.660643	2.599513	2.645583	2.634043	2.633864	2.642108	2.624944	2.624780	2.616198	2.601331	2.601155	2.630291	2.630113	2.625751	2.629839	2.661985	2.661805	2.662493	2.635024	2.630025	2.626719	2.626555	2.626380	2.610889	2.608614	2.574953	2.580467	2.576113
2.487133	2.488685	2.489938	2.500311	2.500142	2.499990	2.499820	2.524353	2.524183	2.578749	2.611564	2.612823	2.612646	2.622097	2.626127	2.620560	2.624364	2.624201	2.624026	2.623862	2.688872	2.689841	2.660227	2.645913	2.645734	2.641871	2.636288	2.644533	2.642078	2.616522	2.596232	2.596072	2.601300	2.601137	2.571445	2.606993	2.629984	2.662131	2.662805	2.635343	2.638012	2.637848	2.631412	2.631248	2.650924	2.626358	2.608753	2.582771	2.582596	2.581939
2.488992	2.488836	2.442338	2.454137	2.500293	2.500140	2.527339	2.534860	2.535826	2.609337	2.609444	2.611555	2.613938	2.626460	2.626282	2.632091	2.631913	2.631749	2.653968	2.702173	2.700283	2.689996	2.660379	2.660213	2.658325	2.643444	2.643265	2.651509	2.621385	2.593553	2.587973	2.590812	2.590635	2.569771	2.569596	2.607137	2.630129	2.637930	2.662951	2.638332	2.638156	2.637993	2.637814	2.652382	2.651067	2.636209	2.632617	2.608730	2.587570	2.583215
2.489143	2.442652	2.442487	2.454286	2.458331	2.522543	2.522371	2.525910	2.599413	2.592709	2.593953	2.609435	2.614092	2.626615	2.632410	2.632246	2.632067	2.657145	2.711654	2.708640	2.702145	2.691461	2.660532	2.658659	2.658477	2.658310	2.658129	2.643252	2.628360	2.598251	2.601928	2.596362	2.596184	2.569914	2.571730	2.572426	2.635111	2.634946	2.637897	2.640577	2.638301	2.648948	2.641941	2.650388	2.646228	2.648161	2.644567	2.633162	2.618294	2.616995
2.442953	2.442801	2.454588	2.458647	2.513230	2.510231	2.522521	2.522363	2.571974	2.571814	2.521121	2.593943	2.615953	2.624210	2.624314	2.628702	2.632221	2.711995	2.730742	2.730571	2.711455	2.702131	2.664099	2.662794	2.658628	2.666871	2.681403	2.660218	2.660036	2.659868	2.648261	2.648097	2.641656	2.601571	2.584478	2.593424	2.635257	2.635660	2.638041	2.659622	2.659728	2.642265	2.654682	2.654516	2.652453	2.648304	2.713968	2.696724	2.639418	2.639255
2.447316	2.447164	2.458950	2.458797	2.510537	2.510382	2.507934	2.520408	2.520235	2.470923	2.470753	2.513831	2.601598	2.617536	2.617356	2.619182	2.635782	2.730801	2.730616	2.730729	2.730541	2.711441	2.700965	2.662946	2.671174	2.681739	2.681555	2.655531	2.655348	2.655181	2.654714	2.648245	2.648063	2.613819	2.605237	2.595669	2.593960	2.639790	2.639609	2.660052	2.659873	2.659706	2.680020	2.675869	2.671704	2.722696	2.722224	2.711096	2.710909	2.710740
2.489599	2.457845	2.457677	2.463387	2.509550	2.508257	2.508084	2.507926	2.507753	2.472208	2.472038	2.471883	2.593783	2.610007	2.617509	2.631564	2.631667	2.664827	2.726283	2.730317	2.730698	2.726542	2.701120	2.663099	2.671326	2.685307	2.679146	2.655681	2.655498	2.654476	2.654293	2.654697	2.648211	2.648043	2.612781	2.602115	2.605068	2.639935	2.642031	2.635565	2.660018	2.659851	2.676466	2.676013	2.776813	2.773221	2.722369	2.719635	2.711052	2.710884
2.489752	2.474849	2.472117	2.471962	2.509702	2.509546	2.508235	2.508076	2.506196	2.472355	2.472185	2.505709	2.510201	2.525241	2.615049	2.615169	2.631821	2.637631	2.664801	2.726268	2.730286	2.726698	2.663419	2.663252	2.671479	2.682044	2.679297	2.655831	2.654794	2.654625	2.654442	2.654277	2.648358	2.653029	2.616057	2.605391	2.640247	2.642358	2.642177	2.642011	2.641263	2.659997	2.676611	2.713950	2.710350	2.726973	2.722799	2.719780	2.711196	2.664680
2.487512	2.479956	2.479784	2.503708	2.503534	2.509697	2.508385	2.506519	2.506345	2.506189	2.512562	2.516672	2.522190	2.526873	2.524992	2.573234	2.573057	2.634085	2.637605	2.666210	2.722821	2.684788	2.663573	2.663404	2.670208	2.670040	2.664732	2.658258	2.654943	2.654775	2.654591	2.652323	2.648506	2.653177	2.605697	2.606959	2.627964	2.642504	2.642322	2.642156	2.641407	2.641242	2.659958	2.676588	2.697116	2.696946	2.722944	2.719924	2.717458	2.664821
2.480264	2.480107	2.467981	2.467824	2.493724	2.502448	2.504835	2.504677	2.506495	2.512885	2.516980	2.522514	2.522340	2.525315	2.525141	2.573385	2.573207	2.633100	2.632920	2.637592	2.665041	2.683804	2.677073	2.655871	2.670361	2.670192	2.664882	2.661585	2.655092	2.654924	2.627414	2.627820	2.648653	2.602890	2.604703	2.607104	2.615328	2.634247	2.642467	2.642301	2.641552	2.627720	2.642094	2.659650	2.676266	2.691966	2.686654	2.719784	2.717601	2.675456
2.466468	2.464034	2.463861	2.467973	2.469507	2.493718	2.503847	2.504826	2.506644	2.513035	2.517130	2.516971	2.517650	2.522049	2.525290	2.573536	2.579671	2.632114	2.633073	2.636891	2.664910	2.683673	2.677226	2.677056	2.668805	2.670344	2.665033	2.661735	2.655242	2.627744	2.627846	2.627967	2.611540	2.603890	2.603709	2.614800	2.631427	2.680435	2.682526	2.678155	2.677403	2.671823	2.659037	2.660969	2.671285	2.665990	2.686513	2.686342	2.686155	2.675598
2.394802	2.394650	2.464009	2.468122	2.467948	2.467793	2.474736	2.478565	2.504231	2.506352	2.506177	2.516551	2.516945	2.521344	2.534652	2.580002	2.615599	2.632268	2.632087	2.633059	2.643394	2.678988	2.678803	2.666012	2.665825	2.665656	2.662053	2.661885	2.655392	2.628177	2.628278	2.628684	2.614533	2.616645	2.616463	2.628908	2.670748	2.661466	2.668151	2.681934	2.680042	2.692473	2.707484	2.671613	2.651495	2.651325	2.661106	2.681929	2.684303	2.679009
2.394948	2.394795	2.398897	2.468271	2.468096	2.467941	2.436173	2.474727	2.503811	2.504224	2.506325	2.511576	2.517094	2.534124	2.576046	2.615935	2.615752	2.615586	2.616308	2.624558	2.626477	2.639676	2.639493	2.590946	2.662276	2.662106	2.661633	2.662036	2.655826	2.628895	2.628995	2.629685	2.631494	2.616791	2.616609	2.629054	2.633073	2.634868	2.634683	2.671829	2.684388	2.692620	2.688729	2.661220	2.615940	2.615772	2.634484	2.661607	2.670206	2.670607
2.454784	2.404052	2.403883	2.402022	2.413469	2.413318	2.413148	2.412994	2.475270	2.485419	2.504196	2.506314	2.511548	2.524023	2.567086	2.572047	2.607646	2.607480	2.610147	2.616293	2.620317	2.627315	2.616504	2.616337	2.616153	2.662257	2.662069	2.662187	2.662284	2.629043	2.629143	2.629833	2.633920	2.616937	2.616755	2.629200	2.629016	2.633051	2.639384	2.644627	2.682256	2.680377	2.666660	2.642462	2.625479	2.615913	2.615728	2.634455	2.660420	2.645558
2.460913	2.460756	2.412572	2.427169	2.426998	2.413748	2.413293	2.413138	2.470862	2.485567	2.504345	2.504184	2.508279	2.508122	2.509369	2.567072	2.575198	2.604499	2.610298	2.617298	2.621322	2.621154	2.622966	2.616487	2.616303	2.662408	2.662505	2.662337	2.662149	2.662832	2.663784	2.663616	2.629795	2.617084	2.616900	2.616737	2.629161	2.643703	2.646080	2.644773	2.644590	2.648658	2.652102	2.646805	2.642421	2.625453	2.619000	2.620183	2.619713	2.618408
2.467329	2.467171	2.450651	2.450495	2.450322	2.450169	2.413437	2.413283	2.471009	2.477059	2.490149	2.495909	2.491521	2.491426	2.508093	2.512142	2.562483	2.575183	2.610450	2.621659	2.644620	2.644450	2.623116	2.622948	2.616452	2.616285	2.662655	2.662488	2.662299	2.663552	2.663363	2.660347	2.626523	2.609539	2.609354	2.616882	2.644017	2.646412	2.646226	2.644917	2.640176	2.653003	2.647118	2.646948	2.646763	2.642393	2.617431	2.615838	2.615653	2.614348
2.465372	2.465214	2.450800	2.450644	2.450470	2.502990	2.440970	2.440813	2.443773	2.470999	2.490296	2.490136	2.491668	2.495785	2.508240	2.512290	2.512111	2.526685	2.575154	2.610434	2.620770	2.644602	2.646411	2.623099	2.616602	2.616434	2.650187	2.662638	2.663873	2.663702	2.660664	2.658501	2.624676	2.625932	2.609499	2.610760	2.616843	2.646558	2.646371	2.640504	2.653317	2.647449	2.647261	2.647091	2.642705	2.634558	2.616146	2.615978	2.615791	2.597691
2.465523	2.465365	2.461487	2.461329	2.503299	2.503141	2.460825	2.454347	2.443918	2.441200	2.483607	2.490284	2.491816	2.495932	2.497859	2.508226	2.509124	2.512097	2.530928	2.560230	2.528481	2.621607	2.646563	2.646393	2.616751	2.616583	2.616397	2.662504	2.662599	2.662427	2.658818	2.658650	2.649058	2.658288	2.660378	2.609765	2.610719	2.644995	2.644807	2.638939	2.646624	2.646453	2.647404	2.647233	2.642774	2.634414	2.634225	2.616117	2.599133	2.548611
2.402434	2.399431	2.462491	2.461478	2.461303	2.463255	2.463080	2.450559	2.442070	2.441346	2.442595	2.483593	2.487404	2.487247	2.495901	2.494712	2.494534	2.512243	2.516056	2.518284	2.518105	2.537583	2.621574	2.610819	2.615191	2.616732	2.648098	2.658448	2.662464	2.661722	2.655833	2.653385	2.653194	2.658437	2.660526	2.609910	2.609724	2.639727	2.639539	2.633100	2.646768	2.646597	2.646407	2.643102	2.638926	2.634555	2.634366	2.600597	2.599271	2.548745
2.391185	2.391031	2.390860	2.453935	2.453759	2.455711	2.450977	2.450818	2.447966	2.441491	2.441316	2.442583	2.461820	2.461664	2.464052	2.469592	2.493144	2.512390	2.515347	2.516325	2.518250	2.528611	2.611137	2.610969	2.610781	2.646729	2.658767	2.658598	2.657837	2.653893	2.653702	2.653533	2.653342	2.654024	2.657823	2.607204	2.609868	2.609700	2.632630	2.633244	2.646911	2.646740	2.640566	2.614363	2.614178	2.619993	2.619805	2.599595	2.574211	2.571093
2.383068	2.382914	2.381603	2.444680	2.451741	2.451300	2.451123	2.448685	2.438138	2.437983	2.434621	2.441302	2.419384	2.442856	2.442680	2.447082	2.469560	2.493129	2.515494	2.516757	2.518396	2.606627	2.611287	2.611118	2.610930	2.610761	2.629858	2.629692	2.629082	2.628911	2.630716	2.630549	2.653489	2.654172	2.632957	2.620069	2.619881	2.619711	2.617813	2.619924	2.632346	2.646884	2.646693	2.614504	2.614318	2.614148	2.592492	2.567122	2.564837	2.565814
2.382073	2.381919	2.381748	2.440613	2.449496	2.451447	2.451270	2.448832	2.438283	2.417843	2.417666	2.383768	2.411783	2.421939	2.442824	2.442665	2.442490	2.442332	2.456694	2.516903	2.592497	2.611622	2.612862	2.611267	2.611079	2.610909	2.566541	2.562103	2.620816	2.629059	2.569873	2.569710	2.554806	2.601753	2.620381	2.620214	2.620025	2.617860	2.614536	2.614366	2.632490	2.647028	2.646837	2.615785	2.614458	2.614288	2.577927	2.571459	2.567073	2.564810
2.382218	2.382064	2.381892	2.399231	2.399057	2.398905	2.398732	2.340766	2.335182	2.369527	2.369354	2.367378	2.383737	2.415763	2.415589	2.358575	2.358406	2.442474	2.453243	2.527575	2.592931	2.603353	2.611586	2.611417	2.611228	2.566872	2.566687	2.585390	2.620963	2.620793	2.620602	2.567859	2.552953	2.554783	2.591197	2.593028	2.592841	2.619999	2.614679	2.620814	2.620627	2.627901	2.627710	2.620127	2.614598	2.614428	2.578065	2.567396	2.567209	2.567045
2.393480	2.391330	2.401699	2.398123	2.399202	2.399050	2.341058	2.335491	2.335322	2.383634	2.371489	2.369228	2.366726	2.385673	2.388352	2.358714	2.358545	2.442616	2.453100	2.504849	2.534139	2.592912	2.607460	2.600733	2.600544	2.569123	2.564660	2.557085	2.576226	2.611817	2.611627	2.558095	2.547394	2.550649	2.590486	2.593172	2.599826	2.599658	2.619953	2.620957	2.620770	2.620631	2.620440	2.614926	2.614738	2.580956	2.580768	2.567532	2.567345	2.567181
2.419501	2.404014	2.403840	2.408246	2.410180	2.399195	2.393889	2.335631	2.335461	2.382016	2.386057	2.367038	2.368290	2.385815	2.385642	2.358853	2.358683	2.385905	2.394289	2.401832	2.469026	2.478645	2.500021	2.600882	2.600692	2.600521	2.557394	2.554094	2.553907	2.553741	2.554980	2.556812	2.551742	2.547655	2.586424	2.599018	2.599971	2.606109	2.626085	2.624130	2.620912	2.614468	2.552334	2.558155	2.581263	2.584231	2.573254	2.571091	2.519356	2.552798
2.419649	2.413166	2.404557	2.408392	2.410326	2.406752	2.394033	2.344201	2.344031	2.343881	2.354594	2.354440	2.360827	2.385956	2.385782	2.356141	2.355971	2.386045	2.389867	2.399122	2.420001	2.475082	2.474905	2.474745	2.577689	2.577520	2.555542	2.518469	2.518285	2.530496	2.553697	2.550645	2.551884	2.552003	2.567786	2.600303	2.606421	2.627275	2.630433	2.624273	2.551907	2.541189	2.539863	2.539697	2.545503	2.550469	2.550284	2.510207	2.522342	2.555784
2.413470	2.413313	2.413137	2.414864	2.410472	2.406898	2.394177	2.349760	2.344171	2.344021	2.348412	2.362564	2.362393	2.360817	2.360646	2.360493	2.383488	2.453574	2.456535	2.414263	2.475386	2.475225	2.475048	2.474887	2.466152	2.551027	2.554547	2.518612	2.505594	2.493453	2.530452	2.536848	2.541510	2.559703	2.559517	2.600448	2.627592	2.631625	2.630578	2.615291	2.603558	2.541327	2.540000	2.539834	2.539650	2.550607	2.510504	2.510341	2.510158	2.555920
2.413618	2.413460	2.440697	2.417119	2.414835	2.405902	2.405157	2.398441	2.391943	2.391790	2.383931	2.383775	2.368854	2.362383	2.362211	2.388649	2.443237	2.443077	2.443472	2.443312	2.468400	2.485894	2.475191	2.466474	2.466293	2.489282	2.514353	2.506205	2.505735	2.497585	2.497400	2.531072	2.541438	2.542984	2.559659	2.600592	2.631942	2.631770	2.617317	2.612296	2.599991	2.543176	2.541278	2.539970	2.542924	2.550744	2.510639	2.510476	2.510007	2.509847
2.411769	2.411612	2.413431	2.413274	2.413097	2.420582	2.420405	2.415684	2.398409	2.394215	2.394325	2.383917	2.377946	2.375688	2.372093	2.414068	2.443379	2.443790	2.443614	2.443455	2.468542	2.478908	2.478729	2.466615	2.461870	2.461709	2.484677	2.482806	2.480911	2.497724	2.497539	2.491672	2.496907	2.541414	2.542939	2.600736	2.632088	2.631915	2.617460	2.612438	2.599637	2.545311	2.490584	2.509335	2.509439	2.512983	2.506495	2.506332	2.506148	2.505987
2.411916	2.386451	2.383708	2.413420	2.420883	2.422154	2.420551	2.413721	2.409551	2.400681	2.394467	2.401441	2.378088	2.375829	2.414368	2.443702	2.444093	2.443933	2.443756	2.443596	2.443417	2.468523	2.468345	2.462193	2.462011	2.461848	2.461667	2.461509	2.481051	2.478035	2.452604	2.458151	2.497047	2.534424	2.542795	2.566051	2.600690	2.632060	2.630440	2.624562	2.615318	2.542852	2.490719	2.490841	2.513283	2.513118	2.512933	2.506466	2.506281	2.506120
2.365659	2.371832	2.386420	2.408555	2.424453	2.429147	2.428969	2.415974	2.409410	2.409255	2.461766	2.399873	2.401408	2.418111	2.474818	2.474656	2.446803	2.444075	2.456536	2.443738	2.443558	2.443398	2.462496	2.455772	2.462151	2.461989	2.463233	2.463645	2.461466	2.455776	2.458447	2.463139	2.463527	2.501301	2.534378	2.542774	2.560804	2.564916	2.630584	2.628415	2.618599	2.553262	2.543991	2.497538	2.497358	2.516106	2.515921	2.515756	2.523974	2.523812
2.365804	2.365649	2.386566	2.395253	2.429449	2.441946	2.441766	2.441606	2.428589	2.483174	2.482989	2.466885	2.416127	2.475147	2.517103	2.516937	2.459871	2.459424	2.444041	2.443880	2.438849	2.437548	2.430809	2.430648	2.437029	2.438296	2.463944	2.463784	2.463602	2.459623	2.463435	2.463277	2.463665	2.476197	2.502967	2.534354	2.534167	2.571293	2.628732	2.628558	2.582116	2.568116	2.565825	2.542536	2.522038	2.517669	2.517483	2.517318	2.525250	2.586969
2.370229	2.365794	2.365620	2.399617	2.441394	2.465289	2.447049	2.445463	2.500601	2.550793	2.488271	2.469139	2.466848	2.471079	2.475110	2.517084	2.516896	2.459568	2.444183	2.444023	2.438991	2.437688	2.430948	2.430787	2.438596	2.438720	2.464083	2.463924	2.463741	2.464149	2.465678	2.465519	2.465907	2.471737	2.477864	2.502945	2.544822	2.555169	2.640637	2.627846	2.572269	2.563691	2.563500	2.565614	2.601157	2.597275	2.519330	2.519165	2.563488	2.587963
2.375225	2.365939	2.391076	2.435446	2.460746	2.464582	2.468965	2.502538	2.580864	2.577558	2.571041	2.478131	2.471384	2.469117	2.471041	2.517231	2.517044	2.470530	2.444326	2.439313	2.439131	2.431266	2.431087	2.435778	2.437308	2.438574	2.464223	2.464064	2.464451	2.472706	2.497381	2.497790	2.472038	2.471875	2.471691	2.545153	2.544962	2.586856	2.597176	2.598431	2.572410	2.572240	2.563639	2.601487	2.601297	2.601125	2.597221	2.565529	2.565338	2.588671
2.375371	2.366084	2.391221	2.435593	2.458612	2.458453	2.498287	2.548727	2.580162	2.577711	2.571193	2.571023	2.478094	2.471371	2.471186	2.517379	2.517190	2.470675	2.450788	2.445774	2.437885	2.430264	2.431227	2.435917	2.435735	2.438713	2.438531	2.464204	2.472438	2.495996	2.499234	2.502782	2.503737	2.503571	2.574910	2.585261	2.585067	2.584894	2.584700	2.584528	2.565700	2.572380	2.572187	2.591118	2.601437	2.601265	2.601070	2.604038	2.603843	2.590521
2.373235	2.372222	2.397360	2.420405	2.435560	2.458602	2.542770	2.546026	2.577461	2.577293	2.570775	2.570604	2.529507	2.472944	2.471331	2.471168	2.470982	2.463751	2.458718	2.473055	2.470585	2.430404	2.431366	2.435200	2.435874	2.435998	2.438670	2.472193	2.474683	2.496136	2.499374	2.502923	2.503877	2.575247	2.585572	2.585403	2.585209	2.570313	2.565914	2.565743	2.565839	2.572520	2.572327	2.572156	2.574251	2.574080	2.604349	2.604177	2.605409	2.599611
2.373380	2.397686	2.397507	2.399458	2.410667	2.459021	2.484142	2.532192	2.530573	2.540949	2.548177	2.522711	2.522521	2.480093	2.471477	2.463606	2.461993	2.457615	2.457433	2.473198	2.470727	2.430544	2.430364	2.435340	2.435157	2.421398	2.424071	2.472904	2.474823	2.496277	2.500371	2.503063	2.504017	2.566974	2.575195	2.575027	2.574833	2.566247	2.566054	2.565883	2.565694	2.565808	2.489925	2.496613	2.498714	2.574219	2.601349	2.604316	2.604120	2.599749
2.373526	2.372514	2.397653	2.378766	2.399680	2.448035	2.450419	2.475561	2.523872	2.523706	2.510753	2.503931	2.472122	2.471961	2.463914	2.462323	2.462137	2.457758	2.477275	2.463693	2.452088	2.432967	2.432787	2.435480	2.420556	2.421536	2.424780	2.476470	2.500866	2.500700	2.500511	2.500920	2.504157	2.503991	2.566922	2.566754	2.566560	2.566389	2.566195	2.566023	2.565833	2.489963	2.486635	2.486469	2.486286	2.505039	2.561601	2.588752	2.601690	2.601521
2.372816	2.374769	2.353751	2.362032	2.378730	2.405996	2.438289	2.438125	2.437938	2.484167	2.496253	2.451702	2.457511	2.443932	2.443746	2.422507	2.431173	2.441044	2.447145	2.463836	2.453618	2.453455	2.435782	2.435619	2.435721	2.421675	2.424918	2.478038	2.504719	2.504553	2.501223	2.501060	2.500870	2.504130	2.503941	2.524817	2.524627	2.564426	2.564232	2.564060	2.523912	2.520603	2.486769	2.476610	2.495347	2.495751	2.536229	2.588604	2.594712	2.605393
2.373359	2.373202	2.369026	2.353737	2.361997	2.377291	2.389922	2.337034	2.336857	2.385205	2.386164	2.322029	2.319855	2.380836	2.380655	2.376281	2.411424	2.418509	2.426758	2.443412	2.453760	2.453597	2.453415	2.438329	2.438144	2.437981	2.461495	2.505622	2.526485	2.526316	2.501363	2.501200	2.501010	2.500843	2.504080	2.503917	2.524766	2.539323	2.564372	2.524238	2.520909	2.520740	2.511982	2.511814	2.500257	2.500089	2.523022	2.582459	2.588566	2.588396
2.361574	2.361417	2.361239	2.351373	2.353701	2.360557	2.333113	2.332956	2.332778	2.332625	2.313470	2.284939	2.290477	2.309301	2.309126	2.376420	2.379380	2.411403	2.424792	2.431305	2.453902	2.453738	2.453556	2.440754	2.446566	2.481133	2.533588	2.537634	2.537440	2.526459	2.523696	2.502483	2.502292	2.501554	2.500792	2.500629	2.508074	2.524737	2.539270	2.536815	2.521046	2.520877	2.512403	2.512234	2.511761	2.500224	2.500033	2.525843	2.563482	2.563313
2.346945	2.346789	2.331840	2.351516	2.355556	2.352261	2.333253	2.333096	2.332917	2.332764	2.310181	2.280505	2.280332	2.290464	2.290291	2.290138	2.359527	2.379360	2.420934	2.426877	2.449474	2.451880	2.441057	2.440894	2.446706	2.481275	2.537943	2.537777	2.537583	2.537413	2.525943	2.525777	2.501861	2.501408	2.499789	2.499625	2.503643	2.522019	2.521827	2.521658	2.521470	2.521014	2.512539	2.512370	2.511039	2.500358	2.503023	2.513263	2.563618	2.563449
2.347090	2.334270	2.331808	2.324227	2.355699	2.352403	2.341104	2.337234	2.333056	2.329476	2.310318	2.274315	2.280467	2.284888	2.290426	2.284560	2.311787	2.370644	2.379320	2.380875	2.367442	2.439381	2.439484	2.441034	2.446846	2.481416	2.538087	2.545919	2.545725	2.604506	2.596308	2.537978	2.501715	2.499548	2.499356	2.499192	2.503210	2.503041	2.513550	2.521796	2.521607	2.521438	2.516103	2.512505	2.511174	2.500492	2.505156	2.504988	2.513204	2.563584
2.348870	2.348711	2.324524	2.356022	2.355841	2.351974	2.328587	2.324717	2.317112	2.316960	2.311598	2.311442	2.293607	2.298884	2.294778	2.294624	2.313922	2.332735	2.379459	2.362047	2.367865	2.439807	2.460299	2.445459	2.455271	2.511656	2.549658	2.549492	2.577454	2.577281	2.569370	2.558209	2.537639	2.511639	2.511446	2.503540	2.499139	2.484401	2.488417	2.500377	2.516602	2.516432	2.516239	2.496389	2.502509	2.504055	2.505291	2.505122	2.502930	2.510315
2.349013	2.348855	2.352102	2.351944	2.352270	2.328906	2.328727	2.324857	2.319250	2.319098	2.334917	2.328434	2.313495	2.307019	2.302626	2.325663	2.347028	2.376380	2.370774	2.370614	2.376432	2.431127	2.445764	2.460742	2.511111	2.549714	2.549804	2.572803	2.576816	2.577426	2.564520	2.560923	2.520940	2.514455	2.518547	2.513525	2.493096	2.490356	2.486449	2.496799	2.496610	2.508155	2.499549	2.499380	2.504358	2.504189	2.503996	2.503256	2.492552	2.492102
2.349157	2.342666	2.327711	2.323047	2.329199	2.329046	2.326868	2.324996	2.324817	2.335236	2.335057	2.328573	2.328394	2.328528	2.328350	2.338912	2.339876	2.373446	2.376912	2.376752	2.376570	2.431267	2.461049	2.511447	2.549174	2.549002	2.549949	2.572949	2.581174	2.581000	2.568093	2.561067	2.523652	2.519272	2.519078	2.518626	2.499442	2.493064	2.486585	2.472700	2.472511	2.479748	2.499685	2.506682	2.506493	2.504323	2.504130	2.503961	2.494787	2.492521
2.325046	2.324889	2.323345	2.323189	2.329340	2.325473	2.323864	2.323707	2.324956	2.330804	2.335196	2.335039	2.406984	2.398254	2.336922	2.336764	2.338871	2.373585	2.377622	2.377462	2.431572	2.444874	2.495259	2.511592	2.549320	2.548005	2.547808	2.573095	2.581320	2.576859	2.573231	2.570308	2.570109	2.523623	2.523142	2.522976	2.507998	2.506970	2.528804	2.527202	2.484933	2.480739	2.492264	2.504715	2.515202	2.515032	2.514838	2.514668	2.509331	2.500757
2.325188	2.325031	2.327708	2.323330	2.325766	2.318469	2.322861	2.322989	2.323667	2.330943	2.335335	2.373144	2.398554	2.402614	2.402427	2.372746	2.372563	2.375832	2.426243	2.431901	2.438858	2.438693	2.501119	2.503236	2.545179	2.545007	2.544810	2.566954	2.575179	2.573575	2.568622	2.573339	2.567708	2.561218	2.528300	2.528132	2.533391	2.536570	2.528941	2.527339	2.493484	2.487185	2.498709	2.498540	2.506926	2.515168	2.524691	2.527665	2.527471	2.506892
2.325331	2.325173	2.326421	2.323977	2.319620	2.319466	2.323001	2.323129	2.322948	2.327082	2.332617	2.369066	2.398410	2.400646	2.402569	2.402406	2.402219	2.423138	2.428491	2.432043	2.434426	2.476769	2.484584	2.484417	2.503187	2.541151	2.544097	2.543929	2.565470	2.566861	2.561620	2.567766	2.567565	2.566532	2.528439	2.528271	2.534388	2.536709	2.534224	2.527477	2.493619	2.487320	2.487125	2.479744	2.488131	2.515304	2.524827	2.525800	2.527606	2.523236
2.325473	2.325315	2.282055	2.279042	2.317649	2.319606	2.323140	2.323268	2.287218	2.291354	2.299615	2.332598	2.366165	2.381521	2.400316	2.396258	2.400288	2.419099	2.418057	2.423323	2.423134	2.463763	2.476724	2.489199	2.486359	2.528327	2.538991	2.541787	2.535586	2.559001	2.558800	2.561592	2.567708	2.567245	2.528579	2.528411	2.526498	2.536848	2.534362	2.499377	2.476532	2.476935	2.464119	2.463951	2.474340	2.515439	2.582539	2.593226	2.595026	2.620083
2.315038	2.277798	2.280479	2.248659	2.275573	2.319746	2.319564	2.319406	2.287355	2.289777	2.284698	2.299596	2.332556	2.366148	2.375473	2.396399	2.400429	2.418383	2.405905	2.405739	2.421559	2.421393	2.460572	2.473047	2.476856	2.482118	2.526737	2.533821	2.530011	2.533193	2.560372	2.507555	2.506787	2.529490	2.528719	2.523405	2.522348	2.524176	2.500828	2.480574	2.480384	2.467591	2.467397	2.467229	2.474473	2.517698	2.588967	2.593365	2.633013	2.655966
2.287709	2.262214	2.277759	2.277604	2.279932	2.319885	2.318560	2.318401	2.283489	2.281011	2.283406	2.299447	2.347785	2.351847	2.375613	2.375450	2.395494	2.383608	2.401827	2.401662	2.417482	2.356192	2.357442	2.460544	2.460350	2.445221	2.450462	2.526139	2.528048	2.527874	2.508720	2.507695	2.507498	2.515177	2.513550	2.474266	2.403355	2.413482	2.341735	2.341575	2.467893	2.480349	2.480154	2.474797	2.476710	2.517834	2.589106	2.595505	2.641564	2.656107
2.287848	2.262351	2.262173	2.276027	2.280070	2.320025	2.318698	2.318540	2.277295	2.281147	2.282970	2.346678	2.350033	2.349877	2.354661	2.375590	2.374546	2.365519	2.382990	2.387973	2.356488	2.358043	2.357863	2.357417	2.357233	2.428504	2.445168	2.447293	2.486058	2.498527	2.498330	2.514412	2.534076	2.515889	2.513689	2.418414	2.400913	2.388118	2.328996	2.347960	2.467786	2.480484	2.487724	2.474930	2.474741	2.517969	2.537253	2.589067	2.641705	2.656248
2.262645	2.237149	2.184184	2.221271	2.275986	2.320165	2.334279	2.321252	2.316848	2.291726	2.319548	2.346818	2.346633	2.350016	2.349831	2.368544	2.372968	2.368803	2.367190	2.383967	2.392071	2.358180	2.358000	2.357839	2.357654	2.363815	2.428451	2.445145	2.483053	2.486029	2.499042	2.512447	2.522779	2.516133	2.510968	2.426190	2.418355	2.388248	2.388059	2.345800	2.347906	2.369318	2.402571	2.409843	2.474874	2.518105	2.526319	2.554900	2.626486	2.652099
2.237439	2.237285	2.207545	2.208538	2.221232	2.278546	2.334420	2.334260	2.321563	2.291863	2.319115	2.319528	2.348202	2.350154	2.349969	2.366967	2.366780	2.369798	2.369615	2.371454	2.387634	2.392046	2.358136	2.357975	2.364112	2.363950	2.363764	2.410638	2.445090	2.462996	2.486544	2.510300	2.521490	2.521317	2.511107	2.446344	2.426130	2.421752	2.388188	2.345928	2.335223	2.350507	2.392406	2.407338	2.435036	2.478271	2.516021	2.530572	2.554835	2.652240
2.252161	2.245143	2.215401	2.175130	2.181251	2.278684	2.322834	2.330179	2.313111	2.304663	2.319253	2.348526	2.348341	2.350293	2.350107	2.366820	2.363772	2.363610	2.308599	2.310443	2.384054	2.383890	2.386851	2.364434	2.366536	2.366374	2.387079	2.412205	2.448947	2.451067	2.466372	2.490236	2.490039	2.521457	2.509816	2.446480	2.441709	2.421884	2.396350	2.335532	2.314304	2.326771	2.350450	2.393515	2.420440	2.442724	2.516156	2.530707	2.556873	2.575683
2.258020	2.252145	2.215822	2.189430	2.189830	2.280470	2.284008	2.302849	2.302666	2.319575	2.346825	2.348666	2.348479	2.350432	2.367122	2.364099	2.363910	2.348984	2.310736	2.310578	2.310395	2.384027	2.386988	2.366859	2.373823	2.407381	2.422229	2.423212	2.444090	2.455288	2.458527	2.475215	2.490178	2.519309	2.516535	2.446615	2.443560	2.441675	2.408620	2.316326	2.297592	2.297434	2.310696	2.313685	2.369826	2.437994	2.516291	2.541932	2.554906	2.573718
2.265596	2.265442	2.223024	2.209142	2.251199	2.280608	2.299427	2.299269	2.299085	2.330089	2.348967	2.350522	2.350335	2.352288	2.367261	2.367098	2.366623	2.377617	2.370567	2.313860	2.313676	2.313518	2.366224	2.376075	2.378175	2.422273	2.423512	2.444423	2.461680	2.465726	2.458666	2.475355	2.520196	2.519450	2.519249	2.516505	2.506862	2.458594	2.417172	2.319028	2.302009	2.310147	2.313969	2.332260	2.373286	2.384955	2.455418	2.541782	2.548176	2.556975
2.231937	2.223336	2.223161	2.215571	2.280898	2.299749	2.299565	2.299407	2.326665	2.353446	2.359266	2.350662	2.353049	2.355001	2.371692	2.367237	2.377920	2.377756	2.388117	2.381086	2.380896	2.366544	2.373227	2.373065	2.372876	2.378149	2.423650	2.462016	2.466035	2.491151	2.484087	2.504987	2.530869	2.519590	2.519388	2.516644	2.507000	2.494522	2.420737	2.387664	2.327272	2.331118	2.332547	2.337824	2.376562	2.376399	2.479568	2.536195	2.542017	2.550244
2.232074	2.231922	2.215858	2.241050	2.287331	2.300746	2.348266	2.352326	2.352136	2.351977	2.353397	2.355022	2.355299	2.355141	2.381274	2.378249	2.378060	2.377896	2.388257	2.388092	2.387901	2.398852	2.373365	2.373201	2.373012	2.379717	2.433231	2.458359	2.485558	2.486531	2.511019	2.540942	2.539022	2.533696	2.519528	2.516783	2.509999	2.506963	2.498176	2.426424	2.398766	2.398601	2.402128	2.376875	2.376691	2.473317	2.575150	2.542356	2.542152	2.550666
2.284962	2.225478	2.241341	2.249635	2.287470	2.313555	2.352630	2.352466	2.349415	2.349256	2.351928	2.356236	2.352863	2.355280	2.355664	2.361511	2.378199	2.378035	2.377850	2.388231	2.399157	2.436948	2.398804	2.373338	2.375152	2.433564	2.433370	2.458499	2.485699	2.502385	2.541256	2.539368	2.539164	2.533837	2.531058	2.516922	2.516720	2.509963	2.506898	2.439087	2.428369	2.428200	2.440311	2.443863	2.540473	2.576068	2.578436	2.578257	2.548869	2.557857
2.232106	2.242516	2.249928	2.270008	2.293057	2.305573	2.310647	2.349745	2.349555	2.349396	2.355788	2.358486	2.349854	2.338534	2.345500	2.355640	2.378339	2.378174	2.377989	2.398916	2.447803	2.447632	2.443223	2.443053	2.419561	2.426263	2.433510	2.450209	2.485841	2.487204	2.500895	2.538652	2.534155	2.531403	2.527763	2.527592	2.525282	2.510100	2.448835	2.445803	2.445611	2.440926	2.444165	2.486089	2.549028	2.578782	2.589953	2.590415	2.570300	2.590451
2.232244	2.231231	2.268300	2.291378	2.291192	2.291037	2.284408	2.250643	2.250461	2.332896	2.332707	2.347321	2.347131	2.334310	2.298248	2.351199	2.378478	2.426836	2.426645	2.447569	2.447371	2.447201	2.447008	2.442621	2.434563	2.426402	2.445933	2.481601	2.479112	2.481333	2.485427	2.521859	2.533151	2.531543	2.527904	2.527732	2.525422	2.525245	2.516618	2.472227	2.472033	2.473006	2.487541	2.486224	2.551741	2.579779	2.598277	2.600101	2.605903	2.647388
2.230091	2.229079	2.249425	2.291517	2.291331	2.282727	2.246640	2.246485	2.246303	2.246151	2.315993	2.330573	2.334605	2.333375	2.333187	2.335028	2.351719	2.426978	2.426786	2.426617	2.426421	2.447342	2.447149	2.442762	2.442564	2.442966	2.476185	2.476017	2.475817	2.479756	2.479556	2.514534	2.518544	2.531684	2.528044	2.527872	2.527667	2.529679	2.531929	2.539197	2.564263	2.566292	2.555492	2.559524	2.586683	2.607687	2.617598	2.617417	2.644558	2.665393
2.229370	2.226639	2.254428	2.251695	2.218110	2.246958	2.246776	2.246619	2.246437	2.246285	2.246390	2.322267	2.330522	2.333513	2.333324	2.333162	2.351857	2.417099	2.416908	2.417025	2.416828	2.433608	2.447290	2.442902	2.442703	2.469941	2.469740	2.469573	2.469372	2.469200	2.465953	2.474214	2.494774	2.524095	2.523890	2.525149	2.525700	2.517099	2.532068	2.539337	2.566980	2.569868	2.561930	2.587027	2.605146	2.617950	2.617739	2.644913	2.668989	2.688678
2.217482	2.223054	2.222873	2.222255	2.219784	2.219635	2.246911	2.249904	2.249721	2.250714	2.278230	2.330849	2.330660	2.330502	2.333462	2.350182	2.381643	2.415236	2.408745	2.408575	2.427047	2.426876	2.433554	2.437602	2.456745	2.470083	2.469881	2.469713	2.440001	2.430382	2.430184	2.463060	2.489186	2.498379	2.523456	2.523857	2.514550	2.470329	2.470701	2.532032	2.551911	2.568577	2.568369	2.599766	2.607392	2.667660	2.735731	2.756583	2.757505	2.842734
2.219703	2.230142	2.222545	2.222390	2.219919	2.219769	2.250769	2.251185	2.251002	2.278551	2.278366	2.330988	2.330798	2.330640	2.332168	2.350320	2.386003	2.413266	2.408884	2.408714	2.421173	2.427016	2.426821	2.430869	2.432388	2.441953	2.342661	2.337635	2.430690	2.430519	2.430321	2.430154	2.466146	2.494304	2.498887	2.503216	2.504157	2.470465	2.470264	2.470091	2.534094	2.568717	2.568509	2.602012	2.686361	2.730946	2.756924	2.758163	2.843077	2.861028
2.226425	2.230278	2.222681	2.222526	2.222344	2.223626	2.251477	2.255544	2.272255	2.278688	2.278502	2.331126	2.330936	2.330777	2.332305	2.333574	2.352376	2.413407	2.415324	2.408853	2.408655	2.408485	2.414306	2.361409	2.361216	2.329239	2.329049	2.328891	2.425672	2.425501	2.425301	2.430290	2.434960	2.440231	2.492991	2.504500	2.504295	2.499906	2.470400	2.470227	2.545839	2.555110	2.614968	2.675837	2.711767	2.731952	2.758503	2.770912	2.851635	3.111644
2.227134	2.230415	2.230232	2.233226	2.222479	2.223761	2.251040	2.255680	2.256927	2.274601	2.278638	2.312262	2.331074	2.330915	2.333588	2.333425	2.333520	2.413548	2.415463	2.415294	2.408793	2.408623	2.340618	2.340454	2.334039	2.329372	2.325744	2.324727	2.339993	2.384095	2.425437	2.435296	2.435096	2.437502	2.441599	2.494105	2.504433	2.502335	2.470535	2.470362	2.555429	2.564702	2.642482	2.675982	2.705039	2.713155	2.737604	2.811521	2.987580	3.139025
2.230707	2.230551	2.233518	2.233362	2.233179	2.222464	2.251176	2.257248	2.261073	2.272625	2.274551	2.312400	2.331212	2.331053	2.333726	2.333562	2.333370	2.339824	2.413494	2.415433	2.415234	2.334925	2.338748	2.334365	2.329955	2.327500	2.325876	2.325718	2.322663	2.345688	2.408710	2.434573	2.435232	2.436493	2.441735	2.441569	2.502344	2.496153	2.470671	2.479951	2.567027	2.566848	2.640334	2.676126	2.675911	2.679733	2.715084	2.811672	2.993470	3.197637
2.246599	2.246442	2.238238	2.238081	2.233314	2.251497	2.257328	2.257169	2.274062	2.273621	2.274973	2.331542	2.331350	2.331191	2.332144	2.333699	2.333507	2.333343	2.350325	2.388142	2.364735	2.362277	2.338882	2.334499	2.330089	2.329925	2.329733	2.327856	2.325659	2.323776	2.351929	2.417847	2.436514	2.436342	2.441298	2.441991	2.500191	2.496290	2.496085	2.520107	2.565736	2.640695	2.640477	2.640290	2.673763	2.673575	2.688076	2.817266	3.045575	3.275970
2.431797	2.256166	2.248547	2.244652	2.244483	2.246892	2.268209	2.268038	2.259557	2.275997	2.275825	2.331813	2.331635	2.375798	2.331280	2.332248	2.333789	2.333612	2.333720	2.350425	2.365017	2.364837	2.362364	2.334760	2.330364	2.330186	2.330009	2.329831	2.327935	2.327758	2.324796	2.358041	2.409494	2.417639	2.441579	2.479121	2.497895	2.497705	2.512261	2.547004	2.618423	2.631117	2.640772	2.672156	2.671952	2.673853	2.688373	2.758624	3.056812	3.552768
2.482691	2.438762	2.263151	2.262981	2.262812	2.251467	2.255523	2.268029	2.283038	2.276274	2.299048	2.332662	2.337960	2.337781	2.329550	2.331092	2.333780	2.333603	2.312607	2.333534	2.365008	2.364828	2.358318	2.337330	2.332934	2.330178	2.330000	2.329823	2.329646	2.329469	2.335023	2.361186	2.361007	2.411594	2.441571	2.477680	2.496454	2.527866	2.541746	2.579467	2.583281	2.616780	2.618299	2.626521	2.668218	2.671739	2.706132	2.749773	3.077731	3.600055
2.482680	2.476760	2.411053	2.404530	2.398044	2.386686	2.268191	2.284920	2.283028	2.306090	2.299324	2.332652	2.332474	2.331437	2.331259	2.333948	2.333771	2.312487	2.312598	2.312422	2.333347	2.358489	2.358596	2.358416	2.349799	2.332748	2.332571	2.350162	2.349985	2.341497	2.345536	2.345359	2.363292	2.411586	2.449993	2.475093	2.525471	2.527858	2.529097	2.572752	2.580980	2.580782	2.612559	2.623359	2.642944	2.686061	2.706126	2.870826	3.128458	3.788928
2.476936	2.476748	2.552645	2.503844	2.400146	2.390221	2.386493	2.352512	2.356557	2.432808	2.339697	2.303364	2.302902	2.342030	2.341853	2.337664	2.337487	2.312765	2.312588	2.312413	2.358659	2.371138	2.358587	2.367291	2.371411	2.419740	2.424142	2.423959	2.419557	2.415362	2.345529	2.364323	2.412622	2.454756	2.475273	2.481406	2.481217	2.502095	2.527655	2.571023	2.579251	2.578194	2.578856	2.629667	2.656120	2.701452	2.811866	2.966875	3.431844	4.326334
2.473772	2.473583	2.500870	2.500679	2.424346	2.390209	2.390028	2.464462	2.464273	2.464085	2.432610	2.314169	2.312924	2.356925	2.356747	2.345679	2.338624	2.338447	2.317165	2.320430	2.366101	2.358757	2.363163	2.362983	2.403041	2.419731	2.424134	2.474557	2.457501	2.457315	2.453116	2.425444	2.433859	2.477998	2.492191	2.481397	2.481208	2.481020	2.501895	2.540092	2.541332	2.560091	2.578848	2.626659	2.656112	2.753848	2.850557	3.275842	3.785685	4.971653
2.473759	2.471565	2.471377	2.437377	2.437192	2.432422	2.466071	2.483461	2.483271	2.461206	2.431452	2.415520	2.340986	2.344249	2.356739	2.356562	2.353519	2.342164	2.341986	2.329149	2.366665	2.365913	2.363154	2.394615	2.397402	2.419722	2.474736	2.474548	2.474360	2.457306	2.516145	2.516240	2.480186	2.498964	2.496482	2.491994	2.489799	2.502078	2.504466	2.511729	2.511539	2.566102	2.581706	2.622638	2.659159	2.726992	2.909031	3.392415	4.353588	6.049291
2.410442	2.410260	2.437551	2.437366	2.437181	2.472553	2.483639	2.483449	2.480391	2.461193	2.414546	2.366941	2.340977	2.344240	2.424284	2.424102	2.353511	2.353334	2.353157	2.384321	2.384142	2.379951	2.397368	2.395466	2.405133	2.409455	2.424117	2.474539	2.488110	2.540627	2.542543	2.542351	2.577988	2.577790	2.496475	2.491987	2.573965	2.573196	2.526657	2.541658	2.558316	2.542929	2.608013	2.641580	2.663166	2.726990	3.060269	3.653970	4.890486	6.716070
2.404090	2.403908	2.410067	2.437354	2.477315	2.472827	2.464613	2.483436	2.463481	2.461181	2.414534	2.366931	2.377072	2.416691	2.423702	2.467846	2.466226	2.466039	2.471011	2.456055	2.455870	2.434588	2.434405	2.422467	2.409629	2.419991	2.474718	2.488291	2.494427	2.534294	2.540426	2.542342	2.563226	2.563890	2.563696	2.584773	2.611879	2.611680	2.588184	2.560795	2.566623	2.566429	2.602903	2.663359	2.749073	2.880659	3.177255	3.910400	5.433859	7.474996
2.400638	2.400457	2.410056	2.477491	2.477303	2.472815	2.464600	2.457531	2.461356	2.456944	2.440437	2.394134	2.393953	2.410660	2.478577	2.478390	2.476769	2.476581	2.475223	2.475036	2.462190	2.455676	2.440725	2.463741	2.489764	2.476923	2.481035	2.486008	2.511117	2.527405	2.531429	2.561303	2.564078	2.569615	2.685315	2.685111	2.616169	2.626292	2.590469	2.596295	2.596100	2.608540	2.654667	2.734937	2.784855	2.912478	3.307024	4.347287	5.826799	8.672253
2.400627	2.400445	2.406604	2.474038	2.472990	2.469075	2.464587	2.461532	2.461343	2.457505	2.452257	2.396991	2.395664	2.393762	2.423421	2.459383	2.477332	2.477145	2.481543	2.481356	2.481250	2.468406	2.468220	2.478579	2.494303	2.481213	2.481025	2.507083	2.506892	2.525676	2.531420	2.542325	2.561961	2.569607	2.628413	2.628214	2.628589	2.649456	2.649252	2.649052	2.650958	2.679190	2.701592	2.759727	2.779973	2.928644	3.477520	4.716781	6.655503	9.404548
2.400615	2.400434	2.379122	2.397958	2.472978	2.470496	2.468876	2.468688	2.468498	2.446096	2.445911	2.396981	2.396801	2.396619	2.425991	2.447959	2.458328	2.477135	2.481534	2.514732	2.512824	2.501454	2.497825	2.494482	2.494294	2.484358	2.484171	2.483983	2.485801	2.506694	2.529691	2.535435	2.556878	2.594613	2.628404	2.628205	2.649647	2.651553	2.651350	2.651150	2.676803	2.701788	2.716321	2.729693	2.771265	2.938677	3.477522	4.891475	6.923785	10.11330
2.400604	2.400423	2.400243	2.399199	2.434754	2.469050	2.468863	2.468676	2.446269	2.446085	2.443607	2.409640	2.409459	2.426164	2.452355	2.452171	2.458318	2.481713	2.505735	2.506982	2.512816	2.506607	2.584299	2.580947	2.534355	2.534164	2.484161	2.483974	2.483784	2.506685	2.531402	2.550180	2.587920	2.634641	2.658667	2.661906	2.708625	2.708419	2.651341	2.645406	2.640331	2.701778	2.716310	2.716100	2.760731	2.955515	3.723198	4.894923	7.111089	10.11332
2.406933	2.403023	2.402843	2.396063	2.406925	2.451726	2.468851	2.468664	2.446258	2.446074	2.443596	2.443413	2.426339	2.455684	2.457220	2.514596	2.501986	2.501799	2.505727	2.506974	2.506786	2.593087	2.581135	2.580937	2.555435	2.555242	2.554190	2.538782	2.506965	2.508784	2.539824	2.539633	2.587911	2.616714	2.637587	2.661896	2.708615	2.714145	2.653439	2.647503	2.642427	2.636492	2.695245	2.695036	2.757087	2.960387	3.723197	5.208860	7.332137	10.60361
2.424327	2.424144	2.396235	2.380852	2.375221	2.410953	2.451526	2.431234	2.399994	2.443769	2.443585	2.489851	2.494826	2.457394	2.514774	2.516306	2.527302	2.503900	2.507152	2.566040	2.593272	2.660580	2.653496	2.580926	2.563861	2.555233	2.554181	2.543074	2.538578	2.510496	2.547845	2.554250	2.583562	2.621293	2.657653	2.724871	2.724666	2.722453	2.722245	2.707987	2.647294	2.638490	2.636282	2.697320	2.757079	2.986197	3.937049	5.275695	7.368017	10.91586
2.462356	2.430472	2.417353	2.387148	2.380658	2.375028	2.374847	2.379516	2.327971	2.342422	2.437265	2.489840	2.494814	2.497205	2.514764	2.516295	2.525572	2.530545	2.566222	2.616665	2.662879	2.662678	2.656167	2.639968	2.563851	2.563658	2.554171	2.553978	2.549194	2.544973	2.547837	2.554242	2.583554	2.623866	2.657645	2.724862	2.758362	2.758154	2.756795	2.783965	2.766833	2.752366	2.703543	2.707922	2.776574	3.046738	4.125988	5.502988	7.599910	11.24306
2.462343	2.462157	2.419454	2.388283	2.386955	2.375015	2.374835	2.315517	2.287886	2.288860	2.348310	2.435923	2.489641	2.489450	2.489262	2.514564	2.520686	2.530536	2.566212	2.663069	2.662868	2.662668	2.662466	2.655952	2.624996	2.563648	2.563456	2.562402	2.557803	2.551288	2.544772	2.646589	2.650978	2.621849	2.644729	2.724852	2.758353	2.756998	2.811545	2.811333	2.782045	2.781833	2.754441	2.761875	2.851655	3.070833	4.212900	5.891399	8.174803	11.59447
2.457453	2.457268	2.455361	2.411798	2.388090	2.386762	2.380846	2.321530	2.288735	2.288849	2.311386	2.350706	2.435729	2.455768	2.457592	2.489064	2.520676	2.528518	2.566202	2.663057	2.662856	2.662656	2.662456	2.662251	2.659183	2.627353	2.576097	2.575329	2.562197	2.551278	2.555389	2.591785	2.650969	2.651339	2.651140	2.712204	2.758343	2.811752	2.799880	2.822832	2.822043	2.781822	2.754431	2.769134	2.923970	3.315838	4.274007	6.310530	8.508855	12.63385
2.457440	2.457255	2.457069	2.396003	2.358503	2.387611	2.387431	2.374579	2.327182	2.310114	2.311376	2.316366	2.339965	2.354439	2.457581	2.465838	2.505749	2.520763	2.534748	2.663046	2.662845	2.718956	2.709285	2.701046	2.693671	2.658971	2.621696	2.604833	2.575122	2.555572	2.561692	2.596366	2.645212	2.651330	2.651131	2.697277	2.743416	2.750298	2.799868	2.822820	2.822605	2.752908	2.756143	2.786624	2.944907	3.384689	4.610538	6.366179	9.258902	12.72484
2.457427	2.457242	2.446492	2.395992	2.360786	2.358314	2.387419	2.387239	2.374385	2.329865	2.316529	2.316356	2.316183	2.351274	2.379581	2.457387	2.502276	2.520754	2.523718	2.572321	2.687507	2.718946	2.718743	2.709068	2.705137	2.682427	2.658762	2.653110	2.636043	2.610353	2.610157	2.596358	2.596738	2.644999	2.674296	2.716227	2.753938	2.753730	2.799856	2.820702	2.753107	2.742371	2.756133	2.820105	2.951790	3.640600	4.803771	6.611942	9.432157	13.15244
2.471787	2.463854	2.463382	2.439118	2.388236	2.388057	2.387407	2.387227	2.374374	2.329854	2.333409	2.316347	2.339394	2.367986	2.376416	2.432052	2.451621	2.513267	2.523708	2.607904	2.648057	2.718936	2.718733	2.709058	2.704265	2.697176	2.704646	2.703008	2.712004	2.640138	2.610435	2.595489	2.596730	2.644990	2.674286	2.722536	2.753928	2.796424	2.799845	2.726622	2.715885	2.656134	2.745597	2.855386	3.177852	3.690624	5.133311	6.827765	9.688319	13.51182
2.535168	2.471588	2.463369	2.439105	2.388224	2.388045	2.387969	2.387215	2.330018	2.329843	2.333399	2.411335	2.411153	2.396193	2.396013	2.403007	2.432722	2.503788	2.589015	2.607893	2.607697	2.663343	2.709542	2.723809	2.719015	2.711924	2.708852	2.708074	2.707005	2.610621	2.595673	2.603514	2.603320	2.670542	2.680876	2.722526	2.725008	2.747397	2.720499	2.720292	2.646389	2.633458	2.664247	2.872023	3.234375	4.105798	5.300229	7.264907	10.42819	14.24574
2.471761	2.471575	2.449843	2.433066	2.403309	2.388136	2.387958	2.387778	2.330581	2.330406	2.382910	2.411323	2.415364	2.410957	2.396002	2.402997	2.453813	2.507795	2.589005	2.593115	2.597140	2.615813	2.709244	2.723799	2.719004	2.718800	2.708841	2.708637	2.680453	2.675948	2.610416	2.618256	2.670738	2.695816	2.695614	2.697238	2.716573	2.721636	2.720487	2.720279	2.703228	2.633448	2.715604	2.978014	3.414602	4.164344	5.864703	7.733200	10.84518	14.69840
2.458261	2.456353	2.448683	2.443614	2.403296	2.388330	2.392169	2.387766	2.358021	2.372521	2.384047	2.390202	2.411131	2.396171	2.403166	2.413892	2.423571	2.502688	2.532032	2.593105	2.594919	2.609490	2.693737	2.715752	2.718993	2.718790	2.718587	2.718383	2.681017	2.680243	2.675737	2.681276	2.696014	2.695806	2.704031	2.711973	2.726709	2.744793	2.720474	2.720267	2.640050	2.633437	2.741139	3.279666	3.713378	4.822602	6.403101	8.781996	11.60154	14.89108
2.456524	2.455191	2.443789	2.392902	2.387923	2.387744	2.383915	2.383736	2.383552	2.383066	2.384036	2.389885	2.396039	2.403335	2.406312	2.413882	2.423562	2.502679	2.544937	2.580610	2.600936	2.657988	2.664115	2.700981	2.716974	2.718779	2.718576	2.718373	2.718165	2.695559	2.695357	2.693909	2.693708	2.702117	2.708235	2.718282	2.751015	2.744782	2.720461	2.657084	2.642048	2.680018	2.790790	3.313246	4.220524	5.238174	7.203159	9.411712	12.38139	16.04504
2.444742	2.355821	2.326068	2.325889	2.291816	2.273108	2.272940	2.321338	2.376058	2.383055	2.390053	2.396208	2.419246	2.423366	2.423472	2.440614	2.494113	2.529794	2.542919	2.575807	2.600926	2.657976	2.664104	2.700970	2.715528	2.716473	2.716557	2.718363	2.718155	2.705307	2.705105	2.693899	2.693699	2.702107	2.708226	2.724587	2.725730	2.706296	2.668180	2.665874	2.668350	2.762575	3.168638	3.641415	4.501514	5.870218	8.231106	10.94961	13.69967	16.92340
2.286362	2.286191	2.286021	2.287567	2.287683	2.292105	2.321501	2.321327	2.361923	2.384478	2.396375	2.455301	2.459710	2.459520	2.436192	2.440605	2.494104	2.529785	2.538030	2.571205	2.638881	2.670320	2.752363	2.716304	2.705758	2.707277	2.716260	2.718353	2.722737	2.722535	2.719175	2.708640	2.700010	2.702098	2.706110	2.707726	2.709449	2.695755	2.668169	2.667872	2.682598	2.801800	3.322781	3.887022	5.185844	6.543202	9.059249	11.59770	14.74310	17.88136
2.286350	2.286179	2.286009	2.285834	2.287672	2.317069	2.321490	2.324761	2.326018	2.330067	2.387735	2.455289	2.459698	2.468695	2.469946	2.466405	2.469954	2.521738	2.565070	2.577910	2.583746	2.670309	2.670110	2.703641	2.703440	2.707266	2.707064	2.716046	2.718134	2.717932	2.708831	2.708629	2.708427	2.706301	2.706100	2.707717	2.709438	2.695744	2.668158	2.667862	2.699524	2.820746	3.322782	4.297666	5.518304	7.361313	9.726193	12.65999	15.90947	19.96042
2.286338	2.286168	2.285998	2.285822	2.287661	2.308979	2.310531	2.299412	2.299236	2.300500	2.321997	2.353774	2.456816	2.468684	2.470223	2.466394	2.518471	2.541776	2.561615	2.573307	2.580866	2.589872	2.670098	2.703630	2.703429	2.708690	2.707053	2.706850	2.702335	2.702134	2.701931	2.701730	2.708418	2.709930	2.710016	2.706943	2.718040	2.695733	2.660110	2.657804	2.699516	2.917583	3.430328	4.358709	5.834008	7.969506	10.51516	13.40056	16.33295	20.00548
2.286327	2.286156	2.285986	2.285810	2.291956	2.293796	2.297850	2.297679	2.299226	2.299055	2.307211	2.357209	2.456805	2.457477	2.470213	2.474337	2.518460	2.541478	2.545789	2.568316	2.583164	2.670000	2.670088	2.703619	2.702556	2.701206	2.707042	2.692197	2.691989	2.691787	2.696178	2.695977	2.701518	2.709059	2.709720	2.709804	2.703287	2.680980	2.660099	2.657793	2.691279	2.925228	3.353675	4.282635	5.685592	7.809500	10.33197	13.56895	16.90692	20.78355
2.275117	2.274946	2.285975	2.285799	2.279949	2.293786	2.297839	2.299392	2.299215	2.302490	2.310934	2.393082	2.456219	2.457465	2.470202	2.478347	2.522470	2.545687	2.564476	2.564573	2.622938	2.669989	2.670077	2.669872	2.702545	2.700907	2.691232	2.692185	2.691977	2.682875	2.682673	2.695966	2.695765	2.701298	2.708848	2.708646	2.692942	2.689583	2.662671	2.659888	2.659688	2.887321	3.096460	4.087597	5.274260	7.443087	10.17191	13.19401	16.49518	20.27905
2.275104	2.274934	2.285964	2.290669	2.290498	2.297999	2.339672	2.379615	2.378655	2.370203	2.370029	2.393071	2.430882	2.466930	2.478519	2.507876	2.543557	2.549696	2.566475	2.566285	2.582966	2.624842	2.659523	2.669861	2.703395	2.697164	2.693231	2.691019	2.676741	2.657581	2.657380	2.663498	2.675645	2.675437	2.677248	2.695716	2.695515	2.692731	2.691660	2.662461	2.687528	2.768663	3.029869	3.667596	4.512513	6.492264	9.346740	12.02999	15.51130	17.70112
2.300773	2.292151	2.291982	2.292668	2.293072	2.297988	2.339661	2.378826	2.387258	2.370193	2.370018	2.390950	2.430871	2.460314	2.466736	2.534720	2.543546	2.568671	2.619097	2.616893	2.624738	2.651958	2.652047	2.669850	2.697354	2.694855	2.693219	2.678947	2.670412	2.657568	2.647892	2.619245	2.625366	2.674565	2.676951	2.677037	2.695793	2.720287	2.885272	2.885060	2.890411	2.922649	3.295310	3.717837	4.185116	5.730480	7.969433	11.04068	13.76478	15.62537
2.423294	2.328052	2.292833	2.293231	2.293061	2.297977	2.343096	2.353261	2.388970	2.370183	2.370008	2.390940	2.430860	2.455996	2.460120	2.471426	2.565018	2.583813	2.617075	2.618892	2.652143	2.654055	2.646965	2.654907	2.676561	2.667562	2.671957	2.671756	2.670399	2.648079	2.563597	2.567901	2.636843	2.677139	2.699052	2.782994	2.923029	3.013176	3.114022	3.423788	3.588450	3.834808	3.930039	4.272458	5.504929	6.259242	7.639185	9.303040	11.31108	14.04729
2.423280	2.328040	2.325080	2.295805	2.295635	2.301025	2.313307	2.384920	2.384738	2.384561	2.382663	2.390930	2.392863	2.428552	2.443141	2.447269	2.486498	2.549596	2.574709	2.616869	2.652131	2.654044	2.655100	2.652885	2.652688	2.661122	2.671944	2.671743	2.671535	2.658692	2.588284	2.614228	2.752962	2.853853	2.987488	3.218752	3.443193	3.671921	4.068278	4.324704	5.097920	5.328298	6.024515	6.280745	6.817983	8.100316	8.881894	10.46533	11.92752	13.89408
2.328201	2.323803	2.295971	2.295794	2.308550	2.311355	2.385086	2.384910	2.384727	2.384551	2.394829	2.394653	2.428728	2.443312	2.443130	2.442950	2.459260	2.486302	2.540949	2.585132	2.646851	2.650873	2.645506	2.645301	2.644243	2.620859	2.619516	2.684655	2.707711	2.742551	2.777959	2.823139	3.029471	3.306040	3.543145	3.881121	4.480764	5.304493	5.835025	6.609601	7.207133	8.094576	8.768925	9.781801	10.48243	11.29515	12.09309	12.84980	14.46267	16.74979
2.316208	2.294913	2.302499	2.306344	2.319099	2.340046	2.385076	2.384899	2.384717	2.392984	2.407583	2.428897	2.443489	2.487612	2.493757	2.493572	2.480731	2.480546	2.486100	2.540750	2.555405	2.646644	2.646448	2.650460	2.654368	2.667380	2.679825	2.719672	2.795880	2.934156	3.003169	3.424392	3.679226	4.092961	4.798462	5.854714	6.301483	7.548323	8.103008	9.401830	10.56300	11.82571	13.40390	14.16205	15.93631	16.89638	18.47849	19.49918	20.46096	21.88918
2.295071	2.294901	2.294732	2.302311	2.324981	2.369153	2.381618	2.381442	2.392288	2.444881	2.444701	2.443659	2.436417	2.436228	2.465583	2.471729	2.490217	2.477375	2.477184	2.500668	2.551177	2.597751	2.695270	2.698800	2.762282	2.764180	2.835626	3.036482	3.224747	3.403398	3.899608	4.499552	5.089169	6.038007	6.584017	8.061931	8.768258	10.25580	11.45129	13.14924	14.78630	16.59155	18.05125	20.72530	22.82314	25.03502	26.71285	27.56527	28.62721	29.88745
2.295059	2.294889	2.294720	2.289946	2.313478	2.357649	2.357475	2.389301	2.441890	2.444869	2.443827	2.435030	2.421633	2.417225	2.417044	2.465387	2.465203	2.466447	2.477172	2.500658	2.562083	2.644854	2.746971	3.034744	3.085093	3.583906	3.777921	3.957157	4.365840	4.633589	5.532207	6.168811	6.891746	7.697834	8.906732	10.13971	11.72255	13.01467	15.35861	17.22813	19.64060	22.48741	24.83481	26.66528	27.81435	29.10711	30.01207	30.39115	31.23894	32.19775
2.295047	2.294877	2.290111	2.289934	2.306269	2.337771	2.337598	2.337424	2.364685	2.364508	2.382434	2.435017	2.421621	2.417212	2.414922	2.414743	2.450424	2.450241	2.457807	2.469979	2.522008	2.662479	3.034965	3.492173	4.104393	4.737188	5.308948	5.546711	5.980865	6.516088	6.938327	8.255992	9.177173	10.26959	11.31333	12.96522	14.78990	16.50670	18.57443	21.59957	24.02630	24.70776	25.95098	26.41129	27.15410	28.31761	29.18395	29.75017	31.23659	32.05286
2.279519	2.279349	2.217531	2.219084	2.288603	2.288434	2.218595	2.233971	2.337231	2.356053	2.360476	2.435006	2.424194	2.415090	2.360056	2.359882	2.359709	2.343802	2.398456	2.441892	2.509357	2.662472	3.433428	3.953838	4.632078	5.667627	6.689319	7.929876	8.523517	8.898966	9.848479	10.32174	11.71964	13.39298	14.77526	16.43869	18.51891	20.63903	21.94751	22.37447	22.77150	23.18746	23.88609	25.12908	25.46736	26.21009	27.36585	28.14496	28.71797	30.28071
2.209800	2.209636	2.186243	2.190097	2.175729	2.175570	2.202857	2.231087	2.244343	2.276213	2.319395	2.344549	2.344376	2.344195	2.363780	2.363606	2.340230	2.343793	2.383010	2.410249	2.497279	2.637754	3.314463	3.953826	5.159041	6.455895	7.652442	9.950044	11.47273	11.84655	12.66669	13.39355	14.77658	15.78564	18.13331	20.17851	20.26954	20.14747	20.08680	21.37081	21.83566	22.23724	22.64986	23.20906	23.23297	23.96429	23.98152	24.34396	25.14404	26.68326
2.201339	2.152599	2.169337	2.169169	2.171696	2.171537	2.202846	2.231077	2.274359	2.278888	2.298281	2.319215	2.344365	2.367393	2.367218	2.367044	2.368307	2.382511	2.384436	2.454801	2.498977	2.637745	3.312340	3.872768	4.908747	6.275708	8.543900	11.22159	12.14820	15.85487	18.39641	18.42499	18.27380	19.14255	19.12805	19.09947	20.17660	20.07063	19.49861	17.98288	17.38902	16.79048	16.58519	16.60960	16.97356	17.37884	17.59877	17.68783	18.35701	18.97815
2.152746	2.152588	2.155505	2.168009	2.167849	2.169415	2.178453	2.208996	2.270037	2.278303	2.295972	2.319205	2.367564	2.378302	2.378127	2.377954	2.389574	2.391507	2.454970	2.487839	2.521959	2.696936	3.339688	3.699413	4.823438	6.250389	8.515111	11.07467	12.84946	15.70294	17.41526	18.39474	18.42330	18.27201	18.20960	18.17030	16.99949	16.18746	15.41488	15.07160	14.34700	14.34585	14.33808	14.60003	15.05823	15.25583	15.72302	16.52059	17.18756	17.93571
2.151586	2.151428	2.151271	2.151105	2.142501	2.139847	2.147164	2.179434	2.208816	2.276182	2.293851	2.316895	2.370035	2.378292	2.384152	2.428174	2.454726	2.529585	2.535144	2.634424	2.789377	3.401425	3.702349	4.433210	5.178365	6.401816	7.564542	9.702143	11.24094	12.95576	15.92635	17.56677	17.65256	17.49141	16.43390	16.29991	16.31704	16.31578	16.36962	16.19368	15.85044	15.36619	15.33077	15.76882	15.93067	16.30167	17.11546	17.77549	18.50831	19.60579
2.147551	2.147393	2.147236	2.138624	2.138268	2.139838	2.147155	2.173092	2.191042	2.220429	2.279356	2.329532	2.370025	2.384318	2.493736	2.546441	2.571552	2.756370	2.985660	3.075062	3.529095	3.880519	4.645072	5.493442	6.706347	7.948964	9.169666	10.49545	11.93806	13.53952	14.36435	16.85357	18.31858	18.42666	18.44200	17.45361	17.40563	18.10096	18.94166	18.94440	18.94300	19.15090	19.32977	19.68116	19.66950	19.66803	20.41405	21.22857	21.28057	22.41270
2.147540	2.147382	2.138779	2.138614	2.139983	2.141265	2.173242	2.186018	2.192183	2.261668	2.293817	2.370764	2.391389	2.513455	2.546615	2.629230	2.913177	3.098024	3.757794	4.178261	4.892873	5.754109	6.364778	7.680578	8.800019	10.20016	11.38441	12.83081	14.11249	14.89935	17.39404	18.94305	19.08955	20.25096	21.67455	23.35667	24.49909	25.14643	25.97589	25.91069	26.55849	26.55084	26.54883	26.51745	26.43562	26.50356	26.61055	27.09399	27.50583	27.80477
2.145417	2.145260	2.138768	2.145790	2.145633	2.176552	2.176395	2.192342	2.221723	2.265879	2.358564	2.379194	2.477770	2.546792	2.629411	2.943561	3.358492	3.864335	4.805946	5.795341	6.854954	7.901798	9.046581	10.69872	12.21931	14.17474	15.79813	17.91482	19.48766	21.96049	24.03237	25.94465	28.21204	29.80829	31.10055	32.78754	33.57567	34.63693	34.63409	33.98727	33.55893	33.49616	33.40262	33.35348	33.35500	33.40590	33.40328	33.36414	33.54649	34.02102
2.145406	2.145248	2.152568	2.179851	2.191478	2.212431	2.189051	2.198091	2.221714	2.312297	2.358553	2.412943	2.520046	2.659351	2.943763	3.358722	3.864605	5.056867	5.985215	7.465779	9.042005	10.34771	12.05166	13.97528	16.41726	18.49718	21.63242	24.46469	27.36975	29.87019	32.41206	33.53248	34.54747	35.77981	36.17770	36.77113	36.88184	37.28180	37.27871	37.19598	37.02638	36.67162	36.36975	36.29050	36.12578	36.12296	35.93875	35.93593	36.18469	36.15739
2.145395	2.145238	2.152558	2.179840	2.195494	2.218459	2.221462	2.221875	2.297682	2.312286	2.413107	2.508719	2.541325	2.694228	3.062543	3.760407	5.057220	5.985651	7.466292	9.284760	11.55735	13.90137	16.03218	17.69072	20.48232	23.76760	27.29879	29.96704	30.56729	31.71230	32.30415	33.75456	34.36666	35.18916	36.00560	36.64646	36.68783	37.08779	37.51822	37.34859	37.34511	36.95448	36.78379	36.32001	36.21285	35.98742	35.96997	35.90164	35.97953	35.98898
2.145384	2.145227	2.152548	2.166085	2.209287	2.241165	2.291652	2.353056	2.367652	2.532473	2.532291	2.541500	2.694424	2.977360	3.474430	4.452023	5.469809	7.045625	9.147510	11.39677	13.79671	16.48743	19.80737	22.52765	25.42778	27.78870	28.42118	28.77534	29.79520	30.37633	31.49014	32.14037	33.56927	34.03564	34.98449	35.68503	36.18950	36.32646	36.89993	36.91589	36.91299	36.74422	36.58976	36.15213	35.97744	35.90647	35.79483	35.80267	35.70856	35.53011
2.145373	2.145216	2.166916	2.168763	2.241317	2.328615	2.630343	2.851263	3.014377	3.014163	2.979818	2.967243	3.070402	3.474670	4.311395	4.876131	6.277531	7.933414	10.19546	13.05709	16.29403	19.73426	22.47267	25.35958	26.58590	26.60269	27.61234	28.06538	28.10971	28.47225	29.51240	30.69648	31.20055	31.35717	31.99199	32.99878	33.15882	33.91562	35.11172	35.27286	35.70713	35.86835	35.86551	35.67503	35.18196	35.21062	34.39859	34.39589	34.30552	33.87920
2.145362	2.145205	2.166907	2.217313	2.310570	2.577748	2.851459	3.574311	3.837356	4.513559	4.513242	4.453685	4.453365	4.459354	4.876463	6.244026	7.335608	8.722194	10.91067	14.08734	17.40739	20.91974	23.90246	24.80690	25.12173	26.28441	26.24437	25.59530	25.63644	25.98903	26.35432	26.90894	27.87948	29.30925	30.04323	30.84590	31.15020	31.28435	32.24552	32.66901	32.97374	33.41650	34.09865	34.14417	33.78662	33.12760	33.14677	33.20843	33.02875	33.02615
2.145352	2.145195	2.174599	2.232180	2.329562	2.577743	3.499371	3.837635	4.836749	6.004339	6.774221	6.978401	6.993188	7.014431	6.973085	7.371193	8.674812	10.67370	12.41262	15.00712	17.93258	21.38838	22.96249	23.66546	24.34070	24.23739	23.40041	23.31642	23.42568	23.69134	24.00227	24.53201	25.54012	26.72248	27.15107	27.90799	28.38315	28.38089	28.94124	29.47301	29.49558	29.88614	30.12926	30.27278	30.52440	30.63857	30.65878	31.44559	31.47860	31.54576
2.127507	2.127351	2.139864	2.174420	2.232007	2.624414	3.499358	4.584740	5.837357	6.788906	9.145763	10.25444	10.73678	10.77608	10.73875	10.82343	10.96372	12.37586	14.81045	17.18666	18.34390	20.54518	21.24969	22.75328	22.72430	22.38557	22.19170	21.49852	21.45648	21.56886	21.75339	22.80631	23.62828	24.52789	24.74606	24.80837	25.47864	25.81586	26.55438	26.57464	26.60708	27.10555	27.47254	27.83781	28.03105	28.27447	28.75203	29.25944	29.39205	29.43220
2.070479	2.070327	2.084957	2.087959	2.156304	2.578667	3.150586	4.434574	5.837327	7.852361	9.905933	11.87254	15.42777	17.75915	17.75607	17.06737	16.76019	16.73679	17.17931	18.24715	18.71298	18.96499	20.52209	20.74507	21.24771	21.20835	20.92733	20.52238	20.04140	19.89177	19.89018	20.67160	21.15051	21.76040	22.25356	22.50266	23.14190	23.72897	23.78194	24.57645	24.71628	25.00479	25.41128	25.83347	26.22267	26.22399	26.74508	27.10302	27.13838	27.45953
2.011244	2.011097	2.073331	2.087948	2.107742	2.179439	2.652333	3.654810	5.162586	7.567257	9.905869	12.35896	16.42473	17.82015	19.49693	20.86022	20.80902	20.29219	19.34191	18.87826	18.73430	18.76399	18.88858	19.73339	19.83975	20.02331	19.96736	19.42676	18.73427	18.46238	18.46091	18.97113	19.34704	19.83638	20.43561	21.20069	21.52175	21.99847	22.75526	23.17678	23.35837	23.87691	23.89967	24.43158	24.76345	25.18973	25.19765	25.31546	25.97618	26.47200
2.011234	2.011087	2.012094	2.105774	2.126144	2.211857	2.320963	2.855082	3.837880	5.762733	8.533975	12.12206	16.05483	17.81998	19.64750	20.90863	20.90672	20.51291	19.58441	19.03469	18.79669	18.79523	18.76689	18.68723	18.87254	19.07856	19.05469	18.90752	18.78391	18.52517	18.29685	18.13987	18.13844	18.63813	18.81082	19.28073	19.95850	20.21445	21.06162	21.72020	22.19776	22.54941	22.68724	23.23598	23.67039	24.59024	24.59680	24.86323	24.90051	25.20305
2.011224	2.006855	2.023687	2.066328	2.110312	2.204080	2.381104	2.645773	3.196969	4.364956	6.202045	9.171908	12.77084	16.11456	19.64729	20.78892	20.78419	20.73044	20.31790	19.56683	19.08003	18.88936	18.83184	18.72274	18.72128	18.98126	19.06917	19.06258	18.91084	18.68325	18.48734	18.30685	18.30542	17.98800	18.09613	18.71599	19.01560	20.03717	20.27088	20.91572	21.23348	21.63825	22.26257	22.61042	22.95853	22.96523	23.57736	23.97894	24.20329	24.65882
2.016969	2.028045	2.023679	2.066319	2.106275	2.208680	2.366418	2.416315	2.736859	3.306425	4.651525	6.562268	9.407399	13.19341	16.68223	19.69742	20.78397	20.73476	20.70384	20.24160	19.54894	19.42290	19.18063	18.85529	19.00946	19.14824	19.14676	19.10221	19.10061	18.94486	18.73541	18.56843	18.41146	18.41501	18.43341	18.84017	19.12391	20.16247	20.37126	20.81796	21.14164	21.48271	21.99585	22.41870	22.72315	22.89060	23.21675	23.85083	24.05924	24.69332
2.085290	2.028036	2.027893	2.028313	2.124015	2.193320	2.305589	2.396160	2.423019	2.736636	3.277672	4.561368	6.471945	9.668727	13.50710	16.98134	19.42593	20.70535	20.65630	20.34725	19.94860	19.62534	19.44271	19.36677	19.43016	19.48871	19.48722	19.45851	19.38266	19.30977	19.22072	18.81692	18.81659	19.18710	19.18561	19.22264	19.68728	20.40027	20.53131	21.06932	21.21653	22.16932	22.18818	22.60065	22.92720	23.26871	23.99638	24.14513	24.80324	25.28012
2.085280	2.085129	2.027884	2.123295	2.161998	2.193309	2.260683	2.304832	2.404015	2.408155	2.519984	3.244024	4.385224	6.328447	9.464462	13.21548	16.73167	19.29841	20.28878	20.28720	19.91048	19.69724	19.45951	19.43146	19.49797	19.57722	19.69666	19.91919	19.91754	19.83555	19.67697	19.46047	19.43432	19.69807	19.70079	19.74459	20.40166	20.65928	21.18325	21.24603	22.36183	22.62274	22.80436	23.49172	23.72444	24.17569	24.65062	25.02533	25.43563	26.03032
2.072895	2.072744	2.080366	2.116090	2.159972	2.187255	2.254628	2.254463	2.269057	2.283568	2.382653	2.519786	3.188911	3.910288	5.591118	8.629484	11.80395	15.19489	17.86044	19.53550	19.69855	19.44637	19.40784	19.49928	19.57854	19.65857	20.01858	20.48157	20.60875	20.70881	20.54146	20.58646	20.48712	20.16614	20.16458	20.40304	20.62045	21.18484	21.69305	22.36336	23.25072	23.38521	24.36525	24.92121	24.94312	25.89769	25.89570	26.37063	26.65396	27.19106
2.064439	2.063138	2.071434	2.112914	2.163416	2.170168	2.170012	2.193066	2.173612	2.191297	2.365084	2.437313	2.524960	2.960117	3.623477	5.132544	7.516667	10.42584	13.85861	16.16089	18.12444	18.73917	18.83386	19.45676	19.60330	19.85395	20.48297	21.06151	21.36469	22.00346	22.00177	21.96213	21.16088	21.00105	20.74991	20.74830	21.18628	21.69467	22.19230	22.92041	23.38682	24.36691	25.04832	25.78623	26.29193	27.30692	27.30484	27.61451	27.61225	28.19390
2.035830	2.063127	2.071424	2.112903	2.112750	2.134280	2.170002	2.169844	2.168236	2.187066	2.193431	2.302482	2.446907	2.578376	3.039319	3.749252	5.342802	7.510012	9.441590	12.68387	15.30218	17.18812	18.83770	19.17716	19.79210	20.37589	21.10236	21.36626	22.04235	22.91069	23.52357	23.53596	23.52183	23.13414	22.09955	21.92727	21.94426	22.19396	22.92197	23.38841	23.86218	24.94304	25.82757	26.45258	28.13515	28.55683	29.14611	29.58197	29.87401	29.87177
2.064706	2.064556	2.080912	2.080752	2.116769	2.116618	2.119346	2.168394	2.168226	2.168068	2.178461	2.197005	2.337419	2.645144	3.104933	3.911289	5.150740	6.254665	8.293445	10.61868	12.94897	15.47804	17.32185	19.21865	19.99551	21.01457	21.33952	22.06944	22.94747	23.60169	23.94460	24.61002	24.70846	24.70643	24.63246	24.17945	24.07986	23.72155	23.71959	23.86380	24.97480	25.87351	26.52380	28.17535	29.14200	30.68548	31.55783	31.55549	32.09946	32.09708
2.073428	2.064833	2.080903	2.080742	2.110139	2.116608	2.116457	2.117455	2.167927	2.167770	2.167903	2.202464	2.357271	2.780132	3.231448	4.140081	5.354815	6.504506	8.522735	10.79891	13.12236	15.72283	17.52437	19.75101	21.12993	21.39842	22.12734	22.59476	23.63734	24.00802	25.17753	25.68493	26.72020	26.75264	26.75073	26.73843	26.54870	26.46992	26.33595	25.95946	26.11879	27.08926	28.33480	29.35563	30.78099	31.83738	33.13548	33.86269	34.08476	34.64422
2.064972	2.064823	2.064676	2.072383	2.097559	2.107293	2.115583	2.115431	2.165901	2.161138	2.167604	2.210891	2.415853	2.780126	3.428836	4.466550	6.141413	7.893023	9.920622	12.53332	15.08891	17.24812	19.91404	21.36775	21.52800	22.51906	22.86360	23.87047	24.44937	25.60917	25.99977	27.47679	27.65360	28.93296	29.34668	29.91468	29.86349	29.70758	29.47878	28.85865	28.61484	28.83394	30.14019	31.09172	32.21400	33.83725	34.36592	35.36486	36.10717	36.87796
2.047593	2.043703	2.064666	2.063931	2.071359	2.096535	2.107800	2.107647	2.139129	2.157960	2.160972	2.212321	2.431378	2.834533	3.577255	5.022793	6.769855	9.076327	11.62038	14.29256	17.51831	20.18867	21.61340	22.71834	23.36896	24.19319	24.91051	25.80525	26.65424	27.59192	28.25832	29.43668	30.14157	30.85952	31.25797	32.26011	32.32772	32.47324	32.44977	32.40622	32.40985	32.53946	32.62940	34.15854	34.86862	35.81142	36.92927	38.06020	38.48265	38.80870
2.043840	2.043693	2.064656	2.063056	2.062907	2.094414	2.097239	2.107636	2.111692	2.138963	2.154633	2.187584	2.431370	3.040064	3.883160	5.363293	7.490140	9.787474	12.83843	16.18077	19.84827	21.83485	23.58868	24.53064	25.80462	26.57042	27.73086	28.64839	29.72507	30.34031	31.16587	31.63512	31.99194	32.42179	33.86101	35.13493	35.15910	35.15651	35.65502	35.65239	35.31561	35.34707	35.50462	35.61453	37.24912	38.07293	38.92459	39.20699	39.74210	40.02650
2.036055	2.035908	2.042099	2.063046	2.062897	2.062751	2.095119	2.094967	2.107462	2.115748	2.131420	2.204283	2.545207	3.089585	3.945352	5.443627	7.660965	10.50946	13.49909	17.07881	20.85657	23.88086	25.26942	26.96644	27.88351	29.04277	30.16881	31.00042	31.99959	32.96924	33.70426	34.30922	34.64066	35.08648	35.76658	36.05159	37.10717	37.61114	38.06601	38.06319	37.82321	37.50943	37.58069	37.88382	38.17559	39.17876	39.20382	39.73257	40.41048	40.46496
2.013682	2.013536	2.020304	2.030700	2.061159	2.062741	1.988747	1.981881	2.082137	2.107300	2.132094	2.221936	2.633910	3.136012	4.195121	6.029500	8.193245	11.59558	14.69778	18.24912	22.05618	25.33561	27.47181	28.81877	30.54648	31.43648	32.10081	33.61454	34.00403	35.38986	36.34082	36.85188	37.46302	37.44336	37.35112	38.31788	38.43863	38.43578	38.58352	38.72756	38.72469	38.75939	38.95245	39.02330	39.30103	39.74170	39.77706	40.32639	40.37911	40.28956
2.013671	2.013525	2.020294	2.020137	2.015770	2.019372	1.982014	1.981871	2.008292	2.096376	2.172870	2.327738	2.767066	3.590270	4.859461	6.504799	9.053472	12.30076	15.93617	19.81219	24.30624	27.47367	28.98248	31.35341	33.21415	34.44359	34.91689	35.70111	36.38398	37.19827	37.41491	38.03466	38.87802	38.86395	39.59483	39.53268	39.35429	39.03606	39.00603	38.58563	38.60114	38.59825	38.75050	38.74731	39.01252	39.36517	39.39202	39.38129	39.88578	39.88282
2.013659	2.015530	2.015387	2.015230	2.015760	2.015617	2.015475	1.996630	2.029768	2.112784	2.288360	2.418206	2.956661	4.242457	5.374391	7.426948	10.29932	13.32024	17.02637	21.49443	25.50418	28.98443	31.25742	33.21635	34.57364	35.32298	35.99084	36.94553	37.37029	37.60049	37.86840	38.64600	38.69642	38.75931	39.08078	39.24353	38.85873	38.79428	38.33469	38.33184	38.36164	38.35876	38.35590	38.47047	38.42817	38.32085	38.42506	38.42219	38.50580	38.73277
2.027475	2.015519	2.015376	2.015219	2.015074	2.015607	2.015465	2.015608	2.047711	2.213871	2.307653	2.592975	3.371077	4.619543	6.094546	8.518053	11.25995	14.19800	18.24801	22.46146	26.95693	30.51946	31.90010	34.51679	35.31887	35.98675	36.63271	37.24461	37.40575	37.56961	37.64780	37.60530	38.37733	38.39548	38.49064	38.71250	38.68793	36.94041	36.87132	36.62539	36.60577	36.69952	36.76410	36.82495	36.73295	36.86148	36.79451	36.62760	36.64130	36.63348
2.041580	2.027319	2.016517	2.015208	2.015063	2.019817	2.019963	2.028561	2.056141	2.234893	2.333017	2.851087	3.874275	5.259837	7.232038	9.637428	12.10371	15.93201	20.22835	23.95816	27.89239	30.67370	31.83171	34.36248	35.19187	35.85975	36.45495	36.48332	37.08583	37.01210	36.93897	36.93622	37.21201	37.20894	37.09537	37.00589	36.40719	36.40448	36.12925	35.66436	35.42317	35.48895	35.75249	35.74956	35.69369	35.66442	35.49757	35.40362	35.14102	34.72494
2.041571	2.027309	2.060934	2.027009	2.028592	2.028450	2.037136	2.053699	2.219775	2.326845	2.512113	3.363435	4.181940	6.025134	8.029401	10.44035	13.56356	17.74363	21.41958	25.91878	28.80605	30.84047	31.88792	33.52245	34.35490	35.10420	35.77316	35.91548	35.87594	35.87328	35.57232	35.56969	35.62707	35.62413	35.28907	35.28644	35.33313	35.33052	35.32592	35.04583	35.11674	35.17674	35.29656	35.51085	35.48429	35.55986	35.43558	35.14369	34.79513	34.72470
2.027444	2.027299	2.027156	2.036795	2.036649	2.039574	2.091133	2.219938	2.307701	2.494996	3.079677	3.888871	5.065243	6.657477	9.153691	11.71369	14.84421	18.71126	22.76019	26.85339	29.43435	30.84024	31.83219	32.99204	33.56340	34.34617	35.09543	35.29652	35.29364	35.29104	35.28841	35.29874	35.24318	35.24028	35.20784	35.20521	35.33005	35.39561	35.13182	35.10172	35.04065	35.09464	35.18574	35.29343	35.50800	35.71987	35.59952	35.17301	34.81291	33.94898
1.922734	1.922596	2.027147	2.026989	2.039708	2.081762	2.167072	2.245245	2.364650	2.916828	3.835922	4.670636	6.143795	7.881973	10.28621	13.11425	16.49133	20.01877	24.34105	28.07691	29.43413	30.87184	31.56617	32.59212	33.56316	33.86597	34.68736	35.07533	35.29337	35.29078	35.28815	35.31538	35.31278	35.30988	35.27745	35.26721	35.34557	35.36607	35.23748	35.12259	35.06153	35.09440	35.16477	35.30246	35.57677	35.81259	35.80264	35.68002	35.01256	34.63296
1.914944	1.914806	1.916781	1.994706	1.998782	2.056107	2.155114	2.253323	2.452799	2.979327	4.015189	5.340375	7.184114	9.445674	11.79455	15.14518	18.04012	21.39450	25.92295	28.50665	29.76993	31.01813	31.62876	32.60485	33.68959	34.06198	34.72063	35.10960	35.34608	35.34347	35.37069	35.61318	35.71712	35.70629	35.70367	35.49590	35.52146	35.47625	35.43081	35.41553	35.38731	35.19529	35.30654	35.52676	35.61705	35.88480	35.87975	35.87712	35.76951	35.18805
1.911474	1.903556	1.900539	1.942592	1.984649	2.003495	2.026557	2.154944	2.360708	2.895470	3.886101	5.340382	7.882061	11.36850	14.21405	17.26080	20.38716	25.04269	27.69555	29.76780	30.92227	31.49283	32.39297	33.73323	34.17048	34.82914	34.90258	35.27069	35.45766	35.77055	35.76789	35.76528	35.75180	36.04292	36.09437	36.23768	36.23841	35.98439	35.98144	36.12854	36.12590	36.12109	36.09535	36.09239	36.29591	36.29325	36.93765	36.96687	36.96449	36.67023
1.899935	1.899798	1.900527	1.919368	1.919229	1.885892	1.885757	1.897723	2.158795	2.419025	3.405958	4.950091	7.601138	11.34919	14.74963	19.54988	24.57232	27.84806	29.39808	30.70629	31.65072	32.55659	34.06720	34.45793	34.94156	35.01421	35.38238	35.54735	36.13710	36.14264	35.92664	36.02366	36.79599	36.69988	36.53312	36.53040	36.92752	36.92481	36.77907	36.77469	36.76974	37.15671	37.15398	37.12677	37.12406	37.12047	37.02131	37.87846	37.90014	37.89735
1.899923	1.838584	1.838455	1.838310	1.765752	1.765627	1.790044	1.816000	1.926776	2.248516	3.038136	4.377722	6.788326	10.05329	14.63439	19.61772	24.89204	28.40436	30.94981	32.11966	33.34128	34.36874	35.27271	35.50386	35.63679	36.22071	36.35960	36.67457	37.39638	37.49166	37.52622	37.52280	37.51015	37.47704	37.38942	37.42312	37.42039	37.33032	37.31763	37.31491	37.50500	37.50223	37.98554	38.32604	38.39988	38.40757	38.26927	38.20143	38.26593	38.26313
1.798606	1.798477	1.784515	1.737955	1.737830	1.758516	1.762611	1.805443	1.891109	2.134626	2.677533	3.926479	5.866936	9.064242	13.29748	18.18540	23.93403	28.63755	32.12176	33.55883	35.32609	35.90454	36.14422	36.07625	36.55987	37.31837	37.72517	37.72238	38.15635	38.20229	38.27765	38.38036	38.91349	38.89599	38.61443	38.53366	38.07621	38.07343	38.08051	37.79424	37.79032	38.34117	38.33836	38.44452	38.54322	38.91860	39.20520	39.48576	39.41746	39.37368
1.801190	1.798467	1.739257	1.725286	1.725162	1.725041	1.754936	1.774004	1.916179	2.206104	2.752188	3.989411	5.896323	8.554070	12.30506	17.13305	22.12681	27.32935	32.62129	35.32845	36.08809	38.07524	38.63773	39.04237	38.86038	38.46947	38.34530	38.33820	38.40334	38.76191	38.97112	39.01174	39.08903	39.01931	38.94440	38.90620	38.90248	39.34439	39.38110	39.04386	39.02817	39.37651	39.37363	39.23024	39.22738	39.58128	39.78056	40.37996	40.37342	39.65812
1.822514	1.819790	1.811880	1.743437	1.734089	1.733968	1.763575	1.800044	1.933089	2.225129	2.858531	4.090888	6.123301	8.739723	12.55197	17.35036	22.30462	27.43429	32.66605	35.91903	38.07773	39.51520	40.62505	40.95023	40.74445	39.81165	38.81404	38.32845	38.32533	38.71611	38.91861	39.09160	39.46167	39.65060	39.96555	40.02735	39.54938	39.38408	39.40767	39.75584	39.78065	39.63718	39.62058	39.59829	39.89557	39.95225	40.76682	40.90430	41.13501	41.00423
1.886636	1.885351	1.883780	1.883636	1.856116	1.855987	1.846570	1.889970	2.040903	2.337058	3.147463	4.575365	6.922655	9.936682	13.59850	17.84188	22.72522	27.93896	33.56435	37.00080	39.47195	40.62775	41.41171	41.82719	41.57785	40.63859	39.83828	39.21946	38.52050	38.55009	38.87281	39.22527	39.65359	40.03544	40.54688	40.51703	40.02412	39.77785	39.81716	39.87057	39.93584	40.01916	40.01624	40.46550	40.37852	40.88218	41.10833	41.11597	41.06632	41.05076
1.980258	1.969568	1.969432	2.071403	2.071255	2.071111	1.915303	1.964363	2.271773	2.837005	3.670834	5.703336	7.902699	11.08829	14.92064	19.91567	24.36889	30.16048	34.81591	38.09047	40.21650	41.37768	42.53617	42.51761	42.31314	41.82146	40.46978	39.71370	39.00277	38.63035	38.65609	39.10358	39.58210	40.18094	40.46079	40.45778	40.45481	39.91408	39.99365	40.24101	40.48922	41.00687	41.76609	42.16011	42.15673	41.18841	41.13854	41.16251	41.15474	41.05048
2.028787	2.028643	2.089692	2.084051	2.083903	2.100769	2.114752	2.336842	2.517315	3.193333	4.478073	6.583315	9.210285	12.69331	16.63932	20.51407	25.55448	31.36796	36.84906	39.32552	40.77941	41.96011	42.44506	42.31588	42.13126	41.73657	41.24274	39.72253	38.92634	38.58410	38.58123	38.93855	39.32777	39.97499	40.01041	40.35978	40.35739	40.16226	40.20879	40.34452	40.63386	41.70173	42.16214	42.15952	42.23733	42.29448	41.94921	41.18420	41.15445	40.77180
2.064652	2.089827	2.117111	2.113485	2.113335	2.135679	2.258087	2.448585	2.970889	3.819137	5.037052	7.340878	10.34424	14.44835	18.12342	23.21001	28.11599	33.47637	37.52258	39.91636	40.54686	41.79338	41.98647	42.06910	41.73932	41.29697	41.09409	39.89943	39.31594	38.50119	38.52173	38.84708	39.26826	39.77950	39.88098	39.89296	39.99867	40.10135	40.10478	40.24734	40.48007	41.54940	42.07304	42.16600	42.33685	42.29057	42.24612	41.91814	41.58583	41.05664
2.188885	2.117247	2.117100	2.116935	2.131780	2.135670	2.214414	2.548184	3.027701	4.292709	6.037948	8.620215	11.64824	15.55475	19.89744	25.15282	30.49598	35.56407	37.88531	39.40578	39.82090	40.52041	41.40239	41.36232	41.29968	41.09675	40.21574	39.85003	38.92170	38.45408	38.49097	38.81633	39.23751	39.41108	39.77527	39.84049	39.82967	39.82462	39.71610	39.81243	40.41733	41.09209	41.81294	42.08195	42.32148	42.33968	42.81691	42.64133	41.84668	41.72691
2.296493	2.178335	2.171854	2.184662	2.135808	2.193629	2.433589	2.929293	3.658434	4.735631	6.795371	9.477048	12.99240	16.71094	21.64577	26.50483	32.63480	35.55418	37.82944	38.76905	39.38841	39.80353	40.44458	40.52135	40.43407	39.90455	39.82304	38.89497	38.57023	38.41183	38.40899	38.78760	39.10862	39.30926	39.77495	39.75171	39.72285	39.61985	39.60329	39.60039	39.87027	40.35087	41.31247	41.72923	42.01103	42.20048	42.41106	42.40796	42.38079	41.81386
2.296479	2.279436	2.254082	2.253906	2.256054	2.387023	2.771059	3.275200	4.220812	5.816687	7.870090	10.91175	14.01550	18.36466	23.14124	27.91838	32.93458	35.49635	36.90763	37.82435	38.76797	39.38519	39.99976	40.05019	39.93142	39.61455	38.89752	38.57309	38.51236	38.40672	38.40387	38.80026	38.82725	38.86686	38.91195	39.22098	39.64837	39.61953	39.61623	39.60008	39.59718	39.82754	40.58952	40.72429	41.14504	41.27335	41.66826	42.11849	42.04891	41.92030
2.296466	2.304865	2.292244	2.256202	2.376631	2.752203	3.149364	3.912111	4.969115	6.835183	9.244832	12.43925	16.11528	20.06259	24.94802	29.71001	34.19347	35.46220	36.86507	37.71684	37.92999	38.81026	39.12725	39.47200	39.39806	38.81049	38.71173	38.57703	38.50724	38.50443	38.51265	38.63587	38.63304	38.62981	38.64601	38.74100	39.21781	39.48582	39.55254	39.52515	39.50958	39.57646	39.70297	40.16222	40.67957	41.14172	41.18914	41.18613	41.37846	41.53501
2.371705	2.371536	2.330366	2.399995	2.752382	3.149570	3.671949	4.929414	6.447656	8.391503	11.20038	14.29572	18.14601	22.08956	27.23652	32.14090	34.23351	35.56395	36.69963	37.67448	37.88398	38.75860	38.84160	39.10706	39.00214	38.90461	38.71140	38.59130	38.53942	38.50411	38.52896	38.67784	38.63272	38.64851	38.68405	38.74070	38.92773	39.30639	39.48200	39.52484	39.47769	39.47477	39.57327	39.76322	39.87928	40.10263	40.12616	40.93825	40.93483	40.89011
2.409961	2.412799	2.445232	2.604468	2.957828	3.667973	4.617624	6.517730	8.388881	10.55017	13.67595	17.09162	21.01638	24.99762	29.88107	34.10540	35.59109	36.45061	36.86569	37.60137	37.83344	38.54861	38.70782	38.80423	38.95555	38.90427	38.90143	38.59098	38.54305	38.55941	38.54980	38.71532	38.71250	38.68656	38.74325	38.75985	38.92742	39.48499	39.52002	39.50750	39.46035	39.45744	39.47159	39.57925	39.74979	39.75902	40.00999	40.06027	40.81809	40.80384
2.429278	2.432857	2.546724	2.851035	3.579618	4.575809	6.157550	8.385284	10.44499	13.73477	17.34315	21.08801	25.22683	30.05426	34.33692	36.64174	36.53958	36.95500	37.60207	37.69105	37.75864	38.21223	38.46955	38.46637	38.56408	38.56124	38.59040	38.61410	38.59932	38.55909	38.55625	38.55345	38.72981	38.74576	38.76241	38.92995	39.14891	39.41104	39.51918	39.47852	39.43337	39.38901	39.37514	39.38285	39.40367	39.24750	39.43826	39.69286	39.68955	39.77627
2.461005	2.520920	2.621450	3.237628	4.197593	5.629281	7.832540	10.40359	13.67063	17.34428	21.27136	25.38311	30.27286	34.49573	37.26151	38.12128	38.70278	38.68740	38.55474	37.76109	37.77963	37.78968	38.20907	38.20592	38.38008	38.47318	38.57004	38.60051	38.58715	38.58860	38.57934	38.59714	38.60167	38.76491	38.83892	38.90066	39.09521	39.25209	39.42099	39.43296	39.45927	39.41324	39.38584	39.17609	38.81141	38.83116	39.23050	39.42157	39.39590	39.62772
2.597009	2.625110	2.945192	3.713261	4.640271	6.635819	9.246840	12.49992	16.16001	20.46303	25.13170	29.79917	34.47569	37.32244	38.16462	38.85573	38.84784	39.06683	39.04867	38.58178	38.35085	38.27528	38.25753	38.23604	38.20493	38.37691	38.56758	38.56474	38.57190	38.61170	38.62945	38.59682	38.72919	38.74300	38.81718	38.83577	38.89755	39.07150	39.12897	39.08439	39.36945	39.33418	39.27060	38.94478	38.81000	38.66786	38.68757	39.19889	39.17925	39.17641
2.629504	2.783450	3.206621	4.147744	5.679063	7.736553	10.84542	14.45660	19.02629	23.44123	28.23018	33.25335	37.23233	39.13998	38.99629	38.90464	38.93710	39.05153	39.04832	38.91035	38.58649	38.58370	38.58086	38.60492	38.60213	38.58463	38.54008	38.53724	38.53746	38.63226	38.62942	38.69759	38.74592	38.78104	38.77823	38.79739	38.79458	38.88122	39.04320	39.29375	39.27077	39.23704	39.20439	38.84464	38.56940	38.59537	38.65064	38.27794	38.22002	38.51935
2.808954	3.004288	3.723118	4.648043	6.415901	9.333681	12.11939	16.77176	20.47550	25.58840	30.46538	35.75841	39.01078	38.99062	38.84695	38.69265	38.68844	38.68559	38.84143	38.87445	38.87160	38.95864	38.86623	38.86303	38.89386	38.88034	38.71007	38.80259	38.79942	38.80941	38.87275	38.88384	38.98209	38.97884	38.77781	38.76481	38.77765	38.77485	38.80331	38.86715	38.87956	39.07437	39.07154	38.77861	38.35699	38.35421	38.12952	37.96259	37.95941	38.03233
3.004489	3.084194	3.782584	5.502012	7.455687	10.09809	14.06840	18.33321	22.69372	27.85513	33.85474	37.91119	38.87720	38.83786	38.60907	38.37453	37.90458	37.81859	37.81544	37.76202	38.42455	38.45729	38.61024	38.73091	38.83145	38.89067	39.05716	39.18164	39.47076	39.55841	39.55553	39.33765	39.27698	39.06373	39.02507	38.92187	38.78778	38.77454	38.69654	38.68358	38.57220	38.58262	38.51974	38.17328	38.18644	38.18367	38.01701	37.93128	37.92811	37.58622
3.084402	3.544743	4.277215	5.912766	8.233916	11.51951	15.16879	19.39010	24.28210	29.93395	35.03847	37.08953	37.62664	38.06730	38.00466	37.18929	37.07049	36.39222	36.36943	36.50557	36.42075	36.47493	36.52726	37.49673	37.83206	38.67023	38.79865	39.08925	39.33193	39.55811	39.55522	40.25082	40.17992	39.83886	39.20794	39.02190	38.92184	38.78468	38.23442	38.15691	38.15725	38.15445	38.11126	38.04798	38.19420	38.19483	37.96647	37.93100	37.63211	37.55493
3.544980	3.632942	4.584062	6.386640	8.940102	12.12628	15.89764	20.31736	25.42224	30.09203	34.86454	35.50859	36.53547	36.62472	36.42574	35.96445	35.62397	35.60554	35.07471	34.97451	34.97192	34.52441	34.58888	34.51462	34.63403	36.24311	36.78089	37.77466	39.05589	39.39214	39.52775	40.16315	40.14743	39.97273	39.80039	39.05206	39.05145	38.67876	38.38171	38.26955	38.04540	37.96206	37.95933	38.22008	38.25147	38.17212	38.03560	37.68548	37.64284	37.56566
3.633187	3.861994	5.077911	7.178584	9.357464	13.39630	17.16010	20.79790	26.39934	30.79827	33.35637	34.84642	34.95401	35.04341	35.08043	35.06604	34.59280	34.48978	34.15181	34.12478	33.60325	33.60081	33.37764	33.37967	33.86805	34.03378	34.70378	36.20466	36.92972	37.72532	38.59549	39.42998	40.04912	39.90091	39.45290	39.06248	38.68125	38.52217	38.46361	38.28074	38.22212	38.06660	38.06387	38.30086	38.36753	38.36478	38.17160	37.73685	37.68206	37.64069
3.862253	4.093984	5.718983	7.988795	11.17400	14.39632	17.70665	22.54807	26.66922	31.09072	33.14449	33.31630	34.14013	34.25680	34.25430	34.25183	34.33178	34.29630	34.29347	33.86255	33.79015	33.64561	33.41319	33.39246	33.33241	33.41691	34.08553	34.79608	35.97215	36.94174	37.65623	38.49225	39.26512	39.30860	39.20126	38.64901	38.46369	38.46653	38.46333	38.46059	38.67580	38.61711	38.57130	38.38785	38.45451	38.45177	38.43656	38.32179	38.33206	38.32789
4.094259	4.743238	6.161540	8.766022	12.07032	15.64034	19.30373	23.56483	28.04955	31.67671	33.19470	33.31371	33.48773	34.18560	34.18310	34.27409	34.40556	34.42952	34.34518	34.13263	34.00995	33.99179	33.76367	33.57921	33.39937	33.67282	33.94948	34.63239	35.35445	35.96930	36.93877	37.53557	38.37856	38.72319	38.57984	38.37161	38.22005	38.41206	38.46306	38.77114	38.90302	39.18995	38.90731	38.86363	38.38483	38.43909	38.42614	38.65075	38.53719	38.43538
4.743556	5.162119	6.817778	9.523006	13.21617	17.04159	21.07695	26.08382	30.10605	32.82499	33.57087	33.68253	33.74926	34.32729	34.32480	34.37096	34.42841	34.50007	34.46590	34.46344	34.61334	34.84000	34.80415	34.21361	34.17249	34.02046	33.95986	34.04383	34.50110	35.22848	35.86903	36.83875	37.27761	37.93478	37.91569	37.91293	38.03637	38.06160	38.39306	38.76075	38.90274	39.20971	39.16457	38.83484	38.62139	38.36489	38.63445	38.63101	38.70800	38.52570
5.162466	5.441406	7.646958	10.51265	14.24862	18.31039	22.78815	27.49412	32.25210	33.87417	34.69626	34.76127	34.56749	34.56467	34.53970	34.90210	35.27575	35.18848	35.44669	35.40632	35.50774	35.48995	35.45066	35.42572	34.49384	34.34349	34.04603	34.04354	33.97919	33.97674	35.03847	35.65099	36.26305	36.38309	37.36656	37.37711	37.52505	37.64645	37.92828	38.36097	38.84187	38.95848	38.90377	38.69621	38.59369	38.59093	38.42949	38.55550	38.55555	38.34085
5.441774	6.203902	8.821613	11.97060	15.88279	19.96360	24.74088	29.90489	34.11834	35.85720	35.85465	35.88910	35.64809	35.64517	36.10033	36.24863	36.19042	36.11876	35.98114	35.88096	35.67421	35.64315	35.50488	35.44743	35.01708	34.49103	34.34072	34.04324	33.99469	33.99225	33.98977	34.13008	34.80516	35.87144	36.29759	37.01053	37.04834	37.06857	37.53232	37.83412	38.02726	38.64875	38.62238	38.45786	38.46584	38.36116	37.98604	38.05896	38.11784	38.09810
6.204322	6.924860	9.497171	13.07934	17.31566	21.75663	26.21610	32.07924	36.08371	37.52413	37.55815	37.55394	37.55123	36.84757	36.84490	36.74374	36.65736	36.58975	36.43100	36.30958	35.88538	35.74850	35.59334	35.50940	35.31717	34.93688	34.72033	34.36359	34.10496	33.99534	34.07050	33.48869	33.64050	34.68372	35.27958	35.52379	35.87693	36.74253	36.99270	37.15895	37.43370	37.41376	37.37780	37.79786	37.79516	37.56701	37.59759	37.69703	37.68682	37.23637
6.925330	7.739808	10.71759	14.26892	18.67649	22.94304	28.20745	33.10003	37.49685	38.30077	38.48174	38.43237	37.92092	37.76635	37.43073	37.21479	36.81733	36.70098	36.51178	36.50918	36.35379	35.99517	35.83540	35.75359	35.68924	35.44053	35.33998	34.80457	34.69723	34.21319	34.16113	33.64263	33.72550	33.76109	34.74183	35.19704	35.53851	35.87412	36.61571	36.87482	36.91031	37.08220	37.07956	37.06123	36.84155	36.62260	36.62503	36.71756	36.95701	36.85221
7.740331	8.901887	12.04141	16.09717	20.17981	24.99892	29.96646	35.27382	37.31631	38.17305	38.37624	38.37351	38.27686	38.15639	37.76329	37.28275	37.20760	36.91489	36.90199	37.21920	36.81604	36.49774	36.23664	36.23367	36.23111	36.18383	36.16235	35.64197	35.57975	35.00957	34.60562	34.60316	34.21834	34.24824	34.79888	35.23122	35.53824	35.76566	35.82739	36.54649	36.79712	36.83934	36.87251	36.61833	36.62494	36.62743	36.10742	36.10487	36.29757	36.51409
8.902488	10.60409	13.88103	17.74441	21.88692	26.90604	31.85646	35.76438	36.81429	37.35575	37.35563	37.36200	37.97446	37.97810	37.60370	37.45270	37.27979	37.27711	37.38997	37.38733	37.33380	37.09193	37.04859	37.15158	37.15365	37.04021	36.37088	36.32336	36.29325	35.99847	35.81283	35.04095	34.65013	34.68204	34.89095	35.36085	35.46772	35.46520	35.61978	35.80126	36.08385	36.57996	36.60024	35.75481	35.75934	35.86297	35.93606	36.00243	36.13126	36.42012
10.63041	12.02789	15.99058	20.03193	24.57266	29.19108	33.84641	36.57716	37.35810	37.35539	37.31403	36.65425	36.62391	36.74887	37.14939	36.95586	37.01171	37.16749	37.17714	37.30030	37.29762	37.72459	37.71707	37.42453	37.38997	37.09248	36.96357	36.37633	36.33097	36.23436	35.87811	35.75211	35.03818	34.77229	34.89069	35.14930	35.15020	35.29037	35.46199	35.60422	35.46184	35.46232	35.09322	35.10899	34.92762	35.93628	35.97282	36.00785	36.05447	36.50498
12.34712	13.84381	17.76220	22.42599	26.73265	32.09184	36.60488	37.51750	37.55328	37.35502	37.15767	36.65390	36.62356	36.48828	36.42659	36.42401	36.45509	36.46177	36.74329	36.78971	37.03009	37.02745	37.21235	37.27904	37.27639	36.96588	36.87528	36.33366	36.27985	36.23406	35.78993	35.10229	34.82466	34.77202	34.89043	34.90148	34.93291	35.18135	35.30693	35.30444	35.34488	35.09546	34.88478	34.92787	34.92542	35.85304	35.93562	36.04454	36.49462	36.75568
14.36438	15.52985	20.28018	24.22552	29.48165	34.94948	37.54867	37.80205	37.79892	37.60415	37.41586	36.94987	36.65090	36.48794	36.48530	36.44880	36.44621	36.44358	36.00560	36.03076	36.43534	36.59262	36.58970	36.38633	36.43035	35.86625	35.68183	35.67926	35.68698	35.68050	35.13782	34.63794	34.40264	34.36685	34.39893	34.49192	34.86055	35.14065	35.18668	35.37083	35.41297	35.20281	35.11343	34.93587	35.75649	35.83997	35.92683	36.07869	36.62235	36.93698
16.70857	18.47676	22.56602	27.25238	33.00107	36.52025	38.00522	38.08997	38.14616	37.89163	37.67345	37.48518	37.07235	37.06929	36.71076	36.67055	36.47526	36.07465	36.00527	36.00272	36.00012	35.96133	35.79462	35.79166	35.63674	35.67417	35.68153	35.72303	35.83591	35.83339	35.26097	34.66239	34.63522	34.39950	34.36416	34.51647	34.84420	35.13617	35.33579	35.58983	35.67121	35.72655	35.83368	36.19031	36.27726	36.27472	36.05513	36.06023	36.19974	36.38428
19.32612	21.12411	25.06632	30.08725	34.87687	38.15025	38.64055	38.47661	38.41581	38.21311	37.99399	37.77584	37.67430	37.67120	37.45796	36.83073	36.82386	36.64210	36.19849	36.14903	36.11592	36.06958	35.97227	35.80519	35.66779	35.68917	35.72532	35.83857	35.85061	36.00630	36.00372	35.36895	34.98327	34.90380	34.90191	34.93979	35.06720	35.43914	35.55573	36.09991	36.16658	36.24985	36.55484	37.17313	37.17052	37.04979	36.33145	36.17173	36.12834	36.30949
21.60722	23.49072	28.79915	33.64953	37.96769	39.00656	39.00098	38.65435	38.51460	38.48032	38.35456	38.28146	38.24226	38.22752	38.22449	38.22180	37.98103	37.81826	37.26933	37.18873	37.17645	37.08540	36.45893	36.29618	36.30944	35.98877	36.06788	35.95980	36.00573	36.36177	37.21970	37.23473	37.12534	36.88950	35.89384	35.35045	35.35926	35.54500	35.64879	36.07960	36.15661	36.65769	37.17274	37.33672	37.82389	37.80344	37.73972	37.68312	36.99455	36.94252
24.03557	26.98981	31.62062	36.72740	38.99594	39.01472	39.01197	39.03263	39.06841	39.06561	39.00952	39.00678	38.73355	38.64166	38.61289	38.58245	38.55176	38.23384	38.10477	38.10181	38.27290	38.15084	37.67997	37.38097	37.11196	36.67997	36.74831	36.77846	36.79154	37.22207	37.60493	37.59439	37.58553	37.48181	37.11656	36.87158	35.99006	35.57241	35.64684	36.07934	36.43729	36.78156	37.07899	37.69719	37.82683	37.82417	37.76210	37.73124	37.60430	36.95087
26.90559	28.47308	34.80327	38.12512	38.94185	38.97449	39.01801	39.03866	39.13464	39.15699	39.10090	39.09816	39.15722	39.14353	39.48309	39.45543	39.25748	39.01686	38.98934	38.96399	38.95780	38.30434	38.05099	37.71327	37.54440	37.43458	37.41146	37.15858	37.19537	37.64435	37.64165	37.63902	37.66191	37.69070	37.47888	37.11679	36.88639	36.22858	36.08161	36.29059	36.43703	36.74938	37.03579	37.64296	37.70368	37.88220	37.87948	37.63574	37.65721	37.49505
30.13103	31.45902	35.97717	37.98231	38.15103	38.86721	38.97137	39.00438	39.11561	39.13147	39.32028	39.31751	39.30424	39.50788	39.50505	39.47995	39.33929	39.01652	39.00397	39.02889	39.01705	38.99735	38.36795	38.36960	37.97268	37.71608	37.48759	37.46444	37.67890	37.78253	38.11287	38.11021	38.10124	38.08647	38.04453	37.54371	37.27635	37.04596	36.71726	36.56722	36.55280	37.04066	37.16494	37.55200	37.67062	37.66798	37.61132	37.63406	37.54139	37.51428
33.26138	34.43032	36.10917	36.48671	37.97835	38.10373	38.15024	38.77887	38.86101	39.03104	39.25772	39.25497	39.30356	39.49932	39.49650	39.39351	39.36381	39.33612	39.32299	39.06868	39.06588	39.06314	39.06035	39.00832	38.74158	38.37873	38.38282	38.28460	38.30038	38.33868	38.36816	38.53799	38.47567	38.21488	38.16587	38.15863	38.02617	37.75103	37.74788	37.26870	37.26610	37.25006	37.31016	37.55172	37.54908	37.46695	37.23666	36.86182	36.79675	36.81649
34.75706	35.51363	36.15038	36.49823	37.17550	37.59758	37.64413	38.16183	38.47910	38.50744	38.50955	38.72995	39.22805	39.29995	39.32626	39.32491	39.40756	39.40474	39.34298	39.26232	39.12310	39.12035	39.30985	39.30660	39.30385	39.30104	38.63108	38.62918	38.55994	38.55725	38.85533	38.82520	38.81740	39.23870	39.00861	38.71628	38.73101	38.53574	38.25576	38.07643	38.01876	37.94627	37.85575	37.77459	37.54372	37.28373	36.86414	36.65099	36.66967	36.79985
36.09451	36.34515	37.14327	37.22181	37.72284	37.70408	37.69296	38.02100	38.21967	38.34335	38.34406	38.34137	38.76273	38.91998	38.94772	39.21370	39.36874	39.42080	39.41755	39.41479	39.35771	39.51268	39.52264	39.41831	39.41556	39.32156	39.30389	39.25090	38.94945	38.93022	38.85716	38.85444	39.26429	39.23839	39.22548	38.71598	38.71498	38.75684	38.54920	38.57872	38.61405	38.67352	38.55327	38.47855	38.04551	37.49192	36.81697	36.60382	36.64002	36.66854
37.21262	37.17605	37.24093	37.73308	37.72248	37.85642	38.04795	38.04750	38.34572	38.34639	38.35869	38.37693	38.82685	38.95071	38.99431	39.21335	39.44628	39.49890	39.56446	39.59368	39.59086	39.57629	39.57347	39.57925	39.58887	39.60706	39.44238	39.41942	39.41617	39.12162	39.11235	39.26083	39.34538	39.26069	39.23534	39.01330	39.01058	39.06947	39.08993	39.08720	39.81827	39.53818	39.14702	38.58889	38.03872	37.65746	36.81586	36.66227	36.60048	36.54789
37.54891	37.48714	37.87749	37.90773	37.90503	37.97770	38.04760	38.34146	38.49684	38.65114	38.65579	38.79251	39.03889	39.19080	39.18801	39.26074	39.52695	39.62435	39.65306	40.00335	40.00051	39.97002	39.96600	39.96271	39.94383	39.94099	39.93821	39.98072	39.86029	39.84229	39.77983	39.72979	39.72703	39.34179	39.28196	39.24971	39.21505	39.21796	39.45326	39.78883	39.79284	39.58503	39.48537	39.14345	38.03843	37.65718	36.86876	36.66200	36.51005	36.51033
38.31642	38.24966	38.11834	38.06922	37.98790	37.97734	38.04723	38.44992	38.63515	38.65813	38.77489	38.99890	39.19736	39.21816	39.25172	39.54320	39.62683	39.67180	39.91367	40.02174	40.59011	40.60162	39.99991	39.96238	39.94672	39.94066	40.12811	40.20164	40.19834	40.19468	40.17368	39.94073	39.93328	39.89102	39.82423	39.97669	40.02365	39.43904	39.45099	39.78853	39.78972	39.62305	39.51699	39.37635	39.00053	38.01401	37.37257	36.87016	36.51262	36.52336
38.78101	38.44307	38.37625	38.17388	38.09192	38.07074	38.45220	38.63782	38.66073	38.77738	38.81358	39.05242	39.19685	39.22665	39.50951	39.62926	39.69965	39.94192	40.02440	40.54798	40.58979	40.58684	40.59823	39.99651	39.95936	40.83367	40.87899	40.87836	40.79377	40.79080	41.09534	40.38538	40.26888	40.19978	40.16039	40.06067	40.03965	39.77253	39.43761	39.43475	39.51954	39.49348	39.44934	39.40803	39.22359	38.71122	37.68879	36.97643	36.76533	36.55425
38.78150	38.77868	38.77586	39.26820	39.22756	39.06804	38.98656	38.97184	38.84061	38.86803	39.05569	39.05510	39.19727	39.37907	39.63255	39.73309	40.09499	40.09208	40.08305	40.55218	40.59018	40.58722	40.58426	40.59565	40.60089	40.88232	40.87935	40.87637	40.87340	40.94959	41.04300	41.00753	40.37282	40.20010	40.12989	40.04287	39.88428	39.77281	39.41497	39.31401	39.36859	39.43806	39.41116	39.34157	38.92426	38.07758	37.72604	36.98484	36.84213	36.65869
38.75181	38.74899	39.27153	39.92388	39.92097	39.88820	39.88315	39.81533	39.56348	39.56059	39.55771	39.55482	39.54871	39.63586	39.72586	40.19641	40.19347	40.11536	40.63340	40.75623	40.59437	40.58760	40.59899	40.60422	40.63639	40.71651	40.87971	40.87674	40.76662	40.72789	40.93149	40.99790	40.20333	40.15461	40.04610	39.88777	39.83774	39.74144	39.43193	39.41237	39.31141	39.36598	39.35603	39.02345	38.35825	38.13885	37.47350	37.13260	36.90028	36.78524
38.68026	38.67743	39.87193	39.92435	39.92144	40.27098	40.30523	40.30230	40.24225	40.06013	39.99192	40.29613	40.30578	40.30283	40.32770	40.34174	41.05090	41.11983	41.32573	41.29168	40.82188	40.70922	40.70538	40.62537	40.62241	40.71688	40.88007	40.76996	40.73121	40.72823	40.72524	40.29636	40.19122	40.11663	39.79441	39.81650	39.81359	39.46901	39.39997	39.24600	39.23153	38.95881	38.47509	38.46165	38.44608	38.34035	37.81858	37.67675	37.24018	36.99611
38.68074	38.93192	39.47540	39.92483	39.99697	40.29958	40.39959	40.44466	40.84065	40.92727	40.90936	40.46698	40.41689	41.02205	41.11501	41.11201	41.16921	41.20596	41.37561	41.34946	41.26976	41.26587	40.78675	40.67263	40.66966	40.83712	40.76568	40.76270	40.73155	40.72857	40.29964	40.19873	40.12977	39.61585	39.61296	39.81441	39.52451	39.31088	39.32554	39.33907	39.18723	38.99712	38.75690	38.73069	38.71298	38.55061	38.60698	38.17296	38.20493	37.76837
39.00877	39.00590	39.54001	39.63752	40.02555	40.40302	40.44807	40.84411	40.99820	41.04616	41.03250	41.00519	41.16224	41.42142	41.77025	41.76719	41.79691	41.43031	41.42726	41.70102	41.69795	41.35878	41.33321	40.91837	40.89314	40.83748	40.78268	40.73110	40.59177	39.94558	39.99591	40.04933	39.94561	39.77237	39.76478	39.67612	39.46250	39.52780	39.54805	39.54517	39.36388	39.44131	39.43844	39.08447	39.08165	39.20201	39.00138	39.03928	39.03038	39.14227
39.86013	39.85720	39.74371	40.20994	40.57835	40.82831	40.86748	41.07205	41.12662	41.39460	41.69126	41.68819	41.81319	41.77374	41.77068	41.76762	41.80260	41.80804	41.84449	42.09082	41.92211	41.69939	41.35059	41.07911	40.94065	40.64006	40.62830	40.62533	40.22990	40.05657	39.93861	40.06831	40.14331	40.09994	40.01186	40.01830	39.96040	39.85104	39.96494	39.87211	39.93769	40.05745	40.24332	40.26596	40.47546	40.46404	40.46114	40.64949	40.64657	40.66073
40.87582	40.77035	40.80251	41.20768	41.24309	41.12382	41.18000	41.13013	41.36177	41.63181	41.66507	41.66199	41.60008	41.72300	41.71994	41.51218	41.48108	41.52607	41.88501	41.88781	42.05310	41.72351	41.23642	41.03439	40.71604	40.59585	40.52036	40.38320	40.37809	40.13479	40.13184	40.24368	40.29840	40.38124	40.46702	40.48954	41.00796	41.05532	41.05236	41.03155	41.00090	41.09424	41.14102	41.21972	41.31041	41.30742	41.43332	41.43031	41.46737	41.49246
41.17614	41.16463	41.23602	41.31702	42.19971	42.77921	42.65977	42.51528	41.99786	41.65131	41.64825	41.66245	41.01741	41.01087	41.00787	40.98349	41.02848	40.92311	40.97046	41.17171	41.17717	41.36028	41.35726	41.36651	41.09060	40.94697	40.83107	40.78262	40.50228	40.61704	40.65389	40.67643	40.99221	40.98927	41.43041	41.44655	41.59179	41.87715	42.01347	41.79561	41.70915	41.74445	41.75575	41.98808	42.34242	43.13914	44.00208	43.98452	43.94612	44.01490
41.35751	41.28608	41.24677	42.20330	42.84934	42.83009	43.05098	42.96439	42.57703	41.93176	41.76762	41.45596	41.13939	41.16388	41.18068	41.17768	40.92213	40.92560	41.05640	41.05344	41.03138	41.05505	41.63825	41.90567	41.90265	41.58426	41.54870	41.43280	41.31755	41.10942	41.10644	41.29181	41.28882	41.65421	41.70346	41.78630	42.11963	42.66360	42.64150	43.75093	43.92304	44.02739	44.00982	44.00663	44.02012	44.11618	44.11299	44.69462	44.69673	44.37244
41.87264	41.86954	42.28485	42.63176	42.82310	42.86692	42.82742	42.79441	42.23726	42.06562	41.58455	41.49008	41.39465	41.54905	41.59817	41.24626	41.24324	41.31786	41.41938	41.53558	41.53255	41.58755	41.98948	42.17607	42.40373	42.40063	42.39879	42.36998	42.58416	43.22412	43.26002	43.25877	43.19500	44.23093	44.26179	44.29163	44.91639	44.91394	44.91068	45.40701	45.39809	45.31107	45.08125	45.01415	44.37481	44.40578	44.69821	44.78109	44.80769	44.74174
43.75808	43.29939	43.26078	43.25756	43.01518	43.08293	42.94543	42.63718	42.43774	41.88535	41.70098	41.52929	41.80187	41.77250	41.81636	41.85434	41.99201	42.27039	42.64003	42.63697	42.63387	42.91208	42.89669	43.57710	44.36874	44.36548	44.95547	44.99908	45.13618	45.52268	45.51933	45.48909	45.42835	45.63235	45.41596	45.37191	45.36450	45.48553	45.55981	45.68459	45.68121	45.58303	45.30805	45.08561	44.83343	44.61568	44.63761	44.81124	44.82613	45.05086
44.30737	43.73837	43.45552	43.63451	43.33969	42.82156	42.81840	42.89468	42.89152	42.79250	42.30515	42.12074	41.92742	41.92435	41.96233	42.75949	43.59159	44.29153	44.52842	45.05900	45.06847	45.33869	45.57824	45.55672	45.50276	45.40139	45.39809	45.48947	45.53724	46.43707	46.43364	46.19790	45.98238	45.87743	45.84920	45.54258	45.48195	45.47857	45.48257	45.68494	45.68156	45.67823	45.66801	45.50333	45.09582	44.84360	44.75015	44.81153	45.10927	45.28719
44.00466	43.90362	43.67842	43.37209	43.37843	43.36675	43.36356	43.36041	43.40907	43.55313	43.59690	43.53012	43.50480	43.50159	43.87412	44.06227	44.96712	45.22370	45.22036	45.21708	45.80711	46.61307	46.43554	46.39149	46.31930	46.45862	46.45522	46.45184	46.43444	46.43105	46.41677	46.50070	46.41292	46.32169	46.02201	45.64418	45.53553	45.47893	45.48293	45.29796	45.68190	45.69984	45.69645	45.66706	45.38120	45.21319	45.20989	45.25620	45.25729	45.84448
44.20591	44.14756	44.08671	43.86263	43.68443	43.68126	43.79150	44.63520	44.64067	44.59060	44.60439	44.71317	44.61449	45.01427	45.05098	45.04771	45.22777	45.68287	45.80711	45.80376	46.60886	46.60777	46.60206	46.47361	46.58102	46.57755	46.50597	46.50510	46.45734	46.46536	46.57479	46.57138	46.56792	46.42980	46.34849	45.99582	45.63594	45.47929	45.44422	45.44090	45.70352	45.72997	45.73857	45.70544	45.70211	45.61575	45.61082	45.60743	45.59092	45.69807
44.80429	44.80096	45.33316	45.29404	44.88095	44.87768	44.89719	44.90271	45.41075	45.90704	45.94672	46.13528	46.11603	46.07507	46.07141	46.06805	46.06462	46.14388	46.14015	46.60789	46.60817	46.96825	46.88473	46.80010	46.72423	46.56966	46.57386	46.49832	46.51271	46.56725	46.64974	46.64633	46.61034	46.59873	46.42503	46.35392	46.14269	45.56232	45.51906	45.58171	45.73366	45.80478	46.17797	46.18659	46.03429	46.03086	46.09821	46.08160	45.63824	45.45448
45.95901	45.90312	45.82718	45.79153	45.77793	45.93250	45.92907	46.12806	46.52586	46.76699	46.99433	47.03384	47.01452	46.89426	46.76074	46.75732	46.93027	46.92655	46.99979	47.07735	47.07383	46.93658	46.92142	46.82223	46.79713	46.70859	46.56668	46.53984	46.51703	46.59243	46.58103	46.57761	46.60254	46.59913	46.53187	46.43987	46.36706	46.14165	45.55934	45.67227	45.76631	46.02195	46.00641	46.00303	45.91971	45.90601	45.90263	45.88981	45.68089	45.58815
46.69193	46.52495	46.52154	46.09541	46.05980	46.06538	46.10034	46.49385	46.49036	46.68964	46.84281	46.98124	46.97722	46.96561	46.96430	46.89435	46.89082	46.97011	46.96659	46.99172	46.98730	46.89008	46.86242	46.91333	46.88940	46.86508	46.84034	46.54292	46.53942	46.57732	46.55976	46.52911	46.24027	46.53245	46.50122	46.42831	46.35835	46.35486	46.02368	45.83484	45.84624	45.85479	45.64254	45.39145	45.31957	45.42902	45.37118	45.16978	45.11371	44.97440
47.06858	46.82735	46.83592	46.83240	46.70688	46.70345	46.66331	46.62457	46.62106	46.61763	46.61421	46.83982	46.96966	47.07917	47.00919	47.00574	46.98312	46.92637	46.79684	46.79340	46.79585	46.77865	46.74415	46.79604	46.80930	46.81162	46.80240	46.62427	46.50146	46.32765	46.24010	46.14457	46.11765	46.06769	46.34959	46.22250	46.02660	45.80164	45.58328	45.47664	45.36248	45.31313	45.12391	44.95213	44.82344	43.83939	42.95574	42.23025	41.85675	41.78409
46.83147	46.79834	46.79490	46.83297	46.74621	46.74277	46.89289	46.78847	46.71122	46.61818	46.59072	46.73439	46.90776	46.92145	47.00912	46.89345	46.86321	46.51702	45.94428	46.39495	46.51295	46.45679	46.45336	46.57059	46.55342	46.19407	46.19944	46.19602	46.04764	46.04424	45.96500	45.92001	45.69233	45.60723	45.56705	45.70775	45.43674	45.12401	45.02956	44.60266	44.17452	43.21793	43.08728	42.97797	41.77758	41.51121	40.86462	40.21622	40.03273	39.38209
46.80248	46.79893	46.73541	46.64648	46.65828	46.74650	46.80058	46.79713	46.79301	46.76963	46.76619	46.84406	46.77820	46.77465	46.77120	46.76277	46.49194	45.92069	45.80207	45.74244	46.16663	46.16321	46.06516	46.03294	45.64331	45.61610	45.33788	45.26274	45.24963	45.23561	45.03297	44.75600	44.63512	44.63873	44.63540	43.96504	43.52503	43.35962	42.99921	41.98091	41.63604	41.19882	40.96621	40.86667	39.59562	39.31781	38.83459	38.28775	37.72130	37.31223
46.70167	46.69812	46.65197	46.50551	46.50207	46.54985	46.60686	46.62392	46.62037	46.54338	46.53993	46.53638	46.53293	46.34504	46.34160	45.85160	45.84810	45.72956	45.59466	45.32877	45.17647	44.68501	44.75169	44.55434	44.20485	43.94600	43.79625	43.96880	43.81954	43.69433	43.60092	43.48956	43.05731	42.39780	41.82372	41.77634	40.84396	40.40419	40.38701	39.02798	38.84662	38.84370	38.24370	38.05785	37.46942	37.46653	36.98706	36.13772	36.13502	35.57631
46.44440	46.40396	45.96677	45.93365	46.30804	46.21932	45.87432	45.87677	46.00768	45.98580	45.97171	45.64180	45.57131	45.50687	45.24850	44.95937	44.96148	44.95814	44.44235	44.38574	43.97826	43.66446	43.65480	42.95555	42.47761	42.35745	42.35428	42.24711	42.07944	42.01219	41.95800	40.95097	40.87132	40.80436	39.50854	39.23722	38.62548	38.33326	38.06431	37.41020	36.87527	36.85044	36.84758	36.01932	35.67411	35.67136	34.69263	34.63243	34.67228	34.61416
45.62849	45.62497	45.01101	45.00754	45.20440	45.19662	45.19313	45.20676	44.44792	44.43903	44.43572	44.31497	44.18692	44.12960	44.08001	44.04008	44.03669	43.88239	43.32873	42.83197	42.55746	42.55427	41.80938	41.29771	41.26738	41.08601	40.97143	40.90241	40.88820	40.16146	39.45931	39.40088	39.34123	38.44715	37.70758	37.10433	36.43540	36.41956	35.85313	35.85043	34.69977	34.69717	34.44375	34.08223	34.09525	34.10365	34.10110	34.14092	34.55334	34.22613
44.22250	44.21906	43.91053	43.86374	43.82146	44.06849	44.06124	43.36277	43.02439	43.15333	43.15946	43.03252	42.94860	42.94528	42.91950	42.91629	42.44172	41.62193	41.09434	40.97758	40.97442	40.89781	40.87716	40.54050	40.06946	39.53502	39.35421	39.11415	39.02564	38.83952	38.43838	38.20750	38.16604	37.23518	36.85372	36.54676	36.44188	35.93473	35.91903	34.87350	34.86229	34.76475	34.75980	34.46177	34.30507	34.30242	34.10132	34.09869	34.28745	34.28481
42.20007	42.17543	41.90837	41.83035	41.81841	41.69785	41.44205	40.70330	40.75731	40.52271	40.54627	40.69179	40.83136	40.82820	40.82515	40.82209	40.78465	40.72456	40.72141	40.71835	40.40885	40.37799	40.20087	39.67217	39.59901	39.35751	39.16980	39.06336	38.19135	37.70452	37.70160	37.30280	37.29339	36.66441	36.59317	36.53284	36.01249	36.00970	35.41726	35.34154	35.06002	34.98302	34.92486	34.71272	34.48573	34.45844	34.44353	34.22514	34.20333	34.15966
40.41392	39.87485	39.71171	39.68368	39.74044	39.73743	39.32796	39.08384	38.97836	39.05271	39.20763	39.31612	39.35619	39.63247	39.96434	40.37120	40.33907	40.30405	40.01181	40.00881	39.96980	39.63991	39.60693	39.56331	38.77082	38.72054	38.62197	37.99971	37.77023	37.60550	37.11196	37.13521	36.81717	36.81441	36.75416	36.33049	36.06795	35.62878	35.43026	35.44656	35.48851	35.38144	35.23361	34.86276	34.72734	34.56562	34.18596	33.90645	33.90389	33.90124
37.94556	37.94258	37.89701	37.82577	37.58171	37.58878	37.61330	37.61669	37.90622	37.90902	38.03881	38.27436	38.30489	39.10798	39.10504	39.18563	39.18314	39.35608	39.40199	39.39130	39.38823	39.64029	39.59138	39.06191	38.84845	38.84543	38.34946	38.15968	37.96500	37.78017	37.27671	37.27534	37.33783	37.01989	36.91525	36.82689	36.41605	36.04510	35.67844	35.65539	35.65263	35.54552	35.30310	35.07272	34.68128	34.38472	33.78932	33.36139	33.21936	33.14685
37.10259	37.09968	37.09687	36.56675	36.59814	36.85072	36.84784	37.54670	37.64205	37.66039	37.69888	37.77385	38.08918	38.37704	38.54667	38.89814	38.91803	38.96407	38.84031	38.83740	38.85783	39.16960	39.16666	39.09115	38.84880	38.72006	38.60850	38.45221	38.21564	38.21277	38.20980	37.95143	37.94848	37.92923	37.64554	37.52062	37.41706	36.91226	36.04267	35.94935	35.54844	35.40923	35.16049	34.79358	34.49725	33.81263	33.26657	32.47236	32.37518	32.25008
36.97796	36.68164	36.55504	36.48819	36.57857	36.60996	36.88025	37.05216	37.62175	37.68718	37.70353	37.72946	38.08958	38.37745	38.49838	38.92147	38.96741	38.97806	38.97502	38.86123	38.85819	39.19205	39.16703	39.16397	39.08858	38.84613	38.76651	38.76360	39.24274	38.93520	38.68509	38.39893	38.18731	37.92953	37.90773	37.77259	37.61197	37.11848	36.79739	35.82848	35.41214	35.19635	35.06763	34.78317	33.93788	33.68642	32.56730	32.37895	32.14804	31.29707
36.72858	36.59493	36.58536	36.56761	36.61315	36.80083	37.05538	37.10015	37.59925	37.76292	37.78351	38.15047	38.20308	38.24974	38.38200	38.49587	38.93241	39.07874	39.29100	39.51611	39.72831	39.72531	39.72231	39.79379	39.79081	39.47294	39.31443	39.25182	39.02293	38.68843	38.63955	38.36305	38.12082	37.90238	37.87661	37.75816	37.60365	37.04402	36.75519	35.76846	35.49303	35.35395	35.07637	34.69734	34.33670	33.68660	32.64135	32.29811	31.28448	30.87012
36.69221	36.58857	36.56881	36.57727	36.83636	36.99762	37.04447	37.24003	37.59911	37.84655	38.26397	38.26181	38.27024	38.31140	38.35182	38.86565	39.01186	39.29392	40.05411	40.05165	40.09747	40.11629	40.16295	40.15979	40.07366	39.82454	39.51899	39.29995	38.80811	38.68764	38.62374	38.39507	38.13697	37.87976	37.85200	37.63650	37.59969	37.04429	36.75489	35.87299	35.71013	35.38728	35.25602	34.86138	34.33691	33.99585	32.80894	32.06368	31.17417	30.43174
36.51176	36.50886	36.54008	36.56635	36.73716	36.82663	37.01006	37.18835	37.56187	37.59668	38.11293	38.25713	38.25422	38.29382	38.58920	38.79101	39.17893	39.35225	39.68309	40.05147	40.11267	40.11667	40.14627	40.14311	40.09279	39.83000	39.64802	39.46275	38.90098	38.81543	38.78181	38.62114	38.22626	37.89591	37.82036	37.63678	37.55638	37.43480	36.97281	36.25646	35.87041	35.42290	35.18045	34.96579	34.42542	34.20492	32.91470	32.27188	31.42786	31.37393
36.04242	36.03957	36.03682	36.38425	36.56882	36.74102	36.82413	36.99125	37.26516	37.51220	37.67318	38.04576	38.22420	38.26719	38.36239	38.72572	39.14194	39.32348	39.34953	39.68047	39.80432	39.98165	40.11401	40.13927	40.09316	40.07734	39.81738	39.81438	39.81123	38.96655	38.88086	38.65430	38.46386	38.22369	37.87751	37.70694	37.58858	37.45618	37.44269	36.35015	36.11956	35.88012	35.42033	35.25460	34.96334	34.42287	33.85933	33.07983	32.44255	31.61653
35.65474	35.68872	35.66171	35.72288	36.38927	36.51519	36.69989	36.84441	37.31116	37.46545	37.66764	37.70946	38.23381	38.26758	38.35852	38.69637	38.97253	39.12474	39.32074	39.34692	39.63732	39.76625	40.00457	40.03875	40.03573	40.03256	39.81646	39.81473	39.81158	39.77633	38.93187	38.92892	38.66034	38.62402	39.00357	39.15071	38.55122	37.80513	37.76785	36.90300	36.13000	36.12726	35.91375	35.71940	35.38228	35.05899	34.52621	34.10847	33.26695	32.92744
35.48861	35.48578	35.56606	35.61845	35.62793	36.30623	36.51270	36.82557	37.25323	37.60579	37.64772	38.21702	38.26017	38.27382	38.35892	38.69677	38.96980	39.02064	39.14778	39.28977	39.33138	39.62420	39.87696	39.87378	39.98289	39.78581	39.45012	39.69426	39.71093	39.74472	39.63081	39.53410	39.64027	39.53524	39.38288	39.19743	38.99261	38.51902	37.87541	36.97397	36.94336	36.43603	36.43314	36.38016	36.37740	35.64041	35.40161	34.95026	34.57581	34.38379
34.40415	34.58703	35.16936	35.19601	35.50106	35.61576	36.37061	36.98673	37.18650	37.50254	37.58424	37.75798	38.19554	38.25751	38.37786	38.70401	38.74825	38.97968	39.04275	39.06322	39.17829	39.32196	39.60032	39.56573	39.14930	38.90989	38.92987	39.29620	39.58422	39.59962	39.59647	39.83853	39.83055	39.81025	39.45922	39.22519	38.97760	38.59205	37.88729	37.82481	37.63027	37.62741	37.10329	37.10275	37.13646	37.20288	37.26036	36.87361	36.15201	35.98413
34.59021	34.61220	35.08679	35.12618	35.48193	35.61617	36.30272	36.86979	36.95859	36.96002	37.50914	37.51123	37.58784	38.03503	38.25499	38.35861	38.66901	38.74567	38.97694	38.99124	39.02210	39.02678	38.88100	38.85425	38.85130	38.89908	38.93021	38.96633	39.49551	39.57984	39.59480	39.83404	39.81359	39.81732	39.77598	39.43373	39.22249	38.59573	38.22031	38.20778	38.19680	38.19389	37.92926	37.96291	37.88358	37.89105	37.95443	38.21433	38.21144	38.20841
34.56156	34.60623	34.82220	35.04756	35.22847	35.49818	36.18046	36.25532	36.49508	36.51212	36.89785	37.19717	37.19942	37.57050	37.88534	37.98490	38.21181	38.33166	38.39479	38.59877	38.60472	38.70615	38.70319	38.71567	38.85166	38.89943	38.93339	39.11368	39.44714	39.56445	39.54841	39.54540	39.78446	39.78782	39.77629	39.71506	39.21344	38.79824	38.55689	38.34324	38.32262	38.32197	38.33051	38.34147	38.27512	38.33831	38.48189	38.49298	38.64526	38.74638
34.43054	34.42266	34.46745	34.56206	35.07066	35.17915	35.85933	36.16817	36.16953	36.34960	36.50972	36.89528	37.09232	37.21014	37.85004	37.84714	38.04669	38.13760	38.28788	38.39221	38.59603	38.60031	38.64266	38.83258	38.86226	38.89051	39.07792	39.31212	39.45596	39.47885	39.46832	39.46530	39.42418	39.42118	39.41816	39.21033	39.11634	38.86201	38.73772	38.58364	38.32260	38.31996	38.68704	38.75912	38.78987	38.81932	38.60338	38.60029	38.64155	38.61383
34.20101	34.14357	34.11233	34.32695	34.32430	34.96044	35.01468	35.72300	36.03167	36.12947	36.34720	36.45958	36.63787	36.95320	37.19804	37.81155	37.78159	37.98552	37.99862	38.15560	38.42394	38.59089	38.59006	38.64274	38.81837	38.85574	39.00831	39.25356	39.39739	39.31621	39.30256	39.29388	39.15868	38.98531	38.97044	38.94974	38.71590	38.69097	38.50282	38.41486	38.31285	38.31994	38.39727	38.75938	38.79012	38.80003	38.81662	38.96067	39.35299	39.19468
33.67062	33.62142	33.77558	33.77283	33.89808	34.03131	34.07981	34.52289	34.56116	34.64854	35.40163	35.65981	36.14996	36.62906	36.88220	37.22457	37.30046	37.29759	37.93636	37.93230	37.93262	38.39577	38.50407	38.51482	38.49041	38.48730	38.76361	38.91616	38.94054	38.93755	38.63616	38.56717	38.56406	38.54042	38.24822	38.22361	38.18131	38.09044	38.15121	38.16556	37.63635	37.72862	37.84327	37.88909	38.50130	38.80029	38.91340	39.26477	39.19806	39.13798
33.29002	32.86458	32.87054	33.23496	33.23240	33.26582	33.30085	33.69768	33.71959	34.35481	34.59979	35.29489	35.50308	36.01455	36.22720	36.69788	36.70309	36.71726	36.98845	37.05382	37.45164	37.49945	37.33067	37.36022	37.57385	37.87126	38.16479	38.16186	38.15877	38.01311	38.01003	37.96462	37.96154	38.03170	38.06729	37.75232	37.64124	37.61104	37.61523	37.11302	37.04297	37.34371	37.87734	37.95108	38.52053	38.94093	38.94508	39.23994	39.10045	39.02659
32.61174	32.62750	32.83949	32.83681	33.01213	33.26620	33.29556	33.33727	33.71854	34.34810	34.66994	35.00708	35.24013	35.29272	35.28942	35.91160	35.90867	35.92295	36.24442	36.81514	36.90334	36.82550	36.84362	36.84061	36.99208	37.06663	37.10032	37.30626	37.28934	36.96693	36.79438	36.79212	37.35988	37.35275	37.34988	37.29926	37.29639	37.31487	37.03796	36.54529	36.97726	37.12903	37.55420	37.98843	38.58762	38.98142	39.21046	39.20401	39.11068	38.46138
32.59770	32.59504	32.67295	32.81877	32.97766	33.23059	33.27562	33.65621	34.22753	34.33516	34.61900	34.70071	34.99030	34.98932	35.06980	35.25051	35.48220	35.47946	35.45332	35.46423	35.64679	35.68850	35.79649	36.38300	36.39210	36.70283	36.72407	36.72124	36.65202	36.64919	36.65046	36.62951	36.35605	36.43843	36.48034	36.58595	36.58313	36.63084	36.46537	36.54555	36.88078	37.08344	37.42133	37.93932	38.65366	39.13982	39.34090	39.25238	39.15649	38.54938
32.49495	32.49228	32.57020	32.67181	32.79355	33.01576	33.11251	33.59539	33.64829	34.21449	34.31077	34.67274	34.98401	34.99820	34.98643	35.12875	35.23037	35.21347	35.16667	34.92941	34.92654	34.99900	35.16681	35.53627	35.76531	36.28577	36.38069	36.55536	36.63759	36.64949	36.62836	36.56164	36.33169	36.35353	36.48061	36.58622	36.63409	36.64725	36.72741	36.82230	37.00140	37.09233	37.47009	38.02021	38.76592	39.25676	39.97699	39.89357	39.27939	38.79347
32.24711	32.24446	32.23628	32.36416	32.41547	32.56015	32.72063	32.93918	33.01439	33.24647	34.09036	34.26328	34.91977	34.93396	34.98395	34.98407	34.96703	34.96431	34.94586	34.80181	34.79895	34.84339	34.83247	34.88288	34.94138	35.14045	35.69730	36.12278	36.55267	36.59273	36.63659	36.62583	36.55894	36.55611	36.61912	36.68269	36.77900	36.77599	36.92697	37.01262	37.02945	37.25928	37.97403	38.76701	39.32676	39.96483	40.06813	40.00376	39.80569	39.49199
32.22274	32.22008	32.17535	32.06879	32.03256	31.71251	31.86572	31.97262	32.16714	33.07509	33.73209	34.26363	34.69186	34.93432	34.93160	34.97025	34.96737	34.96465	34.97395	34.85824	34.82476	34.85191	34.86444	34.86156	34.92234	35.06083	35.22019	35.81354	36.31385	36.69444	36.73830	36.83638	36.83336	36.88915	37.02436	37.07345	37.27512	37.32166	37.27624	37.36831	37.36880	38.23273	39.07756	39.87327	40.11703	40.15422	40.17601	40.13552	40.04934	39.65906
32.23446	32.22641	32.21795	32.10618	31.99446	31.80326	31.55268	31.67811	32.11118	32.74205	33.84925	34.74628	34.76278	34.88150	34.98239	34.97060	34.96771	34.97718	34.97429	35.07924	35.12649	35.14083	35.12252	35.09193	35.09660	35.11667	35.29670	35.93789	36.52132	36.90650	37.34014	37.69967	37.69658	37.67317	37.70115	37.80203	38.34174	38.75299	39.01043	39.10510	39.10193	39.57293	40.24175	40.34777	40.37609	40.60470	40.89738	40.97229	40.51423	39.94316
31.37872	32.21980	32.22966	32.22699	32.05661	31.88145	31.89109	32.02689	32.21515	32.96381	33.88560	35.03542	35.04519	35.13688	35.25788	35.18262	35.14685	35.11182	35.23260	35.34293	35.76653	35.88588	35.88310	35.82150	35.81875	35.84329	35.92000	36.45437	36.86853	37.34351	37.80544	38.37521	38.41892	38.59214	38.63429	38.67073	39.49068	40.14635	40.19255	40.55769	40.67751	41.16328	41.24616	40.96508	41.04672	41.25225	41.24912	41.52761	41.49455	40.67277
31.32959	31.37649	32.26839	32.44927	32.44278	32.22488	32.23637	32.40106	32.96673	33.70720	34.44278	35.09871	35.25605	36.17340	36.17060	36.54174	36.53873	36.53590	36.37582	36.14895	36.14540	36.17245	36.95827	37.19936	37.33715	37.16995	37.16706	37.26391	37.34671	37.68956	37.92746	38.51232	38.59542	39.20193	39.88076	40.15556	40.43521	40.65928	41.03506	41.31012	41.63377	41.83023	41.84092	42.01525	42.11705	42.39222	42.38900	42.25252	42.33519	41.56418
30.97513	30.97256	31.48433	32.43727	32.44713	32.62210	33.76582	33.84141	33.78871	34.32420	34.50607	35.24635	35.53246	36.17377	36.74051	36.99361	37.69715	37.68856	37.42394	37.41310	37.40999	37.14275	37.16111	37.34036	37.47706	37.47397	37.54955	37.61624	37.81850	37.93089	38.38355	38.57761	38.78571	39.42630	40.00640	40.34536	40.66291	41.41203	41.49098	41.86734	42.20832	42.39162	42.47059	42.41842	42.47503	42.49289	42.48967	42.91588	42.82259	42.50515
30.43290	30.68594	31.02267	31.75910	32.62898	33.82740	34.03096	34.84127	34.82312	34.57920	34.92400	35.45729	36.01846	36.73438	36.96342	37.52325	37.52013	37.56168	37.55855	37.24625	37.24315	37.24846	37.21543	37.30629	37.45757	37.47429	37.70756	37.86097	37.89978	38.29975	38.58090	38.78922	39.42965	39.61158	40.02959	40.50407	40.66323	41.49448	41.94741	41.96093	42.40897	42.49841	42.49495	42.63814	43.27644	43.30342	43.45143	43.76694	43.80330	43.68800
30.35532	30.35277	30.68390	31.10707	32.13647	33.84678	34.13301	34.87939	34.99666	34.96419	35.46062	35.94851	36.59272	36.82638	36.82351	37.27011	37.43490	37.40930	37.00741	37.00451	36.95607	36.95317	37.08517	37.17643	37.30375	37.45479	37.70789	37.86810	38.13445	38.31794	38.77728	39.34589	39.63372	39.79571	40.18831	40.47139	40.66355	41.62152	41.64943	41.97840	42.42747	42.51838	42.85963	43.25335	43.25005	43.36353	43.67929	43.72540	44.25331	44.24733
29.90568	29.93739	30.10115	30.28542	31.22293	32.20776	34.13340	34.87978	34.94150	35.43825	36.15675	36.60022	36.44545	36.30577	36.40105	36.44296	36.43990	36.50505	36.52551	36.18340	36.18036	36.13786	35.62047	35.75239	35.92334	36.54516	36.94658	37.76934	38.09753	38.41866	38.53556	39.29226	39.50520	39.92599	40.23381	40.54564	41.00893	41.15897	41.64975	42.24099	42.47970	42.84379	43.22118	44.09023	44.04814	43.58203	43.49275	43.48918	43.44445	43.42965
29.94028	29.93774	29.98897	30.03998	30.19807	31.23277	32.58073	34.33937	34.87726	35.38337	36.29639	36.44868	36.30524	35.85736	35.69120	35.66491	35.54062	35.65686	35.72812	35.73407	35.23409	35.23133	35.19925	34.90324	35.22675	35.98867	36.70503	37.10813	37.83607	38.40567	38.68864	39.57668	39.75199	40.21998	40.57678	40.93463	41.09755	41.23583	41.53291	42.12222	42.42310	42.96045	44.01508	44.04361	43.96250	43.52366	43.17977	43.02308	42.88189	42.65689
30.93694	30.03913	30.10062	30.07945	29.47282	30.22781	31.23052	33.05567	34.31523	34.84577	35.09697	35.85612	35.71781	35.61330	35.39717	34.68622	34.40417	34.42048	34.50914	34.64249	34.77665	35.25286	35.25011	35.34042	35.55507	35.74629	36.64096	37.25373	37.74213	38.64102	39.48500	39.81720	40.31699	40.85776	41.30182	41.24479	41.23956	41.29364	41.48630	42.35152	42.39639	42.73371	43.22619	43.69519	43.66328	43.33655	42.97474	42.61869	42.38811	41.99743
32.40574	31.40555	30.34696	30.21579	30.19423	30.31148	31.07723	32.71990	33.25110	34.11504	34.64441	34.86593	35.04879	35.04582	34.40029	34.23847	33.30998	33.43294	33.56619	34.67041	35.10918	35.58538	35.75103	35.75658	35.75383	35.95153	36.83502	37.81552	38.10834	39.45451	39.97728	40.66666	40.89145	41.74656	42.74418	42.76271	43.57750	43.44831	42.78508	42.40021	42.13179	42.08363	41.98420	41.91493	41.99580	42.05304	41.81202	41.55107	41.44804	39.83683
33.32898	32.92182	32.39001	31.07962	30.62461	31.08020	32.33129	32.65410	32.65340	33.19300	33.19832	32.95436	32.79938	32.86663	33.05050	33.05556	33.34416	33.62517	33.90100	34.91709	35.51697	36.20725	37.25325	37.25017	37.31704	37.42811	38.18526	38.32367	39.62191	39.98092	40.59326	40.76694	41.83081	43.40373	44.27208	44.45358	44.40291	43.92497	43.47721	42.51453	42.08720	41.84776	41.49134	41.00021	40.84652	40.70015	40.55779	39.74389	39.02218	37.81199
33.98036	33.55252	33.08576	32.88530	32.72393	32.58388	32.73953	32.72541	32.72264	32.72994	32.81695	32.82527	32.94261	33.02558	33.32383	33.52136	33.74463	34.00918	34.87815	35.41482	36.33453	37.53879	38.14791	38.75920	39.05323	39.32846	40.28611	40.34055	40.57374	40.65874	41.70343	43.21749	43.48013	43.94602	44.37563	44.43369	44.40326	44.10413	43.80660	43.20659	42.22375	41.61904	41.06090	40.62298	39.42580	38.82632	37.29908	36.43286	34.92849	33.68103
34.39782	34.22987	34.00183	34.06531	34.10292	34.19100	34.13720	33.99561	33.41341	33.15512	33.15156	33.25735	33.31646	33.55102	33.80525	34.02826	34.35781	34.88140	35.46692	36.38871	37.57585	38.36192	39.38607	39.74430	39.74129	41.11045	41.67838	41.86444	42.48201	42.95778	43.67897	43.47400	43.47035	43.47431	43.72438	43.73510	43.73170	43.98915	43.72754	43.25779	42.75908	41.69669	40.84349	39.37247	37.95792	36.82476	35.05991	33.69086	32.85206	32.25319
35.09096	34.78059	34.35945	34.19674	34.24113	35.31580	35.78853	35.78574	35.47243	34.66947	34.37621	34.32891	34.42632	34.80198	35.37948	35.51646	35.81586	35.97129	36.72454	37.57934	38.12860	39.39066	40.14014	40.74863	41.07287	41.79404	42.03161	42.49646	42.67827	42.78826	42.68959	43.33292	43.26118	42.66454	42.66120	42.50500	42.50168	42.41330	43.20223	42.79546	41.86626	40.84723	39.32141	37.89398	36.79043	35.06289	33.01381	32.32887	31.36898	30.75380
35.84909	35.21601	35.03716	35.03420	35.31898	35.82599	36.17063	36.81855	36.82425	36.82139	36.66914	36.44277	36.63983	36.61564	36.61282	37.40415	37.55720	37.55433	38.03743	38.13214	39.05304	40.06057	40.67142	40.91573	41.39820	41.60354	41.60030	41.79721	42.28259	42.36238	42.31187	42.16390	41.44212	40.95480	40.81048	40.69818	40.65558	40.51494	40.78812	40.65847	40.14909	39.03402	37.81248	36.79357	35.05363	33.01859	31.91464	30.93395	30.51044	29.87676
35.91758	35.69242	35.67467	35.78535	35.82921	36.17410	36.91858	37.13435	37.28916	37.65123	37.85030	38.23966	38.34296	37.74602	37.79978	38.50865	38.53804	39.12373	38.96287	39.04730	40.05467	40.53555	40.63750	40.48851	40.85578	41.00105	41.19288	41.30124	41.33174	41.35934	41.75422	41.70402	41.06974	40.89015	40.70194	40.53322	38.59664	38.59333	38.40887	38.03833	37.51991	35.74210	34.63189	33.97350	33.00829	31.91735	30.95349	30.55071	30.54830	30.42949
35.72594	35.72291	35.78881	35.88985	36.24820	37.08366	37.28357	37.40335	38.16433	38.79858	38.90008	39.10678	39.24115	39.81933	39.79074	39.74366	40.56257	40.40395	40.54621	41.27343	41.55825	41.23009	40.63425	40.12916	39.92035	39.33078	38.67756	38.83125	39.04927	39.23684	41.13583	41.70437	41.39593	41.21631	40.90112	40.28206	38.38798	38.22253	36.83693	35.90590	34.97474	33.87491	33.48826	32.54045	31.67982	30.95611	30.64618	30.64357	30.62302	30.58158
36.13634	36.13330	36.14429	36.35245	37.03090	37.53375	37.74517	38.81717	39.07006	39.12283	39.46537	39.48235	39.97671	40.22300	40.34583	40.68585	40.47345	41.49221	41.26826	41.22129	41.04901	40.63783	40.09922	39.09254	38.48933	37.60160	36.40219	36.70213	37.01792	39.02103	39.16473	41.51190	41.26008	41.00304	40.73699	40.07341	38.15578	36.68787	35.76583	33.99724	33.46049	33.14742	32.34980	31.56622	30.96731	30.47390	30.47150	30.64375	30.64134	31.37391
37.80370	37.67239	37.37939	37.46317	37.88093	38.29344	39.02262	40.03363	40.59448	40.73009	40.65180	40.64840	40.60594	40.87989	41.88093	41.54861	41.25624	40.90667	40.85694	40.65540	40.14874	39.22013	39.18811	37.75000	37.20019	36.21960	35.60437	35.51474	36.27034	37.01538	38.99337	40.38636	40.75016	40.51955	40.14946	38.79148	37.28641	36.00949	34.00018	32.57043	31.80986	31.81010	31.18837	30.90433	30.57512	30.53537	30.58957	31.29500	31.40312	31.40695
39.88803	39.51090	39.30274	39.44212	39.53273	40.15129	40.16761	40.59572	41.16863	42.03857	41.98394	41.83597	41.66104	41.55418	41.44965	41.16125	40.87741	40.58547	40.30901	38.76358	37.85690	37.62023	37.59086	36.88766	36.26272	36.22049	35.56556	35.40808	35.64608	36.24818	37.94717	38.60051	39.79893	39.56697	38.88869	37.65694	36.02676	34.55843	32.57608	31.79013	31.09874	30.71228	30.24099	30.57773	30.53761	30.85023	31.31189	31.33605	31.40330	31.38449
40.47506	40.00176	39.65308	39.74342	40.48497	40.86577	41.54036	41.53714	42.04232	41.98769	42.16770	41.95626	41.37790	41.17032	41.04896	40.48407	39.92575	39.15266	38.72704	37.07940	36.36444	36.36159	36.35874	36.40625	36.33310	36.22081	36.21796	35.47358	35.53321	35.62968	36.69815	37.38508	37.76432	38.00828	37.66049	36.02989	34.56166	33.36033	31.97177	31.07895	30.72272	30.32871	30.26444	30.26204	30.70100	30.85041	31.27522	31.31363	31.38736	31.18567
41.07389	40.63776	40.59938	40.96753	41.04976	41.32840	41.39434	41.69077	41.81687	41.96772	41.80965	41.73796	41.17429	40.99154	39.95110	38.73316	38.65284	38.04697	36.74575	36.55342	36.39628	36.55173	36.54887	36.54639	37.08580	36.99897	36.74038	36.16041	35.42862	35.58035	35.52803	36.15795	36.27420	36.18225	35.78627	34.56467	33.39510	32.59429	31.20785	30.70290	30.29730	30.30318	30.25329	30.22226	30.67354	30.83869	31.05965	31.20014	31.17082	31.20727
42.45708	41.86213	41.78223	41.61425	41.31421	41.26856	41.21530	41.23693	41.12337	41.26031	41.20831	40.53044	40.40873	39.48341	38.86992	38.82417	37.92184	37.35376	37.00663	37.03519	37.19033	37.19417	37.93312	38.00582	38.04954	37.96261	37.13533	37.02797	36.03769	35.34621	35.18908	34.79933	34.55161	34.47540	34.24899	33.39432	32.59367	31.27678	30.65225	30.45789	30.19003	30.24072	30.19083	30.18700	30.62751	30.67106	30.83641	31.05518	31.11768	31.22106
42.67717	42.42464	41.98532	41.57159	41.43610	41.00201	40.87663	40.69604	40.52880	40.04047	39.28845	38.72808	38.66794	38.76246	38.77851	38.19096	38.18769	38.00999	37.46323	37.45786	37.48104	37.98551	38.11256	38.22360	38.65480	38.39591	37.81971	36.91689	35.88853	35.24356	34.72784	34.04249	33.77079	32.78271	32.14582	31.28633	31.24087	30.74510	30.46053	30.43958	30.19023	30.19364	30.17663	30.17422	30.18479	30.45045	30.45341	30.66910	31.13148	31.29071
42.86242	42.67476	42.04479	41.36176	40.89007	40.64646	39.98495	39.10717	39.09583	39.09271	37.95930	37.27741	36.74792	37.01081	37.50265	38.19137	38.18808	38.19300	38.18971	38.24215	38.68397	38.68092	38.61205	39.01593	38.83533	38.48362	37.81651	36.76774	35.63231	34.73116	34.04548	33.31310	32.83209	32.15345	31.30063	31.06670	30.74800	30.64249	30.44223	30.10876	30.16455	30.23531	30.26019	30.25778	30.26267	30.50252	30.52676	30.71612	31.20936	31.50864
43.00792	42.38396	41.71823	41.07507	40.44982	39.56902	38.26485	37.83912	37.83582	37.60122	36.61652	35.85496	36.29491	36.66926	37.07637	37.36622	38.19640	38.19339	38.88107	38.95049	39.55549	39.47042	39.40128	39.22031	38.84464	38.59293	37.72380	36.15562	35.31296	34.59318	33.37191	32.83522	32.16307	31.64088	31.10396	30.74387	30.64539	30.44572	30.11222	29.97206	30.24331	30.51682	30.60068	30.45659	30.59221	30.53964	30.90561	31.00188	31.51154	32.15590
42.71711	42.12897	41.43154	40.59874	39.43109	38.05132	36.72644	35.93046	35.46011	35.63695	35.85846	36.14215	36.34438	36.73405	37.08557	37.38776	38.08176	38.88482	38.83558	39.40612	39.41549	39.22494	39.21955	38.84806	38.74798	38.00257	37.30888	35.95583	34.78556	34.29501	33.05254	32.16615	31.64366	31.16017	30.79410	30.64806	30.52058	30.29992	29.91708	30.03848	30.28132	30.60353	30.97648	31.40416	31.29937	32.39233	32.38973	32.19180	31.87839	31.91758
42.46212	41.94767	40.79202	39.61911	38.23423	36.73376	35.83812	34.85078	34.90136	35.52209	35.77517	35.90056	36.25430	37.00119	37.59132	38.01291	38.88829	38.84787	39.08086	39.03775	38.93876	38.47892	38.42308	38.41460	37.90819	37.31219	36.00582	34.78976	34.35136	33.05571	32.59721	32.11526	31.13795	31.03876	30.66679	30.53856	30.25373	30.25106	29.90495	30.03869	30.26920	30.82100	31.40686	31.75028	33.09165	33.05216	32.41663	32.09386	31.40875	31.40800
41.95185	40.65823	39.82222	38.42696	37.32147	36.66084	35.72128	35.06650	35.06347	35.54575	35.79571	35.86720	36.37092	36.90230	37.24614	37.88957	38.64659	38.73877	38.91493	38.80686	38.48235	38.30238	37.67680	37.39781	36.09646	35.84704	34.87568	34.27390	33.23841	32.63122	32.05116	31.44363	30.99440	30.66948	30.56417	30.32083	30.29570	30.27772	30.04101	30.04486	30.14149	30.74804	31.32992	33.15918	33.30353	33.05235	32.90380	31.27984	31.17872	30.80913
40.32856	39.58169	38.44703	37.51896	36.95162	36.90385	36.95510	36.02187	35.96539	36.04663	36.18528	36.48433	36.75029	37.09998	37.10554	37.74897	38.13306	38.68638	38.65466	38.58205	38.24879	37.54684	37.19072	36.04575	35.85052	34.87878	34.06903	33.34454	33.14535	31.55675	31.39131	30.93610	30.64126	30.31381	30.31847	30.33423	30.33180	30.04866	30.07377	30.04507	30.14466	30.62033	31.15825	32.29108	33.04638	32.85900	31.77142	31.02796	30.31053	29.88345
39.26949	38.20017	37.33852	37.39370	37.26492	37.14452	37.09478	37.11536	37.66928	37.67614	37.89263	37.82490	37.84535	37.70157	37.60002	37.59701	37.61930	37.88783	38.37404	38.16487	37.53262	36.92606	36.10642	35.27080	34.76189	33.96654	33.27489	33.10913	31.55955	31.38436	30.92885	30.31416	29.95838	30.04759	30.06560	29.98606	30.05152	30.07639	30.07399	30.10242	30.10431	30.80290	31.01520	31.16356	31.71032	31.68113	30.35799	30.06207	29.30310	29.26223
37.51830	36.98951	36.99905	37.31958	37.40259	37.43998	38.34967	38.50558	38.46678	38.68406	38.60124	38.84539	38.76368	38.26646	37.55508	37.41922	37.41250	37.33154	37.40094	36.73559	36.50108	36.09661	35.18460	34.82553	33.94971	33.40915	32.47908	32.07953	31.40394	30.83077	30.31684	30.02221	30.02016	30.06824	30.13958	30.08138	30.07897	30.07632	30.19934	30.14927	30.48368	30.67035	30.72445	30.64535	30.27942	29.76954	29.15313	28.48485	28.48254	28.54135
36.24128	36.70314	36.91620	37.32003	37.40304	38.35348	38.88486	39.51239	39.34293	39.24188	38.99562	38.68719	38.52632	38.10825	37.32876	37.20628	37.17176	37.06861	36.45004	36.44709	35.58146	35.17924	34.82894	33.93832	33.41242	32.48198	32.08409	31.35282	30.78608	30.46048	30.27462	30.18149	30.15680	30.25517	30.26323	30.19474	30.19231	30.46315	30.42950	30.41901	30.30718	30.30473	29.97369	29.51642	29.31083	28.65654	28.33161	28.39049	28.44132	28.53504
36.29452	36.74530	36.93753	37.26685	38.03502	38.38037	39.48083	39.45281	39.20387	39.04538	38.88452	38.41834	37.94493	37.24164	36.64482	36.31382	36.03978	36.02523	35.39421	35.22015	34.64994	34.60938	33.94165	33.12505	32.60175	31.96288	31.35562	30.78907	30.50858	30.52730	30.39289	30.41342	30.41072	30.40146	30.25296	30.25028	30.43373	30.32322	30.12987	30.06629	30.02702	29.84887	29.05892	28.34382	28.18452	28.18200	28.34947	28.45634	27.95250	28.11647
37.08822	37.02423	37.26263	37.67794	38.30217	38.46428	39.40945	39.16936	39.04896	38.84436	38.41508	37.94840	37.24535	36.53996	35.94038	35.67080	35.16224	34.83050	34.30200	34.06732	34.06426	33.66798	33.13484	32.62736	31.96375	31.34736	30.82626	30.75043	30.53001	30.57181	30.56909	30.90408	31.07139	31.00447	30.60403	30.29652	30.18163	29.99352	29.94337	29.67914	29.06074	28.24314	28.24059	27.55680	27.61540	27.84641	27.95356	28.10641	28.17870	28.34868
37.72831	37.65149	37.68172	38.37889	38.36054	38.50583	38.72673	38.66219	38.65062	38.31588	37.82816	37.21867	36.54361	35.94366	35.39669	34.74766	34.70141	34.30540	33.94269	33.70660	33.51672	33.15117	32.40200	31.60230	31.37314	30.95461	30.83552	30.45048	30.53026	30.56355	30.97061	31.22050	31.18990	31.05933	30.78629	30.11846	29.90329	29.63135	28.69658	28.65194	27.99473	27.68407	27.43728	27.49646	27.59707	27.73507	28.10907	28.20615	28.35340	29.06722
38.91927	38.87807	38.81421	39.05310	38.92157	38.71332	38.24344	38.00763	37.90631	37.82512	36.93983	35.60615	35.16111	35.10034	34.75082	34.70487	34.30852	34.01332	33.75648	32.95969	32.55156	31.92721	31.66076	31.41708	31.22080	30.99374	30.47863	30.44528	30.46241	30.86556	30.92659	31.08568	31.06501	30.84600	30.20367	29.89822	29.16030	28.27020	27.38984	27.35388	27.35141	27.34917	27.41040	27.21433	27.31211	27.81959	28.20882	28.35584	29.15419	30.00411
40.08477	40.02045	39.89290	39.58461	38.90027	38.56334	37.96517	37.44472	37.16267	36.00830	35.15049	34.95832	34.71648	34.43953	34.40580	33.64014	33.57752	33.57280	33.02796	32.62772	32.02602	31.86337	31.47183	31.35137	31.25825	31.00620	30.47888	30.44553	30.39825	30.44105	30.73308	30.79437	30.68637	29.99548	29.10847	28.51497	28.17531	27.36454	27.20089	26.91491	26.91247	26.95256	27.15504	27.31449	27.49341	28.13806	28.66817	29.54707	30.16308	31.67748
39.98960	39.78932	39.68022	39.27570	38.40768	38.10593	37.37722	36.35301	35.82422	35.17189	34.99505	34.43664	33.87152	33.39281	33.36087	33.20754	33.01085	33.00816	32.65083	32.32270	31.97421	31.93074	31.80546	31.72847	31.37383	31.29895	31.00110	30.44630	30.42937	30.27164	30.19407	29.69131	29.66433	29.11106	28.51776	27.63685	27.36721	27.17963	26.68081	26.69291	26.79009	27.12015	27.39031	27.70134	28.39824	29.12296	29.92999	30.37731	30.99557	32.49551
39.62961	39.51021	39.18263	38.31729	38.09841	37.38103	36.25389	35.78301	35.20124	34.53965	34.47786	33.72805	33.42663	33.33904	33.31617	33.20787	33.01117	32.65409	32.32564	32.03500	32.03211	31.99044	31.94697	31.80288	31.72619	31.29922	31.27155	30.61123	30.27092	30.11045	29.29620	28.74439	28.38908	28.10799	27.63956	27.31205	27.03214	26.68728	26.69526	26.78652	27.06542	27.50933	28.11661	28.40072	29.12574	29.93259	30.41752	30.99825	31.91374	33.28616
38.67039	38.10200	37.90519	37.87137	37.28627	35.96290	35.72868	35.20481	34.56895	34.39682	33.96072	33.55360	33.46331	33.36691	33.33666	33.27052	32.76804	32.67059	32.39718	32.32770	32.33302	32.56108	32.45201	32.38092	32.04356	31.70260	31.13588	30.43859	30.12346	29.58911	28.67095	28.34101	27.42804	27.08238	26.67291	26.67048	26.68989	26.81462	26.92902	27.07976	27.55803	28.32228	28.58595	29.86430	30.31198	30.67293	30.99966	31.85549	33.17810	33.73494
38.09951	37.59756	37.53253	36.27803	35.96539	35.27374	35.20808	34.57104	34.42356	34.01986	33.97585	33.57524	33.57251	33.46063	33.45791	33.44910	33.10402	33.03901	32.94355	32.94088	33.18303	33.24069	33.16618	32.97447	32.34283	31.64927	31.04248	30.34052	29.78937	29.35822	28.40530	27.43075	26.67554	26.52933	26.22464	26.23768	26.45555	27.01513	27.25036	27.84428	28.92734	29.26309	29.97049	30.63572	30.77095	32.13765	33.01746	33.57546	33.70325	34.06722
37.56939	37.53604	36.30787	35.72099	35.18416	35.18128	34.44050	34.39548	34.22803	34.00254	33.89692	33.89385	33.83674	33.83368	33.65326	33.68715	33.68683	33.62930	33.62627	33.75949	34.44650	34.24730	33.73257	33.29268	32.85994	32.12040	30.85382	30.24788	29.56052	28.91029	27.63077	26.70046	26.27623	26.21212	26.28913	26.41448	27.02279	27.38316	27.92988	29.17024	30.08048	31.77448	32.32663	32.48433	33.44765	33.47560	34.08709	34.13765	34.07047	34.19036
37.37328	36.73661	35.74198	34.89056	34.88771	34.47809	34.47021	34.47875	34.41582	34.00859	33.99757	33.96149	33.96241	33.94398	34.33722	34.47382	34.56127	34.82174	35.09055	35.83738	35.76898	35.57648	35.15871	34.88064	33.20295	32.42850	31.82562	30.12750	29.53245	27.82320	26.71773	26.17777	26.17537	26.29148	26.41707	27.02518	27.49509	28.28403	29.51393	30.73742	32.04434	32.85811	33.83370	34.69864	34.69581	34.56519	34.51798	34.61874	34.60040	34.68459
36.75431	35.34315	34.93758	34.91537	34.49574	34.28090	34.48280	34.54613	34.54300	34.48038	34.07488	34.07179	34.14736	34.37812	34.53459	34.58319	34.82491	35.07844	36.48194	36.47898	36.37067	36.55551	36.34872	34.99048	34.43294	32.81883	31.70639	29.98622	27.82572	26.75537	26.71792	26.18483	26.24874	26.41943	26.98526	27.49751	28.79479	29.65902	31.12549	32.73023	34.35769	35.08544	35.26539	35.42424	35.50141	35.41288	34.95851	34.95538	35.46622	35.79307
35.25920	35.07226	34.98342	34.84140	34.66038	34.52966	34.68180	34.82590	34.89456	34.91983	34.92069	34.95813	35.01179	34.57484	34.62344	34.82840	35.65231	36.48559	37.00272	36.90206	37.18956	37.20411	36.92372	35.75343	34.45234	32.70760	31.27975	29.18713	27.08490	26.70807	26.75105	26.76313	26.72359	26.94578	27.70914	28.78711	29.76885	31.12822	32.78788	34.63835	35.66494	36.44366	36.63827	37.31480	36.83853	36.09317	35.96476	35.94195	37.33086	38.33764
35.15511	35.14976	35.17561	35.11493	35.11973	35.17279	35.19572	35.34616	35.39093	35.56835	35.95514	35.96354	35.71425	35.77300	35.80760	35.91140	36.64364	37.00643	36.99484	37.60491	37.43568	36.97478	36.38858	35.59965	34.30921	32.32450	29.88624	27.16937	26.73936	26.74086	26.76555	27.07549	27.12296	27.59685	28.49130	29.68858	30.98875	32.74347	34.64140	35.73880	37.05195	37.04895	37.55762	37.55458	37.53001	37.18836	37.25177	38.48733	39.20366	39.01816
35.20863	35.20541	35.31293	35.37757	35.66211	35.66914	35.71671	36.03359	36.07120	36.25935	36.38785	37.03568	37.07782	37.51385	37.58336	38.09009	38.08324	38.93321	38.88707	38.21674	37.46605	36.69349	36.08306	34.40639	32.93206	30.72217	28.56695	27.08655	26.96443	26.98536	27.14339	27.20289	27.54792	28.26178	29.46978	30.34086	31.25226	33.12830	34.76552	36.23450	37.32473	37.79206	37.78865	38.18480	38.18171	38.85874	38.87473	38.95159	39.10369	39.11633
35.73465	35.67942	35.65678	35.69184	35.73096	35.79250	36.03693	36.17426	36.28313	37.05404	37.21959	37.32853	37.67426	37.71431	38.53326	38.81675	39.42481	39.92770	39.81450	38.39545	37.62616	36.46921	34.74147	33.00567	30.73872	29.03376	27.82322	27.13337	27.20319	27.46285	27.79902	28.56307	29.15819	29.28786	30.07276	30.84963	31.35705	33.37661	34.92331	36.34918	37.44891	37.96562	38.68999	38.97178	39.56204	39.55846	39.13832	39.36029	39.35711	39.35356
36.12048	35.86296	35.78312	35.84958	35.88102	35.94256	36.31732	36.61609	37.07137	37.31947	37.33615	37.62304	38.65371	38.58081	39.67380	40.50838	40.85900	40.44357	39.47416	38.11840	37.27013	35.35530	33.02820	31.09525	29.03671	28.09875	27.76084	27.82114	28.03577	28.11550	29.27358	29.63101	29.64399	29.84974	30.67041	31.06996	31.83035	33.36741	34.92357	36.47338	37.53971	38.85423	39.91050	39.78678	40.53792	40.47487	40.33545	40.37939	40.60369	40.73126
36.57083	36.56578	36.05866	36.06844	35.94590	36.29464	36.59534	37.47871	37.59191	37.60857	38.61730	39.56144	39.66461	41.26936	41.22484	40.91249	40.21087	39.91343	38.13579	37.27396	35.35856	32.99829	31.09842	29.51694	28.89643	28.04265	28.00686	28.00452	28.15429	29.18418	30.09654	30.15522	30.18216	30.45483	31.23226	31.59639	32.47160	33.72963	35.16855	36.47366	38.27856	39.91439	40.95814	41.95881	41.84918	41.27698	41.09169	41.01988	41.08229	40.82878
37.69835	37.36343	37.36037	36.81867	36.83054	36.89456	37.40182	37.97551	38.37549	39.32804	39.88623	40.10889	40.32931	40.36644	40.48125	40.07844	39.71202	38.03494	35.59071	33.79852	31.99762	30.42871	29.38328	28.77811	28.18826	28.18474	28.23441	29.06079	29.21045	29.36469	29.86540	30.23865	30.43288	31.23506	31.60570	32.24721	32.73100	33.89444	35.42751	36.33127	38.21242	39.99129	40.91933	41.97144	41.94363	41.91159	41.85500	41.38094	41.45607	41.34333
38.14078	38.13726	38.12589	38.62433	38.62883	38.50442	38.41233	38.33656	38.41227	39.54484	40.10478	40.00513	39.97277	39.61719	38.53619	37.40721	36.15603	35.01368	32.20828	30.73285	30.14150	29.19582	28.80200	28.29063	28.26197	28.23700	28.31612	28.46615	29.07713	29.38495	29.79452	30.47328	30.89423	31.66106	32.25041	32.73392	33.89779	34.64048	35.40364	36.35132	37.96505	39.68928	40.75830	41.37846	41.94391	41.94007	41.93168	41.87233	41.60681	41.66212
38.08720	38.07004	37.96692	38.24553	38.09112	38.06446	37.81218	37.88629	37.88277	38.19176	38.94480	39.34447	39.21368	38.47420	37.20691	36.12949	33.55283	32.00072	29.76325	29.33018	28.87408	28.82840	28.38415	28.29086	28.28908	28.38420	28.52365	28.71544	29.21445	29.73872	30.20264	31.16453	31.88738	33.54300	34.21931	34.26245	34.61382	35.32671	36.25544	37.63306	38.32290	38.84250	39.85701	40.75528	41.37538	41.96046	41.98703	41.79549	41.85120	42.06197
37.77013	37.67854	37.67540	37.61051	37.60737	36.33927	36.05058	36.01662	36.06671	36.95179	37.56306	37.72171	37.55523	35.79881	34.38015	32.69688	31.02074	29.37070	28.89817	28.01193	27.79757	28.04706	28.37012	28.40719	28.50178	28.62006	29.02819	29.23075	29.79423	30.26672	31.56039	33.12452	34.72173	36.09195	36.83439	36.80386	36.85620	37.16224	37.66037	38.18414	38.58868	39.02925	39.53904	40.16614	41.08792	41.86480	42.27068	42.35296	42.16658	42.34991
36.38684	35.86212	35.70013	35.37867	34.58116	34.31300	34.03656	34.01980	33.86544	33.83733	33.73050	33.17746	32.52710	31.93859	31.36940	30.68661	29.43835	28.95150	28.39981	28.39742	28.08854	28.50086	28.50792	28.57558	28.64615	29.38704	29.98692	30.24600	31.56014	32.49387	34.24498	35.66779	36.63781	37.35683	37.35376	37.14856	37.14011	37.55212	37.72311	37.81941	38.61537	39.10570	39.89515	40.81436	41.36524	42.26754	43.06692	43.34948	43.44477	43.66485
35.53473	35.34459	35.24762	34.25509	33.96784	32.42060	31.90372	31.88139	31.75750	31.75484	31.60961	31.08705	30.58760	30.53466	29.41727	29.29135	29.24969	29.03499	28.95978	28.96508	29.10878	29.23884	29.42763	29.53138	29.91596	30.16914	30.24875	31.56332	32.42382	34.19334	35.87342	36.76293	37.80114	37.99397	37.99935	37.99582	37.89658	37.72648	37.80290	37.93044	38.71700	39.55875	40.33669	40.91990	42.22913	43.11831	43.82524	43.93990	45.00985	45.14027
34.81844	34.70403	34.25872	33.90034	32.74371	31.84938	31.35208	31.17205	30.51058	30.35921	29.35849	29.03401	29.03159	29.09612	29.17492	29.31823	29.31546	29.37935	29.49470	29.73683	29.79654	29.91991	29.99016	30.78592	31.07875	31.53483	32.72125	33.19205	34.41578	35.69442	36.62936	37.74333	37.76167	37.99426	37.99112	38.01498	38.07094	38.14693	38.17651	38.58461	39.53873	40.23213	40.58186	41.03485	42.43317	43.68866	43.94420	45.15417	45.71891	46.98225
34.25029	34.15303	33.90395	32.98842	32.00340	31.12019	31.07718	30.39595	30.26168	29.04449	28.90748	28.89004	28.98783	29.08439	29.33899	29.79820	30.19611	30.26018	30.05276	30.27949	30.45931	31.05746	31.50392	32.20398	32.91630	33.90000	35.09798	35.55328	35.63050	36.40528	36.51802	36.78838	37.54398	37.66867	37.88038	38.06597	38.24062	38.38245	38.52044	38.74014	40.25804	40.58587	41.09698	42.27518	43.32698	43.94805	45.24953	45.72291	47.02336	47.17857
34.24615	33.77162	32.99194	32.00645	31.12316	31.02066	30.26287	29.50968	28.78708	28.72498	28.77090	28.81536	28.88334	29.36091	29.60991	29.95797	30.27906	30.52337	30.73145	30.91156	32.30136	33.26177	34.49070	35.71618	36.28049	36.45160	36.41761	36.41458	36.41116	36.40812	36.44091	36.55064	36.63043	36.83628	36.97297	38.13332	38.38628	38.52387	38.70541	40.31614	41.04833	41.91544	42.27891	43.33080	44.18358	45.20469	45.78390	46.97276	47.25970	47.21192
33.93828	33.68395	32.91917	31.89238	31.08346	30.26609	29.52422	28.79013	28.26406	28.75216	28.81840	28.83825	29.04856	29.61270	29.96078	30.23216	30.59648	30.69675	30.95633	32.12941	33.13245	34.45978	35.68804	36.73138	36.70393	36.57869	36.41792	36.41488	36.40577	36.39989	36.40270	36.48289	36.50305	36.63977	37.06899	37.41717	38.47876	38.70886	40.35177	41.05242	42.40019	43.02800	43.97943	44.29897	45.38787	45.75719	46.90955	47.18514	47.76511	47.92022
33.96413	33.63641	33.04525	32.00259	31.06834	29.79030	28.94742	28.40662	28.43108	28.82627	29.10377	29.11337	29.65456	30.36986	30.72352	30.89199	30.81975	30.88336	31.77046	32.26439	33.69851	34.84669	36.16916	36.70301	36.68266	36.53412	36.41254	36.40950	36.41175	36.26365	36.40099	36.55122	36.64381	36.80397	37.21558	37.47179	38.59463	39.43616	40.79634	42.44912	43.27923	44.08289	44.31405	45.41157	45.76171	46.84772	47.18978	47.76929	47.87672	47.85969
33.79390	33.52978	32.91994	31.55055	30.31041	29.22267	29.05072	29.04827	29.05579	29.32162	30.05737	30.67100	31.02338	31.24164	31.32569	31.17649	31.19909	31.76678	32.01398	33.34008	33.76844	34.47351	34.57310	35.99334	36.50636	36.37669	36.41285	36.44787	36.33515	36.05569	36.44802	36.56672	36.76896	36.94417	37.36694	38.06356	39.32100	39.85166	41.21598	42.74496	44.08680	44.37638	45.45146	46.46346	46.88163	47.21510	47.79518	47.99397	47.79325	47.98684
33.58976	32.99149	31.63490	30.69711	29.71980	29.48859	29.57418	29.47768	29.47488	30.66493	31.01084	31.26051	31.30117	31.39418	31.38142	31.40436	31.99851	32.40796	32.79429	33.42418	33.57995	33.65226	34.19431	34.25214	34.88992	35.00195	35.24910	35.91477	36.00996	36.21849	36.50286	36.78150	37.03564	37.28046	38.13298	39.32452	39.85565	41.21966	42.68071	42.88640	44.28028	45.45598	46.51864	47.62946	47.63189	48.14550	48.45195	48.41574	48.20874	47.88576
33.05141	32.51368	31.11626	30.27496	29.92373	29.92122	30.75704	31.38771	31.93056	31.88383	32.37766	32.42197	32.42862	32.35739	32.39671	32.46496	32.46185	32.84717	33.02536	33.02258	33.01941	32.84715	33.01030	33.38675	33.51866	33.73232	34.54646	35.53284	35.93836	36.38414	36.82736	37.20620	37.43675	38.53348	39.31434	40.38586	41.76652	42.68452	42.89022	44.28471	46.26792	46.39371	47.48553	47.50501	48.01921	48.48569	48.22998	47.97303	47.75320	47.30966
32.71008	31.37365	30.97980	30.97685	31.02143	31.67839	32.71273	32.83739	33.47364	33.29949	33.27811	32.79747	32.66389	32.70280	32.74010	32.78273	32.92185	33.18142	33.20580	33.20301	33.19984	33.01336	33.09980	33.03979	33.07476	33.26200	34.23295	35.23503	36.12449	36.68402	37.48868	37.70897	38.53695	39.31787	41.32064	42.22599	43.46355	44.72107	45.10404	46.27234	46.53522	47.42117	47.61396	47.84017	48.19173	47.89839	47.76913	47.35240	47.11698	45.57885
31.59157	31.54315	31.56694	31.69600	32.42464	32.76027	33.05789	33.52306	33.54514	33.50623	33.45169	33.34771	32.94080	32.91434	32.91156	32.98301	33.04577	33.33829	33.50185	33.54621	33.55332	33.60763	33.39986	33.53536	33.42635	34.35571	35.41072	35.63245	36.70084	37.82113	38.73002	39.24492	40.55201	41.36702	42.26318	43.84652	45.04072	45.13788	46.24029	46.71975	47.62236	47.92622	47.93270	47.76404	47.51948	47.32321	46.43830	44.88050	43.90754	43.83230
31.67635	31.67333	32.26723	33.30212	33.74914	33.66930	33.63566	34.21865	34.21934	33.98754	33.75534	33.47213	33.32030	33.08165	33.00054	33.05125	33.11060	33.42500	33.63231	33.84383	34.12733	34.15867	34.21580	34.76973	34.81435	35.62072	35.71043	36.78136	38.86415	39.26616	39.48282	41.07787	41.92326	42.54643	44.49572	45.19436	45.16420	46.22885	46.68657	47.51833	47.91727	47.64830	47.37497	47.28307	46.19058	45.27090	44.13356	43.17917	42.45547	41.47315
32.62711	32.62174	33.44040	34.18834	34.84949	34.92006	34.86073	34.60177	34.33651	34.24081	33.94002	33.84879	33.59440	33.52174	33.53427	33.23053	33.23973	33.55547	33.84698	34.13089	34.57393	34.86365	34.86077	36.22294	36.41719	37.39346	37.80144	38.86813	39.85818	41.30553	42.12985	43.11761	43.80598	44.90604	45.93959	46.40596	46.37833	47.93853	48.41798	48.17577	47.51022	46.80420	46.26705	45.88639	44.50907	44.04318	42.78530	42.28983	40.83361	39.28464
33.72030	33.71708	34.24260	35.26944	35.35121	35.55479	35.55139	35.13652	34.65566	34.38580	34.34966	34.12063	34.11776	34.15454	34.16333	33.91360	33.89496	34.00920	34.36279	34.58663	34.87455	34.90463	36.39230	37.09423	37.61278	37.81107	38.84823	39.69177	40.94488	42.13416	43.44324	44.52314	45.49037	46.34292	46.99085	47.84103	47.71336	47.66179	47.59459	47.31942	46.61007	46.06821	44.85289	44.25804	42.69754	42.05517	41.18792	39.61206	39.04107	39.19221
34.13149	34.24587	35.16141	35.29689	35.52322	35.52166	35.51826	35.58963	35.46458	35.40474	35.13737	34.66138	34.52222	34.15490	34.18271	34.32108	34.43488	34.73527	35.26218	35.30188	35.73268	36.49957	37.56592	38.78650	39.19668	39.22973	39.65057	41.06000	42.13798	43.48682	44.52717	45.49502	46.47493	47.01340	47.81238	47.56341	47.36883	47.05166	46.83511	46.25163	46.06091	44.76735	43.28670	41.87211	41.21535	40.12019	39.32463	38.68933	38.64742	38.78644
34.41193	34.75403	35.21515	35.34671	35.62783	35.62482	35.53381	35.32401	35.26885	35.26585	35.23064	35.06925	34.51320	34.14444	34.18306	34.49663	34.64132	35.13146	35.43742	35.74069	36.81624	37.66517	39.08769	39.32429	39.67996	39.78952	41.62172	42.89864	44.10318	44.85391	45.96191	46.43939	46.82026	47.69913	47.41443	47.29841	46.95082	46.66461	45.17193	44.67422	43.24501	42.72029	41.73701	41.22277	39.33276	38.34525	37.85720	38.03400	38.79034	38.97319
35.14081	35.19893	35.35054	35.63125	35.56763	35.48383	35.34208	35.23230	34.72607	34.70975	34.77925	34.41160	34.02588	34.10614	34.16977	34.49698	34.64167	35.17448	35.69115	36.57053	37.43519	38.73943	39.39487	40.59304	41.66983	42.99352	43.93244	45.37601	45.49519	46.83392	46.79447	47.87576	47.73851	47.44766	47.09970	46.28247	45.47484	44.94451	43.29659	42.85652	41.54881	40.40662	39.44505	38.65875	37.63691	37.77770	38.06757	38.56059	39.14215	39.72667
35.08536	35.22727	35.52768	35.60349	35.60046	35.45872	35.25918	34.73198	34.65197	34.58067	34.20924	33.32986	33.31078	33.90081	34.27982	34.52945	35.05919	35.30359	36.42251	36.83761	38.29034	39.39850	40.74865	41.94062	42.99532	43.83171	45.77633	46.83979	47.81205	48.06126	47.88015	47.71138	47.31255	46.80449	45.98893	44.94555	43.85323	42.57357	42.28773	41.63070	40.13028	39.22865	37.89457	37.99932	38.29766	38.43703	38.81898	39.73362	39.73066	40.86896
34.98601	35.13530	35.35256	35.38818	35.36435	35.17434	34.80573	34.65788	34.52345	34.13975	33.11941	33.23947	33.18437	33.56768	34.31442	35.06292	35.30690	36.37514	36.82985	37.66937	38.84231	40.79919	41.94498	42.95123	43.82507	45.76936	46.77082	47.59045	47.79707	47.59147	47.46949	47.24835	46.75995	45.99316	43.75306	43.44410	42.19115	41.06205	40.71377	40.09298	39.17090	38.18792	38.03467	38.32948	38.72818	39.57234	40.48710	40.72361	41.25963	42.02559
34.40620	34.56109	35.08865	35.13980	35.10297	34.90138	34.66122	34.56161	33.74076	33.32337	33.04210	32.86658	33.18472	33.58480	34.70265	35.31064	36.37855	36.79959	37.67287	38.69070	40.80296	41.76331	42.78708	43.86636	45.69419	46.72749	47.59484	47.76235	47.56855	47.24358	46.21036	44.97115	44.18265	43.25065	41.99673	42.07962	40.78097	39.97086	39.71431	39.59737	39.55036	39.27674	38.99320	39.26606	40.25329	41.62356	41.66266	42.81976	43.38317	43.54067
34.22539	34.22203	34.44711	34.70685	34.59074	34.57725	34.18817	33.53543	33.33823	33.04526	32.81783	32.94112	33.13475	33.69573	34.89289	35.66534	36.80303	38.01290	38.69430	40.17372	41.71554	42.55920	43.79179	45.61918	46.55858	47.48006	47.58812	47.43022	46.63453	46.21521	44.86024	43.39814	42.79637	41.70527	40.53241	40.25386	39.44223	39.44311	39.56146	39.59765	39.59384	40.32746	40.33551	40.30920	40.60569	41.28010	41.54258	42.91619	43.29686	43.21043
33.82924	33.82589	33.93623	34.00708	34.00416	33.81434	33.56961	33.35631	33.13941	32.90760	32.94468	33.13790	33.37560	34.33954	35.18123	36.33084	38.04293	38.87555	39.75286	41.42516	42.45779	44.06696	45.58160	46.48425	46.78230	46.78334	46.61078	46.34810	45.00680	44.05974	43.25264	42.74517	41.66337	40.44207	39.53341	37.71804	37.37499	37.54362	38.33982	39.59793	39.87559	40.33967	40.38956	40.45456	40.47643	40.74705	40.87093	42.26574	42.29576	42.24983
32.91344	32.91017	32.90675	33.11398	33.43004	33.50588	33.35953	33.13678	32.91076	33.03957	33.28836	33.51853	34.56383	35.40003	36.57646	38.14458	38.99217	39.80089	41.45255	43.69091	43.97040	45.63568	46.23445	46.12051	46.08827	45.88191	45.45303	44.89862	43.63976	42.96733	41.36224	40.42915	39.54790	39.15180	37.19507	37.11988	36.02944	36.52675	37.57088	38.38152	39.79712	39.88447	40.33605	40.34543	40.61469	40.51538	40.81749	41.18048	41.11444	40.74308
31.78873	31.87169	31.86895	31.87724	31.59754	31.63891	32.08984	32.21502	33.00974	33.29154	33.52832	34.58159	35.89223	36.58872	38.17758	39.70586	41.29848	42.54532	44.22839	45.27837	46.49735	46.04835	45.91240	45.75982	45.25655	44.40328	43.90901	43.42134	42.63103	40.82659	40.40903	38.53381	37.90472	36.41873	35.80442	35.93266	36.14938	36.40505	37.25720	38.29285	38.55558	39.73568	39.88089	40.28390	40.35051	40.69394	40.55699	40.51792	39.67500	38.71385
31.34871	31.34583	31.56907	31.60082	31.76290	31.87970	32.04878	32.43453	33.26504	33.64782	34.58838	35.93628	36.71249	38.29084	40.14515	42.06873	43.39434	45.49842	46.12759	46.43544	46.23114	45.79129	45.37465	45.04361	43.88607	43.00443	42.43840	41.43399	40.13937	39.32592	38.34218	36.87075	36.11472	35.75655	35.84316	36.04161	36.15438	36.50841	37.30038	38.30815	38.55592	39.73588	40.28772	40.33754	40.62568	40.52364	40.03279	38.85641	38.72593	37.88275
30.77460	30.77437	31.33576	31.77519	31.88178	32.07162	32.61229	33.11940	33.69918	34.69610	36.11433	36.81237	38.35217	40.38893	42.23197	44.18459	45.59104	46.13065	46.43855	46.23425	45.69520	44.90887	44.40228	43.50599	42.68573	41.68710	40.14498	39.28877	38.07344	37.03650	35.87829	34.96165	35.10292	35.13635	35.31147	35.67380	36.15368	37.02075	38.13315	38.51829	39.68695	40.29058	40.30742	40.83357	40.52657	40.03258	38.85925	38.71852	37.85149	37.27771
30.87594	30.87315	31.04144	31.62580	32.14471	32.85066	33.10624	33.82674	35.11615	36.11664	37.53631	40.14989	40.92301	42.34533	44.13331	45.97091	46.02517	45.89148	46.00056	45.69357	44.79887	44.16646	43.45864	41.53092	40.82656	38.96893	37.98700	37.26104	36.36065	35.60164	34.91507	35.11208	35.32160	35.36877	35.68339	36.08057	36.61213	37.07728	37.89148	38.21165	39.13139	39.23860	39.71336	39.85897	39.82322	38.65144	38.10537	37.82553	36.71722	36.29032
31.10401	31.10122	31.54457	32.34665	32.89482	33.21099	34.50016	35.21494	36.91211	37.82133	40.19014	41.46377	42.34806	44.12853	45.96627	45.83857	45.82690	45.61708	45.17899	44.74715	44.14642	42.26313	41.53376	40.31328	38.93695	37.43497	36.48138	36.32248	35.54268	34.49641	34.62437	35.14434	35.26233	35.68197	36.60486	36.60159	37.06679	37.45349	37.72869	38.04887	37.93632	38.16778	38.08985	38.08641	37.69243	37.29333	37.25755	36.54773	36.21903	36.22801
31.66739	31.66458	32.67383	33.12664	34.90841	35.66466	36.32615	37.50508	39.53129	40.19270	42.00865	43.11708	44.84639	45.70720	45.82862	45.69005	45.35242	44.99481	44.55398	43.20072	42.23700	40.70422	39.63797	39.05875	37.58853	36.64111	36.21588	35.54512	34.61697	34.62675	34.74335	34.75277	35.14050	36.50872	36.52723	36.92217	37.26845	38.07357	37.93814	37.83377	37.59294	37.51249	37.37305	37.31222	36.69300	36.53653	36.05250	36.03987	36.03662	36.08966
33.20638	33.20345	33.95707	35.30451	36.57450	37.76172	38.88677	40.21924	42.00077	43.35279	44.21354	45.18726	45.71017	45.78656	45.49846	45.18912	44.89771	43.90126	42.90026	41.93304	40.51106	39.32391	38.57526	37.56763	36.76271	36.45461	36.13931	35.63739	35.67916	34.86420	34.75515	34.90218	35.94069	36.37592	36.55615	37.18745	37.53424	37.72787	37.62836	37.26357	37.23462	37.21618	37.27508	36.19872	35.83067	35.82746	35.82425	36.03922	36.03598	36.06941
34.61076	34.60773	35.57946	37.31196	38.40696	39.41497	40.68789	42.24260	43.35554	44.50031	45.06681	45.60419	45.51011	45.23938	44.99841	44.44799	43.46973	42.12485	41.01039	39.98078	38.71880	36.92940	36.36010	36.24076	36.68112	36.76630	36.68486	36.39318	36.15456	35.79408	35.74909	35.94315	36.50463	36.47879	37.10453	37.11935	37.26281	37.16052	37.08919	37.02186	36.27360	35.23448	35.32252	35.42143	35.55131	35.64932	35.82360	36.03857	36.03534	36.06878
35.85838	35.85527	37.90449	38.50470	40.68305	41.41417	42.83462	44.32555	45.45534	45.32803	45.52439	45.38910	45.01730	44.64085	44.36504	42.71931	41.68580	40.98967	39.86349	37.50109	35.74637	35.11299	35.23666	35.50873	36.00033	36.68732	36.68408	37.50166	38.30657	38.26136	37.94175	37.61695	37.49730	37.43934	37.24739	37.00430	36.81699	36.37622	35.74494	35.17158	35.10446	34.78691	34.65158	34.89524	35.52023	35.68109	36.08154	36.03793	36.00343	36.03147
38.55395	38.55062	40.25595	41.22596	42.45903	44.21931	44.72367	45.70622	45.81126	45.43314	45.22569	44.88994	44.07299	43.61977	42.00695	40.61069	39.93333	38.20024	36.62063	34.94261	33.70721	33.48255	33.58422	34.58540	34.98430	35.90425	36.84946	37.97997	38.18946	38.16587	37.98857	37.46518	37.33332	37.27934	37.11469	36.80392	36.29142	35.64312	34.55248	33.98794	34.08868	34.19281	34.40283	34.85256	35.02539	35.74129	36.10348	36.20475	36.18930	36.03964
40.77944	40.77595	41.80292	42.46400	44.22209	44.72646	45.60517	45.40684	45.23414	45.12066	44.69577	43.59927	43.29313	41.76142	40.11197	38.67730	37.89133	36.12180	34.90656	33.70943	33.51283	33.53288	33.66109	34.59715	34.89880	35.74716	35.91664	37.89157	38.16220	38.02773	37.46773	37.33588	37.28193	37.11726	36.39909	35.93018	35.36491	34.72239	34.21714	34.21410	34.36553	34.56748	34.84253	35.11736	35.95164	36.38667	36.45671	36.57599	36.52412	36.14848
41.80821	41.80462	44.12932	44.95203	45.54296	46.10200	45.40969	45.17699	44.95013	44.07362	43.18221	41.99983	41.07141	39.69164	37.53591	36.31193	35.98552	34.83321	33.71480	33.52355	33.59482	33.75614	34.66341	35.40762	35.67304	35.66990	35.76744	36.18159	37.72960	37.52357	37.33842	36.69447	36.48090	36.40160	35.93269	35.36735	34.44022	33.81211	33.88955	34.36586	34.73026	35.26070	35.61922	36.17987	36.56383	37.61742	37.61349	37.68032	37.39791	36.73544
44.22987	44.22605	45.59132	46.10108	46.15185	45.94851	45.15393	44.79392	43.90865	42.99422	41.69460	40.41222	38.45446	37.43807	36.23412	34.72419	33.90500	33.10715	33.29504	33.59700	33.71629	34.66141	35.48016	35.67316	35.89804	36.14149	36.12888	36.95429	36.95863	36.89676	36.58720	36.40263	35.72372	35.56291	35.20290	34.27568	33.46372	33.64045	33.88889	34.41377	35.24752	35.62167	36.34363	37.30676	37.65445	37.67242	38.25301	38.24962	38.18102	37.52472
45.42937	45.58385	45.93022	45.77324	45.63412	45.13290	44.79674	43.36303	42.31853	41.02428	39.66834	38.07024	37.38658	35.43402	33.83855	33.40897	32.99726	32.97041	33.32470	33.67838	34.57495	35.43271	35.99452	37.08410	36.99406	36.16208	36.06731	36.50564	36.49016	35.41158	35.33758	35.30079	34.62247	34.03852	33.82092	33.15727	32.93984	33.07558	33.33250	34.06980	34.71098	35.62243	36.48126	37.41214	37.85559	38.32875	38.32541	38.32089	38.69175	38.60587
46.00780	45.93309	45.75683	45.54266	44.85542	43.86794	43.06985	42.16772	40.85231	39.67094	38.07269	36.99375	35.46052	33.77887	33.20299	33.03033	33.20947	33.21025	33.27589	33.60112	34.83789	35.80607	36.94010	36.86005	36.75920	35.95284	35.90045	35.79716	34.97770	34.52962	34.12069	33.42743	33.42444	32.49372	31.96672	32.01651	31.69196	31.84204	32.02089	33.32921	34.20437	34.80849	36.58920	36.94561	37.93481	38.40797	38.35459	38.73824	38.87292	38.87163
45.84676	45.65968	45.40807	44.79172	43.76212	42.60960	41.56595	40.64351	38.77183	37.48064	35.64295	34.62201	33.79699	33.23497	33.35746	33.28992	33.29068	33.28777	33.33377	34.19178	35.19965	36.23540	36.17588	36.29810	35.88101	35.75163	34.37758	34.29572	33.63894	33.07390	32.64363	31.82203	31.81919	31.27742	31.27464	30.80811	30.85464	31.01486	31.82701	32.32334	34.19345	34.83039	35.94292	36.95063	37.90223	38.40814	38.79187	38.93505	39.02565	39.13001
45.17240	44.47516	43.74211	43.05453	42.38938	41.29518	39.26933	37.89058	36.71246	35.56735	34.02105	33.23436	32.90118	33.00915	33.20674	33.40237	33.71473	34.14440	34.04559	35.04525	35.42276	35.93343	35.85996	35.60948	35.54124	33.97529	33.39436	32.76980	32.08631	31.66035	30.80981	30.55820	30.55979	29.83908	30.10687	30.85674	31.01696	31.73680	32.08580	32.91922	34.19281	34.82974	35.94226	37.81364	38.28740	39.37918	39.52678	39.73432	39.83867	39.96031
43.48794	43.27116	42.42288	42.14217	39.91931	39.18314	37.75658	36.40927	34.76245	33.79441	33.17326	32.58534	32.55787	32.58029	33.20594	33.77584	34.00564	34.04777	34.94007	34.99020	34.81197	34.73780	34.58237	34.21098	32.86359	32.71668	31.56736	31.15077	29.78164	29.77901	29.79409	29.97555	30.06740	30.10889	30.20705	31.12633	31.65052	32.05475	32.73404	33.43250	34.52619	35.09069	36.44244	38.00904	39.26300	39.45718	39.63897	39.84670	40.09492	40.28452
42.39217	41.55544	40.40403	39.91298	38.42333	37.17729	35.15423	33.42171	33.53582	32.80668	32.79127	32.89650	32.89367	33.31893	33.83567	33.93986	33.82540	33.93079	34.68156	34.55387	34.38988	33.86894	32.68041	32.38787	30.76822	30.29247	29.82819	29.11589	29.13281	29.13025	29.80594	29.89077	29.98293	30.20563	30.61844	31.30101	31.71644	32.19616	33.01299	34.15023	34.60763	35.79235	36.61066	37.94722	39.17613	39.37778	39.56598	39.86303	40.56412	41.29580
40.86661	39.71390	37.77334	37.46252	36.00944	34.56300	33.43236	33.55202	33.59597	33.78047	33.18180	33.14766	33.95629	34.46460	34.78732	34.60485	34.26351	34.10289	33.94725	33.34928	33.24193	32.38700	31.23498	30.06080	29.13308	27.60572	27.38484	27.49473	28.39346	29.07756	29.19122	29.95818	30.03630	30.17191	30.65309	31.34645	32.15170	32.82081	33.96824	34.26057	34.60698	35.75414	36.87248	37.71573	38.00539	39.00752	39.45134	39.71068	39.91016	40.55992
38.83205	37.77573	36.22282	35.64225	34.49472	33.43441	33.55407	33.59810	33.80315	33.80510	34.32496	35.11599	35.36588	35.21515	35.11882	34.87148	34.53799	33.94944	33.35151	32.93518	32.00062	30.56400	29.28310	27.94123	27.06410	27.03261	27.30304	27.57346	28.44236	28.94885	29.31660	29.51579	30.14721	30.26712	31.28895	32.14674	32.74114	33.17994	33.76201	34.23289	34.55884	35.45350	36.87180	37.57465	38.00470	38.15615	38.98920	39.48248	39.59354	39.79871
37.73508	36.03180	35.60148	34.48489	33.38532	33.47358	33.55685	33.72466	33.80232	34.35188	35.57421	35.55980	35.54810	35.43459	35.14812	34.71302	34.38453	33.60494	32.90502	31.61347	30.41572	28.78638	27.87922	27.09597	27.08161	27.20011	27.55854	28.52214	29.11947	29.67645	29.71691	30.18129	30.31211	31.83339	32.27924	32.57060	33.01188	33.17047	33.76135	34.32678	34.68967	35.41671	36.33648	36.99613	37.79220	38.25983	38.30807	39.00249	39.46902	39.48307
35.94854	35.51034	34.45484	33.35237	33.36054	33.45578	33.64629	33.75965	34.35397	35.29464	35.56200	35.53751	35.43461	35.22499	34.97892	34.50570	33.67832	32.82667	31.52938	30.39477	28.70153	27.86126	27.09772	27.08341	27.19871	27.40738	28.36465	29.70266	30.20510	30.30569	31.08385	31.72291	32.57991	32.62938	32.59443	33.02830	33.38952	33.57782	33.68077	34.12482	34.68901	35.41605	36.33580	37.09109	37.24874	38.11241	38.27103	38.66956	39.38872	39.47670
35.58509	35.48038	33.96599	33.24426	33.40070	33.34307	33.57946	33.96213	35.25981	35.56426	35.56501	35.43681	35.51612	34.99819	34.52709	33.68054	32.26494	31.30184	29.84622	28.68074	27.86282	27.06540	26.97506	27.04786	27.19810	28.04369	29.34295	30.07265	30.42667	31.33163	31.69169	32.57180	33.40608	33.78446	33.74941	33.73904	33.58005	33.57715	33.63078	33.79738	33.92076	35.06643	36.04346	36.79317	37.20485	38.14164	38.38718	38.78781	39.23418	39.32217
35.55854	34.60518	33.96509	33.21743	33.32561	33.40686	33.47824	34.29383	35.44584	36.01964	35.87255	35.51833	34.98014	34.52926	33.79998	32.26707	31.18938	29.66575	28.45129	27.14482	26.65538	26.74896	27.06380	27.10882	27.91326	28.82256	29.52163	29.79444	30.29163	31.29799	31.64240	32.58995	33.00671	33.29182	33.73507	33.73210	33.57938	33.48193	33.53556	33.62086	33.79971	34.12619	35.72881	36.54171	36.78704	38.08323	38.43063	38.74407	39.10438	39.23008
34.68886	34.24894	34.20735	33.62731	33.30386	33.40844	34.21171	34.73471	35.42036	35.79037	35.59642	35.11439	34.48941	33.77347	32.29403	31.21377	29.28452	28.44048	26.62180	25.77600	26.08360	26.82051	27.11054	27.91509	28.82440	29.52353	29.59712	29.67076	30.24087	30.51697	31.42915	31.81386	32.79831	33.27687	33.30875	33.33255	33.32286	33.33707	33.52438	33.60115	33.76237	33.79612	34.58497	35.72515	36.53786	37.13972	37.90755	38.40755	38.72083	38.74106
34.35619	34.31826	34.31523	33.68530	33.63087	33.62791	34.05385	34.51598	34.71406	34.98177	35.11657	34.51755	33.71595	32.29605	30.94381	29.00275	27.92323	26.52270	25.72527	25.82638	26.10360	26.81991	27.52071	28.34457	29.49050	29.66803	29.69107	30.17865	30.33897	30.51633	30.94273	31.43065	32.60021	33.29240	33.30807	33.33045	33.32902	33.33641	33.36217	33.60050	33.76145	33.77102	33.89330	34.57374	35.68950	36.31597	37.13506	37.94765	38.35983	38.42105
34.37915	34.37622	34.39197	34.38904	33.68155	33.98786	34.06007	34.30978	34.57800	34.45329	34.32476	33.28861	32.29816	30.68644	28.92422	27.46335	26.30192	25.72687	25.82805	26.00871	26.73895	27.47806	27.90556	28.29783	29.49808	30.19728	30.28039	30.28086	30.42883	30.87567	30.93116	31.77448	32.59953	33.18275	33.29317	33.30305	33.32693	33.33575	33.36152	33.44571	33.61457	33.72313	33.86053	34.45707	35.57480	36.29398	36.82824	37.98823	38.22390	38.47984
34.48682	34.44693	34.75251	34.64756	34.39503	34.24355	34.31185	34.21216	34.04987	33.45193	32.75017	31.68200	30.04561	28.17228	27.46534	26.05421	25.76788	25.84872	25.97659	26.40911	27.42286	27.89327	28.27956	28.88256	29.46448	30.19804	30.27972	30.36347	30.68290	30.74500	31.62223	31.82668	32.40903	32.84626	33.15392	33.15216	33.17208	33.17155	32.96641	32.94100	32.98745	33.54766	33.74098	34.36657	35.49508	36.19630	36.81564	37.98756	38.27614	38.77040
35.89480	35.48129	35.40536	34.67186	34.52045	34.48679	34.21422	34.03944	33.45398	32.67396	30.95132	30.04746	28.16637	27.24917	26.03921	25.68476	25.76726	25.89164	26.41082	26.78423	27.53481	28.31426	28.73412	29.34704	29.49819	29.83916	30.22573	30.24775	30.41765	30.67962	30.80952	31.61887	31.82957	32.28870	32.28597	32.28315	32.69849	32.88702	32.88642	32.96299	33.13073	33.47502	33.68802	34.40184	35.34653	36.09410	36.59655	37.61363	38.25422	38.80842
35.95934	35.83904	35.61537	35.23594	34.66695	34.54383	34.00627	33.45869	32.67595	30.74926	29.66191	28.15406	26.93718	26.00273	25.60501	25.67075	25.67363	25.88817	26.41021	27.28380	28.13493	28.62845	29.38553	29.50613	29.76284	30.00746	30.17363	30.22412	30.41699	30.46299	30.64560	30.85666	30.99701	31.79642	31.89036	31.99036	32.22629	32.44976	32.61541	32.71746	32.84153	33.07410	33.50479	34.24306	35.07758	35.44706	36.09041	36.59273	37.60982	38.34441
36.22546	36.12143	35.41734	35.15156	34.66339	34.33271	33.45865	31.97326	30.73578	29.03188	28.12800	26.79753	26.02473	25.86792	25.61647	25.20695	25.27089	25.70819	25.88537	27.22758	28.15347	28.62780	29.56181	29.85528	30.28482	30.28226	30.29087	30.30480	30.47236	30.62644	30.62375	30.64235	30.36606	30.79217	31.35290	31.77993	32.11050	32.07752	32.09933	32.16302	32.22647	32.31358	32.88922	33.38473	34.06167	34.96419	35.39053	35.51201	35.81219	37.51020
36.06977	35.92337	35.21981	34.65198	34.35492	33.03656	31.86388	30.73774	28.95531	28.06294	26.82207	25.88324	25.88103	25.03595	24.83351	24.83141	25.15168	25.71933	26.30373	27.11140	27.59701	28.57355	29.59780	30.04999	30.32682	30.31023	30.31797	30.41492	30.49251	30.62750	30.62310	30.59961	30.23512	30.28431	30.64976	31.15416	31.54088	31.87514	31.87232	31.31765	31.40062	31.49810	32.09210	32.55783	32.64248	32.97198	33.57681	34.11713	35.35112	35.80846
36.01713	35.75144	34.65402	34.33751	33.03862	31.86721	30.17068	28.79932	27.70364	26.83580	25.82782	25.56063	25.20021	24.92035	24.96380	25.35577	25.94057	26.37492	27.11315	27.24531	28.54074	28.69195	29.60729	30.05448	30.33789	30.41764	30.46894	30.47841	30.50016	30.61842	30.60155	30.52335	30.10589	30.10325	30.24912	30.35804	30.82545	30.82283	30.83214	30.82952	30.10752	30.20111	30.39779	31.96936	32.11460	32.45101	32.52365	32.90752	33.33142	33.87722
35.82509	34.65616	34.12394	33.04058	31.48576	30.17248	28.80103	27.67327	26.46303	25.94716	25.74918	25.25555	25.39350	25.39874	25.49755	26.39455	26.87824	27.35244	27.35017	28.62687	28.66687	29.55783	29.79597	30.33985	30.41952	30.41697	30.41854	30.50434	30.62034	30.60946	30.48621	30.37508	30.10682	29.89926	29.89672	29.91092	29.90837	30.03186	30.02921	29.38968	29.40093	29.41811	29.48923	30.29584	30.59277	31.73343	31.79263	32.09315	32.37244	33.27376
34.07340	33.83223	32.60191	31.38400	30.14536	28.74717	27.67491	26.46469	25.94868	25.35722	25.38292	25.55436	25.73211	26.84659	26.90411	28.11390	28.51201	28.53433	28.95193	28.94941	30.00212	30.46316	30.57059	30.42148	30.41885	30.42041	30.40851	30.39382	30.44271	30.41006	30.37700	30.24239	30.04259	29.77146	28.73490	28.59187	28.47194	28.47240	28.50110	28.56000	28.75773	29.17543	29.19817	29.23037	29.81407	29.97562	30.72897	31.60698	32.19941	32.52209
33.07363	32.48089	31.02915	30.12537	27.99137	26.87353	25.58025	25.52919	25.05164	25.35041	25.43126	25.94600	27.02748	28.58638	29.72881	29.87461	29.75568	30.07361	30.04676	30.04413	30.09462	30.11348	30.42334	30.42080	30.41817	30.37334	30.31038	30.25216	30.15777	30.19790	30.20368	30.04450	29.78374	28.73674	28.01885	27.91978	27.53951	27.50923	27.50968	27.84838	27.91396	27.91238	28.23161	28.60710	29.04926	29.42995	30.07339	30.79335	31.80113	32.48663
31.42639	30.49909	28.83721	27.33331	25.74373	24.78565	24.38834	24.24610	24.92175	25.04892	25.56867	26.85719	28.08420	29.02233	29.81558	30.43402	30.58377	30.85506	30.82947	30.39245	30.22529	30.22268	30.52681	30.48400	30.42160	30.31223	30.25414	30.15963	30.11750	30.10902	29.97778	29.81971	28.60151	28.02894	27.64012	26.99452	26.60874	26.60651	26.86515	27.23291	27.84548	27.91098	28.07411	28.26681	28.69342	29.36164	30.06463	30.46523	31.56536	32.56429
29.55361	28.08715	26.54251	25.20219	24.48977	24.35882	24.21885	24.27383	24.33615	24.93909	25.50130	26.61343	27.44754	28.58776	29.72752	30.06774	30.58305	30.85434	31.14374	31.12284	31.16111	31.15840	30.92124	30.64240	30.45792	30.35886	30.22744	30.18929	30.10113	29.97976	29.55221	28.49434	28.04168	27.64187	26.97971	26.72471	26.68424	26.86696	26.92231	27.42345	27.51402	27.67215	27.67098	28.11936	28.26380	28.74350	29.96143	30.46469	31.59838	32.56372
26.44740	24.97715	24.22658	24.26236	24.23664	24.22025	24.26243	24.46053	24.46929	25.04344	25.55681	26.34697	27.11703	27.73350	28.63742	29.75815	30.12524	30.63527	30.87952	31.14032	31.09453	31.02692	30.81318	30.48457	30.33035	30.22929	30.17894	30.09064	30.00541	29.41894	28.47664	28.12336	27.64370	26.98140	26.71131	26.68592	26.73004	26.88017	27.00396	27.46673	27.58596	27.71687	27.71857	28.01819	28.20421	28.65878	29.30157	30.05628	31.56087	32.56316
23.90659	23.77471	23.49204	23.55655	24.00023	24.30190	24.48305	24.73974	25.35736	25.81473	26.44101	27.11859	27.73522	28.20332	28.65765	29.59195	30.05853	30.35869	30.62175	30.87614	30.93217	30.81502	30.44545	30.26234	30.13540	30.06643	30.00211	29.96568	29.50499	28.55633	28.12511	27.64542	27.01613	26.69683	26.69460	26.73751	26.75070	26.79369	27.02577	27.26690	27.61807	27.80915	28.12482	28.14920	28.66061	29.16350	29.33198	30.05574	31.11366	32.24837
23.06418	23.09350	23.55787	23.60176	24.23741	24.48444	25.48918	26.11099	26.78864	28.28010	29.22319	29.36382	29.35397	29.43364	29.55432	29.66188	30.05782	30.35798	30.45226	30.75000	30.81698	30.78270	30.62015	30.13735	30.06827	29.90691	29.80408	29.31803	28.84837	27.76836	27.50069	27.06049	27.05824	26.97354	26.91130	26.90898	26.85724	27.02758	27.26747	27.32222	27.71035	28.14694	28.17677	28.69034	29.10033	29.27685	29.98415	31.01495	31.29376	31.82938
22.81451	22.99778	23.42080	23.97350	24.52543	25.48717	26.09498	26.79027	28.28169	29.27826	29.46526	29.67088	30.43592	30.28296	30.08499	30.03386	30.17747	30.33452	30.41230	30.73235	30.84322	30.71994	30.55686	30.07021	29.81410	29.80589	29.17401	28.88764	28.11396	27.87143	27.82378	27.57603	27.58292	27.61233	27.38791	27.38555	27.76114	27.99105	27.89617	27.91915	27.98582	28.23195	28.50496	28.99141	29.27871	29.96916	30.18071	30.86659	31.28838	31.82882
22.81871	22.98360	23.43308	24.04035	25.06916	26.09644	27.06922	28.26766	29.20810	29.46707	29.70208	30.48584	30.51067	30.52882	30.32729	30.30905	30.30646	30.23658	30.29032	30.51858	30.45643	30.36642	29.77103	29.15133	29.06325	28.81506	28.51107	28.13428	28.13197	27.96514	27.89735	27.84982	27.80737	28.28374	28.30142	28.24025	28.23794	28.37125	28.37225	28.46304	28.57444	28.70757	29.19404	29.45028	30.01860	30.18263	30.80816	30.89420	31.37198	31.82827
22.87940	22.98300	23.87153	24.94251	26.33600	27.61913	28.36875	29.19412	29.35335	29.49584	29.84698	30.14732	30.48262	30.50731	30.40601	30.40098	30.27447	30.31385	30.38260	30.26682	30.15119	29.59173	29.13790	28.45763	27.98373	27.85891	27.52244	27.54342	27.94628	27.94398	27.94815	27.84923	27.85926	28.24615	28.32204	28.38148	28.44448	28.45707	28.63060	29.13910	29.39350	29.43625	29.95375	30.49552	30.93643	30.93392	30.94515	31.30627	31.61285	32.09258
23.44506	23.83257	24.87170	25.26427	26.33533	27.66970	28.40040	29.26242	29.35262	29.53770	29.92719	30.08952	30.19211	30.37588	30.37343	30.29811	30.37462	30.50869	30.39965	30.26611	29.60515	29.12601	28.45110	27.58299	27.52064	26.85359	26.87288	27.22754	27.46179	27.88179	27.90745	27.91060	27.86309	27.98577	28.24325	28.39301	28.47892	29.29070	29.35320	30.01814	30.04693	30.06214	31.05369	31.29378	31.29109	31.04012	31.05135	31.35498	31.62765	32.09203
23.48567	23.73712	24.86950	25.34583	26.20816	27.66455	28.47472	29.33585	29.53935	29.98770	30.01416	30.01172	30.09370	30.22495	30.23253	30.62288	30.62026	30.55704	30.53394	30.39631	29.68410	29.13831	28.08187	27.83092	27.52001	26.84927	26.83476	26.82384	27.15683	27.41225	27.83953	27.85730	27.80979	27.80739	27.88321	28.17665	28.34772	28.47605	29.34317	29.42800	30.06412	30.59967	30.96479	31.05088	31.12008	31.12645	31.14885	31.35441	31.63080	32.10379
23.41430	23.42684	24.20833	25.33086	26.20749	27.66385	29.34205	29.54572	30.16241	30.35528	29.94926	29.75949	29.68340	29.70081	29.83220	29.94405	30.47402	30.53569	30.50372	30.32485	29.92210	29.52510	29.12436	28.08294	27.82788	27.02555	26.82558	26.79804	26.79586	26.87297	26.89529	26.91315	26.81435	26.97852	27.17567	27.24724	27.42185	27.56882	28.06215	29.44624	29.47405	30.68588	30.99761	31.01579	31.15216	31.14966	31.28788	31.50760	31.75134	31.96774
22.97916	22.97727	23.62347	24.86318	26.07621	27.56662	29.33186	29.51118	30.35697	30.35068	30.14584	29.62922	29.52626	29.32750	29.17685	28.41069	28.63939	28.89153	29.89482	29.86416	29.76978	29.50751	29.11119	28.94639	27.96507	27.78400	27.01646	26.82266	26.83624	26.86414	26.65030	26.65673	26.83696	27.17019	27.16799	27.36501	27.53761	27.61011	28.18766	28.73842	29.54385	30.30535	30.99702	31.23890	31.79219	31.78963	31.78706	31.62587	31.75078	31.92820
22.04747	22.04562	22.45605	23.17438	24.45607	25.63996	27.18961	28.87046	29.12121	29.99627	29.91748	29.48697	29.25485	27.91821	27.91589	27.01416	27.24751	27.46871	27.64819	28.46071	28.96079	29.10230	29.09992	28.52551	27.95613	27.87775	27.55992	27.01467	26.86803	26.68285	26.71351	26.72883	27.10978	27.16963	27.57724	27.68675	28.51376	29.17975	29.25863	29.52126	29.97693	30.46702	31.24082	31.63651	31.66841	31.76355	31.77044	31.62530	31.73116	31.92764
18.95909	18.36386	18.50616	18.80416	19.30027	21.30396	23.04731	24.81907	25.87733	26.69284	27.18198	27.17457	27.05010	26.92229	25.77535	24.99566	23.91642	24.08000	24.12328	25.65017	27.55335	28.16494	27.97172	27.63074	27.72126	27.56040	27.19326	26.86961	26.76256	26.81457	26.73042	26.92354	27.05908	27.56572	28.19619	28.46907	28.83046	29.26341	29.68120	30.07918	30.59847	31.37218	31.67146	31.72437	31.68866	31.66529	31.19099	31.21840	31.53973	31.89267
14.64273	12.99563	11.26030	10.69771	10.79074	12.51810	14.77034	16.61105	18.43647	18.59872	19.01341	18.93060	18.75667	17.89457	17.36684	16.90858	16.34045	16.53861	17.19328	19.34014	21.37929	21.86128	22.09419	22.05612	22.27509	23.26519	24.75040	26.24596	26.82932	26.82717	26.95150	27.03397	27.46321	28.14058	28.20207	28.40480	28.92615	29.73947	30.20121	30.84046	31.37818	31.96787	32.06391	32.19690	32.05903	31.78798	31.67618	31.45433	31.53263	31.85996
9.160998	5.446751	3.673993	3.182865	3.182592	4.341014	5.505436	7.145826	8.299348	8.595571	8.586336	8.204472	8.203756	7.501987	6.664352	5.713906	5.769240	6.592196	7.883826	9.817227	11.80039	12.89071	13.93435	14.93677	17.19225	22.10338	23.40378	25.21679	26.33326	26.96955	27.11732	27.19336	27.41614	28.01311	28.22722	28.47661	28.78589	30.16002	30.51321	31.49643	32.16144	32.79742	33.43961	33.94551	33.86269	33.22602	32.76809	32.76617	31.73115	32.23716
3.997007	2.626818	1.340198	1.340088	1.411611	1.621132	1.836732	1.915896	1.950876	1.950712	1.753693	1.701586	1.559016	1.568771	1.633281	1.668349	1.724065	2.210656	2.717770	3.732158	5.200660	6.685265	8.976429	12.43894	16.61430	22.04965	23.41875	25.21109	26.33269	26.96582	27.11674	27.22774	27.43534	28.05264	28.31231	28.54456	28.82601	30.26045	30.89029	32.16336	32.79954	33.44162	34.19785	34.18578	33.99746	33.82150	33.86239	33.51061	32.93911	32.65795
2.609802	1.338824	1.184882	1.186240	1.115595	1.115499	1.128046	1.144956	1.146311	1.146218	1.141187	1.156222	1.161075	1.204549	1.285346	1.505256	1.657281	1.962448	2.785494	3.728149	5.606397	7.014243	9.194277	12.56418	17.41615	22.82386	25.14077	25.91588	26.55095	26.92915	27.55174	27.94654	28.01432	28.22605	28.40858	28.63589	29.13877	30.52855	31.33543	32.61377	33.44378	34.19990	34.50726	34.49517	34.96189	34.78586	34.34621	33.85891	33.62191	33.14577
1.338897	1.239743	1.184849	1.118786	1.118695	1.069125	1.071144	1.075422	1.084847	1.094928	1.119894	1.160848	1.170938	1.281321	1.332737	1.664355	2.005780	2.516545	3.427884	4.831944	6.889507	9.243151	12.56743	17.41720	22.79966	25.41837	25.87110	26.49805	26.84849	27.07763	27.42681	27.68801	27.94945	28.18643	28.44319	28.79467	29.84479	30.52796	31.52972	33.05436	33.39920	33.68800	34.48613	34.64326	34.73058	34.59695	34.34558	33.85829	33.45919	33.14520
1.239810	1.184920	1.117391	1.117301	1.069770	1.069096	1.069010	1.076488	1.086356	1.101010	1.133539	1.181144	1.257603	1.430552	1.759773	2.235705	2.835509	3.803616	5.057390	7.060577	9.620217	13.68041	19.03370	23.56183	25.77811	26.10508	26.63762	26.91572	26.87080	26.94754	26.88336	26.99557	27.14267	27.36021	27.75020	28.76329	29.85986	30.95557	32.46571	33.13107	33.36670	33.59347	34.14044	34.24595	34.21651	34.21381	33.86053	33.46124	32.18375	32.42751
1.178661	1.121672	1.114161	1.114071	1.069160	1.069068	1.072764	1.086060	1.096149	1.142583	1.224553	1.257918	1.487357	1.779340	2.247144	3.464067	4.813547	6.758759	9.678885	13.51982	18.30408	22.94748	25.24358	25.70293	26.06188	26.62940	26.90281	26.87235	26.85553	26.79322	26.69323	26.34486	25.68966	25.98804	27.24878	27.93686	29.71137	31.24151	32.50616	33.32513	33.59563	33.80779	33.85091	33.83118	33.72156	33.47527	32.70478	32.18569	32.42962	32.62673
1.143748	1.118442	1.114131	1.019237	1.063394	1.072822	1.096009	1.107851	1.154305	1.202775	1.432374	1.634222	2.037291	2.568167	3.537527	5.229325	7.493291	10.85572	14.77355	20.67973	24.91523	26.16473	26.16381	26.81717	26.81489	26.83682	26.86554	26.89231	26.85494	26.75195	26.08744	25.96655	25.74757	25.92820	27.04316	27.86821	29.02059	31.24091	32.50554	33.43539	33.91355	33.91354	33.83319	33.72379	32.39547	32.23466	32.25380	32.43156	32.62883	33.66278
1.131726	1.118993	1.114682	1.085681	1.066566	1.089747	1.137291	1.221281	1.327929	1.693091	1.960678	2.546360	3.385320	4.749448	6.227817	8.353524	11.97758	16.42328	21.37985	25.33999	26.18281	26.61459	26.81610	26.94220	26.74867	26.79238	26.83006	26.84833	26.80532	26.59324	26.20034	26.06468	26.11075	26.37354	26.93889	27.77746	28.64026	30.88494	32.50491	33.37927	34.08334	34.33455	33.82145	32.77267	32.13554	32.23722	32.41943	32.63077	33.64901	34.83749
1.134022	1.129718	1.129620	1.132309	1.113784	1.173329	1.285291	1.583284	1.997711	2.477435	3.384848	4.406124	6.045901	7.996733	11.11368	14.73727	20.73461	24.79326	25.92385	26.38173	26.62398	26.61397	26.75504	26.75034	26.74806	26.61696	26.64238	26.68425	26.65035	26.39221	26.19978	26.19770	26.11020	26.40586	26.68826	27.41862	28.40950	29.50225	31.48299	32.78955	33.17997	33.82346	33.09204	32.76096	32.01590	31.82205	32.48403	32.90936	34.71365	36.09799
1.139086	1.138996	1.141968	1.165594	1.213507	1.299525	1.583350	2.124151	3.082293	4.365148	5.992740	8.163404	11.12128	15.39167	20.82775	25.32387	26.09102	26.71705	27.11934	27.10186	27.28032	26.82471	26.67914	26.66185	26.61847	26.48638	26.57113	26.65619	26.55756	26.50590	26.36362	26.32044	26.23951	26.29718	26.61064	26.78278	27.49811	28.95291	30.53207	31.32334	32.55702	33.03679	32.76288	31.90956	31.32222	31.58962	32.12725	33.11811	34.94904	36.35019
1.102308	1.102223	1.184271	1.225785	1.299590	1.583418	2.120732	3.208777	4.807488	7.063016	10.19120	14.47418	19.82218	23.28245	25.35266	26.52474	27.32911	27.30691	27.54663	27.54428	27.33154	26.87137	26.80552	26.71425	26.48787	26.57920	26.57713	26.63039	26.71525	27.29662	27.23442	26.69593	26.33759	26.29663	26.42724	26.69571	27.40674	28.10001	29.24919	30.52913	30.77414	30.78468	31.09641	31.21696	31.42638	31.58907	32.23528	33.76360	34.96268	36.42073
1.196244	1.219336	1.361921	1.467133	1.647493	2.120820	3.208901	4.764658	6.865358	9.945075	14.34513	19.71606	23.15634	24.81852	26.05859	26.28725	26.50182	27.30626	27.30414	27.30182	27.06249	27.07110	27.03373	26.90824	26.82056	26.59436	26.64782	27.14576	27.14436	27.24960	27.21578	27.13511	26.71304	26.32445	26.42669	26.69517	27.35445	27.84031	28.47078	29.24924	29.85652	30.30436	30.88475	31.41788	31.59088	32.21837	33.37782	34.06877	35.32665	36.86566
1.727931	1.727827	1.931593	2.496335	3.058810	3.688567	4.998597	6.865712	9.810033	14.09926	19.48531	21.92043	23.15577	24.61089	25.47968	26.10348	26.30161	26.50457	27.05049	27.18435	27.21177	27.25270	27.30562	27.25995	27.25769	27.23940	27.17182	27.23355	27.26519	27.21749	27.12271	27.11929	26.56454	26.25610	26.41023	26.76570	27.37426	27.72709	28.44353	29.33733	29.68211	30.03865	30.61907	31.40201	32.07037	33.18479	33.85608	34.39497	35.74450	36.86505
2.483274	2.483140	3.273514	4.440786	5.667354	7.486937	10.08824	13.76447	18.03635	20.45315	21.40901	21.76976	22.42844	23.77679	24.73847	25.56447	26.14800	26.60279	27.24761	27.33816	27.52862	27.60885	27.70753	27.73344	28.27881	28.93874	28.75370	28.36193	28.26717	27.15357	27.09118	26.53310	26.18114	25.53035	26.34601	26.78551	27.15151	27.80363	28.55455	29.46205	29.84064	30.33378	31.16771	32.07241	33.18667	33.84352	34.12330	35.67970	36.30269	37.07851
3.963063	3.962852	5.637476	7.853395	10.67292	14.77848	18.41030	21.72722	21.73453	21.39172	21.48932	21.58591	22.22686	23.15882	24.43860	24.86148	26.22359	26.73063	27.33981	27.69374	28.56483	28.56790	28.56029	29.13925	30.45136	30.03795	29.83022	28.79905	28.20123	27.56605	26.82295	26.03851	25.17367	25.50571	25.75252	26.58859	27.02431	27.77940	28.87642	29.70887	30.28024	31.16948	32.07421	33.16971	33.78538	34.07688	35.61992	36.24531	36.72821	37.28072
6.032216	6.101182	8.839509	13.02678	17.64262	20.74134	22.14956	22.69342	21.76271	21.80919	21.58705	21.55987	21.81408	23.27917	24.49447	25.26564	26.25936	26.79419	27.59512	28.44385	28.86372	28.86133	28.98120	29.32235	30.31715	30.13199	29.67651	28.72763	27.99929	27.27879	26.02078	25.07823	25.18031	25.37680	25.73153	26.48540	27.15044	27.96991	29.26064	30.25548	30.82628	31.94739	32.81717	33.74398	34.45179	35.79878	36.08452	36.26168	36.71365	37.31197
7.570048	8.788391	13.02740	17.72200	20.82963	22.24211	23.28339	23.25492	22.58152	21.88255	21.56099	21.65503	21.94134	23.48486	25.26697	25.68480	26.74623	27.13298	27.90977	28.57729	28.59777	28.86068	28.91464	29.54229	30.10443	29.95566	28.87949	28.00084	27.28347	26.22098	25.32415	25.00584	25.10107	25.40236	25.79291	26.61780	27.74348	29.26247	30.21815	30.73125	32.07600	32.68582	33.68895	34.38710	34.66535	35.84255	36.21368	36.34225	37.12180	38.39017
8.959407	10.77550	14.93526	19.85148	22.19217	23.36167	23.30283	23.30101	22.64569	21.66435	21.56045	21.73740	22.97285	24.39795	25.51086	25.90434	26.93925	27.18535	28.08680	28.57664	28.59712	28.96288	29.54389	30.10627	29.95731	29.24903	27.86734	27.14355	26.17286	25.29363	24.93101	25.07094	25.19798	25.51661	26.46870	27.17053	28.55449	29.94267	30.55638	32.03483	32.58455	33.45620	33.73181	34.37416	34.66473	35.60573	36.23439	37.03768	38.22353	38.68428
10.76825	12.41394	16.81618	21.31038	22.92538	23.36105	23.33917	23.06149	22.70842	22.13134	22.22689	22.38000	23.10752	24.23261	25.29024	25.86218	26.93861	27.60641	28.08615	28.59861	28.98926	29.73315	30.22510	30.00529	29.48972	28.09079	27.14525	26.08861	25.21507	24.89443	24.62198	24.75019	25.20577	25.62014	26.53151	27.36353	28.57817	30.00187	31.22966	32.09568	32.70148	33.47095	33.79124	34.09105	34.69002	35.60511	36.35273	37.36839	38.45226	39.31071
12.95798	14.11032	18.41272	21.30982	22.92478	23.10142	23.10106	23.06777	22.99901	22.75366	22.57240	22.69531	23.10323	24.06741	24.73727	25.40072	26.69111	27.56995	27.89782	28.50253	29.18793	29.79224	30.18057	29.94843	28.74950	27.33370	26.32455	25.68521	24.93710	24.28239	24.58625	24.88666	25.29169	26.21252	26.70280	27.49972	28.81241	30.02107	31.27204	32.21262	32.77715	33.60923	34.14468	34.61627	35.34346	36.24150	36.77504	37.31253	38.76823	39.34191
17.04461	17.04752	21.12731	21.93125	22.92417	23.10081	23.06894	23.06717	23.06802	23.01243	22.73565	22.69475	23.10267	23.71497	24.73668	25.41502	26.65152	27.50712	27.92155	28.35259	29.16890	29.65373	29.59642	29.03606	28.19858	26.67122	26.06087	24.89547	24.33480	24.28187	24.43519	24.90684	25.48691	26.38382	27.50025	28.24904	29.06814	30.05336	31.29650	32.39917	33.29312	33.88002	34.85043	35.56429	36.32122	36.72218	37.13466	38.68083	39.00330	39.23900
19.66716	20.97029	21.51282	22.18189	23.35187	23.30751	23.66333	23.66582	23.06742	23.01242	22.56879	22.70851	23.13993	23.77428	24.84834	25.88964	26.58326	27.67243	27.84106	28.46611	29.02113	29.00260	28.96772	28.20030	26.89743	26.06228	25.21558	24.89492	24.33427	24.16834	24.39217	24.72544	25.60819	26.53841	28.12751	29.06972	30.05497	31.17672	31.75622	32.80878	33.56597	34.13383	35.34313	35.90571	37.00249	38.29557	38.62833	38.86946	38.97885	39.72673
20.97129	21.38039	22.29615	23.41001	23.33693	23.65050	23.64867	23.66090	23.03416	22.48615	22.56822	22.70795	23.35510	23.91962	24.82482	26.30441	27.56728	27.71383	27.93034	28.10405	28.20253	28.14342	27.51833	26.83030	25.96424	25.17709	24.92112	24.33156	24.03897	24.25782	24.58998	24.97569	25.81283	27.56693	28.27069	29.23332	31.17839	31.61131	32.76217	33.40870	33.89795	34.67098	35.90767	37.04382	38.31618	38.63050	38.87191	38.86878	38.95171	39.17003
22.63002	22.60999	23.22004	23.39878	23.65185	23.64930	23.64748	23.00657	22.51683	22.55062	22.59545	22.70739	23.63794	24.13032	25.16192	26.26366	27.25498	27.66647	27.88774	27.81329	27.75445	26.75288	26.43752	25.69956	24.95823	24.54965	24.13782	24.03022	24.06953	24.45305	24.92719	25.65045	26.79007	28.13668	29.09608	31.20484	31.93333	32.60138	33.13314	33.70369	34.64861	35.37841	36.80576	37.55304	38.67163	38.89259	38.87122	38.95390	39.08624	39.16937
23.09667	23.22136	23.27089	23.60820	23.65123	23.64866	23.00771	22.60880	22.60074	22.59676	22.60577	22.74809	23.63736	24.59743	25.07219	26.10771	26.57041	27.08922	27.30188	27.23684	26.75451	26.42344	25.55388	24.95688	24.53835	24.13909	23.78302	23.96188	24.19282	24.61446	25.24409	26.51060	27.87132	29.14521	30.85383	31.96892	32.58258	32.97238	33.42341	33.97178	35.05299	35.60327	37.11525	37.68195	38.91522	39.35495	39.64939	39.64756	39.22477	39.26479
23.20614	23.17747	23.22385	23.67663	23.69147	23.65425	23.04722	22.72713	22.74072	22.66511	22.74203	23.22545	23.70725	24.76500	25.37618	25.90261	26.04649	26.46202	26.74903	26.65308	26.10177	25.50335	24.94273	24.75897	24.12420	23.78427	23.96334	24.19407	24.61576	25.24558	26.05258	27.43673	28.77486	30.02778	31.11199	32.58434	33.00027	33.45254	33.70234	34.55640	34.89750	35.26617	36.38864	37.40147	37.68304	38.72525	39.35135	39.32194	39.37067	39.53838
23.17858	23.13043	23.24122	23.67600	23.69886	23.54249	23.31492	23.17000	23.08424	23.08539	23.20283	23.54061	24.71573	24.82919	25.30253	25.33353	25.69752	25.70792	25.60943	25.44308	25.40963	24.88270	24.71987	24.10817	23.75686	23.95655	24.19553	24.64137	25.20991	26.05410	27.25708	28.60588	29.98203	30.62689	31.78907	33.00204	33.45843	34.34849	34.34568	34.37955	34.54927	34.94576	35.19518	36.24530	37.45528	37.71749	37.95329	38.05559	38.43473	39.53772
23.12323	23.17326	23.42872	23.51448	23.59712	23.52193	23.50872	23.54044	23.47484	23.45935	23.54178	24.47416	24.82291	24.84504	25.06741	25.06553	25.06346	25.01228	24.93028	25.20539	24.89366	24.66686	24.08651	23.58192	23.72557	23.96727	24.39419	25.03909	26.04975	26.87245	28.44679	29.07980	30.56096	31.60592	31.94041	33.48072	34.35032	34.24762	34.11558	34.08228	34.13440	34.26512	34.32436	34.97734	35.93933	36.32408	36.54119	37.45609	38.26634	39.53706
23.11458	23.17052	23.17586	23.43150	23.58487	23.62103	23.64038	23.66500	23.65559	23.84564	24.33751	24.82127	25.03165	25.03645	25.04892	25.04704	25.01349	24.89652	24.81042	24.74671	24.72709	24.29127	23.57856	23.26175	23.48597	24.11306	24.42778	25.16729	26.51524	27.57946	28.80605	30.01436	30.89380	31.74291	32.97347	33.59039	34.22183	34.08156	34.04403	33.99365	33.23993	32.82905	32.82663	33.41648	34.56816	34.96123	35.24934	36.47013	37.66691	39.09725
23.17805	23.18251	23.21764	23.45012	23.63325	23.67859	23.73327	23.73153	24.01563	24.28130	24.52415	25.02228	25.03791	25.10833	25.11024	25.09920	25.00525	24.99307	24.87352	24.76045	24.69077	24.39588	23.75833	23.54749	23.74879	24.28020	24.56345	25.69353	26.81074	27.82333	28.80518	30.65608	31.59451	32.86961	33.50931	34.03344	34.08338	34.03334	33.97356	32.92847	32.20770	32.23153	32.27811	32.37426	33.41315	33.98501	34.84764	35.43128	36.69448	39.09660
23.39159	23.38986	23.42086	23.83244	23.91176	23.83323	23.86846	23.86672	24.40827	24.35566	25.02352	25.03913	25.10979	25.12175	25.10962	25.09859	25.06014	25.05828	25.04325	24.94739	24.89416	24.63640	24.26194	24.09020	24.28574	24.56467	25.20258	26.78731	27.49227	28.65708	30.60387	31.54236	32.76434	32.79565	33.39562	33.56476	33.48341	33.33109	32.90960	32.09192	31.75202	31.74943	31.96119	32.09255	32.38568	32.67087	34.10005	35.26232	36.69387	38.03018
23.27090	23.26029	23.32741	23.80144	23.96443	23.93003	23.86785	23.98819	24.55398	25.15076	25.18839	25.16588	25.27839	25.27782	25.09497	25.05156	25.04951	25.04450	25.04266	24.96864	25.00592	24.72977	24.59089	24.58720	24.75979	25.12457	26.20122	26.95796	28.31197	29.82330	30.88903	31.87262	32.74199	32.68027	33.23667	33.30452	33.26652	32.84944	32.09793	31.27650	31.23627	31.20535	30.80463	30.91668	31.12979	32.02203	33.02664	34.43612	36.19643	37.62120
23.26138	23.25966	23.31675	23.38495	23.60013	23.70300	23.98302	24.53090	25.29839	25.63576	25.57050	25.50471	25.34032	25.27569	25.05281	25.05096	25.04575	24.96782	24.96599	25.00717	24.73982	24.78131	24.83726	24.95326	25.14991	25.85765	26.97661	27.95066	29.62353	30.74706	31.84352	32.74370	32.68223	33.07005	33.10532	33.06709	32.72184	32.09993	31.60657	31.27589	31.22908	30.77792	30.77156	30.68836	30.90149	31.43047	32.63018	34.43554	36.26361	37.66126
23.35546	23.35374	23.31613	23.42559	23.59952	23.70382	23.91936	24.52398	25.63698	25.62784	25.75284	25.95821	25.50220	25.24326	25.03569	24.97426	24.97222	24.33554	24.42061	24.52723	24.60514	24.86314	25.00711	25.26328	25.79972	26.89162	27.67697	29.22384	30.63568	31.88238	33.45928	33.28172	33.11958	33.02493	32.90012	32.62641	32.30786	31.56381	31.38061	31.23075	30.80161	30.79911	30.83977	30.68778	30.90093	31.42991	32.61710	34.54571	36.21206	38.03640
23.35483	23.35311	23.31550	23.29815	23.46923	23.70321	23.95168	24.63625	25.61054	25.70359	25.70205	25.70014	25.19456	25.03690	24.43282	24.27545	24.33739	24.44845	24.51777	24.56450	24.68626	24.86541	25.17480	25.52043	26.37290	27.56559	28.80407	30.23370	31.86379	33.46126	33.37175	33.32236	33.10120	33.00791	32.63556	32.34242	31.54970	31.27470	30.63082	30.63291	30.17715	30.36379	30.87353	30.92521	31.13437	31.71396	32.61654	34.55452	36.10239	38.03754
23.26750	22.94680	22.59769	23.16593	23.38816	23.76048	23.95222	24.63562	25.45311	25.64591	25.62688	25.12556	24.98619	24.43399	24.32163	24.42435	24.43884	24.53988	24.60909	24.62469	24.69402	24.88979	25.18509	25.54550	27.26210	28.41452	30.14770	31.77704	33.14046	33.37373	33.32409	33.18867	33.04057	32.77314	32.35155	32.09540	31.40126	30.61723	30.33261	30.17875	30.17685	30.41624	30.74423	31.08592	31.18163	31.71738	32.81288	34.65757	36.19730	38.14362
22.98310	22.59894	22.63274	22.88057	23.49215	23.84884	24.59704	25.01568	25.73023	25.64525	25.64313	25.06527	24.69334	24.48526	24.42553	24.43867	24.54430	24.94552	24.79161	24.73837	24.89121	25.16365	25.51771	26.27108	28.02286	29.83162	30.85678	32.02407	32.91120	33.00358	33.05482	32.97499	32.94336	32.38362	32.27554	31.92024	31.40091	30.50912	30.33430	30.27668	30.31550	30.43659	30.74365	30.90275	31.18107	31.75375	33.17740	34.65699	36.20172	38.42126
22.88350	22.88187	22.89364	23.00385	23.85014	24.60764	25.07300	25.89367	26.09375	25.90770	25.64248	25.10549	24.69703	24.48111	24.43984	24.52923	24.57668	24.92062	24.93951	25.04986	25.33397	25.94080	26.18810	27.77884	29.68456	30.83921	32.01628	32.70174	32.85612	32.99263	33.07348	33.05174	32.42776	32.39592	31.95972	31.42463	30.52101	30.33616	30.27008	30.31709	30.33584	30.72464	30.82635	30.97798	31.20546	31.75319	33.20928	34.58052	35.83173	38.46043
23.10794	23.10630	23.35850	25.07807	25.53515	25.69361	25.94044	26.22826	26.09308	25.90704	25.34332	25.10486	24.52777	24.50201	24.47508	24.56161	24.65453	24.84680	25.05129	25.33115	26.35495	26.91537	27.66673	29.44885	30.74594	31.41547	31.90657	32.40583	32.85542	32.91262	32.90999	32.81932	32.54182	32.35649	31.85013	31.50396	31.30882	30.51823	30.33310	30.32266	30.47206	30.64703	30.96813	31.08019	31.41193	32.17889	33.50822	34.62379	35.83115	38.50431
24.78728	24.81932	25.83966	25.83782	25.73586	25.89842	25.87185	26.12371	25.92286	25.51962	25.23159	24.66294	24.36468	24.29370	24.21128	24.32449	24.70611	24.92934	25.60599	26.35618	26.85586	27.91153	29.10764	30.19749	30.61916	31.27534	31.72047	32.40654	32.59939	32.85130	32.83636	32.55572	32.54115	32.46259	32.29430	31.84693	31.75148	31.53510	30.71780	30.36762	30.47148	30.64645	30.96961	31.31904	32.12730	33.29585	34.34087	35.64351	37.14373	38.74400
26.05557	26.05057	26.02610	26.00591	25.95465	25.93479	25.89939	25.82211	25.59073	25.24764	24.66410	24.17453	24.14286	23.73253	23.76201	24.27915	24.79267	25.60718	26.13576	26.56534	27.93176	29.12766	29.81263	30.08804	30.37512	30.92130	31.41627	31.71723	32.48324	32.48914	32.48343	32.46887	32.36664	32.36405	32.35969	32.20802	31.75084	31.53533	31.39852	30.79300	30.83781	30.91649	31.16547	31.58588	32.21043	33.39948	34.50970	35.68536	37.18163	39.52539
26.22480	26.22296	26.20950	26.23558	26.14291	26.00089	25.83722	25.32720	25.22684	24.66806	24.36780	24.22007	23.65734	23.78439	23.88878	24.79403	25.32261	26.13695	26.61603	27.98282	29.18535	29.84886	29.88665	30.37685	30.59531	30.99350	31.48847	31.73961	32.48255	32.48532	32.40531	32.32307	32.04728	31.93141	32.01873	31.74874	31.03630	30.98997	30.92182	30.72674	30.82203	30.91590	31.13822	31.60672	32.26876	33.49467	35.06611	36.23451	37.90375	39.51442
26.34361	26.31311	26.32229	26.37904	26.36399	26.31868	26.08003	25.58649	25.36864	24.79296	24.48011	24.47287	24.17090	24.31025	24.60172	25.12448	26.07827	26.56806	27.98440	29.31273	29.91860	29.94499	30.73197	30.76909	31.03018	31.58036	32.10168	32.58006	32.79814	32.76336	32.63271	32.13118	31.93332	31.16868	30.38883	29.44766	29.17510	29.52606	30.30199	30.44774	30.48372	30.54634	30.76969	31.64725	32.45782	33.74466	35.09401	36.99499	39.10739	40.53259
26.30174	26.23314	26.32160	26.53586	26.53742	26.40363	26.26263	26.10219	25.64961	25.51227	24.77773	24.72729	24.74734	24.81963	24.93217	25.76330	26.43538	27.90538	29.26880	29.84570	30.33554	30.70495	30.70282	31.69099	32.15273	32.21224	32.44434	32.54633	32.76498	32.92624	32.73239	32.23472	31.89939	30.34966	29.54000	29.10633	28.92823	29.17249	29.53200	30.37037	30.54816	30.73083	30.90351	31.64953	32.98426	34.89322	36.00874	38.40104	40.09054	41.27478
26.22997	26.22816	26.69548	26.97283	26.97351	26.53722	26.41550	26.37899	26.20850	25.89471	25.80797	24.84365	24.76136	24.91442	25.03853	25.77709	26.70021	28.13495	29.30667	30.07762	30.30240	30.66298	31.08207	31.38179	31.72392	32.14977	32.18084	32.29927	32.63418	32.44271	32.27064	32.02429	30.91400	29.53403	28.87841	28.85944	28.92765	29.03304	29.62145	30.51429	30.73266	30.86010	31.65024	32.29696	33.63564	35.31942	37.21611	38.67919	40.10344	41.36814
26.49701	26.49517	26.72959	26.97213	26.97282	26.97068	26.86180	26.61800	26.49583	26.10858	25.91871	25.34447	24.96083	24.91382	25.03794	26.09086	26.95326	28.12398	29.24638	29.77446	30.01695	30.57758	30.95460	31.06297	31.37860	31.56800	31.82052	31.98263	32.46119	32.39294	32.12050	30.93849	29.51460	29.04218	28.63781	28.74418	28.89812	29.20275	30.03657	30.64040	30.75344	31.61269	32.28631	32.97770	34.50614	35.69586	37.43067	38.81061	41.16547	41.97947
26.46106	26.45922	26.55879	26.96369	26.97212	27.32799	27.32607	27.27357	26.84545	26.79200	26.00640	25.78865	25.44297	25.34912	26.00463	26.52197	27.13147	28.12333	29.12057	29.40596	29.94440	30.51391	30.62322	30.95174	30.95712	31.27260	31.53951	31.70262	31.91636	31.80518	31.05707	29.82419	29.52114	29.05075	28.68452	28.74359	28.89468	29.14471	29.45869	30.46773	31.33963	31.89200	32.75573	33.15053	34.82864	36.30456	37.74251	39.43350	41.58240	43.37051
26.24771	26.24587	26.38848	26.55626	26.96942	26.96929	27.30600	27.24249	26.84477	26.79133	26.36566	26.08002	26.11061	26.30138	26.44751	26.87306	27.06605	27.73630	29.10728	29.42761	30.13183	30.47853	30.56864	30.68604	30.89406	30.89675	30.95831	31.19164	31.32234	31.22555	30.57040	30.31162	29.86447	29.24469	29.10716	28.77627	28.89411	29.09387	29.37497	30.56112	31.54662	31.98510	33.08977	34.45032	36.06047	37.45313	39.18964	40.68032	42.48235	43.87724
25.20667	25.28201	25.36448	25.52407	26.00787	26.43582	26.63235	26.65288	26.65711	26.65527	26.34465	26.36316	26.30283	26.39934	26.57673	26.95671	27.31002	27.67718	29.03265	29.35642	29.96470	29.97005	30.01528	30.26365	30.45862	30.45652	30.89397	31.19751	31.37775	31.33031	31.01201	30.63256	30.36224	29.53921	29.50249	29.26453	28.93940	29.03979	29.37725	30.65906	31.54604	32.36551	34.02017	34.97916	37.22118	38.57890	39.26505	40.56996	42.29324	43.45088
24.43486	24.30334	24.41516	24.84444	25.62710	26.20525	26.38688	26.51664	26.49245	26.26470	26.32851	26.16612	25.89022	26.40931	26.66093	27.05095	27.69837	28.10135	29.10118	29.36061	29.36147	29.40644	29.88089	29.97140	30.32126	30.45585	30.89330	31.61989	31.72656	31.73376	31.64962	31.02984	30.63525	30.36236	29.62341	29.66528	29.43724	29.31983	30.23411	30.67187	31.49347	32.59486	34.04416	35.44574	36.68193	38.22158	39.17123	39.90921	41.86698	42.48347
23.21869	23.27185	23.72046	24.47016	25.24297	25.65565	25.99082	26.24912	26.31228	26.31047	25.97399	25.59458	25.72038	26.05150	26.71849	27.15494	28.20726	29.23825	29.48903	29.55406	29.55667	29.59619	29.98755	30.02768	30.47465	30.89472	31.29106	31.61920	31.62645	31.73428	31.69365	31.47587	31.41502	31.22336	30.50900	30.02152	30.06098	30.29870	30.60072	31.41357	32.19653	33.18297	34.87219	35.79544	36.62608	38.05651	38.72627	39.46044	41.10074	42.06509
23.15838	23.19920	23.35677	23.88128	24.60111	25.15874	25.43400	25.98838	26.26588	25.98029	25.59571	25.72150	25.76993	26.10906	26.79024	28.11423	29.12447	29.49035	29.66258	30.32856	30.44494	30.51954	30.72023	31.33650	31.33650	31.30531	31.63384	31.63133	31.75646	31.50995	31.48545	31.50426	31.43186	31.26286	30.63473	30.34769	30.55632	30.71659	31.33305	31.84175	32.61711	33.85651	34.95708	35.97788	36.59297	37.26828	38.72560	39.25813	40.19357	41.89661
23.28758	22.85166	23.18417	23.59617	24.45029	25.15604	25.43335	25.78951	25.79775	25.72666	25.89488	25.77103	26.11048	26.79139	27.91564	28.30223	29.14270	29.66389	30.33026	30.44629	30.51714	30.81270	31.50706	31.67058	31.59011	31.67059	31.66845	31.81287	31.56639	31.52922	31.66492	32.08616	31.81550	31.33273	30.73334	30.86356	30.71803	31.05988	31.76125	32.51163	33.74884	34.24989	35.08079	35.97723	36.51589	37.20879	37.88174	39.08131	40.24803	41.35695
23.00278	23.00123	23.32555	24.43901	25.08743	25.56089	25.75592	25.78886	25.81404	25.98400	25.99628	26.17122	26.76647	28.00674	28.39339	28.79739	29.49805	30.30369	30.32956	30.44560	30.51645	31.50846	31.98796	32.21305	32.21058	31.99535	31.97984	31.88593	31.84622	32.25750	32.27809	32.22513	32.09156	31.60571	30.94835	31.02904	31.04574	31.66743	32.52100	33.64170	34.00589	34.10978	35.08015	35.70892	36.73253	37.17566	37.88434	39.24900	40.84868	42.44056
23.23690	23.26487	24.47714	25.06184	25.79102	25.75517	25.74179	25.78821	25.84464	25.98335	26.07690	26.64758	27.59445	28.39460	28.81204	29.49965	30.05432	30.63795	30.63590	30.65825	31.33866	31.77892	31.99266	32.29178	32.27422	33.26628	33.80992	33.78050	33.26842	33.08625	32.78053	32.48310	32.22226	32.13458	31.94512	31.99106	32.56662	33.23638	33.52511	33.64106	33.90064	34.03786	34.32586	35.85124	36.76094	37.57043	38.90530	40.86928	42.60653	43.08924
23.96545	24.41652	25.02633	25.81876	25.69459	25.71782	25.71161	25.73940	25.78883	25.98128	26.29627	27.04168	27.59379	28.73168	29.42862	29.94731	30.21420	30.51627	30.40787	30.40546	30.65208	31.33549	31.94266	32.19999	32.28379	33.88575	33.96728	33.91735	33.26572	33.08556	32.77983	32.40498	32.34735	32.08980	32.13175	32.20672	32.26200	33.04596	33.24480	33.40862	33.78339	34.16766	34.71504	35.92978	37.07535	38.46921	40.06936	41.52243	42.85082	43.38527
25.00190	25.00845	25.65163	25.67876	25.64404	25.64048	25.64719	25.66266	25.81254	25.98064	26.33057	27.16437	28.17757	29.00109	29.51288	29.94659	30.01852	30.05663	30.05461	29.89111	29.99976	30.18240	30.49700	31.16230	32.18886	33.88502	33.87209	33.78259	33.21233	32.97056	32.64019	32.43869	32.25382	32.01169	31.85808	31.90829	32.14496	32.25101	33.06978	33.21453	33.56533	34.21317	34.81380	36.34676	37.07470	38.98546	40.54837	42.00190	43.43793	44.07147
24.94383	25.06568	25.18939	25.19684	25.21346	25.23700	25.02482	25.67738	25.83884	25.98000	27.07009	27.72318	28.77361	29.18320	29.51217	29.81732	29.90067	29.85249	29.85049	29.57636	29.58615	29.76883	30.17179	30.99653	31.71502	33.15440	33.69658	33.49974	32.96298	32.63078	32.26675	32.13778	31.90488	31.71077	30.87234	30.94847	31.48738	32.04692	32.24549	33.14835	33.25550	33.95617	34.81318	36.49450	38.14815	39.56000	40.77053	42.28661	43.97329	44.66596
24.88584	25.02202	25.15376	25.17675	24.80759	24.84899	24.87455	25.15295	25.83820	25.98022	27.46404	27.72250	28.77497	29.50075	29.61801	29.78692	29.87955	29.87151	29.84061	29.55790	29.70158	29.78610	29.90104	30.92012	31.63859	32.88661	33.34658	33.18050	32.36105	31.79491	31.84852	31.31199	31.05044	30.03336	30.06787	30.96360	31.24093	32.07095	32.30267	33.00684	33.40997	34.14038	35.37417	37.34175	38.20468	39.55932	40.77839	42.52296	43.96164	44.95802
24.72880	24.72715	24.72806	24.74074	24.88525	24.91055	25.01207	25.79639	25.98128	27.34009	27.52220	28.27879	28.78832	29.51443	29.62389	29.80457	29.96255	29.87683	29.90265	29.83477	29.81183	29.80951	30.08359	30.98524	31.34592	31.72849	32.45035	32.31407	31.71611	30.35857	29.35596	29.16268	28.98427	29.18397	30.32669	31.22156	32.01863	32.42102	33.25782	33.59238	34.15542	35.37584	37.12619	37.61499	38.89128	39.77005	40.79510	42.87027	44.78814	44.99728
24.84995	24.78496	24.78301	24.83554	25.00645	25.10771	25.79743	26.51468	27.31082	27.52367	28.30464	28.30276	28.86205	29.48419	29.70291	29.93332	29.96184	30.51350	30.56166	30.08839	29.91181	30.03478	30.93651	30.85066	30.76271	31.07205	31.03700	30.45739	29.10429	29.10232	29.01607	28.75670	29.18559	29.27537	31.20074	31.92072	33.41508	33.94478	34.33414	35.06429	36.20591	37.18102	38.46609	38.77412	39.54703	40.51263	42.51407	43.42976	44.76585	44.99652
25.69487	25.65534	25.19665	25.16400	25.30190	25.78043	26.20112	26.99274	27.52229	27.95252	28.32573	28.86324	29.41222	29.45481	29.79818	29.85639	29.96414	30.04313	30.33452	30.33216	30.33018	30.93785	30.85204	30.76441	30.71615	30.71407	30.41022	29.51806	29.11827	28.88865	28.49000	28.72943	29.06299	30.32157	31.51213	33.12766	33.74268	34.18005	34.37907	35.13171	36.35932	37.31220	38.58388	39.21284	40.14623	41.10167	42.41957	43.33525	44.76509	44.99577
25.69418	25.66899	25.54560	25.18111	25.30125	25.95386	26.28065	26.99206	27.58122	28.28489	28.88624	29.43521	29.47933	29.80142	29.79947	29.82558	29.79791	29.72559	30.04621	30.33146	30.69756	30.76621	30.68418	30.67925	30.67686	30.41156	29.69506	29.26982	29.08027	29.12335	29.05151	28.75552	29.39486	30.39729	31.56191	33.18824	34.06684	34.37283	34.47298	35.26789	36.49052	37.46476	38.87632	39.92807	40.90058	42.29715	42.74103	43.17960	44.03443	44.73617
25.70983	25.64244	25.46184	25.47845	25.55329	25.98501	26.25763	26.98766	28.09454	28.41752	28.86374	29.42417	29.49008	29.83510	29.82685	29.83892	29.91432	29.94302	30.03563	30.32499	30.54691	30.70931	30.66113	30.39187	30.13136	29.69636	29.25811	29.16155	29.14416	29.15771	29.23977	29.25773	29.56459	30.44709	31.62253	33.31546	34.26981	34.47493	35.26945	36.52808	37.48247	38.87812	39.93518	40.82629	42.09053	42.56266	42.66640	42.86922	43.31084	44.14837
25.71137	25.52250	25.47944	25.55432	25.84857	26.16822	26.96637	27.44364	28.09096	28.34485	28.72342	29.17634	29.42154	29.48707	29.84018	29.83821	29.83592	29.99588	29.99480	30.32967	30.80735	30.80466	30.44167	30.18090	29.39180	29.35200	29.27095	29.25577	29.25386	29.60273	29.36309	29.36975	29.61530	30.67441	31.61642	33.00259	34.32037	35.51725	36.76114	37.24214	38.13085	39.95796	40.93605	41.88977	42.20597	42.57889	42.87166	43.13889	43.94085	44.17192
25.51343	25.56509	25.71014	25.86795	26.20688	27.07023	27.44473	27.65451	28.09312	28.42566	28.52538	28.79525	28.87825	28.87773	29.09163	29.79593	29.82652	29.81862	29.83928	29.88225	30.24386	30.30312	30.33079	30.20763	29.59550	29.58810	29.58619	29.48153	29.57737	29.61728	29.60954	29.56792	29.95407	31.08449	32.23315	33.13409	34.51054	35.65700	36.89342	37.60604	38.50806	40.99041	41.92231	42.22109	42.76970	42.89913	43.10448	43.80924	44.19715	44.23571
25.66753	25.71146	25.88585	26.21280	27.08507	27.65532	28.37318	28.21906	28.23664	28.49374	28.59089	28.80171	28.87755	28.87531	29.08119	29.64112	29.75825	29.72762	29.57984	29.60707	29.64960	29.69146	30.20894	30.02420	29.74883	29.59906	29.63558	29.72977	29.64613	29.67802	29.72795	29.80125	30.19971	31.30957	32.61330	33.87068	34.58536	35.69706	37.54487	38.47647	39.80809	41.18105	42.18576	42.95574	42.93732	43.11504	43.81173	44.19922	44.24945	44.55107
25.71243	25.73085	26.30351	26.47136	27.68424	28.39152	28.83788	28.67148	28.57800	28.63167	28.62354	29.22386	29.22312	29.19538	29.17688	29.64643	29.75754	29.72692	29.70240	29.60638	29.64892	29.65265	29.99367	29.96762	29.96533	29.96795	30.00445	30.00213	30.31630	30.17525	29.86482	30.05305	30.83026	31.47756	32.76304	33.95092	35.23703	37.01981	38.40295	39.12589	39.91558	41.24636	42.18502	43.06483	43.92482	45.22159	45.21872	44.54279	44.53997	44.55033
25.80061	26.24109	26.49615	27.73779	28.41246	28.83903	28.85147	28.79947	28.63279	28.63096	29.24684	29.29918	29.29358	29.28925	29.33124	29.64573	29.79755	29.77610	29.75943	29.74069	29.74021	29.95822	29.95629	29.95433	29.96466	29.92113	29.99377	30.00149	30.14940	30.15174	30.27241	30.43933	30.89087	31.47528	32.83262	34.29495	35.65385	37.50252	38.45319	39.70476	40.55809	41.96419	42.97501	43.90228	45.09974	45.22080	45.44059	45.47088	44.80592	44.85838
26.24206	26.33913	27.10010	28.23267	28.82635	28.87555	28.88686	28.79875	28.63207	28.63025	29.03705	29.29846	29.29286	29.27769	29.28667	29.32863	29.67258	29.81856	29.76734	30.31303	29.99892	29.94750	29.94558	29.95366	29.64883	29.60637	29.67904	29.68679	30.02928	30.04215	30.36473	30.55348	31.04462	31.65808	33.00402	34.32302	36.62785	37.75237	39.87284	40.34728	41.35976	41.90416	42.88459	43.83751	45.08479	45.35124	45.47343	45.50727	45.46726	46.21049
27.05382	27.10147	27.92405	28.08267	28.60023	28.83659	28.72417	28.62783	28.63136	28.62954	29.03805	29.32182	29.29588	29.28988	29.32787	29.35775	29.40541	29.67283	30.09528	30.09089	30.07441	29.94682	29.86664	29.52107	29.40234	29.43112	29.68844	29.79860	29.86080	29.95771	30.40825	30.69614	31.36613	32.65454	34.05783	35.34929	37.10917	38.45204	39.95671	40.64972	41.33984	41.81581	42.84313	43.79486	44.26699	44.41468	45.38676	45.50650	46.36175	46.57457
27.05310	27.10077	27.92332	28.08194	28.60092	28.60104	28.72344	28.73509	28.75781	29.03785	29.28189	29.38618	29.38433	29.36085	29.36100	29.43480	29.52091	29.73148	30.08225	30.02201	30.02009	29.85783	29.52032	29.21914	29.38515	29.46327	29.60580	29.73273	29.82970	30.02203	30.61971	31.22489	32.30454	33.17187	34.34645	35.34862	37.10847	38.45131	39.96098	40.68760	41.33909	41.95302	43.04611	43.79408	44.00017	44.44842	44.65542	45.78721	46.67011	46.78749
27.10176	27.36123	28.03941	28.57020	28.60018	28.98657	28.98470	28.89543	29.00672	29.07179	29.18595	29.29614	29.46217	29.49074	29.94909	29.96265	29.92799	29.87162	30.14263	30.07923	30.07302	29.80488	29.22036	29.20489	29.23625	29.55980	29.68241	29.85115	29.97859	30.56155	31.14848	32.00573	32.59113	33.17122	34.27744	35.33541	37.08860	38.95861	39.98796	40.69539	41.49259	42.03985	43.12024	43.76643	43.95592	44.13770	44.61338	45.80666	46.80755	46.80555
27.79618	28.04084	28.96438	28.96255	28.93356	28.95143	28.94956	28.93426	28.93202	29.00416	29.11741	29.19411	29.56587	30.05466	30.21849	30.65413	30.60859	30.23415	30.14651	30.21970	30.13771	29.91145	29.58408	29.53163	29.56076	29.73715	29.98624	30.27540	30.56285	31.09035	31.97065	32.20103	32.34198	33.28336	33.88908	35.43878	37.08789	38.95788	39.88460	40.67767	41.49272	42.88806	43.74035	43.89943	43.96135	44.50402	45.26081	46.42499	46.67020	46.47179
28.52445	28.52783	28.77784	28.78291	28.78478	28.80266	28.89332	28.91205	28.91957	28.86716	28.88673	29.01878	29.49530	30.21732	30.75985	30.90992	30.88739	30.79488	30.89080	30.31137	30.33094	30.13400	30.16651	30.21415	30.22728	30.46478	31.59065	31.69908	31.73641	31.74665	32.08544	32.34336	32.50170	33.29012	34.21349	35.47421	37.62949	39.09875	39.88386	40.63828	42.80370	42.96368	43.73957	43.89865	44.28312	45.07400	45.52253	46.65559	46.45771	46.27907
28.51797	28.45742	28.45522	28.51621	28.63346	28.66971	28.73640	28.99771	29.03266	29.05264	29.00013	29.01808	29.43480	30.12719	30.75912	30.90919	31.52135	31.50939	31.34469	30.92084	30.41377	30.41347	30.19099	30.28534	30.46604	30.84591	31.41552	31.70719	31.86191	31.98808	32.21580	32.43951	33.05946	34.09843	35.41400	36.72628	37.82281	39.17444	39.92817	40.95168	42.80292	43.06595	43.73879	43.93209	44.29149	45.07322	45.49554	46.35981	46.21209	45.84861
28.45845	28.45551	28.45332	28.43829	28.34696	28.61167	28.73567	29.17291	29.22207	29.54201	29.48155	29.47969	29.55183	30.51658	30.73554	31.02530	31.02298	31.34591	31.27982	30.92012	30.70876	30.44362	30.44545	30.61929	30.84718	30.92694	31.53446	31.75238	31.88659	32.09618	32.82042	33.01536	34.62695	35.23717	35.82578	36.88417	38.98078	39.66623	40.59185	40.95093	41.85382	43.04403	43.20379	43.93133	44.90392	45.61200	46.01917	46.26576	46.14577	45.60957
28.45656	28.45463	28.43831	28.05923	28.10836	28.27595	28.76046	29.14527	29.23862	29.48326	29.70909	29.66982	30.89164	30.84569	30.71386	30.73185	30.73350	30.36792	30.36587	30.27234	30.19799	30.19594	30.26730	30.44277	30.63729	30.89757	31.55501	31.86836	31.99466	32.70066	33.00998	33.27062	34.65513	35.34879	35.98363	37.39991	39.03526	39.77240	40.66061	41.66672	42.63445	43.13366	43.60967	43.97042	44.92452	46.13514	46.31620	46.18306	46.01896	45.55150
28.25796	28.25604	27.94159	27.93969	27.98005	28.02918	28.27488	28.75938	29.22226	29.69502	30.00212	30.55149	30.84867	30.69043	30.71473	30.28903	29.59480	29.53530	29.55918	29.56326	29.49214	29.34230	29.22569	29.32694	29.48019	29.68942	31.04071	31.88883	32.70366	32.99041	33.26936	33.53450	34.72890	35.77637	37.40322	37.95332	39.26119	40.36450	41.79454	42.68037	43.32647	43.80899	43.76842	44.92843	46.13918	46.39341	46.29511	46.13749	45.97367	45.07105
27.80906	27.80716	27.81931	27.73722	27.57496	27.59774	27.65549	28.17318	28.53323	29.00326	29.52472	29.87079	29.87364	29.91060	29.91087	29.57755	29.51804	29.44493	29.56609	29.51791	29.34511	29.25292	29.30161	29.10517	29.27158	29.72050	31.07284	31.95658	32.72784	33.12314	33.56520	34.49961	35.53385	36.44154	37.40411	38.09930	39.34698	41.74729	42.68412	43.85109	44.44516	44.73533	45.32029	46.52310	46.79451	46.50296	46.20140	45.97950	45.85167	44.97872
27.65026	27.46389	27.47777	27.30111	27.33048	27.36502	27.36515	27.46467	27.87780	28.25467	28.85622	29.07560	29.40526	29.40813	29.45692	29.47341	29.44775	29.63988	29.55155	29.51873	29.40151	29.37214	29.02990	29.27432	29.50787	30.52062	31.27373	32.29647	32.72867	33.41759	33.99037	34.50047	35.53472	36.44243	37.21606	38.27814	39.37550	42.40216	43.67033	44.22994	44.34871	44.73635	45.36164	46.52415	46.65066	46.48449	46.13522	45.98053	45.42293	44.68994
27.42077	27.46358	27.28805	27.10700	27.10235	26.88887	26.95481	27.17187	27.52122	27.87673	28.57058	28.90382	29.02926	29.38890	29.39468	29.39769	29.64275	29.55441	29.52157	29.35731	29.34598	29.03263	29.19904	29.51060	30.52344	31.15549	32.03878	32.62534	33.42066	33.99350	34.09373	34.45752	35.11081	36.16392	37.07747	38.78588	40.71546	41.99127	42.65133	43.89822	44.30091	44.76921	45.41785	46.26351	46.57385	46.39410	46.01413	45.75774	45.25473	43.54655
27.13984	27.05279	27.06268	26.66293	26.79497	26.89169	27.09025	27.22398	27.60315	27.82256	28.38175	28.79779	28.89447	29.11852	29.38203	29.45479	29.34152	29.27171	29.07669	28.95204	28.94765	29.17158	29.42364	30.24677	31.18333	32.26358	32.83825	33.85432	34.09628	34.09686	34.46067	35.03410	35.93451	36.42629	36.73310	38.68565	40.27477	41.08564	42.26904	42.85915	44.39865	45.51031	46.17451	46.64995	46.47227	46.25299	45.87125	45.25880	44.99087	43.54723
27.05550	27.05362	27.05840	26.79304	26.79578	27.09291	27.22665	27.55590	27.73897	27.90564	28.17709	28.79374	29.12134	29.41729	29.50524	29.40430	29.38765	29.31783	28.89747	28.61921	28.84262	29.23330	29.66981	30.66880	31.74098	33.09994	34.01094	34.73939	35.05867	35.10520	35.18601	35.93777	36.19297	36.45266	36.73398	37.93859	39.34669	40.32790	41.63096	42.86012	44.35955	45.51134	46.79744	47.01626	46.78840	46.17235	45.74488	45.18949	44.53972	43.04970
27.26866	27.10633	27.09391	26.98146	27.09557	27.44728	27.53311	27.74168	27.91436	28.17983	28.78627	29.06281	29.37113	29.46496	29.36889	29.40515	29.40311	29.32344	28.95676	28.71548	28.88268	29.26283	30.06894	31.47036	32.21195	33.23890	34.37075	35.17952	35.65913	35.84798	36.12092	36.19625	36.38078	36.63847	37.93290	38.88594	39.34763	39.95089	40.79893	42.22633	43.65153	45.34185	46.71475	46.90232	46.73077	45.91075	45.54855	44.60096	43.36116	42.18303
27.77748	27.77555	27.23973	27.23785	27.50329	27.53581	27.86973	27.93429	28.25100	28.79511	28.98648	29.59321	29.53977	29.46581	29.42678	29.36886	29.36271	29.39451	29.05304	28.99429	29.23541	29.87869	30.37365	31.50625	32.27143	33.24885	34.44965	35.70257	36.26751	36.87213	36.94740	36.94492	37.46600	37.75566	38.11426	38.91745	39.52489	40.10633	41.05040	42.22728	43.59591	45.30070	46.66569	46.80932	46.57082	45.79824	44.60501	43.73129	42.78761	42.11814
28.12344	27.96928	28.00148	28.00039	28.20782	28.23026	27.98842	28.25377	28.37723	28.99534	29.39664	29.59397	29.63265	29.55838	29.55634	29.51246	29.51042	29.54785	29.44180	29.51754	29.88153	30.28679	31.29848	31.94239	33.12228	33.82045	35.27634	36.42181	37.01221	37.00975	37.02378	37.49475	37.66138	38.03275	38.22221	39.13126	39.79398	40.90453	41.30647	42.78155	44.41098	45.65947	47.12556	46.79713	46.51468	45.79929	44.37603	42.82184	42.63648	42.03242
28.07288	28.07092	28.09900	28.21062	28.22959	28.23110	28.24921	28.35623	28.57094	28.84445	29.27827	29.39545	29.63350	29.66814	29.76040	30.05033	30.25372	30.26991	30.01746	30.08035	30.44995	31.41221	31.84430	32.59359	33.66977	34.50090	35.44125	36.71238	37.25028	38.46607	38.46349	38.22004	38.21753	38.32120	39.58047	39.79308	40.90287	41.13057	42.40093	43.55118	45.05768	45.98948	46.98716	46.68703	46.30653	45.55630	44.29005	42.71035	42.02851	41.69040
28.00438	28.00242	28.18093	28.21147	28.23043	28.25200	28.35902	28.57089	28.83206	28.84529	28.85562	29.27909	29.64266	29.67987	30.05322	30.19275	30.36196	30.94696	30.99010	31.01505	31.42811	31.50752	32.37427	32.69300	34.38421	35.03690	35.89749	36.96786	38.71218	38.96061	39.96302	40.30119	40.85299	40.89699	41.01512	41.12914	41.62589	42.22515	43.52730	44.98099	45.96391	45.89470	46.16629	46.28345	45.62122	45.02540	44.20819	42.40023	41.61742	41.66595
27.97258	27.97061	28.00135	28.05183	28.05985	28.07598	28.35986	28.83491	28.86991	28.87280	28.92239	29.25294	29.61063	29.72388	30.10655	30.21694	30.94174	30.99308	31.01799	31.42969	31.45586	32.20874	32.47370	32.95466	34.40018	35.03778	36.04456	37.63115	38.96410	39.99791	41.44859	42.09235	42.60793	42.39770	42.19932	42.04756	42.10260	42.44884	44.07947	45.02957	45.49570	45.82799	45.57401	45.35309	45.02953	44.56025	43.22929	42.06509	41.61835	41.46482
27.97344	27.97147	28.00220	28.03622	28.06068	28.09201	28.37044	28.84064	28.87563	28.92868	29.19728	29.26038	29.61807	29.98369	30.12589	30.54862	30.73923	31.02098	31.45732	31.46914	32.21182	32.47674	32.87547	33.32038	34.22967	35.16723	36.10588	37.63208	39.88993	41.38078	42.09623	42.61180	42.61192	42.46447	42.38188	42.39052	42.53780	42.93030	44.56253	45.06495	45.49675	45.82905	45.61115	45.12497	44.94004	44.52996	42.36655	41.62253	41.46852	41.53732
27.98870	27.98673	28.04526	28.08407	28.12887	28.14271	28.42659	28.89651	29.15562	29.20015	29.30913	29.55625	29.98377	30.22501	30.32580	30.44056	30.65326	31.10638	31.62245	31.84949	32.55301	32.87854	33.32352	33.79348	34.86554	35.90740	37.43848	38.92951	39.94193	41.34730	41.67264	42.01448	42.05828	42.16695	42.38288	42.77218	42.84248	43.85267	45.03448	45.42233	45.72281	45.72855	45.51761	45.10160	44.89492	43.65235	41.87962	41.32850	41.12013	41.54620
27.98956	27.98759	28.07763	28.13167	28.24233	28.28981	28.56959	29.30584	29.60196	29.59535	29.60331	30.00275	30.04385	30.07757	30.19923	30.41989	30.66755	31.20631	31.71613	31.99297	32.92062	33.32662	33.78214	34.62565	35.79734	36.23251	37.51162	39.06991	40.01513	41.40021	41.44888	41.72212	42.08583	42.37762	42.78473	43.02597	43.37448	43.81543	45.08829	45.29129	45.48221	45.32004	45.22316	44.94268	44.07667	42.43506	41.25363	41.01397	41.10512	41.11828
27.99043	27.81412	27.71302	28.17725	28.32091	28.37041	29.07179	30.01161	30.62921	30.59390	30.35154	30.23732	30.08312	30.13231	30.34809	30.49788	30.94290	31.55477	31.84024	32.87749	33.50510	33.90646	35.41966	35.80495	36.23587	36.48241	37.47004	39.07088	40.01612	41.23632	41.62117	42.18782	42.49098	42.78866	43.02991	43.37306	43.81796	44.38630	44.98438	45.19416	45.30459	45.17202	44.88023	44.26117	42.52073	41.96628	41.13021	41.05607	41.10603	41.15314
27.51859	27.37672	27.61064	27.98223	28.44014	29.03881	30.13299	30.72723	30.85552	30.85342	30.74823	30.70309	30.70098	30.68610	30.58449	30.97263	31.61358	31.91472	32.75933	33.59796	34.23925	35.77504	35.98911	36.44760	36.48579	37.33492	38.83426	39.80231	40.54718	41.29983	41.66375	42.53964	42.86216	43.20770	44.05453	44.09803	44.33937	44.77329	44.90730	45.09116	45.11868	44.93481	44.65718	43.39817	42.46532	42.16521	42.07222	41.38980	41.40937	41.24956
27.35686	27.41968	27.71925	28.08292	28.52748	29.47118	30.65999	31.06520	31.09634	31.32148	31.34065	31.28267	31.82120	31.89070	31.60248	31.71847	32.53209	32.75675	33.73464	35.00680	35.77841	35.99242	36.97693	38.26936	38.48785	39.17060	39.71533	39.93722	40.13582	41.13833	41.46824	42.61743	43.21167	44.16908	44.22918	44.85069	44.84062	44.82957	44.73216	44.76213	44.89538	44.66687	43.57585	42.74070	42.39776	42.16617	42.14129	41.61264	41.73639	41.73358
26.56435	26.89943	27.72007	28.50971	29.09961	30.27269	31.13201	31.46127	32.43592	32.70722	32.59706	33.13217	32.86624	32.73774	32.82881	32.90315	33.05704	33.80021	34.04250	35.12159	35.87997	36.96236	38.26708	38.49149	39.10120	39.41815	39.70012	39.81441	40.05693	40.95655	41.19078	42.65001	43.88376	44.27426	44.27911	44.31854	44.84169	44.83860	44.71197	44.75375	44.49914	43.95992	43.15874	42.50792	41.80251	41.38112	40.80505	41.15233	41.72728	42.06612
26.90215	27.22509	28.32472	28.86150	29.79010	30.34926	31.58559	32.61757	32.82308	32.74372	33.36793	33.27024	33.25493	33.02624	32.94946	33.03887	33.79317	33.85946	35.07018	35.38283	35.98056	37.30999	38.25599	38.56594	39.08422	39.09949	39.38403	39.81541	40.01691	40.82365	41.19974	42.77216	43.90192	44.35575	44.34444	44.31960	44.72238	44.79930	44.71303	44.73782	44.45568	43.84608	43.05125	41.64208	41.16423	40.56215	40.76646	40.91341	41.23372	42.17102
27.65179	27.71230	28.47751	29.30093	29.86665	30.69796	32.40478	32.89205	34.13401	34.39909	34.20354	33.99150	33.39338	33.39104	33.53755	33.72553	33.86271	35.07352	35.38611	35.98396	36.66919	37.95344	38.56961	39.08794	39.08522	39.10196	39.14267	39.61015	40.01790	40.75596	41.43710	42.75994	44.16649	44.35682	44.39625	44.79071	44.81054	44.84072	44.87988	44.73888	44.43974	43.94022	43.02236	41.30759	40.53190	40.56307	40.27308	40.83617	41.19127	42.13951
27.71509	27.85575	28.56936	29.54655	30.26680	31.69849	32.88617	34.13739	34.55984	34.50198	34.39765	34.20210	34.02087	33.76492	33.89556	34.08453	34.90629	35.54844	36.00526	36.74574	37.87698	38.65925	39.21974	39.57215	39.56939	39.14629	39.28689	39.53305	40.15281	40.83031	41.84664	43.29381	44.12777	44.38126	44.80313	44.90838	44.94693	45.15192	44.97483	44.67566	44.38802	43.94127	42.40060	41.33448	40.61971	39.91274	39.61807	40.37437	41.00675	41.96188
27.85854	28.21873	29.30582	30.26322	30.92795	32.86382	34.10747	35.12627	35.10500	34.53968	34.43648	34.33739	34.20551	34.28127	34.34148	34.78326	35.55183	35.98264	36.35980	37.58063	38.68417	39.27497	39.44035	39.43760	39.44605	39.29052	39.34270	39.98592	40.57933	41.68372	42.39624	43.01231	44.10589	44.34254	44.73196	44.82235	44.94799	45.13883	44.97589	44.73907	44.29774	43.68319	42.52720	41.50747	39.98439	40.08231	40.18279	40.38057	41.13758	41.84986
28.97484	29.10464	29.65680	30.37953	32.03087	33.11087	35.12978	35.31042	35.12479	34.86049	34.63157	34.54242	34.54007	34.52570	34.96746	35.36794	35.98606	36.36325	37.32167	38.50491	39.27903	39.44403	39.44138	39.45777	39.29424	39.31008	39.97731	40.39763	40.95817	41.55860	42.09205	42.33715	42.95387	44.02343	44.26948	44.65888	44.72666	45.01043	44.97696	44.74014	44.26762	43.72011	42.62944	41.15069	40.49155	40.37111	40.39874	41.14137	41.49996	42.00794
29.09316	29.11756	29.89994	31.05900	32.16142	33.79662	35.42920	35.47050	35.46798	35.29486	35.15214	35.14260	35.25975	35.33636	36.14601	36.40001	36.79353	37.23240	38.42061	38.73292	39.41161	39.46628	39.49162	39.30270	39.31380	39.78102	40.35784	40.91903	40.91616	41.20250	41.44561	41.75737	42.21257	42.85406	43.18074	43.50917	44.49953	44.56481	44.74425	44.52599	44.19984	43.55718	42.63044	40.79704	40.67294	40.59282	41.15964	41.39660	42.07396	42.03764
29.12048	29.68091	30.85778	31.83363	32.59617	33.80214	35.41876	35.55256	35.55003	35.56868	35.32703	35.44407	35.89132	36.89912	37.07526	37.08841	37.15714	38.34415	38.66418	38.73393	39.42751	39.43595	39.51316	39.51040	39.61289	40.36896	40.93570	40.93283	40.91719	40.86843	40.92009	41.22540	41.24076	41.99017	42.01150	42.92669	43.27647	44.21888	44.11376	44.00653	43.53600	42.60903	41.41727	40.54483	40.41957	40.50174	41.14080	41.46480	42.00324	42.02707
30.69172	30.69181	31.47198	32.47250	33.35684	34.10317	35.22297	35.55699	35.62049	35.61806	35.65369	36.03672	36.87370	36.90014	37.07626	37.98118	38.26477	38.44610	38.66520	38.80773	39.59209	39.58932	39.58667	39.70302	40.71505	40.99433	41.22846	41.21878	40.87998	40.92398	40.89723	40.91822	41.13009	41.13898	41.72472	41.88538	42.06104	42.22529	42.86232	42.76853	42.55330	41.40125	40.47034	40.28908	40.28807	40.34332	40.49989	41.37373	41.57634	41.84204
31.31883	31.34589	31.79667	32.92565	33.62851	34.43403	35.46158	35.79560	35.85882	35.86375	36.84281	36.84018	36.84000	36.87212	37.22208	37.96655	38.24075	38.36413	38.66622	38.90863	39.59311	39.59034	39.76425	40.78881	41.44177	41.40614	41.35882	41.16883	41.15530	41.04571	40.89825	40.89535	40.91644	41.13999	41.57697	41.71005	41.69813	41.70216	41.58982	41.44641	41.40519	40.84787	40.29290	39.65932	39.73479	39.94670	40.30701	40.30552	41.16309	41.41022
31.54258	31.67175	32.76906	33.29980	33.82410	34.58326	35.83500	36.30447	37.24430	37.04566	37.48265	37.23936	36.79769	36.79506	36.85162	37.18327	37.39665	37.45592	38.43316	38.87986	39.55584	39.76793	40.75870	41.44577	41.41012	41.24334	41.12143	41.10150	41.03363	40.90216	40.89927	40.89635	40.89357	41.14100	41.49297	41.50280	41.55153	41.46700	41.35411	41.23072	40.81305	40.25788	39.66307	39.34381	39.75934	39.89452	40.04988	40.26472	40.22551	40.13387
31.75113	31.79381	32.41135	33.30077	33.82848	34.78624	36.25236	37.35314	37.77623	38.63131	38.39688	37.92230	37.18833	36.70473	36.79344	36.09447	36.19664	36.90277	37.64254	38.60425	39.55687	40.67527	41.47720	41.42887	41.28712	41.12531	41.10547	41.01961	40.63183	40.64172	40.74088	40.87615	40.89457	40.99964	41.07216	41.40937	41.52111	41.46800	41.15910	40.78024	40.19510	39.64685	39.31622	39.34472	39.44384	39.89543	40.06418	40.26562	40.20094	39.96495
31.92278	32.41454	32.66352	33.53891	34.38329	35.64346	36.28548	38.11665	39.08253	39.18882	39.16200	38.86239	37.98070	36.71427	35.98145	36.06984	36.14653	36.37917	37.59060	38.16526	39.52077	41.15557	41.43290	41.35493	41.29244	41.21656	41.09251	40.61896	40.61871	40.64156	40.63984	40.76019	40.93978	40.93687	41.10822	41.56550	41.52211	41.35169	41.04961	40.49124	40.07922	39.64778	39.33564	39.43504	39.52163	39.97322	40.35857	40.35994	40.29524	39.96585
33.74691	33.74448	34.02509	34.48929	35.43182	36.11420	37.23668	39.17209	39.54845	40.87847	40.58275	39.56328	38.91828	37.97902	36.08289	36.04676	36.07835	36.31297	37.40891	37.99124	39.42574	41.06973	41.35471	41.29648	41.23251	41.13688	40.54068	40.32080	40.29598	40.32269	40.66208	40.80246	40.93784	41.11216	41.40039	41.56651	41.56562	41.39519	41.01130	40.63880	40.08016	39.69939	39.38525	39.50714	39.84319	40.43915	40.70238	40.62199	40.55726	40.13335
34.18233	33.90639	34.02239	34.35744	35.25045	36.03863	37.23772	39.04211	39.46383	40.83424	40.65665	40.37708	39.56165	38.79482	36.97205	36.13290	36.13031	36.82167	37.25202	37.80956	38.90445	39.75061	40.87441	40.95604	40.95308	40.34820	40.28650	40.21768	40.21478	40.29423	40.32508	40.76220	40.93030	41.33124	41.57051	41.46110	41.45103	41.29313	40.94083	40.56831	39.93241	39.31796	39.42802	39.82874	40.50855	40.86429	40.77412	40.68641	40.55817	40.18307
34.23675	34.24396	34.18396	34.26114	35.01050	35.40563	36.50791	37.23614	39.17398	39.84390	40.65544	40.47075	39.95398	38.85053	38.33416	37.19830	37.15720	36.89540	36.89272	37.14346	37.63918	38.79411	39.64037	40.24713	40.28193	40.27905	40.23132	40.21870	40.21579	40.13714	40.20554	40.62146	40.69353	40.75861	41.09599	41.30978	41.16747	40.95736	40.57210	39.99563	39.28115	39.34949	39.45542	39.89849	40.71972	40.87818	40.89685	40.81706	40.59211	40.31559
34.39565	34.35222	34.54047	34.91673	35.14078	35.29847	35.79610	36.38614	37.08156	39.06842	39.65129	40.10133	39.96619	38.87290	38.72485	38.25515	37.70956	36.86467	36.70446	36.74402	36.77328	36.83178	38.26899	38.65440	38.99835	39.16609	39.61218	40.21972	40.14093	40.13815	40.18591	40.20362	40.20086	40.16908	40.13625	41.00318	40.92195	40.58860	40.02744	40.00286	39.31966	39.40351	39.48652	40.19379	40.72065	40.93007	41.00607	40.93850	40.76923	40.25640
35.42554	35.15076	34.94788	35.14435	35.28032	35.23064	35.22807	35.51610	35.83615	36.82629	38.62088	38.82859	38.87681	38.80540	38.67497	38.09657	37.57942	37.12352	36.59504	36.27695	35.33791	35.29270	35.50399	36.90230	37.36553	38.32410	39.03614	39.48209	40.14194	40.14941	40.18266	39.83043	39.88933	40.17981	40.15232	41.05732	40.92295	40.53857	40.12974	40.11530	39.38808	39.47533	40.02394	40.50896	41.06459	41.05442	41.03949	40.97340	40.77014	40.22121
35.77254	35.76798	35.68190	36.51773	35.55410	35.23166	35.22908	35.22652	35.51082	35.71037	36.65134	38.11823	38.61358	38.67889	38.10031	37.58322	37.12161	36.53083	36.23438	35.28399	34.72010	34.71753	35.04861	35.17895	36.56220	37.03865	37.69958	38.75473	39.48021	39.54010	39.56043	39.58591	39.89032	40.18080	40.76337	41.05832	40.91228	40.65857	40.41969	40.19228	39.41377	39.57675	40.05437	41.06852	41.13136	41.12838	41.05133	40.97432	40.77106	40.29786
37.00802	37.00534	36.88581	36.74809	36.16376	35.56860	35.23010	35.33832	35.32175	35.35857	35.73086	36.29688	37.03531	37.33517	37.25386	37.12539	36.48705	36.08071	35.12834	34.49582	34.33505	34.09875	34.08982	34.26033	35.15388	35.83179	36.88824	37.69780	38.75288	39.01699	39.36791	39.44018	39.89130	40.49429	40.74557	40.65300	40.71069	40.69828	40.28513	39.44167	39.54269	39.88172	40.35125	41.21284	41.36545	41.34594	41.32832	40.91779	40.75745	40.35184
37.69556	37.49671	37.00387	36.69426	36.60796	36.46063	36.30632	36.16907	35.47774	35.32621	35.03605	34.90908	34.89694	34.89434	34.86527	34.86279	34.86020	34.29285	34.23064	33.66694	33.24591	33.24642	33.16819	33.30717	33.99556	35.21741	35.83023	36.87055	37.84488	38.41302	39.10419	39.39961	39.71181	40.49529	40.74657	40.65399	40.53102	40.45486	40.41649	39.50651	39.56026	40.26583	41.15945	41.43045	41.40206	41.64846	41.53610	40.85550	40.46321	40.25932
37.69668	37.52126	37.48088	36.78244	36.75872	36.61224	36.38834	36.18066	35.36269	35.26122	34.65921	33.79709	33.28616	33.26204	33.23764	33.21621	33.21373	33.21123	33.14270	33.17594	32.92403	32.84623	32.90626	33.30805	33.55407	34.03608	35.22298	36.17312	37.08999	37.91816	38.48776	39.10230	39.69127	40.43379	40.64077	40.62481	40.53201	40.46523	40.01581	39.88356	39.96063	40.26676	41.43197	41.43317	41.71996	41.64999	41.55128	40.76991	40.38807	39.75241
37.40204	37.43768	37.49365	37.49089	36.77982	36.64500	37.25202	36.26268	35.73444	35.25484	34.59528	33.74627	33.26548	32.95564	32.72392	32.40359	32.33722	32.36694	32.38073	31.72589	32.04824	32.16459	32.42201	33.08027	33.48265	33.94706	34.60585	36.07642	36.35855	37.04963	38.09924	38.45515	39.58792	39.81136	40.23766	40.51862	40.46712	40.24943	39.93996	40.03539	40.11242	40.48228	41.43292	41.48511	41.73270	41.65094	41.51256	40.77082	40.21649	40.01470
36.98201	37.45046	37.56158	38.15565	38.08602	37.80190	37.55524	37.33019	36.04248	35.44548	34.59628	34.14059	33.22034	32.89882	32.51297	32.29673	32.06086	31.66450	31.63234	31.74582	32.03032	32.22713	32.54695	33.12525	33.31862	33.94793	34.56604	35.11388	35.98786	36.33160	37.04016	37.99405	38.14033	39.43370	39.60635	39.87573	40.05573	39.88908	39.94092	40.10068	40.17835	40.54323	41.27879	41.76739	41.73365	41.65188	41.47778	40.78236	40.53803	40.14936
36.98309	37.43237	37.66214	38.12832	38.08712	37.93939	37.88239	37.69353	37.13019	35.87255	34.70874	34.12820	33.31717	32.95751	32.40355	32.06416	31.76854	31.78464	31.72985	31.95026	32.22857	32.79473	33.12858	33.18474	33.60382	34.23230	34.78275	35.11478	35.72714	35.88373	35.95481	36.76826	37.47562	38.07727	38.41650	38.72402	39.75674	39.79931	39.77539	40.12810	40.36867	40.71553	41.32249	41.78044	41.73460	41.54025	41.44674	40.78327	40.52271	40.15025
36.90483	37.35412	37.63138	38.09103	37.94315	37.88633	37.70940	37.59165	37.06072	35.65623	34.69638	34.31643	33.27903	32.56056	32.41409	32.14671	32.12524	31.91510	31.93118	32.22668	32.63443	33.00447	33.38132	33.60719	34.55440	35.02287	35.35506	35.93961	35.95488	35.95835	35.99271	36.76917	37.29113	37.77816	38.41744	38.65268	38.74674	39.34229	39.80453	39.84179	40.47394	40.99790	41.36264	41.78139	41.73172	41.60985	41.44769	40.72069	40.49542	40.13036
36.43025	36.38444	37.31934	37.74314	37.72638	37.58974	37.59559	37.08483	35.69626	34.99831	34.24152	33.96513	32.90343	32.56147	32.55901	32.51734	32.49070	32.55405	32.55158	32.52368	32.63531	32.82236	33.38220	33.78530	34.72124	35.28183	36.01860	36.99569	37.28960	37.28703	37.24617	37.43441	37.86528	38.42125	38.65651	38.72590	38.74767	39.07634	39.64621	39.96621	40.48549	41.12461	41.83763	42.22734	41.94511	41.67452	41.32363	40.77342	40.35310	39.40742
35.72243	35.64696	36.11589	37.11370	37.02018	36.39566	36.11048	35.56074	35.04651	34.28629	33.88080	33.38794	32.88132	32.73481	32.51802	32.43689	32.37022	32.39477	32.43838	32.47819	32.55909	32.66903	32.94928	33.78617	35.10369	35.32798	36.80787	37.27478	37.29053	37.61532	38.23956	39.54766	39.38908	39.26149	38.83393	38.83102	39.42677	39.49895	39.65683	40.00989	40.66397	41.06779	42.03173	42.08984	42.03423	41.68171	41.28508	40.71598	39.43193	39.24014
35.43982	35.27510	35.19268	35.69127	35.68856	35.23827	34.99329	34.70287	34.33244	33.88438	33.33655	33.17759	32.85118	32.67173	32.46070	32.33246	32.33402	32.36750	31.97651	31.35004	31.41869	32.13581	32.95014	34.10365	35.15042	35.72680	36.85889	37.27573	37.56780	37.92864	39.47008	39.57544	40.60939	40.53542	40.59907	40.38568	40.12152	39.63512	39.66033	40.17236	40.67153	41.30478	41.32264	41.91138	41.83809	41.45324	40.72995	39.78836	39.40150	38.32260
33.90776	33.90519	34.36000	34.35425	34.24698	34.24453	34.24304	34.13433	33.43288	33.26668	33.09708	33.09452	32.64104	32.35402	32.33161	32.30962	32.30715	31.93149	31.21227	31.33912	31.52083	32.19186	33.09101	34.18883	35.34557	35.77068	36.46732	37.27666	37.56874	38.00829	39.47106	40.56559	40.64782	40.87744	41.07985	41.07674	40.59361	40.28285	40.17609	40.67553	41.30883	41.33974	41.32359	41.28130	41.18495	40.73190	40.21046	39.79752	39.28770	38.15357
33.54385	33.54128	33.28141	33.31895	33.31641	33.30692	33.48703	33.32010	33.07339	32.99893	33.06597	32.64065	31.91348	31.24855	30.96014	30.95792	31.58306	31.62899	31.39977	31.53845	31.74064	33.03660	33.26908	34.36482	35.44863	35.80432	36.46824	36.83363	37.87265	39.09235	39.71027	40.24967	40.56375	41.09536	41.22871	42.00168	41.99874	42.13908	41.85320	41.85029	41.75980	41.66741	41.46810	41.39581	41.18589	41.02841	40.38384	39.87616	39.08894	38.16504
33.45103	33.44846	33.25569	33.02752	33.02499	33.01700	33.08889	33.05107	32.93477	32.82249	31.48736	30.77130	30.87860	31.04012	31.15504	31.63219	31.84227	31.88933	32.01635	31.88974	32.97251	33.27225	34.28604	35.44376	35.80790	36.55045	36.83730	37.61119	37.93710	38.83987	39.01546	39.69531	40.21320	40.89921	41.14277	41.33504	42.11467	42.14008	42.17581	42.17287	42.19521	42.18143	41.64543	41.59012	41.45255	41.12012	40.83255	39.92166	39.04341	38.45472
33.43755	33.16496	32.88449	32.59973	32.61782	32.88139	32.84073	32.75763	32.28363	32.09291	31.47758	31.48050	31.09969	31.22486	31.71301	32.03910	32.35966	32.66943	32.77418	33.24396	33.52250	34.23923	35.00541	35.65825	36.66962	37.02341	37.79756	38.05473	38.84356	38.84084	38.98684	40.03963	40.09580	39.83942	40.07665	40.38438	41.18188	41.39717	42.15235	42.19937	42.73181	43.06652	42.50280	41.92838	41.32178	40.95750	40.56930	39.37854	38.74704	38.45559
33.12986	32.84919	32.48835	32.00385	32.05683	32.51889	32.48109	32.28709	32.28458	32.12058	31.50607	31.52668	31.55940	31.96870	32.36744	32.81036	32.91162	32.92586	32.97635	33.08610	33.37425	34.10645	34.85210	35.76160	36.67056	37.80115	38.21051	39.05070	39.65983	40.32499	40.36845	40.17271	39.87989	39.84042	39.78070	38.79658	39.10464	39.79568	40.77853	42.15040	42.17272	42.57396	42.42010	41.83797	41.36848	40.57313	39.43429	38.76197	38.58648	37.35417
33.13088	32.73701	31.89673	31.89497	31.77342	31.14505	31.22294	31.74651	31.77589	31.50940	31.50698	31.50454	31.85628	32.27489	32.53490	32.53255	32.76439	32.84826	32.93674	32.98648	33.21220	33.75697	34.17838	35.51772	36.24411	37.80212	38.21148	39.32619	40.29349	40.50908	40.37402	40.30136	40.06170	39.78478	39.56053	38.79753	38.71846	38.86579	39.80157	40.77666	41.68333	41.71145	42.00454	41.83894	41.36944	39.85381	38.82334	38.60140	38.08752	37.78829
33.01872	32.65414	31.77418	31.68303	30.77131	30.60717	31.27096	31.42196	31.42944	31.57915	31.50788	31.78667	32.05574	32.03192	32.19663	32.26342	31.96041	31.99690	32.09626	32.18104	32.98478	33.41851	34.15870	35.01781	35.74695	37.14208	37.84755	39.02501	40.03491	40.41435	40.50267	40.30236	40.05331	39.87144	39.60676	38.49899	38.05172	38.11830	39.07117	40.02720	40.77453	41.65078	42.00552	41.88346	41.43986	40.21093	38.94532	38.54363	38.05792	37.75867
32.58928	32.13758	31.02894	30.20711	30.26759	30.09208	30.52226	31.28966	31.40731	31.80953	32.32532	31.98302	31.90392	31.77232	31.55288	31.14532	30.90780	31.16453	31.96057	32.23659	32.47189	33.29494	34.17637	35.01870	35.71172	37.08611	37.79167	38.74797	39.44280	39.88167	40.19310	40.24191	40.12178	39.64924	38.51259	38.01832	38.10987	38.27740	39.10097	40.00161	40.74895	41.64143	41.74295	41.93490	41.31005	40.21184	38.94621	38.54451	37.86109	37.26859
32.14110	31.28971	30.56841	30.21260	30.00381	30.06652	30.30275	30.51995	31.72627	31.66796	31.83028	31.70088	31.56463	31.42483	31.00926	29.76743	30.42305	31.07096	31.76656	32.32410	32.54956	33.45213	34.46724	35.33950	35.87228	36.93380	37.97140	38.74158	39.36425	39.83717	40.02177	39.96849	39.93005	39.38884	38.68999	38.38295	38.51032	38.85453	39.05474	40.12173	40.92830	41.66061	41.75154	41.69091	41.24494	40.37503	39.68861	38.83938	37.86194	37.17384
31.33865	30.99416	30.64235	30.27170	30.00471	30.11993	30.21351	30.73954	30.91421	31.35192	31.25752	30.96058	30.53433	29.52586	28.96218	29.12413	30.00007	30.72875	31.61127	32.40490	33.35512	34.31236	35.14593	35.68105	35.87461	36.93474	38.32525	38.85696	39.17493	39.77814	40.02107	40.12711	40.10489	39.42112	38.99513	38.85772	38.88788	39.05862	40.07834	40.41569	40.76335	40.81591	41.54844	41.24907	40.80690	40.52895	40.19315	38.87357	37.94080	37.19516
31.40796	31.13970	30.76381	30.65892	30.42583	30.42276	30.74286	30.74045	30.67559	30.50382	30.24135	30.23895	29.52901	28.96525	29.07278	29.89417	30.66814	31.30138	32.22709	33.18370	34.11019	34.82230	35.21513	35.58091	35.87553	37.04572	38.28355	38.81271	39.11589	39.73503	39.99960	40.10026	40.09738	39.49831	39.18553	39.17865	39.25398	39.86221	40.41948	40.65226	40.63380	40.61842	40.44644	40.44331	40.38422	40.26669	39.01270	38.56214	38.41079	37.79715
31.40892	30.80818	30.70292	30.70050	30.64716	30.75079	30.66703	30.56496	30.40902	30.18220	30.24224	29.53201	29.24417	29.35168	29.89713	30.67131	31.30463	32.23043	33.18691	33.65898	34.76331	34.95155	35.51627	35.75428	36.61642	37.14457	38.23131	38.61789	39.10663	39.75046	39.69449	39.83730	39.45787	39.49929	38.99293	39.11229	39.17684	40.40617	40.71349	40.98233	40.62252	40.43801	40.33324	40.33011	40.26434	39.01326	38.62467	38.41463	38.31060	37.76583
30.80812	30.62437	30.54931	30.52481	30.59739	30.54038	30.55181	30.41236	30.15868	29.54075	28.44288	28.62419	29.35477	29.46197	30.16604	31.28539	32.23378	33.19035	33.62640	34.69551	35.07084	35.46259	35.51359	35.68693	36.50611	37.28940	38.18591	38.60834	39.40954	39.43682	39.26816	39.28045	39.33451	38.39641	38.19088	38.45311	39.11048	40.33443	40.62610	40.77326	40.72911	40.33706	40.32309	40.31140	39.12875	38.79280	37.96684	37.26506	37.08746	36.74138
30.07176	29.90660	29.87083	30.16805	30.43903	30.34745	30.33585	30.18720	29.36463	28.41932	28.57630	28.62501	29.36336	29.62605	30.42536	31.86869	32.91598	33.62990	34.68084	35.03947	35.31693	35.34377	35.46103	35.63579	36.38672	37.31434	37.68632	37.94951	38.30814	38.60614	38.50610	38.32008	38.26801	37.68817	37.84033	38.23780	39.09150	40.08797	40.28593	40.52913	40.34259	40.17053	40.09326	39.05830	38.86185	38.15546	37.57969	37.26591	37.11242	36.71460
28.27138	28.26918	29.17525	29.77688	29.87115	29.85921	29.49221	28.63509	28.47600	28.54436	28.62809	28.82674	29.54877	30.18357	31.24632	32.15066	33.58845	34.09003	34.96747	35.02676	35.28629	35.28354	35.28103	35.42421	35.45786	36.24545	37.16583	37.39282	37.35633	37.25661	37.71328	37.71030	37.46723	37.47211	37.61517	37.83831	38.94274	39.36079	40.12754	40.14258	40.07141	40.00628	38.75347	38.54532	38.31440	37.91192	37.67828	37.49999	37.21099	36.95481
28.41693	28.65173	29.20971	30.11493	29.88980	29.50520	29.40039	28.42756	28.27129	28.23988	28.77628	29.14331	30.04252	31.24846	31.80711	32.83448	34.08743	34.97114	35.02507	35.26553	35.23205	35.22929	35.22678	35.15548	35.18659	35.22398	35.46313	35.87822	35.84185	36.24850	36.60127	36.77925	36.80646	36.98997	37.49093	37.83723	38.78204	39.07888	39.35865	39.35585	38.95297	38.66573	38.53330	38.19104	37.88789	37.68183	37.67913	37.52987	37.25197	36.98964
28.99490	29.35742	30.69686	31.07965	30.42663	29.88849	29.41330	29.11683	28.59907	28.47172	28.87350	29.21891	30.68422	31.43622	32.45289	33.93280	34.45296	35.00743	35.26245	35.20902	35.20625	35.21600	34.95086	35.00074	35.21484	35.27071	35.32253	35.51564	35.90877	36.40419	36.63179	36.80978	36.87027	37.02190	37.55843	38.30121	38.83875	39.10429	39.38406	39.38126	39.01223	38.74035	38.53420	38.50014	37.86798	37.64682	37.64411	37.30336	37.02547	36.37224
30.76612	30.76369	31.30138	31.10106	30.78760	30.55829	29.91870	29.61969	29.65277	28.88480	29.18675	30.37555	31.29247	32.13090	33.15783	33.86973	34.37114	35.08756	34.94399	34.94146	34.90395	34.40996	34.48602	34.70222	35.09762	35.41643	35.61020	36.19926	37.02340	37.50764	37.34340	37.78946	37.88744	37.82185	38.35920	38.42448	39.22269	40.02847	39.74162	39.43684	39.14308	39.05804	38.98097	38.72636	38.49800	37.82552	37.60056	37.30419	36.80745	36.54858
31.18210	31.17961	31.25769	31.10199	30.60749	30.13137	30.12215	30.11039	30.10799	30.24437	30.32475	31.53619	32.09588	33.16133	33.63224	34.23684	34.83348	34.91645	34.77002	34.24531	33.26544	32.74215	32.92072	33.13659	34.56496	35.41733	36.20295	37.16664	38.04924	39.18127	39.17820	39.16202	38.68111	38.39930	38.45633	39.53030	40.12308	40.33293	40.27000	39.70673	39.29807	39.07610	39.03947	38.94835	38.48312	37.94844	37.53537	37.08073	36.77127	36.54940
31.17361	31.18056	31.06078	30.48717	30.13445	30.13226	30.11365	30.48207	30.47964	30.63863	30.83789	31.58911	32.09678	33.16075	34.14840	34.75190	34.66237	34.51199	34.24876	33.09380	32.27012	31.89751	32.03090	32.26694	33.13486	34.56317	35.45439	37.09520	38.05020	39.03895	39.35303	39.32574	39.67402	39.69653	39.72527	40.12634	40.51701	40.27415	40.23795	40.07314	40.00631	39.12313	38.88926	38.35044	37.75304	37.55209	37.15041	36.79949	36.32268	36.04374
31.12922	30.95152	30.24568	30.07206	30.06967	30.05041	30.54969	30.54725	30.36110	30.49080	30.63709	31.22142	31.99956	33.11304	33.28748	34.02429	34.23308	34.07135	32.93043	31.70061	31.40660	30.76826	30.87427	31.45337	31.67841	32.86119	33.54559	35.28648	37.16094	38.13805	39.18547	39.73147	39.82127	40.72046	40.68366	40.60810	40.50764	40.24210	40.07698	39.96055	39.34871	38.74670	38.07417	37.63956	37.50498	36.70944	36.22946	36.22229	35.38058	34.54660
30.93062	30.18978	30.07552	29.97815	29.97577	29.96015	30.55060	30.54814	30.30052	29.87280	29.86600	30.16391	31.22004	31.99794	33.11133	33.10892	32.97009	32.91550	32.68106	31.62817	31.36532	30.69005	30.31686	29.51687	29.65174	30.83341	31.50224	33.21831	35.28046	37.30779	38.26271	39.73245	40.80639	40.97129	40.88631	40.82396	40.54557	40.24307	40.07795	38.95132	38.82014	37.78227	37.23523	36.41525	36.35143	35.51803	35.22496	35.22642	34.79014	34.72648
30.55281	30.02578	29.95730	29.96874	29.96635	29.96104	30.44436	30.44191	29.94708	29.74389	29.85064	29.93440	30.27773	31.69350	32.08688	32.57867	32.97100	32.91641	32.77253	32.55375	31.37334	30.34713	29.40461	29.07534	29.21024	29.88314	31.09169	31.98725	34.09891	35.52896	38.17870	40.35934	41.05445	40.99851	40.97730	40.88406	40.79528	40.53536	40.13753	38.95453	38.01571	37.28634	36.52383	36.37483	36.12055	35.51400	35.22576	34.83636	34.82087	34.77564
30.02911	29.90696	29.91349	29.94547	29.90754	30.39125	30.42970	30.41608	29.73698	29.76714	29.85149	29.93525	30.21545	31.21108	31.73372	31.94922	32.31451	32.81029	32.84129	31.53409	30.48993	29.87630	29.56610	29.65568	29.88626	30.17318	31.72724	32.97910	35.12309	37.29035	38.54036	40.55077	41.87159	42.30569	42.22186	40.94463	40.86277	40.54910	40.16041	39.08730	38.04449	37.42667	37.13781	36.47073	36.27496	35.68403	35.27353	35.26264	35.29628	35.25472
29.79911	29.40279	29.41853	29.80365	29.90842	30.11642	30.11397	29.61138	29.76081	29.90675	29.93849	30.21848	30.79565	31.21195	31.67858	31.95011	31.94757	31.91755	31.79437	31.67886	31.37558	31.16642	30.71549	30.67429	30.81154	31.82642	32.98244	35.01918	37.29390	38.66003	40.36998	42.00995	42.65282	42.78440	42.63520	42.17122	41.59774	41.02268	40.16137	39.59230	38.81485	38.03978	37.75421	37.63107	36.46068	36.38055	35.72321	35.50104	35.50078	35.49820
29.45965	29.40709	29.41942	29.62656	30.01499	30.25263	30.32239	30.31997	30.31752	30.64422	31.57973	31.59794	31.65193	31.70447	32.08954	32.28898	32.28642	32.20877	32.26336	32.31024	32.35432	32.49710	33.42340	34.26189	35.63199	37.04261	37.44474	37.67035	39.02880	40.35555	42.01431	42.71527	43.31273	43.56069	43.44321	42.10815	41.66310	40.97189	40.13331	39.53918	38.81577	38.30207	37.99325	37.87663	37.62891	36.88320	36.47012	36.01447	35.61846	35.54111
30.14770	29.72678	29.81519	30.13257	30.30947	30.49060	30.49844	30.63405	31.41998	31.50488	31.60139	31.65513	31.70788	31.97211	32.36957	32.78726	32.92673	33.40465	33.54642	33.77467	34.38464	34.71703	36.25951	37.85237	38.61624	39.16268	39.15987	40.33818	41.12611	42.15226	42.93047	42.92704	42.91396	43.10302	42.75277	42.07048	41.21095	40.25257	39.60673	38.84799	38.59707	38.32652	38.11238	37.87752	37.62979	37.02010	36.85146	36.46800	36.01239	35.61665
31.18326	31.18075	31.75201	31.68964	31.69774	31.69541	31.92982	31.94061	31.50810	31.55070	31.80358	32.04770	32.10508	32.45808	32.89235	33.03204	33.62550	34.38951	34.80990	35.03078	35.37206	36.66989	38.59319	39.24456	39.28178	39.49592	40.29380	40.86245	41.36165	41.64153	42.14175	41.98025	42.64992	42.75727	42.50230	41.26615	40.45680	39.75325	39.47289	38.78404	38.65169	38.21388	37.85701	37.59160	36.98039	36.95578	36.81701	36.15113	35.97820	35.57845
31.70382	31.68193	31.67959	31.70124	31.69868	31.85298	31.94411	31.96286	31.96085	32.08928	32.16859	32.51879	32.63474	34.02856	34.29483	34.31621	34.39965	34.77750	35.61521	36.02113	36.94126	38.40858	38.59419	38.77579	39.28278	39.98253	40.62205	41.11923	41.35858	41.45156	41.10114	41.05632	41.35984	42.60722	41.31374	40.46500	39.98936	39.54938	39.20764	38.70302	38.23412	37.66288	37.53806	36.98426	36.91244	36.79040	35.87669	35.63995	35.52389	35.35255
31.59962	31.55169	31.32386	31.34348	31.55944	31.72712	31.96303	32.09910	32.18320	32.26273	32.58616	33.34575	34.15588	34.39827	34.46096	34.72205	35.08081	35.89364	35.98486	36.84539	36.85237	37.15021	38.37142	38.43659	39.15159	39.88755	40.77430	40.77105	40.84137	40.82965	40.88502	40.88173	41.14163	41.43981	41.31475	40.46598	39.90441	39.35941	38.87696	38.27146	37.04577	36.93348	36.87188	36.86885	36.75951	35.85084	35.61435	35.47860	35.30357	35.22871
30.76128	30.75879	31.08639	31.33986	31.56976	31.69756	32.02224	32.18673	33.05728	33.28069	33.69136	34.20423	34.44972	34.46553	35.41518	35.91786	36.15758	36.15465	36.15570	36.83215	36.83003	37.03800	37.13692	38.26123	38.44082	39.14359	39.89362	39.96405	39.92959	40.66545	40.97732	41.27845	41.55105	41.49389	41.44430	40.77916	39.97281	39.36037	38.62474	37.14025	36.93852	36.56306	36.07272	35.97872	35.06359	35.06076	35.05818	35.30722	35.26054	35.06894
30.25076	30.26421	30.46258	31.18822	31.35359	31.63629	31.88564	32.25417	32.92052	33.35185	33.69230	34.34713	34.54877	35.63012	35.92361	36.18535	36.18245	36.15961	36.28471	36.80584	37.00490	37.10077	37.20182	37.54569	38.24896	38.54393	38.88630	39.33523	39.86245	40.76717	41.35818	42.26627	42.29157	42.36456	42.32371	41.44195	40.77719	39.54285	38.66176	37.67297	37.00322	36.56393	36.01467	35.40570	35.10937	35.07807	35.11425	35.26419	35.17411	35.07187
30.26759	30.30490	30.40612	30.95503	31.26847	31.54491	32.00623	32.80871	32.97973	33.47039	34.24244	34.77035	35.46579	35.87861	36.07058	36.18634	36.18713	36.18419	36.33147	36.83413	37.20685	37.34596	37.54970	37.70977	38.35199	38.62500	39.06041	39.41513	40.55164	41.46526	42.32256	42.39317	42.94188	42.83387	42.49076	42.22945	41.24296	40.72165	39.29364	38.53410	37.53591	36.98597	35.85605	35.44010	35.13209	35.07888	35.05529	35.17781	35.07530	34.98643
30.48136	30.47890	30.88221	31.19946	31.54815	32.64880	32.78528	32.92506	33.44023	34.22170	34.88492	35.46939	35.46679	35.94374	36.10441	36.18193	36.18811	36.21957	36.47857	36.97103	37.34035	37.67889	37.79552	38.35608	39.38108	39.43769	39.57792	40.51937	41.43428	42.16167	42.48330	42.97377	43.25814	42.92312	42.73837	41.95263	41.15463	40.67085	39.29460	38.57545	38.15808	37.29694	35.91600	35.46483	35.14457	35.08110	35.26988	35.15443	34.98988	33.36137
31.01068	30.97919	31.25012	32.58778	32.60843	32.85365	32.91917	33.47406	34.17225	34.56476	35.24377	35.47039	35.46778	36.05521	36.05225	36.06181	36.18000	36.27940	36.51922	36.84144	37.34133	38.18919	38.65736	39.47805	39.58672	39.79017	40.30370	40.85265	41.43531	42.58435	42.66961	42.94304	42.78469	42.65040	41.98716	41.15865	40.83055	39.53286	39.11678	38.18607	37.63355	36.84128	35.94074	35.20194	35.19905	35.30942	35.27069	35.15524	34.58011	33.42563
33.12157	33.08987	33.45548	33.44361	32.98315	33.01310	33.10546	33.38633	34.14820	34.47989	35.21265	35.32280	35.60574	35.82265	35.88579	36.00054	35.76352	35.96159	36.08501	36.51756	37.63696	38.09823	38.65837	39.05544	39.58774	39.78146	40.52861	41.25865	42.52462	42.77954	42.70488	42.68785	42.55875	41.78656	40.99267	40.72673	39.51576	39.12098	37.86427	37.63047	36.83809	36.33588	35.62494	35.20275	35.19275	35.28709	35.19921	35.07162	34.78935	33.36020
33.19258	33.17849	33.13765	33.12296	33.04143	32.92868	33.04020	33.23343	33.66776	34.44136	34.91021	35.23795	35.39362	35.52294	35.50465	34.69642	34.82238	35.14344	35.55659	35.88187	36.68579	37.68465	38.24937	38.65623	39.18110	39.84568	40.39193	41.19520	42.43383	42.82130	42.69245	42.54596	42.11040	41.70654	40.54509	39.07877	38.02969	37.03805	36.62004	36.68476	36.29736	35.62126	35.60237	35.19646	35.06750	35.05598	35.11835	34.94505	34.34364	32.96057
33.18222	33.09910	33.09578	33.04514	32.98244	33.02771	32.92690	33.00775	33.23163	33.89293	34.38978	34.81905	35.07525	35.08687	34.68460	34.69766	34.82334	34.92907	35.30811	35.97779	36.78712	37.68623	38.27994	38.76558	39.18211	39.68713	40.05468	40.92479	42.33353	42.28545	42.39858	42.20651	41.82995	40.73896	39.20079	38.12251	37.04206	36.50877	35.75954	34.57905	34.38474	34.37403	34.45782	35.13581	35.03572	35.14389	34.98295	34.49368	33.62814	32.66420
33.09886	32.94551	32.86175	32.85898	32.92899	32.44260	32.49815	32.63448	32.78540	33.24546	33.66030	34.15093	34.52844	34.60810	34.70120	34.82713	34.92919	35.07245	35.98418	36.54640	37.17318	38.47458	38.90017	39.41101	39.68283	39.89906	40.57538	40.68498	40.96700	41.35296	41.48859	41.41119	41.27317	40.19446	38.33752	37.66369	37.01794	36.59671	35.46585	34.32296	34.29718	34.29434	34.31485	35.03947	35.14764	35.00555	34.90779	33.63174	32.70585	31.60530
32.94926	32.93258	32.84831	32.51844	31.69216	31.51779	31.54783	32.21447	32.63355	32.81630	33.40237	33.65846	34.27399	34.57319	34.86136	35.07584	35.57195	35.88487	36.48146	37.17717	39.13890	39.37590	40.77903	41.04634	40.86314	40.66584	40.77167	41.02471	40.96803	40.89460	41.10478	41.18373	40.18316	38.59929	37.75397	37.59552	36.66938	36.16447	35.49971	34.63975	34.38408	34.22541	34.97239	34.98764	34.83361	34.68869	33.02890	32.35816	31.29833	31.00761
32.93634	32.39007	32.32624	31.67594	31.39490	31.50252	31.52488	31.64716	32.21271	32.66076	33.31123	33.86215	34.25434	34.59718	34.85436	35.37254	35.74864	36.71556	37.09858	38.33572	39.13993	40.08889	40.94271	41.49129	41.65398	43.12712	43.04805	42.87406	42.06604	41.21735	40.97528	40.24239	38.60517	37.75808	37.58949	36.39698	36.22756	35.91379	35.63588	35.56110	35.30493	35.18932	35.06256	34.85873	34.63502	33.57313	33.01077	31.32290	31.01068	30.74809
32.14002	32.10238	31.97658	31.67689	31.39583	30.91291	30.97709	31.60658	32.15680	32.61935	32.79295	33.32928	33.90293	34.32460	34.59526	35.62262	35.85255	36.58037	36.90112	38.14450	38.68532	39.43189	40.73771	41.22560	41.52905	41.70361	43.03849	42.96873	42.03854	41.70829	41.03809	39.90696	38.42303	37.62914	36.45754	35.98065	35.91768	35.62522	35.63673	35.56194	35.33991	35.30281	35.10286	34.96333	34.73685	33.65120	32.94375	31.21477	30.92776	30.56436
32.00909	31.97997	31.66262	31.38320	30.72035	30.86021	30.91803	31.58477	31.93248	32.15531	32.20947	32.24911	33.01243	33.94789	34.19022	34.53451	35.48193	35.85054	36.62123	36.89942	38.07980	38.53706	39.06993	40.47220	40.92699	41.09172	41.08869	41.64900	41.93051	41.70083	41.47405	40.00922	38.53577	37.49247	36.66462	36.11903	35.97887	35.91940	35.65694	35.46317	35.34530	35.30365	35.19986	34.99972	34.88977	33.77491	33.06191	31.21549	30.95283	30.56057
30.96613	30.96354	30.93477	30.93214	30.86344	30.86794	31.06253	31.07437	31.58302	31.98926	32.09476	32.16964	32.23715	32.54613	33.57305	33.63193	34.01677	34.31041	34.87364	35.59190	36.24767	37.27367	38.39423	38.91000	39.16356	39.43311	40.26988	40.57863	41.36159	41.55280	41.47511	40.09174	39.34380	38.29007	37.12400	36.74407	36.11804	36.05569	35.97144	35.69384	35.42235	35.31410	35.19085	35.00055	34.67150	33.88458	33.09029	32.15847	31.03807	30.67632
30.53514	30.53258	31.01895	31.24528	31.27307	31.08923	31.07154	31.40481	31.50605	31.66340	32.18578	32.24047	32.31480	32.43876	32.62987	33.35334	33.87540	34.47167	34.87969	35.40948	36.24864	36.86737	36.89594	37.01521	38.02651	38.48373	39.31400	39.98555	40.35189	41.06001	40.11958	39.90331	39.33341	38.28334	37.16388	36.52996	36.06358	36.05656	36.00090	35.87590	35.75993	35.19432	35.09797	34.49636	34.02453	33.20199	32.60881	31.85315	31.07986	30.87417
30.72415	31.17134	31.60428	31.87996	31.87731	31.70993	31.69084	31.68820	31.78037	32.27390	32.27120	32.32589	32.47041	32.63350	33.05703	33.60611	34.53600	35.07540	35.65579	36.49543	36.96126	36.95533	36.95262	37.13625	38.11898	38.41618	38.97032	39.34748	39.84773	39.70341	39.48478	39.24288	38.28750	37.35957	36.69638	36.40780	36.34169	36.00481	35.87944	35.76383	35.30693	35.22945	34.49468	33.56379	33.39023	33.20277	33.11289	32.44101	31.66262	30.93110
31.81366	31.80620	32.92893	32.92615	32.90954	32.90295	32.83169	33.41293	33.02040	32.82082	32.81806	32.47551	32.62177	32.69353	33.22869	33.98344	35.05452	35.71370	37.41255	38.10495	38.14127	38.00360	37.93756	38.05293	38.29047	38.41718	38.96820	39.18071	39.54977	39.42735	39.21737	38.61351	37.27744	36.64918	36.41176	36.40869	36.32931	36.19255	35.80749	35.75134	35.30778	35.04304	34.53618	34.07338	33.62525	33.39309	33.25001	32.90064	31.65475	30.92263
32.36102	32.96079	33.12761	33.39166	33.81584	33.92976	34.21910	34.31663	34.21310	33.02505	32.89148	32.57590	32.57920	32.69444	33.22960	34.13655	35.46380	35.85579	37.82084	38.51966	38.55648	38.52751	38.82027	38.81700	38.28760	38.38347	39.04742	39.71013	39.70832	39.54567	38.77322	38.03932	37.31335	37.19310	36.64699	36.37971	36.22381	36.07795	35.94857	35.85086	35.53708	34.98328	34.32782	34.03434	33.91280	33.59820	33.23016	32.87022	31.11862	30.36245
32.65512	32.97427	33.15615	33.64639	33.95916	34.32703	34.77754	34.73568	34.38631	34.27379	33.21334	33.05048	32.72983	33.10310	33.90209	34.97819	35.52446	36.40847	37.70059	38.71074	38.89137	40.57578	40.32419	39.67490	39.15149	39.03741	39.30107	39.50816	39.50481	39.18878	38.88455	38.59331	38.07210	37.61355	37.59954	37.05775	36.12875	35.95253	35.85444	35.84064	34.94160	34.35412	34.03806	33.92419	33.71709	33.41611	32.97413	31.98802	30.82560	30.27289
32.70013	33.01928	33.17980	33.97949	34.57486	34.80739	34.87290	34.96487	34.95342	34.95599	34.95309	35.64870	35.52355	35.54671	35.16607	35.40781	36.21865	36.42278	37.77151	38.88926	39.12016	40.14619	40.05339	40.01061	39.26485	39.04598	38.96598	39.11681	39.11347	38.87403	38.75948	38.56556	38.07306	37.62757	37.35523	37.00832	36.06308	35.85842	35.12912	34.73483	34.36200	34.04142	33.86226	33.69899	33.51593	33.12463	32.32625	31.98876	30.73606	30.27358
33.19230	33.18327	33.77294	34.25900	34.50811	34.81707	34.96882	34.98833	35.61114	35.88194	36.26398	36.35515	36.35244	36.95366	36.98379	36.91381	36.95367	37.63951	38.68563	38.75984	39.08694	39.19521	39.58500	39.45257	39.36846	38.96995	38.82995	38.49423	37.78456	37.59634	37.59715	37.18227	37.17947	36.82136	36.65391	36.31397	36.02358	35.25226	34.62340	34.26893	33.80475	33.30687	33.39027	33.36161	33.29272	32.65074	32.10134	31.63161	30.83733	29.81820
33.92812	33.78273	33.88748	34.28303	34.56793	34.91299	34.99596	35.41754	35.85551	36.26803	36.41579	36.57328	37.43925	37.56855	38.25233	38.25393	38.44490	38.92292	38.80665	39.10181	39.05244	39.15673	39.13194	39.41523	39.36950	38.83393	38.48941	37.66736	37.32320	36.80848	36.74052	36.77690	36.78636	36.76903	36.63791	36.49455	36.10964	35.19596	34.27238	33.68933	32.94216	32.28349	32.28249	32.29753	32.25979	32.19328	31.66635	30.95889	29.87360	29.66227
33.96578	33.96292	34.12337	34.70804	34.81762	34.97383	35.32294	35.49556	35.75925	36.23382	36.37304	36.56165	37.44028	38.20656	39.06003	39.30459	39.37177	39.62391	40.17052	39.98206	39.84562	39.74143	39.23801	39.06026	38.94518	38.72199	38.43043	37.32738	36.78293	36.65869	36.68486	36.73829	36.45791	36.37605	36.56089	36.43801	36.08779	35.13935	33.94287	32.80841	32.05278	31.50442	31.40763	31.43506	31.62963	31.58025	30.96231	30.83838	30.55222	29.87199
33.96679	33.97424	34.34474	34.70906	34.95163	35.34774	35.36633	35.36332	35.36027	35.69194	35.94150	36.37098	36.55994	37.57869	38.48962	39.10174	39.62830	40.37156	40.98051	41.71960	41.41761	39.82138	39.58019	39.12737	38.81116	38.59312	38.02264	37.29212	36.73273	36.61275	36.62954	36.42945	35.84092	35.86356	36.15873	36.06715	35.31281	34.76977	33.21165	32.09778	31.39181	30.76178	30.61888	30.44578	30.42664	30.87796	30.86440	30.83910	30.54088	29.86064
34.25304	34.24163	34.71307	34.93086	35.35060	35.22092	35.10551	35.09624	34.72479	34.55400	34.69115	35.31515	35.64109	36.59343	37.57655	38.79931	39.53049	40.34086	40.24358	40.74289	41.02832	40.63641	39.76461	39.54399	38.96568	38.52534	37.62024	36.77891	36.61591	36.61312	36.37408	35.85091	35.84821	35.86445	35.74446	35.46539	35.01133	34.52366	32.96158	32.09856	31.24036	30.50336	30.24140	30.09326	30.10724	30.24894	30.29182	30.14821	29.73469	29.56945
34.26372	34.26083	34.94740	35.35464	35.22464	35.10320	34.96944	34.58420	34.37064	33.23716	33.51934	34.16841	35.59227	35.73766	36.98724	38.43774	38.81426	39.26714	39.38825	39.55951	40.47028	40.63579	40.11423	39.90323	39.38725	38.51725	37.51409	36.66727	36.50425	36.28683	35.70932	35.79239	35.74076	35.77589	35.62491	35.31696	34.96755	34.35547	32.97328	32.09935	31.24111	30.47058	29.73826	29.69727	29.69466	29.70297	29.62077	29.59209	29.52171	29.07569
34.27752	34.39599	35.40648	35.69200	35.66026	35.22299	34.81073	34.37463	33.64076	33.68603	33.71615	34.38730	35.13789	35.69913	36.89019	38.38338	38.51400	38.51495	38.71655	38.99738	39.40554	40.17432	39.90777	39.39174	38.80301	37.44147	37.02039	36.66823	36.20439	35.52752	35.35188	35.42045	35.53069	35.42868	35.32093	34.97108	34.42535	33.62589	32.97409	32.58339	31.24187	31.06732	30.23303	29.64011	29.63750	29.61142	29.39130	29.36264	29.02475	29.02249
34.41072	34.51052	35.46655	35.74334	35.75364	35.75092	35.43177	35.13832	34.70847	34.10354	34.40440	35.06302	35.65506	36.90487	37.73185	37.71849	37.67068	37.72237	38.02204	38.36689	38.72221	38.78432	38.89301	38.76282	37.44570	37.02421	36.67235	36.20850	35.51751	35.27679	34.89528	34.60384	34.60118	34.59818	34.64685	34.42884	33.65700	32.99982	32.58670	31.59705	31.04591	30.95208	30.05159	29.46495	29.39655	29.00104	28.55078	28.53307	28.48817	28.60922
34.51448	35.47996	35.51145	35.75774	35.75639	35.79429	35.98005	36.34616	36.53093	37.13668	37.17131	37.51620	37.58725	37.61447	37.61124	37.74425	37.71633	37.82421	38.36438	38.29359	38.10837	37.96504	37.83540	37.40308	36.97623	36.55944	36.11734	35.47691	35.25966	34.87873	34.18602	33.60757	33.35039	33.31024	33.01239	32.59687	32.46623	31.98980	31.51627	30.77386	30.23385	30.05464	29.35965	29.18526	28.42740	27.89919	27.47698	27.47454	27.70805	27.70590
35.54573	35.53871	35.75821	35.76050	35.79806	35.95952	36.43707	36.54216	36.74765	37.13774	37.17236	37.18135	37.31804	37.41602	37.21672	37.63415	37.89784	38.39489	38.35149	38.11273	37.99712	37.83930	37.07896	36.95916	35.77160	35.31396	34.42469	34.10874	33.98016	33.60115	33.50642	33.25856	32.88526	32.51817	32.23021	32.14859	31.99344	31.39826	30.75695	30.23728	30.05806	29.36264	29.18857	28.43061	27.81121	27.41848	27.38309	27.38065	27.26898	26.82513
35.74222	35.87108	36.19915	36.19600	36.24743	36.44130	36.48298	36.68629	36.74870	36.78370	36.86536	37.00453	37.27874	37.31080	37.35646	37.62466	37.94476	38.35585	38.15131	38.02849	37.92511	37.59562	37.03220	36.37801	35.56203	34.49922	34.12710	33.98403	33.68877	33.32419	33.07505	32.87329	32.50648	32.12498	32.10415	31.99671	31.37894	30.63474	30.17508	29.67407	29.26630	28.68938	27.75420	27.67754	27.60861	27.28190	27.32243	27.16862	26.82783	26.82574
36.86937	36.86621	36.98612	36.99796	37.02464	36.99306	36.90015	36.94186	37.05943	36.99911	37.06048	37.28999	37.31501	37.31240	37.30917	37.94903	37.81620	37.93379	37.81054	37.92949	37.59996	37.03603	36.41631	35.60535	35.06602	34.56693	34.29504	33.99942	33.68964	33.32505	32.91205	32.76551	32.16758	31.63584	31.52059	31.07855	30.07047	29.74938	29.05028	28.70201	27.99820	27.77935	27.72508	27.66445	27.45038	27.27939	27.06254	26.64932	26.82529	26.97525
37.32230	37.31911	37.31628	37.32809	38.31725	38.33109	38.36611	38.21545	38.20729	38.90492	38.89021	38.33726	37.37430	37.37111	37.31020	37.89040	37.70556	37.58232	37.22482	36.95647	36.09900	35.76732	35.16956	35.07006	34.61917	34.52047	34.29594	33.96324	33.76173	33.47500	32.93601	32.70721	31.68211	31.52963	31.20208	30.21518	29.77199	29.10258	28.59387	28.00138	27.97832	27.72789	27.66761	27.49071	27.45104	27.06216	26.49797	26.60472	26.69399	26.94464
37.35975	37.35654	38.17636	38.17587	38.28314	38.33220	38.36721	38.36391	38.36057	38.70732	38.70399	38.51402	37.65308	37.64990	37.52452	37.89229	37.70659	37.58336	37.19457	36.11514	35.77148	34.65908	34.45931	34.50513	34.47466	33.91350	33.87649	33.76560	33.50634	33.40144	32.87773	31.79036	31.57589	31.25878	30.32601	30.19847	29.50280	29.23108	28.59859	28.22009	27.98469	27.84933	27.62584	27.45848	26.65906	26.49752	26.43516	26.50382	26.62160	26.88744
37.17910	37.60332	37.60952	37.80875	37.82963	36.94465	37.79012	38.32567	38.51884	38.89807	39.01740	39.08755	38.77718	38.70860	39.02444	40.19275	39.68911	39.15169	37.60313	36.97166	35.88687	34.66002	34.39345	34.36154	32.74252	32.89001	32.88599	33.46078	33.40492	32.55002	31.79402	31.57915	31.30501	30.77951	30.36368	30.19923	29.79105	29.43753	29.18965	28.32053	28.08750	27.70278	27.47846	27.01037	26.68318	26.47523	26.43578	26.50014	26.55077	26.65712
37.13704	37.13381	37.18322	36.47216	36.50482	36.60601	36.94250	37.99943	38.51992	39.26875	39.97636	40.09551	40.10071	39.98370	39.90609	40.19386	39.91216	39.46704	38.95094	37.64048	36.88268	35.08758	34.44270	32.90391	32.84742	32.79877	32.75615	32.57283	32.48805	31.70089	31.38072	31.18029	30.83240	30.78028	30.36444	30.19998	30.02840	29.73245	29.34037	28.32123	27.73332	27.52423	27.51005	27.02277	26.69403	26.55603	26.43640	26.53942	26.55911	26.57222
36.24250	36.29161	36.35622	36.40131	36.47009	36.55225	37.10877	37.92190	38.25882	38.31315	39.14850	39.94309	39.86529	39.88538	39.88189	39.79796	39.69130	39.16296	38.72562	37.81146	36.69516	35.13543	34.46210	33.34958	32.90185	32.79964	32.67824	32.56829	31.86292	31.43373	31.11776	30.90087	30.71448	30.42156	30.25839	30.15547	30.02916	29.73319	29.41813	28.34942	27.78125	27.58131	27.13614	27.10933	27.02096	27.01882	27.12208	26.68594	26.77123	26.76916
36.37167	36.36006	36.36609	36.39016	36.49813	37.05516	36.98429	37.23672	37.68626	37.76575	36.94629	36.81649	37.22738	38.03885	39.19691	39.75423	39.50668	39.26648	38.74431	37.89065	36.81382	35.23386	35.01150	34.40319	33.34749	32.89982	32.73059	32.61651	31.89515	31.36843	30.89185	30.65668	30.39096	30.13829	30.13559	30.24612	30.15389	29.82556	29.02356	28.60611	28.39021	27.81778	27.59873	27.54554	27.54304	27.58096	27.60628	27.51818	27.51575	27.84246
36.30394	36.30080	36.40691	36.50519	37.06190	37.05623	37.31147	37.24062	37.26517	37.27730	36.97516	37.05782	37.05814	37.92288	38.09034	38.94935	39.50777	39.33235	38.69687	38.08520	37.20342	36.61098	35.23211	34.85346	34.31675	33.65872	33.22578	32.70036	32.38592	31.77876	30.85916	30.32111	30.08075	30.01854	30.10228	30.21395	30.12172	29.96358	29.30111	29.14400	28.63399	28.54327	28.35597	27.94009	27.93756	27.92979	27.70559	27.71455	27.83553	28.46830
36.30501	36.41729	37.14967	37.25000	37.43909	37.87425	37.87090	37.88719	37.94746	37.46478	37.46148	37.07692	37.91016	38.02911	38.49657	38.46634	38.42321	38.37774	38.24843	38.08624	37.78096	37.03395	36.55885	35.18385	34.78930	34.23845	33.54385	33.05826	32.49592	31.92113	30.87643	30.46449	30.00823	30.00555	29.96160	29.95888	29.93823	29.93408	29.30183	29.27637	28.82531	28.74062	28.63710	28.40276	28.21668	28.21416	28.21193	28.22083	28.41972	28.50380
37.34827	37.34501	37.21776	37.21445	37.29835	37.81168	37.87199	37.86868	37.94854	38.02119	38.02423	38.02089	38.03346	38.41350	38.47036	38.32732	37.95959	37.73214	37.67619	37.75301	37.69334	36.99148	36.52658	35.51328	34.85421	34.56637	33.81471	33.22169	32.65201	31.89047	30.77161	30.37968	30.01291	29.92787	29.91598	29.22183	28.84299	28.82948	28.99762	28.78796	28.76224	28.68353	28.66299	28.63519	28.58591	28.58334	28.37206	28.36948	28.45531	28.45307
37.56440	37.21691	37.10981	37.05083	36.95782	36.92280	37.43365	37.70214	37.80444	37.93372	38.02530	38.02195	38.03452	38.41457	38.23955	38.07925	37.73657	37.20252	37.05483	36.88433	35.74689	35.37667	35.37393	34.80117	34.57039	33.81827	33.22557	32.90714	31.94328	31.43416	30.34089	29.97369	29.92217	29.19490	29.10825	28.84996	28.70172	28.27464	28.11981	28.15915	28.19725	28.26686	28.76992	28.94416	29.31808	29.31545	28.58634	28.58373	28.58116	28.48437
37.67457	37.40137	37.32061	37.05192	36.95890	36.94354	37.01287	37.08059	36.70744	36.53561	37.01179	37.91621	38.14182	38.57889	38.41221	38.12236	37.38532	36.63151	36.48388	35.94424	35.73509	35.37168	34.75413	33.77663	33.48226	32.62590	32.07543	32.02234	31.50133	30.33326	29.80013	29.66562	29.16736	29.12281	28.98916	28.70953	28.48841	28.30003	28.27276	28.16070	28.22285	28.26753	28.77060	29.37670	29.71948	30.00902	29.60863	29.26336	28.95446	28.94721
37.65809	37.37806	37.36606	37.27662	37.21084	37.18579	37.14262	37.08167	36.74279	36.88057	37.12603	37.93011	38.70243	38.69905	38.76385	38.47366	38.12005	37.36680	36.52977	36.35278	35.94196	35.10763	34.40582	33.48906	32.86916	32.19001	31.87647	31.58148	30.41603	30.24913	29.86273	29.72822	29.28677	29.12356	28.98989	28.87785	28.49399	28.49138	28.32706	28.14792	28.16883	28.54390	28.74866	29.72289	29.68753	29.68485	29.61448	29.36920	29.33042	29.32810
36.77911	36.76875	37.27683	37.32262	37.36369	37.36077	37.21980	37.19368	36.82846	36.95687	37.60442	38.43834	39.32711	39.52653	39.52300	38.92837	38.70390	38.52903	37.57602	36.94180	35.98130	35.29261	34.95225	34.40361	33.47127	32.47689	31.96207	31.59634	30.95946	30.25192	29.89499	29.86677	29.42350	29.12430	28.98804	28.88659	28.51617	28.48262	28.42445	28.42225	28.47646	28.64047	28.71228	28.70965	28.74110	28.49485	28.69017	29.35550	29.36809	29.99060
36.57265	36.67202	37.04445	37.26552	37.36479	37.31699	37.05207	36.65017	36.82951	36.89656	38.33464	39.29880	39.41794	39.40281	39.29758	38.75727	38.58471	37.64837	37.10535	36.09552	35.79448	35.26031	34.97934	34.52605	33.65021	33.35184	32.47518	31.96001	31.23587	30.57869	29.93695	29.86754	29.40164	29.12504	29.08758	28.93447	28.74080	28.49156	28.48894	28.48672	28.63634	28.70805	28.71211	28.70536	28.70273	28.73507	28.84092	29.35617	29.60225	30.37975
36.53458	36.46345	36.50983	36.78748	37.03426	36.88043	36.47253	35.73822	36.56246	36.82772	38.10560	38.40535	39.11789	39.06331	38.89574	38.06957	37.78578	37.13644	36.70434	35.83765	35.72503	35.20509	34.98028	34.45583	33.65112	33.32388	32.74402	32.25018	31.63240	30.60640	30.56411	29.82068	29.79141	29.29294	29.02261	28.80043	28.52309	28.24261	28.31499	28.33567	28.45502	28.48218	28.13234	28.68572	28.62695	28.73791	28.81324	29.35685	29.38503	30.38045
36.33309	36.44182	36.34725	36.28742	35.75099	35.83336	35.36718	35.51085	35.67406	36.57317	37.02778	38.10325	38.34722	38.77766	38.49778	38.05017	37.61466	36.80869	36.06071	35.76820	35.36732	35.07801	34.54603	34.00735	33.61961	33.19333	32.71483	32.18448	31.60436	30.90754	30.42723	29.72413	29.68828	29.05555	28.85481	28.26187	27.30536	27.13611	27.08216	27.15820	27.21094	27.36064	28.05490	28.45635	28.62762	28.68875	28.75069	29.20394	29.33901	29.72061
36.33419	36.44292	36.29184	36.25983	35.75205	35.25784	34.93474	35.01000	35.50866	36.26748	36.79956	36.99851	38.02848	38.28354	38.25446	37.85313	37.02726	36.64305	36.02935	35.56586	35.23022	34.74722	34.51178	34.10718	33.80962	33.12629	32.54060	31.83269	31.50360	30.52759	29.72768	29.69143	28.89012	28.15557	27.78299	27.67181	27.29574	27.05701	27.07253	26.85844	27.13548	27.29693	28.03181	28.40356	28.60682	28.51944	28.58089	28.65048	29.02610	29.14403
36.31258	36.18097	36.26426	36.21321	35.75312	34.85489	34.91702	34.98800	35.06552	36.18160	36.53234	36.81573	37.23592	37.72502	37.72161	37.49236	37.13566	37.05759	36.63959	36.00256	35.42436	35.16003	34.62471	34.39900	33.90945	33.09023	32.48252	31.73195	30.68952	30.03604	29.68782	28.60801	27.89120	27.88865	27.75839	27.36528	27.28130	27.07572	27.00323	27.10343	27.11180	27.27925	27.64104	28.15507	28.35865	28.36794	28.26228	28.21725	27.81375	27.81150
35.95868	35.52565	35.40895	35.40582	34.75311	34.59460	34.62054	34.91493	34.99456	35.86185	36.31398	36.53020	36.81374	37.19301	37.18981	37.13974	37.06184	36.95353	36.48896	35.78916	35.43528	35.04038	34.51492	34.26064	33.25912	32.52883	31.92921	30.69941	30.10600	29.69122	28.61139	27.89423	27.39637	27.43288	27.54576	27.50240	27.41666	27.37449	27.18249	27.15951	27.16741	27.62563	27.67886	28.15567	28.13313	28.26537	28.16691	27.56870	27.27262	26.63959
34.54274	34.50703	34.52783	33.94598	33.67664	33.09748	34.32708	34.39848	34.89921	35.36686	35.81790	36.08199	36.10662	36.42427	36.53428	36.53111	36.46814	36.46496	35.63513	35.48993	34.68810	34.56431	33.37624	32.59104	32.19033	32.10592	30.98506	30.26569	29.72010	28.78356	27.99010	28.02164	27.90236	27.89992	28.04067	28.62195	28.83784	28.75197	28.25074	27.94780	27.82042	27.86835	27.87218	28.15563	28.33239	28.26047	27.97216	27.39434	26.47275	25.49587
34.50984	34.50679	33.99010	33.59673	32.98256	33.02258	33.58771	34.32329	34.46339	34.96139	35.31727	35.73506	35.98576	35.99059	35.97559	35.54008	35.41530	35.08772	35.08469	34.78442	34.26075	34.18545	33.52438	33.21976	32.58804	32.18736	31.02329	30.49187	30.27247	29.91053	28.97695	28.32813	28.32567	28.62920	29.62747	29.62529	29.54767	29.03303	28.64349	28.29170	27.98592	27.98689	28.17852	28.33030	28.31918	28.15145	27.81981	27.15779	26.28516	24.33590
35.58956	34.52045	34.05176	33.40672	32.97808	32.97948	33.51394	34.15847	34.35518	34.50147	34.93855	35.31401	35.41133	35.43780	35.44722	35.53135	35.41511	35.42401	35.34701	35.25877	35.00909	34.37808	34.24613	34.06954	33.37952	32.61175	32.08378	31.20743	30.69858	30.52288	30.22363	29.96646	29.90693	30.18236	30.70837	30.55318	30.25556	29.61855	29.03125	28.71909	28.67446	28.67193	28.55213	28.32165	28.30111	28.05664	27.76968	27.15090	26.28516	23.22172
36.40348	35.58617	34.38680	33.46811	33.02948	33.02662	33.43002	33.63007	33.89122	33.94280	34.49401	34.93104	34.94761	35.03698	35.36192	35.52264	35.56928	35.69449	35.72468	35.72163	35.60580	35.50075	35.60702	34.87324	34.14230	33.66042	32.78866	32.31813	31.70558	31.68124	31.58499	31.36313	31.45534	31.40736	30.81726	30.57107	30.25549	29.60862	29.08158	28.77123	28.72174	28.69812	28.61838	28.49859	28.13415	28.05661	27.34638	26.86098	25.84520	23.22172
36.49407	36.07817	35.17273	34.23198	33.76833	33.70777	33.65321	33.86499	33.94553	33.98321	34.00440	34.16686	34.85945	34.94439	35.15065	35.32878	35.50932	35.69431	35.72451	35.75952	35.75649	35.84689	35.75574	35.61969	34.90247	34.19034	34.10243	34.07672	33.73387	33.76788	32.80723	32.54183	32.31986	31.40727	31.27137	30.61478	29.65494	28.70914	28.67199	28.72423	28.85594	28.77295	28.47032	28.33202	27.56754	27.23207	26.92614	26.23325	24.26180	22.99353
37.58172	36.92413	36.49385	35.38407	35.09945	34.87268	34.83984	34.83683	34.08647	34.00714	34.10484	34.78218	34.78399	34.90700	34.97124	35.04710	35.16280	35.32197	35.62705	35.72128	35.97650	36.51147	36.45123	36.20227	35.13273	34.76271	34.58089	34.18792	33.84279	33.85955	33.11922	33.03084	32.87458	32.70403	31.37323	30.66222	29.96998	29.60849	29.16611	29.03130	28.72964	28.58309	28.22371	27.36550	26.21026	26.10339	25.97850	24.65621	23.25766	22.96981
38.10111	38.09782	38.06134	38.04045	37.78767	36.92961	36.81714	35.85217	35.73321	35.24915	35.00087	34.98278	34.97974	34.88206	34.87902	34.72584	35.02869	35.15959	35.35935	35.54630	35.62017	35.81332	36.30383	35.27397	34.85310	34.67610	34.30663	34.27276	33.93446	33.85944	33.71021	33.52941	33.90667	33.80196	32.04430	30.99975	30.61308	30.47902	29.33279	28.94339	28.90243	28.64174	27.36791	26.30188	26.16270	26.06987	25.02642	24.14128	23.25186	22.49049
38.06364	38.06036	38.05710	37.86979	37.81734	37.78418	37.06103	36.96810	36.82401	36.33945	35.72465	35.65626	35.62675	35.32611	34.83225	34.84629	34.95972	35.02547	35.14846	35.30272	35.30199	35.27763	35.23686	35.15343	35.04531	34.76981	34.31190	34.27263	33.93390	33.91038	33.74433	33.57592	33.66401	32.78415	31.73736	30.96933	30.52655	29.70841	29.21136	29.13748	28.92158	28.32693	26.97078	26.25032	26.16268	25.33773	24.23593	23.44629	23.02892	22.63773
37.14883	37.13255	37.12936	37.54016	37.74997	37.47314	37.23480	37.08630	37.07912	37.09968	36.99678	36.57147	36.11782	35.64815	35.20440	34.75721	34.84307	34.58337	35.01936	35.14786	35.28048	35.28685	35.27449	35.29920	35.84094	34.93621	34.71055	34.23982	33.90111	33.78437	33.61207	33.44035	32.78693	32.06400	31.09754	30.52917	29.50923	29.18500	29.06332	28.79529	28.28244	26.97314	26.28383	26.21049	25.43046	24.64206	23.68057	23.43584	23.14373	23.28747
36.89704	36.85435	36.33802	36.40327	36.54802	36.55994	36.56559	37.08606	37.13415	37.15369	37.06279	36.97073	36.47095	35.80531	35.58434	34.79332	34.60880	34.50763	34.58023	34.77097	35.08923	35.27730	35.20984	35.29478	35.13297	34.91391	34.69252	33.96363	33.13673	32.77290	32.53705	32.46023	32.35062	31.96031	30.34200	29.08571	28.95148	28.86393	27.75517	27.11613	25.85245	25.72473	25.58332	25.43267	25.05970	24.19578	23.69601	23.47648	23.20789	23.54344
36.85731	36.62529	36.26367	35.65903	34.77448	34.91945	35.28917	36.14981	37.11602	37.12060	37.10772	36.97051	36.58822	35.97169	35.76780	34.78774	34.56517	34.43219	34.32418	33.98120	34.11778	35.03805	35.10764	34.99499	34.92781	34.74308	34.11009	33.04466	32.99242	32.53978	32.47383	32.35339	32.14789	30.40899	29.16431	28.66101	28.52740	27.28321	26.54299	25.94317	25.72694	25.58557	25.43492	25.08451	24.32748	23.86877	23.47854	23.04745	23.31174	23.66168
36.92548	36.60061	36.28102	34.79937	34.76374	34.87038	35.13379	35.73413	36.13919	37.00388	36.98257	36.88342	36.48681	35.97150	35.74318	34.73132	34.35747	33.90382	33.56892	33.66426	33.66138	33.65099	33.58628	33.57845	33.63044	33.62754	33.01384	32.99509	32.76611	32.67802	32.47372	32.26110	30.55486	29.72366	28.98952	28.66953	28.21280	27.36330	26.54293	25.90219	25.83353	25.58496	25.12566	24.43449	24.04568	23.48831	23.06234	23.31370	23.55144	23.86141
37.60649	36.89758	36.28077	34.79913	34.74959	34.76055	35.04530	35.63707	36.04213	36.21852	36.51037	36.53098	36.15381	35.73657	34.73374	34.11121	33.75779	33.34222	32.36401	32.45140	31.87956	31.91940	32.03542	31.89595	31.55940	31.66180	31.83015	32.69051	32.60659	32.40233	31.81895	30.60323	29.97614	29.72358	28.98944	28.69645	28.21273	27.54847	26.86803	26.11821	25.81828	25.54943	24.51514	24.45536	24.09232	23.45093	23.58718	23.76058	24.04746	25.21288
37.62486	36.84110	35.79948	34.61125	34.43279	34.44100	34.71672	34.89190	35.44979	35.83128	35.77763	35.52171	35.30534	34.53354	33.92439	33.36660	32.38153	31.90147	31.38536	31.25752	30.99477	30.54762	30.64047	30.53889	30.44563	30.32408	30.32150	30.31434	30.26653	30.36127	30.35862	29.90084	29.68800	29.42222	28.82239	28.64744	27.64721	27.35683	26.90389	26.13330	25.72034	25.39771	24.49032	24.43103	23.41431	23.55997	23.63955	24.04946	24.74214	26.13349
36.84406	35.92860	35.60420	34.14339	34.18498	34.18207	34.19050	34.40020	34.39721	34.14158	34.03240	33.84263	32.93896	32.93612	32.00962	31.37000	30.72590	30.70662	30.82151	30.92749	29.50616	29.56861	29.75609	29.86276	30.32658	30.27225	30.04030	29.91973	28.69685	28.59112	28.54655	27.88124	27.77578	27.35541	27.35758	27.12672	27.06480	26.90622	26.11091	25.70456	25.39991	24.60355	24.41828	23.34906	23.36522	23.29604	23.83334	24.41724	26.13567	26.98539
35.88872	35.79304	34.40628	34.01823	33.17488	33.02103	33.01817	32.48073	32.15595	32.46049	32.46481	32.41550	32.33031	31.59258	30.48143	30.47879	30.51500	29.52896	29.40684	29.45161	29.57102	29.71080	29.81135	30.12231	30.35718	30.04276	29.92225	28.69921	28.15888	27.21251	27.05360	26.95170	26.94074	26.72742	26.42839	26.42353	26.35280	25.54168	25.15045	24.86095	24.58190	24.09255	23.33620	23.27444	23.25794	23.46777	24.03857	25.40268	26.81715	28.64230
35.57127	34.60822	34.40604	33.69793	32.84248	32.28637	32.31905	31.90141	32.00278	31.84831	32.23241	32.13901	31.52564	30.40968	30.40701	29.43646	28.99929	28.93205	29.07144	29.34582	29.57088	29.58397	30.05348	30.66465	30.54082	30.04264	28.78276	28.17836	27.23541	27.05589	26.87239	26.36593	26.11731	25.68061	25.60630	25.55430	25.10954	24.85832	24.85612	23.76825	23.57611	23.45138	23.42662	23.18860	23.32060	23.52442	24.66625	26.31726	28.15894	29.68317
35.72033	35.57871	34.60502	34.40280	32.93287	32.31397	32.16666	31.74903	31.64747	31.60503	31.47504	31.04128	30.41213	30.31744	29.34732	28.90959	28.58198	28.32787	28.40583	29.02137	29.31489	29.70402	29.95585	30.07485	30.07231	28.94730	28.31661	28.09791	27.95218	27.13795	26.37185	25.93831	25.46207	25.07462	24.91348	24.88299	24.83700	24.10912	23.77026	23.58301	23.51509	23.47390	23.23886	23.32186	23.48849	24.63790	25.87721	27.36590	28.98660	30.60715
37.45152	37.31613	36.96400	35.60001	35.14667	32.92986	32.31096	32.15975	31.64728	31.48390	31.04376	30.40920	30.13833	29.38894	28.57569	28.26180	27.40415	27.62006	27.90051	28.40324	29.16774	29.61236	29.68365	29.57185	28.95975	28.90748	28.52032	28.24739	28.00918	27.52921	25.99797	25.81553	25.42117	24.97341	24.57984	24.54739	24.12889	24.08926	23.77021	23.58297	23.46843	23.22395	23.32383	23.60097	24.48079	25.72815	27.03326	28.01533	29.99081	32.68544
39.14265	38.02533	37.42399	37.03351	35.84422	35.35439	34.88314	33.48061	32.12798	31.35934	30.89038	30.20115	29.42390	28.29914	27.77391	27.84907	27.87414	27.80797	28.05296	29.14776	29.36551	29.50298	29.65530	29.07221	29.05331	28.96334	29.80120	28.88425	28.20741	27.64413	26.89030	25.86181	25.46516	25.05861	24.85998	24.57767	24.17262	24.00121	23.62044	23.47045	23.50760	23.57571	23.67843	24.24063	25.33429	25.91009	27.03321	28.74520	31.80343	34.45061
38.74463	37.42687	37.23559	36.34311	36.25449	35.92813	35.58619	34.87996	33.58334	32.43308	31.35640	30.31792	29.15986	29.00234	28.87135	28.60312	28.38727	30.35250	30.76112	30.52972	29.42759	29.49841	29.00780	29.05987	29.41191	30.04706	29.99475	29.61932	28.31449	27.73845	27.12262	26.64654	25.75263	25.46292	25.05807	24.94478	24.36772	24.18946	24.12497	23.70509	23.76999	24.43570	24.53891	24.70395	25.55923	26.35065	27.89891	29.83247	32.05558	34.32036
35.56048	35.55745	35.98637	35.98586	36.03195	35.92789	35.66460	35.43399	34.51562	33.39867	32.43005	31.49880	30.45704	29.50902	29.50651	29.34489	30.74065	30.64205	30.63943	29.92963	29.30861	28.65398	28.84861	29.00520	29.33651	29.37350	29.79227	29.60094	27.96877	27.69609	27.57325	26.74917	26.59023	26.13091	26.24053	25.29210	25.09770	24.96767	25.74345	25.70216	24.71549	24.54098	24.69715	25.11033	26.22488	27.66954	29.02895	30.37730	32.56234	35.02637
34.99291	34.98988	34.59332	34.66501	34.93837	35.22287	35.23372	35.22537	33.63581	33.38735	32.63206	32.45250	31.57079	31.33931	31.31915	30.91460	30.46557	30.26395	29.63039	28.27501	27.32447	27.48027	28.17533	28.83086	28.94102	28.93855	28.51734	28.14408	27.97129	27.95948	27.83550	27.79457	27.48950	27.44018	26.54116	26.38099	27.54704	26.51124	25.79692	25.77938	24.82077	24.65742	24.78153	26.13061	27.24082	28.08587	29.80825	31.87337	34.21938	35.02634
34.84364	34.65001	34.17921	33.41222	32.71713	32.76380	32.79231	32.61056	32.52929	32.35196	32.45505	32.45232	31.38647	31.00488	30.70376	30.34629	28.87975	27.56568	27.09732	26.16808	26.06046	26.30961	26.44181	27.31724	27.74003	28.64737	28.78282	28.78041	28.31809	28.10064	29.49230	29.45378	28.71202	28.38894	28.28922	28.02924	27.65685	26.66789	25.91648	25.68381	25.69848	25.82254	26.02555	27.10951	27.99977	28.62404	30.79499	32.85220	34.39821	34.94544
34.79712	34.64976	33.67509	32.48003	31.92593	31.20675	31.20404	31.62663	31.66209	31.59938	31.44762	30.84865	30.12828	29.19343	28.83940	27.54661	25.88078	24.96497	24.90433	24.49500	24.70800	24.99232	26.15079	26.31808	27.55748	28.78502	29.70160	29.69910	30.57565	30.36714	29.49220	29.37373	28.73082	28.41547	28.38643	27.90184	27.78920	27.32663	26.90445	26.20757	26.20534	27.28267	27.64867	27.89485	28.46408	30.64084	32.46508	33.10096	34.33109	34.84427
35.61734	34.66342	33.70892	32.50717	31.90920	31.20253	30.93061	29.49624	29.29955	29.24077	29.06583	28.70200	28.46653	27.41373	26.61302	24.32425	24.34012	23.92350	23.04850	23.14860	23.81117	24.66110	25.26472	26.24128	27.49175	29.57890	29.62798	30.08490	30.12741	30.03934	29.49738	28.79596	28.72966	28.50005	28.49763	28.27476	28.15818	28.01734	28.01492	28.01831	28.25502	28.36486	28.40339	28.55507	30.56238	31.37492	32.23281	32.89446	33.92211	34.77744
36.55667	35.71477	34.56995	33.59426	32.50414	31.67097	30.93041	29.93969	29.24305	29.06820	28.38857	27.41044	26.34728	25.30738	24.03040	24.01682	23.62439	22.74989	22.84978	23.00023	23.70766	24.11791	25.08356	26.14125	27.90615	28.81011	29.54598	29.55379	29.57823	29.54391	29.05125	29.00493	29.15676	29.15440	28.92125	30.29202	30.87508	30.64035	30.02442	28.85412	28.57084	28.60941	29.09292	30.55406	30.94900	31.08241	32.18928	32.72788	33.65687	33.80407
36.71535	35.63309	35.12078	34.88209	33.73618	32.57803	31.66802	30.82499	29.75510	28.93709	28.33380	26.45926	25.30941	24.03858	24.00758	23.14548	22.70858	22.76150	22.89457	23.08248	23.63148	23.93848	25.80593	26.74076	27.24027	27.90367	28.81249	29.27350	29.38247	29.32860	29.39064	29.38830	29.63339	31.26469	32.25749	32.03822	31.41222	30.82265	30.12852	29.03322	29.09728	29.12825	29.75608	30.92821	30.98752	31.46668	32.24370	32.63887	33.27203	33.61446
35.14775	35.14109	35.12053	35.06163	34.70609	33.98232	33.10247	31.56580	30.64031	28.86231	28.24415	26.22704	25.06315	23.95152	23.08928	22.77759	22.69645	22.28531	22.35723	22.87795	23.51755	24.56328	25.34831	25.80363	26.85687	27.31610	27.48889	27.88573	29.81669	29.94326	30.49722	31.99320	33.07478	32.97348	32.34340	32.03814	31.62108	31.01294	29.64263	29.09411	29.11690	29.32981	30.61097	30.96502	31.09632	31.39615	32.28685	32.61240	33.03865	33.46848
33.82187	33.81899	34.30185	34.70883	34.61501	33.73436	32.72731	31.40380	30.38798	28.43434	26.73580	25.25917	24.13910	23.63578	22.73851	22.61578	22.12418	22.15657	22.28335	22.60640	23.05415	23.58579	24.61033	25.02270	25.51311	26.89053	28.15687	30.03736	30.29109	33.15086	34.94937	34.86970	34.56151	33.07198	32.81887	32.72012	31.73812	31.13247	30.62340	29.30450	29.32109	30.09509	30.77344	31.07127	31.07155	31.53841	32.25668	32.61236	32.65858	33.14763
31.53406	31.53137	32.63564	32.62634	32.51880	32.41971	31.49686	30.58543	29.04631	27.50761	25.65837	24.59092	24.13354	22.82777	22.59870	22.06436	22.06244	22.06467	22.15461	22.35509	22.70365	23.17529	24.08796	25.35101	26.02710	28.02569	30.06187	33.07173	34.85916	35.15344	34.95039	34.77770	34.65999	34.41445	33.83876	32.96428	32.71723	31.81514	31.27339	30.74817	30.15575	30.80442	31.12477	31.24273	31.51576	31.97728	32.13183	32.17988	32.60555	33.09615
30.75870	30.75606	30.57637	30.65569	30.85721	30.58856	30.52235	29.24363	28.04621	26.88510	25.58189	24.38518	23.25125	22.69884	21.93458	21.87042	21.51985	21.43957	21.53529	21.76706	22.12588	23.46506	24.53882	26.00994	28.32043	30.99024	33.07059	34.86180	34.85902	35.16922	35.11205	34.91722	34.74583	34.55153	34.26399	33.78503	33.00514	32.24197	31.96664	31.56059	31.54341	31.70857	31.69166	31.67332	31.71185	31.96416	32.07125	32.17018	32.17720	32.56238
29.47303	29.47048	28.69449	28.72404	29.16753	29.13340	28.62663	28.19313	26.99699	26.05550	25.14636	24.04416	22.98739	22.27551	21.88845	21.49617	21.44132	20.85591	21.08781	21.82238	22.55142	24.21286	26.01190	28.34066	30.99264	33.07306	34.86568	34.94489	35.39413	35.39124	35.16618	35.10914	35.13966	35.08247	34.43867	34.03260	33.48930	32.80945	32.68525	32.63684	32.94577	32.48219	31.76975	31.76704	31.85784	32.03816	32.07871	32.08052	32.11029	32.13938
29.33020	28.49060	28.41595	27.44895	27.44658	27.51498	27.46458	26.64294	26.13702	25.21904	24.63655	23.71963	22.92537	22.30691	21.79194	21.44964	20.65145	20.84585	21.44829	22.55306	24.25073	26.02257	28.35217	31.00882	33.91533	35.25319	35.69730	35.90596	35.85705	35.89986	36.61871	37.26236	36.98851	35.87029	35.67204	34.41511	33.72472	33.67430	33.52342	33.49740	33.27595	32.94301	32.85788	32.49925	32.17757	32.03812	32.03549	32.03276	31.61895	31.65995
28.94519	28.49040	27.45457	27.27670	26.52806	26.00771	25.76360	25.71514	25.16496	24.70804	23.85625	23.36547	22.77754	21.89950	21.45246	21.70203	21.86891	22.08182	23.01943	24.56377	27.07584	28.61805	31.72262	34.26275	35.21650	36.22289	36.21716	35.83907	35.91236	36.64745	37.37572	37.34576	37.12561	36.34729	35.87965	35.74035	34.45046	33.98639	34.01711	33.91747	33.84015	33.77516	32.94016	32.85502	32.49654	32.08043	32.07780	31.69758	31.65182	31.61047
29.35251	28.94246	27.38922	26.96585	26.00797	25.77681	25.10217	25.03537	24.56942	23.95139	23.68081	23.10116	22.74317	22.54206	22.37809	22.40433	22.61719	24.68189	25.91034	27.24517	29.85181	31.87138	33.35481	34.50819	36.19765	36.21621	36.27781	35.98985	36.52275	36.64732	37.20076	37.33686	37.08776	36.93708	36.46376	36.06018	35.80825	34.84331	34.81054	34.67305	34.60049	33.87642	33.67719	33.09794	33.02506	32.51392	32.07805	31.88177	31.68057	31.61045
31.11149	29.43720	28.27288	27.00882	26.00951	25.81952	25.15517	24.86817	24.58315	24.18286	23.62245	23.58251	23.34317	23.03623	23.13292	24.37535	24.52457	25.76115	27.04166	29.49011	31.36053	31.93711	33.68855	36.02840	36.21908	36.22771	36.27766	36.45676	36.54821	37.10404	37.27317	37.37253	37.47052	37.24881	37.04258	36.53402	36.45764	35.80529	35.17476	35.06652	34.67429	34.63967	33.92549	33.49327	33.02502	32.97618	32.51123	32.07052	31.72290	31.07240
31.66261	30.64719	29.51802	28.26282	26.90405	26.01892	25.81713	25.16666	24.82467	24.52342	24.11814	23.87272	24.03106	24.13719	24.70304	25.17198	26.35704	27.04361	28.71507	30.15884	32.02871	33.79810	35.70689	36.24139	36.55851	36.60034	36.58324	36.62793	37.00014	37.16574	37.61295	38.07689	38.21771	38.13799	37.47437	37.03668	36.86964	36.45434	35.59240	35.19031	35.05610	34.67142	34.53700	33.80890	33.32171	32.97614	32.51489	32.07362	31.72287	31.39102
30.82193	30.52518	29.97130	29.20429	28.23954	26.78049	26.16570	25.80827	24.84653	24.59811	24.16888	24.30614	24.16993	24.70497	25.17384	26.34855	27.47049	28.71713	30.16114	32.03104	33.75535	35.56018	36.76929	36.76623	36.73976	36.75914	36.79402	37.37341	37.75251	37.88667	37.98806	38.09039	38.27543	38.20605	38.11229	37.60127	37.13179	36.82854	36.43015	35.69725	35.13385	34.85294	34.42612	33.71107	33.38186	32.72094	32.11536	31.72746	31.65151	31.28551
30.82170	30.52497	30.42950	29.25364	28.80473	27.78629	26.21862	25.84497	24.93756	24.70029	24.52996	24.49210	24.76396	25.17579	26.22328	27.32800	28.81301	30.08537	31.47396	33.24308	35.36792	36.71212	37.28612	37.30999	36.76318	36.76978	37.25243	37.67610	37.91344	37.95689	38.07191	38.27845	38.30559	38.30259	38.20279	38.20266	37.87235	37.06453	36.57964	36.27234	35.58960	34.85288	34.23004	33.71102	33.25842	32.55404	32.05402	31.74451	31.63214	31.31524
31.96151	31.12057	30.51970	29.86359	28.87313	27.86499	27.43565	26.17030	25.73297	25.26353	25.23190	25.36484	25.72581	26.76162	27.99278	29.10085	29.97465	31.16898	32.66833	34.93135	36.20068	37.26034	37.28596	37.30796	37.16306	37.15997	37.39820	38.18867	38.30756	38.35794	38.54206	38.65720	38.78081	38.77778	38.74255	38.87309	38.24200	37.86927	37.26740	36.44055	36.21010	35.27669	34.24619	33.70190	33.25809	32.50285	32.02273	31.74448	31.51371	31.08671
32.00140	31.59038	30.99394	29.96770	29.05156	28.04411	27.84357	27.64762	26.45576	26.54055	26.99180	27.17742	28.12716	28.41988	29.10297	29.51740	30.40090	31.83157	33.78580	35.71639	37.22485	37.26017	37.28647	37.18618	37.14388	37.38337	37.80700	38.01499	38.24522	38.27089	38.34872	38.46960	38.62860	38.69748	38.69430	38.67480	38.29729	37.80767	37.48451	37.05986	36.41211	36.20712	35.10764	34.01251	33.39035	32.79237	32.28178	31.74445	31.47051	31.09040
31.64182	31.07949	30.65221	29.93606	29.61081	28.90542	28.14958	27.95205	27.71886	27.78627	27.83740	28.31623	28.68747	29.12162	29.51952	30.40318	31.76613	33.72633	35.71917	37.26566	37.28665	37.27363	37.27069	37.22705	37.24968	37.38308	37.48654	37.64975	37.90534	37.93571	37.94288	37.96201	37.59161	37.64833	37.69580	38.02360	38.00314	37.78939	37.47704	36.86778	36.52527	36.22240	35.54871	34.62726	33.93329	32.79232	32.28175	32.00349	31.47049	31.08956
31.05712	30.70344	30.00802	29.81530	29.75099	29.52651	28.90564	28.54008	28.31656	27.92069	28.00466	28.52584	29.00184	29.61664	30.99672	32.32924	33.63425	35.56465	36.43064	37.25099	37.27654	37.27345	37.21317	37.24051	37.20068	37.19757	37.19522	37.21883	37.62373	37.66406	37.71177	37.46309	37.52816	37.58855	37.82743	37.88469	37.88158	37.66814	37.09022	37.00977	36.61594	36.42968	35.83094	35.27160	34.27113	33.11644	32.35077	32.03756	31.38983	31.12198
30.40678	30.40421	29.98675	29.78594	29.72821	29.66668	29.12751	28.60563	28.53352	28.53919	28.58068	29.00404	30.37465	31.50735	32.67716	33.56755	35.49443	36.00117	36.50227	37.20566	37.20906	37.18668	37.18375	37.16930	37.15359	37.15049	37.14816	37.21016	37.32159	37.47596	37.48080	37.48471	37.49425	37.75258	37.80743	37.87692	37.59254	37.41280	37.19921	37.01650	36.81427	36.73010	36.33876	35.36985	34.60227	33.20647	33.06234	32.12184	31.42024	31.39909
30.40656	30.40399	29.87496	29.82730	29.73579	29.50890	29.19620	28.76067	28.78717	28.93735	29.70307	30.66278	32.00284	32.60074	33.20616	35.00212	35.50080	35.98565	36.45127	37.06076	37.11086	37.10778	36.76854	36.76548	36.95078	37.01596	37.03182	37.19377	37.28775	37.48406	37.48749	37.49723	38.02105	37.99036	37.74937	37.80438	37.58391	37.41270	37.23862	37.13972	37.01548	36.78061	36.48502	35.53924	35.01353	34.20489	33.15238	32.99577	32.11500	31.42154
30.98046	30.36662	30.06179	29.82481	29.73558	29.50397	29.13352	29.23070	29.34778	29.60160	30.62265	31.67342	32.11884	33.16556	34.92575	35.03325	35.50062	35.73062	36.43433	37.01969	36.99208	36.73634	36.76838	36.76532	36.80513	37.03456	37.06235	37.23537	37.44186	37.69715	37.73124	37.95215	37.99321	37.99025	37.92532	37.70968	37.51053	37.24158	37.23853	37.17287	37.07123	36.96565	36.41119	36.31155	35.53637	34.98287	34.20212	33.18479	33.11672	32.24639
31.70511	31.65908	30.61379	29.84938	29.73538	29.26487	29.24273	29.39284	29.53333	30.53867	30.96489	31.74081	33.12563	34.33289	34.92016	35.42557	35.66513	35.70914	36.67326	37.10365	36.99191	36.71146	36.73925	36.75807	36.80499	37.02333	37.03154	37.23523	37.44172	37.68764	37.73110	37.92645	37.94889	37.93059	37.70569	37.60686	37.52833	37.20713	37.20661	37.17279	37.07115	36.96558	36.59636	36.41321	35.98285	35.53336	34.98005	34.20832	33.40789	33.22080
32.83595	32.53025	31.65634	30.61158	29.31033	29.38333	29.52675	29.59285	30.49315	30.79323	31.72347	32.46269	33.63703	34.36250	34.96908	35.59100	35.61583	36.64980	37.10656	37.09155	36.97981	36.60887	36.71383	36.73321	36.75506	36.80178	37.01861	37.18188	37.26418	37.18265	37.22204	37.72807	37.72495	37.71350	37.61451	37.57607	37.52823	37.52535	37.17556	37.12243	37.07107	36.70186	36.32146	36.23937	36.09365	35.92446	35.60665	35.10837	34.39595	34.02383
33.57324	32.83604	32.55720	31.59055	30.74172	29.85721	29.92313	30.47757	30.77639	31.26018	32.27892	33.63961	34.22805	34.89777	35.41242	35.55271	36.59673	36.59368	37.02148	36.96265	36.52443	35.96665	35.99565	36.61462	36.61491	36.69293	36.74768	36.98275	37.01253	37.09468	37.16647	37.18294	37.31130	37.61747	37.61440	37.61121	37.60697	37.77212	37.76218	37.07405	36.70463	36.38232	36.15573	36.15276	36.06616	36.18893	36.09804	35.83495	35.83215	35.53252
34.76965	33.67147	32.80527	32.14578	31.84375	31.62771	31.20006	31.13976	31.26239	32.33105	33.71750	34.01199	34.90026	35.41516	35.99726	36.56094	36.55792	36.55488	36.56028	36.00657	35.94729	35.94434	35.94155	36.46199	36.46130	36.45827	36.50771	36.51814	36.55393	36.78111	36.94036	37.18196	37.28420	37.61707	37.61400	37.60996	37.53813	37.69917	37.31940	37.01403	36.63012	36.15862	36.19004	36.18707	36.13514	36.22495	36.30031	36.35369	36.25142	35.82619
34.76940	33.81288	33.01200	32.82758	32.24452	32.07144	31.87529	32.01388	32.34159	33.67937	33.92212	34.90294	35.41768	35.71605	36.06538	36.27680	36.26617	36.26316	35.97133	35.64396	35.64120	35.92571	35.92293	35.99129	36.25720	36.36083	36.42759	36.51800	36.56175	36.77616	36.89309	37.16692	37.24998	37.45626	37.45321	37.57322	37.52298	37.32780	37.16166	36.70662	36.26325	35.55437	35.59693	35.77502	35.75679	36.05458	36.23640	36.35366	36.25139	36.15262
34.25704	33.87066	33.53539	33.12177	32.95005	32.54030	32.64942	32.71985	33.68175	33.92471	34.90234	35.53326	35.65205	35.72861	36.06519	36.04053	36.11748	36.11447	35.86411	35.65413	35.65136	35.68751	35.88104	35.84655	35.88219	35.97249	36.01884	36.05619	36.20551	36.61599	36.79674	37.00722	37.16374	37.43129	37.45168	37.43034	37.46748	37.17004	36.91175	36.70654	36.25408	35.50743	35.59686	35.59395	35.59066	35.50523	36.16367	36.26412	36.27693	36.21424
34.42648	34.25394	33.62979	33.59027	33.20222	33.06818	33.12335	33.64596	34.50473	34.86952	35.22099	35.53305	35.73513	35.72842	35.79119	36.01565	35.95420	35.94015	35.72608	35.64089	35.65734	35.63937	35.82296	35.84639	35.84365	35.65453	35.47699	35.80015	36.12284	36.23650	36.63245	36.81567	37.02537	37.16078	37.42812	37.43024	37.39962	37.24238	36.91251	36.58717	36.25401	35.59042	35.59679	35.39585	35.56532	35.47734	36.00680	36.13923	36.09591	35.62997
34.58272	34.45486	33.95872	33.84887	33.89828	33.80702	33.80735	34.46789	34.68226	34.83525	35.18529	35.37399	35.37962	35.69359	35.66907	35.88440	35.87037	35.70452	35.56304	35.57088	35.61668	35.63296	35.62651	35.62997	35.65365	35.43043	35.47685	35.80002	35.88793	36.07166	36.24959	36.36362	36.83399	37.11803	37.25539	37.44860	37.42422	37.38077	36.98273	36.65100	36.25393	35.64347	35.39867	35.39579	35.35598	35.44496	35.93147	36.08010	35.99689	35.61631
34.58247	34.55722	34.11158	33.98293	33.90429	33.80679	33.80713	34.63522	34.65196	34.75469	35.15102	35.26094	35.32433	35.33017	35.62061	35.60652	35.56641	35.52741	35.51828	35.55138	35.14907	35.14618	35.55739	35.61631	35.63063	35.64416	35.66432	35.72328	35.82384	35.93570	36.02107	36.24672	36.46711	36.87253	37.12315	37.25244	37.42412	37.50851	37.22253	36.65092	36.23255	35.64340	35.35940	35.39412	35.58416	36.04500	36.16714	36.09225	36.00762	35.55690
34.57512	34.55698	34.26009	34.12896	34.11461	33.95313	34.58912	34.63499	34.72491	34.74852	35.15081	35.25619	35.30453	35.35695	35.55368	35.57644	35.50029	35.37782	35.15954	35.06813	34.83577	34.85109	35.10443	35.52307	35.58222	35.62159	35.61887	35.63751	35.56689	35.40288	35.82390	36.01823	36.30925	36.52357	36.86943	37.10118	37.44094	37.40942	37.22670	36.59971	36.26216	36.06729	35.61203	35.60913	35.48184	35.96029	36.13499	36.07119	36.00759	35.36747
34.70105	34.57602	34.42057	34.26498	34.12579	34.44146	34.59029	34.61404	34.64216	34.91306	35.12832	35.25898	35.35858	35.55642	35.55349	35.50364	35.38056	35.16205	35.06973	34.81074	34.80807	34.80071	35.03700	35.04403	35.13736	35.17421	35.20078	35.25897	35.29347	35.13860	35.37117	35.87020	36.01517	36.25949	36.46116	36.95094	37.42209	37.40933	37.08586	36.63145	36.50064	36.25933	36.06429	35.51532	35.45609	35.88119	36.03490	36.03709	35.72775	35.38051
34.73383	34.57578	34.42034	34.26474	34.12556	34.19532	34.48068	34.59565	34.84453	35.10888	35.19191	35.23409	35.33255	35.53487	35.53540	35.40060	35.18612	35.13626	35.04684	34.78786	34.78519	34.74544	34.75985	34.79501	34.56238	34.58692	34.61354	35.04014	35.07372	35.10497	35.21235	35.43874	35.79255	35.97314	36.15564	36.63051	36.90266	36.99790	36.87372	36.85504	36.82646	36.49780	36.18985	35.52801	35.51566	35.88114	35.77727	35.78531	35.75187	35.41457
34.70029	34.52397	34.43201	34.27642	34.31445	34.34165	34.56685	34.82076	34.89482	35.10865	35.19170	35.23602	35.32067	35.31261	35.42440	35.39075	35.18594	35.11337	34.92289	34.78769	34.73195	34.72910	34.74263	34.73727	34.54988	34.57428	34.58417	35.02411	35.05769	35.05484	35.07212	35.10299	35.43287	35.69059	35.97012	36.17865	36.41860	36.83802	36.87363	36.85497	36.82780	36.82359	36.37121	35.82506	35.38579	35.19122	35.21929	35.68891	35.66032	35.42194
34.55949	34.33984	34.33977	34.47115	34.49470	34.56805	34.63166	34.88865	34.93733	34.99117	35.19148	35.23581	35.23291	35.27126	35.39327	35.37156	35.11609	34.92536	34.74327	34.73444	34.73179	34.72894	34.74247	34.69908	34.50175	34.54462	34.54315	34.56161	34.61316	34.96892	34.97116	34.97120	35.14118	35.44599	35.59850	35.96730	36.11566	36.81350	36.85310	36.84721	36.84192	36.74286	36.36802	35.71353	35.23069	35.01968	35.08935	35.13512	35.42485	34.60589
34.48610	34.42765	34.47374	34.47091	34.60173	34.61529	34.63143	34.90339	34.93711	34.96088	35.17538	35.17273	35.14672	35.22934	35.21820	35.11877	34.96434	34.78596	34.70512	34.64735	34.64472	34.64189	34.53209	34.48803	34.48543	34.49366	34.49475	34.38363	34.44146	34.63166	34.62939	34.92678	34.96339	35.13842	35.55778	35.86721	36.05278	36.62109	36.84392	36.84486	36.74557	36.71353	35.93777	35.56866	34.91125	34.82802	34.96157	34.90644	34.65218	34.60274
36.11267	35.83299	35.61349	35.18100	34.70551	34.70415	34.72573	34.74415	34.90031	34.93424	35.14281	35.09732	35.09443	35.08639	35.07215	34.96701	34.78865	34.72034	34.62791	34.55170	34.54908	34.51554	34.21551	34.21270	34.22773	34.23598	34.23342	34.25695	34.36756	34.44250	34.47631	34.47374	34.69371	34.99513	35.13548	35.59040	35.80910	36.03751	36.60552	36.76640	36.76339	36.46158	35.93771	34.92126	34.76385	34.68434	34.80374	34.88299	34.86074	34.62800
36.37452	36.14577	35.83001	35.71106	35.43885	34.72565	34.71139	34.72321	34.78237	34.91416	34.88831	34.98606	35.04394	35.04131	35.03842	34.78563	34.52789	34.18912	33.93692	33.93412	33.96447	33.66697	33.71467	33.84791	33.86745	33.86467	34.14651	34.18516	34.04784	34.07631	33.70438	34.33382	34.67919	34.96519	34.99504	35.16853	35.55105	35.94683	36.39000	36.40205	36.39908	36.00275	35.53346	35.00272	34.82272	34.73724	34.96181	34.88295	34.87093	34.45984
36.67567	36.43539	36.13937	35.83421	35.48316	35.25381	34.76178	34.75916	34.74781	34.74519	34.74860	34.83093	34.94978	35.00109	34.95024	34.46041	33.75927	33.58953	33.41177	33.40401	33.19997	33.23162	33.18995	33.17028	33.54281	33.67604	33.67352	33.71306	33.45743	33.46267	33.68872	33.91364	34.60482	34.93524	35.00428	35.14231	35.56190	35.99404	36.19946	36.38891	36.41008	36.05011	35.55895	35.41451	35.14734	35.07320	35.00706	34.94342	34.68048	34.43415
36.67541	36.43513	36.12386	35.95150	35.29486	35.25357	34.88105	34.82932	34.74759	34.68822	34.68537	34.68393	34.78785	34.73728	34.41334	33.61957	33.58588	33.33048	33.31038	32.88092	32.37406	32.46339	32.79353	32.79226	33.06473	33.21243	33.22017	33.24408	33.31171	33.31839	33.55977	33.92800	34.67739	34.97716	35.13418	35.41285	35.97248	36.13457	36.19937	36.39522	36.45317	35.78807	35.55889	35.51113	35.43378	35.39780	35.33464	35.23832	34.94075	34.67759
36.68328	36.40026	36.12180	35.93438	35.26994	35.25022	34.99308	34.86969	34.69219	34.64914	34.64628	34.60287	34.58953	34.41599	33.62235	33.08027	33.05373	32.97665	32.87382	32.31248	32.31969	32.32927	32.38559	32.53731	32.53489	32.60831	32.78540	33.01119	33.24362	33.35024	33.43906	34.00058	34.90339	35.06277	35.28113	35.97319	36.09171	36.11546	36.20298	36.23324	35.85598	35.85332	35.77803	35.51447	35.46042	35.47643	35.38317	36.07677	35.67169	34.87337
36.84120	36.57824	36.18417	36.04739	35.66075	35.14528	35.00668	34.83315	34.65153	34.64893	34.45148	34.28821	33.67071	33.42693	33.08258	33.07584	33.02830	32.87612	32.35358	32.27684	32.28264	31.96692	31.66567	31.72269	31.94905	32.15021	32.23907	32.39730	32.74701	33.14097	33.48211	34.37112	34.97647	35.24809	35.64164	35.73289	35.91322	36.09407	36.14537	36.14271	35.85591	35.85324	35.77797	35.54309	35.46037	35.47637	36.12823	36.11337	35.98029	35.19584
36.91148	36.68058	36.13597	36.04573	35.63100	35.11554	34.97495	34.64887	34.15610	34.11948	34.08009	33.67329	33.48926	33.41936	33.06878	33.03082	32.85822	32.42072	32.28842	31.65208	31.64971	31.64321	31.66553	31.68906	31.72021	31.99968	32.03246	32.39718	32.86430	33.14085	33.57161	34.35880	34.95591	35.29063	35.38865	35.60338	35.61383	35.66786	35.69791	35.83799	36.02282	35.97302	35.85030	35.82412	36.39660	36.29908	36.11626	36.02642	35.30295	35.01278
36.91121	36.68287	36.35618	36.04577	35.51686	35.11531	34.91801	34.66000	34.17717	34.11928	34.07988	33.58851	33.47942	33.22393	32.92738	32.88124	32.54712	32.22240	31.62629	31.63590	31.66476	31.65709	31.65473	31.68892	31.72349	31.78529	31.94993	32.39706	32.99474	33.29850	33.62941	34.24057	34.55281	34.81693	34.81411	34.91232	35.59400	35.64647	35.34557	35.79318	35.89267	36.22653	36.32102	36.25346	36.20403	36.16446	36.02930	35.37855	35.11277	34.93187
36.77187	36.37481	36.31960	36.05119	35.28612	35.01216	34.96574	34.70689	34.21541	34.15356	34.11628	33.63571	33.26884	32.97940	32.91021	32.88107	32.48922	31.78722	31.62613	31.65591	31.66462	31.66206	31.65970	31.71332	31.77332	31.81697	31.97366	32.55555	33.20936	33.28855	33.62930	34.04485	34.47517	34.53197	34.52918	34.50583	34.61660	35.23305	35.49079	35.77748	36.02380	35.98736	36.07533	36.13995	36.02310	35.83395	35.38137	35.10970	35.03185	34.78500
36.64259	36.26389	36.05387	35.29443	35.23409	34.99219	34.65168	34.60968	34.44052	34.21265	34.13112	33.62275	33.28170	33.21170	32.96318	32.80399	32.45698	31.62831	31.65833	31.66597	31.66447	31.73713	31.73478	31.74457	31.77315	31.99723	32.44078	32.54208	33.18170	33.26855	33.53951	33.95023	34.02380	34.46599	34.47790	34.56962	34.63809	35.28493	35.49070	36.02664	36.02372	35.99411	35.84014	35.68928	35.66306	35.32293	35.15567	34.92447	34.88495	34.53596
36.26660	35.57965	35.29704	35.23672	34.99452	34.76480	34.64124	34.58959	34.44237	34.21244	33.71148	33.62255	33.28151	33.19502	32.93810	32.51508	31.65882	31.37560	31.37330	31.66667	31.66433	31.66177	31.68209	31.71829	31.77188	32.00119	32.08129	32.48003	32.60218	33.21128	33.49149	33.61264	33.95163	34.45793	34.57207	34.64080	34.72346	35.30812	36.01639	36.33969	36.60727	36.57760	35.83979	35.71848	35.32658	35.16193	34.97042	34.93522	34.85143	34.33257
35.73621	35.57940	35.22626	35.01828	34.83166	34.73052	34.61463	34.43698	34.40100	34.16173	33.62481	33.33086	33.05031	33.00560	32.38318	31.96383	31.51794	31.44322	31.45057	31.66652	31.66418	31.66162	31.65929	31.69755	31.75229	31.79643	32.13851	32.32561	32.71712	33.02412	33.47206	33.57336	33.84446	34.24733	34.62059	34.67619	34.82422	35.85248	35.99699	36.60873	36.60578	36.57753	35.86217	35.29169	34.97054	34.91491	34.97407	34.93518	34.82697	34.23592
35.71808	35.49502	35.00298	35.00016	34.70643	34.32208	34.25631	34.34166	34.16404	33.49623	33.33310	32.86519	32.82775	32.22725	32.11832	32.08120	31.65630	31.49848	31.49618	31.63997	31.66403	31.05640	31.06321	31.32325	31.82395	31.85847	32.30937	32.67341	33.01359	33.43108	33.50811	33.55622	33.84436	34.11596	34.37197	34.74012	34.84265	35.85239	35.99691	36.59303	36.59008	36.50647	35.99244	35.31379	35.13662	35.09446	35.22372	35.11596	34.82694	34.26288
35.46645	34.93439	34.93181	34.48810	34.16123	34.16187	33.93002	33.36603	33.30660	33.33561	33.33290	32.86428	32.46822	32.22707	32.16145	32.09790	31.64933	31.64675	31.49602	31.37557	31.30951	31.35128	31.40746	31.58256	31.85750	32.87608	32.89636	32.89369	33.43365	33.51071	33.55854	33.83932	34.08826	34.22119	34.44597	34.82236	35.20658	35.84719	36.03816	36.59295	36.50906	36.36129	35.52840	35.44038	35.36000	35.40202	35.53039	35.42672	35.02616	34.31757
34.64901	34.64619	34.04463	33.57945	33.55524	33.55281	33.53335	33.47415	33.40780	33.40534	33.33270	32.49279	32.47740	32.38708	32.31662	32.13422	31.79349	31.59634	31.43926	31.44523	31.46082	31.56881	31.58042	31.95950	32.55883	32.87254	32.89623	32.93955	33.07349	33.53841	33.61718	33.86646	34.13044	34.43072	34.77255	35.05692	35.35682	35.81236	35.83786	35.89803	35.83591	35.80562	35.52834	35.52549	35.43775	35.45081	35.50437	35.45792	35.28793	34.85833
34.64875	34.28258	34.00146	33.86820	33.57565	33.47144	33.46049	33.40017	33.37099	33.30286	32.43904	32.44890	32.41194	32.38690	32.14890	31.83930	31.71420	31.40590	31.43910	31.60328	32.12090	31.94184	31.94349	32.28039	32.46186	32.56544	32.66811	32.96043	33.09608	33.49780	33.63297	33.88622	34.33829	34.90374	35.05938	35.08666	35.35673	35.81227	35.80938	35.60088	35.66076	35.68600	35.50669	34.72913	34.72663	35.17185	35.36981	35.42596	35.22831	35.00721
34.64851	34.64371	34.24380	33.90165	33.89888	33.43207	33.39907	32.97163	32.43047	32.44853	32.44225	32.43991	32.43729	32.26711	32.11189	31.87375	31.82270	31.73560	31.76878	32.23214	32.35777	32.13748	32.14083	32.27855	32.55857	32.55594	32.63250	33.07566	33.36372	33.52237	33.57759	33.94582	34.45104	34.90648	35.14191	35.41853	35.84542	35.81218	35.80930	35.76641	35.59793	35.45804	34.71025	34.52543	34.61140	34.78759	35.10594	35.24939	35.25882	35.13062
34.87221	34.64317	34.26627	33.91219	33.89865	33.41121	33.00816	32.99611	32.83046	32.70462	32.65247	32.50367	32.45611	32.45379	32.28959	32.08695	31.92299	31.92098	32.16193	32.22602	32.22964	32.11804	32.13501	32.26791	32.54651	32.55581	32.57675	32.84694	33.38290	33.39075	33.89023	34.10221	34.45093	34.90779	35.13600	35.39770	35.84533	35.81210	35.75442	35.75185	35.55556	35.02036	34.42710	34.55299	34.74593	35.03025	35.24702	35.44157	35.32836	35.24287
34.87195	34.86686	34.56743	33.92926	33.65533	33.39287	33.01872	33.00554	32.99325	32.82787	32.65227	32.52249	32.45593	32.31131	32.23379	32.17384	32.17127	32.15217	32.04040	32.03780	31.96746	31.99839	32.08199	32.13228	32.15903	32.43482	32.57663	32.76762	33.36348	33.85793	33.89011	33.93822	34.40512	34.86794	35.10524	35.46071	35.58080	35.75721	35.75433	35.55238	34.85557	34.89675	34.89508	34.96927	35.15334	35.36493	36.56336	36.42784	36.10311	35.91326
35.36960	34.96296	34.55725	33.84718	33.67241	33.39266	33.09439	32.97725	32.94424	32.95632	32.62682	32.43935	32.07579	32.01760	32.08321	32.17368	32.15461	32.05940	32.03030	31.77802	31.77572	31.78255	31.81458	31.92885	32.09437	32.17073	32.75992	33.03734	33.06532	33.53988	33.55649	33.88758	34.38883	34.56930	35.03559	35.18010	35.16307	34.98161	34.97880	34.84721	34.69247	34.89668	34.97113	35.13107	35.46248	36.70790	36.73788	36.73006	36.28229	35.93204
35.10661	34.96270	34.44347	33.84695	33.74855	33.09685	33.05165	32.94668	32.94404	32.94165	32.40061	32.05293	32.05035	31.99274	31.95724	32.01460	32.08832	32.06305	31.72965	31.69756	31.67085	31.66831	31.67169	31.67821	31.93770	32.02950	32.11127	32.56560	32.57347	32.91224	33.39110	33.41370	33.82486	34.38626	34.56645	34.87600	34.87321	34.98152	34.81384	34.66842	34.62039	34.84148	35.01595	35.46492	35.90530	36.88242	36.77298	36.57782	36.42710	35.93201
34.97833	34.49622	33.90445	33.84671	33.79660	33.43796	32.94504	32.94646	32.71275	32.03577	32.02495	32.03714	31.99484	31.95965	31.99376	32.00111	31.99855	31.71048	31.69997	31.49921	31.43900	31.39588	31.45470	31.54978	31.06801	31.15831	31.31534	32.09003	32.48111	32.47852	32.79026	33.19941	33.20838	33.41058	33.61696	34.48702	34.54330	34.45442	34.45166	34.58504	34.64089	34.88256	35.33903	35.47691	35.84702	36.70277	36.86077	36.69486	36.51863	36.00554
34.49875	34.15533	34.04735	33.95073	33.83616	33.68928	32.97462	32.44194	31.99163	31.97938	31.97681	31.92318	31.88031	31.87038	31.80764	31.79315	31.55396	31.05868	31.02043	31.00827	30.83698	30.84616	30.43730	30.58326	30.65431	31.03282	31.07685	31.41011	32.00274	32.36237	32.38729	32.43779	32.53368	32.54299	32.92407	33.40863	33.49212	34.40701	34.40425	34.58497	34.65585	34.89310	35.36410	35.39905	35.75724	36.96672	37.02846	37.20998	37.01857	36.37637
34.13069	33.98943	33.95322	33.86284	33.70943	33.39601	32.44407	32.03987	32.03731	31.91535	31.76631	31.73626	31.65877	31.60176	31.42805	31.40310	30.70435	30.68229	30.73588	30.91949	30.91073	30.55271	30.54615	30.60896	30.66641	30.86585	31.04494	31.55202	31.83811	32.00008	32.00546	32.00631	32.24874	32.32733	32.32675	32.64560	33.38884	33.59875	34.19342	34.46349	34.64343	34.87685	34.91244	35.27605	35.60048	36.79687	37.23136	37.20994	37.01854	36.37634
33.94456	33.85919	33.61735	33.58458	33.31532	32.51429	32.01246	32.01017	31.91745	31.53556	31.53303	31.53080	31.50045	31.48517	31.42534	31.41570	30.85676	30.75636	30.83251	30.94545	30.93849	30.66155	30.72462	30.77267	30.86819	31.04701	31.55444	31.46853	31.71481	31.71228	31.22579	31.27297	31.09155	31.08549	31.65239	32.25026	32.64291	33.38641	33.57981	34.19094	34.22569	34.26074	34.47535	34.91612	35.41402	36.40123	36.72435	36.86929	36.46167	36.21191
33.06681	32.95465	32.90677	32.86328	32.43752	31.75894	31.16415	31.19143	31.18895	31.37652	31.53284	31.53061	31.52326	31.49351	31.46203	31.43822	31.40450	30.85923	30.85705	30.85711	30.91758	31.01932	31.01937	31.05568	31.05350	31.27123	31.21552	31.42861	31.42636	31.22820	31.18244	30.97018	31.07641	31.08924	31.53171	31.90323	32.36086	32.57753	33.07351	33.62707	33.98149	34.12901	34.25169	34.47112	35.32879	36.24149	36.16167	36.10343	36.01793	35.14478
32.95425	32.91782	32.91546	32.13401	31.30605	31.16645	31.21161	31.26158	31.21656	31.56298	31.53832	31.53043	31.51740	31.49334	31.46726	31.45962	31.28100	30.88432	30.88215	30.91963	30.94950	31.02144	31.02690	31.02441	31.06964	31.25505	31.21540	31.21289	31.22508	31.24161	31.00689	31.07879	31.10371	31.50913	31.86311	32.04742	32.38518	32.57887	33.10863	33.60642	33.96751	34.12524	34.21472	34.42479	35.09764	36.06343	36.00917	35.96370	35.13269	34.04679
32.86729	32.47241	32.18316	31.60566	31.42150	31.44681	31.44741	31.45199	31.71358	31.71133	31.56026	31.53592	31.51722	31.49316	31.46708	31.45945	31.06023	30.97733	30.91551	30.92155	30.95368	31.02896	31.02676	31.02428	31.27759	31.27508	31.27289	31.13588	31.13367	31.09404	31.29502	31.39615	32.05044	32.08195	32.14840	32.50088	32.70773	33.11117	33.10854	33.60635	33.88286	33.89098	34.07964	34.31350	34.94627	35.66893	35.62379	34.30748	33.96022	33.67241
32.54031	32.52118	32.22575	32.06685	32.09065	32.09153	31.95131	31.71589	31.71338	31.65749	31.59514	31.57080	31.53025	31.48661	31.48409	31.45929	31.00321	30.91525	30.91309	30.91288	30.94503	31.02116	31.02663	31.02414	31.27803	31.29511	31.19955	31.22232	31.23460	31.41974	31.49671	32.24930	32.25498	32.57588	33.18216	33.47417	33.50386	33.72849	33.77322	33.84908	33.86037	33.89092	33.88589	34.24701	34.84401	34.79937	34.48776	34.22993	33.80465	33.41735
32.78058	32.54881	32.52999	32.33136	32.09356	32.09131	31.94430	31.94884	31.65954	31.59748	31.56034	31.49997	31.49745	31.48644	31.47979	31.00551	30.93346	30.91510	30.91294	30.92664	30.94488	31.02868	31.03728	31.08843	31.35452	31.40565	31.40802	31.46739	31.87396	31.91715	32.25141	32.25743	32.68312	33.85878	34.43620	34.37408	34.12264	33.77581	33.79074	33.78841	33.86393	33.85793	33.86057	34.24695	34.84396	34.75377	34.44628	34.12340	33.46538	32.84607
32.84700	32.71107	32.51531	32.47768	32.28940	32.09110	32.08853	31.90119	31.59951	31.56268	31.54795	31.52930	31.49727	31.40846	31.07609	30.93575	30.91742	30.91494	30.92896	30.94692	30.96091	30.95847	31.03714	31.34379	31.61724	31.74956	31.81378	31.88998	32.03501	32.23539	32.25953	33.28273	33.86275	34.10536	34.10269	34.14996	33.80444	33.91793	33.91527	33.89819	33.97577	33.96848	34.29045	34.88186	34.98374	34.70234	34.17293	33.69772	32.93955	32.75148
32.89721	32.79138	32.67818	32.47592	32.44649	32.12606	32.02010	31.98920	31.93591	31.65485	31.61771	31.60332	31.52659	31.40828	31.12533	31.12115	31.12694	30.94174	30.99209	31.01033	30.99312	31.06962	31.29252	31.49613	31.62164	31.68780	31.84913	32.03712	32.35107	32.34883	33.28491	33.50500	34.01912	34.02128	34.06374	33.92661	34.05612	34.07652	34.26523	34.25440	34.48595	34.48951	35.19746	36.07642	34.98369	34.70229	34.02072	33.30183	32.93953	32.68207
33.06422	32.86398	32.77344	32.47570	32.34064	31.88211	32.06300	32.01765	32.04521	32.07932	32.27819	32.25156	32.18090	31.93461	31.92780	31.40798	31.23851	31.20856	31.01265	31.01018	31.10427	31.28380	31.28160	31.49595	31.54745	31.73450	31.88249	32.35320	32.37394	33.16534	33.52337	33.79507	34.03122	34.06631	33.94532	34.12661	34.19859	34.81751	35.23460	35.17594	35.13117	35.34861	36.37508	36.34110	36.02698	34.85341	34.56369	33.96802	33.16460	32.62029
33.81958	32.86375	32.50640	32.34301	32.03372	32.07924	32.09343	32.10596	32.11342	32.30264	32.29243	32.29021	32.26323	32.24657	32.02749	31.77096	31.43400	31.43150	31.41033	31.24439	31.20986	31.20741	31.20806	31.28771	31.51436	31.80647	32.10484	32.35307	33.14822	33.52591	33.67769	33.79893	34.06971	34.15192	34.16748	34.29996	34.81237	35.00760	35.32895	36.21751	36.38565	36.66477	36.83501	36.48372	36.02693	35.46015	34.51368	33.94868	33.51283	32.50274
33.11720	32.88563	32.52830	32.41993	32.44180	32.43958	32.68542	32.75567	32.71283	32.69891	32.59366	32.50396	32.32608	32.30736	32.14189	32.04494	32.01916	31.95174	31.64562	31.24424	31.23837	31.21209	31.30242	31.30447	31.71408	31.96291	32.23972	32.61453	33.14810	33.50725	33.55776	33.70990	34.08691	34.15182	34.35265	34.53061	34.68000	34.87525	35.77038	36.18393	36.69620	36.83784	36.72935	36.36415	35.60672	34.97496	34.16425	33.56571	32.60610	31.64517
33.18730	33.18466	33.14747	32.83528	32.86444	32.86219	33.06281	32.77731	32.75290	32.72510	32.67342	32.64622	32.50119	32.32367	32.14171	32.07116	31.99072	31.85978	31.78655	31.64295	31.33678	31.35646	31.39713	31.74080	31.91706	32.15691	32.52050	32.61441	33.15962	33.50997	33.70243	34.22455	34.67436	34.65403	34.35255	34.43137	34.48837	34.82151	35.31329	35.96199	36.35684	36.41059	36.29248	35.87433	34.99785	34.26796	33.90355	33.45816	32.53547	31.51766
33.70478	33.56425	33.28347	33.28086	33.15933	33.15706	33.06571	33.06342	32.77453	32.72490	32.67436	32.65841	32.50129	32.21008	32.07349	32.07099	32.00985	31.98035	31.95434	31.81783	31.68178	31.70796	31.74317	31.90095	32.15932	32.25066	32.52349	32.68572	33.29930	33.65163	33.94961	34.06907	34.23365	34.15161	34.22894	34.29131	34.41213	34.66703	35.40566	35.98525	36.31250	36.35120	36.29242	35.75534	34.96104	34.17282	33.90153	33.03041	31.90421	30.88203
33.74878	33.63463	33.34989	33.34728	33.37726	33.22435	33.22173	33.41431	33.61617	33.20939	33.06401	32.65822	32.50110	32.48652	32.20734	32.13680	32.12833	32.20634	32.16443	31.96608	31.82796	31.85413	31.87860	31.89731	32.15918	32.28555	32.53870	33.23847	33.61055	33.64669	33.64403	33.64657	33.69830	33.78113	34.02994	34.22112	34.47374	34.62835	35.78949	36.02560	36.44649	36.34689	36.22594	35.48670	34.55432	34.07513	33.03301	32.19424	30.89425	29.38027
33.75959	33.64545	33.63644	33.58429	33.58163	33.67126	33.60450	33.71068	33.63543	33.60514	33.18812	32.66143	32.50488	32.50268	32.50010	32.22969	32.22093	32.22649	32.20757	32.02569	31.87772	31.87753	31.88527	31.88275	31.97362	32.30386	32.93342	33.26190	33.59564	33.62597	33.64391	33.68336	33.74723	33.82047	33.93898	34.21250	34.42001	34.48514	35.63501	35.72719	35.97669	35.78489	35.57465	34.55668	34.22526	33.24557	32.20478	30.91871	29.74245	28.56612
34.27017	34.16013	34.16034	34.15768	34.24063	34.36215	34.31009	34.24363	34.06863	33.62762	33.56126	32.97567	32.70064	32.62004	32.55560	32.35735	32.25981	32.22633	32.14969	31.91012	31.80947	31.86431	31.86865	31.97993	32.31450	32.93977	33.29021	33.42559	33.62847	33.64645	33.68551	33.78682	33.83708	33.93893	33.93633	34.42261	34.48737	34.52474	35.59632	35.72173	35.72129	35.70518	34.55939	34.22760	33.24819	31.95406	30.93351	29.64563	28.14481	27.32845
34.37054	34.36783	34.31622	34.33852	34.51281	34.51049	34.49643	34.41777	34.18245	33.94153	33.61637	33.02909	32.94223	32.79249	32.64614	32.35719	32.25935	32.20699	31.92923	31.81747	31.86663	31.87069	31.98231	32.44839	32.99160	33.28153	33.48989	34.07427	34.07733	33.68805	33.82018	33.97315	33.97817	33.97588	34.47054	34.69628	34.52697	35.58715	35.71509	35.65590	35.63943	34.21935	33.73092	33.39034	31.95657	30.91708	29.61683	28.07444	26.86385	26.46494
34.37029	34.36787	34.39048	34.50111	34.51257	34.51027	34.52096	34.44232	34.31220	34.00141	33.67392	33.56937	32.99566	32.91372	32.78205	32.34623	32.20937	32.16866	31.85112	31.83830	31.83613	32.11370	32.37789	32.69962	32.99146	33.35144	33.51036	34.10223	34.17538	34.09828	34.09086	34.12409	34.43706	34.49044	35.16398	35.70434	35.99643	35.87735	35.71501	35.64221	34.22166	33.73353	33.37583	31.92732	30.84754	29.41940	27.57888	26.31221	26.41557	25.89694
34.39556	34.39286	34.46639	34.50087	34.74140	34.73908	34.72500	34.44209	34.33646	34.25603	33.85026	33.56918	33.30151	32.99326	32.80372	32.26119	32.16536	31.84743	31.83499	31.81631	31.83116	32.11356	32.32829	32.60405	33.13245	33.36208	33.53293	33.99839	34.12320	34.32403	34.38067	34.49665	34.56048	35.32642	36.06744	36.10487	35.95093	35.87727	35.52280	34.41460	33.93176	32.97296	31.62898	30.12150	28.51763	27.61336	26.33027	25.88685	25.89897	25.94923
34.42963	34.42693	34.48032	34.57020	34.73464	34.73233	34.66295	34.56813	34.40432	34.24136	33.58655	33.30991	33.00436	32.98689	32.90999	32.25222	32.08605	31.75781	31.78377	31.78524	31.80010	31.99558	32.15918	32.36078	32.80389	33.36819	33.40586	33.73815	33.93932	34.14020	34.38055	34.59142	35.66323	35.59017	35.99923	35.96260	35.89777	35.68109	34.99206	33.96117	32.31063	31.43190	29.62241	28.27617	27.62495	26.34150	25.83932	25.90072	25.95125	26.59749
34.43562	34.42668	34.53375	34.56996	34.73440	34.67989	34.58470	34.56791	34.30446	33.59550	33.33606	33.06643	32.99798	32.91240	32.86045	32.13374	32.04053	31.77722	31.78361	31.80210	31.85158	32.03345	32.36318	32.59347	32.84319	32.98565	33.23184	33.39808	33.92890	34.08759	35.18214	35.66590	35.60467	35.52026	35.40514	35.82422	35.75450	34.99477	33.96341	32.37403	31.49776	29.66302	28.35929	27.40229	26.52833	26.29968	25.93767	26.00310	26.28790	26.79256
34.63849	34.62670	34.61813	34.73689	34.67601	34.66491	34.57201	34.28091	33.69032	33.14677	33.09652	33.03046	32.99780	32.84727	32.47401	32.17697	31.77956	31.54808	31.68130	31.96305	32.01427	32.61972	32.66028	33.13985	33.20235	33.16920	33.31739	33.57714	34.00946	35.08175	35.66814	35.60733	35.56596	35.02417	34.90596	35.14385	35.01337	33.66764	32.67129	31.58139	29.81676	28.62529	27.52533	27.19658	26.60032	26.49000	26.49020	26.55387	26.79465	27.71172
34.88701	34.79240	34.92561	34.90675	34.67577	34.65024	33.87831	33.69448	33.49797	33.40098	33.34505	33.27364	33.23925	32.93869	32.54021	32.24913	31.85712	31.82134	31.91428	31.99836	32.63485	33.29390	33.49978	33.68671	33.73697	33.37268	33.44596	34.25900	34.97308	35.56099	35.55821	35.55587	34.65074	34.46065	33.89442	33.77606	33.62157	32.72698	31.65405	30.11126	28.77523	28.46079	27.92055	27.53985	27.27471	26.76510	26.74920	26.80472	27.54734	27.80544
35.39074	35.37039	35.26083	34.88467	34.67553	33.88074	33.69652	33.50033	33.46826	33.39284	33.75421	33.71396	33.18403	32.93850	32.54209	32.24301	31.78274	31.72388	31.81909	32.22261	33.18907	33.47097	33.49963	33.68656	33.71584	33.56733	33.66698	34.75805	34.99262	35.00209	34.99934	34.65334	34.02023	33.93424	33.62601	32.99801	32.71591	31.75855	30.77557	30.18064	29.31052	28.57161	28.39063	28.01773	27.63739	27.49957	27.53515	27.59033	27.73195	27.86093
35.51451	35.26294	35.22258	34.67801	33.85749	33.69432	33.67106	33.55706	33.36056	33.32967	33.20481	33.11781	32.77003	32.37400	32.00815	31.04729	31.09622	31.29659	31.29455	32.04232	32.39342	32.93190	32.99973	33.06097	33.20396	33.22066	33.49038	33.55302	34.64438	34.72377	34.62458	34.00631	33.91995	33.20295	33.00668	32.86200	31.58554	31.19692	30.84436	30.67057	29.52038	29.33477	28.63106	28.44007	28.13992	27.70379	27.71878	27.91679	28.44562	28.48225
35.11770	34.20958	34.02360	33.69903	33.67163	33.56109	33.47791	33.37306	33.07673	32.61535	32.55179	31.30204	30.91925	30.28208	29.80297	29.83034	29.88902	29.88667	30.36496	30.73261	31.71975	31.72153	31.38559	30.98935	31.04943	31.50726	32.50776	33.10986	33.23077	33.22823	33.76600	33.75895	33.22863	33.06788	32.87709	31.64176	31.25276	31.22295	31.18928	30.81388	30.03645	29.47074	29.25851	28.95634	28.49784	28.45277	28.55025	28.55032	28.55326	28.55624
33.72278	33.25890	33.18445	33.11271	33.24235	33.17494	32.71074	32.17903	32.01119	31.92134	30.83701	29.86152	29.24051	29.23798	28.67127	29.09983	29.69543	29.66853	29.71079	30.04682	30.04479	30.05486	29.25010	29.48162	29.63158	29.89264	30.67084	31.52882	32.01233	32.89539	32.95182	32.91406	32.91148	32.90310	31.93011	31.64168	31.29382	31.23622	31.22043	30.87028	30.47431	30.06891	29.50293	29.45981	29.40126	29.14103	28.80536	28.55721	28.58930	28.61563
33.28253	33.18642	33.11503	33.10255	33.03984	32.72274	32.18098	32.01349	31.93074	30.84442	29.42089	28.91573	28.94545	28.66422	28.69054	29.09968	29.53860	29.64347	29.56840	29.55579	29.00560	29.04792	29.20331	29.32491	29.51815	29.68446	30.57141	31.16321	31.61353	31.97402	32.15891	32.37245	32.43579	32.39504	32.07682	31.64159	31.33580	31.27956	31.25980	31.24810	31.24565	31.13247	30.88647	30.77957	30.40380	29.64083	29.19877	28.86340	28.85805	28.99354
33.28228	33.25842	33.18079	33.08757	32.75150	32.28454	31.91145	31.11328	30.61857	29.88425	28.91975	28.94755	28.81265	28.81077	29.12060	29.44447	29.54216	29.57282	29.64138	29.59478	29.04232	29.20513	29.32708	29.46174	29.50101	29.65427	30.57130	30.82449	31.40627	31.69059	32.03818	32.07585	32.40392	32.40176	32.07957	31.62255	31.36693	31.36489	31.43035	31.42831	31.51773	31.44953	31.43434	31.37966	30.84159	30.64616	30.22460	30.22227	29.95393	29.95159
33.27110	33.22869	33.16212	32.90030	32.69654	32.02209	31.76063	31.07595	30.51523	29.35190	29.02439	28.88083	28.90667	29.39143	29.47779	29.59270	29.58841	29.58610	29.65837	29.63891	29.62780	29.46489	29.46294	29.48124	29.59263	29.92500	30.37728	30.71709	30.89853	31.43070	31.64858	31.97443	31.97811	31.97600	31.72447	31.68251	31.68004	31.55247	31.55002	32.65833	32.90162	32.86489	32.14442	31.96089	31.69550	31.48612	31.44033	31.42969	31.39014	30.77274
33.24136	33.22176	33.16189	32.80927	32.46289	32.04251	31.76043	31.17066	29.89548	29.51606	29.10744	29.10556	29.55697	30.47816	30.11289	29.99935	29.63149	29.66216	29.80863	29.80430	29.78518	29.64681	29.45589	29.56691	29.76175	29.90587	30.33773	30.41707	30.66843	30.74863	30.98802	31.35458	31.47907	31.70551	31.81120	31.83067	31.82821	32.25229	32.68336	32.96371	32.96639	32.91172	32.89068	32.23570	32.18788	31.74032	31.67653	31.49236	31.48092	31.47845
33.24112	33.22152	33.16166	32.67414	32.43034	32.03664	31.64419	31.05001	30.11866	30.02179	29.97692	30.00215	30.70713	30.70514	30.50510	30.44863	30.33430	30.04128	29.80648	29.77959	29.77762	29.61988	29.44691	29.45347	29.58445	29.78228	30.02614	30.19403	30.23030	30.66615	30.81701	30.99018	31.51973	31.79677	31.83267	32.46454	32.50004	32.50788	32.81765	33.46719	33.46458	33.28751	32.99483	32.96417	32.85056	32.77605	32.05525	31.58976	31.57576	31.57330
33.06574	33.00674	32.85101	32.65434	32.27475	31.71367	31.13294	31.07106	30.69811	30.69610	30.69370	30.72637	30.77140	30.75239	30.71936	30.66288	30.41660	30.29359	29.97051	29.77031	29.59318	29.33744	29.32550	29.35177	29.40016	29.57554	30.05864	30.16722	30.23019	30.72250	30.88669	31.07263	31.53523	31.88039	32.80222	32.80007	32.80008	32.83914	33.53624	33.50996	33.47530	33.46232	33.43705	32.99221	32.93507	32.86057	32.82359	32.07006	32.06796	31.99556
33.00907	32.92043	32.71618	32.33631	31.83914	31.78775	31.55787	31.07086	31.05816	30.69591	30.75539	30.76991	30.79845	30.77378	30.91516	30.85697	30.47515	30.24831	29.95551	29.60280	29.55477	29.29904	29.32537	29.38065	29.43351	29.60521	30.14473	30.18469	30.75650	30.89276	31.14515	31.76293	32.82694	33.17271	33.20962	34.16457	34.10545	33.82431	33.79189	33.99754	33.96199	33.92770	33.62838	33.30899	33.01269	32.94549	32.92007	32.88889	32.59810	32.57089
33.00884	32.78273	32.55275	32.33609	32.25276	31.81996	31.60042	31.07067	30.82281	30.75760	30.75521	30.76973	30.79827	30.78467	30.91499	30.85851	30.44701	30.09334	29.67728	29.57810	29.55349	29.29891	29.38281	29.40643	29.53863	29.87140	30.40307	30.86221	30.92817	32.03698	32.59159	32.82936	33.17477	33.21204	34.22515	34.23322	34.19028	34.10915	34.03653	34.01251	34.00505	33.99460	33.95370	33.65380	33.30676	32.99062	32.92003	32.89765	32.79829	32.59837
32.98733	32.76294	32.45185	32.36855	32.26543	31.80075	31.58002	30.82498	30.82262	30.74635	30.74396	30.74200	30.73904	30.76181	30.75054	30.70911	30.40413	29.95595	29.67562	29.61918	29.55449	29.36903	29.43742	29.54038	29.78705	30.40487	30.86446	31.61164	32.02823	32.81528	32.83799	33.17722	34.05209	34.18567	34.20726	34.20504	34.19020	34.13942	34.06008	34.04457	34.02009	34.28256	34.25214	34.14947	33.58920	33.39750	32.95012	32.84769	32.79826	32.59835
32.73518	32.39510	32.30934	32.24703	31.79379	31.57717	30.82679	30.36475	30.74817	30.72291	30.70266	30.51406	30.57152	30.69947	30.66759	30.45537	30.04346	29.99348	29.73763	29.71471	29.67108	29.56672	29.61892	29.78880	30.06923	30.84755	31.61395	32.02962	32.80659	32.80722	32.83788	32.91553	33.21200	34.04977	34.18858	34.19048	34.18784	34.15438	34.12230	34.05783	34.29572	34.25810	34.23023	34.13175	33.58717	33.34752	33.03070	32.84766	32.79823	32.59832
32.65953	32.57334	32.25269	31.80314	31.17455	30.52264	30.36652	30.36455	30.67764	30.62687	30.49456	30.35031	30.37915	30.42713	29.68872	29.63915	30.04472	30.04097	30.00872	29.74088	29.73576	29.81446	29.93450	30.04480	30.72413	31.54369	32.00927	32.74006	32.73851	32.73915	32.89073	32.92960	33.16177	33.89670	34.18848	34.21920	34.18775	34.15884	34.14684	34.34341	34.33289	34.29861	34.23017	34.13623	33.82861	33.34747	33.15405	32.85748	32.83273	32.59388
32.61193	32.60940	32.18009	31.70713	31.12244	30.79272	30.70428	30.65352	30.64352	30.41352	30.14995	29.73997	29.69685	29.74233	29.73636	30.14385	30.54354	30.39566	30.27419	30.17713	30.29675	30.36166	30.23610	30.66267	30.86488	31.53023	32.51585	32.73994	32.79399	32.84966	32.90486	33.19769	33.37637	34.22644	34.26448	34.32351	34.32090	34.23673	34.42960	34.48269	34.81477	34.77848	34.29594	34.09306	33.99402	33.49487	33.24242	33.15149	32.99524	32.76206
32.65763	32.62249	32.26748	31.87182	31.39494	30.87092	30.75153	30.70210	30.44989	30.39843	30.17421	30.19556	29.85065	29.87146	30.45264	30.89392	30.93110	30.63688	30.55251	30.51357	30.70385	30.70152	30.76137	30.86650	31.41685	31.53185	32.44981	32.55322	32.76490	32.84955	33.13367	33.38473	33.51197	34.25243	34.33166	34.43966	34.51118	34.55527	35.34794	35.37920	35.32035	35.29593	34.75450	34.29323	34.03936	33.53483	33.49432	33.43111	32.93928	32.69138
32.75912	32.65572	32.27548	31.93257	31.70837	31.39360	30.89397	30.71523	30.47409	30.45151	30.45459	30.45495	30.47982	30.50797	30.93034	30.95426	31.15855	31.17159	31.16894	31.15190	31.11321	31.07238	31.08787	31.19702	31.24405	31.53172	31.91003	32.16177	32.20850	32.56320	32.88652	33.42632	33.61063	34.33947	34.44189	34.51366	34.62637	35.78275	35.96714	35.94666	35.78423	35.58379	35.30782	34.74097	34.34165	33.91937	33.46547	33.33625	32.84064	32.44259
32.79869	32.70429	32.38287	32.26457	31.70818	31.61721	31.33919	30.89175	30.73693	30.50788	30.50629	30.90220	31.08569	31.38806	31.40144	31.47394	31.48703	31.38381	31.38103	31.29451	31.25373	31.25152	31.08764	30.90096	30.97635	31.24160	31.76760	31.80451	31.82336	32.21163	32.82618	33.48317	33.94850	34.36119	34.51588	35.06519	35.82763	36.47174	36.46918	36.42677	36.51894	36.46531	36.36684	35.29503	34.68932	34.02487	33.46543	33.27476	32.83153	32.30178
32.81538	32.72467	32.70222	32.44257	32.23503	31.62611	31.36651	31.29039	30.89007	30.88845	30.92715	31.06768	31.40168	31.40713	31.47666	31.48351	31.48129	31.47907	31.43999	31.42897	31.36757	31.25203	30.87385	30.88883	30.91445	30.91227	31.21267	31.65832	31.72246	31.85794	32.81675	33.48368	34.01001	34.36172	35.07784	35.69760	36.47488	36.48679	36.83853	37.16871	37.10000	37.05482	36.54333	36.25498	35.24800	34.62927	33.92258	33.30530	32.97215	32.15156
32.89218	32.81359	32.87817	32.81263	32.43002	31.98202	31.50685	31.29090	30.93801	30.91520	30.93420	31.37917	31.40227	31.46124	31.48624	31.48402	31.60208	32.11058	31.78470	31.53658	31.38869	31.36586	31.02087	30.86919	30.86701	30.88270	30.91058	31.18419	31.51974	31.79420	32.50640	33.31175	34.01053	34.44049	35.36763	35.94530	36.30500	36.47290	36.54871	36.80503	37.14711	37.05543	36.55542	36.25557	35.56372	34.74995	34.08149	33.26188	32.97014	32.63526
32.87740	32.77784	32.77013	32.76157	32.40164	31.98254	31.50736	31.13256	30.87082	30.87905	30.89558	31.07546	31.37746	31.40056	31.45953	31.72682	31.69283	31.66563	31.65064	31.52746	31.38325	31.00597	30.85314	30.82851	30.84279	30.86930	30.91108	31.04183	31.24841	31.60246	32.38552	33.19031	33.30994	34.00869	34.43861	35.35777	35.89257	36.21817	36.26384	36.51764	36.42600	36.30940	36.27790	36.09284	35.09370	34.72668	33.67080	33.22115	32.97068	32.61509
32.36447	32.20965	32.21561	32.19489	31.79021	31.23830	31.06070	30.76524	30.73698	30.71779	30.71561	30.78741	30.82236	30.80544	31.27750	31.32681	31.36407	31.32073	30.67539	30.67322	30.65455	30.49370	30.49154	30.51201	30.17497	30.20658	30.67810	30.69551	30.99817	31.16645	31.59450	32.11548	33.08358	33.11415	33.11182	34.15931	34.23924	34.74919	35.07697	35.61930	36.26117	36.15649	35.24468	35.09679	34.72973	33.67374	33.22407	32.97358	32.39725	32.01499
27.91591	27.85993	27.25937	27.26311	26.58373	26.64147	26.37965	26.42087	26.97577	27.61372	28.41292	28.58413	29.15783	29.28154	29.27944	29.19487	29.19278	29.29135	29.22330	29.22119	28.75123	28.57862	27.88420	27.93046	28.20694	28.45832	28.95323	29.19010	29.21913	28.88760	28.89380	29.10181	29.82007	29.90048	30.02138	30.56759	30.82691	32.01978	33.29556	33.82244	33.64561	33.59759	32.98661	32.85258	31.82376	31.63868	31.52582	31.12653	31.12429	30.29926
16.79077	16.46526	15.96720	15.30621	15.26585	15.30591	15.58385	16.54544	17.37750	18.75710	20.72349	23.07104	24.86342	24.82420	24.19604	22.90300	22.12013	21.23105	21.12619	20.65972	19.39157	19.24903	18.96128	18.95728	18.96974	19.02021	19.01882	18.70073	18.71647	18.91836	19.44944	20.00045	20.03470	20.53404	21.21364	22.74459	24.48154	27.35105	28.57238	30.24232	30.09328	29.90831	27.86513	25.71762	25.60671	24.78170	24.56883	24.37943	23.19964	22.19667
7.280474	7.229278	7.280222	7.285782	7.360616	7.504169	8.065614	9.007770	10.02620	11.79061	14.06173	16.05033	15.98448	14.53382	12.17185	11.02489	10.90559	10.18421	9.991647	9.202954	9.185727	8.990279	8.935531	8.934872	8.858365	8.701809	8.549498	8.558436	8.915101	9.293002	9.396816	9.738869	10.12119	10.65419	12.14782	13.93599	16.18804	18.93309	21.75894	23.06889	22.81400	21.35852	18.17599	15.91811	13.78481	12.93476	12.41944	11.27501	10.57916	9.756501
4.091260	4.090977	4.090697	4.106937	4.514954	4.691673	4.969865	5.706007	6.700006	7.732051	7.731485	7.598036	6.204964	5.450497	5.052295	4.884417	4.754439	4.698031	4.697705	4.701593	4.701262	4.625223	4.617074	4.616752	4.538878	4.540590	4.540276	4.649496	4.825520	4.825183	5.004854	5.030599	5.359019	5.960330	6.945075	8.321203	9.716180	11.17362	12.66272	12.62144	11.35855	9.148396	6.974377	6.144997	5.650587	5.528190	5.367953	4.849499	4.849162	4.802561
3.337677	3.337455	3.329120	3.449239	3.693811	3.752646	3.952145	3.951876	4.236543	4.237410	3.993255	3.813702	3.778955	3.778700	3.702533	3.331473	3.179453	3.175188	3.419510	3.419283	3.570280	3.570041	3.488342	3.398561	3.409931	3.485219	3.522908	3.494843	3.618533	3.618289	3.590999	3.616853	3.926143	4.046284	4.871284	5.442971	6.008821	6.008388	5.690108	4.880904	3.895756	3.895499	4.013063	3.995397	3.995126	3.973689	3.952388	3.947916	3.719085	3.526105
3.245576	3.240723	3.223992	3.234201	3.231088	3.128547	3.140799	3.137995	3.138079	3.289938	3.378316	3.449804	3.451894	3.403159	3.137235	3.101376	3.101462	3.114301	3.156469	3.156261	3.156051	3.155843	3.155636	3.155429	3.158120	3.157911	3.214585	3.291424	3.333332	3.333108	3.195820	3.209235	3.360634	3.385678	3.679985	3.692204	3.569209	3.568970	3.607586	3.594129	3.662673	3.773954	3.815442	3.803878	3.797240	3.540358	3.463030	3.462801	3.425451	3.267146
3.240979	3.219320	3.206067	3.204695	3.053851	3.053649	3.050303	3.055318	3.055117	3.055207	3.226257	3.226040	3.139354	3.118058	3.101623	3.063461	3.052717	3.052516	3.050577	3.054145	3.078261	3.082117	3.073486	3.061980	3.084300	3.115698	3.113175	3.108041	3.107836	3.002242	3.002043	3.086143	3.099567	3.097045	3.096840	3.140848	3.222576	3.299592	3.355966	3.535256	3.535024	3.638993	3.698982	3.692356	3.475423	3.463885	3.397870	3.371548	3.328327	3.109401
3.219577	3.219361	3.215091	3.027439	3.021155	3.022695	3.045704	3.050140	3.026731	2.990796	2.988490	2.951017	2.948796	3.032962	3.040007	2.852134	2.836878	2.954890	2.955566	2.955371	2.956624	3.009808	3.047467	3.047268	3.061818	3.081814	3.078424	3.044515	3.002186	3.002279	3.002079	3.089371	3.089168	3.088966	3.088761	3.096386	3.140682	3.210519	3.286080	3.311664	3.311447	3.357037	3.364354	3.304493	3.253783	3.252990	3.362745	3.352664	3.133718	3.006903
3.165387	3.164596	3.041873	3.021971	3.021193	3.020994	3.020792	3.020593	2.980306	2.899941	2.885854	2.879334	2.877119	2.938753	2.932475	2.837098	2.805284	2.809450	2.850193	2.881628	2.956660	3.005629	3.007462	2.939831	3.009177	3.048141	3.045043	3.002419	2.976945	2.977040	3.011683	3.011487	3.089207	3.089005	3.088799	3.088307	3.084336	3.068946	3.027229	3.027030	3.035111	3.226763	3.230610	3.025434	3.105976	3.169477	3.169270	3.114377	3.030047	3.041736
3.165426	3.054857	3.040461	3.022010	3.021231	2.909178	2.908985	2.908795	2.898055	2.897866	2.885889	2.883669	2.857401	2.912999	2.819354	2.787534	2.748386	2.750527	2.779786	2.780475	2.849878	2.940247	2.940057	2.939867	2.939675	3.008144	3.002943	3.002456	2.976982	2.983744	2.946426	2.924347	2.959959	3.096580	3.088838	3.084577	3.084375	3.027337	3.019149	3.018949	3.018752	3.007595	3.017547	3.017932	3.047336	3.089577	3.104100	3.087071	3.030084	3.032494
3.025537	3.011141	3.010944	2.992786	2.903652	2.903462	2.894537	2.898570	2.898090	2.897902	2.887408	2.860523	2.857438	2.819284	2.816991	2.730631	2.748419	2.718933	2.710325	2.739663	2.840058	2.938254	2.940092	2.861926	2.860872	2.923106	3.002980	3.002784	2.978178	2.946656	2.952259	2.960184	2.985265	3.098648	3.084818	3.074180	3.084414	3.014745	2.960689	2.954179	2.953408	2.999514	3.014105	3.013909	3.045924	3.045436	3.087310	3.030318	3.025482	3.029921
2.977595	2.977397	2.873681	2.868280	2.868094	2.867618	2.890641	2.894384	2.898415	2.897937	2.888313	2.877654	2.819795	2.819320	2.817316	2.746311	2.722616	2.714008	2.710356	2.832456	2.884360	2.884172	2.850262	2.837906	2.813671	2.824732	2.847100	2.847785	2.895030	2.946692	2.948236	2.952103	2.980953	3.070323	3.075002	3.074799	3.004466	3.004256	2.959856	2.953346	2.953154	2.999261	2.999356	2.970414	2.966449	2.966258	2.966067	2.964716	2.920355	2.924802
2.943160	2.839509	2.841929	2.844351	2.855175	2.855278	2.855088	2.890199	2.898161	2.897972	2.892568	2.877689	2.836925	2.834630	2.834446	2.751849	2.722648	2.733774	2.847452	2.847268	2.847080	2.855327	2.848189	2.826929	2.814575	2.831088	2.847133	2.851007	2.895065	2.948466	2.948271	2.948081	2.942094	2.934658	2.931854	3.003251	3.004504	2.951679	2.945171	2.953381	2.953189	2.952999	2.953097	2.962472	2.962277	2.962086	2.934547	2.933199	2.920390	2.977415
2.833399	2.833210	2.833024	2.780271	2.782987	2.770887	2.817134	2.816083	2.836215	2.892793	2.892604	2.841861	2.839567	2.836983	2.838537	2.754489	2.733979	2.847670	2.847486	2.847302	2.847114	2.846930	2.839792	2.839608	2.839424	2.847350	2.851224	2.895285	2.941447	2.989707	2.941061	2.940871	2.934884	2.934693	2.931890	2.931699	2.942325	2.942135	2.928899	2.914031	2.925864	2.925675	2.894210	2.962508	2.962312	2.962122	2.934582	2.933234	2.935148	2.972813
2.833434	2.833244	2.778167	2.777987	2.747675	2.753290	2.762915	2.762737	2.810719	2.825308	2.825124	2.839786	2.839311	2.837307	2.813759	2.765820	2.774077	2.847703	2.902341	2.902152	2.842511	2.840009	2.839826	2.839643	2.842646	2.847383	2.922900	2.941673	2.939455	2.939263	2.926896	2.922493	2.930707	2.927909	2.931926	2.931734	2.942072	2.941881	2.937921	2.912466	2.919812	2.921942	2.921754	2.941372	2.949594	2.949403	2.921862	2.933269	2.933080	2.934990
2.836655	2.833279	2.778201	2.763243	2.748287	2.753322	2.740476	2.740299	2.759114	2.825342	2.825158	2.820832	2.820650	2.813975	2.765490	2.774288	2.786762	2.847737	2.847553	2.842734	2.840227	2.840043	2.839859	2.839676	2.848212	2.850921	2.857111	2.857507	2.857323	2.844968	2.844779	2.844595	2.846149	2.854235	2.927750	2.931771	2.942108	2.941917	2.941726	2.935214	2.935023	2.934833	2.934643	2.921310	2.921116	2.919768	2.919579	2.921709	2.933115	2.932126
2.848696	2.836499	2.781420	2.767041	2.766862	2.751907	2.752593	2.751836	2.751657	2.752638	2.778773	2.784918	2.812081	2.811899	2.811718	2.809213	2.822646	2.820356	2.820175	2.847403	2.847214	2.840077	2.839893	2.909555	2.848246	2.850955	2.857145	2.856961	2.848664	2.845002	2.844813	2.844629	2.846184	2.846000	2.854080	2.853895	2.860956	2.930250	2.935446	2.934671	2.934480	2.934290	2.821035	2.828754	2.885380	2.884035	2.883849	2.919426	2.923660	2.925204
2.859892	2.810447	2.790478	2.790297	2.790116	2.766716	2.751756	2.751868	2.658835	2.728342	2.786627	2.792771	2.812115	2.896312	2.893806	2.809247	2.812749	2.776104	2.837590	2.880752	2.868975	2.854596	3.008035	3.007839	2.914907	2.857363	2.857179	2.865423	2.881014	2.845037	2.844847	2.844663	2.844479	2.846034	2.849902	2.856962	2.860990	2.860807	2.942438	2.935287	2.935095	2.894915	2.856328	2.861071	2.879102	2.884070	2.883883	2.916564	2.921376	2.923501
2.810669	2.809612	2.807402	2.790331	2.790150	2.756194	2.751789	2.659037	2.665237	2.786839	2.801429	2.818122	2.931865	2.925881	2.896159	2.812964	2.791076	2.801037	2.835304	2.936669	2.936475	2.927016	3.016763	3.016567	2.949794	2.879391	2.875730	2.934994	2.934803	2.884049	2.844881	2.844698	2.846252	2.850125	2.870509	2.880757	2.885365	2.939943	2.946241	2.946044	2.949911	2.965080	2.964891	2.884254	2.888348	2.953541	2.910121	2.874169	2.873982	2.880747
2.810414	2.809646	2.790545	2.790364	2.756406	2.756227	2.728892	2.728717	2.734911	2.801644	2.857111	2.860686	2.938563	2.937213	2.907491	2.907297	2.907108	2.917058	2.930230	2.936703	2.936509	2.968104	3.024831	3.024636	2.959100	2.951082	2.947415	2.935029	2.934839	2.890748	2.890556	2.882258	2.882071	2.872837	2.885977	2.885793	2.948568	3.007354	3.095602	3.055396	2.984250	2.984059	2.969089	2.976887	2.974659	2.944014	2.910157	2.874204	2.871989	2.873826
2.815080	2.793365	2.790578	2.777729	2.756438	2.756260	2.756075	2.728749	2.728572	2.745483	2.804391	2.858692	2.860535	2.908872	2.907526	2.907332	2.909170	2.930742	2.958361	2.948614	3.117095	3.041929	3.024868	3.024672	3.024476	3.014345	2.947451	2.938831	2.946753	2.944877	2.917294	2.912183	2.936246	2.954021	2.953827	2.980591	3.015986	3.177961	3.095641	3.064996	2.978490	2.969316	2.981753	3.001813	2.976725	2.947073	2.912512	2.888967	2.882468	2.882275
2.815114	2.792530	2.759121	2.741882	2.752128	2.756293	2.756108	2.756220	2.728605	2.745515	2.768551	2.856988	2.909096	2.909776	2.909589	2.909394	2.930964	2.932804	2.942464	3.031997	3.031796	3.025099	3.019980	3.019785	3.014584	2.961690	2.906706	2.907676	2.940467	2.944912	2.942610	2.946477	2.983950	3.027776	3.027575	3.229128	3.226600	3.181188	3.147293	3.020823	3.018522	3.002391	3.002044	3.004747	2.951936	2.949138	2.933589	2.926873	2.888815	2.883760
2.813870	2.805694	2.775879	2.763029	2.750713	2.752851	2.756141	2.756253	2.766499	2.772982	2.857213	2.860786	2.913185	2.912996	2.912809	2.930029	2.930999	2.930811	2.930623	3.003705	3.024590	2.984335	2.980668	2.965013	2.961924	2.921679	2.906740	2.907711	2.937026	2.940312	2.942644	2.946512	3.028004	3.027811	3.109484	3.109282	3.179331	3.147538	3.115750	3.012379	2.997117	2.992713	2.998025	2.893238	2.893046	2.917609	2.948983	2.933436	2.891168	2.893293
2.830801	2.826386	2.805545	2.772038	2.753062	2.724691	2.728562	2.760050	2.812637	2.850773	2.857247	2.864874	2.877142	2.925483	2.921821	2.921626	2.929874	2.929687	2.929499	2.930469	2.961369	2.984370	2.980704	2.962152	2.956457	2.926750	2.901271	2.901083	2.937061	2.936871	2.934568	2.934380	3.003996	3.008437	3.008236	3.008041	3.013007	3.012813	2.877863	2.887871	2.956306	2.956114	2.880999	2.844864	2.893080	2.892895	2.919560	2.948830	2.948639	2.928971
2.896308	2.830643	2.809342	2.779549	2.740823	2.738909	2.737038	2.844516	2.844331	2.844147	2.850622	2.857090	2.864724	2.873516	2.892320	2.892127	2.921472	2.929721	2.929534	2.936295	2.984598	2.984406	2.979291	2.962188	2.956493	2.956294	2.918166	2.917978	2.932881	2.936906	2.936709	2.963910	3.003743	3.003839	3.008273	3.008078	3.018548	2.901958	2.896847	2.872319	2.928974	2.871948	2.832698	2.833308	2.893114	2.892929	2.922203	2.948865	2.962294	2.967892
2.899528	2.899331	2.819798	2.765039	2.742591	2.749123	2.819438	2.844550	2.844365	2.844182	2.843996	2.850464	2.856940	2.831351	2.831172	2.881613	2.881428	2.881244	2.888011	2.936329	2.984633	2.984441	2.979326	2.976239	2.971831	2.965308	2.927180	2.926991	2.939448	3.012032	3.020257	3.071393	3.071193	3.029154	3.007440	3.008114	3.007921	3.006569	2.896301	2.894081	2.879410	2.879225	2.881938	2.881752	2.893148	2.892964	2.892778	2.951509	2.997606	2.962711
2.921586	2.906604	2.899073	2.820756	2.763737	2.819660	2.817155	2.848638	2.848453	2.818721	2.821144	2.820955	2.827432	2.814590	2.831204	2.831016	2.892175	2.888227	2.888044	2.984869	3.085888	3.066710	2.984285	2.984094	2.979686	2.979486	2.979585	3.015222	3.015028	3.054871	3.107341	3.107141	3.071521	3.029191	3.007476	3.007282	3.009194	3.006605	2.959507	2.912987	2.902930	2.891737	2.891552	2.893375	2.893182	2.892998	2.892812	2.993490	2.993296	2.951157
2.938699	2.916191	2.916002	2.951884	2.939825	2.815063	2.815452	2.817008	2.818936	2.821360	2.821177	2.821856	2.827466	2.814623	2.831236	2.833364	2.883811	2.888260	3.067353	3.073480	3.073273	3.009125	3.008934	2.994844	3.188424	3.188207	3.225940	3.173038	3.125373	3.089344	3.089134	3.071759	3.005563	2.923214	2.929575	3.007318	3.008941	3.008168	3.005868	2.959344	2.912834	2.902779	2.902015	2.922878	2.922682	2.914963	2.966487	2.966294	2.919810	2.808936
2.893595	2.916226	2.952111	2.940052	2.939861	2.810754	2.810564	2.812409	2.812227	2.812046	2.819101	2.819779	2.825389	2.814946	2.830689	2.831080	2.869077	2.888293	3.067390	3.073518	3.097922	3.080853	3.080657	3.259669	3.236952	3.236731	3.225981	3.173063	3.125413	3.089383	2.954316	2.954126	2.936154	2.933861	2.929610	2.957461	3.002606	3.002412	3.001560	2.906739	2.904447	2.902814	2.902050	2.922912	2.922717	2.904280	2.904092	2.920039	2.785186	2.807886
2.920510	2.956391	2.951247	2.950766	2.935556	2.810789	2.805678	2.805497	2.805313	2.812080	2.811897	2.770405	2.814871	2.815847	2.830722	2.832850	2.859431	2.888326	3.056881	3.092085	3.097668	3.097759	3.228291	3.259709	3.247625	3.234664	3.215274	3.176289	3.092810	2.954551	2.920637	2.920449	2.934082	2.933896	2.959136	3.008049	3.005539	3.002450	3.000149	2.904667	2.881320	2.881138	2.902663	2.922948	2.911744	2.911558	2.904128	2.903941	2.895641	2.800676
3.009263	2.973151	2.951283	2.950802	2.935593	2.803876	2.803396	2.803215	2.803032	2.805166	2.723369	2.740070	2.755816	2.822828	2.833070	2.859646	2.884778	2.970627	3.075447	3.075249	3.097704	3.148405	3.148204	3.136132	3.135928	3.229712	3.185804	3.068834	3.061235	2.926162	2.931097	2.947915	2.947727	2.947541	3.212008	3.205427	3.125840	3.119109	3.005188	2.906808	2.907701	2.907517	2.902698	2.911976	2.911779	2.911593	2.911405	2.907743	2.842981	2.800710
2.979177	2.966851	2.951320	2.950839	2.935630	2.803621	2.803430	2.803249	2.803066	2.723287	2.723401	2.723217	2.755847	2.822860	2.928052	2.971500	2.975071	2.993408	3.075483	3.128014	3.147487	3.147284	3.130581	3.136170	3.135967	3.134886	3.074122	3.073923	3.068513	3.000875	2.954666	2.950057	2.949868	3.223562	3.214076	3.211839	3.127328	3.122913	3.008990	2.982993	2.959640	2.955976	2.925890	2.914117	2.913920	2.911629	2.911441	2.847833	2.800931	2.800743
2.967088	2.951549	2.951356	2.944829	2.819755	2.810891	2.808095	2.807914	2.736159	2.742965	2.736457	2.739169	2.763983	2.903782	2.910543	2.975008	2.983790	3.065873	3.118411	3.132973	3.132761	3.117503	3.117302	3.136208	3.136005	3.072547	3.071483	3.071285	3.087950	3.091885	3.091677	3.090032	3.156387	3.214336	3.212090	3.129886	3.083345	3.011538	3.014818	3.014615	2.979361	2.969903	2.961292	2.954439	2.913955	2.911664	2.848048	2.805778	2.800964	2.800776
2.967124	2.943686	2.790263	2.818146	2.819788	2.817870	2.810734	2.787328	2.749504	2.742997	2.745715	2.939369	2.904003	2.910762	2.911735	2.972728	3.057132	3.057804	3.057608	3.057410	3.124693	3.124490	3.089598	3.101558	3.101358	3.115045	3.083968	3.088184	3.170188	3.112998	3.091714	3.090068	3.147160	3.207717	3.208077	3.113073	3.011767	3.015049	3.014855	3.007991	3.002004	2.969939	2.954088	2.916293	2.911886	2.819087	2.818906	2.805811	2.805632	2.811816
2.834647	2.833879	2.832539	2.818180	2.819822	2.819640	2.796222	2.800384	2.787741	2.787564	2.787385	2.857428	2.899117	2.898930	2.959939	2.959738	2.972571	2.969030	2.968841	3.040573	3.041525	3.041328	3.053291	3.101595	3.102553	3.115081	3.208382	3.195726	3.225029	3.170021	3.090302	3.090106	3.109272	3.146997	3.113314	3.011996	3.011803	3.011611	3.039243	3.034114	3.002041	2.969976	2.916517	2.907907	2.834069	2.833891	2.824153	2.870274	2.879069	3.017753
2.834680	2.833911	2.829823	2.829642	2.820145	2.819674	2.815259	2.806751	2.800237	2.787307	2.787127	2.786940	2.847100	2.889124	2.888939	2.888743	2.847760	2.888029	2.958328	2.971001	2.971958	2.981898	3.054485	3.102790	3.105196	3.191427	3.191222	3.195766	3.195560	3.155307	3.089761	3.090143	3.090523	3.103546	3.094909	3.012032	3.011840	3.007883	3.039280	3.007485	2.985075	2.923688	2.912474	2.900446	2.907780	2.920048	2.998975	3.055396	3.112018	3.106884
2.897804	2.844795	2.829856	2.844461	2.843121	2.819707	2.819516	2.802444	2.806603	2.787339	2.787160	2.809323	2.840803	2.840619	2.840438	2.838136	2.847793	2.900020	2.905624	2.907754	2.916242	2.922424	3.055100	3.248908	3.191683	3.191466	3.179147	3.166292	3.102853	3.102653	3.094592	3.090180	3.094774	3.095155	3.094946	3.014385	3.008112	3.007920	3.007725	2.994885	2.928253	2.893744	2.893560	2.900481	2.923452	3.003257	3.058524	3.097738	3.112057	3.095011
2.937979	2.897641	2.844677	2.843337	2.843155	2.819741	2.806879	2.806817	2.785523	2.787371	2.810414	2.831332	2.841704	2.852807	2.859776	2.859584	2.897344	2.900054	2.905658	2.914734	2.916275	2.945616	3.114145	3.168484	3.168277	3.161734	3.119365	2.840529	2.959553	3.047889	3.089835	3.093853	3.094232	3.095193	3.094983	3.022527	3.014229	3.007957	3.007762	2.994921	2.928288	2.890015	2.889831	2.896305	2.923485	2.956982	2.999625	3.058366	3.098155	2.984311
3.039539	2.899989	2.844711	2.843371	2.819957	2.807103	2.816171	2.815992	2.815811	2.815632	2.833004	2.832812	2.836393	2.807226	2.859809	2.865947	2.929065	2.956511	2.965584	2.944300	2.937445	3.095281	3.091319	3.059487	2.983873	2.975235	2.819031	2.824062	2.848815	2.959398	3.047719	3.074923	3.087947	3.095230	3.095021	3.088452	3.068717	3.007993	3.007799	2.930617	2.906633	2.902684	2.889866	2.916608	2.916413	2.953541	2.953353	3.001576	3.058207	3.058000
2.917059	2.908412	2.861812	2.851795	2.828380	2.829066	2.879556	2.879372	2.912969	2.912783	2.911147	2.834871	2.836426	2.851580	2.859842	2.927176	2.956734	2.963491	2.963304	2.971430	2.966850	2.962896	2.958944	2.876509	2.880087	2.819241	2.819063	2.824094	2.844958	2.959432	2.965602	2.965415	3.087984	3.092952	3.092742	3.088490	3.051384	3.004846	2.951994	2.910329	2.910142	2.897323	2.916827	2.916642	2.916446	2.953576	3.001801	3.039498	3.058244	3.058037
2.923746	2.923549	2.914912	2.865135	2.856564	2.879786	2.878144	2.911746	2.907507	2.907321	2.834517	2.834904	2.850637	2.855833	2.870426	2.929525	2.963713	2.963526	2.975997	2.967087	2.963123	2.959170	2.958980	2.876544	2.813096	2.812906	2.819096	2.836775	2.916665	2.945989	2.955052	2.959081	3.046986	3.057328	3.057121	3.033766	2.972477	2.956433	2.947527	2.911522	2.911335	2.929679	2.929495	2.925097	2.954376	3.144100	3.128449	3.104784	3.058281	3.058073
3.012522	2.961611	2.961421	2.961233	2.952657	3.035938	3.030232	2.907732	2.907543	2.829236	2.809216	2.809605	2.838807	2.870641	2.872774	2.937371	2.964616	2.965875	2.984676	2.974815	2.971140	2.962967	2.959017	2.935629	2.832108	2.831917	2.838104	2.843132	2.908305	2.920766	2.928666	2.930588	2.989407	3.014700	3.014493	2.942661	2.951446	2.942832	2.888583	2.911556	2.924976	2.929713	2.929529	3.095681	3.137103	3.136902	3.094597	3.104822	3.058318	3.045483
2.997767	2.961646	2.961455	2.972785	3.032957	3.037132	3.030270	2.907767	2.867458	2.855880	2.834584	2.834391	2.878400	2.870673	2.886983	2.949267	2.976512	2.990975	3.071914	3.071717	2.974648	2.970237	2.970048	2.959314	2.946471	2.937836	2.938229	2.900090	2.842987	2.897199	2.894976	2.928515	2.934975	2.976807	2.942888	2.942697	2.938134	2.926014	2.888618	2.921144	2.920957	2.920773	2.955626	3.074875	3.082191	3.081994	2.911493	2.921732	3.009946	3.045520
2.961881	2.957341	2.957151	2.952914	2.965400	2.965209	2.923319	2.917348	2.917159	2.916973	2.918404	3.002882	2.937540	2.901971	2.892512	2.976736	3.243221	3.243012	3.163835	3.128716	3.115845	2.984908	2.982115	2.981926	2.981735	2.946884	2.938263	2.894626	2.894442	2.897233	2.897037	2.894827	2.928362	2.952099	2.976639	2.976446	2.942545	2.937982	2.925862	2.926820	2.936763	2.909518	2.908755	2.947366	2.947164	2.877053	2.888160	2.900717	2.921580	3.046714
2.961915	2.904667	2.900143	2.899960	2.976767	2.982309	2.967067	2.959069	2.953092	2.959239	3.000811	3.003208	2.970552	2.934480	2.976970	3.084403	3.166507	3.181858	3.181656	3.170901	3.138088	3.166308	3.157715	3.102180	2.994423	2.974333	2.941234	2.911527	2.911343	2.897267	2.898518	2.898335	2.904472	2.989326	2.991970	3.024945	3.024750	2.942393	2.937829	2.920777	2.907421	2.886177	2.879047	2.846328	2.837713	2.838113	2.848932	2.883331	2.915300	2.996239
2.926651	2.918002	2.923022	2.922840	2.994479	2.993509	2.986365	2.973249	2.965248	3.032629	3.003451	3.007583	2.970585	2.980951	3.057961	3.080968	3.082216	3.109453	3.137383	3.138339	3.171880	3.175894	3.164119	3.147043	3.102017	2.994255	2.963637	2.911562	2.912246	2.916110	2.901156	2.921187	3.012704	3.018836	3.037625	3.033955	3.025367	3.024594	2.933813	2.897802	2.878579	2.879265	2.879082	2.846363	2.837747	2.849147	2.868202	2.914940	2.996478	3.012299
2.926683	2.926486	2.929770	3.009490	3.009300	3.009109	3.052164	3.049946	3.049345	3.042210	3.022606	3.028444	3.034038	3.063397	3.081215	3.081004	3.067789	3.071354	3.085044	3.138376	3.140272	3.175932	3.175730	3.153409	3.146589	3.084971	2.987735	2.964350	2.936007	2.935820	2.930993	3.048766	3.128661	3.128462	3.060813	3.036886	3.032351	3.025211	2.933849	2.897838	2.899677	2.879300	2.852897	2.852714	2.864098	2.941819	3.000868	3.008493	3.007038	3.022858
3.028595	3.034171	3.008622	3.000270	3.000081	3.016788	3.039816	3.052295	3.056323	3.058443	3.058246	3.060640	3.086851	3.086653	3.086458	3.068024	3.067827	3.071391	3.081064	3.089222	3.144853	3.159948	3.176793	3.165020	3.188809	3.183381	3.088284	3.012751	2.989369	2.935854	3.051599	3.185814	3.128699	3.128500	3.127707	3.052172	3.036151	2.941600	2.941410	2.940919	2.904922	2.851040	2.892873	2.882850	2.971651	3.051471	3.049327	3.023265	3.012546	3.037627
3.028631	3.028423	3.008657	3.000305	3.000116	3.016823	3.016906	3.039948	3.056648	3.058566	3.087931	3.089744	3.092150	3.095133	3.077817	3.068062	3.067863	3.072874	3.089455	3.094465	3.151832	3.157960	3.176830	3.165058	3.191284	3.184410	3.103655	3.076044	3.075850	3.100952	3.188661	3.185853	3.128738	3.128538	3.072952	3.060111	3.039372	3.001254	2.982099	2.981894	2.967100	2.942106	2.941923	2.995911	3.065885	3.072825	3.062100	3.061906	3.037870	3.075973
3.022017	3.021809	3.002909	3.008791	3.008601	3.010810	3.016941	3.039984	3.090474	3.109284	3.087968	3.089780	3.092187	3.091988	3.077854	3.068099	3.069636	3.069440	3.089492	3.089294	3.140010	3.160565	3.160366	3.145124	3.148814	3.148597	3.102534	3.103493	3.101188	3.188921	3.186096	3.185893	3.128776	3.099070	3.098857	3.060726	3.067188	3.067285	3.061879	3.074310	3.077007	3.081153	3.085879	3.085972	3.088397	3.078362	3.073533	3.071784	3.071588	3.101611
3.007887	3.016930	2.996294	3.008826	3.008925	3.010845	3.040211	3.085795	3.085596	3.090316	3.088005	3.092419	3.092223	3.092025	3.083385	3.073630	3.071119	3.070924	3.081719	3.084124	3.121891	3.135796	3.135597	3.145162	3.138306	3.138090	3.103728	3.103529	3.103333	3.195903	3.194526	3.194323	3.103520	3.103323	3.098894	3.103035	3.067514	3.067321	3.079766	3.076951	3.096001	3.102172	3.105160	3.104962	3.111068	3.105084	3.088042	3.082348	3.178987	3.184845
3.008702	2.945096	2.935072	2.894743	3.008671	3.010880	3.056455	3.051635	3.081007	3.080810	3.088042	3.092456	3.124877	3.098076	3.091866	3.295302	3.216993	3.075299	3.084069	3.083872	3.121640	3.134097	3.133899	3.133700	3.137548	3.060972	3.060783	3.125262	3.335392	3.335176	3.206386	3.199858	3.185766	3.103360	3.105172	3.103072	3.126553	3.115819	3.077198	3.076988	3.076791	3.102209	3.104329	3.111317	3.111105	3.110909	3.108106	3.099228	3.179026	3.184885
2.949382	2.921706	2.935106	2.934922	3.008706	3.010626	3.051866	3.051672	3.051475	3.086341	3.092705	3.133551	3.124911	3.130557	3.277674	3.268771	3.217901	3.115090	3.084105	3.083908	3.121677	3.121476	3.133937	3.137787	3.146842	3.087570	3.125496	3.188561	3.265849	3.335218	3.332878	3.206221	3.189276	3.187627	3.130501	3.132614	3.123986	3.110360	3.074342	3.069501	3.069305	3.076633	3.095941	3.096611	3.111142	3.110946	3.110748	3.165292	3.159880	3.191001
2.965604	2.965401	2.965212	2.992783	3.010853	3.061364	3.061153	3.057201	3.057004	3.078156	3.120787	3.128092	3.198355	3.313491	3.277715	3.275174	3.163091	3.115128	3.084142	3.121929	3.124606	3.124405	3.136866	3.137825	3.146878	3.146663	3.136788	3.136588	3.179432	3.244593	3.244369	3.211756	3.195640	3.187666	3.170584	3.130337	3.111173	3.024583	3.023811	3.074168	3.073971	3.085640	3.100029	3.099831	3.114362	3.115902	3.170450	3.170250	3.212385	3.212166
3.009174	3.008968	3.008775	3.012812	3.078941	3.082503	3.073042	3.065911	3.078387	3.103345	3.120822	3.188472	3.313742	3.299073	3.290190	3.260640	3.163130	3.116032	3.117281	3.124858	3.130973	3.130772	3.115129	3.117040	3.137661	3.129213	3.129015	3.128815	3.170793	3.241740	3.241516	3.228004	3.195679	3.170843	3.084208	2.984956	3.012164	3.024618	3.024426	3.023640	3.083266	3.096209	3.123235	3.128823	3.120186	3.154135	3.285067	3.284862	3.316712	3.345037
3.019777	3.019569	3.026602	3.083216	3.083023	3.082827	3.166830	3.162005	3.175389	3.173078	3.188437	3.361378	3.368681	3.313569	3.290230	3.289712	3.263360	3.117516	3.117318	3.117118	3.122077	3.119853	3.106353	3.106155	3.018632	3.025656	3.120376	3.139156	3.218260	3.230704	3.228250	3.195925	3.093084	3.065485	2.985180	2.984990	3.012200	3.024655	3.024462	3.032933	3.093836	3.123468	3.129059	3.128860	3.141088	3.300939	3.423502	3.423865	3.364696	3.345078
3.115176	3.040992	3.085178	3.083251	3.083058	3.167373	3.170335	3.177651	3.177449	3.213156	3.360785	3.361419	3.362073	3.306959	3.305304	3.289752	3.280287	3.149849	3.101742	3.101542	3.111564	3.111364	3.102814	3.021175	3.020982	3.020774	3.120414	3.139194	3.138996	3.134792	3.134574	3.049425	3.049228	2.979055	2.892431	2.983289	2.999591	3.013288	3.038383	3.099277	3.128041	3.128134	3.129095	3.205138	3.204919	3.214636	3.300767	3.336033	3.330611	3.308680
3.115212	3.085409	3.084346	3.083286	3.083093	3.101912	3.112395	3.177688	3.213395	3.337810	3.346951	3.346717	3.327460	3.306131	3.290021	3.280830	3.280328	3.150466	3.134913	3.113145	3.120853	3.114324	3.104875	3.101210	3.030527	3.118913	3.120451	3.139232	3.135853	3.126396	3.056597	2.981995	2.973370	2.979090	2.978886	2.983325	2.998758	2.998571	3.038418	3.190203	3.189999	3.178441	3.199595	3.200548	3.204957	3.204756	3.208682	3.292787	3.281580	3.287668
3.115248	3.107826	3.076867	3.072339	3.072146	3.087428	3.116655	3.181949	3.213432	3.282933	3.323760	3.323528	3.312758	3.290272	3.290062	3.287231	3.164581	3.149606	3.149407	3.125325	3.120890	3.120690	3.120494	3.119142	3.118943	3.131963	3.173510	3.170907	3.139072	3.138870	3.015041	3.014851	3.000395	3.000206	3.031619	2.983359	2.989825	2.998606	3.177530	3.177311	3.177107	3.171826	3.173073	3.179523	3.101792	3.206819	3.206696	3.292827	3.298064	3.293625
3.195608	3.112180	3.100150	3.072374	3.077095	3.100141	3.116690	3.181986	3.200795	3.219604	3.268887	3.307671	3.296900	3.290312	3.233095	3.164822	3.149841	3.149643	3.150890	3.150688	3.150471	3.216380	3.216176	3.211058	3.253999	3.253772	3.202994	3.173259	3.157328	3.157126	3.138690	3.051225	3.051029	3.050837	3.031654	3.036088	3.006720	3.171987	3.173230	3.173010	3.168882	3.170707	3.173111	3.188529	3.188889	3.218800	3.353372	3.353161	3.317650	3.318129
3.320362	3.217898	3.212201	3.166082	3.104999	3.110291	3.120950	3.190115	3.208925	3.221955	3.285825	3.273922	3.275824	3.231027	3.165367	3.150080	3.149879	3.170789	3.175793	3.184841	3.224719	3.302591	3.306947	3.300666	3.297850	3.287072	3.208816	3.182498	3.165461	3.165260	3.166671	3.174906	3.140968	3.069093	3.065991	3.078442	3.173094	3.173472	3.173269	3.173049	3.172845	3.170745	3.188769	3.198401	3.223250	3.353628	3.353413	3.355806	3.353485	3.353253
3.318958	3.290654	3.212240	3.166120	3.117713	3.129651	3.198730	3.219280	3.227974	3.312266	3.306274	3.289859	3.231274	3.231066	3.230861	3.181787	3.181583	3.190343	3.185081	3.224980	3.302843	3.315293	3.306988	3.298105	3.297891	3.287112	3.237584	3.245368	3.226661	3.184277	3.185843	3.185642	3.187753	3.162833	3.162615	3.267807	3.261818	3.217231	3.211240	3.206802	3.206596	3.223461	3.221815	3.242676	3.240139	3.313652	3.353454	3.354400	3.352079	3.349822
3.310726	3.293584	3.200174	3.123889	3.129885	3.129687	3.217782	3.238331	3.288827	3.322420	3.327121	3.326892	3.315412	3.338714	3.344835	3.237612	3.190581	3.193560	3.301013	3.301090	3.302883	3.302671	3.307029	3.305084	3.304871	3.235804	3.244562	3.227481	3.226700	3.213840	3.209281	3.209080	3.228429	3.274608	3.301786	3.301574	3.301365	3.301157	3.340985	3.340752	3.345743	3.411673	3.411458	3.242714	3.240177	3.313692	3.353495	3.354441	3.352120	3.344077
3.293855	3.202730	3.129900	3.130116	3.129921	3.205904	3.238569	3.301788	3.336447	3.376376	3.483888	3.479600	3.478802	3.385840	3.378426	3.319514	3.242645	3.301262	3.301053	3.301130	3.302923	3.279496	3.279290	3.305125	3.304912	3.239889	3.244311	3.227229	3.227027	3.226821	3.226309	3.315129	3.314915	3.302056	3.301826	3.305373	3.306032	3.356735	3.356520	3.345999	3.345784	3.345573	3.282987	3.282777	3.282551	3.313732	3.353536	3.354481	3.352242	3.344118
3.210791	3.123900	3.145947	3.145752	3.217412	3.332295	3.345934	3.345726	3.376625	3.484152	3.479884	3.543005	3.542203	3.425826	3.385667	3.322732	3.299688	3.301591	3.303493	3.303193	3.306432	3.279536	3.279329	3.305166	3.304952	3.288452	3.227473	3.229580	3.229378	3.229172	3.299205	3.317194	3.314956	3.302097	3.307649	3.307437	3.349386	3.356776	3.356561	3.350255	3.345825	3.273977	3.283026	3.282816	3.303654	3.353791	3.353576	3.352498	3.352283	3.348868
3.233073	3.232850	3.226438	3.233249	3.340925	3.372411	3.372178	3.376879	3.376664	3.473791	3.536361	3.536113	3.525198	3.455277	3.413803	3.344394	3.299728	3.301631	3.306335	3.330690	3.311384	3.375904	3.372222	3.305207	3.304994	3.281554	3.227511	3.229618	3.247340	3.247134	3.310520	3.419236	3.419015	3.333580	3.333349	3.349638	3.357029	3.424265	3.424044	3.364798	3.356153	3.350199	3.349988	3.486709	3.367917	3.338214	3.353617	3.353406	3.352324	3.349986
3.315020	3.298551	3.298342	3.313602	3.389481	3.387243	3.384895	3.384684	3.378978	3.437341	3.536405	3.498016	3.455543	3.408858	3.357961	3.348769	3.306792	3.304473	3.327962	3.327751	3.318938	3.380859	3.373709	3.305248	3.305034	3.230958	3.229862	3.211717	3.247377	3.310447	3.438864	3.430554	3.430333	3.426393	3.365507	3.365292	3.377598	3.444836	3.444616	3.466642	3.456714	3.419773	3.637065	3.565197	3.471180	3.353873	3.355972	3.353447	3.353233	3.363123
3.379154	3.313385	3.311732	3.315753	3.389520	3.387282	3.387048	3.393175	3.404372	3.434782	3.423005	3.409693	3.363010	3.358212	3.358001	3.357767	3.355240	3.320984	3.328001	3.327790	3.347346	3.340195	3.312434	3.312225	3.238160	3.083278	3.187274	3.211754	3.310696	3.453911	3.451935	3.429439	3.424049	3.374215	3.373642	3.375741	3.377638	3.404829	3.466922	3.466682	3.526295	3.622598	3.622365	3.565244	3.354125	3.360565	3.359483	3.413534	3.415918	3.420597
3.355936	3.313422	3.313213	3.315791	3.388693	3.387322	3.387087	3.386875	3.382688	3.414817	3.411997	3.363263	3.287012	3.288247	3.358041	3.361563	3.321230	3.321023	3.320816	3.342997	3.332937	3.332722	3.312474	3.278501	3.242475	3.208896	3.219218	3.450751	3.449956	3.453953	3.444462	3.444244	3.388242	3.385530	3.376862	3.378756	3.378545	3.444919	3.482638	3.482395	3.450077	3.449857	3.439103	3.312262	3.276715	3.280559	3.359524	3.411967	3.415960	3.420638
3.225580	3.301180	3.314983	3.461009	3.387577	3.387361	3.387126	3.376515	3.376951	3.416880	3.414639	3.380112	3.307506	3.294931	3.307726	3.330727	3.330515	3.321062	3.455971	3.376348	3.342803	3.332763	3.312515	3.320801	3.311855	3.311626	3.407027	3.450793	3.454217	3.453995	3.453753	3.448622	3.385781	3.387883	3.379215	3.394611	3.446044	3.615702	3.542574	3.450345	3.450121	3.409864	3.310407	3.295943	3.276754	3.279730	3.359564	3.407797	3.411790	3.410269
3.301731	3.324471	3.463289	3.461050	3.389730	3.387400	3.387165	3.395406	3.395190	3.425877	3.425657	3.425417	3.393518	3.334201	3.338218	3.344323	3.344111	3.467788	3.460347	3.427055	3.376152	3.342629	3.348486	3.337952	3.343808	3.367364	3.362819	3.449101	3.454259	3.454037	3.394739	3.402909	3.389290	3.403532	3.403297	3.464223	3.642141	3.615748	3.542619	3.465132	3.424868	3.422339	3.321477	3.321801	3.304717	3.355070	3.413836	3.407838	3.406338	3.403497
3.354339	3.351797	3.406550	3.463112	3.460874	3.392442	3.390092	3.402667	3.415160	3.455093	3.454874	3.467580	3.467364	3.578529	3.573394	3.583592	3.536307	3.467829	3.464434	3.428542	3.377637	3.348737	3.354884	3.369648	3.375501	3.373156	3.366615	3.372730	3.450082	3.449861	3.398537	3.406417	3.417184	3.424658	3.557258	3.592873	3.575015	3.574789	3.482765	3.425130	3.424910	3.424984	3.352585	3.330268	3.355319	3.414095	3.409540	3.412093	3.406380	3.372446
3.352066	3.406805	3.470012	3.469795	3.471023	3.436985	3.437732	3.466691	3.508523	3.720918	3.665715	3.663146	3.578800	3.578572	3.589087	3.583636	3.541839	3.468160	3.467654	3.460031	3.355348	3.355134	3.365615	3.378068	3.377853	3.388309	3.375297	3.375082	3.452725	3.453660	3.453707	3.417440	3.438602	3.554370	3.593146	3.592917	3.592691	3.575700	3.512233	3.442517	3.441141	3.430807	3.364235	3.355592	3.355359	3.404884	3.408879	3.412135	3.386931	3.406935
3.559325	3.559074	3.486965	3.482530	3.482314	3.571230	3.570984	3.587671	3.853119	3.842191	3.717258	3.673301	3.586913	3.586684	3.594908	3.588878	3.582004	3.541659	3.476651	3.467473	3.411276	3.410192	3.409979	3.378108	3.377893	3.377657	3.377447	3.448966	3.455079	3.454858	3.481781	3.527966	3.554635	3.579719	3.582647	3.592960	3.592735	3.598580	3.591702	3.516534	3.476265	3.448194	3.447980	3.441978	3.414392	3.404927	3.404708	3.412466	3.420632	3.432248
3.569473	3.569223	3.594508	3.552006	3.611657	3.611429	3.790827	3.853990	3.853743	3.850902	3.753252	3.688240	3.677447	3.665369	3.772857	3.640423	3.640190	3.602938	3.602711	3.472893	3.468605	3.468094	3.448879	3.410673	3.377933	3.381917	3.438503	3.453920	3.460033	3.468250	3.528227	3.563864	3.563637	3.565438	3.583557	3.593871	3.598848	3.599780	3.599550	3.592939	3.533695	3.494143	3.490167	3.484741	3.442357	3.413930	3.412722	3.412507	3.412289	3.449920
3.617155	3.616906	3.616679	3.760215	3.831855	3.831610	3.968895	3.966045	3.965790	3.853548	3.803930	3.729794	3.729272	3.794516	3.796391	3.779857	3.671911	3.617764	3.594089	3.503071	3.473269	3.473047	3.453832	3.413892	3.413674	3.438759	3.453315	3.459424	3.460075	3.459854	3.490299	3.528049	3.561484	3.565480	3.689645	3.784293	3.795036	3.774293	3.748331	3.654145	3.647553	3.645926	3.525334	3.485072	3.484539	3.550832	3.543376	3.412550	3.412331	3.420476
3.660283	3.660032	3.886798	3.886557	3.965007	3.966938	3.968944	3.966383	3.966127	3.921502	3.825104	3.795043	3.794805	3.796674	3.796436	3.737663	3.668489	3.636583	3.523937	3.521601	3.534354	3.519109	3.472871	3.470921	3.470699	3.459903	3.459687	3.453135	3.453787	3.478099	3.481902	3.549474	3.578287	3.689950	3.972264	3.896095	3.795083	3.748378	3.748376	3.684877	3.656028	3.637589	3.615995	3.485115	3.484581	3.477136	3.469686	3.412592	3.404526	3.414406
3.817308	3.905854	3.905608	3.969054	3.981965	3.981978	3.979387	3.968742	3.967908	3.936341	3.816486	3.803510	3.776170	3.775927	3.527991	3.652358	3.652991	3.658829	3.645931	3.576690	3.576152	3.572170	3.556927	3.548681	3.546343	3.480671	3.459728	3.459507	3.459291	3.478140	3.497834	3.521602	3.628948	3.689996	3.760740	3.760497	3.752521	3.746401	3.739751	3.739488	3.663588	3.655843	3.597074	3.485158	3.484623	3.482093	3.424988	3.416349	3.430297	3.436996
3.906169	3.905898	3.988113	4.003710	4.035236	4.030646	3.979724	3.979474	3.938947	3.936389	3.790833	3.776456	3.776217	3.589512	3.589289	3.655001	3.669497	3.669270	3.669331	3.669098	3.586014	3.585788	3.627785	3.763270	3.697241	3.546135	3.544179	3.543952	3.459333	3.472402	3.477938	3.505173	3.557682	3.612007	3.684868	3.747892	3.747656	3.735465	3.735751	3.676294	3.676059	3.623358	3.559184	3.558667	3.558415	3.489362	3.437704	3.437492	3.437275	3.510756
3.906212	3.935546	4.013532	4.035539	4.028068	4.028675	3.814899	3.814663	3.938995	3.936438	3.826397	3.807111	3.814381	3.814138	3.793108	3.676670	3.682212	3.685160	3.672262	3.672029	3.751226	3.750120	3.770996	3.769027	3.716641	3.690692	3.545956	3.544861	3.515100	3.460021	3.475667	3.498857	3.504992	3.622741	3.685754	3.684677	3.671794	3.644508	3.587354	3.606943	3.636054	3.623402	3.618841	3.618609	3.599790	3.520042	3.506813	3.576573	3.624794	3.601369
3.935864	3.935590	4.033835	4.028371	4.028117	3.815211	3.825625	3.884571	3.949726	3.938796	3.868613	3.826172	3.910444	3.910192	3.829066	3.676713	3.685431	3.685203	3.684974	3.774762	3.811634	3.771276	3.771041	3.731077	3.724508	3.705204	3.607777	3.544905	3.542573	3.508124	3.488567	3.498926	3.521790	3.626251	3.696343	3.693507	3.680508	3.640217	3.635769	3.631178	3.632102	3.623445	3.623219	3.638017	3.637763	3.728141	3.709116	3.705126	3.624839	3.624583
3.960405	4.004535	4.033883	4.033631	3.836640	3.847077	3.922906	3.961286	3.961033	3.938844	3.930796	3.921853	3.897787	3.870071	3.677592	3.677333	3.685474	3.685246	3.777936	3.811950	3.811680	3.771322	3.733087	3.732855	3.730885	3.713002	3.687928	3.609611	3.508391	3.485473	3.497073	3.515723	3.557690	3.703004	3.695521	3.695285	3.690432	3.688757	3.688521	3.638703	3.632146	3.631580	3.638290	3.638061	3.795851	3.728186	3.709451	3.705172	3.624883	3.624627
4.075619	4.033035	4.004327	3.853953	3.853715	4.028075	4.022882	4.022630	4.002546	3.986415	3.953881	3.921324	3.870368	3.650399	3.650173	3.677665	3.710863	3.778216	3.777981	3.777740	3.729378	3.729141	3.733132	3.731167	3.718798	3.718535	3.634728	3.518184	3.517388	3.517742	3.538871	3.557954	3.587262	3.703049	3.695565	3.690707	3.689032	3.688802	3.639004	3.638747	3.640281	3.646991	3.646765	3.781140	3.780870	3.764521	3.709498	3.628628	3.626373	3.630742
4.075669	4.003475	3.853080	3.853997	3.861639	4.011210	4.022931	4.000740	3.982584	3.982331	3.921654	3.774035	3.742105	3.741866	3.741633	3.778434	3.784833	3.784598	3.784362	3.774898	3.730289	3.729185	3.731443	3.719081	3.718843	3.718580	3.640260	3.634540	3.634315	3.640438	3.643070	3.598542	3.676364	3.695871	3.680588	3.612866	3.612641	3.617616	3.592084	3.619816	3.640325	3.640099	3.703445	3.701185	3.766250	3.711226	3.625262	3.625036	3.629019	3.630785
3.826608	3.830568	3.830323	3.830086	3.844077	3.909372	3.908196	3.937543	3.937289	3.677081	3.682043	3.764035	3.787045	3.789547	3.789310	3.795682	3.833460	3.833221	3.920907	3.842519	3.774676	3.774435	3.733220	3.722303	3.718889	3.718625	3.709950	3.709714	3.709482	3.710112	3.709849	3.673753	3.673520	3.696494	3.695654	3.680397	3.612684	3.612459	3.612229	3.613214	3.625632	3.625406	3.604665	3.618881	3.629315	3.626983	3.625306	3.625081	3.629063	3.623026
3.826653	3.826383	3.830369	3.829842	3.831718	3.833588	3.813979	3.790487	3.743845	3.743612	3.764343	3.787323	3.810332	3.817884	3.812452	3.843568	3.837731	3.839603	3.837920	3.837674	3.801504	3.783432	3.783197	3.733032	3.718934	3.718670	3.823967	3.709759	3.709527	3.709291	3.709894	3.673797	3.683673	3.706648	3.728837	3.741601	3.773001	3.772763	3.714723	3.683005	3.615041	3.604937	3.604710	3.618926	3.624158	3.623932	3.623701	3.621368	3.598596	3.598339
3.826698	3.826427	3.813775	3.817766	3.831763	3.831519	3.814147	3.763466	3.766114	3.825258	3.865831	3.810613	3.818171	3.820238	3.855722	3.854478	3.849706	3.848600	3.839410	3.839164	3.860547	3.860301	3.857753	3.851501	3.853146	3.845363	3.808420	3.723755	3.709572	3.710202	3.722069	3.719816	3.719580	3.729144	3.740206	3.752623	3.780299	3.771944	3.767656	3.752363	3.666347	3.604982	3.606200	3.605968	3.605710	3.597682	3.594765	3.434407	3.413240	3.412999
3.630599	3.680622	3.805163	3.813583	3.825465	3.829262	3.814480	3.833292	3.839392	3.873916	3.875783	3.875509	3.877578	3.881558	3.881121	3.931731	3.930326	3.930080	3.933817	3.933567	3.933290	3.919470	3.963566	3.929663	3.922769	3.912957	3.829575	3.723801	3.734941	3.709380	3.709983	3.709752	3.719625	3.725748	3.735279	3.756134	3.776128	3.769103	3.780586	3.772051	3.666393	3.606472	3.606245	3.606014	3.602866	3.595620	3.434662	3.410897	3.413281	3.449162
3.628044	3.627788	3.689087	3.732794	3.823490	3.829307	3.832210	3.836215	3.885169	3.887043	3.875829	3.879781	3.879541	3.881407	3.932059	3.931779	3.938167	3.959862	3.947234	3.962863	4.059727	4.041570	4.029969	3.948064	3.933373	3.978444	3.912760	3.739441	3.704464	3.704227	3.709162	3.709797	3.726023	3.729259	3.735323	3.798362	3.856169	3.845529	3.792767	3.788276	3.682617	3.621250	3.606291	3.606059	3.605800	3.605574	3.534308	3.449804	3.462083	3.469065
3.640492	3.640237	3.646355	3.732837	3.823535	3.823292	3.832254	3.832017	3.884636	3.886510	3.880102	3.875209	3.871794	3.871547	3.877172	3.883535	3.900320	3.942615	3.959664	4.046203	4.045917	4.045660	4.032129	4.038898	4.016406	3.980228	3.811113	3.758482	3.739253	3.724243	3.724844	3.722548	3.722313	3.725837	3.729039	3.735131	3.825590	3.822234	3.800037	3.792542	3.682662	3.640072	3.593665	3.603997	3.605846	3.612553	3.620123	3.545978	3.564161	3.501321
3.803610	3.648933	3.739457	3.832474	3.829640	3.829397	3.829125	3.832062	3.827491	3.867415	3.873510	3.851012	3.850771	3.850524	3.829660	3.838913	3.883334	3.914610	3.940975	3.947942	3.948819	4.033294	4.049885	4.036062	3.989229	3.813420	3.813182	3.762282	3.758293	3.734839	3.724022	3.709021	3.669677	3.677825	3.684785	3.684553	3.825636	3.822281	3.800085	3.799811	3.663533	3.621952	3.621730	3.618774	3.620624	3.647796	3.651608	3.640166	3.629520	3.636199
3.814039	3.813769	3.815835	3.832519	3.832281	3.829442	3.832343	3.828933	3.827536	3.871689	3.858551	3.851059	3.850818	3.814648	3.814410	3.822218	3.843008	3.883140	3.903669	3.904866	3.936452	4.001588	4.001337	3.982083	3.864717	3.839107	3.813229	3.809231	3.744769	3.721314	3.700922	3.623488	3.574778	3.574559	3.684828	3.714126	3.876302	3.864507	3.817174	3.736773	3.672819	3.621995	3.647070	3.787267	3.786998	3.786764	3.799168	3.792578	3.745981	3.743692
3.958416	3.816121	3.832800	3.832563	3.832326	3.832660	3.832388	3.897692	3.873130	3.871735	3.858886	3.858321	3.851731	3.730167	3.822537	3.822841	3.824040	3.844584	3.889283	3.889036	3.936272	3.982632	3.982382	3.882911	3.876312	3.839154	3.828521	3.799931	3.770143	3.696036	3.617692	3.562339	3.572710	3.574600	3.698811	3.871681	3.871439	3.871198	3.769721	3.769455	3.769218	3.768987	3.853660	3.853417	3.853143	3.983579	3.976970	3.921202	3.914595	3.909981
4.009908	3.973660	3.911298	3.911922	3.894761	3.885571	3.897980	3.897739	3.893162	3.880802	3.877957	3.858656	3.756972	3.760485	3.825758	3.825484	3.844865	3.888991	4.011269	4.008415	3.999679	3.999423	3.988782	3.988533	3.880112	3.870020	3.853900	3.818507	3.797629	3.702413	3.659941	3.572976	3.577660	3.579551	3.754393	3.871728	3.871487	3.838909	3.843576	3.843304	3.843349	3.871562	3.871325	4.005241	4.004954	4.004213	4.000202	3.988686	3.982074	3.973408
4.013707	4.013418	3.977780	3.980130	3.983631	3.974434	3.898026	3.893457	3.881091	3.880849	3.878004	3.858703	3.762882	3.766971	3.857351	3.857078	4.008953	4.011568	4.008720	4.000015	3.999728	3.999472	3.988832	3.987716	3.987460	3.893867	3.858567	3.828370	3.828130	3.716027	3.708201	3.602467	3.604353	3.787912	3.872030	3.897187	3.884818	3.887465	3.892128	3.866834	3.867456	3.953835	4.052680	4.052422	4.034514	4.003396	3.999674	3.988736	3.982125	3.901412
4.161269	4.019235	4.018979	4.018729	4.015883	3.974482	3.962080	3.961832	3.885466	3.884936	3.882380	3.882101	3.885610	3.894018	3.910224	3.996578	4.009001	3.998940	3.996094	3.995839	3.995552	3.999520	3.988881	3.987766	3.987509	3.875599	3.862368	3.836789	3.866573	3.759953	3.765752	3.854928	3.854686	3.872350	3.899501	3.899255	3.899014	3.892999	3.892752	3.970500	4.042519	4.094804	4.052729	4.046984	4.034564	4.027380	3.999723	3.988787	3.914743	3.874104
4.161321	4.086978	4.072197	4.071944	4.018046	3.985964	3.962128	3.885761	3.848527	3.907486	3.895121	3.895795	3.901901	3.901652	3.906893	3.996626	3.996372	3.996124	4.008552	4.008297	3.999825	3.992931	3.992682	3.988681	3.944084	3.942935	3.881467	3.895562	3.872103	3.877921	3.883420	3.904285	4.010876	4.001101	3.981826	3.915181	3.928223	4.022899	3.998251	4.168781	4.173132	4.094855	4.065083	4.052636	4.052344	4.040686	4.003240	3.957375	3.926891	3.914510
4.150794	4.087027	4.086765	4.069108	3.986655	3.954675	3.798771	3.805458	3.827429	3.844108	3.901226	3.904497	3.901947	3.924947	3.930185	3.929055	3.934000	3.936355	4.003428	4.012570	4.046341	4.046082	3.999369	3.999120	3.996844	3.996557	3.897966	3.872387	3.878211	3.881719	3.902549	4.012045	4.004284	4.004036	4.002951	4.010782	4.023193	4.236447	4.204991	4.168834	4.090542	4.060766	4.060513	4.052687	4.052394	4.040736	4.006755	3.940188	3.926940	3.886621
4.150845	4.044106	4.043844	4.028781	3.946327	3.797647	3.797950	3.805503	3.827472	3.844152	3.843909	3.904544	3.952722	3.929221	3.942062	3.900485	3.919570	3.956310	4.040575	4.191713	4.068900	4.066332	4.061463	4.111894	4.098750	4.005552	3.878450	3.878494	3.878257	3.878012	4.008588	4.057346	4.004333	4.008993	4.013546	4.015402	4.183914	4.211380	4.164281	4.022678	4.022421	4.018128	3.931866	3.931614	3.987296	4.004951	3.945680	3.923377	3.899945	3.888691
4.046571	4.046273	4.029087	3.946337	3.831296	3.788751	3.721865	3.747306	3.772542	3.827283	3.904871	3.995293	3.995044	3.946578	3.909267	3.919860	3.932597	4.049236	4.211365	4.209366	4.193481	4.068690	4.222415	4.129992	4.108613	3.842276	3.871311	3.878539	3.878302	4.018414	4.050721	4.057396	4.009289	4.009041	4.008754	4.051360	4.163179	4.151947	3.837411	3.993202	3.988905	3.942266	3.931915	3.931663	3.986191	3.985942	3.928866	3.864411	3.899993	3.899714
4.047776	4.029400	3.821820	3.821582	3.789617	3.722175	3.753922	3.751675	3.768258	3.812039	3.888765	3.902329	3.911895	3.902916	3.909312	3.922017	3.970371	4.190166	4.200471	4.209416	4.200169	4.216972	4.212669	4.130043	3.908054	3.871881	3.871356	3.879162	4.062002	4.051064	4.050771	3.997757	4.009338	4.009090	4.019598	4.019342	3.915723	3.900981	3.837457	3.833141	3.942559	3.938561	3.931964	3.986530	3.986241	3.983884	3.864696	3.864458	3.900041	3.903227
4.030901	3.831728	3.823020	3.846428	3.833690	3.833448	3.853457	3.878501	3.805875	3.805639	3.805396	3.800894	3.819696	3.841666	3.903588	3.958261	4.150982	4.152167	4.161142	4.166722	4.186948	4.184083	4.183822	4.113199	3.908099	3.907821	3.902676	3.955210	3.988743	3.987913	3.987627	3.987381	3.997552	4.017341	4.019648	3.916011	3.915770	3.901029	3.896739	3.896459	3.937700	3.932258	3.932014	3.986581	3.988514	3.840585	3.846667	3.871724	3.907308	3.915458
3.871767	3.871487	3.855172	3.846473	3.966995	3.905405	3.900126	3.867299	3.822648	3.805685	3.801214	3.800940	3.819741	3.841710	3.903633	3.951961	4.146128	4.145871	4.145613	4.138714	4.150604	4.142549	4.104272	4.106036	3.900932	3.899787	3.944542	3.955257	3.955014	3.988538	3.987674	4.002184	4.016197	4.015947	3.912266	3.916059	3.915818	3.909514	3.905513	3.904943	3.891351	3.896458	3.932062	3.936142	3.939610	3.849063	3.848821	3.880202	3.915786	3.915505
3.889689	3.885084	3.884837	3.958638	3.947724	3.884017	3.874792	3.830144	3.824711	3.824476	3.834905	3.834631	3.848241	3.937736	3.951425	4.107531	4.146178	4.145921	4.141625	4.138764	4.032346	4.015191	4.014943	3.938663	3.938124	3.967641	3.967394	3.955304	3.957370	3.984562	3.987723	3.972181	3.993032	3.971682	3.918643	3.916106	3.915864	3.977267	3.936735	3.904991	3.899835	3.901702	3.937308	3.939944	3.939659	3.939415	3.995328	3.913482	3.915833	3.915552
3.993330	3.993039	3.992784	3.948884	3.876716	3.870792	3.874740	3.888921	3.889542	3.901992	4.011690	4.159389	4.179021	4.178753	4.157357	4.157054	4.146228	4.145971	4.144849	4.111833	4.108939	4.041081	4.023934	4.014743	4.004469	3.997254	3.974368	3.957660	3.957417	3.992113	3.991826	3.987525	3.971977	3.971730	3.971174	3.970921	3.983335	3.983089	3.939093	3.938809	3.935919	3.935678	3.960741	3.961079	4.076752	4.056863	3.972280	3.891008	3.808878	3.827085
4.244331	4.229205	3.991967	3.886805	3.871083	3.885254	3.884975	3.898290	3.950912	4.077543	4.162626	4.160305	4.179072	4.178804	4.178544	4.157105	4.146279	4.146022	4.116183	4.139575	4.129759	4.108727	4.189687	4.170095	4.004520	3.978887	3.949078	3.951450	3.959575	3.966828	3.991874	4.158373	4.116061	4.041150	4.040857	4.080688	3.984249	3.984004	3.971093	3.950980	3.942294	3.947248	4.003943	4.095866	4.075937	4.070486	3.897362	3.892904	3.808347	3.871877
4.362890	4.229259	4.004124	3.912221	3.911982	3.973079	3.972793	4.004274	4.088417	4.102967	4.102706	4.102409	4.179124	4.178856	4.178596	4.140739	4.132416	4.149468	4.153730	4.148277	4.129808	4.221688	4.193646	4.169572	3.979226	3.964154	3.949127	3.948875	3.959622	3.992208	4.158682	4.158424	4.117844	4.091849	4.081000	4.080739	3.984298	3.971394	3.952755	3.950672	3.950423	3.998111	4.044260	4.147327	4.095620	4.040584	4.030624	3.897168	3.892705	3.884570
[truncated: 2,195 more rows]
[truncated: 1,310 more columns]
