# Supplementary material for: XYZ color data on the visual degradation of vegetables
Source: Data Brief. 2020 Jan 3;28:105079. doi: 10.1016/j.dib.2019.105079 (PMC7093819; doi:10.1016/j.dib.2019.105079)
Supplement: Multimedia component 1 [file mmc1.zip › cabbage8h.csv]

�O�h���lX
2.350457	2.374378	2.379400	2.379267	2.379134	2.368896	2.368763	2.370348	2.366770	2.362963	2.357679	2.357547	2.289450	2.284039	2.283912	2.350478	2.350345	2.350214	2.279418	2.279291	2.350672	2.381421	2.393111	2.391263	2.390211	2.389389	2.380985	2.322316	2.325936	2.325807	2.305103	2.304975	2.304846	2.315747	2.324791	2.326730	2.336463	2.358920	2.543857	2.558192	2.467244	2.456769	2.461627	2.538116	2.500229	2.498021	2.461916	2.460401	2.498144	2.568140
2.350600	2.374522	2.379543	2.393153	2.382913	2.370756	2.370622	2.369571	2.366911	2.363102	2.362969	2.325065	2.285450	2.284174	2.276924	2.280242	2.324738	2.293716	2.301858	2.301730	2.346212	2.381558	2.381424	2.390481	2.389658	2.385389	2.380890	2.372181	2.326986	2.325937	2.325807	2.305104	2.307043	2.313808	2.324920	2.328220	2.345163	2.537704	2.543997	2.555345	2.500374	2.492882	2.520155	2.538253	2.527770	2.498155	2.489785	2.486429	2.487934	2.503850
2.361017	2.360883	2.365904	2.372663	2.386271	2.382921	2.369845	2.367185	2.363375	2.363242	2.325333	2.325202	2.285584	2.284308	2.280504	2.280375	2.293978	2.293849	2.301992	2.301863	2.330904	2.346215	2.359257	2.363720	2.385887	2.385754	2.384931	2.384797	2.373897	2.328702	2.327652	2.327875	2.331210	2.331080	2.352104	2.381486	2.465482	2.535546	2.543906	2.545833	2.533068	2.532927	2.560199	2.560057	2.541297	2.527534	2.522461	2.493493	2.491284	2.482868
2.361160	2.361026	2.360893	2.372806	2.372672	2.370121	2.367229	2.358365	2.358231	2.335906	2.325470	2.325339	2.285719	2.285591	2.284313	2.292525	2.288948	2.290535	2.298219	2.301996	2.329322	2.346350	2.351364	2.359259	2.381427	2.381293	2.385066	2.384932	2.380890	2.380757	2.377864	2.329720	2.334769	2.350069	2.376235	2.381618	2.446763	2.532007	2.535542	2.545972	2.555483	2.562320	2.562177	2.562035	2.618424	2.595751	2.555392	2.551570	2.493484	2.487137
2.323497	2.323366	2.361035	2.360901	2.365921	2.341738	2.332873	2.358505	2.358370	2.363522	2.325608	2.315174	2.285853	2.285725	2.297613	2.292658	2.292528	2.298482	2.298352	2.301670	2.301540	2.320822	2.337848	2.344701	2.351676	2.376282	2.376148	2.385067	2.384932	2.380890	2.380755	2.378906	2.336614	2.350199	2.350067	2.378302	2.441611	2.517265	2.532002	2.535537	2.545968	2.562460	2.562316	2.624690	2.625002	2.618418	2.595742	2.595365	2.580963	2.487268
2.321800	2.321669	2.359339	2.359205	2.359070	2.333146	2.333012	2.332880	2.358510	2.358376	2.325056	2.315310	2.285988	2.297879	2.297748	2.301525	2.299327	2.300914	2.300783	2.300654	2.293628	2.312375	2.319673	2.325838	2.348148	2.351676	2.381428	2.390347	2.390211	2.386169	2.386033	2.380754	2.369324	2.369191	2.369056	2.378434	2.454769	2.486174	2.490860	2.530388	2.540673	2.548346	2.586445	2.624832	2.625144	2.624997	2.603237	2.595503	2.585697	2.574744
2.321941	2.321809	2.321676	2.359347	2.359211	2.333285	2.333151	2.333018	2.332425	2.332292	2.320137	2.301019	2.301577	2.301447	2.301330	2.301201	2.301177	2.301047	2.300916	2.300787	2.293760	2.321088	2.320955	2.320823	2.320690	2.346293	2.370758	2.375769	2.386438	2.386302	2.386166	2.386031	2.390033	2.389898	2.378699	2.378566	2.454904	2.455455	2.456004	2.460004	2.530381	2.540668	2.568421	2.587124	2.624826	2.622149	2.672910	2.601849	2.595491	2.578098
2.291145	2.291016	2.292603	2.292474	2.277885	2.312348	2.332830	2.332697	2.332563	2.320407	2.284206	2.284076	2.301713	2.302502	2.302370	2.311514	2.311612	2.301181	2.301050	2.300920	2.300788	2.324209	2.324076	2.320955	2.320822	2.348141	2.370892	2.370757	2.381196	2.362424	2.362288	2.386164	2.386028	2.390031	2.394263	2.396887	2.398465	2.455590	2.456139	2.459219	2.462506	2.484520	2.535371	2.566345	2.585045	2.652647	2.641537	2.633488	2.595628	2.578233
2.289216	2.289086	2.288954	2.282980	2.278251	2.278122	2.312352	2.312221	2.284602	2.284472	2.267165	2.267036	2.286392	2.301718	2.301586	2.310960	2.311747	2.301315	2.301183	2.301053	2.300921	2.328251	2.324209	2.324077	2.320954	2.348274	2.350437	2.381467	2.381330	2.362326	2.362421	2.362287	2.386160	2.390164	2.396005	2.397020	2.398597	2.398462	2.456962	2.456824	2.460800	2.484654	2.529068	2.528924	2.572075	2.603481	2.631709	2.602435	2.591396	2.513279
2.289355	2.289225	2.288863	2.283118	2.281606	2.278259	2.278127	2.282800	2.284278	2.284148	2.284476	2.280911	2.282848	2.301853	2.302640	2.311095	2.310961	2.298460	2.298327	2.301186	2.301054	2.328385	2.324572	2.324209	2.349814	2.348990	2.354143	2.359298	2.381464	2.367605	2.362553	2.367564	2.387672	2.387537	2.394298	2.394163	2.398729	2.398593	2.455383	2.457647	2.457506	2.484789	2.510226	2.527220	2.528913	2.465832	2.535269	2.588233	2.557247	2.518550
2.294651	2.289364	2.284075	2.281876	2.281744	2.281614	2.278263	2.306882	2.306748	2.307076	2.284611	2.286550	2.298440	2.327749	2.311361	2.311230	2.311096	2.298593	2.298461	2.298330	2.301187	2.328518	2.324704	2.329490	2.349948	2.354183	2.354276	2.359432	2.368333	2.367968	2.367831	2.369076	2.372370	2.389279	2.394431	2.394295	2.397147	2.398726	2.453447	2.456067	2.457640	2.459088	2.484653	2.510218	2.463804	2.463664	2.465821	2.535259	2.550251	2.518683
2.294790	2.289503	2.282144	2.282014	2.281881	2.281751	2.310830	2.310468	2.310794	2.310662	2.310527	2.310165	2.328018	2.336473	2.328670	2.311365	2.300928	2.300797	2.284859	2.298463	2.299019	2.326352	2.331367	2.329853	2.350311	2.354316	2.354179	2.360025	2.368466	2.368331	2.368654	2.372639	2.373192	2.394702	2.394564	2.397418	2.397280	2.397143	2.453581	2.453441	2.455933	2.484932	2.484787	2.484645	2.463937	2.463796	2.463652	2.475505	2.521721	2.521576
2.300186	2.298904	2.283299	2.282151	2.282018	2.281888	2.281755	2.311066	2.310931	2.310799	2.321013	2.348366	2.348229	2.360118	2.359980	2.336493	2.306582	2.303690	2.298957	2.298826	2.326619	2.331635	2.331500	2.353802	2.354584	2.354450	2.355462	2.360158	2.368599	2.368924	2.368786	2.372772	2.388761	2.394835	2.394696	2.397551	2.397412	2.438426	2.438285	2.455289	2.456066	2.485067	2.484921	2.476209	2.464069	2.463928	2.463784	2.463643	2.475492	2.490872
2.322676	2.322082	2.299598	2.282289	2.282155	2.282025	2.281892	2.285428	2.318888	2.323586	2.350939	2.350805	2.388839	2.388704	2.388565	2.388428	2.383919	2.347797	2.340299	2.371069	2.371389	2.371713	2.358779	2.356927	2.356789	2.356654	2.360427	2.360292	2.360154	2.369057	2.368919	2.388344	2.391885	2.391748	2.401690	2.406593	2.407143	2.409410	2.438878	2.439198	2.456200	2.426918	2.474771	2.475089	2.474944	2.464060	2.463915	2.463774	2.463630	2.475482
2.334316	2.327052	2.303187	2.303054	2.287449	2.282162	2.282028	2.293385	2.323857	2.342625	2.398890	2.446547	2.438123	2.437984	2.403488	2.406341	2.400450	2.389073	2.379961	2.389296	2.375419	2.379653	2.358914	2.358778	2.356923	2.360699	2.373444	2.373309	2.369260	2.377703	2.422171	2.417892	2.417749	2.417610	2.420690	2.422162	2.422019	2.422571	2.430438	2.438872	2.439189	2.439049	2.473800	2.475373	2.475228	2.464882	2.450338	2.455338	2.467213	2.480676
2.335148	2.332024	2.327055	2.303193	2.301338	2.282299	2.282165	2.319301	2.342898	2.347919	2.412778	2.438410	2.452010	2.441563	2.441419	2.409918	2.409776	2.454963	2.444515	2.444375	2.393663	2.393524	2.393383	2.374362	2.374682	2.377996	2.455958	2.455817	2.399045	2.426361	2.422307	2.437609	2.433323	2.420045	2.419903	2.419764	2.420542	2.421784	2.422561	2.423573	2.438862	2.439182	2.473934	2.473792	2.475361	2.459794	2.457348	2.458921	2.461538	2.481958
2.339661	2.339527	2.335018	2.334883	2.309177	2.301344	2.311521	2.330292	2.343362	2.351496	2.368540	2.438554	2.452155	2.452013	2.451868	2.459871	2.459726	2.456823	2.444657	2.444517	2.444372	2.411450	2.407875	2.410037	2.408370	2.444276	2.451725	2.455956	2.455811	2.455669	2.453452	2.453311	2.477184	2.473359	2.473212	2.473069	2.420676	2.420536	2.422694	2.422555	2.438995	2.439315	2.444924	2.473926	2.473780	2.475352	2.461495	2.461354	2.461669	2.500938
2.359808	2.359674	2.351566	2.349590	2.346919	2.326373	2.320253	2.332150	2.346938	2.351635	2.362081	2.438698	2.452299	2.452158	2.460157	2.460015	2.459869	2.456966	2.456820	2.445808	2.444513	2.438848	2.437784	2.422192	2.422048	2.421908	2.451863	2.456095	2.455949	2.455807	2.453590	2.453449	2.467028	2.473495	2.473348	2.473205	2.473058	2.465260	2.420525	2.421306	2.436262	2.439447	2.445057	2.474060	2.475628	2.484055	2.483908	2.483765	2.505895	2.552605
2.444218	2.444077	2.377864	2.370824	2.370222	2.367554	2.341629	2.352971	2.353752	2.360750	2.429241	2.430251	2.458426	2.458285	2.473601	2.473458	2.473310	2.478691	2.472613	2.445950	2.444654	2.438989	2.438613	2.437782	2.422186	2.422045	2.453383	2.453932	2.456087	2.453873	2.453727	2.453585	2.466014	2.463339	2.463192	2.464764	2.470661	2.470517	2.420658	2.420518	2.421756	2.437047	2.466048	2.474193	2.484332	2.484189	2.484041	2.506177	2.548872	2.550438
2.444367	2.444225	2.376046	2.370966	2.367833	2.367696	2.370086	2.372940	2.380501	2.427919	2.430535	2.458718	2.458571	2.460148	2.473746	2.478666	2.478979	2.483208	2.483062	2.466399	2.456585	2.454371	2.450773	2.438611	2.426448	2.423564	2.425031	2.454070	2.453923	2.453781	2.453864	2.452572	2.466151	2.463475	2.463328	2.463185	2.470797	2.470652	2.420790	2.422031	2.421888	2.437180	2.449036	2.474327	2.474180	2.484322	2.484174	2.506311	2.549007	2.548859
2.444515	2.430565	2.410812	2.410442	2.381730	2.374715	2.377104	2.381109	2.385800	2.428063	2.456244	2.459784	2.458716	2.460293	2.478955	2.501639	2.498958	2.483353	2.476991	2.474545	2.467031	2.464816	2.464668	2.451000	2.426816	2.425313	2.425168	2.426745	2.447196	2.447053	2.453771	2.452708	2.431970	2.420844	2.465305	2.465163	2.463172	2.417614	2.420923	2.422164	2.437454	2.440742	2.443128	2.457315	2.474313	2.484455	2.492877	2.492732	2.492583	2.492439
2.436378	2.430712	2.428845	2.410817	2.409521	2.384267	2.377707	2.378949	2.401735	2.449401	2.456390	2.458088	2.460580	2.474185	2.489730	2.509562	2.547207	2.496887	2.477135	2.474689	2.553507	2.491532	2.464809	2.433969	2.433822	2.426813	2.424950	2.419514	2.419368	2.447191	2.452987	2.438109	2.421119	2.420979	2.420833	2.465298	2.463307	2.420280	2.421055	2.441162	2.441016	2.445122	2.450732	2.457448	2.474446	2.484589	2.493011	2.492866	2.492715	2.492571
2.400405	2.429139	2.428992	2.428159	2.410816	2.409525	2.377849	2.378170	2.399576	2.423532	2.449398	2.457313	2.459804	2.484640	2.499955	2.540636	2.543919	2.541698	2.494581	2.493284	2.560560	2.491675	2.454982	2.434108	2.433961	2.433818	2.419791	2.411822	2.411215	2.426835	2.430601	2.431380	2.407207	2.421113	2.420967	2.465434	2.448129	2.449829	2.449681	2.448157	2.450542	2.451321	2.457724	2.462725	2.474580	2.476150	2.493144	2.492998	2.492848	2.492704
2.395026	2.394886	2.423152	2.428305	2.428158	2.421138	2.402523	2.402382	2.407762	2.423676	2.432584	2.449630	2.479635	2.499332	2.532307	2.540785	2.544067	2.541846	2.541233	2.551266	2.546505	2.553648	2.487753	2.454854	2.454705	2.454561	2.441286	2.411497	2.411350	2.410287	2.425587	2.416864	2.406420	2.406278	2.416576	2.426108	2.425961	2.449963	2.449815	2.450823	2.451597	2.456291	2.457857	2.470689	2.480011	2.474569	2.493277	2.493131	2.492980	2.492836
2.383429	2.383289	2.387978	2.421572	2.421424	2.421283	2.403127	2.408051	2.417084	2.424281	2.443042	2.449774	2.490874	2.525011	2.532455	2.538985	2.540549	2.541994	2.539537	2.546808	2.546652	2.536138	2.513657	2.487748	2.455305	2.454700	2.452478	2.441279	2.411946	2.411343	2.411196	2.407391	2.406553	2.409843	2.414994	2.414852	2.426095	2.448256	2.449949	2.451879	2.459793	2.461364	2.465822	2.482827	2.523831	2.521149	2.515698	2.515551	2.493113	2.492968
2.383573	2.383433	2.388122	2.387982	2.394053	2.405951	2.408337	2.417376	2.424566	2.424425	2.424277	2.443043	2.461801	2.490874	2.519848	2.533978	2.538978	2.539608	2.535078	2.534929	2.524409	2.519107	2.513800	2.487890	2.455445	2.455300	2.455150	2.452473	2.445642	2.416315	2.412734	2.412593	2.412445	2.411843	2.411695	2.411554	2.414838	2.414695	2.421458	2.452012	2.459927	2.461498	2.483107	2.524120	2.523967	2.521285	2.515832	2.515685	2.493246	2.493100
2.383718	2.383577	2.383430	2.388125	2.374910	2.394057	2.417663	2.424859	2.425862	2.425721	2.431791	2.431648	2.424130	2.461801	2.501179	2.520076	2.525997	2.531003	2.530848	2.524710	2.519400	2.519251	2.493332	2.457453	2.455584	2.414225	2.461969	2.457449	2.457298	2.427969	2.424387	2.413649	2.412579	2.411976	2.411828	2.411687	2.411538	2.414827	2.421591	2.445465	2.452688	2.458305	2.492022	2.521031	2.532881	2.532732	2.527969	2.527820	2.493378	2.493463
2.373037	2.372896	2.314764	2.314627	2.333405	2.388673	2.418268	2.432835	2.440057	2.439916	2.433778	2.433635	2.431643	2.467244	2.491154	2.506474	2.520067	2.520839	2.510375	2.504238	2.519544	2.493627	2.493474	2.455875	2.414505	2.418279	2.462109	2.461965	2.443366	2.443222	2.442381	2.441547	2.412713	2.412571	2.419794	2.419653	2.414436	2.414293	2.434733	2.438736	2.445449	2.452678	2.489161	2.521166	2.520575	2.524803	2.560683	2.558816	2.528029	2.493595
2.257549	2.290104	2.303387	2.303250	2.325022	2.348888	2.399495	2.435515	2.440203	2.441213	2.453099	2.452264	2.477900	2.489788	2.496049	2.491152	2.491920	2.495209	2.500211	2.494073	2.493918	2.493770	2.483310	2.445709	2.445559	2.455718	2.459483	2.459339	2.458957	2.443360	2.443209	2.430359	2.425059	2.423073	2.419929	2.419787	2.414568	2.435017	2.437401	2.438869	2.445582	2.447742	2.487913	2.518639	2.544719	2.544568	2.555647	2.558953	2.528163	2.528245
2.269731	2.269596	2.291483	2.303849	2.310617	2.349029	2.389502	2.425294	2.453539	2.453396	2.508266	2.570012	2.569852	2.547123	2.546965	2.545893	2.495502	2.500510	2.494365	2.494217	2.494061	2.492195	2.480016	2.449285	2.449133	2.455858	2.455705	2.459248	2.459095	2.443497	2.443346	2.431186	2.425886	2.425743	2.423058	2.474840	2.474686	2.460812	2.460659	2.445865	2.448020	2.476194	2.488048	2.518775	2.552922	2.549083	2.555784	2.559088	2.543959	2.532528
2.352062	2.294528	2.294386	2.302298	2.312599	2.350783	2.360404	2.429816	2.453685	2.520782	2.558916	2.582836	2.640403	2.631651	2.593670	2.552830	2.540353	2.500654	2.500270	2.500121	2.499966	2.482615	2.461260	2.461114	2.449272	2.449126	2.455844	2.455700	2.459234	2.459088	2.443483	2.443340	2.431171	2.427595	2.427444	2.431632	2.463628	2.460947	2.460793	2.462030	2.471328	2.471182	2.476175	2.488036	2.553059	2.552907	2.552748	2.544252	2.548243	2.532662
2.352205	2.303884	2.300745	2.300840	2.304598	2.318240	2.368981	2.405191	2.447611	2.527811	2.538433	2.588520	2.643005	2.635244	2.631641	2.628046	2.552820	2.540349	2.500645	2.500266	2.486363	2.467315	2.463706	2.461255	2.449412	2.449266	2.455753	2.455608	2.455454	2.455308	2.439702	2.439558	2.434741	2.434597	2.434445	2.434302	2.431615	2.463617	2.463463	2.462164	2.462012	2.471317	2.471163	2.448716	2.488017	2.553043	2.552884	2.548537	2.548378	2.532797
2.314487	2.304024	2.301576	2.301439	2.302678	2.328289	2.379445	2.405105	2.447757	2.520020	2.528266	2.567667	2.643160	2.635399	2.635233	2.635075	2.628034	2.583044	2.504247	2.500640	2.500253	2.468379	2.468226	2.463700	2.461241	2.456276	2.455891	2.455747	2.455593	2.455446	2.455293	2.439695	2.434646	2.434732	2.434580	2.434668	2.434516	2.466058	2.463598	2.463451	2.462146	2.461999	2.471297	2.471150	2.549902	2.553180	2.557400	2.557248	2.548513	2.532931
2.338722	2.338583	2.301715	2.301579	2.388784	2.371439	2.379588	2.379447	2.456503	2.520170	2.527956	2.586273	2.642855	2.642467	2.635387	2.635228	2.595526	2.583193	2.576808	2.504473	2.506034	2.501169	2.478677	2.478529	2.478374	2.470708	2.470553	2.455885	2.455731	2.458812	2.455430	2.431246	2.434782	2.434867	2.453829	2.453685	2.467262	2.467115	2.466038	2.463586	2.470296	2.468996	2.472990	2.527896	2.557850	2.557697	2.557537	2.557384	2.533215	2.533065
2.421739	2.338725	2.338577	2.339022	2.367342	2.370890	2.371433	2.379590	2.456650	2.516881	2.528106	2.588146	2.624095	2.641134	2.640737	2.638734	2.595677	2.590219	2.590057	2.582335	2.533675	2.503032	2.502875	2.502725	2.501920	2.484592	2.471155	2.470549	2.459097	2.458950	2.458103	2.432996	2.435149	2.435003	2.453965	2.515619	2.515460	2.515309	2.515150	2.514999	2.473428	2.473280	2.473124	2.539608	2.540833	2.557834	2.557673	2.557520	2.557359	2.552063
2.424652	2.345551	2.341024	2.341575	2.365410	2.367345	2.371575	2.379733	2.475186	2.515647	2.522032	2.588300	2.590902	2.624094	2.641122	2.640733	2.635368	2.640913	2.640285	2.590051	2.576787	2.576632	2.556288	2.540670	2.508935	2.510192	2.489419	2.484892	2.484274	2.472828	2.472671	2.458787	2.435284	2.435139	2.438650	2.515757	2.516059	2.515908	2.515287	2.473948	2.473793	2.473645	2.520046	2.539745	2.540969	2.557972	2.557810	2.557656	2.557494	2.565917
2.425030	2.352364	2.345546	2.365703	2.366936	2.367487	2.373331	2.446971	2.469109	2.513031	2.572062	2.578364	2.584177	2.627014	2.645762	2.642836	2.645837	2.643601	2.640437	2.590200	2.583160	2.576779	2.556434	2.558355	2.509309	2.513771	2.510176	2.508310	2.508152	2.503160	2.491701	2.480965	2.467070	2.436889	2.436735	2.503546	2.517120	2.526424	2.526264	2.477515	2.477360	2.520111	2.533807	2.541265	2.543874	2.543721	2.557946	2.557792	2.557630	2.566053
2.461743	2.371688	2.371537	2.368612	2.368462	2.373624	2.373474	2.388550	2.455493	2.511797	2.523342	2.531030	2.584329	2.627169	2.642478	2.639552	2.635674	2.643755	2.640359	2.590349	2.586621	2.569277	2.558656	2.536162	2.540382	2.511839	2.513755	2.558271	2.508294	2.503300	2.503142	2.499995	2.480947	2.443022	2.438024	2.518906	2.532480	2.529791	2.526402	2.525789	2.520400	2.534106	2.556335	2.544171	2.544010	2.543858	2.548843	2.557929	2.566342	2.566189
2.471669	2.459209	2.409548	2.417087	2.418653	2.418509	2.373616	2.423105	2.455640	2.480981	2.522108	2.577728	2.584482	2.620445	2.627156	2.641320	2.646143	2.643908	2.640511	2.614565	2.588488	2.564269	2.538304	2.538151	2.540526	2.540373	2.542748	2.513749	2.508435	2.508285	2.539042	2.534970	2.530888	2.518715	2.509969	2.532781	2.532620	2.532468	2.529770	2.529618	2.529459	2.550002	2.556704	2.549456	2.544147	2.547426	2.560987	2.566642	2.565325	2.563787
2.471820	2.467751	2.467593	2.433021	2.425948	2.418654	2.424034	2.437016	2.458093	2.478592	2.549782	2.577880	2.584635	2.620599	2.642788	2.655232	2.646297	2.646137	2.643892	2.621592	2.588636	2.542071	2.541910	2.540834	2.540671	2.543055	2.532583	2.534508	2.534346	2.539347	2.570103	2.569949	2.557276	2.539462	2.523845	2.532922	2.532760	2.532608	2.532446	2.535293	2.555730	2.564158	2.563994	2.563840	2.563678	2.589260	2.589094	2.569547	2.566614	2.566461
2.468050	2.467901	2.467743	2.467594	2.433013	2.432869	2.440750	2.442910	2.478887	2.513149	2.548088	2.557390	2.613990	2.625787	2.650388	2.651947	2.646451	2.644213	2.641507	2.620359	2.583628	2.542217	2.542055	2.541901	2.541738	2.536326	2.536163	2.536011	2.539182	2.549336	2.564863	2.564710	2.547370	2.547216	2.548668	2.534779	2.534617	2.534464	2.556185	2.556031	2.591915	2.591758	2.619194	2.623189	2.610796	2.640873	2.640703	2.587331	2.584396	2.570519
2.466816	2.466667	2.467893	2.467744	2.467585	2.441053	2.443204	2.486078	2.513449	2.548403	2.548239	2.555927	2.600382	2.612267	2.625081	2.650718	2.643165	2.641829	2.631448	2.617071	2.611744	2.566429	2.536433	2.536279	2.536115	2.534577	2.527539	2.533848	2.533684	2.534557	2.544701	2.548932	2.547512	2.548973	2.548809	2.552091	2.551928	2.573659	2.640577	2.604367	2.604201	2.619504	2.619336	2.619179	2.619013	2.610779	2.616823	2.615972	2.615803	2.584378
2.466967	2.466818	2.468042	2.467893	2.467734	2.527261	2.541451	2.541296	2.548015	2.547862	2.548389	2.548234	2.580458	2.600379	2.616634	2.625075	2.625072	2.633384	2.633214	2.633053	2.611894	2.577688	2.562028	2.560488	2.558937	2.531721	2.519528	2.509223	2.491314	2.503853	2.529459	2.543434	2.547192	2.547500	2.547335	2.552233	2.572572	2.591100	2.604667	2.604509	2.604343	2.605901	2.606656	2.616321	2.617770	2.613920	2.624579	2.616804	2.634814	2.615785
2.467117	2.468352	2.468192	2.468042	2.526411	2.538307	2.538142	2.541218	2.541053	2.547783	2.547848	2.572472	2.591228	2.616958	2.616788	2.625228	2.632608	2.635382	2.633366	2.633205	2.587974	2.577836	2.562175	2.560634	2.533738	2.531865	2.509516	2.508441	2.490300	2.492455	2.503831	2.504835	2.498751	2.543257	2.543092	2.549143	2.586553	2.588011	2.604810	2.609802	2.609635	2.606043	2.605874	2.607101	2.616065	2.614061	2.624719	2.635817	2.693285	2.693122
2.467268	2.467579	2.468342	2.468192	2.520900	2.531076	2.534602	2.538139	2.541204	2.548165	2.548229	2.555418	2.591380	2.601377	2.616941	2.616782	2.632761	2.632601	2.630079	2.605844	2.590199	2.565948	2.562321	2.538433	2.535036	2.527162	2.508735	2.505121	2.486054	2.492595	2.503971	2.508206	2.509197	2.509045	2.543232	2.546515	2.580694	2.590406	2.601722	2.609945	2.609777	2.606185	2.606015	2.605857	2.605358	2.613048	2.630038	2.693334	2.690457	2.689833
2.506087	2.505933	2.466876	2.526987	2.526217	2.531228	2.531061	2.538290	2.541586	2.551586	2.558303	2.559492	2.559325	2.601530	2.613402	2.615319	2.615149	2.629314	2.607770	2.602451	2.602281	2.597736	2.565929	2.564849	2.538411	2.535024	2.515108	2.508723	2.489656	2.495273	2.504112	2.508346	2.509337	2.509184	2.543373	2.548373	2.580836	2.587547	2.594995	2.604244	2.609226	2.609067	2.601510	2.609431	2.609262	2.622502	2.664500	2.696940	2.696533	2.645829
2.542405	2.506085	2.510980	2.527139	2.526368	2.526214	2.531212	2.538442	2.552815	2.552662	2.552495	2.559223	2.565707	2.593081	2.603590	2.603431	2.620840	2.616861	2.607920	2.607761	2.607589	2.606482	2.606313	2.568331	2.567700	2.538862	2.521252	2.508223	2.495566	2.495413	2.504252	2.508487	2.508323	2.543681	2.543514	2.548514	2.587848	2.587689	2.595830	2.597518	2.609369	2.603668	2.603498	2.603338	2.621417	2.622742	2.687783	2.697084	2.693475	2.657052
2.521892	2.509681	2.511131	2.510977	2.510812	2.478160	2.526198	2.538593	2.552968	2.552814	2.570189	2.583801	2.583633	2.580120	2.614361	2.614202	2.622714	2.628257	2.623008	2.618230	2.611178	2.611017	2.610848	2.606301	2.605667	2.564457	2.540224	2.519445	2.504479	2.504326	2.504392	2.508627	2.527361	2.539463	2.543655	2.572702	2.572532	2.596143	2.597819	2.597660	2.593797	2.603809	2.603638	2.603478	2.601008	2.603157	2.681031	2.684329	2.693388	2.693225
2.509988	2.509833	2.509667	2.511128	2.481691	2.481541	2.498823	2.540044	2.553120	2.605923	2.584111	2.583955	2.585507	2.619765	2.614746	2.628118	2.632958	2.632796	2.632625	2.632463	2.673563	2.622942	2.610997	2.606219	2.606046	2.588694	2.588523	2.548295	2.522347	2.522193	2.526876	2.528823	2.527733	2.540528	2.547232	2.572844	2.597368	2.601134	2.600963	2.597802	2.597633	2.605798	2.603779	2.613326	2.603457	2.603296	2.654611	2.664376	2.672282	2.686834
2.459248	2.457373	2.457211	2.482004	2.490844	2.491617	2.508900	2.548276	2.606236	2.606078	2.603975	2.608203	2.664820	2.660273	2.660097	2.652210	2.652035	2.669074	2.676288	2.675972	2.694713	2.673553	2.640117	2.639955	2.622588	2.622427	2.620176	2.602828	2.533906	2.534804	2.546668	2.561233	2.551135	2.547541	2.550375	2.608998	2.629439	2.628816	2.608034	2.607874	2.607705	2.600156	2.619402	2.615776	2.613295	2.603435	2.639567	2.664517	2.666187	2.666025
2.457674	2.457523	2.457359	2.472215	2.491918	2.491998	2.492064	2.548429	2.601227	2.604302	2.609294	2.662383	2.660590	2.660429	2.660253	2.675575	2.675397	2.676618	2.676443	2.700359	2.697409	2.697242	2.678150	2.657301	2.657125	2.622576	2.622402	2.621550	2.622762	2.614008	2.615452	2.586080	2.561207	2.557614	2.557445	2.598836	2.629584	2.628961	2.664854	2.664690	2.664516	2.631727	2.624162	2.622846	2.615745	2.613274	2.645712	2.645548	2.647451	2.647289
2.472602	2.464368	2.464204	2.492234	2.492068	2.492379	2.492214	2.508225	2.560526	2.609622	2.661088	2.703954	2.703774	2.696912	2.733479	2.675731	2.675553	2.676774	2.676599	2.700515	2.720975	2.714827	2.714417	2.678138	2.657276	2.622725	2.622551	2.622392	2.666909	2.668823	2.668876	2.648092	2.580280	2.561193	2.561023	2.598518	2.608653	2.629106	2.665000	2.664836	2.699007	2.698840	2.623150	2.622988	2.622815	2.618564	2.630404	2.629086	2.644357	2.647429
2.472753	2.472601	2.491384	2.491230	2.502552	2.502862	2.511009	2.518707	2.560679	2.652816	2.661246	2.704114	2.703240	2.697071	2.700585	2.674964	2.675710	2.676930	2.680195	2.721314	2.721132	2.717523	2.714803	2.693769	2.672569	2.657263	2.622700	2.660362	2.667059	2.668973	2.669026	2.732450	2.726492	2.624711	2.593277	2.598663	2.608798	2.608637	2.665147	2.664981	2.699154	2.698987	2.683391	2.623129	2.622957	2.622794	2.618529	2.629226	2.629050	2.641232
2.490132	2.491701	2.491535	2.501715	2.503165	2.504399	2.526659	2.556153	2.582397	2.652974	2.671733	2.704274	2.703400	2.697229	2.686722	2.679925	2.675866	2.677086	2.680350	2.721471	2.721289	2.721120	2.720247	2.718230	2.700235	2.672324	2.660674	2.660512	2.662053	2.669123	2.732540	2.726828	2.726413	2.726473	2.626067	2.609116	2.608942	2.644856	2.665293	2.665128	2.699301	2.699133	2.692083	2.630202	2.630029	2.622936	2.613518	2.617350	2.627803	2.627641
2.492007	2.491853	2.502022	2.501867	2.503316	2.528998	2.542605	2.578566	2.603213	2.657940	2.704602	2.703741	2.696398	2.696232	2.686879	2.678234	2.676022	2.675856	2.679120	2.714005	2.713822	2.720583	2.720402	2.719079	2.712427	2.672477	2.669422	2.660662	2.660483	2.658572	2.658392	2.658230	2.658051	2.657885	2.707538	2.711299	2.645166	2.645002	2.644825	2.665273	2.699447	2.699280	2.699098	2.698931	2.642091	2.640309	2.628051	2.618645	2.624740	2.627780
2.492159	2.492005	2.502174	2.502019	2.529305	2.542928	2.544479	2.572253	2.599211	2.604344	2.697138	2.696970	2.696787	2.689736	2.687036	2.676542	2.670402	2.670236	2.669134	2.667788	2.708895	2.713808	2.719403	2.719234	2.719050	2.684666	2.671293	2.660813	2.657167	2.652149	2.653689	2.658378	2.658198	2.658033	2.676756	2.697702	2.680338	2.642375	2.642197	2.672290	2.706527	2.706358	2.703172	2.703005	2.700745	2.654220	2.642288	2.640044	2.630623	2.627919
2.488615	2.492157	2.491989	2.502863	2.529457	2.543082	2.544632	2.568017	2.590041	2.594041	2.604323	2.697129	2.696946	2.697704	2.690636	2.676699	2.670558	2.670391	2.668827	2.667942	2.703890	2.713964	2.683436	2.695309	2.695127	2.685974	2.681197	2.662118	2.660783	2.652298	2.653837	2.653674	2.658346	2.646150	2.658000	2.676739	2.680486	2.680319	2.669829	2.693112	2.706674	2.706506	2.706323	2.706155	2.704357	2.678401	2.653986	2.649429	2.635616	2.631293
2.488767	2.488612	2.492140	2.500599	2.542467	2.544033	2.567176	2.583671	2.585575	2.590036	2.604478	2.697288	2.700801	2.700635	2.700451	2.679628	2.687814	2.687647	2.673809	2.672256	2.709128	2.687698	2.683590	2.695463	2.695281	2.689566	2.688228	2.681184	2.662089	2.660767	2.653986	2.653822	2.658032	2.658328	2.658147	2.661912	2.661732	2.670157	2.689298	2.693490	2.707053	2.706884	2.706701	2.706301	2.706121	2.704334	2.688665	2.653269	2.637373	2.633281
2.488919	2.488763	2.488594	2.542100	2.543649	2.578638	2.578462	2.581745	2.626346	2.630343	2.632288	2.637438	2.700960	2.706571	2.685730	2.691157	2.690975	2.726948	2.723762	2.721949	2.721764	2.721363	2.702026	2.698622	2.698439	2.693186	2.688380	2.688214	2.686311	2.663098	2.658525	2.653970	2.653788	2.658476	2.658757	2.658593	2.661879	2.670304	2.693806	2.707382	2.731251	2.712117	2.711933	2.706679	2.752633	2.752461	2.704296	2.688641	2.658478	2.637351
2.456326	2.469959	2.471514	2.488590	2.542080	2.543646	2.578616	2.581899	2.619613	2.619450	2.623430	2.632279	2.623641	2.629258	2.642851	2.691315	2.727278	2.744318	2.742851	2.737594	2.737407	2.721751	2.703800	2.703631	2.698593	2.691490	2.690844	2.688366	2.688182	2.686294	2.685417	2.683806	2.654398	2.654231	2.658904	2.658740	2.662025	2.669950	2.692104	2.731583	2.739989	2.744903	2.744715	2.766872	2.761600	2.761195	2.752421	2.704271	2.679816	2.677339
2.456476	2.456323	2.471664	2.523201	2.538535	2.543799	2.581523	2.598585	2.605296	2.619605	2.619425	2.588264	2.612008	2.620630	2.636766	2.687599	2.744650	2.743195	2.737925	2.737752	2.737565	2.737393	2.722881	2.703786	2.698747	2.691643	2.690996	2.684689	2.690053	2.691603	2.691419	2.688478	2.654546	2.654378	2.657664	2.662354	2.670264	2.670097	2.692252	2.707547	2.738982	2.745052	2.804985	2.804809	2.799301	2.799124	2.752568	2.696555	2.695676	2.700660
2.456626	2.456473	2.520066	2.519908	2.542386	2.543952	2.598905	2.605631	2.605451	2.605520	2.600636	2.600471	2.602373	2.630166	2.642986	2.687756	2.731196	2.734467	2.736002	2.735831	2.775221	2.777127	2.737365	2.700473	2.700288	2.700119	2.692868	2.684841	2.686376	2.691755	2.691569	2.688628	2.682200	2.682030	2.684650	2.662502	2.665555	2.670244	2.692400	2.692231	2.716796	2.757856	2.805136	2.799641	2.799451	2.799274	2.785343	2.743061	2.718834	2.704104
2.456777	2.485923	2.520219	2.520060	2.540564	2.588649	2.588470	2.598895	2.598715	2.598785	2.600327	2.602706	2.604144	2.608606	2.636151	2.651760	2.687729	2.687560	2.733849	2.733677	2.757581	2.740198	2.733361	2.735038	2.700442	2.701993	2.737743	2.726937	2.685833	2.687050	2.688945	2.687390	2.687205	2.688422	2.686879	2.662649	2.665703	2.667616	2.670208	2.717128	2.716944	2.758006	2.758046	2.777461	2.799601	2.799424	2.799230	2.744924	2.716434	2.701009
2.486230	2.486074	2.520372	2.541670	2.584573	2.584412	2.584463	2.584760	2.591979	2.591818	2.591869	2.602859	2.604297	2.608760	2.617366	2.625810	2.646878	2.685635	2.731927	2.731754	2.723934	2.730644	2.730457	2.723402	2.734774	2.734601	2.737898	2.729171	2.728981	2.728807	2.687708	2.687541	2.688742	2.691809	2.688185	2.666034	2.667238	2.667763	2.714673	2.754387	2.754893	2.751282	2.758195	2.758021	2.787727	2.799573	2.777875	2.717692	2.713340	2.713171
2.527754	2.527594	2.522794	2.531483	2.541646	2.581120	2.581171	2.581007	2.536498	2.581382	2.590404	2.590239	2.598670	2.578458	2.581979	2.581816	2.624626	2.683017	2.704543	2.702136	2.703669	2.723917	2.723730	2.722169	2.721980	2.732851	2.737821	2.737650	2.729134	2.728960	2.730156	2.687690	2.688891	2.691959	2.678019	2.670976	2.667385	2.674785	2.715978	2.754538	2.755043	2.754868	2.751637	2.751462	2.755668	2.779836	2.764282	2.717836	2.717648	2.710770
2.527299	2.521966	2.521791	2.522786	2.531459	2.531300	2.531124	2.536363	2.536649	2.540190	2.581354	2.588079	2.572989	2.576066	2.578430	2.578267	2.615991	2.670915	2.690593	2.702292	2.703824	2.703421	2.722498	2.722324	2.722134	2.726124	2.732815	2.737804	2.737613	2.730500	2.730309	2.692306	2.687653	2.691414	2.691227	2.664647	2.670938	2.702565	2.760877	2.755382	2.755193	2.750623	2.751785	2.751610	2.751420	2.766242	2.764430	2.740308	2.731690	2.729668
2.527452	2.522120	2.521943	2.499349	2.480214	2.521530	2.525747	2.531114	2.531168	2.539416	2.555668	2.555505	2.576378	2.578762	2.578582	2.612857	2.616143	2.671071	2.670886	2.678526	2.684815	2.703576	2.703390	2.723867	2.692704	2.706297	2.719206	2.732798	2.732607	2.725493	2.692625	2.692456	2.687109	2.687631	2.675409	2.675241	2.675054	2.710614	2.754088	2.753913	2.750947	2.750772	2.751934	2.747131	2.762403	2.764771	2.759522	2.759346	2.731701	2.704578
2.481055	2.475115	2.472860	2.460802	2.460628	2.495934	2.521504	2.531265	2.531319	2.535324	2.540315	2.556350	2.561028	2.578914	2.582203	2.616479	2.616296	2.636791	2.648659	2.659745	2.684507	2.703732	2.703544	2.693047	2.679091	2.678921	2.706261	2.708867	2.675993	2.695972	2.692775	2.692606	2.687258	2.700736	2.675556	2.675389	2.675201	2.700815	2.708723	2.751287	2.751096	2.748839	2.748646	2.747279	2.747088	2.746913	2.746719	2.732964	2.666583	2.661788
2.481207	2.481048	2.407859	2.406087	2.449009	2.471955	2.521654	2.527970	2.531470	2.532237	2.532058	2.537064	2.545986	2.553230	2.582355	2.604578	2.616449	2.636944	2.648813	2.678604	2.707040	2.706867	2.706679	2.703063	2.692317	2.678379	2.678885	2.676332	2.676144	2.698336	2.692926	2.692756	2.701590	2.697978	2.692631	2.675536	2.675349	2.680268	2.708640	2.708467	2.749395	2.748987	2.747637	2.743990	2.743534	2.725077	2.688515	2.666912	2.662096	2.661928
2.484365	2.484207	2.472636	2.456501	2.472259	2.474857	2.475376	2.515907	2.527943	2.531230	2.526193	2.526031	2.536804	2.549447	2.579036	2.604730	2.604547	2.649150	2.649660	2.678758	2.700948	2.706790	2.708323	2.725360	2.725168	2.692298	2.678343	2.676484	2.676296	2.676125	2.688116	2.692906	2.701047	2.698129	2.684183	2.684015	2.680586	2.691060	2.690871	2.708615	2.706576	2.731256	2.730601	2.743443	2.740938	2.726646	2.688658	2.657566	2.662237	2.662069
2.532275	2.496428	2.496252	2.492853	2.482334	2.482178	2.478301	2.519990	2.523258	2.519629	2.522640	2.526180	2.526001	2.541961	2.575253	2.584189	2.604699	2.605226	2.649814	2.649644	2.678723	2.706946	2.711921	2.728525	2.728331	2.725147	2.692260	2.680640	2.675289	2.666093	2.665673	2.686377	2.689426	2.692493	2.684332	2.684163	2.686983	2.686811	2.691020	2.709689	2.708442	2.707112	2.730054	2.743591	2.743399	2.703110	2.676775	2.613737	2.574046	2.573884
2.534512	2.526714	2.536059	2.534739	2.492827	2.484411	2.522154	2.523588	2.523409	2.516076	2.493497	2.493337	2.522704	2.525990	2.567768	2.579173	2.583259	2.605378	2.605197	2.649797	2.691781	2.707101	2.728856	2.728680	2.728487	2.697333	2.692413	2.673316	2.673126	2.669252	2.666054	2.686527	2.686336	2.687551	2.685573	2.691190	2.686899	2.686960	2.709118	2.711556	2.707433	2.708776	2.722332	2.725397	2.704586	2.678497	2.614045	2.591544	2.574183	2.572632
2.527030	2.526868	2.536212	2.534892	2.557123	2.556962	2.556779	2.525590	2.520782	2.493822	2.483306	2.483146	2.500892	2.519684	2.522512	2.568990	2.581687	2.583244	2.605348	2.649950	2.659223	2.708877	2.727623	2.728836	2.697660	2.695766	2.669761	2.666584	2.673277	2.669401	2.666203	2.686676	2.686485	2.686311	2.680630	2.685552	2.691149	2.706450	2.706258	2.707769	2.689756	2.689582	2.699701	2.713274	2.690842	2.653890	2.614184	2.591682	2.591498	2.574157
2.520010	2.492255	2.521518	2.536874	2.554037	2.555958	2.556932	2.524584	2.518849	2.477149	2.483453	2.483293	2.501039	2.519831	2.519883	2.522497	2.539677	2.543449	2.543504	2.609035	2.655932	2.659205	2.674412	2.696618	2.696425	2.697640	2.695727	2.692547	2.688651	2.671272	2.671082	2.686826	2.686634	2.679580	2.679389	2.680608	2.689213	2.691124	2.708125	2.704479	2.692680	2.689727	2.696409	2.688790	2.681726	2.611269	2.607451	2.607283	2.591635	2.574294
2.486467	2.481909	2.481731	2.514332	2.512532	2.512372	2.519342	2.519179	2.501584	2.477297	2.483600	2.483440	2.500492	2.519980	2.519799	2.464743	2.504470	2.543135	2.543652	2.548655	2.611316	2.611148	2.672944	2.672772	2.685235	2.685061	2.685331	2.685160	2.683246	2.671422	2.671231	2.688365	2.686783	2.679729	2.679537	2.679367	2.679175	2.689188	2.687607	2.694902	2.692397	2.692650	2.689678	2.678622	2.606253	2.599210	2.601570	2.585939	2.574593	2.574430
2.453906	2.453747	2.453571	2.464892	2.464715	2.466745	2.507943	2.507085	2.500009	2.486061	2.477265	2.477104	2.477157	2.477000	2.464815	2.468129	2.491401	2.513021	2.543106	2.552248	2.605448	2.644015	2.643829	2.663201	2.663009	2.682666	2.682473	2.682301	2.663873	2.651024	2.671381	2.690136	2.688322	2.679878	2.631524	2.631358	2.631170	2.679148	2.678029	2.677856	2.694858	2.692368	2.689164	2.650117	2.606392	2.585601	2.574434	2.572548	2.568709	2.574567
2.454056	2.453896	2.385868	2.387439	2.444171	2.444015	2.466020	2.477311	2.477131	2.478594	2.473244	2.461611	2.461433	2.461277	2.469713	2.478583	2.488768	2.499998	2.535382	2.551702	2.605598	2.638147	2.635182	2.634085	2.633895	2.660440	2.682624	2.668684	2.644398	2.644921	2.669909	2.688665	2.688471	2.621538	2.621350	2.579905	2.579720	2.580347	2.647224	2.647053	2.677812	2.692514	2.672351	2.656476	2.596792	2.585739	2.582908	2.582740	2.582553	2.562198
2.454204	2.386185	2.386013	2.387583	2.444318	2.444162	2.443754	2.460218	2.472107	2.473570	2.459601	2.459441	2.461578	2.461421	2.461243	2.471781	2.478549	2.481861	2.499967	2.514625	2.524112	2.602801	2.632554	2.628939	2.628749	2.645098	2.669005	2.668834	2.638988	2.638816	2.644878	2.664794	2.664601	2.621684	2.621495	2.580048	2.580424	2.580258	2.609306	2.607313	2.607128	2.653279	2.653086	2.653840	2.591141	2.590973	2.585690	2.584595	2.579679	2.562333
2.455743	2.454194	2.390198	2.391177	2.391005	2.444309	2.443900	2.437952	2.433838	2.433681	2.436978	2.445437	2.447344	2.449503	2.413140	2.415068	2.416746	2.478532	2.498389	2.509677	2.516385	2.551953	2.599988	2.629090	2.627509	2.644553	2.644361	2.639329	2.639137	2.638964	2.645025	2.658059	2.665907	2.621830	2.621641	2.603115	2.602927	2.602758	2.596317	2.598857	2.607269	2.621138	2.637710	2.648191	2.591281	2.591112	2.590924	2.585659	2.566570	2.554380
2.458209	2.458049	2.454420	2.391322	2.391149	2.444224	2.436635	2.428370	2.430045	2.431741	2.433649	2.439048	2.441186	2.434137	2.415366	2.416136	2.416887	2.455643	2.500156	2.509822	2.519541	2.552100	2.579472	2.610631	2.610441	2.610271	2.622132	2.625707	2.639285	2.639112	2.645174	2.657976	2.658014	2.620354	2.606303	2.606138	2.604791	2.604622	2.598179	2.595560	2.598377	2.590330	2.621086	2.591263	2.601733	2.591251	2.591062	2.580447	2.554678	2.554514
2.479317	2.461904	2.454569	2.452556	2.444527	2.441823	2.436781	2.436621	2.432042	2.432812	2.437627	2.439785	2.434436	2.436365	2.437114	2.417204	2.420734	2.455787	2.502024	2.516859	2.516676	2.519524	2.579620	2.610780	2.602019	2.601849	2.601658	2.610530	2.618250	2.636480	2.637909	2.637739	2.637546	2.563722	2.607143	2.613927	2.691144	2.682165	2.609630	2.607739	2.595516	2.549204	2.549017	2.588390	2.582755	2.579551	2.579363	2.576646	2.577153	2.554650
2.479468	2.458603	2.458424	2.452704	2.450441	2.444518	2.441791	2.441631	2.444232	2.442352	2.442173	2.445025	2.444846	2.439520	2.424916	2.424758	2.424582	2.451992	2.478050	2.503729	2.503546	2.508550	2.512973	2.569638	2.596607	2.596436	2.596245	2.538740	2.538554	2.546033	2.636434	2.637886	2.553374	2.566182	2.614238	2.646759	2.691292	2.682312	2.671690	2.609601	2.566423	2.566256	2.542277	2.542110	2.521298	2.522986	2.575233	2.576783	2.576594	2.577124
2.458914	2.458753	2.455562	2.455170	2.452673	2.450431	2.447600	2.444557	2.444378	2.442497	2.445329	2.448876	2.450782	2.424772	2.423335	2.423178	2.424724	2.472811	2.472634	2.473168	2.498825	2.503829	2.507557	2.526337	2.564036	2.596583	2.539047	2.538884	2.538697	2.546176	2.545989	2.550228	2.553517	2.566325	2.611372	2.646906	2.691440	2.682459	2.652915	2.647581	2.609556	2.566395	2.546121	2.542247	2.521433	2.521268	2.528961	2.575202	2.576731	2.577260
2.459064	2.458903	2.455711	2.455318	2.453979	2.449651	2.448313	2.446428	2.444523	2.444598	2.445938	2.451107	2.450927	2.425379	2.425202	2.425043	2.473117	2.472955	2.473473	2.473311	2.473130	2.498806	2.498626	2.498462	2.506263	2.540537	2.539191	2.539027	2.538839	2.538672	2.546131	2.545967	2.514803	2.527384	2.568830	2.647053	2.691589	2.691412	2.663488	2.647725	2.647533	2.600488	2.557308	2.546323	2.539262	2.529283	2.529096	2.539244	2.575844	2.577397
2.468665	2.459053	2.458872	2.456162	2.455286	2.453970	2.449618	2.448530	2.448350	2.474057	2.451255	2.451252	2.451072	2.466429	2.466711	2.466550	2.473262	2.473099	2.472921	2.473454	2.473273	2.473110	2.472932	2.498605	2.506405	2.506240	2.520393	2.539170	2.538982	2.538814	2.540248	2.509103	2.513321	2.523353	2.568279	2.633435	2.648993	2.677005	2.671050	2.653029	2.652837	2.639853	2.589790	2.552023	2.544961	2.531040	2.540936	2.540770	2.576675	2.575814
2.468816	2.461751	2.462497	2.462336	2.471192	2.473121	2.461352	2.452385	2.495059	2.474204	2.474021	2.451239	2.466733	2.466574	2.487540	2.488536	2.487193	2.492199	2.489238	2.472902	2.473415	2.473253	2.473074	2.478643	2.497141	2.494891	2.505038	2.520372	2.539124	2.538956	2.507783	2.507621	2.513461	2.521640	2.554283	2.604392	2.633387	2.643867	2.671196	2.671021	2.671899	2.648169	2.591089	2.554807	2.549464	2.549296	2.549108	2.548940	2.577276	2.577110
2.434450	2.434291	2.462647	2.469206	2.473428	2.473270	2.473089	2.531387	2.519611	2.495045	2.474167	2.474133	2.465951	2.466720	2.488846	2.492390	2.490221	2.489563	2.489383	2.489218	2.478032	2.456012	2.471594	2.478322	2.491917	2.497119	2.496933	2.526541	2.526354	2.520161	2.507923	2.507761	2.514065	2.521780	2.523779	2.534405	2.589277	2.635668	2.647088	2.684757	2.684562	2.652948	2.560407	2.556799	2.556614	2.556388	2.555735	2.567600	2.567410	2.580724
2.419070	2.433049	2.446339	2.469356	2.473578	2.540702	2.559489	2.559320	2.531351	2.498902	2.476168	2.474279	2.460302	2.465938	2.468305	2.488827	2.490366	2.489708	2.489527	2.489362	2.472612	2.467280	2.467100	2.471573	2.492059	2.497261	2.497075	2.526221	2.526033	2.523548	2.523359	2.511146	2.521624	2.522385	2.523919	2.523757	2.563146	2.609432	2.633323	2.647058	2.634346	2.621205	2.621010	2.613687	2.561852	2.561683	2.568370	2.567738	2.581027	2.580860
2.422462	2.424389	2.445329	2.456680	2.469324	2.559834	2.559643	2.583624	2.574622	2.505773	2.505586	2.476150	2.460447	2.462838	2.467523	2.490697	2.493959	2.493562	2.489671	2.489506	2.472754	2.467422	2.467242	2.467078	2.468286	2.468122	2.467939	2.500533	2.526175	2.526008	2.523501	2.526786	2.522692	2.522526	2.524059	2.560036	2.563287	2.602692	2.613076	2.612902	2.612710	2.619028	2.621151	2.617537	2.617346	2.618564	2.611491	2.586322	2.582883	2.580997
2.446775	2.446974	2.455832	2.462006	2.541196	2.555583	2.583950	2.583778	2.574775	2.521473	2.505735	2.491817	2.477836	2.480225	2.523141	2.528769	2.528580	2.527716	2.496841	2.489651	2.472897	2.467564	2.467383	2.467220	2.467036	2.434145	2.466688	2.471397	2.526317	2.526150	2.525961	2.526927	2.523297	2.522666	2.584439	2.563620	2.563428	2.597502	2.613218	2.613044	2.612851	2.612677	2.618973	2.617679	2.617486	2.618704	2.618508	2.587388	2.586267	2.582853
2.446924	2.448848	2.458866	2.520830	2.541348	2.548085	2.557270	2.579527	2.575624	2.542322	2.504261	2.491964	2.490849	2.497584	2.523288	2.523120	2.525017	2.526472	2.491815	2.491650	2.469029	2.467706	2.467525	2.467361	2.434445	2.434284	2.440992	2.466668	2.521590	2.526292	2.526102	2.523626	2.523438	2.585240	2.584582	2.563762	2.561714	2.597644	2.594434	2.594260	2.590628	2.590456	2.589565	2.567961	2.593550	2.618844	2.619576	2.619401	2.587332	2.586005
2.449160	2.436914	2.442297	2.458853	2.520793	2.541336	2.548974	2.573884	2.573690	2.537372	2.530223	2.487242	2.487054	2.493788	2.497542	2.520021	2.521221	2.502092	2.491960	2.491794	2.469172	2.467152	2.467666	2.434767	2.434585	2.434423	2.449743	2.449584	2.449400	2.454108	2.515849	2.519165	2.523579	2.566448	2.566255	2.565625	2.601439	2.601265	2.597590	2.594402	2.590769	2.590596	2.590400	2.585067	2.585108	2.594909	2.619715	2.588592	2.588398	2.588461
2.437225	2.437063	2.436879	2.437181	2.464609	2.525950	2.525758	2.533881	2.557841	2.561615	2.530373	2.487388	2.487200	2.493935	2.493746	2.497753	2.506184	2.502237	2.507617	2.491938	2.486417	2.467294	2.467808	2.436994	2.436811	2.452154	2.451970	2.451811	2.451627	2.451464	2.515990	2.522750	2.523720	2.549376	2.566398	2.566231	2.589534	2.601176	2.600980	2.597095	2.592630	2.590736	2.590540	2.585207	2.585247	2.592265	2.577289	2.580132	2.588535	2.588367
2.437374	2.437211	2.437027	2.442042	2.441701	2.431308	2.514934	2.514764	2.526881	2.533672	2.509329	2.487535	2.494245	2.494081	2.493891	2.493724	2.501158	2.502382	2.507763	2.495530	2.486560	2.486393	2.470037	2.437134	2.443214	2.458557	2.460228	2.460068	2.459884	2.516321	2.559183	2.559016	2.562302	2.563291	2.566540	2.564053	2.575675	2.589272	2.601122	2.600484	2.595322	2.590876	2.537351	2.537413	2.569905	2.569733	2.569539	2.569367	2.577769	2.594549
2.402992	2.402831	2.402650	2.421913	2.408044	2.405567	2.453701	2.466599	2.466411	2.466480	2.473251	2.473085	2.471970	2.465312	2.385303	2.393263	2.491360	2.499079	2.491898	2.491731	2.486703	2.489320	2.490759	2.476278	2.458861	2.460553	2.465536	2.462993	2.462807	2.518418	2.536938	2.559159	2.558965	2.562273	2.564362	2.563035	2.570983	2.575181	2.577170	2.599368	2.598479	2.595289	2.563525	2.537550	2.537362	2.537192	2.564804	2.558367	2.577906	2.591670
2.394787	2.370456	2.375611	2.399620	2.408189	2.405711	2.451992	2.451825	2.418245	2.418086	2.394041	2.392953	2.377651	2.353350	2.349227	2.349071	2.385102	2.448734	2.451102	2.479611	2.488238	2.491087	2.500712	2.500546	2.523155	2.522986	2.469389	2.468301	2.473282	2.538666	2.538473	2.558972	2.562355	2.561256	2.561061	2.563177	2.562982	2.571416	2.576847	2.598814	2.594908	2.594734	2.563664	2.537688	2.537498	2.537329	2.532263	2.542412	2.543842	2.578802
2.351765	2.351608	2.375756	2.399765	2.390014	2.443696	2.442812	2.408133	2.408644	2.385781	2.375854	2.370417	2.368511	2.358169	2.349366	2.349208	2.385241	2.424737	2.424555	2.390742	2.405642	2.488214	2.497608	2.509306	2.523299	2.523131	2.522939	2.521846	2.547493	2.569714	2.569518	2.560971	2.545279	2.544180	2.543986	2.543820	2.557959	2.560166	2.574823	2.579755	2.579562	2.563998	2.537066	2.514531	2.514344	2.534817	2.534624	2.523534	2.523341	2.523176
2.351909	2.354072	2.374276	2.400013	2.390158	2.442914	2.442958	2.406551	2.391531	2.376177	2.369093	2.370557	2.368651	2.358308	2.358127	2.349346	2.385380	2.402462	2.402282	2.390880	2.405781	2.429752	2.495431	2.506201	2.523443	2.540506	2.540312	2.548760	2.579314	2.648042	2.574768	2.561115	2.536834	2.536663	2.544127	2.542800	2.539822	2.525959	2.532650	2.540369	2.541803	2.536469	2.516557	2.514667	2.514479	2.514311	2.526159	2.523668	2.523475	2.523310
2.435073	2.373209	2.400319	2.400158	2.396567	2.407043	2.406857	2.391161	2.390976	2.377014	2.369929	2.368972	2.369022	2.358446	2.358266	2.358107	2.380345	2.380184	2.388627	2.391019	2.405921	2.431517	2.459378	2.511914	2.527035	2.540650	2.548811	2.579693	2.631178	2.637856	2.631387	2.569405	2.552475	2.536804	2.543108	2.542942	2.526268	2.526097	2.519868	2.532616	2.541941	2.541770	2.516229	2.516524	2.514615	2.514446	2.519414	2.524267	2.523610	2.523444
2.435221	2.435057	2.398609	2.397983	2.399961	2.415542	2.391466	2.391304	2.377312	2.370252	2.370998	2.371069	2.374267	2.371219	2.367224	2.367065	2.383069	2.378963	2.386146	2.396031	2.407685	2.432752	2.450539	2.469334	2.527179	2.552633	2.552438	2.580536	2.632023	2.641486	2.632463	2.631360	2.569352	2.560568	2.543249	2.543082	2.528496	2.520896	2.520005	2.527415	2.542079	2.541908	2.541712	2.516660	2.514750	2.514581	2.514388	2.524402	2.523743	2.523578
2.444005	2.443840	2.434552	2.401915	2.443471	2.442844	2.399501	2.391446	2.377454	2.371322	2.381583	2.392332	2.387274	2.381942	2.371409	2.387802	2.387619	2.391339	2.396332	2.414276	2.414092	2.432894	2.436890	2.455688	2.552951	2.555797	2.570512	2.604805	2.632172	2.642331	2.636324	2.632436	2.628054	2.560711	2.550181	2.544616	2.540706	2.521034	2.520838	2.520667	2.521636	2.542046	2.516966	2.516796	2.516606	2.514716	2.514523	2.517889	2.523878	2.523711
2.444154	2.443523	2.426066	2.424508	2.443153	2.442991	2.428991	2.399481	2.391403	2.381909	2.381725	2.387599	2.382239	2.382083	2.395700	2.395538	2.407427	2.407265	2.454275	2.454110	2.445267	2.445103	2.452976	2.540292	2.556544	2.570857	2.605124	2.628809	2.638944	2.636676	2.636471	2.632583	2.634101	2.631040	2.571103	2.560603	2.546012	2.533245	2.520976	2.520804	2.520612	2.504991	2.516173	2.516932	2.516742	2.524835	2.524641	2.519648	2.567709	2.566842
2.443838	2.426401	2.426213	2.424655	2.419127	2.424146	2.404967	2.398999	2.393634	2.402530	2.381866	2.385884	2.387557	2.396026	2.395841	2.407755	2.407568	2.448467	2.464766	2.464600	2.464410	2.489508	2.537591	2.540867	2.540670	2.576397	2.593431	2.631171	2.630966	2.625679	2.625474	2.633291	2.633087	2.632908	2.615481	2.615076	2.580879	2.538549	2.528311	2.520941	2.463946	2.467262	2.477287	2.479210	2.488311	2.521530	2.527099	2.581977	2.569470	2.567442
2.381803	2.381641	2.381456	2.424801	2.419272	2.419111	2.399306	2.399142	2.398955	2.379608	2.381775	2.384400	2.396326	2.396168	2.408059	2.407896	2.448776	2.449771	2.455157	2.464744	2.504213	2.529309	2.534254	2.536833	2.567663	2.567488	2.586684	2.631319	2.626006	2.625826	2.625621	2.622757	2.622552	2.622372	2.604944	2.604771	2.581021	2.538224	2.533614	2.521078	2.464080	2.467396	2.476261	2.479344	2.488446	2.527430	2.582290	2.582115	2.581915	2.579886
2.381948	2.381786	2.356028	2.345651	2.414541	2.412653	2.399450	2.399286	2.376657	2.276385	2.315704	2.384077	2.384356	2.408388	2.408201	2.447716	2.447526	2.449913	2.449727	2.462032	2.498088	2.525507	2.533703	2.536978	2.562933	2.573099	2.577078	2.621714	2.622670	2.625974	2.622284	2.622903	2.621768	2.600647	2.591832	2.572754	2.572552	2.533951	2.526553	2.526380	2.493479	2.468227	2.473376	2.476227	2.479290	2.516883	2.582428	2.625263	2.625058	2.624884
2.309786	2.332317	2.332135	2.331976	2.331794	2.362721	2.362536	2.332096	2.276671	2.276521	2.312590	2.376090	2.389542	2.391242	2.408342	2.396102	2.435592	2.441928	2.442205	2.442038	2.445296	2.487379	2.523397	2.557706	2.553788	2.554774	2.574436	2.577051	2.580296	2.581280	2.581078	2.585939	2.590634	2.590456	2.567028	2.566856	2.565261	2.526890	2.526690	2.511022	2.489187	2.468360	2.468168	2.473342	2.476172	2.480882	2.575684	2.632836	2.632863	2.686014
2.309927	2.309770	2.332044	2.332117	2.331935	2.331780	2.333324	2.296906	2.295798	2.295646	2.312728	2.369527	2.382948	2.387666	2.382602	2.382439	2.382252	2.442070	2.442346	2.442179	2.441988	2.445269	2.483615	2.483444	2.483249	2.505489	2.515976	2.515809	2.518399	2.519388	2.519191	2.522334	2.582163	2.567372	2.548223	2.486376	2.478980	2.511529	2.511331	2.485332	2.485141	2.468495	2.468301	2.473475	2.480255	2.481016	2.568664	2.631118	2.679454	2.684436
2.307978	2.307820	2.307639	2.307481	2.264718	2.293927	2.297201	2.297045	2.296865	2.313047	2.340484	2.369668	2.379836	2.402974	2.385530	2.382578	2.382391	2.388499	2.442488	2.376776	2.376590	2.414368	2.414183	2.416341	2.416151	2.481496	2.488966	2.436664	2.454772	2.473000	2.472806	2.469390	2.492717	2.548564	2.546969	2.481402	2.465642	2.468492	2.471549	2.473702	2.464616	2.468629	2.459828	2.470346	2.480389	2.497430	2.522254	2.614996	2.677505	2.679418
2.313302	2.307961	2.307779	2.307621	2.262532	2.264706	2.268478	2.269717	2.300254	2.314114	2.340623	2.380165	2.386017	2.403116	2.385669	2.385273	2.385085	2.384922	2.377077	2.376915	2.373278	2.373116	2.397675	2.409582	2.409392	2.415733	2.415543	2.435176	2.454911	2.471978	2.471784	2.469529	2.481725	2.485755	2.486817	2.472014	2.468797	2.468627	2.468431	2.420047	2.421951	2.437279	2.459961	2.470481	2.490850	2.497565	2.505973	2.584954	2.614928	2.665154
2.308260	2.308101	2.307919	2.275506	2.262669	2.268328	2.268615	2.268925	2.315367	2.345129	2.372566	2.386346	2.386157	2.385998	2.385809	2.385646	2.385225	2.385061	2.372801	2.369420	2.369233	2.373253	2.397814	2.409720	2.409530	2.409365	2.412428	2.445020	2.450635	2.454883	2.471923	2.485544	2.483258	2.485893	2.476867	2.472150	2.470791	2.468762	2.420346	2.420179	2.419991	2.421916	2.445118	2.461173	2.472051	2.497699	2.506107	2.585091	2.585816	2.613680
2.272113	2.271957	2.276961	2.276805	2.262807	2.268465	2.268287	2.315688	2.346588	2.377310	2.399566	2.396845	2.386298	2.396130	2.385949	2.385785	2.385596	2.385200	2.372939	2.362819	2.362632	2.368510	2.373208	2.409858	2.423462	2.426549	2.412565	2.413334	2.448683	2.450607	2.454828	2.471898	2.494103	2.486031	2.485834	2.473447	2.470926	2.444783	2.420478	2.420310	2.401181	2.373837	2.377833	2.457864	2.462976	2.469692	2.503918	2.585229	2.589904	2.608657
2.272484	2.272329	2.277332	2.277176	2.264570	2.268603	2.336712	2.338411	2.349981	2.396446	2.399709	2.396987	2.399353	2.395342	2.395152	2.394756	2.394566	2.378838	2.369626	2.365977	2.365789	2.368647	2.368464	2.423793	2.423601	2.426687	2.413632	2.416260	2.416069	2.417995	2.454967	2.454803	2.489073	2.494071	2.493874	2.494268	2.471062	2.443195	2.420610	2.401499	2.401312	2.371875	2.375870	2.394300	2.442453	2.462941	2.517820	2.519971	2.590971	2.609725
2.278666	2.278510	2.273682	2.278709	2.284803	2.326109	2.338480	2.338552	2.339761	2.396589	2.399851	2.399685	2.399494	2.425226	2.429582	2.394897	2.382627	2.379012	2.375341	2.369600	2.369412	2.370875	2.370692	2.374247	2.403045	2.422793	2.436395	2.437162	2.423179	2.450593	2.455570	2.454941	2.459917	2.494211	2.495736	2.494406	2.483749	2.470096	2.420742	2.417130	2.401443	2.372004	2.359763	2.363784	2.393687	2.442418	2.517955	2.525917	2.528368	2.552289
2.281362	2.278649	2.281096	2.280939	2.302218	2.326714	2.326530	2.338692	2.339901	2.396731	2.399994	2.399827	2.399636	2.399475	2.391483	2.395037	2.396474	2.384694	2.382417	2.378767	2.372803	2.372639	2.372455	2.374384	2.416200	2.424656	2.439556	2.470873	2.501709	2.500143	2.481563	2.480932	2.484182	2.494350	2.494712	2.503214	2.497668	2.490110	2.470033	2.418192	2.416280	2.381673	2.363610	2.380417	2.381396	2.397096	2.457847	2.503446	2.526782	2.552425
2.278945	2.281416	2.288147	2.298357	2.298173	2.326390	2.326669	2.338833	2.369402	2.396874	2.398409	2.398243	2.398051	2.389258	2.395343	2.396805	2.397079	2.397844	2.458053	2.457883	2.397313	2.385562	2.413637	2.453142	2.458525	2.439889	2.467691	2.467527	2.501851	2.500284	2.512537	2.531521	2.530854	2.496212	2.509798	2.509630	2.511110	2.493036	2.471097	2.450256	2.433478	2.431588	2.401373	2.380547	2.394136	2.397226	2.457979	2.499396	2.525754	2.565165
2.306578	2.309209	2.309024	2.298496	2.311111	2.310955	2.322861	2.359469	2.367916	2.395390	2.396924	2.398385	2.389560	2.390794	2.405842	2.407768	2.408506	2.458388	2.458196	2.460583	2.461781	2.428831	2.453453	2.453283	2.458666	2.462449	2.462253	2.488088	2.500598	2.519390	2.535089	2.545260	2.545056	2.534539	2.513658	2.514938	2.511714	2.511075	2.504596	2.485474	2.471820	2.447539	2.444554	2.444385	2.475185	2.476641	2.495982	2.513300	2.539658	2.592836
2.303000	2.304235	2.304049	2.304524	2.311250	2.323188	2.343732	2.348451	2.352911	2.367898	2.396967	2.396801	2.394881	2.394719	2.401101	2.405817	2.458702	2.458532	2.458339	2.534095	2.575301	2.499305	2.497945	2.449471	2.453227	2.458637	2.486536	2.552671	2.552467	2.559186	2.550225	2.545403	2.545198	2.545021	2.518037	2.512054	2.511852	2.511678	2.511476	2.518657	2.527528	2.480853	2.447942	2.478768	2.478574	2.495619	2.505001	2.542788	2.600590	2.626230
2.217841	2.217688	2.299306	2.294263	2.307901	2.314688	2.343872	2.343708	2.343518	2.359403	2.360841	2.376220	2.395022	2.394861	2.396063	2.405958	2.432954	2.432785	2.458482	2.542870	2.542663	2.521646	2.498088	2.497914	2.449414	2.472169	2.506869	2.545142	2.557648	2.557470	2.552613	2.545546	2.544410	2.544233	2.538214	2.512193	2.511991	2.511816	2.532286	2.532575	2.541446	2.480989	2.480790	2.487507	2.489173	2.506218	2.542170	2.556182	2.632128	2.631952
2.216815	2.216661	2.213327	2.268478	2.294216	2.311372	2.314640	2.343848	2.314290	2.314133	2.345437	2.360817	2.376169	2.377403	2.396204	2.399758	2.405905	2.432927	2.432736	2.511952	2.511748	2.511573	2.509513	2.498056	2.484054	2.483880	2.496546	2.496376	2.530661	2.537381	2.534384	2.534210	2.527109	2.527862	2.517315	2.520167	2.510036	2.511954	2.532425	2.532714	2.541584	2.541408	2.501592	2.503279	2.503083	2.506354	2.556496	2.567065	2.630548	2.632092
2.213927	2.213773	2.215323	2.268615	2.268431	2.297686	2.299360	2.280062	2.279877	2.314271	2.336739	2.345414	2.346620	2.381033	2.381073	2.401062	2.400867	2.400701	2.428225	2.507446	2.511893	2.511717	2.513611	2.489281	2.484195	2.483091	2.482889	2.487894	2.487692	2.484727	2.524180	2.524007	2.522078	2.516729	2.516524	2.500842	2.504592	2.509999	2.533029	2.540993	2.541724	2.541546	2.543202	2.543025	2.530771	2.559399	2.582876	2.589443	2.637434	2.646002
2.215792	2.215637	2.215458	2.213443	2.268568	2.273764	2.273579	2.282059	2.280013	2.314408	2.323059	2.322897	2.331547	2.348327	2.400207	2.401203	2.401008	2.399212	2.502184	2.502008	2.506920	2.511862	2.503034	2.487990	2.483406	2.469432	2.482099	2.481000	2.480621	2.484866	2.484664	2.474382	2.473948	2.516869	2.501150	2.500979	2.501241	2.504555	2.510399	2.532991	2.540932	2.541685	2.543340	2.543163	2.637208	2.640048	2.644626	2.644674	2.663396	2.764820
2.220812	2.219960	2.215593	2.213578	2.213398	2.273901	2.273716	2.273557	2.275100	2.294185	2.328547	2.323035	2.331220	2.346605	2.396626	2.401344	2.401149	2.412429	2.495424	2.502152	2.501947	2.471756	2.471557	2.475143	2.463697	2.467712	2.467510	2.461991	2.461790	2.461616	2.462386	2.462218	2.448225	2.445727	2.447854	2.447688	2.447953	2.450806	2.477849	2.510360	2.532928	2.540893	2.543478	2.633372	2.639910	2.646239	2.646490	2.663755	2.763387	2.758080
2.220949	2.220794	2.219916	2.215573	2.216223	2.217802	2.272922	2.273693	2.285705	2.328876	2.328686	2.328524	2.322722	2.331201	2.387998	2.401485	2.401289	2.402848	2.452081	2.495392	2.476260	2.466720	2.402207	2.402038	2.461278	2.461803	2.461833	2.460405	2.460203	2.458305	2.458104	2.457936	2.446035	2.448190	2.447990	2.444841	2.446735	2.452337	2.457306	2.482464	2.510298	2.541031	2.629743	2.633514	2.640983	2.646382	2.663851	2.763761	2.763534	2.760786
2.221085	2.220930	2.220749	2.218167	2.216358	2.259418	2.273059	2.322815	2.330768	2.329015	2.328825	2.331687	2.331497	2.388335	2.388139	2.394719	2.401430	2.402989	2.455248	2.452380	2.447060	2.403003	2.402344	2.402175	2.422682	2.449167	2.437099	2.436931	2.417222	2.417052	2.444445	2.444278	2.446172	2.448326	2.445143	2.447071	2.449198	2.462297	2.482774	2.488185	2.506939	2.541170	2.581652	2.631097	2.640660	2.640940	2.663994	2.763908	2.763680	2.762328
2.253511	2.253353	2.222048	2.221893	2.232083	2.259554	2.295465	2.322954	2.330907	2.332610	2.335444	2.392290	2.392093	2.391930	2.391733	2.395019	2.397150	2.398708	2.453063	2.452192	2.450594	2.426316	2.402948	2.402312	2.402114	2.344270	2.360493	2.401732	2.401766	2.417188	2.416989	2.416824	2.421047	2.445480	2.448727	2.464444	2.471224	2.476403	2.489660	2.489486	2.512196	2.516675	2.545755	2.555447	2.584523	2.640617	2.685639	2.702624	2.724785	2.761077
2.377191	2.342211	2.307437	2.239849	2.237804	2.262949	2.295603	2.323093	2.341549	2.347871	2.361500	2.391035	2.390838	2.404959	2.416054	2.415884	2.415684	2.415514	2.442148	2.441976	2.440378	2.440205	2.431147	2.411992	2.345306	2.304718	2.341649	2.360465	2.401901	2.405687	2.413867	2.399714	2.404405	2.445616	2.448863	2.465745	2.476713	2.478867	2.495615	2.528183	2.527980	2.530596	2.539003	2.545715	2.584663	2.629354	2.673913	2.673723	2.674433	2.711244
2.396361	2.377170	2.354496	2.343956	2.309254	2.300020	2.323397	2.340486	2.350662	2.351898	2.351704	2.358449	2.403171	2.475459	2.415265	2.415094	2.405351	2.405181	2.365642	2.365475	2.440519	2.440346	2.431519	2.412130	2.354984	2.345275	2.347368	2.366185	2.365988	2.366054	2.396755	2.404737	2.408729	2.408560	2.414327	2.441746	2.476850	2.597935	2.602608	2.576575	2.560859	2.560026	2.546032	2.545853	2.588248	2.600215	2.641237	2.651381	2.655118	2.661821
2.402014	2.401831	2.391273	2.355776	2.345223	2.342485	2.334159	2.351132	2.350953	2.352170	2.351991	2.349949	2.395781	2.403279	2.404725	2.404541	2.400459	2.377824	2.363828	2.364811	2.365561	2.431990	2.431804	2.412631	2.416870	2.364915	2.350534	2.367608	2.374411	2.374230	2.408198	2.416639	2.416456	2.408823	2.414606	2.442007	2.524570	2.572222	2.591262	2.602704	2.561145	2.560950	2.563548	2.589196	2.602780	2.642896	2.632914	2.632711	2.618731	2.618762
2.409686	2.401820	2.401637	2.401455	2.355587	2.355408	2.363873	2.362995	2.353735	2.353090	2.351980	2.401773	2.401589	2.404898	2.406344	2.364707	2.362897	2.377814	2.367270	2.364800	2.365551	2.373286	2.412806	2.420072	2.419888	2.398187	2.398006	2.397825	2.390002	2.392848	2.408191	2.416632	2.416449	2.423163	2.433564	2.514410	2.524561	2.536434	2.571549	2.591519	2.584379	2.554888	2.556556	2.589188	2.632057	2.643819	2.642684	2.618925	2.618723	2.605948
2.433888	2.431142	2.430958	2.430307	2.440526	2.455899	2.455478	2.447679	2.407105	2.391564	2.390683	2.390501	2.405071	2.406516	2.406333	2.366094	2.365914	2.362707	2.376340	2.374297	2.372389	2.372209	2.400713	2.420062	2.429425	2.431802	2.400560	2.433159	2.430413	2.429065	2.434056	2.444219	2.445664	2.442123	2.441938	2.519756	2.521104	2.521609	2.523279	2.543767	2.543572	2.543377	2.528841	2.558681	2.632049	2.631848	2.648263	2.637306	2.620435	2.614786
2.431315	2.431131	2.430946	2.449781	2.460964	2.490461	2.489572	2.489149	2.483136	2.454794	2.390672	2.391421	2.406689	2.406505	2.416800	2.375165	2.370794	2.381169	2.379784	2.377740	2.374106	2.373925	2.404662	2.420984	2.429416	2.431794	2.433335	2.433151	2.434364	2.435396	2.453021	2.454464	2.456607	2.454092	2.452276	2.526644	2.521095	2.520902	2.462806	2.464481	2.495313	2.510630	2.528833	2.558673	2.632972	2.654701	2.654499	2.655505	2.643291	2.637923
2.431304	2.431119	2.430935	2.430750	2.465143	2.489749	2.489326	2.481451	2.481260	2.481070	2.450341	2.406862	2.406679	2.416974	2.394335	2.394154	2.393973	2.447323	2.447136	2.434841	2.386317	2.409260	2.409077	2.426331	2.431324	2.436962	2.436778	2.434541	2.439531	2.458321	2.480557	2.474956	2.474770	2.465034	2.512613	2.526634	2.525510	2.466014	2.465825	2.465638	2.485152	2.514255	2.533018	2.564255	2.634594	2.654694	2.687215	2.690969	2.687969	2.650068
2.431292	2.431108	2.430924	2.430739	2.499708	2.500108	2.499685	2.481438	2.481247	2.453408	2.451493	2.431039	2.437180	2.416963	2.409871	2.409688	2.512911	2.532317	2.532123	2.520986	2.469566	2.429677	2.429493	2.429774	2.431315	2.436022	2.436770	2.572550	2.573051	2.507309	2.495832	2.491773	2.491586	2.520709	2.519125	2.511248	2.526433	2.525309	2.466516	2.469823	2.485144	2.522864	2.538600	2.565878	2.651860	2.686247	2.691166	2.690962	2.756189	2.753184
2.460279	2.430631	2.430447	2.460120	2.489913	2.499862	2.499672	2.481425	2.453583	2.451668	2.451481	2.438247	2.420592	2.424173	2.423990	2.513091	2.559527	2.546120	2.544199	2.531921	2.496614	2.470067	2.429950	2.429765	2.431540	2.436014	2.467490	2.467303	2.572342	2.572845	2.580335	2.580373	2.582972	2.529323	2.527968	2.534535	2.528287	2.583251	2.587477	2.489051	2.517879	2.524487	2.566067	2.574532	2.617542	2.658638	2.691158	2.747782	2.756181	2.755970
2.460267	2.464971	2.430436	2.450325	2.489202	2.492469	2.485990	2.467818	2.451842	2.451655	2.451468	2.458968	2.420582	2.427617	2.455070	2.556256	2.559516	2.559321	2.545915	2.531910	2.531719	2.500607	2.495759	2.495568	2.495379	2.465338	2.465152	2.464966	2.527482	2.572602	2.572640	2.580131	2.582963	2.582766	2.581406	2.579114	2.622292	2.622092	2.614019	2.591931	2.583120	2.581759	2.581564	2.615869	2.622659	2.697178	2.725594	2.747773	2.747562	2.755962
2.465145	2.464959	2.459585	2.449847	2.449428	2.449242	2.446028	2.468271	2.467382	2.451643	2.451456	2.458956	2.420571	2.427607	2.485722	2.497623	2.557408	2.559309	2.561443	2.546643	2.544108	2.539724	2.509037	2.505394	2.505204	2.465329	2.465143	2.492559	2.495164	2.527747	2.572397	2.580121	2.582954	2.582757	2.581397	2.641165	2.640964	2.626975	2.626773	2.626574	2.629636	2.642521	2.647023	2.646819	2.710498	2.710292	2.725586	2.737433	2.747554	2.747567
2.489343	2.464946	2.453982	2.441190	2.440772	2.440587	2.449044	2.471753	2.468069	2.451630	2.452842	2.411193	2.417300	2.474234	2.485711	2.485523	2.547501	2.557668	2.562364	2.580544	2.580348	2.580153	2.539522	2.515358	2.511717	2.505005	2.487563	2.492550	2.492360	2.492172	2.560968	2.572192	2.579917	2.579720	2.641589	2.679313	2.640954	2.640754	2.640551	2.635925	2.635724	2.647215	2.647014	2.697183	2.700006	2.704693	2.719987	2.731833	2.725414	2.733814
2.483739	2.459343	2.433910	2.433722	2.433537	2.433353	2.449032	2.454031	2.459026	2.453016	2.452829	2.458933	2.458747	2.466536	2.485700	2.526960	2.538856	2.557656	2.578398	2.580533	2.580338	2.580143	2.579948	2.575557	2.539316	2.532601	2.532409	2.516692	2.492351	2.490066	2.489878	2.572182	2.579908	2.636607	2.679506	2.679302	2.680030	2.678662	2.678455	2.660039	2.659837	2.711321	2.711115	2.693679	2.696735	2.699792	2.716808	2.715284	2.720278	2.785453
2.510928	2.449643	2.447728	2.433710	2.433525	2.420526	2.433156	2.454019	2.453830	2.458828	2.466796	2.461718	2.460133	2.465126	2.516777	2.525221	2.538845	2.587438	2.580717	2.580523	2.580328	2.580133	2.579938	2.575547	2.570693	2.566537	2.565178	2.552908	2.551314	2.550422	2.570037	2.578230	2.585911	2.608126	2.651121	2.680224	2.689806	2.689603	2.679378	2.678242	2.680504	2.711311	2.711104	2.693669	2.693464	2.693259	2.705149	2.699816	2.697510	2.720060
2.510914	2.460581	2.433884	2.433697	2.420697	2.420513	2.420328	2.426046	2.433083	2.459748	2.461892	2.461706	2.460122	2.508335	2.525401	2.525211	2.572478	2.584632	2.743263	2.725792	2.673802	2.618093	2.579928	2.579731	2.570683	2.592778	2.599111	2.580825	2.551304	2.551111	2.577483	2.582648	2.592473	2.616412	2.664625	2.693728	2.693525	2.693322	2.695445	2.695242	2.686086	2.716893	2.716687	2.693660	2.693455	2.687658	2.704673	2.697710	2.609691	2.670124
2.461687	2.456313	2.450010	2.432518	2.426742	2.366919	2.366740	2.413218	2.425848	2.458804	2.459550	2.461695	2.508516	2.516959	2.517001	2.525200	2.572466	2.583456	2.593056	2.725780	2.687728	2.681045	2.617885	2.603879	2.595294	2.601394	2.599100	2.583378	2.551294	2.557626	2.579105	2.592426	2.592465	2.618268	2.664617	2.693719	2.693516	2.695643	2.695436	2.702126	2.723622	2.716883	2.716677	2.716467	2.693445	2.687648	2.687443	2.633990	2.625178	2.627075
2.459945	2.459759	2.456777	2.437692	2.426728	2.391977	2.385737	2.413205	2.413018	2.413068	2.384199	2.459353	2.512712	2.511121	2.516756	2.561696	2.576882	2.579251	2.591880	2.632682	2.692378	2.692176	2.684282	2.659087	2.611834	2.596812	2.594286	2.592691	2.583868	2.585537	2.574668	2.592418	2.592457	2.640205	2.661160	2.674749	2.695837	2.695634	2.729892	2.729687	2.729481	2.730623	2.716668	2.716457	2.716251	2.693930	2.644383	2.633981	2.625169	2.615016
2.501431	2.456950	2.456764	2.434357	2.397739	2.391965	2.388521	2.385544	2.347347	2.262512	2.262575	2.384008	2.453425	2.511108	2.516977	2.516787	2.561490	2.579240	2.602227	2.620071	2.695164	2.700089	2.691962	2.666766	2.617466	2.605191	2.596606	2.592680	2.583857	2.583662	2.586030	2.584019	2.639000	2.656038	2.673077	2.674740	2.694896	2.735263	2.750562	2.750354	2.750147	2.746493	2.744189	2.741181	2.727196	2.698816	2.650667	2.625363	2.613108	2.641809
2.498620	2.456937	2.444651	2.408163	2.407982	2.391952	2.388509	2.388328	2.350132	2.278284	2.279046	2.291940	2.383817	2.453225	2.510906	2.516776	2.559751	2.579229	2.611073	2.620667	2.695153	2.741549	2.741341	2.727148	2.659563	2.634509	2.596595	2.592670	2.592470	2.583652	2.596276	2.604471	2.638992	2.673269	2.700649	2.722852	2.734527	2.734322	2.749619	2.749412	2.749205	2.748998	2.745345	2.741172	2.727187	2.726981	2.694639	2.663714	2.638436	2.666205
2.447320	2.435032	2.444638	2.444451	2.392120	2.385647	2.388497	2.388316	2.385416	2.290216	2.284863	2.288147	2.324246	2.429416	2.453027	2.530578	2.548905	2.574636	2.576538	2.620657	2.736099	2.741537	2.746507	2.733943	2.725113	2.687979	2.624511	2.611633	2.592460	2.605084	2.604657	2.607027	2.642946	2.704804	2.723048	2.722842	2.734518	2.734312	2.734102	2.733896	2.749196	2.748988	2.748782	2.745125	2.740956	2.728862	2.711850	2.693728	2.667695	2.709216
2.419642	2.419460	2.419278	2.434648	2.428404	2.388664	2.388484	2.390168	2.385404	2.290206	2.288308	2.319355	2.329364	2.429351	2.449562	2.514327	2.538534	2.569447	2.576528	2.620648	2.739817	2.746703	2.745564	2.745353	2.733726	2.724195	2.679606	2.641457	2.647081	2.651636	2.618817	2.619088	2.699830	2.704795	2.727001	2.734714	2.734508	2.734303	2.734092	2.733887	2.749187	2.748980	2.749705	2.745116	2.740947	2.728853	2.724916	2.724710	2.721949	2.790689
2.419629	2.419447	2.419265	2.439531	2.434451	2.390517	2.390337	2.390157	2.383061	2.385212	2.376522	2.360800	2.372532	2.429340	2.449550	2.503817	2.514126	2.552792	2.573066	2.595452	2.746898	2.746692	2.747278	2.747068	2.745137	2.733507	2.723977	2.685219	2.648794	2.662116	2.662383	2.700023	2.704993	2.727195	2.726990	2.734704	2.734499	2.734293	2.734083	2.730148	2.745448	2.748970	2.748764	2.748552	2.766771	2.754673	2.731794	2.724701	2.760531	2.851709
2.518165	2.511059	2.515765	2.446432	2.433892	2.426795	2.390325	2.390144	2.390892	2.385201	2.389685	2.381336	2.381157	2.429328	2.475061	2.477906	2.506648	2.542290	2.557203	2.593577	2.719509	2.746680	2.748200	2.747989	2.746851	2.742821	2.723965	2.721428	2.685000	2.665556	2.665822	2.704020	2.734291	2.734080	2.733876	2.735393	2.753446	2.753239	2.734073	2.730138	2.729933	2.744998	2.744792	2.766969	2.754872	2.795991	2.795779	2.770978	2.820655	3.316615
2.516422	2.511044	2.510855	2.458260	2.438693	2.438509	2.426600	2.391065	2.389153	2.390372	2.477769	2.389961	2.389782	2.475235	2.476914	2.483957	2.483771	2.521137	2.520944	2.571457	2.717632	2.736411	2.748188	2.747978	2.746840	2.744676	2.739574	2.723747	2.724936	2.665546	2.665346	2.703544	2.733116	2.734071	2.737313	2.754342	2.753436	2.754953	2.754740	2.732926	2.729924	2.729485	2.744783	2.780738	2.798057	2.797846	2.831440	2.876226	3.152608	3.592573
2.407022	2.406841	2.458437	2.438864	2.438679	2.438495	2.412392	2.388021	2.390868	2.443912	2.448858	2.420055	2.422904	2.477089	2.484131	2.494205	2.495419	2.496632	2.528162	2.557782	2.586929	2.709256	2.728498	2.743770	2.746829	2.746390	2.741288	2.733854	2.731919	2.665536	2.703270	2.703068	2.703332	2.734060	2.755938	2.821547	2.847185	2.768728	2.768514	2.767374	2.729682	2.717818	2.769286	2.805253	2.805042	2.804831	2.836561	3.049916	3.312018	3.820709
2.319997	2.373411	2.383027	2.382843	2.331516	2.331342	2.398556	2.397676	2.398190	2.402440	2.420224	2.424008	2.435821	2.484306	2.499560	2.499375	2.500589	2.525968	2.536783	2.557772	2.586919	2.667830	2.713936	2.725292	2.743554	2.743347	2.753910	2.747640	2.747428	2.748388	2.748089	2.703058	2.703323	2.734050	2.773489	2.783621	2.783412	2.783203	2.782288	2.782080	2.753790	2.717808	2.717604	2.741504	2.749926	2.804821	2.865824	3.093051	3.542926	4.367754
2.309611	2.319809	2.381614	2.376245	2.329406	2.329232	2.396445	2.396264	2.397479	2.402428	2.424177	2.440656	2.465490	2.548087	2.547896	2.521809	2.521622	2.525958	2.560938	2.586636	2.668017	2.672715	2.720314	2.720105	2.738878	2.750654	2.753898	2.747628	2.747417	2.774800	2.777389	2.747873	2.732619	2.734040	2.739007	2.773269	2.783401	2.783193	2.782977	2.782070	2.752614	2.717798	2.717594	2.707123	2.731027	2.804811	2.941685	3.146420	3.710368	4.878259
2.310765	2.320963	2.369186	2.376232	2.329394	2.379332	2.385514	2.389065	2.392612	2.402416	2.424166	2.440645	2.443029	2.538513	2.547885	2.521799	2.523944	2.581885	2.612754	2.661676	2.661476	2.668273	2.715639	2.720093	2.719891	2.749244	2.750763	2.747617	2.747405	2.747200	2.774580	2.777170	2.748123	2.732397	2.738997	2.743962	2.773052	2.783183	2.782967	2.782060	2.752371	2.717788	2.708723	2.707112	2.749026	2.753196	2.941678	3.123235	3.915219	5.198419
2.310752	2.310579	2.315305	2.329556	2.329382	2.341304	2.375410	2.377097	2.385310	2.386530	2.403625	2.407271	2.440453	2.493795	2.538311	2.521788	2.580201	2.611778	2.689245	2.661664	2.661463	2.665463	2.711195	2.715417	2.719880	2.748999	2.743896	2.714372	2.736531	2.741499	2.773169	2.772961	2.775319	2.747200	2.747695	2.773248	2.783381	2.841757	2.795017	2.776685	2.730042	2.714513	2.707313	2.702904	2.702701	2.702497	2.780730	3.111104	3.871417	5.136619
2.310740	2.310566	2.299737	2.301893	2.329370	2.329197	2.380477	2.380299	2.338328	2.320881	2.355253	2.374075	2.407080	2.492384	2.509136	2.545574	2.576458	2.650766	2.660918	2.661418	2.661452	2.667317	2.667118	2.710974	2.712405	2.712201	2.710366	2.710163	2.725323	2.730059	2.729852	2.765952	2.772742	2.775092	2.776284	2.783578	2.783370	2.795224	2.795007	2.772243	2.736921	2.719096	2.703104	2.702893	2.683331	2.678463	2.748768	3.008574	3.762024	4.918684
2.310727	2.294998	2.299959	2.301182	2.329359	2.329185	2.333306	2.337097	2.337618	2.338143	2.355242	2.374064	2.404969	2.441417	2.477813	2.534833	2.540243	2.569396	2.639119	2.650352	2.652812	2.658679	2.658480	2.667834	2.711460	2.711257	2.710355	2.695223	2.713648	2.705280	2.709740	2.720732	2.659651	2.692193	2.771842	2.778398	2.778191	2.783619	2.794997	2.781563	2.772026	2.732273	2.708548	2.702883	2.695449	2.683117	2.689910	2.830182	3.474920	4.357256
2.295157	2.296152	2.334514	2.340918	2.329347	2.329174	2.333295	2.337087	2.338307	2.338133	2.339687	2.355057	2.375602	2.419003	2.457085	2.483451	2.540231	2.540042	2.569186	2.641475	2.641276	2.652602	2.638184	2.655232	2.710748	2.710545	2.686549	2.686346	2.674006	2.673805	2.679200	2.618663	2.628498	2.652955	2.691982	2.733710	2.778181	2.783143	2.782927	2.782720	2.787178	2.786970	2.745821	2.728388	2.714099	2.695235	2.695031	2.853965	3.095167	3.859721
2.306810	2.338641	2.341086	2.340906	2.341431	2.331728	2.337250	2.348508	2.348328	2.344421	2.356526	2.358079	2.407372	2.448625	2.463980	2.482508	2.540220	2.544697	2.569174	2.613851	2.630911	2.634214	2.634907	2.650229	2.703504	2.687437	2.686536	2.681434	2.673993	2.665626	2.587843	2.544137	2.566434	2.633610	2.653914	2.733700	2.778170	2.783133	2.805779	2.863281	2.881033	2.911500	2.911287	2.881510	2.865760	2.860388	2.942816	3.142467	3.405583	3.912118
2.393079	2.380801	2.371293	2.371109	2.360514	2.369710	2.359171	2.358997	2.358818	2.361356	2.361509	2.403107	2.444369	2.455520	2.470781	2.487955	2.527193	2.540020	2.614033	2.613839	2.634398	2.634202	2.639371	2.639867	2.637514	2.687424	2.686523	2.681421	2.681211	2.673777	2.590864	2.564890	2.575199	2.579990	2.663236	2.751241	2.800791	2.818352	2.899646	3.151987	3.243672	3.292825	3.341354	3.464250	3.699352	3.751807	3.998902	4.169124	4.264213	4.494548
2.393066	2.380790	2.380614	2.380430	2.399154	2.383428	2.371161	2.443212	2.451658	2.432479	2.407800	2.444540	2.451264	2.473520	2.481128	2.506745	2.524382	2.608112	2.614021	2.613827	2.632053	2.634190	2.639359	2.639156	2.625427	2.635670	2.652719	2.652519	2.710831	2.710629	2.710427	2.648522	2.626846	2.672225	2.795068	2.834995	2.899980	3.016288	3.342298	3.459344	3.784475	4.319738	4.729145	4.963251	5.503172	5.966456	6.206894	6.363561	6.427213	6.689715
2.380955	2.380778	2.380602	2.386953	2.394710	2.398968	2.426433	2.441800	2.460286	2.460104	2.477381	2.473231	2.515139	2.514944	2.505285	2.506733	2.532438	2.550071	2.603372	2.603179	2.607884	2.631845	2.637015	2.611545	2.600760	2.595899	2.637186	2.668489	2.693019	2.828457	2.978299	2.978093	3.217600	3.217366	3.322855	3.520228	3.595801	3.709508	4.183337	4.609365	5.251859	5.856442	6.615603	7.405996	8.135342	8.868942	9.449164	9.783144	10.76237	10.88803
2.324327	2.329339	2.359852	2.359671	2.388164	2.421233	2.436836	2.500475	2.500283	2.493096	2.492911	2.518115	2.515126	2.514931	2.505273	2.505088	2.527525	2.565305	2.570283	2.583202	2.589543	2.603295	2.604034	2.609809	2.609616	2.609422	2.641085	2.685281	2.778653	3.076779	3.442596	4.150004	4.655329	4.655001	4.847697	5.145092	5.313128	5.645435	6.286737	6.749633	7.539817	8.257030	9.326406	10.71371	11.85221	13.04070	14.42955	15.51713	16.34858	17.40324
2.318998	2.318825	2.318654	2.318475	2.380218	2.412586	2.439113	2.497662	2.493736	2.539713	2.533923	2.529068	2.511612	2.506238	2.495692	2.495507	2.560307	2.565292	2.562101	2.561910	2.577821	2.589340	2.601364	2.609798	2.609606	2.609412	2.626140	2.685272	2.980377	3.381929	4.033608	5.090028	6.140191	7.355130	7.687224	8.113672	8.114836	8.519976	9.217156	9.728711	10.66633	11.86175	12.93005	14.15399	16.27148	18.39085	20.44972	22.13634	24.71517	26.33147
2.303814	2.303642	2.315841	2.316363	2.340752	2.384983	2.417629	2.476177	2.477151	2.514960	2.520607	2.511787	2.506419	2.484429	2.473885	2.483037	2.493209	2.532716	2.532752	2.532563	2.471987	2.503709	2.514959	2.520600	2.607871	2.609401	2.626129	2.657024	3.016746	3.526063	4.792579	6.039781	6.846835	8.876885	10.91977	12.27102	12.57891	12.65094	13.03842	13.65547	14.17646	16.37273	17.80281	19.65928	21.56829	24.17137	26.88745	29.01483	30.19019	31.48407
2.303800	2.303628	2.303458	2.315650	2.318280	2.351680	2.384794	2.417435	2.417248	2.423976	2.465240	2.465057	2.425952	2.413445	2.413265	2.418454	2.461423	2.461238	2.461047	2.460864	2.461472	2.461288	2.503512	2.512655	2.550413	2.607666	2.640238	2.650712	2.960015	3.454393	4.520416	5.741949	7.371604	10.41166	11.99217	14.59748	18.92205	19.29458	19.25345	19.53312	20.06212	22.05483	23.78829	24.95405	25.54258	26.64058	28.25286	29.73609	31.01064	31.50999
2.293417	2.283442	2.288456	2.299297	2.318268	2.322299	2.322596	2.362151	2.361968	2.417055	2.423784	2.431023	2.426640	2.413432	2.413252	2.417275	2.418263	2.418082	2.340244	2.339138	2.382096	2.381921	2.461326	2.492958	2.506158	2.545635	2.553136	2.637395	2.697045	3.009448	3.507011	4.900002	6.872755	10.07335	11.41270	14.85027	18.45735	18.77839	20.30202	20.79808	21.22423	21.22247	21.26488	22.92832	24.06564	24.58495	25.65951	27.19282	28.74589	30.12280
2.285934	2.283428	2.288443	2.282661	2.282490	2.275925	2.310306	2.315504	2.315326	2.322063	2.416864	2.423593	2.430828	2.414353	2.417441	2.418430	2.404444	2.340414	2.340233	2.339128	2.338954	2.381910	2.385183	2.421232	2.434127	2.498129	2.497946	2.558071	2.645349	2.696834	3.009204	3.504387	4.850322	6.728086	9.716463	10.81482	14.05137	17.65809	17.99268	19.64021	20.18546	20.46668	20.46494	20.74247	21.58084	21.73952	22.30581	23.17304	24.63270	26.89532
2.285920	2.283414	2.201612	2.201442	2.201277	2.222595	2.223366	2.302653	2.315315	2.315145	2.321882	2.392502	2.392324	2.411128	2.423032	2.409604	2.405366	2.345581	2.340223	2.339117	2.363980	2.379331	2.381722	2.393625	2.406056	2.436039	2.500037	2.558060	2.569481	2.641928	2.704093	2.973509	3.231799	3.755410	4.814829	6.870494	8.986217	11.50113	13.01145	14.12552	14.30267	14.30146	14.23811	14.26392	14.32953	15.04259	15.14173	15.33698	16.08627	17.67308
2.183335	2.170098	2.168770	2.168602	2.189173	2.190180	2.192822	2.220857	2.231656	2.272007	2.309828	2.357959	2.393480	2.393295	2.412105	2.417906	2.395294	2.364056	2.360138	2.349459	2.346717	2.363795	2.390350	2.399972	2.405167	2.407091	2.490993	2.569023	2.599857	2.654291	2.718090	2.752506	2.973275	3.017844	3.022789	3.271317	3.633576	4.318792	4.999660	5.914455	6.679203	8.140646	9.242656	10.05631	10.71505	10.89264	11.17181	11.34706	11.75268	12.59381
2.133441	2.133283	2.154795	2.168590	2.177069	2.178077	2.180720	2.220847	2.228425	2.244318	2.271831	2.314785	2.358942	2.393284	2.400812	2.413712	2.413446	2.409817	2.383751	2.359956	2.352881	2.352710	2.384623	2.410236	2.410061	2.419458	2.571645	2.593870	2.607283	2.634912	2.748481	2.762069	2.844043	3.048883	3.020641	3.255140	3.477780	3.633265	4.318387	4.999201	5.913901	6.701214	8.191927	9.471357	10.08476	10.73596	11.00717	11.07526	11.37114	11.65018
2.134363	2.134205	2.151328	2.154617	2.176825	2.180869	2.190751	2.190591	2.232385	2.244308	2.273505	2.295784	2.324963	2.358748	2.400801	2.410200	2.413527	2.413259	2.387193	2.383570	2.378220	2.399267	2.414616	2.414431	2.495306	2.577895	2.600122	2.646936	2.661213	2.785567	2.820915	2.860352	2.960247	3.114952	3.352504	3.480463	3.667981	3.848616	4.377653	5.064759	5.996020	6.780752	8.247629	9.541281	10.16308	10.81147	11.11659	11.14073	11.69607	11.88827
2.158407	2.148207	2.136140	2.135975	2.164721	2.190901	2.190742	2.190581	2.244463	2.273660	2.295941	2.314765	2.326120	2.332013	2.364635	2.403418	2.404644	2.407269	2.494159	2.493976	2.497763	2.497581	2.497397	2.554635	2.582421	2.643737	2.733085	2.881655	2.976206	3.211366	3.315010	3.527646	3.649755	3.737364	3.742009	4.149006	4.148714	4.710734	5.395062	6.290428	6.902335	7.945289	9.224966	10.21597	11.04153	11.33897	11.31991	11.95623	12.05886	12.32222
2.155733	2.136285	2.136129	2.137131	2.164710	2.190891	2.190732	2.190572	2.268445	2.290726	2.312354	2.314755	2.314585	2.325931	2.364625	2.398970	2.425666	2.486633	2.487842	2.493966	2.497753	2.566080	2.601390	2.607732	2.721457	2.997770	3.094671	3.312871	3.786709	4.043615	4.504586	4.852257	5.365939	5.455182	5.555478	5.992746	6.347207	6.703329	7.066454	7.496143	8.539172	9.751322	10.72175	11.72452	12.55287	12.77006	12.76462	13.42806	13.65453	13.70931
2.240020	2.167283	2.139481	2.140250	2.191040	2.246154	2.225265	2.225102	2.283643	2.290715	2.309541	2.309372	2.309669	2.319848	2.393061	2.420226	2.421217	2.484753	2.486429	2.492321	2.566257	2.616285	2.757148	3.003079	3.338454	3.592456	4.236350	4.461364	5.206422	6.001124	6.665306	7.326194	7.943786	8.806386	9.385977	9.734686	10.04116	10.44181	11.26386	11.96518	12.02369	13.05686	14.53069	15.43559	15.65757	16.18523	16.34271	16.34356	16.40951	16.36387
2.177799	2.177638	2.140404	2.154955	2.194484	2.246143	2.245980	2.273446	2.285266	2.285098	2.290538	2.289741	2.311140	2.316139	2.386976	2.392875	2.397606	2.421028	2.484549	2.511286	2.631990	2.757340	3.022919	3.383063	4.038217	4.589267	5.693647	6.644034	7.394234	8.648344	9.728012	10.74951	12.04762	13.35049	14.32819	15.21161	15.79423	16.62687	17.73006	18.09336	19.01837	19.89699	20.77954	21.08772	21.57982	21.89449	21.77841	21.37806	21.18455	20.80718
2.177787	2.178561	2.145065	2.170493	2.203111	2.246132	2.263240	2.273435	2.285255	2.285088	2.286648	2.311299	2.316307	2.316128	2.384266	2.397769	2.398763	2.421251	2.492480	2.579147	2.703984	2.985184	3.383311	4.038495	5.148305	6.423255	7.848217	9.020156	10.54886	11.96623	13.61012	15.32430	17.07784	18.76783	20.83852	22.70453	24.44319	25.77914	27.50512	28.25877	29.07088	29.69119	30.98052	30.97799	30.90367	30.84740	30.55752	30.16046	29.76355	28.93350
2.177775	2.162999	2.163125	2.173938	2.180688	2.202942	2.263229	2.278605	2.283609	2.286803	2.286637	2.321139	2.346666	2.421342	2.429004	2.431166	2.453424	2.506445	2.579323	2.704172	2.913672	3.273985	3.961129	5.148659	6.423706	7.921173	9.901890	12.05479	14.13798	16.20089	18.47017	20.51416	23.25600	26.33788	29.63384	31.33956	33.19095	33.61907	34.30671	35.39519	35.93233	36.38296	37.01633	37.07335	37.07047	36.75951	36.31012	35.94846	35.18327	34.96195
2.159875	2.156261	2.156104	2.162946	2.172734	2.215063	2.273621	2.271351	2.276355	2.281652	2.319428	2.415878	2.477416	2.770942	2.935217	3.065526	3.086020	3.066879	3.040017	3.098454	3.274209	3.913046	4.881443	6.109570	7.747804	9.835165	11.87230	14.36496	17.50500	21.14212	23.96271	26.86629	29.33115	30.33342	31.25884	31.91595	33.03714	33.55116	34.93101	35.25804	36.22193	36.60381	37.01602	37.21859	37.97368	37.97073	37.59897	37.47257	37.27672	37.10857
2.141417	2.144715	2.154924	2.162935	2.172724	2.243378	2.266132	2.265965	2.272696	2.312238	2.345351	2.453987	2.676445	2.935421	3.527678	4.274179	4.763625	4.868538	4.786171	4.684669	4.684330	5.009411	6.011152	7.418179	8.680634	11.14399	14.11762	17.21249	20.99665	23.84692	26.71437	28.23166	29.03674	29.08661	30.16805	31.11830	31.69612	32.85766	33.46330	34.84435	35.15149	36.04172	36.40281	36.81776	37.21516	37.60089	37.49972	37.40647	37.37571	37.31717
2.139769	2.139612	2.142912	2.073559	2.081586	2.172555	2.243202	2.265486	2.284302	2.308305	2.312056	2.453976	2.676436	3.353079	4.173527	4.883016	6.384641	7.449327	7.778279	7.711816	7.574361	7.433607	7.672230	8.535582	10.69310	12.60973	15.42464	19.19036	22.54365	25.85723	26.54535	26.47006	28.02254	28.10039	28.16530	28.55976	29.66107	30.07527	31.44096	32.82218	33.69538	33.69272	34.73547	34.78851	35.35652	36.66162	36.92444	37.20728	37.18234	37.17944
2.139757	2.139601	2.072073	2.072848	2.072696	2.136966	2.164442	2.259398	2.299829	2.299660	2.299492	2.329635	2.498924	3.345122	4.325378	6.241023	7.142869	9.260844	12.01300	12.61076	12.60016	12.12049	11.47242	11.47151	12.43664	14.99218	17.79834	20.28527	22.90678	23.59913	25.61289	25.91780	25.96502	25.91726	25.86299	25.91040	26.20572	27.07353	28.62002	29.76359	30.85332	31.90844	32.62770	32.62492	34.08959	34.75777	35.16529	35.66109	36.25561	36.25414
2.139746	2.118857	2.072063	2.072838	2.072687	2.135229	2.159394	2.224851	2.265285	2.265119	2.223524	2.299312	2.359871	3.051885	4.166917	6.129754	7.605243	11.14289	12.57848	14.90890	18.71403	19.76098	19.67982	17.62289	17.62152	17.63087	20.00408	20.16337	21.36711	22.72045	23.37683	23.85694	23.89091	23.79039	23.78850	24.05445	24.55989	24.94111	25.40760	26.82029	28.08097	28.08656	29.13683	30.09859	30.51718	30.83523	31.92428	32.59220	32.84219	33.95626
2.117599	2.093959	2.072053	2.072828	2.081558	2.091771	2.162421	2.179115	2.230743	2.227126	2.225096	2.231982	2.306843	2.646953	3.395180	4.948443	7.401672	11.05398	12.57840	15.50669	19.69329	19.84018	22.01059	21.92911	20.86693	20.00543	20.03239	20.05061	20.16147	21.32310	21.78655	22.67963	22.63550	22.51433	22.42349	22.40399	22.41063	22.66009	23.83858	24.46246	25.16181	26.18528	26.53401	26.98989	27.29882	27.78082	28.07141	29.24859	29.63059	30.29457
2.078826	2.082882	2.072042	2.083804	2.083653	2.116316	2.179264	2.179105	2.227278	2.227115	2.225084	2.230102	2.231808	2.323587	2.890405	3.976844	5.819281	8.604397	11.96378	15.53050	19.69309	20.59858	21.75889	21.62980	21.00916	20.13663	19.68616	19.46925	19.60336	19.82511	20.40950	20.66236	21.58049	21.49673	21.34508	20.73273	20.64709	20.82736	21.20388	21.96093	22.59645	23.75830	24.65334	25.27809	25.70194	26.34949	26.38170	26.92462	27.00954	27.73714
2.083023	2.072181	2.054590	2.083795	2.116458	2.178475	2.178318	2.227440	2.227267	2.227104	2.225073	2.216731	2.216370	2.248881	2.542436	3.410731	4.519793	6.646493	9.866788	13.89810	17.45944	20.61242	21.66492	21.63596	21.31220	20.75442	19.76904	19.75446	19.63314	19.76593	19.84476	20.32683	20.32525	20.22301	20.17240	19.97636	19.52218	19.46403	19.65435	20.41469	20.59850	21.49660	21.52966	22.94706	23.79464	24.21905	25.05526	25.35485	25.39343	26.08699
2.077933	2.048415	2.054581	2.076877	2.116448	2.159469	2.178308	2.271385	2.272143	2.227093	2.216880	2.211343	2.205570	2.233441	2.366209	2.728503	3.571549	5.321322	7.732246	11.09946	14.91884	18.95780	21.40501	21.63593	21.56313	21.29719	20.75260	19.81678	19.78621	19.78299	19.82266	20.01530	20.31198	20.30842	20.11846	20.04797	19.55857	19.38066	19.18691	19.17874	19.64962	19.82568	20.47898	21.34645	21.60579	22.54543	22.98627	23.42587	24.35356	24.48669
2.048554	2.048406	2.070714	2.080322	2.116438	2.178220	2.216285	2.272308	2.227244	2.227082	2.222012	2.210863	2.205558	2.205385	2.236538	2.428839	2.987734	3.976658	5.807297	8.768221	12.33154	16.15050	19.30354	21.56642	21.56291	21.47399	21.27495	20.75413	20.50465	20.15759	20.19123	20.19519	20.36380	20.34206	20.30665	20.16295	19.82549	19.55202	19.31930	19.31780	19.31630	19.49952	19.69328	20.53505	21.27007	21.49672	21.92250	22.44893	23.06485	23.28524
2.048545	2.070853	2.103523	2.109334	2.186893	2.205838	2.231580	2.232585	2.232412	2.227071	2.226677	2.210851	2.205545	2.205373	2.205210	2.213935	2.428650	2.987497	4.157692	5.885946	9.093230	13.00422	16.92338	20.10278	21.49455	21.46226	21.27473	21.25958	20.75218	20.53992	20.44918	20.44760	20.42390	20.42219	20.35040	20.30809	20.20324	19.91538	19.65101	19.44238	19.58966	19.62755	19.88807	20.73137	20.95280	21.44959	21.66597	22.09842	22.47007	22.65934
2.070993	2.089844	2.109487	2.176679	2.186882	2.205827	2.231568	2.231405	2.231231	2.231069	2.215442	2.210840	2.205533	2.205361	2.205199	2.213690	2.216804	2.490559	3.214925	4.157352	5.977948	9.032849	12.84425	16.76044	19.98845	21.11794	21.27138	21.24926	20.75704	20.58876	20.52357	20.64079	20.74376	20.74203	20.56189	20.45313	20.44165	20.56396	20.59422	20.59792	20.59632	20.65595	20.82062	21.00120	21.12063	21.79476	22.29859	22.54341	22.74680	22.86955
2.089050	2.088899	2.109476	2.109313	2.109160	2.119280	2.205657	2.210676	2.210504	2.200055	2.182035	2.181877	2.185926	2.185755	2.185594	2.196426	2.198372	2.233700	2.639085	3.218175	4.138536	5.984697	8.756203	12.68000	15.91697	18.77626	20.33902	20.75602	20.59014	20.55237	20.64219	20.77970	20.85340	21.26440	21.40235	21.32614	21.19074	21.08275	21.06600	21.06437	21.08669	21.43145	21.60035	21.87613	22.41055	22.54604	22.60278	23.02409	23.09604	23.40047
2.089040	2.088889	2.106533	2.109303	2.109150	2.119270	2.160755	2.184769	2.184599	2.117189	2.100902	2.121461	2.170237	2.171938	2.164878	2.175245	2.181111	2.224392	2.328610	2.754227	3.379731	4.268919	6.250534	8.812280	12.07414	15.63441	17.98853	19.32589	20.41606	20.57831	20.68000	20.85481	21.52995	21.79202	21.86459	21.86292	22.08424	21.93773	21.41903	21.40149	21.69556	21.82909	21.88036	22.41208	22.71251	23.15127	23.68142	24.06006	24.43492	25.05214
2.049299	2.088878	2.109455	2.111019	2.122954	2.139980	2.179537	2.184758	2.176871	2.176713	2.129788	2.123788	2.123633	2.118436	2.082050	2.067075	2.198668	2.227774	2.357601	2.654688	3.226655	4.037804	5.122894	6.745127	9.061204	12.29605	15.35330	17.77361	19.43556	20.50895	20.72154	21.53140	21.79364	22.28457	22.81093	23.63393	23.63213	23.39066	23.21009	22.39507	21.88667	21.89027	22.41377	22.69265	23.15285	23.71166	24.09806	25.32806	25.80751	25.93797
2.045835	2.049142	2.088720	2.111009	2.122944	2.135525	2.175082	2.174924	2.174755	2.172024	2.144640	2.123777	2.097738	2.096873	2.066512	2.067066	2.198660	2.286412	2.455294	2.717830	3.319029	4.118484	5.251746	6.950995	9.284096	11.85598	14.19596	16.95070	18.92217	20.58476	21.24978	21.79511	22.32377	22.84224	23.63554	24.02855	24.53173	24.52987	24.44132	24.36538	23.23203	23.04339	23.04163	23.15442	23.80079	24.08794	25.37233	25.90550	26.51027	27.36074
2.045825	2.045678	2.059350	2.110998	2.135199	2.174759	2.173901	2.173743	2.172170	2.160317	2.142992	2.122128	2.097026	2.096862	2.096710	2.099834	2.183156	2.300203	2.592710	2.978155	3.775640	4.785455	6.264355	7.874127	9.650086	12.02014	14.33982	17.16545	19.31416	21.28761	21.85484	22.22419	22.88443	23.78396	24.13493	24.73783	25.61805	25.67993	25.67781	25.77219	25.59599	24.72248	24.38040	24.35894	24.36053	25.39580	25.89910	26.54841	27.66081	28.86558
2.045816	2.045669	2.090427	2.107713	2.135188	2.134334	2.134182	2.132624	2.131289	2.155298	2.139528	2.122117	2.121963	2.095916	2.088980	2.096549	2.105522	2.260524	2.622229	3.250627	4.117435	5.567179	7.165142	9.428349	11.47502	13.95005	16.59525	19.52480	21.80146	22.53152	22.55202	23.17338	24.01059	24.40326	24.93684	25.81878	26.58532	27.33818	27.43314	28.16346	28.26651	28.14545	27.24241	26.27031	25.93849	25.98001	26.70024	27.90761	28.99085	29.87481
2.026154	2.027646	2.073572	2.079260	2.088913	2.088764	2.088616	2.109179	2.112291	2.113864	2.134423	2.122106	2.096069	2.095906	2.095753	2.097943	2.105512	2.198425	2.660118	3.329920	4.215853	6.015090	8.192782	10.47397	13.31446	16.37804	19.24930	21.96273	23.20950	23.69587	24.48623	24.93041	25.56520	26.08516	27.04005	27.44390	28.19081	28.87916	29.66547	30.55033	30.54807	30.07270	29.82032	29.63876	29.16791	28.77567	28.90976	29.19691	30.83007	31.63805
2.026144	2.010364	2.011391	2.011235	2.031810	2.082437	2.083926	2.088454	2.112280	2.113853	2.122332	2.122181	2.096058	2.095895	2.098082	2.105653	2.151880	2.234299	2.647119	3.520658	4.651726	6.464519	8.806824	11.80877	15.03140	18.52448	22.04084	23.52873	25.29687	25.94630	26.62545	27.61706	28.40337	28.90306	29.39634	29.39414	29.95131	30.78287	31.53120	31.88434	33.21023	33.61029	33.43733	33.02766	32.80048	32.25803	32.31032	32.56638	32.73826	34.28259
1.965681	1.965539	1.967038	1.967354	2.031098	2.031656	2.082277	2.083764	2.112270	2.113843	2.113693	2.117024	2.135850	2.135684	2.153076	2.172577	2.218776	2.397270	2.739063	3.637871	5.081860	7.005229	9.654807	12.88953	16.21388	20.49774	23.04805	25.59912	27.54417	28.30869	29.40458	29.92574	31.22011	31.86280	32.12201	32.96287	32.97908	33.58714	33.61117	34.63484	35.77417	36.34307	36.96017	36.88563	36.07980	35.66356	35.66091	35.91480	36.04165	36.62730
1.965671	1.965530	1.965391	1.965239	2.008263	2.022988	2.022844	2.081648	2.083591	2.086483	2.108769	2.117247	2.146603	2.153222	2.163128	2.213750	2.331759	2.568285	3.324332	4.283250	5.797839	8.019789	10.48927	14.10726	18.01959	21.59364	25.48886	27.90789	29.96660	31.45405	31.70260	32.92482	33.70976	34.37021	35.05798	36.17971	36.58672	37.03999	37.10867	37.62121	37.89859	38.04850	39.00788	39.23761	39.23471	39.11341	39.17259	39.19048	39.12338	39.21996
2.183182	1.965521	1.965382	1.963592	2.003806	2.002260	2.031726	2.041848	2.042158	2.057134	2.067343	2.119139	2.148203	2.158099	2.175260	2.237846	2.535468	2.995575	3.695641	4.958647	6.623102	8.897084	11.97191	15.55893	19.85669	24.01579	27.68563	29.96881	31.59472	33.58569	34.78490	35.24452	36.00160	36.91319	37.16377	38.58715	39.05459	39.38850	39.85089	39.79641	40.06317	40.65950	40.65648	41.41396	41.37933	40.72898	40.33536	40.40406	40.55658	40.71313
2.173711	2.065579	2.034445	2.034287	2.008243	2.011143	2.033354	2.041839	2.042148	2.042001	2.070375	2.110387	2.125764	2.158090	2.180428	2.395814	2.663266	3.254714	4.491045	5.734724	7.768523	10.45415	13.23272	17.04855	21.70032	25.73568	29.46499	31.59008	33.58793	35.12074	36.53212	37.54092	37.96965	38.47717	38.65150	39.07131	40.08618	40.57727	41.00690	40.97639	40.97335	41.03384	41.03080	41.32530	41.32223	41.31918	40.79407	40.79106	40.98417	41.07346
2.173699	2.071654	2.071509	2.068540	2.059967	2.068453	2.047593	2.041829	2.041670	2.064426	2.070366	2.110378	2.135818	2.227155	2.363912	2.542763	2.987455	3.710613	5.151090	6.583454	9.270725	11.84466	14.99802	18.94988	23.35375	27.58780	30.21190	33.19832	35.09134	36.37064	37.40436	38.13359	38.56129	38.82109	38.91619	39.31859	39.99138	40.17090	40.55415	40.77782	40.74543	40.71417	40.71114	40.70778	40.70972	40.53654	40.57423	40.59396	40.59061	40.68822
2.170233	2.071645	2.071500	2.072744	2.153739	2.172548	2.151680	2.095765	2.089985	2.089834	2.106593	2.120722	2.153130	2.270914	2.417787	2.645261	3.216945	4.051217	5.518537	7.458498	10.18243	13.30325	16.87338	20.55540	24.91139	29.12140	31.66257	33.64263	35.31129	36.31577	37.31065	37.82059	37.89974	38.29700	38.55711	38.64339	39.01856	39.62346	39.62018	40.21712	40.22716	39.83080	39.57767	39.10728	39.00099	38.77831	38.80524	38.80237	38.79917	38.80053
2.052821	2.052674	2.071490	2.093776	2.153728	2.181197	2.178468	2.151514	2.127942	2.111169	2.097127	2.123314	2.166812	2.335371	2.637948	2.993851	3.807788	4.744940	6.453421	8.306161	11.06715	14.62993	17.98691	22.49714	26.54362	29.96436	31.85866	33.55092	34.67744	35.26294	36.24219	37.23700	37.48829	37.47595	37.44877	37.40710	37.40433	37.86858	37.92823	37.92543	37.90627	37.93861	37.89647	37.82713	37.80419	37.29974	37.42061	37.94576	37.94216	37.85194
2.025766	2.025620	2.046197	2.061723	2.084252	2.178611	2.178457	2.162616	2.134246	2.114608	2.109281	2.096966	2.196135	2.417220	2.972984	3.621766	4.712805	5.717372	7.741132	9.719491	12.50200	16.06767	19.49589	23.64119	27.88506	29.97110	31.70417	33.22698	33.78152	34.73070	35.62750	36.23521	36.52845	36.64574	36.64304	36.61329	36.59873	36.59603	36.59301	36.70009	37.24594	37.26471	37.26196	37.17998	37.08854	37.01264	37.02740	37.01857	37.00132	37.07331
2.025755	2.025609	2.017272	2.012432	2.029550	2.072474	2.143095	2.155113	2.145812	2.106375	2.106225	2.107479	2.171313	2.417216	2.990236	4.060276	5.365117	7.172627	9.144608	11.31095	14.19153	17.53072	21.16099	25.58301	28.92727	30.01591	31.47365	32.80110	33.78128	34.73045	35.62534	36.09703	36.50732	36.64546	36.64276	36.64003	36.63116	36.59576	36.59274	36.59004	36.72009	36.98742	36.98468	36.82123	36.81851	36.81579	36.72934	36.80386	36.96031	36.94623
2.025744	2.025598	2.002218	1.997144	1.978010	1.977870	2.055924	2.061915	2.061752	2.061601	2.052556	2.063881	2.083162	2.264435	2.959569	4.060284	5.844571	8.718111	11.12832	14.04308	16.96994	20.61958	24.54145	27.81841	29.18914	30.66272	31.69903	32.93950	33.84621	34.73825	35.25389	36.11098	36.53525	36.64875	36.64604	36.65705	36.65435	36.63720	36.63418	36.82278	36.82007	36.92223	36.94912	36.86292	36.86020	36.78965	36.80633	36.74543	36.80509	36.99391
2.034513	2.025587	2.015085	1.960878	1.960736	1.862730	1.861897	1.910027	1.977179	1.955494	1.943276	1.955077	1.986086	2.121385	2.718088	3.884851	5.714088	8.718117	12.16238	16.55513	20.62093	24.63536	26.97776	29.35294	30.82404	31.76914	32.94431	33.84348	34.61790	35.14920	35.77440	36.22779	36.69940	36.80014	36.73062	36.68973	36.73584	37.08485	37.24910	37.24637	37.23818	37.23542	37.15367	37.15062	37.10501	37.05679	36.90775	36.94414	37.11523	37.15604
2.039186	2.034356	2.025434	1.982786	1.960725	1.944115	1.892954	1.892584	1.887753	1.868650	1.868516	1.886055	1.898095	2.043753	2.437745	3.352438	5.457335	8.282697	12.00530	16.65537	20.89766	26.14639	29.63171	31.11476	32.42630	33.34505	34.16780	34.70507	35.20982	36.06681	36.32049	36.79213	37.44154	37.43845	37.47293	37.47015	37.40223	37.61518	37.61208	38.18736	38.18907	37.82102	37.81825	37.81514	37.81238	37.81459	37.59702	37.32610	37.31522	38.06207
2.041751	2.039030	2.034203	2.025265	1.987786	1.960576	1.943968	1.892808	1.892426	1.887606	1.880682	1.811961	1.894728	1.981534	2.311837	3.304152	4.760638	7.444655	11.52938	15.73346	20.96744	26.52244	30.31989	32.74489	34.01056	34.83674	35.43816	36.29916	36.75049	37.25760	37.33855	38.19759	38.19479	38.66984	38.71725	38.74283	38.74356	38.43923	38.37683	38.37402	38.52148	38.52196	38.86835	38.80677	38.80393	38.78072	38.77784	38.77501	38.74436	38.37135
2.089805	2.089189	2.045434	2.035439	2.028389	1.993726	1.993587	1.993445	1.974247	1.968930	1.920483	1.894855	1.940154	2.022044	2.407470	3.407195	4.872102	7.193061	10.40752	15.08256	19.71417	25.45976	30.58878	34.01373	35.03547	36.82281	37.43681	38.32446	38.22843	38.13225	39.09783	39.11559	39.11273	39.15976	38.87431	38.95462	39.48441	39.43744	39.43419	39.40903	38.90035	38.89748	38.95818	39.01541	39.01257	39.72514	39.72219	39.72333	39.72006	40.07466
2.089796	2.089648	2.089504	2.170478	2.164234	2.072605	2.062106	2.016055	2.015899	2.010556	1.987989	1.967886	2.003457	2.273536	2.615777	3.643278	5.076900	7.464056	10.72525	15.29532	19.83197	25.50775	30.70261	34.73418	36.87270	38.53103	40.26445	40.23795	40.14658	40.04716	39.64931	39.64640	39.49914	39.57457	39.63083	39.69428	39.64043	39.83687	39.93036	40.18681	40.25090	40.24792	40.17750	39.75889	39.75599	39.88700	39.88405	39.90698	40.55014	40.54719
2.124321	2.124171	2.170636	2.184277	2.178032	2.170976	2.150114	2.061951	2.078423	2.078277	2.081391	2.105374	2.229202	2.511578	3.208329	4.234867	6.030658	8.422734	12.01511	15.92461	20.48313	25.70328	30.75319	36.15245	38.50017	40.32457	40.82201	41.28990	41.12449	40.97857	40.18531	39.78621	39.62519	39.57315	39.71131	39.95919	39.95627	40.61648	40.57496	41.06938	41.04061	40.59054	40.50716	40.50382	40.50087	40.86358	40.90606	40.91612	40.96181	40.90151
2.119157	2.119007	2.184436	2.178879	2.250516	2.234825	2.234668	2.246455	2.245789	2.233786	2.265956	2.324595	2.424392	2.947638	3.632979	5.017845	6.881786	9.766115	13.30153	17.58934	22.15461	27.78494	33.69221	37.30029	39.59230	40.79757	41.41895	42.12359	41.98926	41.91867	40.90953	40.02153	39.66279	39.51121	39.56997	39.94350	40.61915	40.76083	41.20507	41.17409	41.16742	41.04772	40.59275	40.58940	40.91867	41.28136	41.28447	41.27253	41.31511	41.63577
2.119147	2.118997	2.179271	2.229950	2.234969	2.234812	2.246604	2.248318	2.248144	2.245853	2.381768	2.494795	2.826491	3.476985	4.484231	5.957883	8.381930	11.30359	14.98818	19.25058	23.99369	29.25204	35.18674	39.03663	40.05359	41.35292	42.05760	41.99236	41.97635	41.87487	41.34938	40.17738	39.71066	39.42484	39.47815	39.84342	40.44143	40.72498	41.17680	41.11570	41.12988	41.19156	41.04443	40.86899	41.28410	41.42065	41.41759	41.41457	41.60391	41.98358
2.208919	2.208762	2.207670	2.207498	2.229779	2.246749	2.248467	2.248308	2.251179	2.359198	2.434515	2.718237	3.068814	4.034881	5.231655	7.190004	9.694729	12.95480	16.64583	21.17494	26.19176	31.42766	36.76253	39.28020	40.81816	41.53562	41.89316	41.97945	41.87759	41.62371	41.28768	40.12347	39.82062	39.64519	39.67596	39.76013	40.10080	40.57198	41.01408	41.10039	41.18452	41.24431	41.13278	41.22896	41.36622	41.42037	41.70569	42.36519	42.36737	42.36428
2.229515	2.215545	2.207659	2.207486	2.234945	2.241349	2.248456	2.231041	2.274129	2.389221	2.617971	2.823529	3.432374	4.515337	5.923516	8.115896	11.13060	14.50271	18.67793	22.98218	28.63430	34.26051	37.58408	39.06217	40.59594	40.75111	41.38945	41.61603	41.59369	41.24013	40.56139	40.08235	39.74774	39.61594	39.61447	39.64592	39.74417	40.48508	40.47086	40.92303	41.00934	41.12794	41.15622	41.16513	41.32470	41.67577	42.33527	42.36491	42.36708	42.38975
2.241923	2.238483	2.227463	2.221283	2.234932	2.234776	2.248446	2.248286	2.332783	2.467488	2.666867	3.145242	3.732011	4.843617	6.846633	9.002087	12.60993	16.19019	20.23185	25.33007	30.30333	34.79617	37.37943	38.32465	38.99825	40.45359	40.60880	40.57257	40.48207	40.42035	39.94123	39.63269	39.31865	39.10918	39.14853	39.57257	39.62981	39.98060	40.34141	40.35624	40.59912	40.70709	40.95181	41.14089	41.24949	41.90607	42.27238	42.44641	42.44289	42.52160
2.242615	2.242456	2.238317	2.236719	2.236560	2.248590	2.276045	2.318489	2.359018	2.544247	3.062607	3.488143	4.493203	5.888457	7.877509	10.46578	13.92601	17.71722	21.82277	27.07297	31.08903	34.76867	36.21058	37.38956	38.32153	38.82308	39.13617	39.50857	39.48325	39.29988	39.29696	38.99848	38.63447	38.63220	38.78097	39.02033	39.56187	39.81041	40.11609	40.20246	40.33520	40.57043	40.66705	40.92297	41.09338	42.10765	42.34037	42.38019	42.76264	42.78703
2.242604	2.242445	2.250922	2.255925	2.297421	2.293811	2.301386	2.355740	2.530614	2.814080	3.192430	3.872329	5.288471	6.738626	8.988600	12.15066	15.62169	19.49670	23.77697	29.04069	33.19763	34.76956	36.10039	36.76122	37.45913	38.31125	38.80876	38.93352	39.04512	39.02281	38.79821	38.60804	38.60522	38.60200	38.74318	38.81590	39.26103	39.55866	39.80679	39.94827	40.05011	40.07977	40.42084	40.65268	40.88507	41.31294	41.96883	42.23573	42.71082	42.72194
2.242593	2.242435	2.250911	2.325188	2.333652	2.341225	2.378328	2.524237	2.665896	3.168489	3.808760	4.819674	6.395907	8.323536	10.87103	13.77112	17.80187	21.72017	26.45316	31.12839	33.84349	35.39030	36.04980	36.67622	37.42109	38.18215	38.30339	38.60141	38.56004	38.59160	38.57309	38.56648	38.60491	38.73512	38.83601	38.87571	38.89826	39.14277	39.46957	39.65257	39.91930	40.04401	40.37933	40.37596	40.42966	40.78953	41.28184	41.85035	41.90858	42.57999
2.297826	2.297664	2.325123	2.333805	2.341375	2.371450	2.458835	2.650564	3.097071	3.741733	4.822071	6.436969	8.252244	10.84245	13.28638	16.81349	20.43616	24.52630	28.78769	33.02117	35.36722	36.04337	36.35323	36.59097	37.65523	37.96302	38.27271	38.38506	38.56754	38.59175	38.58843	38.56996	38.60460	38.85395	38.85112	38.90837	38.90482	38.97244	39.11031	39.27789	39.64939	39.94754	40.33095	40.32758	40.30559	40.39226	40.78622	41.24011	41.76434	41.80186
2.321983	2.321819	2.333975	2.345279	2.368555	2.449149	2.629412	3.059249	3.618151	4.798239	6.349424	8.252811	10.84326	13.34665	16.70977	20.44365	24.52177	28.93075	33.05887	35.36953	36.33223	36.38194	36.60197	37.27273	37.54647	37.89294	37.89018	38.29879	38.37422	38.55706	38.54282	38.54345	38.57158	38.67579	38.89976	38.89689	38.97995	39.04305	39.10740	39.14536	39.28162	39.94724	40.33064	40.28340	40.30528	40.30235	40.21048	40.29619	40.60172	41.28402
2.321970	2.322041	2.338760	2.368711	2.444149	2.677867	3.032498	3.613731	4.542343	6.094639	8.143479	10.75961	13.49539	16.71089	20.75737	24.65837	28.95318	33.47427	36.09795	37.39360	37.38753	37.37983	37.35596	37.55457	37.55184	37.55239	37.71415	37.85598	38.07568	38.31953	38.38955	38.38676	38.55813	38.60331	38.67268	38.89658	39.04557	39.11551	39.11723	39.28417	39.51315	40.19159	40.33035	40.28310	40.25692	40.03600	40.03471	40.06311	40.26147	40.31806
2.461981	2.461808	2.474065	2.502007	2.644749	2.867138	3.439848	4.292769	5.799418	7.859037	10.15662	13.48301	16.53381	20.75875	24.44918	29.02647	33.48973	36.15020	37.63890	37.63618	37.89339	37.92656	37.92376	37.81481	37.80661	37.71656	37.71383	37.83485	37.91542	38.25870	38.29788	38.38644	38.40146	38.56789	38.69676	38.81211	39.11289	39.14060	39.33567	39.45303	39.53088	39.67972	40.13299	40.10023	40.04631	40.03570	40.03275	39.82386	39.86821	39.88881
2.478807	2.477675	2.486650	2.569516	2.824652	3.183058	3.887189	5.343502	7.114933	9.686076	12.52933	16.00240	19.47519	23.96527	28.17847	32.95949	36.70232	37.64167	37.64545	37.97321	38.00555	38.03421	37.96853	37.93811	37.83309	37.93844	37.89938	37.89208	38.22461	38.25838	38.29756	38.30855	38.53971	38.61569	38.69645	38.72456	38.87899	39.13515	39.19265	39.33253	39.44989	39.52318	39.67087	39.85788	40.08030	40.03968	39.49184	39.48898	39.54365	39.74665
2.493139	2.493198	2.502407	2.654758	3.125114	3.650967	4.556750	6.639526	8.507595	11.70203	14.96567	18.61523	23.46784	28.14233	32.54066	36.68353	38.19229	38.24104	38.02274	37.99402	38.00690	38.03032	38.00120	37.96508	38.05260	38.04104	38.03828	38.48458	38.44938	38.32806	38.31101	38.32912	38.40547	38.57035	38.69615	38.72450	38.84780	38.98065	39.16080	39.21292	39.40048	39.42855	39.49266	39.56448	39.53908	39.49873	39.49155	39.48870	39.49940	39.49655
2.534554	2.529433	2.562794	2.832041	3.343210	3.964207	5.604621	7.522871	10.07186	13.66240	17.32053	21.46486	26.65223	31.85495	36.13802	38.17358	38.31172	38.35495	38.38882	38.26270	38.25990	38.24646	38.64347	38.63222	38.44818	38.44535	38.56979	38.62937	38.62785	38.55117	38.43148	38.42871	38.38939	38.69864	38.73734	38.79757	38.83943	38.99191	39.11531	39.11248	39.17491	39.17204	39.28173	39.27845	39.27016	39.26471	39.26183	39.28249	39.27921	39.26745
2.534776	2.568135	2.687773	2.952439	3.604525	4.621110	6.291018	8.675094	11.83981	15.82751	19.60018	24.09137	28.99280	33.55150	37.69472	38.28494	38.34234	38.36837	38.38279	38.22178	38.21898	38.60253	38.60314	38.67218	38.67626	38.67343	38.67776	38.73734	38.93862	38.95860	38.98375	39.00705	39.28947	39.28619	39.05361	39.04731	39.02979	39.12729	39.11500	39.13065	39.12783	39.07465	39.04221	39.03894	39.03423	38.89581	38.92728	39.09934	39.09607	39.09325
2.568303	2.653233	2.858608	3.121179	3.928548	5.198369	7.384734	10.25086	13.38037	17.79643	21.74005	26.43720	31.72336	36.35141	38.16364	38.31555	38.37119	38.39378	38.33041	38.21456	38.21864	38.63377	38.67503	38.67184	38.63202	38.62918	38.67030	38.70925	38.75354	38.98534	38.98344	39.29198	39.33605	39.33277	39.46687	39.40773	39.37902	39.33475	39.32292	39.13106	39.12754	38.64514	38.61787	38.61346	38.60997	38.85948	38.89268	38.91906	38.88988	38.84076
2.758696	2.758503	2.977863	3.547770	4.475554	5.969464	8.283463	11.46043	15.42385	19.88007	24.40820	29.65999	35.12737	37.80923	38.15996	38.36844	38.39624	38.33322	38.08734	38.10739	38.23541	38.54908	38.63061	38.59585	38.50023	38.43795	38.47483	38.51234	38.51535	38.58118	38.98313	39.31280	39.33574	39.56439	39.54753	39.40125	39.37871	39.37587	39.34682	39.16541	38.69894	38.69611	38.64207	38.63837	38.51124	38.49020	38.58863	38.61505	38.62559	38.62945
2.759855	2.802120	3.115920	3.660801	5.134625	6.682272	9.428274	13.17233	17.11727	21.50019	26.25311	31.80589	36.47333	37.81268	37.96302	37.98570	38.06726	38.06449	38.11370	38.18636	38.24863	38.50848	38.50568	38.68785	38.64210	38.59954	38.58131	38.37037	38.36722	38.38682	38.63147	39.02726	39.30967	39.49879	39.48195	39.46056	39.39810	39.38530	39.17766	38.89203	38.86077	38.85795	38.81149	38.73254	38.72763	38.54595	38.54313	38.62854	38.63195	38.62918
2.857433	2.908948	3.289490	4.138191	5.526013	7.568686	10.51202	14.48129	18.87089	23.40261	28.69168	33.76319	37.79508	38.09130	38.13792	38.14493	38.14220	38.14560	38.22948	38.29419	38.34898	38.63994	38.85382	38.85064	38.83458	38.64966	38.62542	38.59694	38.38926	38.38652	38.88197	39.02695	39.20112	39.30228	39.44204	39.42896	39.43279	39.26681	38.97761	39.00356	39.06581	38.98229	38.89691	38.84762	38.76022	38.75745	38.80210	38.79933	38.78588	38.78312
2.943628	3.182021	3.611367	4.680014	6.287444	8.862854	11.89325	16.07093	20.36837	25.35562	31.08113	36.52762	38.43435	38.83210	38.83902	38.29260	38.18652	38.24370	38.29661	38.35287	38.64238	39.29469	39.32979	39.32656	39.32376	39.38669	39.28439	39.24104	39.23449	38.96182	38.95638	39.04294	39.19820	39.29972	39.29691	39.04924	39.35265	39.35293	39.08915	39.08636	39.23295	39.25622	39.25343	39.61395	39.52425	39.37483	39.21924	39.25394	39.25067	39.21061
3.303433	3.452390	4.261837	5.415169	7.521032	10.10641	13.56925	17.35234	22.22334	27.42412	32.82244	38.50449	38.97835	39.36917	39.32855	39.33020	39.33879	39.04423	39.09706	39.19288	39.29716	39.73125	39.72836	39.82654	39.81278	40.07812	39.99628	39.72464	39.23750	39.04826	38.95607	38.90770	38.90492	38.81155	38.97368	39.06770	39.18885	39.47467	39.43705	39.37244	39.38578	40.09502	40.54273	40.49188	40.36602	39.81779	39.81490	39.79833	39.64764	39.64220
3.513867	3.709645	5.115867	6.866648	8.925912	12.07539	15.36598	19.82322	24.72467	29.72699	35.02988	38.45407	39.29118	39.36881	39.44338	39.34985	39.33844	39.06269	39.06304	39.15930	39.70216	39.72047	39.86215	40.23882	40.13048	40.09670	40.05783	39.89733	39.70847	39.14589	38.91876	38.86465	38.70217	38.59244	38.64477	38.97055	39.18857	39.49333	39.54323	39.54042	40.02761	40.54533	40.98018	40.97676	40.80661	40.56186	40.37404	39.81178	39.79473	39.77955
3.748636	4.137451	5.782028	7.520011	10.50826	13.89077	17.42436	22.02750	27.16192	32.08956	36.42355	37.96332	38.49191	39.28355	39.36157	39.35016	39.06519	39.06235	39.06484	39.06514	39.12763	39.64248	39.81385	40.13300	40.10617	40.08090	40.05751	39.89701	39.88898	39.67824	39.11947	38.87293	38.70922	38.59949	38.64447	38.66612	38.96748	39.42419	39.44488	39.61206	40.28685	40.71797	40.94665	40.89503	40.87041	40.64909	40.55221	40.18250	39.73320	39.73038
4.268895	4.942363	6.648727	8.869551	12.26490	15.57612	20.33817	24.37226	29.69940	34.09534	37.79240	37.91190	38.27003	38.47058	38.56299	38.70094	38.72598	38.72318	38.95753	39.05696	39.12636	39.58438	39.63309	39.81024	39.88312	39.93493	40.06787	40.04621	39.88866	39.70879	39.51542	39.07362	38.83377	38.64692	38.66862	38.69741	38.70250	38.99292	39.41348	39.41568	39.65666	40.21170	40.64522	40.82719	40.70654	40.55487	40.38412	40.15491	39.73293	39.72324
5.194520	5.766717	7.686871	10.69689	13.84090	17.92973	22.52370	27.30039	32.63850	37.79117	38.30150	38.30234	38.29956	38.44481	38.46745	38.53592	38.60542	38.63186	38.78674	38.95443	39.11497	39.27534	39.53304	39.64307	39.78856	39.87444	40.06754	40.04588	39.86269	39.70847	39.51511	39.07331	38.80083	38.61771	38.66833	38.68002	38.69438	38.74583	38.98938	39.36742	39.40068	39.60554	39.61484	39.61675	39.60326	40.32763	40.18479	39.73597	39.36550	39.30728
6.121941	6.861014	9.242630	12.15274	16.04865	20.20884	25.08429	30.38995	35.51962	38.28011	38.94551	39.06071	39.21275	39.12349	38.93486	38.79275	38.57327	38.57048	38.59438	38.60470	38.72910	39.23723	39.29888	39.52946	39.61261	39.62580	39.62299	39.77800	39.71810	39.54686	39.21048	39.03822	38.79880	38.58772	38.61466	38.67237	38.67699	38.72061	38.95632	39.30637	39.36434	39.39754	39.53608	39.53278	39.53562	39.53283	39.34669	38.59583	38.60734	38.66772
7.573107	8.295388	10.97124	14.03080	18.30931	22.65317	27.34907	33.32690	37.50579	38.90943	39.05003	39.18672	39.19861	39.10934	39.07897	38.90159	38.73713	38.51762	38.46812	38.46538	38.51581	38.64621	39.10252	39.09930	39.07705	39.07422	39.21066	39.19429	39.08109	39.03708	39.04068	38.85683	38.81084	38.58741	38.58468	38.62204	38.64186	38.63913	38.71709	38.94970	38.96584	38.96184	38.79383	38.79059	38.15687	38.16415	38.16141	38.25362	38.25045	38.52037
8.933064	10.10988	12.92213	16.63825	20.98199	25.25851	30.53706	34.88053	37.55940	38.49945	38.94812	39.05922	39.07018	39.04285	39.00604	38.89125	38.72681	38.56632	38.46872	38.19257	38.32565	38.32293	38.31825	38.31509	38.55511	38.60293	38.54692	38.56600	38.66764	38.66491	38.42976	38.38381	38.49962	38.58711	38.58438	38.27934	38.33934	37.87426	37.87109	38.03736	38.04346	38.04073	38.03805	38.07050	38.07780	37.66082	37.78470	37.98839	38.04414	38.09064
11.22099	12.17879	15.29420	19.26780	23.65606	28.35141	33.28972	36.28740	37.55904	37.66292	38.54626	38.94498	38.95452	38.95130	38.94848	38.74274	38.72645	38.48509	38.28076	38.27804	38.33030	38.32259	38.29747	38.29241	38.31204	38.32989	38.41010	38.24921	38.06264	37.87694	37.87255	37.76532	37.61802	37.37094	37.24049	37.04967	37.11713	37.11452	37.67575	37.76018	37.76631	37.55290	37.59135	37.53703	37.65672	37.65836	37.67230	37.84809	38.08263	38.09944
13.51599	14.33213	18.29253	22.51721	26.80726	31.61246	36.27017	37.23167	37.55987	37.65445	38.41061	38.50684	38.87125	38.88040	38.89351	38.75831	38.52435	38.49629	38.47173	38.35551	38.38981	38.37334	38.36748	38.32297	38.33233	38.33812	38.17324	37.91334	37.87931	37.86095	37.85823	37.76669	37.62724	37.40107	37.36359	37.28078	37.11687	37.11427	37.79972	37.88415	37.82781	37.81204	37.59871	37.71482	37.71646	37.71383	37.72776	37.97748	38.03442	38.33649
16.25948	17.25551	20.83664	25.61708	30.22521	34.85033	36.79017	37.23132	37.56823	37.79549	38.05943	38.35140	38.46861	38.63407	38.70167	38.69894	38.69620	38.60227	38.57247	38.51604	38.41698	38.41427	38.63326	38.62698	38.84525	38.84887	38.37571	38.21676	37.93272	37.87634	37.87481	37.90065	37.83811	37.69208	37.70322	37.70052	37.69787	38.15263	38.16869	38.49114	38.60345	38.60069	38.64146	38.51591	38.51322	38.51052	38.76765	39.18526	39.20443	39.20168
18.71604	19.95773	24.12177	29.05516	33.95174	35.81721	36.71518	37.00018	37.27610	37.69783	37.82038	38.11016	38.38916	38.61243	38.70132	38.86371	38.97448	39.03531	39.03540	39.00919	39.00638	39.00363	39.10740	39.09728	38.96767	38.95489	38.87621	38.81134	38.29234	38.31245	38.55012	38.61109	38.61788	38.62843	38.62572	38.62295	38.76226	38.80159	38.96569	38.97555	39.57742	39.64704	39.66277	39.67277	39.69352	39.67249	39.63189	39.35712	39.32082	39.20143
21.32235	23.15501	27.78479	32.15228	35.47536	35.96355	36.14785	36.71622	36.76303	37.24881	37.67437	37.96395	38.10707	38.39424	38.68671	38.86336	38.97413	39.03139	39.05510	39.19727	39.11929	39.11652	39.11419	38.98006	38.97042	38.96453	38.87588	38.77514	38.62155	38.59719	38.55908	38.61079	38.61758	38.92698	39.19558	39.19848	39.42134	39.45729	39.53596	39.56860	39.61834	39.90213	39.91836	39.78809	39.80547	39.97257	39.89256	39.82446	39.64006	39.60427
23.54547	25.41842	30.73235	34.48950	35.84241	36.15004	36.16675	36.38250	36.75395	36.81650	37.26033	37.68371	37.96087	38.15083	38.33693	38.55716	38.58012	38.69856	39.00144	39.15859	39.14081	39.13068	39.11385	38.98686	38.98412	38.98131	38.86686	38.84264	38.81012	38.66462	38.66517	38.67695	38.92993	39.07488	39.20265	39.19984	39.45977	39.50452	39.70442	39.75439	40.16667	40.28238	40.31284	40.83807	41.57996	41.74133	42.01651	41.91662	41.13255	41.06885
27.65347	28.53904	33.11944	35.66476	36.28134	36.43225	36.42970	36.79895	36.81879	36.84017	37.21997	37.29415	37.37238	37.95808	37.98507	37.91526	37.91925	38.20755	38.53119	38.84066	39.14046	39.13771	39.13490	39.00791	39.02561	39.03374	39.03599	38.97905	38.97583	38.99233	38.93171	38.94615	39.13322	39.12994	39.24914	39.51406	39.83924	39.83645	39.88564	40.16920	40.23079	40.25834	40.71693	41.15351	41.70836	42.01923	42.74108	42.68010	42.52140	42.28035
30.68738	32.01386	34.88643	36.36111	36.63745	36.95268	36.95508	37.19336	37.19101	37.30356	37.35729	37.32899	37.39961	37.44189	37.75192	37.79072	37.91890	38.20721	38.21618	38.35031	38.63916	38.99230	38.97623	38.99020	39.03621	39.03841	39.03567	39.03288	39.03821	39.02294	39.03962	39.13566	39.13292	39.25159	39.49672	39.93961	39.93681	40.38657	40.40173	40.47044	40.65915	40.70774	40.81105	41.11996	41.60268	41.83316	42.63979	42.60472	42.52110	42.30097
33.89949	35.03765	37.33130	37.86064	37.81347	37.71338	37.71073	37.70803	37.75800	37.82512	37.84148	37.71492	37.68536	37.68224	37.80032	37.79941	38.00274	38.26037	38.25721	38.36356	38.52071	38.84047	38.99536	39.01793	39.04895	39.04617	39.04390	39.04111	39.06950	39.08103	39.14432	39.29853	39.29579	39.46424	39.88392	40.22509	40.42929	40.69874	40.71387	40.78257	40.82536	40.84475	40.92771	41.62123	41.71908	41.82242	42.35653	42.32480	42.13086	41.90665
35.11494	37.36732	38.01442	38.52594	38.14569	38.07584	37.71037	37.76004	37.78660	37.83974	37.84113	38.08176	38.30655	38.30339	37.98329	37.98063	38.09872	38.34206	38.40253	38.54452	38.88731	38.90866	39.02128	39.40821	39.42423	39.43972	39.29533	39.24270	39.21165	39.34080	39.28315	39.28041	39.33091	39.76611	40.17203	40.19492	40.62308	40.64591	40.69503	40.78228	40.82436	40.87538	41.48370	41.62094	41.85285	41.93109	41.93580	41.93288	41.91677	41.52108
37.31731	37.79314	38.56252	38.69336	38.57872	38.42150	38.21737	37.90109	37.82639	37.83891	37.84078	38.12588	38.33307	38.42755	38.42482	38.70485	38.71920	38.78085	38.83044	38.99794	39.10508	39.50632	39.49256	39.47039	39.48928	39.50406	39.50130	39.49848	39.70465	39.70188	39.48726	39.33335	39.57161	39.90316	40.16482	40.15943	40.34699	40.57952	40.60084	40.68382	40.83235	41.08517	41.27417	41.38225	41.83592	41.93080	41.93552	41.93259	41.71124	41.58142
37.63934	37.74046	38.56216	38.58971	38.65689	38.64560	38.56585	38.34334	37.91068	37.83855	37.91178	38.32642	38.43037	38.42721	38.71236	38.71300	38.78774	38.80852	38.98867	39.14891	39.62746	39.62470	39.56933	39.56606	39.56497	39.86577	40.00217	40.00447	40.04897	40.04618	40.03026	39.69689	39.88476	39.95183	39.90007	40.14215	40.26469	40.53999	40.57581	40.65091	40.95550	41.05492	41.16704	41.29318	41.33320	41.77971	41.77674	41.77383	41.71096	41.65150
37.62350	37.67672	38.15540	38.58934	38.65654	38.75884	39.53287	39.53006	39.31053	38.89136	38.86034	38.88332	38.70353	38.70550	38.71202	39.26302	39.28383	39.29650	39.70185	39.72105	39.71824	39.87919	39.87636	39.89198	39.88920	40.28674	40.28394	40.50074	40.82380	40.83927	40.88464	40.45756	40.39626	39.97315	39.95088	40.16633	40.45778	40.55109	40.63680	40.65060	40.95021	41.12156	41.16078	41.16591	41.31736	41.35738	41.69925	41.69635	41.65170	41.58944
37.67907	37.67632	38.03004	38.52771	38.71066	39.33048	39.54787	39.82069	39.81779	39.77875	38.89379	38.92259	38.91976	38.92619	39.50950	39.51495	39.57914	39.82385	39.82096	39.74721	39.88355	39.89183	39.92675	39.92385	40.31909	40.32472	40.58546	40.92784	41.03309	41.03011	41.01144	40.99871	40.79585	40.78979	40.75830	40.70956	40.60437	40.63965	40.63670	40.63374	40.64791	41.08192	41.15763	41.27393	41.28981	41.70187	41.69884	41.62225	41.58149	41.58846
37.68001	37.68892	38.02289	38.31472	39.07256	39.33992	39.54833	39.82115	40.07513	40.07911	40.13583	40.02515	39.96588	39.96297	40.00739	40.00276	40.01459	39.95493	39.99603	39.98265	39.92551	40.12545	40.12252	40.32751	40.32801	40.47364	40.76088	40.95459	41.03535	41.07856	41.05012	41.00100	41.08813	41.08205	40.75861	40.75107	40.66408	40.58673	40.54288	40.40727	40.41633	40.66925	41.11867	41.23236	41.55363	41.63295	41.62897	41.62593	41.55219	41.48898
37.70926	37.70650	38.13359	38.37037	39.12294	39.30874	39.41496	39.82160	40.07558	40.20343	40.23096	40.37769	40.60618	40.56944	40.43415	40.42716	40.53426	40.53131	40.86092	40.88201	40.67805	40.67509	40.67212	40.56776	40.56646	40.58419	40.89331	41.05011	41.08380	41.37812	41.28119	41.08409	41.08537	40.99201	40.72107	40.65284	40.39600	40.30910	40.36818	40.37582	40.36002	40.41370	40.76151	40.95071	41.02468	41.34077	41.42524	41.37726	41.37080	41.36776
38.45648	38.32828	38.41765	39.14815	39.31207	39.38665	39.76820	39.80968	40.04701	40.46805	40.64086	40.93679	41.64913	41.64608	41.07011	41.00171	40.97563	40.97264	41.14466	41.33487	41.33185	41.07076	41.03494	41.02313	41.02013	41.01714	41.03349	41.06475	41.38150	41.32234	41.28081	40.99287	40.92232	40.53295	40.38580	40.38284	40.30892	40.27529	40.28292	40.35125	40.36029	40.35734	40.35437	40.35142	40.36915	40.36619	40.51334	40.51036	40.22017	40.23766
39.82935	39.77146	39.79611	39.79319	39.78957	39.89373	39.84845	39.96427	40.43339	40.45090	40.74625	41.31139	41.63926	41.78823	41.78520	41.69423	41.69117	41.68814	41.67289	41.66986	41.62619	41.56940	41.66342	41.60118	41.59813	41.06239	41.05574	41.24236	41.31141	41.25226	41.08705	41.00533	40.38050	40.09248	39.95168	39.94874	40.31835	40.25475	40.27785	40.27490	40.06354	39.99883	39.99255	39.58477	39.58188	39.60127	39.79193	39.74478	39.74186	39.32890
41.41764	41.27100	40.97876	40.90346	40.90047	40.89749	40.85880	40.75327	40.72102	40.71804	40.83926	41.30325	41.47682	41.77837	41.78564	41.80442	42.15324	42.24889	42.18717	42.10390	42.10081	42.23751	42.23443	42.03542	41.86292	41.63112	41.25431	41.16884	41.16581	41.14155	41.02404	40.84414	40.20347	40.20053	40.05164	39.99471	39.98061	39.97766	39.97474	39.96326	39.98950	39.99989	39.71895	39.71605	39.71315	39.64361	39.73149	39.86580	39.48539	39.43789
43.10714	42.16408	42.02028	42.05678	42.05371	42.00795	41.97132	41.87877	41.82597	41.21679	41.21378	41.27386	41.36226	41.46031	41.77577	42.10464	42.23341	42.49451	42.47324	42.40612	42.36595	42.57256	42.53012	42.51702	42.30082	42.15405	41.47552	41.17776	41.16925	41.05286	41.04832	40.92201	40.49968	40.33570	40.35512	40.20621	40.15405	40.15109	40.14959	40.17584	40.17480	40.17187	40.00932	39.88801	39.89695	39.98837	40.17501	40.21534	39.78190	39.71299
44.75323	44.25233	43.87637	43.82833	43.22783	42.43536	42.36468	42.32805	42.22515	42.17469	41.45323	41.43798	41.43495	41.45770	41.72235	42.06099	42.21203	42.46820	42.47366	42.40654	42.39943	42.36326	42.55102	42.39161	42.38541	42.26100	41.73604	41.56117	41.28307	41.28005	41.16363	41.17505	40.85773	40.66756	40.76532	40.76232	41.03061	41.06136	40.70132	40.71594	40.49257	40.51494	40.56346	40.56051	40.56295	40.62175	40.73075	40.89560	40.75419	40.24357
45.80074	44.75048	44.24964	44.15769	43.84956	43.47802	43.39650	42.79747	42.77718	42.68515	42.32347	42.11984	41.73127	41.74132	42.00087	41.99780	42.10874	42.10754	42.10443	42.10135	42.25544	42.25236	41.97941	41.81304	41.77880	41.90115	41.88378	41.70891	41.46875	41.46566	41.35110	41.32232	41.24102	41.23458	41.25807	41.32677	41.39554	41.47833	41.53510	41.62680	41.82798	41.86011	41.60479	41.31865	41.34309	41.34006	41.47839	41.64040	41.80360	41.88870
45.94614	45.79744	45.22636	44.47413	44.14722	43.84711	43.41164	43.34418	43.01160	42.75388	42.67045	42.02122	41.88568	41.82472	41.82166	41.86222	41.85569	41.87256	41.86946	41.79552	41.79244	41.42427	41.42125	41.45993	41.49472	41.74559	41.74255	41.63563	41.62054	41.56568	41.60893	41.61766	41.61460	41.49441	41.48796	41.49264	41.60854	41.73867	41.84678	42.04802	42.10472	42.10168	42.16096	41.90568	41.91790	42.20306	42.40930	42.46387	42.76336	43.21302
45.90472	45.74404	45.41284	45.18812	44.27855	43.90353	43.38938	43.20206	43.05408	42.82208	42.21387	42.11112	42.02204	41.45842	41.46854	41.46552	41.46246	41.84290	41.80533	41.55299	41.55978	41.59287	41.46265	41.45960	41.55122	41.70110	41.86393	41.93238	41.95275	41.87067	41.83325	41.84077	41.95869	42.06213	42.01337	41.85060	41.94584	42.14473	42.20380	42.29595	42.82121	42.83013	43.20393	43.43854	43.45650	43.45331	43.45017	43.57627	43.58578	43.58259
45.74801	45.48289	45.41241	44.79888	44.33327	43.85027	43.32725	43.30326	43.01338	42.39925	42.23074	41.72184	41.65124	41.64818	41.66486	41.76247	41.79035	42.06572	42.13484	41.88594	41.79920	41.79617	41.81847	41.76925	41.91917	42.01920	42.11171	42.13958	42.17612	42.14215	42.07207	42.06902	42.24564	42.21421	42.38513	42.55029	42.59184	42.60606	43.05268	43.67433	43.67487	43.67968	44.27007	44.26686	44.40048	44.39721	44.88977	45.11440	45.16856	45.29771
44.82114	44.81780	44.37841	44.37512	44.08159	43.55856	43.51058	42.41117	42.43196	42.44811	42.36588	42.36275	41.85393	41.82037	41.84829	41.80679	42.11497	42.62003	42.61572	42.19312	42.00950	42.00645	42.17333	42.14067	42.13597	42.36134	42.50044	43.13327	43.60082	43.88102	43.87777	44.00804	44.03387	44.29513	44.20913	44.20585	44.20264	44.55472	44.56883	44.63078	44.65491	45.27667	45.27332	45.42169	45.36081	45.35745	45.35414	45.17238	45.22794	45.46127
43.31770	43.31448	43.33854	43.33533	43.43943	43.63765	43.62691	43.62373	42.55704	42.55395	43.05334	43.05014	43.17948	43.27949	43.43458	43.71798	43.71818	43.94165	43.93839	43.76498	43.71531	43.70579	44.17989	44.16301	43.88753	43.91078	43.99596	43.99275	43.98949	43.98277	44.71126	45.09445	45.11807	44.97807	44.93586	44.93111	44.82125	44.77156	44.56139	44.55813	45.10233	45.17797	45.26751	45.91109	45.91032	45.61036	45.53669	45.28800	45.28469	45.38723
43.43792	43.43188	43.42168	43.44314	43.64138	43.63819	43.62744	44.30059	44.29730	44.29406	44.32187	44.31857	44.37445	44.89688	44.89360	44.89032	44.82441	44.82113	44.41684	44.41359	44.41029	44.18356	44.18034	44.17704	44.19974	44.64172	44.63845	45.01031	45.00344	44.96144	45.19847	45.19516	45.21219	45.20889	45.16805	45.19577	45.16255	44.91883	44.78507	44.74450	44.74445	45.06864	45.26760	45.29369	45.36415	45.39792	45.53699	45.39122	45.28498	45.37978
44.54054	44.53346	44.52755	44.79681	44.75645	45.35562	44.89026	44.88696	44.88361	45.18355	45.17749	45.17411	45.21585	45.08377	45.09361	45.09031	45.24405	45.20273	45.04632	44.48424	44.46402	44.39716	44.39391	44.72058	45.13150	45.14735	45.14404	45.17956	45.21226	45.22125	45.21432	45.21101	45.19217	45.18885	45.16842	45.22720	45.30957	45.15952	44.78542	44.77955	44.71269	44.77649	44.84085	45.03147	45.25294	45.37936	45.39912	45.41449	45.38345	45.67162
45.65837	45.64884	45.53684	45.53342	45.41170	45.30524	45.19685	44.85965	45.18433	45.18102	45.17801	45.17462	45.17318	45.13516	45.15086	45.25590	45.27486	45.39931	45.38723	45.36325	45.35985	45.33963	45.21597	45.21257	45.21091	45.17699	45.18330	45.21606	45.45148	45.43688	45.37962	45.21140	45.19255	45.18923	45.18591	45.35805	45.35472	45.35132	45.18915	44.81507	44.84361	44.84454	44.87964	45.14154	45.31928	45.37251	45.45406	45.44152	46.09340	46.10307
45.53808	45.50250	45.49915	45.49478	45.49143	45.35742	45.30237	45.24161	45.23820	45.18842	45.17852	45.17512	45.11354	45.15466	45.18209	45.30948	45.44349	45.39979	45.38746	45.36371	45.41188	45.39165	45.38831	45.37621	45.46053	45.45711	45.48098	45.58760	45.58418	45.56956	45.66344	45.47630	45.41792	45.41457	45.36487	45.36310	45.35976	45.46191	45.45342	45.42194	45.63308	45.62738	45.38543	45.32292	45.37622	46.05737	46.05399	46.49308	46.47959	46.51040
45.57888	45.43689	45.44550	45.49534	45.42484	45.47429	45.47086	45.50365	45.50797	45.37563	45.22002	45.21027	45.20985	45.27190	45.49218	45.53074	45.52731	45.49393	45.49281	45.46906	45.56947	45.55884	45.38875	45.46431	45.45252	45.46785	45.57449	45.57113	45.53766	45.52985	45.52642	45.47669	45.41830	45.41496	45.37727	45.36346	45.37139	45.46226	45.80053	45.77536	45.76557	45.76220	45.76542	45.76205	46.08516	46.08169	46.49689	46.48330	46.80063	46.79710
45.45375	45.41069	45.42203	45.36436	45.46239	45.47484	45.47140	45.50419	45.86815	45.86477	45.86140	45.94051	45.91272	45.69766	45.73864	45.73528	45.81609	45.77423	45.81271	45.78751	45.56992	45.56258	45.46818	45.45230	45.42807	45.42463	45.42691	45.52322	45.51976	45.53025	45.52681	45.47708	45.41868	45.38099	45.37764	45.37421	45.36049	45.36832	45.72301	46.16250	46.21193	46.20876	46.18811	46.15750	46.30347	46.37374	46.37148	46.68874	46.68530	46.60718
45.33764	45.33418	45.04187	45.09547	45.36155	45.43220	45.42875	45.81513	45.97624	45.98059	45.97720	45.97543	45.94763	45.90974	45.63448	45.63110	45.65321	45.73412	45.70882	45.57383	45.46324	45.47198	45.41653	45.41309	45.30813	45.30469	45.36023	45.35687	45.45308	45.50204	45.49858	45.48114	45.33601	45.33266	45.35548	45.35204	45.23376	45.55995	45.89507	46.03757	45.94790	45.94450	45.90300	46.00458	46.04577	46.05633	46.12668	46.08305	45.91662	45.87535
45.30511	45.30165	45.02625	45.02280	45.30928	45.32705	45.36639	45.72273	45.91270	45.90931	45.92632	45.92455	45.88219	45.74080	45.50214	45.49877	45.49530	45.55599	45.50610	45.40472	45.40127	45.31977	45.23630	45.20515	45.18538	45.18192	44.89917	44.89585	44.89242	45.32201	45.29650	45.27976	45.18246	45.09151	45.06916	45.01692	45.01357	45.03030	45.30848	45.53051	45.67292	45.62706	45.56819	45.55977	45.51439	45.38393	45.38054	45.36415	45.09263	45.08226
45.35229	45.29543	45.13500	44.85952	44.91133	44.95704	44.89335	45.19316	45.54938	45.58800	45.58460	45.66565	45.62956	45.38749	45.37989	45.35704	45.25429	45.20449	44.98962	44.98627	44.99313	45.03883	44.96742	44.96397	44.94350	44.48980	44.53976	44.53988	44.51699	44.44915	45.07211	44.99930	44.89697	44.63095	44.35673	44.29321	44.28990	44.17146	44.13317	44.38707	44.31367	44.31034	44.13411	44.13080	43.16799	43.16466	43.42389	43.31561	43.27760	42.87079
45.16671	44.95162	44.59356	44.45433	44.32539	44.32208	44.31866	44.59668	44.89096	44.91801	44.91466	44.92339	44.98011	45.10566	45.10229	45.10947	45.10600	44.23183	44.22843	44.00583	43.92030	43.85929	43.45878	43.43009	43.54200	43.53865	43.54807	43.59292	43.75488	43.72533	43.72195	43.55978	43.55642	43.44248	43.36876	43.08831	43.03151	42.65764	42.65442	42.71047	41.99487	41.89485	41.99800	41.95104	41.94789	41.93677	40.95663	40.45514	40.37357	40.32879
44.27431	44.23705	43.87880	43.71448	43.45621	42.98418	42.98084	43.28052	43.53906	43.60484	43.26525	43.29500	43.30724	43.29293	43.28969	43.39511	43.37184	43.26370	43.06089	43.05768	42.84521	42.71674	42.71354	42.44431	42.44115	42.36526	42.31639	42.36837	42.84272	43.07143	43.04643	42.36835	42.35411	41.95681	41.87153	41.77878	41.04910	40.91568	40.46825	40.31963	40.29578	40.29274	40.06499	40.06197	40.02277	39.43461	39.43164	39.06354	38.80502	38.70561
42.76554	42.76220	41.71489	41.71163	41.53965	41.48832	41.47365	41.45713	41.45390	41.45140	41.31406	41.40252	41.50041	41.53172	42.14346	42.15768	42.25274	42.34882	42.34555	42.34238	41.82634	41.81813	41.93989	41.87760	42.06873	42.02357	41.96878	41.89849	41.19627	41.17080	41.27733	41.26447	41.19771	41.06440	40.31981	40.08795	39.96970	39.70047	38.79691	38.66689	38.26043	38.25755	38.24791	38.21956	37.98120	37.85300	37.84754	37.46303	37.37669	37.39283
40.54820	40.52288	40.50243	39.64403	39.64103	40.29946	40.37720	40.39177	40.13906	40.13604	40.13301	40.05017	40.16573	40.77401	40.92881	41.02824	41.02601	41.03936	41.73619	41.77663	41.77339	41.74004	41.72825	41.72335	41.43597	41.41988	41.38820	40.98351	40.91890	40.79985	40.73139	40.18882	40.18569	40.16172	39.66206	39.29990	39.07546	38.91961	38.47107	38.25349	38.04455	37.72666	37.68754	37.32990	36.82296	36.79547	36.79270	36.78770	36.72604	36.77508
39.98062	39.73108	39.65474	39.64449	39.59632	39.30486	39.30606	39.14647	39.16413	39.17149	39.15449	39.40434	39.51484	39.80486	39.99540	40.08574	40.57965	40.65964	40.76687	40.77142	41.52702	41.52390	40.80912	40.42910	40.40513	40.81533	40.74798	40.71754	40.36368	40.28652	39.37564	39.37267	39.50700	39.45926	39.29922	39.07465	39.02079	38.58274	38.50224	38.30709	37.89118	37.77690	37.43578	37.23278	36.89413	36.89126	36.95335	36.95048	36.84431	36.84145
39.47651	39.45604	39.42303	39.02340	39.01855	39.00750	39.00444	39.00578	39.00272	39.14088	39.10561	39.25567	39.28723	39.34702	39.68369	39.92732	39.96133	40.00952	40.28375	40.31715	40.70736	40.72049	40.45406	40.42948	40.32128	40.30647	40.42991	40.37068	40.26634	39.49624	39.39571	39.39275	39.32783	39.30339	39.08394	38.58041	38.57751	38.55898	38.55608	37.96020	37.94999	37.84086	37.83443	37.67666	37.65812	37.43846	37.43565	37.43272	37.39611	37.28532
39.34431	39.32907	39.19239	39.04434	39.02233	39.01938	38.92482	38.89261	38.88956	38.88662	39.12119	39.12672	39.12376	39.16306	39.34873	39.69277	39.73300	39.89298	39.94367	39.97709	40.04755	40.19961	40.21722	40.34562	40.32165	40.31231	40.43027	40.41294	40.36788	40.26365	39.49348	39.41663	39.37809	39.31422	38.83558	38.67307	38.67017	38.66449	38.55802	38.16545	38.19436	38.15690	37.92360	37.92075	37.78373	37.64232	37.44954	37.36567	37.28732	37.13796
39.21725	39.18558	39.15808	39.02575	39.02279	39.01982	39.01675	38.89305	38.88999	38.88704	38.88409	38.94241	38.98591	39.01665	39.06430	39.06540	39.42726	39.65192	39.95049	39.97749	40.02365	40.19999	40.19617	40.32505	40.31583	40.29791	40.37324	40.37138	40.40536	40.38875	40.14141	40.02160	39.52861	39.46209	39.42108	39.36290	39.35994	38.95545	38.84301	38.66227	38.39149	38.26674	38.12157	37.92099	37.84899	37.76413	37.43238	37.19545	36.91080	36.72168
39.06873	39.06564	39.04890	39.01310	39.01514	39.01218	39.05690	39.05393	38.89041	38.88746	38.90688	38.98928	39.03539	39.02183	39.01887	39.06579	39.42765	39.60732	39.89683	39.94787	40.45614	40.84318	40.84009	40.82640	40.82333	40.78223	40.56778	40.37174	40.34396	40.33903	40.15892	40.15589	40.13084	39.81577	39.72175	39.64479	39.63324	39.56693	39.14562	38.90472	38.65951	38.38886	38.20591	37.86601	37.76734	37.61819	37.19860	36.87834	36.07640	35.70145
39.05587	38.89261	38.87251	38.87976	38.87680	38.99571	38.99262	38.96012	38.86987	38.85143	38.92280	38.97921	38.98673	39.01270	39.12936	39.27948	39.32017	39.70195	39.84436	40.35374	40.73567	41.07530	41.13579	41.18945	41.07425	40.88368	40.81701	40.57602	40.34431	40.32580	40.15926	40.13432	40.12997	40.08228	39.72206	39.64510	39.60640	39.55256	39.11590	38.90499	38.60314	38.33103	38.20617	37.85234	37.68156	37.18504	36.93600	36.13500	35.70448	35.11355
38.79422	38.68534	38.68240	38.41072	38.40780	38.40488	38.40962	38.40670	38.58436	38.63306	38.63011	38.84578	38.84282	38.91974	39.08880	39.27321	39.30793	39.58183	39.75741	40.44141	40.61871	40.67747	41.00898	41.12775	41.16227	40.96481	40.91285	40.60733	40.37126	40.34160	40.13768	40.09655	40.04872	39.56824	39.56525	39.62308	39.64241	39.17343	38.94107	38.50003	38.42306	38.33129	37.87149	37.81577	37.68180	37.57736	36.94317	36.13520	35.49374	34.85116
38.59097	38.58622	38.29916	38.14458	38.14167	38.19070	38.14520	38.34723	38.40097	38.38620	38.36588	38.36419	38.54574	38.71987	38.87525	39.04430	39.10209	39.31794	39.50190	40.00098	40.24149	40.28748	40.60256	40.64911	40.96581	40.88440	40.62452	40.49256	40.48079	40.36307	40.09991	39.97147	39.59560	39.59260	39.13438	39.17010	39.16716	39.03932	38.97231	38.90198	38.44392	38.37994	38.23994	37.81187	37.76734	37.58977	37.24831	36.62438	35.56407	34.90239
38.53140	38.25966	37.58535	37.57663	37.57376	37.31592	37.37680	37.78119	38.31244	38.30952	38.28251	38.33054	38.45097	38.50639	38.74772	38.84502	38.97678	38.98240	39.17760	39.22487	39.73215	39.90110	40.05443	40.42830	40.49240	40.56420	40.46407	40.48434	40.47136	40.46305	40.33972	39.99752	39.62164	39.46396	39.52337	39.19399	39.19103	39.16436	39.13634	39.02242	39.04321	38.98715	38.46672	38.20181	38.11856	37.79885	37.24853	36.79719	36.59626	35.03595
37.63711	37.58843	37.53466	37.08624	37.06816	37.07772	37.27495	37.31099	37.70260	38.06271	38.05980	38.23006	38.39920	38.42881	38.67451	38.87452	38.87140	38.88367	38.66777	38.81045	39.07619	39.15719	39.86773	39.95362	40.30357	40.36752	40.22009	40.19345	40.35691	40.44291	40.43970	40.00547	39.65877	39.68468	39.73260	39.72702	39.72141	40.25783	40.14071	40.02002	39.94015	39.36383	38.84588	38.44024	38.20742	38.11576	37.60635	36.96037	36.65188	35.17068
37.59190	37.14196	37.08965	37.06928	37.06097	37.05812	37.07516	37.09329	37.23885	37.71960	37.87041	37.86736	38.25674	38.28979	38.41377	38.59832	38.67261	38.64695	38.65908	38.66518	38.80771	38.85595	38.86061	39.05014	39.29288	39.28974	39.51210	39.58076	39.58760	39.57256	39.65752	39.70691	39.71284	39.75198	39.99331	40.23977	40.83252	40.76377	40.96463	40.91555	40.43762	39.93737	38.88733	38.81573	38.25052	38.19260	37.78609	37.15459	36.82030	35.94922
36.66142	36.85715	36.85433	36.81348	36.93816	37.02615	37.02317	37.02319	37.05260	37.64858	37.63926	37.58929	37.58641	38.21117	38.24921	38.29702	38.32661	38.57337	38.57026	38.58440	38.62226	38.65456	38.81570	38.81520	38.85846	38.91347	38.91877	38.96471	39.11028	39.56519	39.63895	39.64796	39.69720	39.92997	40.16302	40.82264	41.30476	41.29900	41.27317	40.96181	40.81595	40.18361	39.62436	39.01107	38.91114	38.48408	38.33636	37.86616	37.26245	36.99153
36.54129	36.50426	36.72157	36.71860	36.74063	36.76497	36.76510	36.76561	36.86042	36.98154	36.97870	36.98262	36.98812	37.16142	37.51320	37.52009	37.95030	37.94739	37.96171	37.98654	38.14664	38.19327	38.65195	38.79918	38.80290	38.49446	38.51011	38.70730	38.96030	39.15575	39.60856	39.63066	39.84734	40.06992	40.76548	41.08035	41.08079	41.26460	41.15243	40.94825	40.90093	40.32842	40.18065	39.79149	39.78846	39.29286	39.28987	38.85787	38.07139	37.96222
36.09458	36.09165	36.22171	36.34343	36.34063	36.33140	36.26209	36.28932	36.60290	36.64082	36.36928	36.37039	36.37451	36.95935	37.00750	37.00965	37.01143	37.25459	37.56727	37.95916	38.11794	38.15146	38.24915	38.50480	38.39782	38.49215	38.51303	38.70763	38.96230	39.13012	39.72716	39.99896	40.18029	40.49150	40.77815	40.79821	40.79509	40.79181	40.90760	40.90448	40.85358	40.32488	40.22606	40.11488	40.05810	40.05487	40.09826	39.87719	39.88273	39.26209
35.86715	35.67379	35.67104	35.44598	35.44324	35.79402	35.77890	35.77614	35.59801	35.67002	36.12888	36.12809	36.16581	36.52446	36.89930	36.96476	37.00703	37.00896	37.25194	37.58052	38.03300	38.15190	38.20734	38.33938	38.42487	38.39964	38.55485	38.69085	38.94884	39.46471	39.62648	39.89829	40.12153	40.43346	40.54026	40.53699	40.54174	40.51124	40.50813	40.48740	40.33401	40.08649	40.08326	40.03093	40.03858	40.05513	40.08326	40.03352	40.00132	39.99883
34.95781	34.89730	34.85294	34.85010	34.46140	34.35570	34.69867	34.67979	34.67696	35.04342	35.05246	35.62361	35.89877	35.93636	36.52203	36.89683	36.89478	36.89194	37.14236	37.55467	37.98177	38.03161	38.10237	38.19648	38.31487	38.36711	38.41422	38.50483	38.66757	39.02369	39.40706	39.56182	39.66497	39.93462	40.23723	40.26850	40.10228	39.81574	39.81268	39.89084	39.88762	40.01388	39.93684	40.00665	39.96120	39.98227	40.01661	40.02861	39.88366	39.92784
34.79951	34.73201	34.37818	34.20597	34.23647	34.26352	34.32202	34.60666	34.60383	34.63568	34.85604	34.91032	35.19011	35.49480	35.81829	36.00911	36.55322	36.87491	37.12985	37.14443	37.54324	37.59969	37.82669	37.82360	38.00138	38.05139	38.37497	38.39680	38.44705	38.64968	38.99655	39.25108	39.49007	39.48322	39.34452	39.28295	39.28851	39.28531	39.23417	39.23114	39.28583	39.72167	39.77679	39.36940	39.43998	39.73868	39.76446	39.76411	39.81081	39.80759
34.15026	33.92174	33.73045	33.58957	33.81346	33.83775	33.83498	34.22972	34.41375	34.44401	34.67136	34.85885	34.90799	35.18402	35.42737	35.43510	35.91813	36.39516	36.71381	36.71096	36.78038	37.35020	37.54280	37.55522	37.40413	37.44930	37.71021	37.79224	38.22218	38.21924	38.55800	38.82473	38.82157	38.67603	38.31442	38.31131	38.17168	38.16642	38.16588	38.16293	38.18460	38.91519	39.06828	39.11911	39.14272	39.18409	39.58228	39.74033	39.81105	39.74327
33.47307	33.51889	33.53517	33.54116	33.57700	33.76128	33.80129	34.23010	34.41412	34.44415	34.63375	34.88941	34.97748	35.14713	35.38906	35.40427	35.40643	35.92187	35.96777	36.22490	36.33355	36.34613	36.36046	36.77162	36.96535	37.01498	37.07431	37.57753	37.64653	38.02308	38.05880	38.08112	38.07802	38.07508	38.07215	38.05470	38.04962	37.88923	37.75270	37.74003	37.74671	38.12423	38.21141	38.35832	38.90954	39.11464	39.19824	39.74057	39.81128	39.78089
33.27776	33.11457	33.33364	33.53280	33.56863	33.70706	33.65641	33.87032	33.86752	33.89987	34.43448	34.62367	34.92418	35.11272	35.38941	35.38667	35.38375	35.50440	35.90796	35.89411	35.89115	35.86525	35.94276	35.93981	35.97374	36.03354	36.04552	36.96386	36.99752	37.02444	37.10036	37.28020	37.51601	37.58106	37.74889	37.75366	37.75099	37.63991	37.41931	37.30637	37.34367	37.44276	38.01938	38.16630	38.50206	39.15443	39.64038	39.81577	39.94703	39.82228
32.93303	32.93031	33.11469	33.50787	33.59827	33.61939	33.56468	33.42760	33.42105	33.49082	33.56764	33.82837	34.54998	34.91407	35.16969	35.37781	35.37489	35.48380	35.76989	35.76711	35.61908	35.08841	35.08569	35.58676	35.57388	35.69822	35.82113	35.87743	36.45216	36.69518	37.00254	37.05597	37.20251	37.51340	37.57845	37.70427	37.64302	37.56853	37.36966	37.27447	37.28556	37.44302	37.46783	38.07322	38.50232	39.10836	39.66183	40.06516	40.09596	40.00359
32.93343	33.03904	33.50181	33.61578	33.69123	33.61977	33.54583	33.44951	32.96481	33.03199	33.09296	33.14616	33.84358	34.82848	34.92844	35.12495	35.31318	35.31217	35.42030	35.41754	35.41230	35.09909	35.08600	35.05204	35.00330	35.02152	35.30471	35.66350	35.87476	36.45702	36.72224	37.03857	37.10015	37.36908	37.44458	37.63835	37.63544	37.58795	37.56589	37.32719	37.28581	37.44327	37.47595	37.62609	38.43051	38.69917	39.53626	40.31871	40.24181	40.15261
33.06893	33.06618	33.07902	33.46696	33.59536	33.59274	33.51257	33.13669	33.03492	32.94224	32.61798	32.68919	33.86166	34.58274	34.92879	35.13751	35.24976	35.30109	35.29991	35.39485	35.41263	35.40987	35.09668	35.08340	35.04964	35.00069	35.02760	35.31180	35.66084	35.88442	36.55010	36.90659	37.09995	37.36888	37.64173	37.74664	37.77683	37.67622	37.62106	37.63091	37.44641	37.47927	37.60486	37.74476	38.49152	38.83781	39.60752	40.41741	40.51380	40.38112
33.03524	32.62363	32.64480	32.71613	32.79048	33.38192	33.46273	33.38504	33.32839	33.20009	33.05216	33.85069	33.98414	34.61417	34.95055	35.11535	35.15082	35.18472	35.16591	35.39518	35.41295	35.41019	35.43996	35.27659	35.19829	35.16959	35.16685	35.32798	35.59388	35.79918	36.13387	36.92904	37.08107	37.47371	37.75003	38.04570	38.23353	38.32044	38.25224	38.08219	38.13314	37.90751	37.93420	38.49759	38.83909	39.61462	40.01604	40.50510	40.64437	40.59198
32.11475	32.14353	32.17596	32.23959	32.74908	32.89998	33.54416	33.84747	33.84466	34.44155	34.46004	34.51391	34.80624	35.12451	35.28932	35.31684	35.35231	35.29848	35.28554	35.51480	35.51185	35.50933	35.47913	35.59106	35.42790	35.41853	35.71283	35.71006	35.73950	36.03634	36.51061	36.92934	37.16311	37.55574	38.09728	38.27443	38.40277	38.47705	38.61301	39.23862	39.38645	39.40295	39.24220	39.33998	39.94924	40.09600	40.48965	40.69263	40.83564	40.83232
31.70944	31.70678	32.07500	32.13864	32.50665	32.97796	33.56057	33.88919	34.78305	35.72860	35.76539	35.65024	35.67369	35.67073	36.11375	36.23797	36.15010	36.09578	36.05725	36.05443	35.95186	35.97314	36.08894	36.13528	36.40800	36.42792	37.11713	37.06038	36.39504	36.47651	36.84013	37.16125	37.26871	37.80985	38.53171	38.52853	38.62206	38.61889	39.29031	39.79638	40.04168	40.07554	40.07225	40.37777	40.48219	40.58223	40.72182	40.97574	41.19245	41.18909
31.70981	31.70715	31.69243	32.07269	32.45060	33.00718	33.56094	34.71299	35.71676	35.86459	36.22498	36.34711	36.34428	36.44598	37.11291	37.05019	36.98455	37.04642	37.04332	36.93575	36.30804	36.32929	36.84188	37.14357	37.19127	37.22304	37.25684	37.20513	37.16655	36.85088	36.96172	37.17800	37.69981	37.97964	38.53248	39.24421	39.88795	40.32899	40.41787	40.43692	40.49009	40.63765	41.14519	41.40974	41.43005	41.08651	41.17523	41.35913	41.70277	41.89490
31.79057	31.70752	31.67440	31.80974	32.05925	32.84842	33.48510	34.62955	35.71716	35.94184	36.30880	36.34750	36.57933	37.27446	37.54330	37.68454	37.31812	37.04678	37.04367	36.88293	36.18442	36.30555	36.81861	37.16873	37.28750	37.32109	37.28756	37.27071	37.23929	37.24572	37.31159	37.79764	37.98288	38.13152	38.71536	39.52042	39.93426	40.42128	40.44033	40.64064	41.26978	41.49718	41.86941	41.99776	41.97705	41.71283	41.74630	42.30361	42.36900	42.51646
32.51989	32.44875	32.12378	31.77924	31.80759	31.92784	32.90177	33.57244	34.68378	35.84826	36.06459	36.47781	36.85651	37.66856	37.75343	37.89213	37.71396	37.26001	36.99086	36.79104	36.13184	36.17978	36.19530	36.70907	37.22442	37.29091	37.33495	37.34348	37.39709	37.49453	37.71126	37.97038	38.13478	38.59137	38.84218	39.69329	40.12786	40.45936	40.65855	41.38697	41.54320	41.94645	42.15126	42.18263	42.27257	42.26912	42.51295	42.62764	42.77535	42.70444
34.00131	33.45794	32.44656	32.12143	31.87475	31.39832	31.50316	31.69371	32.90885	34.64560	35.90261	36.35280	36.83496	37.57001	37.92337	37.77256	37.67353	37.57858	36.97086	36.73956	36.06958	36.18011	36.14330	36.16529	36.76583	37.09163	37.17836	37.40053	37.52160	37.52822	37.90741	37.97069	38.14760	38.48652	39.01507	39.76035	40.04778	40.60345	41.27201	41.63504	42.14157	42.24267	42.32631	42.32309	42.34219	43.54156	43.68102	43.70352	43.70018	43.69661
34.84846	34.60415	33.93304	32.56188	32.26759	31.55507	31.63924	31.69228	31.99352	33.62954	35.61578	36.60180	37.04685	37.71574	37.74432	37.62264	37.49302	37.31125	36.76773	36.15759	36.06991	35.78583	35.87600	35.87299	35.84479	35.93142	36.58582	36.83122	37.53794	37.75381	38.10649	38.31414	38.33432	38.65942	39.00657	39.61378	40.16859	40.67284	41.63856	42.22901	42.49855	42.56696	42.90627	43.72372	44.02247	44.22473	44.22478	44.48400	44.48059	44.48386
36.89383	36.17568	35.44473	34.48329	33.74689	32.75104	31.95011	31.95648	33.45907	33.78365	35.29823	35.65204	36.17292	36.61320	37.26866	37.45732	37.44837	36.85827	35.46289	34.66719	34.80338	34.55839	35.10584	36.06557	36.02034	36.01733	36.83441	36.92427	37.62891	38.14785	38.49026	38.58604	39.10013	39.33722	39.35513	40.44083	40.80349	41.72269	42.16232	42.55550	42.55341	43.18903	43.70507	44.00500	45.18561	45.18187	44.94023	44.93652	44.82052	44.65558
37.29264	36.90337	36.17326	35.59018	35.34875	34.07086	33.68784	33.62804	33.82790	34.71796	34.69450	35.19260	35.14859	35.21717	35.21439	35.12609	34.77834	34.66752	34.02834	34.01020	34.58240	34.84055	35.53666	36.38300	36.84401	37.38844	37.48959	37.65908	38.02737	38.34774	38.76443	39.55552	39.93719	40.92551	41.09034	41.86488	42.06633	42.40239	42.71125	43.21437	43.26295	43.49328	43.85432	44.61324	44.97700	45.05670	44.94302	44.87584	44.54540	44.23250
37.46886	37.28991	36.91830	36.24051	35.66993	35.55004	34.94797	34.79930	34.84566	34.74874	34.71560	34.71265	34.22203	34.04958	34.04691	34.20829	34.26215	34.36534	34.34841	34.55032	34.88984	35.67971	36.43092	37.32312	37.87230	39.28408	39.31091	38.53296	38.64071	38.94778	39.60708	40.01627	41.23004	41.84144	41.88514	43.73192	43.94606	43.85357	43.93224	43.92884	43.92517	43.84752	43.76725	44.31300	44.30227	44.43568	44.52692	44.37574	44.14294	43.74193
37.72686	37.70769	37.45912	36.30987	35.89738	35.79586	35.79283	36.14108	36.13803	36.07940	35.55416	35.04531	35.04256	34.54956	34.50756	34.50488	34.51359	34.62274	34.97044	35.54316	35.75576	36.57024	37.45962	38.51884	39.57520	40.48338	40.63151	40.91600	41.00122	40.99809	41.28245	41.71736	42.19487	42.82652	43.84068	44.18336	44.63892	44.54592	44.29482	44.04934	43.85498	43.77122	43.62538	43.75882	43.80012	43.58026	43.51319	43.38991	43.14093	42.18929
37.72733	37.70814	37.56726	36.72100	36.36874	36.36398	36.36090	36.44486	37.70458	37.63179	36.77468	36.62168	36.59263	35.45495	35.47174	36.06078	36.12976	36.26097	36.41743	36.80934	37.01301	38.13538	38.94634	39.79414	40.62463	40.98970	41.81324	42.57993	42.57637	42.57309	43.50985	43.77275	43.93122	43.99856	43.99516	44.00047	44.07950	44.24689	44.19315	44.18971	43.89509	43.65166	43.65548	43.56709	43.25404	43.10276	42.48633	41.58941	41.09327	39.99570
37.71180	37.57066	37.53347	36.72144	36.71855	36.71567	36.93875	37.72164	37.82474	37.87902	37.93236	38.01472	38.01175	37.95020	37.46203	37.57765	37.72218	37.78251	37.85835	38.33281	38.60461	38.94973	39.79290	40.59051	41.04640	42.13141	42.64772	43.29918	43.57394	43.59206	43.68321	43.55030	43.49068	43.52398	43.52058	43.62644	43.65172	43.95886	44.18549	44.01706	43.87467	43.59153	43.38873	43.13232	42.99298	41.46883	40.17396	38.21718	36.90532	35.37197
37.64874	37.59197	37.02649	36.72354	36.72065	36.91693	37.10184	37.31264	37.87891	37.93574	38.27865	38.46786	38.58533	39.26279	39.38294	38.95707	38.57464	38.73225	38.89039	39.27918	39.15252	40.05084	40.94997	41.42964	42.02625	42.42227	42.93153	42.92818	42.92455	43.27829	43.27464	43.11530	42.88251	42.87447	42.49696	42.38510	42.32884	42.91595	42.90785	43.58123	43.42086	43.21809	43.02052	42.19707	41.38973	39.57188	37.88360	35.63862	34.63643	34.30617
38.14608	37.91720	37.59968	37.27161	36.97869	37.06238	37.28236	37.70238	38.21560	38.60722	38.91870	38.91544	39.62091	40.01544	40.20207	40.23087	40.16215	40.15907	40.39996	40.92311	41.98375	42.10489	42.44040	42.46079	42.33242	42.22103	42.10992	42.10660	42.15768	41.87797	41.93719	42.21566	42.35981	42.34922	42.18471	42.01994	41.88683	41.68867	41.67584	41.60581	41.58643	41.43433	40.81482	40.19881	38.55809	36.98500	35.38658	34.65089	33.64758	32.60223
39.74494	38.67200	38.57987	38.04342	37.77668	37.77375	38.03497	38.45651	38.92150	39.24155	39.85819	39.90258	40.43614	40.54044	40.53733	40.75260	40.74920	41.49594	41.81541	42.57035	42.86572	42.63997	42.29344	42.11955	41.88683	41.31181	40.55917	39.99432	39.71822	39.56189	39.70484	40.54618	41.46692	41.68070	42.01016	41.70326	41.50537	41.00713	39.78614	38.95145	38.88385	38.78799	37.24640	36.64035	35.95982	34.80968	34.00805	33.25366	32.60520	32.36926
40.66762	40.26281	39.77911	39.73457	39.57498	39.65281	39.41573	39.43432	39.81631	40.98093	41.09652	41.09308	41.43237	41.42890	41.40829	41.56255	41.91196	41.93742	42.19417	42.11524	42.09781	42.01389	41.62902	41.11858	40.12955	39.66549	38.72882	37.91661	37.74040	37.98690	38.83688	39.59967	40.73177	41.60973	41.59784	41.41613	41.04014	40.64392	38.98933	38.78421	36.95268	35.98876	35.26911	35.23174	34.31156	33.67503	33.17633	32.60290	32.25317	32.25041
40.84615	40.78930	40.71692	40.37423	40.49621	40.42591	40.44674	40.48436	41.34187	41.35090	41.60993	42.05735	41.98378	42.47150	42.31744	42.57083	42.38002	41.93915	41.28265	40.88926	40.65873	40.47076	40.02734	39.25370	39.03574	37.80784	37.42914	36.79159	36.97471	37.70045	38.07560	39.06533	40.30226	40.66705	41.18299	41.04370	40.64773	39.37045	38.65575	36.80063	35.90409	34.53587	34.45278	33.77805	33.70325	32.68384	32.47710	32.25591	32.28354	32.28076
41.02377	41.02030	41.06251	41.50340	41.50017	41.41773	41.41423	41.38585	41.74949	41.68416	41.73803	41.86454	41.96019	41.93594	42.05737	41.85022	41.61237	40.66501	40.57156	39.67746	38.59723	38.61923	37.28856	37.25846	37.57279	37.56957	37.44950	37.55507	37.29056	37.38972	37.69758	38.39523	39.51042	39.96480	40.24249	40.09160	39.38726	38.61790	37.45588	35.90745	34.33898	33.65504	33.65211	32.72702	32.84535	32.56787	32.56229	32.55949	32.58997	32.95385
42.11581	42.11225	42.13437	42.03955	41.93122	41.49745	41.43797	41.97127	41.78286	41.51366	41.39429	41.36688	41.51506	41.47834	41.06828	40.80605	39.92660	39.73225	39.12185	38.20273	37.35606	36.72300	36.89019	37.42769	37.73868	37.81075	37.98049	37.96181	37.60990	37.46804	37.54546	37.57737	38.73489	39.13982	39.03912	38.78791	38.66348	37.47641	35.91309	34.41868	33.69757	33.09417	32.25560	32.33251	32.35990	32.56507	32.56249	32.61300	33.06312	33.38764
42.29648	42.21787	42.38717	42.26433	42.19728	41.94728	41.79302	41.62558	41.52225	41.24127	40.77357	40.37418	40.18381	40.04095	39.63912	39.63073	38.76264	38.67155	38.07996	37.73783	37.38218	37.54932	37.54923	37.61365	38.22730	38.43898	38.34651	38.25117	38.17330	37.55836	37.42964	37.78697	38.33942	38.16159	38.69879	38.60502	37.22146	35.91622	34.52616	33.93650	33.10393	32.61724	32.28229	32.31820	32.33015	32.52403	32.65604	33.01710	33.25802	33.29705
42.77674	42.72865	42.74040	42.50107	42.25418	41.70736	41.43893	41.13692	40.58588	40.48201	39.80621	39.56450	38.88560	38.30017	37.92104	38.24147	38.37877	38.38026	38.37696	38.11240	38.22777	38.22762	38.25562	38.73779	39.11984	39.71637	39.62354	39.37860	38.80477	38.24085	37.61900	37.47693	37.33784	37.62766	37.60413	36.68759	35.77676	34.52294	33.93323	33.18366	32.96484	32.61744	32.26292	32.27993	32.47406	32.53664	32.55199	32.98157	33.01464	33.06059
42.94130	42.68031	42.41940	42.10589	41.77087	40.93715	40.78442	39.44148	39.06272	38.14551	38.03429	37.58875	37.53361	37.08514	37.07486	37.52224	38.24310	38.44030	38.47683	38.47379	38.81979	38.81673	39.12664	39.12326	39.69511	39.74735	39.66739	39.55951	39.07422	38.17400	37.46877	37.22800	36.99805	35.93065	35.32131	34.68388	34.23862	33.82911	33.10612	32.87231	32.52813	32.35189	32.14354	32.14097	32.13839	32.28227	32.32088	32.51362	32.54673	32.62634
42.68733	42.38327	42.11005	41.79880	40.94090	39.75742	38.37218	37.45861	36.77165	36.77686	36.02489	36.08595	36.13319	36.35723	36.92284	37.34795	37.64346	38.35857	38.49582	38.81612	39.20314	39.69355	39.80274	40.08542	40.01762	39.78316	39.58089	39.42099	38.33031	37.95781	37.26101	37.00159	35.93380	34.94977	34.68718	33.97332	33.66508	32.93308	32.87747	32.67922	32.35469	32.04379	31.71017	31.74219	31.75785	31.75506	31.75252	31.78913	31.92494	32.01754
42.33642	42.11390	41.80296	41.00909	39.42523	38.43446	37.31599	36.72089	35.19823	35.17414	35.27443	36.04269	36.14814	36.39197	36.98312	37.51310	37.70231	38.35897	38.81958	39.17948	39.62622	40.25416	40.15289	40.14939	40.14622	39.64799	39.43259	38.94938	38.31010	37.58226	37.08874	35.98449	34.95284	34.56476	33.96918	33.66802	33.02905	32.92224	32.83067	32.51100	31.97565	31.68752	31.65962	31.67528	31.63345	31.06324	31.18469	31.63586	31.81263	32.02532
41.87658	41.69249	40.70736	39.65079	38.66087	37.37267	36.74882	35.22628	34.86894	34.84802	34.89299	35.39363	36.16214	36.59422	37.11967	37.64441	38.12853	38.94719	39.50807	39.80179	40.04066	40.06771	40.06451	39.96746	39.59264	39.31393	39.00723	38.92107	37.58559	37.11097	36.39425	35.76881	34.56780	34.27428	33.67778	33.03194	33.00509	32.83353	32.46497	32.03220	31.69027	31.68772	31.75245	31.89230	31.82184	31.73322	31.59818	31.74507	31.93635	32.02549
41.60455	40.41109	39.26232	38.46999	37.60352	36.59293	36.14164	36.21681	35.59540	35.17393	35.44356	36.19308	36.49400	36.93248	37.55352	38.00553	38.85284	39.38474	39.66259	40.00671	39.90240	39.89920	39.86427	39.58396	38.76589	38.19591	37.92075	37.47277	37.06649	36.39775	35.82251	34.87611	34.25426	33.66898	33.18113	32.85641	32.67639	32.11769	32.00065	31.71594	31.69001	31.75545	31.89505	31.96417	31.91192	31.81926	32.55270	33.18502	33.21875	32.21184
39.33543	38.60416	37.97549	37.26974	36.62897	36.76590	36.83453	36.77662	36.86315	37.16585	37.01352	36.98438	36.93609	37.74311	38.24726	38.64828	38.97693	39.29494	39.49761	39.54723	39.78189	39.71952	39.45370	38.64046	38.12993	37.39970	37.17619	36.89566	35.99145	35.85662	34.98471	34.25755	33.67195	33.13704	32.72490	32.14986	32.14553	31.97498	31.71871	31.71615	31.62802	31.73172	31.91900	31.96553	31.97865	32.75415	33.35348	33.42883	33.28953	32.72777
38.10745	37.11152	36.45856	36.28635	36.76926	36.86945	37.24652	37.98421	38.27477	39.29532	39.48878	39.53814	39.48462	39.22412	38.81182	38.75880	38.77496	38.77184	39.05968	39.19930	39.10300	39.04067	38.37531	37.59013	37.33961	37.06472	36.73330	36.07688	35.85981	34.98925	34.11782	33.64226	33.33430	32.59420	32.12403	32.02187	32.01929	31.79524	31.75142	31.63103	31.73447	31.17358	31.78726	31.91665	32.65280	33.48196	33.45983	33.42902	33.26274	32.63254
36.38640	35.93879	36.09774	36.34084	36.84106	37.25021	37.99244	38.69555	39.40392	39.86460	39.82829	39.74983	39.70129	39.34193	38.78893	38.68428	38.63095	38.61161	38.60818	38.59052	38.38161	38.29260	37.49405	37.21229	37.03823	36.58872	36.01994	35.86099	34.95575	34.29893	34.04985	33.58326	32.65141	32.11556	31.87404	31.88273	31.62582	31.67234	31.66979	31.71196	31.41834	31.44025	31.70888	32.46592	32.59386	33.17553	33.34072	33.23335	32.57637	31.61921
36.56440	36.10678	36.17671	36.46230	37.03545	37.91978	38.69908	39.42262	39.86824	40.43101	40.46711	40.19452	39.52246	39.21130	38.56297	38.50995	38.52131	38.31005	37.96577	37.96269	37.90338	37.90031	37.15723	36.96191	36.52959	35.78082	35.68577	34.86349	34.29553	34.22961	33.58647	33.01709	32.36710	31.89399	31.87427	31.62860	31.69819	31.78297	31.82975	31.82235	31.73380	31.98721	32.43531	32.43270	32.36027	32.36945	32.42382	32.38036	31.40495	30.53931
36.69495	36.69173	36.75253	37.02714	37.83088	38.62297	39.34626	39.88558	40.36670	40.30210	40.10974	39.85013	39.10575	38.32267	38.24624	38.21560	37.47733	37.13501	37.08639	37.01727	36.97952	36.64111	36.45318	36.08472	35.50331	35.17281	34.68004	34.26680	33.66085	33.56398	33.04330	32.37968	32.12735	32.10709	31.88603	31.70098	31.78602	31.79150	31.90525	31.90269	32.01786	32.41374	32.31106	32.30844	32.19472	31.67611	31.34862	30.38711	29.90339	29.80524
37.44580	37.44250	38.22443	38.31717	38.75067	39.30556	39.87374	39.75119	39.91794	39.90339	39.77077	39.01262	38.27063	38.23278	37.68309	37.31698	37.10926	36.86350	36.48493	36.41133	36.13267	36.07716	36.00944	35.45853	35.03688	34.42517	33.80431	33.70393	33.60502	32.99606	32.41803	32.41542	32.41252	32.40990	32.18842	31.95557	31.95299	32.05690	32.20411	32.13835	32.00616	32.10472	32.11485	32.10785	31.62174	30.40607	30.37179	29.79545	29.25645	29.25383
38.85919	38.85575	38.81969	39.23772	39.52484	39.77032	39.73216	39.57856	39.42702	39.36987	38.98097	38.43179	37.67482	37.61052	37.26357	37.11295	36.36247	35.99816	35.92429	35.76287	35.58777	35.53692	35.46202	34.46269	34.43641	33.75234	33.71479	33.61615	32.99946	32.67570	32.66745	32.46264	32.47103	32.73327	32.69327	32.66314	32.25739	32.25450	32.22815	31.92533	31.83624	31.72761	31.65281	30.68923	30.31512	29.45078	29.38929	29.26844	29.26606	29.20000
39.97980	39.94378	40.35972	40.34733	40.26815	39.91528	39.69051	39.39566	39.16917	38.49826	38.42421	37.60248	36.48351	36.48021	36.38334	35.57284	35.62152	35.87725	35.81177	35.41299	35.16415	34.60235	33.83535	33.77928	33.23243	33.11147	33.06287	33.05580	32.89305	32.74963	32.74670	32.90816	33.01674	33.14824	33.08100	32.90860	32.38211	32.03778	31.99944	31.72727	31.35455	30.54900	30.14710	29.55619	29.01064	29.03407	29.12852	29.19028	29.20278	29.27507
40.08587	40.13549	40.04530	40.03839	40.00194	39.61365	39.42692	39.13589	37.86132	37.59167	37.58284	36.21745	35.70227	35.54832	35.54542	35.31061	35.00199	34.96894	34.95056	34.93872	34.64421	33.91219	33.77050	33.59386	33.27330	33.27031	33.14549	33.11073	33.09903	32.92027	32.91109	32.97240	33.10599	33.05373	33.00816	32.50271	32.01897	31.83718	30.56706	30.08571	30.05900	29.17482	29.13038	28.90736	28.91329	28.48252	28.53667	28.86275	29.04294	29.18281
40.06752	39.93809	39.82739	39.54949	39.51180	39.43093	38.31981	37.52490	37.48686	37.48379	36.22687	35.77658	35.34300	35.14948	35.11308	34.59802	34.56769	34.74455	34.74141	34.75933	34.20113	33.84247	33.80309	33.76777	33.74545	33.69183	33.60965	33.16854	33.10801	32.84952	32.84333	32.84066	32.81520	32.81252	32.41020	31.46108	30.57378	30.40184	29.27100	28.85296	28.85541	28.53073	28.30178	28.15322	27.92916	28.01377	28.32797	28.63824	29.16818	29.18711
39.94218	39.83111	39.20222	38.87394	38.51733	37.78547	37.52838	36.99457	36.88292	36.23021	35.51999	35.34740	35.34337	35.25284	35.11344	34.91559	34.83674	34.74489	34.74174	34.20454	33.90180	33.93756	33.95749	33.88871	33.88599	33.88293	33.81574	33.65192	33.59469	32.84656	32.73613	32.56015	32.16190	31.58029	30.77104	29.91271	29.80972	29.25515	28.60687	28.12732	28.01273	27.97021	27.86540	27.87833	27.99065	28.03607	28.42151	29.02177	29.16431	29.81670
39.77265	39.37646	38.87793	38.45861	37.69958	37.47958	36.87170	36.86868	36.21188	35.45618	35.35097	35.34777	35.33501	35.26354	35.15252	35.03563	34.91276	34.76274	34.10120	34.07618	34.07103	34.07633	34.32650	34.30403	34.30127	34.32747	34.26242	34.20175	33.62983	33.41051	32.56298	31.97783	31.39933	30.49060	29.88180	29.08586	28.59058	28.30774	28.15387	27.89546	27.74379	27.78947	27.78763	27.91239	28.03877	28.56672	28.91227	29.45837	29.78935	30.13155
39.36381	38.88157	38.48238	37.70310	37.23964	36.20259	36.10495	35.76485	35.44862	35.32172	35.08360	35.09494	35.15771	35.25054	35.17548	35.15001	34.94746	34.72122	34.43964	34.39374	34.41507	34.70819	34.85191	34.82203	35.22176	35.14914	34.47972	34.20204	33.52033	33.25304	32.44261	31.58506	30.37895	29.25709	28.79287	28.38754	28.17579	28.17321	27.89793	27.74649	27.79192	27.79033	27.85582	28.42138	28.62363	28.72332	29.27221	29.43939	29.78521	30.53190
38.87431	38.51130	37.77992	37.34075	36.20596	36.10865	35.53931	35.45430	35.45107	35.26621	35.08397	35.09808	35.03236	35.05174	35.26603	35.27820	35.27500	35.14912	34.99968	35.08829	35.12641	35.14267	35.60558	36.10857	35.95319	35.14944	34.56721	33.99522	33.37669	32.92730	31.66809	30.48941	29.25971	28.66535	27.89712	27.61872	27.62982	27.74400	27.73996	27.79464	27.90302	27.90188	28.54620	28.71722	28.80758	29.32020	29.44223	29.76151	30.53484	31.74257
38.03443	37.49041	37.38375	36.21571	36.14989	35.54296	35.27940	35.30950	35.35786	35.35496	35.13028	35.10455	35.05529	35.09294	35.32872	35.39054	35.49908	35.56401	35.82220	36.11158	36.12576	36.22288	36.41417	36.16783	36.05730	35.75843	34.81960	34.10535	33.50212	32.75620	31.59797	30.35760	28.66792	27.89962	27.34493	27.38818	27.46004	27.48704	27.64736	27.93688	28.12043	28.54914	28.74885	28.90742	29.67052	29.67106	30.85043	31.12607	31.78740	31.89610
36.77935	36.75663	36.26076	36.15958	35.69527	35.64867	35.42703	35.46307	35.47716	35.47427	35.46516	35.28905	35.24553	35.47642	35.74008	35.73717	35.82870	35.82579	36.16214	36.17927	37.03225	37.14963	37.54955	37.66135	37.54009	37.17171	35.30466	34.43830	33.32801	32.07862	30.36034	28.71434	27.93626	27.34738	27.18354	27.18473	27.29454	27.39743	27.86687	28.12318	28.55775	28.88194	29.54444	30.94174	31.19163	31.18499	31.90822	31.90530	32.00185	32.31487
36.48524	36.46790	36.16451	36.01339	35.91971	35.78398	35.78072	35.87311	36.05150	36.09584	36.09291	36.27298	36.29271	36.32308	36.37146	36.48027	36.37922	36.37628	36.37752	37.47784	38.05519	38.55518	38.38705	38.46173	38.22509	37.15237	36.59549	34.60768	32.38316	30.34747	28.69571	27.81951	27.34984	27.18598	27.07770	27.12364	27.33282	27.59642	28.25989	28.71138	29.47695	30.50715	31.36276	31.70338	31.99150	32.86025	32.47549	32.63893	32.73059	32.83317
36.50375	36.50040	36.25306	36.15016	36.19091	36.27441	36.55063	36.69762	36.63490	36.63097	36.84455	37.08044	37.23735	37.32663	37.29219	37.28917	37.45270	38.12080	38.11782	38.01913	38.50681	38.39053	38.46560	38.24023	37.90286	36.97192	36.39971	34.33825	31.86178	29.29998	27.78281	27.35118	27.34498	27.25351	27.23236	27.33525	27.59914	28.38691	28.71391	29.62535	30.70159	31.65907	32.92548	33.05877	33.54872	33.71301	33.57698	33.62218	33.86110	34.10329
36.74260	36.73923	36.65283	36.29119	36.34245	36.45479	36.70103	36.69804	37.08761	37.29114	37.76455	37.94308	37.94001	38.28400	38.50133	38.64963	38.90469	38.87502	38.62752	38.51070	38.39403	38.38957	38.24409	37.90629	37.35987	36.47709	34.34139	32.83096	30.06475	28.32552	27.72618	27.72388	27.70948	27.62947	27.70192	27.83614	28.35944	29.11088	30.07465	30.70459	31.91703	33.18491	34.16433	34.84166	34.92430	34.92211	34.54163	34.64717	35.25983	36.79446
36.98182	36.77740	36.48619	36.46817	36.58263	36.63339	36.65990	37.17213	37.37078	37.76947	38.02409	38.30212	39.05839	39.53068	39.65750	39.68219	39.66042	39.59701	39.83061	39.83820	39.56263	38.96991	37.87992	37.39422	36.48542	34.71259	33.04153	30.17507	28.56713	27.78643	27.73492	27.73262	27.71614	27.78857	28.00334	28.17190	29.08497	29.96290	30.56083	31.89478	33.18784	34.17795	34.57768	34.87566	35.12418	35.28242	35.89558	36.27207	36.84410	38.77802
37.11913	37.11572	36.97642	36.79446	36.69797	36.66368	36.85165	37.37461	37.79757	38.31057	38.37482	39.49898	39.52610	39.80821	40.03004	40.47588	40.39383	41.23919	40.93938	40.40586	39.35996	38.58612	37.52982	36.58643	34.79526	33.09970	30.69091	28.79308	28.33535	28.31802	27.97968	27.91668	27.86450	28.20493	28.24665	29.44488	29.77855	30.06579	30.84670	31.90198	33.76302	34.43872	34.79928	35.12377	35.39784	36.58057	36.70489	37.33349	39.09115	39.68623
37.98653	37.95857	37.85691	37.27353	36.97518	36.98125	37.36399	37.77732	38.52129	38.82188	39.46385	39.59581	39.94717	41.17654	41.41236	41.57946	41.30237	40.77933	40.54664	40.04358	38.83392	37.53328	36.66009	34.80757	31.98637	30.77538	29.08662	28.61516	28.53504	28.53267	28.61020	28.89388	28.88796	29.43593	29.51015	29.71689	29.83092	30.15986	30.84692	31.93681	33.84966	34.27158	34.95212	35.98590	36.86266	38.09712	39.73093	39.86228	40.75188	41.10522
38.31776	38.31422	38.58159	38.62629	38.59797	38.59480	38.59126	38.58810	38.68741	39.40014	39.51985	39.87084	41.10074	41.00846	41.04297	40.80913	40.60355	40.20871	39.83964	38.76501	36.57420	35.71602	34.05343	31.98127	30.80759	29.53742	28.96543	28.83858	28.61273	28.61035	29.12364	29.84254	29.83628	29.65745	29.65498	29.79202	29.97922	30.30814	30.84714	32.02761	33.58752	34.42444	35.98906	36.90243	38.37371	39.73440	40.35170	40.70872	41.10921	41.45456
38.52808	38.52451	38.52373	39.02222	39.06583	39.07313	39.06952	39.06631	39.25383	39.31283	39.63326	39.71389	39.84091	40.19944	39.95867	39.70868	39.12338	38.18874	37.22741	35.01727	33.84017	32.22120	31.98455	30.60746	30.09659	29.47906	29.04340	28.84466	28.78935	28.93579	29.72158	30.29800	30.31892	30.31639	30.21320	30.24983	30.42012	30.62337	31.10671	32.21834	33.58632	34.69858	36.27886	38.23606	39.24234	40.36288	40.72535	41.19897	41.45623	41.97015
38.11119	38.10762	38.18328	38.24875	38.74234	38.81606	38.89031	38.88710	38.72821	38.85664	38.90678	39.21723	39.27484	39.23817	38.98590	38.75681	37.47914	36.23318	34.01672	32.43535	31.86500	30.65541	30.46593	29.90159	29.32701	29.01663	28.92787	28.92543	29.03382	29.65077	29.72180	29.83744	29.93708	30.05905	30.25287	30.42285	30.62642	31.10948	31.72826	32.83202	33.79652	35.09247	37.06998	38.37270	39.28978	40.72892	41.92188	42.26958	42.27958	42.57706
36.98393	36.98046	36.94604	36.94257	36.97443	37.00365	36.97574	36.97267	36.96753	36.99719	38.39801	38.35054	38.19489	38.17696	36.94035	36.21938	34.75464	33.26945	31.46460	30.72113	29.81556	29.74568	29.64810	29.15345	28.99927	28.99652	28.99408	29.00366	29.07290	29.17742	29.37172	29.30438	29.64335	30.45198	30.51553	30.79552	31.12181	31.73108	32.83492	33.79985	35.01220	36.97210	38.21724	39.29324	40.78783	41.92556	42.33720	42.47978	42.64596	43.10648
36.34278	35.78447	35.69165	35.28389	35.12367	34.35446	34.35123	34.45283	34.57435	35.33425	35.36697	35.36362	34.40166	33.62754	33.30291	32.67825	32.62323	30.93902	30.71177	29.50688	29.46578	29.32664	28.67312	28.66993	28.87492	28.87218	28.93805	29.01753	29.21047	29.48742	29.69014	29.86099	30.63747	30.73633	32.76505	33.05704	33.37344	33.70360	34.35489	35.89653	36.97538	38.78701	39.35705	40.78761	41.80069	42.17963	42.48394	42.83325	43.32527	43.70168
35.78827	35.17763	35.10060	35.08690	34.27485	33.73729	33.01777	32.95871	32.84367	32.72577	32.60556	32.58400	32.00453	31.51035	31.50771	31.32063	30.60496	30.42072	29.55325	29.50714	28.61000	28.20157	28.16505	28.64098	28.63859	28.88491	29.00468	29.25684	29.49423	29.89129	30.01174	30.71028	32.40873	33.90596	34.90021	35.47593	36.31192	36.69047	37.03888	38.50030	38.71448	39.24723	40.56332	41.37559	41.93496	42.32637	42.89679	43.32906	44.30062	45.07298
35.07715	34.51727	34.37223	34.21302	33.57662	32.91882	32.77740	32.74858	32.49213	32.35947	31.78877	31.47140	30.41281	29.99329	29.79243	29.78993	29.75342	29.63733	29.56782	29.54641	29.50460	28.61569	28.71272	28.70998	28.82183	29.17073	29.29846	29.53785	29.95154	30.18379	31.83734	32.84003	34.72925	34.90335	36.11202	36.31517	37.07517	37.83652	38.46551	39.66962	39.95175	40.49018	41.31165	41.76182	42.13807	42.68996	43.33331	44.30450	45.07738	45.44583
34.59531	34.39003	33.80264	33.57981	33.47461	32.74072	32.57650	31.57553	31.54782	31.10498	30.83688	30.39560	29.48238	29.06818	29.09437	29.44981	29.71879	29.62906	29.56947	29.73661	29.73377	29.63669	29.27332	29.17522	29.32767	29.55055	29.90684	30.22646	30.33446	32.03855	32.92924	34.83168	35.74481	36.70300	36.83635	37.03190	37.79302	38.39300	39.44480	39.95574	40.49378	41.19044	41.45485	41.78826	42.30462	42.81458	43.58366	44.45415	45.16553	45.58983
34.48384	34.43314	33.80304	33.52848	33.28908	32.57996	31.57853	31.53547	30.12275	29.84999	29.02977	28.68297	28.75188	29.03813	29.06603	29.42148	29.82662	29.85451	30.10996	30.10742	29.90760	29.93168	30.08402	29.71277	29.83756	30.00349	31.12178	31.73223	33.37001	34.02393	35.70818	36.59964	37.77202	38.31796	38.69931	38.84621	38.93096	39.16670	39.78967	40.38479	41.03108	41.38195	41.74118	41.96848	42.81881	43.48625	44.18881	44.80201	45.28051	45.68975
34.48925	34.35288	34.16926	33.75716	33.12833	32.53300	31.53847	30.15919	28.79069	28.50428	28.44279	28.46801	28.60814	28.91423	29.13952	29.55256	29.81766	29.96999	30.10674	30.17247	30.12813	30.10598	30.23412	31.36452	31.93683	32.98376	33.84871	34.58900	36.22737	37.07534	37.58091	37.77761	38.58149	38.64637	38.69961	38.84650	39.10981	39.63353	40.38840	41.03518	41.38563	42.23970	43.08360	43.33746	43.49055	44.19270	44.80643	45.28189	45.64106	46.62827
34.76215	34.57810	34.42675	33.59641	33.08137	31.86611	30.25291	28.80597	28.68516	28.43301	28.41817	28.45865	28.54887	28.87110	29.07748	29.47536	29.80871	29.97950	30.03516	30.17158	30.26436	30.43057	31.36775	31.93971	33.51060	35.05521	35.73092	36.49438	37.10662	37.23453	37.73232	38.12661	38.41107	38.47120	38.53802	38.81919	39.03640	39.63910	40.53060	41.38977	42.24346	43.27500	43.37392	43.52700	44.42702	44.79530	45.29799	45.64246	46.63027	46.81389
34.63776	34.48600	34.26162	33.35265	31.84353	30.25762	29.02649	28.61389	28.58591	28.51694	28.48134	28.48275	28.54916	28.62379	29.03790	29.47564	29.98231	30.17096	30.29596	30.31590	30.38504	31.23352	31.73014	33.38961	34.98641	35.88220	36.86047	37.20393	37.23793	37.74457	38.17334	38.20625	38.48162	38.53291	38.65995	38.82866	39.06454	39.63940	40.47424	41.53965	42.37242	43.38908	43.59258	44.51269	44.79973	45.30197	45.57514	46.57972	47.23979	47.37432
34.46248	34.23653	33.35625	31.58093	30.23836	29.04413	28.70935	28.66053	28.55728	28.53662	28.51897	28.54138	28.59192	29.04064	29.47842	30.07626	30.17379	30.63949	30.79169	30.85282	31.08706	31.57055	33.17815	34.27822	35.44022	36.82466	37.02098	37.24176	37.73515	37.81036	38.12021	38.30262	38.48659	38.69618	38.81199	38.90489	39.50085	39.92054	40.52832	41.53997	42.48650	43.59692	44.51663	45.10942	45.69683	46.80451	46.80846	47.21758	47.37901	47.35826
33.78346	33.38971	31.53467	30.16535	29.04448	28.95346	28.72260	28.72017	28.67377	28.67135	28.69916	28.79944	29.25978	29.73765	30.27115	30.31014	30.80632	30.95724	31.01800	31.06988	31.63350	33.03139	34.06941	34.40464	35.42237	36.73254	37.00164	37.31879	37.47500	37.89818	38.21540	38.63128	38.68978	38.81549	38.95138	39.64956	39.90029	40.53196	41.54369	42.27444	43.10489	43.63494	45.00082	45.64434	46.80329	46.79894	47.22546	47.35799	47.35305	47.07000
33.40096	31.50967	30.19884	29.53875	29.13254	29.06367	29.07035	29.06790	29.09397	29.09151	29.83999	29.83481	29.83229	30.47333	30.78540	30.96195	31.12841	31.23961	31.25441	32.08073	33.02939	33.90508	33.95464	34.19804	34.61160	35.55386	36.87509	37.19986	37.51457	38.04237	38.76815	39.06737	39.14160	39.38266	39.65358	39.95546	40.97394	41.88678	42.42005	43.41826	43.63718	44.97730	45.61243	46.67105	46.68256	46.92871	46.88868	46.77333	46.86160	46.63457
31.47260	30.27378	29.67165	29.70181	29.70582	29.48132	29.48127	30.26852	30.52510	31.17585	31.14989	31.72547	31.72278	31.76632	31.86556	31.93144	32.06996	32.70967	32.70654	33.28264	33.94587	34.01089	34.03413	34.32867	34.71683	35.19545	35.67559	37.12784	37.60355	38.25959	38.89563	39.31983	39.54421	40.38384	41.20662	41.70073	42.29632	42.81022	43.42215	44.60328	45.75002	46.08352	46.64734	46.59224	46.79207	46.62513	46.61217	46.50269	45.73824	45.28285
30.32255	30.11508	30.20351	30.19099	30.20923	30.29407	30.70704	31.36315	32.37683	32.51751	32.51477	32.50610	32.53175	32.52163	32.28551	32.34536	32.73629	32.76910	33.33493	33.84647	34.01405	34.33239	34.40863	34.71999	35.22252	35.67887	36.22614	37.29571	37.74872	38.68480	39.35615	39.71794	40.70082	41.55209	41.90523	42.37270	43.24847	43.41850	44.60728	45.68185	45.96254	46.49914	46.51136	46.59422	46.59036	46.48265	46.39586	45.37175	44.49694	44.25048
30.23380	30.23089	30.28768	30.75570	30.86580	31.87921	32.00022	32.61967	32.56078	32.55803	33.04667	33.05342	33.05687	33.04764	32.99597	33.05807	33.05490	33.34538	33.84964	34.01764	34.38968	35.04519	35.18806	35.30422	35.65198	36.22947	37.18631	37.61604	38.67286	39.84656	40.12477	40.70498	41.67814	41.97005	42.59051	43.25236	44.34531	44.96623	45.79174	46.01804	46.11995	46.44741	46.23687	46.14803	46.03299	45.53583	45.16936	44.33107	44.25495	43.33649
30.36116	30.35825	30.81212	31.32554	31.95347	32.11357	33.24455	33.63339	33.68532	33.67371	33.80013	33.79688	33.68226	33.75198	33.64962	33.64680	33.95043	34.04005	34.31953	34.39330	34.87570	35.15992	35.30790	35.43969	36.11811	37.18973	37.51121	38.67686	39.61817	40.12889	40.78267	41.78114	42.72637	43.34381	44.08439	44.86612	45.65186	46.22388	46.16045	46.15663	46.15226	46.11798	45.92558	45.68546	45.31385	44.27309	43.23911	42.95912	43.00906	42.17868
30.75533	30.94994	31.47648	32.07014	32.58728	33.46322	33.81823	34.45313	34.60997	34.59852	34.47548	34.05823	33.91776	33.91449	34.26085	34.27944	34.50566	34.57051	34.81048	34.88918	35.10037	35.27547	35.44339	35.95217	36.81784	37.66290	38.87154	39.63303	40.13255	40.78686	41.32095	42.76280	43.45805	44.35433	45.41397	45.61547	45.85729	45.83834	45.85529	45.71057	45.61757	45.61375	45.52309	45.29953	43.98049	43.15432	42.57881	42.13033	41.33298	41.22697
31.21275	31.49473	31.92150	32.88082	33.41987	33.80257	34.45642	34.94799	34.91609	35.09676	35.02082	34.68945	34.68652	34.68317	34.59818	34.65438	34.71004	34.80795	34.89244	35.18609	35.62949	35.83054	36.02621	36.86660	37.72803	38.97863	39.83386	40.24327	41.12693	41.38081	42.82819	43.52402	44.35011	45.35143	45.94717	45.81811	45.76622	45.66196	45.21503	44.99385	44.51448	43.53615	43.35507	43.28998	42.46029	42.32407	41.40719	40.19585	40.22525	40.56964
31.95060	31.99824	32.88437	33.59611	33.77855	34.77006	35.31014	35.29030	35.28688	35.20861	35.25895	35.25551	35.14037	35.08076	34.68059	34.67044	34.72610	34.87462	35.17886	35.81121	36.00046	37.19684	37.73280	38.24720	39.10834	39.89384	40.79220	41.68270	41.92746	43.52551	44.31504	45.21349	45.50675	45.87712	45.69279	45.55100	45.59313	45.12640	44.68253	44.42463	43.60706	43.44249	42.37181	41.72809	40.94890	40.26296	39.83448	39.86342	40.39019	40.68319
32.77978	32.82906	33.59375	34.31240	34.72466	35.22807	35.22186	35.17868	35.12213	35.11914	35.09214	34.91369	34.88337	34.67577	34.58226	34.66063	34.72644	35.05301	35.80094	35.87730	36.97673	37.73630	38.24074	39.12504	40.05274	40.83860	42.83320	43.84004	45.04765	45.89391	45.88954	45.76578	45.88132	45.69697	45.49788	45.37670	44.28574	43.89837	43.75843	43.67061	43.44644	42.42997	41.81482	41.21915	40.83820	40.50801	40.59763	40.42392	40.68730	41.20386
32.78175	33.51637	34.23553	34.60176	35.26916	35.45731	35.38816	35.16613	35.12251	35.09550	34.92853	34.80633	34.49890	34.46290	34.18101	34.54225	34.77221	35.19729	35.88066	36.46930	37.56447	38.23592	38.53951	40.03163	40.84285	42.72024	43.79977	45.00803	45.82343	45.90726	45.81590	45.82198	45.70116	45.57077	44.94264	44.05919	43.37869	42.96235	42.80936	42.63154	42.58683	41.85370	41.29496	40.96146	40.96378	41.08083	41.07742	41.07756	41.07415	41.74432
33.57700	33.57371	34.04722	34.72161	35.26227	35.40828	35.41103	35.37548	35.37200	35.20615	35.06184	34.77019	34.38805	34.27640	34.39613	34.56617	34.81082	35.27702	36.47271	37.56844	38.31207	38.54117	40.03582	41.39902	42.09627	43.09808	44.27214	45.18985	45.75792	45.60373	45.61547	45.52987	45.39988	44.78948	43.87251	43.00475	42.69712	42.62505	42.31604	42.34739	41.91583	41.90373	41.96926	41.31073	41.33094	41.42429	41.69708	42.60126	43.19124	43.10429
33.44043	33.43714	33.50518	34.51788	34.71904	35.37495	35.37146	35.36844	35.30286	35.20652	35.06220	34.77054	34.20852	34.27674	34.39647	34.56303	34.91853	36.33741	36.88774	38.31612	38.74057	40.03953	41.40336	42.10009	43.10260	44.27623	45.02383	45.69319	45.60794	45.46600	45.17878	44.72246	44.58399	43.46450	42.60709	42.43862	41.42856	40.94853	41.09092	41.67407	41.84401	41.93008	41.96955	41.96914	41.58378	41.60351	42.53479	42.53075	43.00142	42.75139
32.57959	32.65998	33.10160	33.50227	34.48192	34.66772	35.30039	35.32069	35.30323	35.11760	34.81083	34.66591	34.34583	34.35424	34.43447	34.62125	35.30868	36.66065	38.05738	39.09348	39.84010	41.13968	41.93845	43.06621	43.96965	44.84574	45.25216	45.61274	45.44239	45.09607	44.55658	44.45501	43.24313	42.61101	42.40936	41.27193	40.65751	40.07737	39.44114	39.58359	40.38160	41.84079	41.90025	41.89171	41.88805	42.39206	42.35992	42.26890	42.04345	41.92520
31.71967	31.85816	32.64510	33.07538	34.13705	34.36132	34.59538	34.93891	34.96548	34.76415	34.76117	34.48011	34.44528	34.51632	34.68913	35.31226	35.92563	37.19212	38.82701	39.37464	39.92560	41.41296	42.48253	43.77165	44.64846	45.10149	45.09250	45.00178	44.89056	44.39333	43.89067	43.08796	42.52720	41.66594	41.20229	40.64356	40.03950	38.36378	38.09286	38.13682	38.82489	40.37842	41.74260	41.70346	41.78400	41.64791	41.62370	41.43447	41.34412	41.13158
31.66520	31.70527	31.97814	32.66131	33.07296	34.09439	34.25903	34.40092	34.52020	34.57411	34.48371	34.44960	34.57399	34.83670	35.46144	36.06464	37.30761	38.87621	39.37047	39.92978	41.41709	42.48674	43.77611	44.63234	44.56069	44.50106	44.31702	44.13505	43.95220	42.92395	42.44480	41.89505	41.67004	40.75682	39.99039	39.38663	38.35085	38.36424	38.13495	38.13704	38.82522	39.20608	39.81020	41.26721	41.05681	40.89265	40.65520	40.44091	39.67287	38.83442
31.55638	31.65440	31.96552	32.46045	32.69413	32.98869	32.99123	32.98822	33.46098	33.55311	33.95928	34.57627	34.83900	35.46377	36.77074	37.82146	38.87878	39.77742	40.91656	41.95487	42.82846	43.79838	45.12550	44.56371	44.50197	44.22706	43.77070	42.93657	42.57358	42.15050	41.17558	40.69619	40.62051	39.82007	39.32388	38.31815	38.34838	37.95541	38.13422	38.15616	38.91656	39.19842	39.65150	40.16560	40.00153	40.09362	39.96971	39.24383	38.56809	37.94971
31.41450	31.48186	31.64213	31.96177	32.45665	32.69424	32.77110	32.98260	33.55531	33.69814	34.12200	34.96612	35.56007	36.66173	37.85885	38.32494	39.78569	40.88271	42.30165	43.81704	44.55817	45.12854	45.03988	44.23874	44.03613	43.55822	42.74075	41.79463	41.49328	40.97565	39.54595	39.04388	37.47941	37.28607	37.13719	37.17259	37.20513	37.05326	37.98379	38.13010	39.02757	39.59212	40.16846	40.00440	40.09650	39.88723	39.73891	38.57090	37.89982	37.53789
30.89787	30.93618	31.30566	31.50299	32.03048	32.36256	32.85862	33.05431	33.71364	33.95478	34.96840	35.75203	36.81119	37.39852	38.35287	39.78829	41.07365	43.18397	44.17379	44.55452	44.49706	44.39965	44.08867	43.87571	43.16452	42.23295	40.73763	40.36909	40.24419	38.97396	38.83717	37.30422	37.29704	37.39460	37.17519	37.20772	37.20440	37.20538	37.87688	38.18260	38.77144	38.83418	39.00987	39.74945	39.58984	39.69375	38.48315	37.32914	37.02081	36.40849
30.93817	30.98180	31.07231	31.46811	31.66084	32.21766	33.01904	33.62660	34.08027	35.09560	35.73544	36.82981	37.40092	39.50721	39.96754	41.71907	43.15474	44.14369	44.65709	44.65311	44.26768	44.08820	43.87523	43.16747	42.19398	40.74041	39.87851	39.10498	38.41979	38.34243	37.20634	37.20476	37.25619	37.39384	37.44791	37.44455	37.41969	37.85371	38.10852	38.57879	38.53180	38.45109	38.39750	38.06924	37.77446	37.19912	36.60924	35.83500	35.48277	35.29688
30.92675	30.92397	31.27411	31.67753	31.95296	32.85598	33.78014	34.30249	35.31524	35.98527	36.91684	38.77793	39.92252	41.50024	41.79674	43.19859	44.14658	44.64164	44.56319	44.38091	44.00338	43.56900	43.17039	42.16745	40.99964	40.00056	39.16770	38.40974	38.35392	37.70922	37.20556	37.19323	37.20879	37.25209	37.38976	37.38641	37.78150	37.99831	37.86085	38.07652	38.00009	37.85968	37.24944	36.52515	36.25551	35.74338	35.76003	35.31305	35.25670	34.57075
31.08072	31.27610	31.55177	32.10515	32.94872	33.83585	34.87499	36.20856	36.85473	37.68340	39.25725	40.58861	41.52306	43.05410	43.84714	44.65168	44.64455	44.44711	44.05872	43.44979	42.94561	41.95667	41.81548	40.94168	40.00326	39.28969	38.49031	38.36753	38.01878	37.73377	37.22890	37.21135	36.91176	36.79694	37.16772	37.19052	37.55000	37.54663	37.44854	37.38141	37.01152	36.36602	36.28961	36.23062	35.16401	34.79763	34.60032	34.70317	34.67766	34.56483
31.85552	31.85269	32.54063	33.00986	33.93031	35.23356	36.89318	37.83510	38.47349	40.30280	40.90782	42.92352	43.44992	44.61816	45.07620	44.67501	44.37252	43.76218	43.36325	42.66837	41.73325	40.76841	40.49820	39.49001	38.50011	38.34678	38.34338	38.42604	38.28344	38.08937	37.88910	37.32716	37.20727	37.17028	37.18737	37.28004	37.28830	37.22835	37.09209	36.48503	36.08873	35.58698	34.74819	34.64331	34.07176	34.13040	34.57983	34.71941	34.67704	34.66837
33.46909	33.47261	33.85611	34.26098	35.27954	36.98326	38.20581	39.36810	40.62215	41.97618	43.28949	43.45269	45.16046	45.06427	44.88150	44.37544	43.76505	43.32395	42.55237	41.08881	40.32056	39.39507	38.64397	37.17585	37.34777	37.47594	38.16401	38.20868	38.20529	38.23285	38.28374	38.21339	37.71698	37.67127	37.85494	37.43872	37.14916	37.00023	36.41760	35.36788	34.92589	34.74339	34.03345	33.15933	33.32267	33.82346	34.20713	34.79918	34.71570	35.35843
35.24062	35.06099	34.92515	35.42260	36.99299	38.27985	39.43774	40.74653	42.09291	43.57208	44.06422	45.15687	45.07064	44.86103	44.33357	43.58038	43.32678	42.04432	41.01663	39.64557	39.12896	37.83104	36.05048	35.54773	35.46044	35.81713	36.60043	37.40557	38.15642	38.28636	38.88903	38.92042	38.87486	38.14954	37.80372	37.29958	36.97831	36.46524	35.31967	34.61123	33.57383	33.33207	32.86397	33.02738	33.29168	33.78674	33.90209	34.80040	35.29482	35.40089
36.58075	36.57758	37.68416	38.58725	39.27209	40.50878	41.89945	42.73615	43.83519	44.45699	45.23460	44.90267	44.74303	44.06328	43.37412	42.62411	42.03331	41.01934	39.52071	39.04330	37.82273	35.79301	35.48401	34.97832	35.01678	35.52024	35.86726	36.53584	37.25608	38.09183	38.57528	38.58633	38.09488	37.88518	37.28093	36.98063	36.32716	35.38293	34.67440	33.44495	33.10156	33.13564	33.13272	33.18872	33.82261	34.05995	35.07825	35.47359	35.57116	35.48458
38.37356	38.37024	38.90331	39.58418	41.40802	42.16065	42.78577	43.86297	44.72836	44.61224	44.43472	44.28923	43.07358	42.80783	42.21669	41.65491	40.14890	38.24751	38.01302	37.15241	35.69944	35.10781	34.74864	34.79773	35.02657	35.74191	36.19284	36.38916	36.95250	36.95086	37.63277	37.56012	37.15236	36.56240	36.44663	35.59455	35.35228	33.93141	32.79277	32.91578	33.21806	33.36042	33.50681	34.05711	34.99434	35.21579	36.15047	36.15075	36.11338	36.85196
38.59978	38.90667	39.58658	41.38014	42.45421	43.76283	44.45338	45.04366	44.88879	44.43758	44.23990	43.03088	42.77906	41.16453	40.15202	39.66038	38.16707	36.65368	35.72664	35.54468	34.88112	34.58127	34.74786	34.79696	35.74427	36.18925	36.30983	36.74220	36.64931	36.68857	36.61251	36.59702	36.35932	36.23938	35.33307	34.91496	33.79444	32.65067	32.76787	32.91515	33.21743	33.36927	34.05946	35.05373	35.99512	36.97806	37.44685	37.75695	37.72949	37.56431
40.16191	40.15849	41.38265	42.42638	43.76099	44.49940	45.36846	45.21363	44.71411	44.15354	42.87530	42.06157	41.00912	40.08298	39.16053	38.20241	36.65608	35.48012	34.60112	34.16285	34.16565	34.31865	34.63707	35.50442	36.13949	36.31137	36.93575	36.74887	36.42326	36.34078	36.31741	36.13434	35.29768	34.40187	33.89704	33.56780	32.40246	31.99901	31.75302	31.93550	32.48606	33.36864	34.06146	35.13298	36.53506	37.05342	37.66966	37.78139	37.77810	37.77477
41.71466	41.63989	42.79242	44.42623	44.43641	45.05904	45.05511	44.62942	43.46424	42.83693	41.71859	40.67888	39.69547	38.54968	37.45612	36.13112	35.00231	34.29103	34.15426	33.47644	33.41745	34.25309	34.57276	35.49576	36.13863	36.49674	36.54635	36.47097	36.22932	35.86527	34.78469	34.40054	33.91856	33.48555	33.09407	32.25205	31.43230	30.89323	30.67885	30.79306	31.77181	32.65654	33.50903	34.83297	36.58607	37.10490	37.75390	37.84626	38.16727	38.45857
43.51229	43.38597	44.42892	45.22281	44.98609	44.84866	43.97086	43.15419	42.27071	41.49796	40.26739	39.58498	38.22007	37.46983	36.14477	34.73785	34.31245	34.30769	34.18604	33.76162	33.77739	34.05037	34.58805	35.75043	36.38407	36.26696	36.14268	35.68229	34.83682	34.20234	33.38893	32.37319	31.54439	31.17741	30.49661	30.09672	30.14373	30.27114	30.33521	30.79246	31.33073	32.05534	33.42913	34.83234	36.61053	37.11213	37.84893	38.56245	38.55912	38.60717
44.15623	44.42295	44.68583	44.86831	44.62760	43.97358	42.96121	42.13684	41.04718	40.12197	38.65807	38.22251	36.89747	35.63684	34.57952	34.03200	34.36049	34.35748	34.35449	34.21640	33.98815	34.46714	34.88622	35.17414	35.29960	35.22299	34.57874	34.44303	33.47274	32.22913	31.90128	31.05873	30.11154	29.29535	29.36369	29.47774	29.53823	30.33731	30.45151	31.17659	31.58595	32.41524	33.38098	35.28223	36.59578	37.79173	38.52618	39.40899	39.46586	38.92744
44.11437	44.22724	44.25782	44.34098	43.97635	42.66425	42.03616	40.89949	39.24338	38.13725	37.62771	36.89980	35.07247	34.61590	34.06836	34.06538	34.35551	34.56431	34.72110	34.70207	34.81479	34.79469	34.93733	34.84990	34.72892	33.31030	33.10685	32.96146	31.91829	30.59464	30.31656	28.67790	28.54820	28.53269	28.81784	29.51409	29.60741	30.46494	31.10904	31.49105	32.25875	33.18927	34.31157	35.32051	36.51929	37.78020	38.52549	39.19933	39.27369	39.38363
43.74559	43.63657	43.49613	43.11170	42.56767	41.94629	40.90204	39.24591	38.07321	37.26948	35.29087	34.19655	33.92648	34.04943	34.16343	34.29493	34.35470	34.54710	34.61496	34.46859	34.54181	34.35550	34.43269	34.21337	33.20443	31.96379	31.70477	30.57303	28.88233	28.43975	28.35804	28.35555	28.50114	28.62175	29.07892	29.58327	30.29631	30.89447	31.19716	32.08717	32.94333	33.55071	34.34860	35.91901	36.47223	37.77091	38.12743	38.81423	39.24359	39.38296
43.43082	41.80851	41.35505	40.40917	39.69455	39.50887	38.82367	38.02256	37.24773	35.29937	34.15677	33.90785	33.99226	34.14635	34.47501	34.48378	34.47952	34.47234	34.43947	34.28410	34.20132	34.02378	33.67686	32.25910	31.43339	29.85217	29.10827	28.15036	27.48952	27.34179	27.87040	28.35842	28.62371	28.91589	29.23559	29.68545	30.32875	30.91127	31.67189	32.76523	33.44929	34.23307	34.92444	35.89276	36.93619	37.72837	38.05714	38.75853	38.99300	39.27393
41.61751	41.00367	40.05339	39.18206	38.77182	37.55080	36.09020	35.49331	34.63626	34.15896	34.25806	34.37143	34.15727	34.47715	34.57240	34.60861	35.13500	34.96651	34.57246	34.20352	33.96327	32.86811	31.94558	30.61802	29.30668	28.40027	27.73448	26.42806	26.46920	27.36224	27.76579	28.17371	28.67048	28.99365	29.47846	29.80131	30.75477	31.25393	31.95682	33.06404	33.41607	34.44653	34.91986	35.82228	36.89054	37.72769	38.05647	38.17822	38.60107	38.65631
40.64956	40.12249	38.82866	37.96654	37.15435	36.00873	35.39279	34.63847	34.33867	34.36898	34.25721	34.56784	34.96284	34.95676	35.65434	35.88063	35.71201	35.10857	34.55991	34.16991	32.87030	31.95255	30.62142	28.99751	27.91571	27.00714	26.42309	26.56216	26.61882	27.59965	27.96246	28.51815	29.07074	29.57745	29.86063	30.80788	31.28673	31.92135	32.83558	33.23740	33.58060	34.39735	34.91066	35.82161	36.44789	37.09267	37.83130	38.13640	38.17430	38.54179
40.06461	38.89926	38.15832	37.15662	35.94191	35.32217	34.56374	34.31104	34.36553	34.25037	34.45474	34.96499	35.23952	35.56755	35.85495	35.71432	35.49464	34.90832	34.23499	33.92831	32.34013	30.87801	29.00078	27.92781	26.77373	26.64538	26.56393	26.63645	27.19069	28.00754	29.31728	29.55947	29.89029	31.01133	31.46552	32.02756	32.01995	32.82513	33.29405	33.47956	33.63002	34.38145	34.91002	35.73811	36.39536	36.95814	37.21397	37.87355	38.16766	38.50126
38.90690	38.23048	37.53491	36.14324	35.78404	35.24964	34.49272	34.32819	34.13519	34.24080	34.47584	35.15364	35.25884	35.51192	35.72654	35.52099	35.29437	34.48106	33.87125	32.45438	30.81911	29.00265	27.92961	26.63909	26.64710	26.76287	26.78391	27.02189	28.05396	29.21202	30.39518	30.76563	31.50044	32.35990	33.39641	33.96870	33.80419	33.80128	33.41874	33.47664	33.57462	33.79746	34.51997	35.37549	35.96492	36.95749	37.34056	37.78438	37.84994	38.17549
38.10014	37.58370	36.69533	36.09676	35.22031	34.46578	34.32244	34.03543	33.82907	34.16932	34.51893	35.24384	35.51420	35.57169	35.52321	35.29668	35.07468	33.84549	32.44816	29.95459	28.72736	27.24834	26.53131	26.34683	26.43116	26.78562	27.18810	27.92196	28.71884	29.36146	29.74781	30.74351	31.47484	32.34306	33.39573	33.76781	33.73348	33.63831	33.47863	33.48500	33.53220	33.68910	33.85679	34.51779	35.38347	35.96124	37.22293	37.31544	37.71268	38.05007
37.29236	36.80593	36.55461	35.53836	34.53081	34.32013	33.79622	33.83029	33.91835	34.11972	34.54825	35.64368	35.49944	35.26752	35.13126	34.89874	33.84764	32.45023	29.91236	28.72081	27.18917	26.18629	26.14807	26.23248	26.47193	27.24730	28.05514	28.71490	29.26191	29.49223	29.57975	30.26193	31.25471	32.04190	33.33492	33.72382	33.71700	33.69333	33.48721	33.46346	33.46060	33.68847	33.74961	34.03949	34.51415	34.92227	35.79393	37.05540	37.20659	37.70873
36.80811	36.50886	35.68582	34.68886	34.44395	34.33264	33.85521	33.88161	34.04552	34.54189	34.75739	35.44223	35.26980	35.13170	34.62176	33.84986	32.46392	30.58888	28.78618	27.26838	26.08167	25.56387	26.14748	26.25524	27.24903	28.14496	28.80486	29.32663	29.32413	29.49160	29.57912	30.16217	30.98342	31.57008	32.96285	33.32739	33.69553	33.48950	33.46566	33.46281	33.45996	33.52612	33.67762	33.79002	34.22270	34.51061	34.87148	35.80461	37.05758	37.25389
36.16242	35.72084	35.41640	34.57795	34.55051	34.54747	34.34985	34.25614	34.22609	34.31219	34.43423	34.82430	34.76822	34.62391	33.85199	32.24797	30.59080	28.78799	27.26249	26.07319	25.54762	25.57213	26.14689	26.71101	27.59836	28.47376	29.07785	29.34541	29.34291	29.55383	29.94988	30.40400	30.90907	31.51860	32.57309	32.94543	33.32573	33.41027	33.48834	33.48550	33.48265	33.46457	33.22861	33.28382	34.20058	34.40631	34.86762	35.71227	36.36820	37.28824
35.84168	35.72683	35.07389	34.69812	34.67714	34.54658	34.34459	34.24221	34.12550	34.43642	34.22169	34.16901	34.03849	33.03281	31.99351	30.18631	28.31705	27.11642	26.07396	25.23966	25.57379	25.70761	26.39232	27.23022	27.64026	28.47313	29.07722	29.34476	29.76245	29.88416	30.66425	30.77979	31.31635	31.55188	32.53753	32.62262	32.98148	33.26944	33.27438	33.12453	32.87980	33.07134	33.14064	33.25686	33.85620	34.36410	35.55783	36.24415	36.69313	37.28640
36.57374	36.56118	35.61536	35.07000	35.02727	34.99971	34.75347	34.64792	34.50483	34.53459	34.17110	33.89922	32.71072	31.10211	29.70490	28.31889	26.77942	25.74422	25.19522	25.29911	25.64887	26.21543	26.88837	27.47208	28.48301	28.70718	29.35248	29.76433	29.82499	29.88352	30.64442	30.69709	30.79826	31.33654	31.67679	32.54709	32.54433	32.54160	32.71302	32.78859	32.85909	33.02726	33.23671	33.69402	33.92415	34.51973	35.38155	35.80299	36.24045	37.08752
36.58086	36.56970	36.55703	36.10219	35.92421	35.44351	34.85279	34.48528	34.29227	34.09823	33.92717	32.71273	31.16043	29.57214	28.02404	26.70084	25.57797	25.02596	25.11298	25.29852	25.66796	26.44400	27.47379	28.41165	28.71521	29.38482	29.78940	29.82686	29.84930	29.84678	30.23612	30.69644	30.76203	30.91834	31.33325	31.67339	32.05202	32.26748	32.37962	32.46951	32.52588	32.52998	32.77148	33.12098	33.55272	33.90269	34.40088	35.22924	35.72860	35.82925
36.57180	36.56874	36.52002	36.43308	36.65671	36.31984	35.62743	34.46951	34.09774	33.57276	32.43547	31.16233	29.57405	27.73611	26.64616	25.52330	25.00546	25.04005	25.04840	25.11018	25.66737	26.44339	27.51015	28.73487	29.27182	29.87238	29.95382	29.95120	30.02217	30.35414	30.73005	30.82109	30.81848	30.85623	30.87050	31.24738	31.33110	31.72189	31.83755	31.88923	31.88651	31.71033	31.48557	31.61117	32.01818	32.76176	33.70000	34.05635	34.15608	35.03667
36.74901	36.70042	36.62730	36.70761	36.49630	35.95392	35.40211	34.30939	33.57478	31.93871	31.05742	29.55141	27.43201	26.55532	25.61441	25.19578	25.04511	25.04993	24.84922	25.08916	25.58390	26.32337	27.49269	28.74208	29.49427	30.00744	30.21251	30.51828	30.56103	30.60283	30.60018	30.75817	30.78301	30.78032	30.62526	30.62259	31.16091	31.37317	31.49269	31.60795	31.59995	31.04727	30.72889	30.53881	30.63666	31.70870	32.11477	32.93687	33.47665	33.67432
37.39775	37.29502	37.18129	36.49844	36.01029	35.59998	34.59048	33.57691	31.94063	31.05940	28.86420	27.44018	26.37431	25.64015	25.22175	25.04671	24.56039	24.61883	25.00991	25.17784	26.02673	27.19456	27.49207	28.04362	29.50909	30.04700	30.54186	30.58649	30.63687	30.65973	30.62288	30.91398	30.78237	30.76905	30.50099	30.42968	30.42711	30.99104	31.07794	31.04873	30.87902	29.88618	29.84274	29.82978	29.93670	30.26565	31.01300	32.04875	32.25748	32.36028
37.23661	37.16786	36.96336	36.33895	35.76534	34.64638	33.58560	31.95243	30.66154	28.89443	27.75193	26.38659	25.61244	25.04048	24.75277	24.64852	24.74994	25.10772	25.30004	26.20662	27.21410	27.49374	28.04533	28.72042	29.54680	30.17255	30.59389	30.63876	30.63991	30.63736	30.93763	31.13558	31.19778	31.09152	30.52963	30.24972	30.24276	30.18311	30.18044	29.95506	29.82767	29.82504	29.03086	29.01247	29.02705	29.11244	29.62632	30.58712	31.36896	31.46908
36.96638	36.91290	36.34105	35.76744	34.64853	33.58759	31.95432	30.66348	28.94129	27.76974	26.41656	25.71379	25.17261	24.98116	25.00706	25.08264	25.31767	26.44761	27.22368	27.75621	27.77448	28.84950	29.09695	29.50409	30.17139	30.57427	30.61413	30.61845	31.22098	31.21838	31.19326	31.19974	31.22843	31.08010	30.84027	30.17295	30.06176	28.95387	28.94457	28.62712	28.28654	28.30843	28.46252	28.46614	28.47358	28.59444	28.86248	29.22496	30.58763	31.00080
35.45928	35.43411	35.04861	34.18292	33.14359	31.95621	30.54625	28.92193	27.62065	26.22773	25.48270	25.19431	25.35517	25.38787	25.83311	26.60180	27.12346	28.18287	28.61958	28.61710	29.03440	29.95812	29.97782	30.38596	30.99265	30.99447	30.99190	31.08852	31.18379	31.01711	31.01280	31.04753	30.96535	30.84939	30.17637	30.10720	28.88323	28.32143	27.67175	27.49962	27.49730	27.60454	27.71798	27.80264	28.04483	28.33326	28.64097	28.95767	29.47091	30.73305
34.47975	34.21714	34.00705	32.54620	31.39707	30.23112	28.69414	27.05498	25.92980	24.68628	24.73071	24.87083	25.35456	25.73500	26.60589	28.41633	29.17777	30.23287	30.23038	30.36897	30.31123	30.35217	30.42987	31.04710	31.04443	31.04186	31.09054	31.10381	31.01903	30.99911	30.92754	30.78095	30.67390	30.01435	29.59414	28.91439	28.21878	27.72270	27.55048	27.12456	27.12229	27.55022	27.64446	27.69955	27.76098	28.04081	28.22443	28.76761	29.47039	29.98435
33.93951	33.30353	32.40863	31.16492	30.07238	28.02021	26.23876	25.07031	24.51178	24.34852	24.41691	24.70809	25.08836	26.47432	27.85749	28.70852	29.69504	30.17970	30.41276	30.92969	30.95395	30.96353	31.05360	31.05103	31.19710	31.19452	31.36370	31.27061	31.17697	31.05847	30.76995	30.67583	30.01332	29.61021	28.93541	28.22429	27.74447	27.58748	27.55481	27.55252	27.55208	27.67091	27.66860	27.62173	27.61931	27.79066	28.12219	28.23002	29.23793	29.63147
32.66017	31.45976	30.16877	28.92304	27.48175	25.49398	24.92957	24.30592	24.30380	24.36234	24.41630	24.48501	25.08774	26.34379	27.33753	28.05122	28.96665	29.98892	30.41067	30.95417	30.96550	31.06590	31.39277	31.38556	31.36183	31.29892	31.27265	31.17887	31.13007	30.96408	30.73831	30.28861	29.54684	28.91395	28.32192	27.96084	27.50515	27.50286	27.55426	27.55198	27.55829	27.64348	27.73089	27.82222	27.96094	28.15960	28.19194	28.33491	29.24296	29.61986
30.69735	29.63475	27.52095	25.80849	24.71525	24.70309	24.18341	24.18560	24.35530	24.43591	24.49546	24.62405	25.12203	26.24922	26.81940	27.49294	28.14915	29.06551	30.06343	30.58378	31.00316	31.03013	31.06266	31.05086	30.97146	30.89287	31.08196	31.07857	31.02123	30.75651	30.35023	29.55963	28.99121	28.33576	27.96270	27.18661	27.23128	27.24496	27.36207	27.56004	27.55822	27.73266	27.84003	27.96284	28.27441	28.76627	28.82376	29.32831	29.48018	30.33389
28.15029	26.65327	25.19433	23.46360	23.47795	23.57203	23.74037	24.21976	24.41676	24.65752	24.75073	25.26237	26.33220	26.48564	27.20812	28.01607	28.74207	29.06484	30.07660	30.67437	30.81347	31.03219	31.06196	31.03908	30.89473	30.80506	30.89941	30.85465	30.62776	30.37069	29.66020	29.08626	28.35855	27.96956	27.23717	27.23690	27.23975	27.43926	27.50430	27.66146	27.79334	27.84179	27.89612	28.27634	28.69330	28.84179	29.37005	29.48207	30.28394	30.39220
25.43345	24.22106	23.31583	23.34930	23.41832	23.68336	24.13254	24.41825	24.82579	25.57066	25.86547	26.62239	27.24193	27.94591	28.03533	28.72605	29.00181	29.70447	30.14571	30.57818	30.81277	31.10470	31.06881	31.32920	31.26479	30.95142	30.86891	30.71953	30.44443	29.72062	29.15484	28.56400	28.36314	28.11695	28.11464	27.54029	27.53804	27.63835	28.08878	28.08650	28.10407	28.15691	28.47158	28.89125	28.96357	29.49305	29.56981	30.29720	30.68246	30.98449
23.12014	22.71855	22.75101	22.88831	23.46220	24.03606	24.46546	24.82730	25.57209	25.89317	27.06882	27.47939	28.45936	29.36628	29.38656	30.22472	30.18176	29.86783	30.03866	30.14244	30.53318	31.04274	31.34470	31.33300	31.23207	30.87076	30.74417	30.44104	30.16160	29.46245	29.04997	28.60877	28.60642	28.53606	28.36399	28.26060	28.27146	28.33758	28.93014	29.24469	29.26126	29.20852	29.28081	29.37490	29.96461	30.70340	30.85394	30.77896	30.98335	31.96299
22.70119	22.71794	22.12472	22.59836	22.99600	24.11108	24.58591	25.58015	25.94015	27.07047	27.41970	28.42699	29.40758	29.94987	30.07822	30.23071	30.33907	30.28954	30.11058	30.10801	30.47124	31.12345	31.26863	31.22065	30.81506	30.56249	30.30063	30.06541	29.46423	29.07867	28.97687	28.62388	28.61808	28.54772	28.54539	28.42190	28.43946	28.93205	29.46400	29.48058	29.70979	29.78192	30.82399	30.82151	31.53021	31.75374	31.71209	32.25529	32.25266	32.24579
22.72408	22.11511	22.03014	22.29106	22.89930	24.11046	24.64852	26.03464	27.05025	27.82315	28.94153	29.37526	29.61094	29.76776	29.94673	30.08177	30.23743	30.28491	30.28248	30.40153	31.12541	31.20773	31.08985	30.81702	30.59174	30.30245	30.01601	29.32361	28.56776	28.41103	28.63671	28.62328	28.61748	28.61502	28.58630	28.58384	28.78102	28.79857	29.39362	29.65430	29.87972	30.95244	31.08260	31.49928	31.75572	31.78580	32.22796	32.25470	32.22948	32.05000
22.80398	22.20854	22.25992	22.51306	23.55262	24.51278	25.97460	26.92130	27.77524	28.55395	28.69708	28.93846	29.45764	29.59959	29.67396	29.68866	29.75593	30.17067	30.21706	30.93620	31.28505	31.20701	30.94798	30.62813	29.67285	29.47314	29.32551	28.52346	28.27905	28.31403	28.31160	28.53692	28.48906	28.43386	28.42109	28.41863	28.48177	28.56360	28.77464	29.39067	29.66034	30.21600	31.08409	31.37682	31.82199	31.95912	32.22737	32.20544	32.18023	32.05813
22.84730	22.83364	22.88497	23.43918	24.18764	24.51216	25.79694	26.94720	27.77454	28.15249	28.54084	28.66238	28.91254	29.37881	29.41019	29.40781	29.56524	29.83530	30.40541	30.90613	31.21753	31.09927	30.96007	30.62374	29.66686	29.35151	28.97473	28.46729	28.35177	28.20700	28.20282	28.23737	28.23507	27.57893	27.32626	27.20959	27.29503	27.38437	27.49113	28.17987	28.80000	29.77815	30.27468	31.13687	31.82464	31.95853	32.22217	32.21180	32.20919	32.19725
23.36423	23.31512	23.31311	23.40691	24.07228	24.50268	25.79628	26.23104	27.27761	28.15179	28.54013	28.66167	28.64527	28.45791	28.38147	28.37916	29.10388	29.28062	29.66231	30.10741	30.61563	30.96187	30.92700	30.40926	29.65001	29.35871	29.07859	28.50827	28.35464	28.20465	27.93754	27.75114	27.26287	27.28181	27.38339	27.42498	27.44705	27.51143	27.62860	28.50598	29.33822	30.22291	30.72828	31.13629	31.38929	31.99163	32.22158	32.21121	32.22202	32.01596
23.22164	23.16183	23.08170	23.11185	23.43840	24.02909	25.04623	26.15595	27.00844	28.15109	28.53943	28.63989	28.45527	28.35132	28.22975	28.00470	27.72329	27.72100	27.82441	28.30688	29.03269	29.40136	29.64164	29.57649	29.29868	29.30927	29.07795	28.50765	28.35402	27.96085	27.91778	27.40410	27.28357	27.35522	27.38284	27.52997	27.87737	28.96656	29.57491	30.01562	30.80544	30.83673	31.24476	31.41769	32.04258	32.05045	32.19545	32.19271	31.62523	31.69053
23.06345	22.80985	22.62279	22.62092	22.75466	23.14995	23.50803	24.81225	25.91704	26.80938	27.90714	28.29558	28.34610	28.23309	28.00631	27.30272	26.32524	25.78253	25.45822	25.66383	25.84166	26.35787	27.90970	28.45797	28.89359	28.87397	28.43694	28.34966	27.96853	27.92559	27.56719	27.42479	27.35698	27.35465	27.40478	27.84715	28.89317	29.20349	29.72112	30.19929	30.90380	31.34468	31.66919	32.25578	32.28175	32.47047	32.44061	32.33847	32.33590	31.87603
22.61955	21.62140	21.05530	20.79711	20.08223	20.20025	20.41503	21.24922	22.52810	24.43111	25.09185	25.89003	26.68403	26.60811	26.06017	25.83158	25.12892	24.23435	22.76908	22.18228	22.28638	22.28440	23.90841	25.61278	26.27135	26.64277	26.86871	27.00459	27.56077	27.56896	27.48120	27.53170	27.52950	27.40641	27.82790	28.54856	28.73886	29.25717	29.89092	30.41625	31.57859	31.90298	32.45469	32.82956	32.83375	33.06591	33.25780	33.21225	33.19658	33.17483
21.25083	19.98944	18.58177	17.45963	15.89235	15.03335	14.46721	14.58225	16.50058	17.52346	18.75444	19.78079	19.99406	19.89462	19.78409	19.48631	18.28436	16.66699	15.56110	14.60676	14.72701	15.68437	17.27464	19.12929	19.20373	18.98321	19.35506	20.50175	24.82167	26.48464	27.33638	27.53112	27.89581	28.07056	28.39500	28.54911	28.91259	29.38999	30.21969	31.58047	32.39929	33.51327	34.22593	34.32585	34.31303	34.22340	34.13400	34.36061	34.23027	34.29691
19.45844	17.33127	15.06054	12.11174	9.389651	6.298508	5.150146	5.170503	6.371886	7.583238	9.205747	10.36605	10.36113	10.21424	9.488770	9.165245	8.194869	6.489776	5.233986	5.130045	5.260094	6.765913	8.474175	10.26105	11.01578	12.29673	15.23405	19.55134	21.27940	25.03722	26.67414	27.48010	27.89523	28.16199	28.44990	28.78622	29.31125	30.13264	30.92269	32.40122	33.18721	34.21407	34.35148	34.94471	35.08784	35.26868	35.27887	35.14576	35.01535	34.62447
17.11523	14.63193	10.45717	6.314811	3.345670	1.820093	1.821832	1.823335	2.036057	2.327063	2.605943	2.607141	2.577639	2.577406	2.179708	1.936250	1.674023	1.620655	1.649600	1.714696	2.117001	2.901955	4.130387	5.719808	7.907968	11.26721	14.82436	19.57608	21.27895	24.96559	26.45734	27.16416	27.47734	27.91584	28.60911	29.01014	29.97574	30.32856	31.78404	32.95434	33.23943	34.23700	34.94911	35.12154	35.20892	35.26805	35.27824	35.53799	35.46351	34.62941
14.63962	10.45854	6.305953	3.343497	1.817841	1.338546	1.298800	1.296971	1.291658	1.181655	1.181553	1.227290	1.227191	1.227085	1.232423	1.249613	1.260380	1.356601	1.492252	1.788335	2.196218	3.125518	4.524092	6.098204	8.190187	11.47580	15.21465	20.94596	24.92118	26.20082	26.35332	26.97382	27.13352	27.25227	27.84277	28.60614	29.21998	30.32798	31.80586	33.05527	33.91742	34.63117	34.84759	35.06573	35.17452	35.28038	35.58554	35.54834	35.50033	34.73168
11.99326	8.557570	4.981400	2.075629	1.336027	1.243080	1.168877	1.166656	1.083851	1.088491	1.091943	1.141032	1.170322	1.175658	1.185965	1.227570	1.261270	1.382147	1.645868	1.996650	2.515187	3.622100	5.365425	7.371582	10.76660	15.22967	20.94726	25.23042	26.29144	26.43903	26.78334	26.79614	26.77253	26.81191	26.88642	27.04646	27.64043	29.08279	30.99940	33.08793	34.01722	34.66798	34.84694	35.17683	35.27694	35.11929	35.50028	35.52510	34.73319	33.92144
10.94618	7.579811	3.508271	1.425733	1.242919	1.168705	1.168374	1.108040	1.083823	1.088464	1.088370	1.113444	1.146113	1.174886	1.138093	1.228628	1.374231	1.623383	2.119671	2.666580	3.628559	5.383353	7.371937	10.76720	15.59814	21.40098	25.22293	26.28386	26.50548	26.78504	26.72875	26.77554	26.77340	26.31204	26.09870	26.22523	26.54939	27.97485	29.42686	31.36128	33.79731	34.69485	35.25243	35.27924	35.12138	35.02708	35.06155	34.73530	33.92366	33.91581
9.612892	6.077675	2.478249	1.250797	1.195169	1.167492	1.108809	1.108011	1.109806	1.093604	1.093510	1.118616	1.128456	1.138153	1.185578	1.350809	1.647570	2.159236	3.028717	4.200170	6.169061	8.219914	12.08441	16.44952	21.89991	25.40512	26.26037	26.81825	26.78658	26.75420	26.73981	26.72605	26.31465	26.02573	25.81744	25.94400	26.52297	27.60308	29.42631	30.85501	33.79381	34.71883	35.41916	35.53032	35.30214	35.00632	34.96111	34.12000	33.85232	34.10146
8.207571	5.070729	1.814088	1.250763	1.164489	1.107214	1.107125	1.108691	1.105723	1.096413	1.110265	1.129225	1.167431	1.228086	1.350875	1.647650	2.164493	3.197541	4.728804	6.913570	10.17539	14.29719	19.37861	24.94143	26.11029	26.64320	26.92538	26.75319	26.75573	26.75361	26.65045	26.36740	26.05764	25.79659	25.82040	25.94348	26.91236	27.54752	29.31686	30.74802	33.07223	34.83343	35.25939	35.47093	35.28136	35.00129	34.46927	33.68486	33.66055	34.10088
6.209193	3.592212	1.421505	1.167387	1.100386	1.093399	1.093311	1.098897	1.100421	1.110331	1.131748	1.167491	1.280935	1.476284	1.732587	2.290778	3.333452	4.743198	6.977607	10.18891	14.33946	19.41201	25.12119	26.56956	26.88024	26.93531	26.90267	26.75236	26.74506	26.45917	26.33587	26.15320	26.09062	26.05830	26.08209	26.33625	27.02153	27.76173	29.01412	30.55601	32.44744	34.63250	35.20000	35.33848	35.17764	34.47134	33.47734	33.61422	33.59017	33.99700
4.713249	2.259225	1.169812	1.101863	1.089711	1.101200	1.104423	1.105451	1.096608	1.149948	1.219792	1.369708	1.574697	1.909167	2.679542	3.667423	5.118015	7.173316	10.32199	14.80738	20.30879	25.19104	26.91638	26.88190	27.29994	26.89466	26.90207	26.74168	26.46068	26.31621	26.27366	26.18920	26.16899	26.16702	26.21406	26.70043	26.97175	27.76909	28.82811	29.90632	30.84481	32.13781	34.41946	34.45634	33.56332	33.25478	33.36921	33.52300	33.85029	34.31444
3.146075	1.605855	1.147374	1.092132	1.080585	1.087250	1.095674	1.107782	1.163948	1.279664	1.494584	1.715176	2.441290	3.201444	4.562607	6.229107	8.496840	11.75721	16.71839	22.75701	26.10929	27.52324	27.66178	27.82964	27.34838	26.91198	26.42041	25.96938	26.12595	26.17604	26.27311	26.24917	27.27989	27.27759	26.66566	26.75030	26.92415	27.76855	28.60121	29.08468	29.94631	30.77601	31.72957	31.82380	31.86069	32.10913	33.52516	33.71030	33.95791	34.37825
1.990359	1.386899	1.123075	1.097875	1.087312	1.115823	1.152278	1.211526	1.385901	1.686715	2.471777	3.128075	4.123422	5.764086	7.796979	10.52528	14.75858	20.31755	25.41003	27.30181	27.91045	27.88255	27.88869	27.87905	27.40898	26.99472	26.14869	26.12739	26.12538	26.27637	26.33308	27.27752	27.25746	27.25517	26.98395	26.82118	26.92361	27.46522	28.63071	29.08412	29.93182	30.49372	30.88798	31.35508	31.64507	31.81102	32.45054	33.73238	34.06242	34.51362
1.390516	1.143923	1.129831	1.104938	1.120141	1.152335	1.248936	1.415257	1.791859	2.549400	3.653492	5.344569	7.565556	11.33513	15.64555	20.59041	23.60357	26.18702	27.59341	27.64157	27.88861	27.90541	27.90325	27.72431	27.23246	27.04131	26.75666	26.69061	26.68856	26.81497	27.36149	27.27695	27.25689	27.25459	26.98339	26.83475	26.92308	27.45173	28.56232	28.95235	29.63030	30.56595	30.88076	31.27516	31.95901	32.05239	33.73453	34.11827	34.51582	35.47066
1.207138	1.158784	1.166852	1.148876	1.223487	1.416092	1.667997	1.845839	2.614956	3.755282	5.569483	7.401242	11.09504	15.56043	20.52794	23.50719	25.72467	26.10244	26.24631	27.59043	27.65718	27.70027	27.83413	27.85530	27.53806	27.53595	27.26798	27.11859	26.96208	27.54414	27.41622	27.31933	27.25631	27.26846	26.72292	26.46953	26.61848	27.22772	28.18832	28.71545	29.36448	30.21307	31.07697	32.00103	32.64177	33.87790	35.23143	35.65617	35.98731	36.24152
1.179407	1.174147	1.243547	1.426837	1.576815	1.988044	2.633529	3.246333	4.223746	5.569757	7.401585	10.89281	15.34180	20.34369	22.09990	23.50663	25.20392	25.90577	25.93266	26.68114	27.36191	27.79529	27.94552	28.02271	27.98508	27.92052	28.17350	29.03250	28.88253	28.83055	28.04826	27.31875	27.24526	26.63423	26.35262	26.39117	26.56928	27.25212	28.09162	28.83746	29.54638	31.07874	31.92813	32.93262	33.87982	35.20425	35.65844	36.61157	36.80686	37.04196
1.256199	1.256112	1.492453	1.721569	2.412004	3.223080	4.521830	5.901430	8.513885	11.37245	15.75196	19.85080	21.00570	21.20892	21.60480	22.90083	24.09405	25.28914	26.00283	26.84145	27.37631	27.87588	27.99468	28.03370	28.03139	29.11353	29.93203	29.82593	29.02290	28.73215	28.04765	27.31817	26.61098	26.25373	25.84844	25.92515	26.57153	27.25159	28.09524	29.21621	30.96898	31.88779	32.86599	33.74216	34.88925	35.57907	35.89436	36.72443	37.03910	37.10801
1.477775	1.511484	1.721632	2.573016	3.744232	5.485107	7.626221	10.80636	14.99330	18.76702	21.38925	21.84914	21.11799	21.20840	21.37532	21.75560	23.53303	24.37969	26.00223	26.81054	27.48175	27.87524	27.98203	28.10270	29.09770	29.13271	29.76859	29.70343	28.87474	28.04940	27.62231	27.17470	26.19693	25.88410	25.86919	25.92463	26.57100	27.39772	28.45499	29.64979	30.98066	32.11151	32.89173	33.92583	34.89222	35.56898	35.90642	36.75970	37.09299	37.84047
1.687627	1.752060	2.573111	3.744379	5.571501	8.072762	11.86405	15.99785	20.13266	21.40905	22.31325	21.88979	21.16333	21.23069	21.45932	21.85891	23.53736	24.80708	26.11376	26.87419	27.69016	27.90582	28.10421	28.15326	29.04549	29.07958	29.25610	29.10611	27.95038	27.44171	27.07912	26.17068	25.75532	25.80458	25.91190	26.08921	26.84817	27.82939	28.67228	30.39288	31.17799	32.21027	32.93327	34.09998	34.96606	35.67034	35.91466	36.74686	37.49831	38.70046
2.189609	2.371243	3.530166	5.428101	8.065710	11.90349	16.04519	20.18366	21.50653	22.57951	22.41371	21.95023	21.13742	21.30910	21.51374	22.58745	24.73050	25.25893	26.40299	27.34722	27.80512	27.94495	28.14806	28.47009	29.02611	29.30702	29.15497	28.20667	27.07921	26.99558	25.99307	25.45559	25.21861	25.45620	25.85966	26.19645	27.17305	28.28748	29.04180	30.79019	31.85232	32.97353	33.49512	34.97257	35.57845	35.91669	36.74917	37.48825	38.66447	38.73919
2.729808	3.192880	4.607923	6.743486	9.806112	13.75043	18.33292	21.43703	22.62140	22.59871	22.45271	21.64070	21.51795	21.66212	21.94081	23.57497	25.05812	25.62690	26.40238	27.49614	27.82949	28.14445	28.35654	28.80845	29.32501	29.21804	29.13389	27.76042	27.07861	26.38076	25.42600	25.12896	25.18841	25.47788	26.01152	27.09221	27.47078	28.87202	30.17939	31.00478	31.96881	33.25595	34.97276	35.34050	35.91521	36.81829	37.52115	38.55284	38.67553	39.14682
3.237813	3.649375	5.341299	8.171192	11.36741	15.59048	20.07410	22.49181	22.64852	22.64678	22.47908	21.69468	21.75817	21.83923	22.53658	23.62211	24.67360	25.62630	26.22532	27.48740	27.77104	28.14770	28.36418	28.69643	28.90447	28.87429	28.38544	27.75980	27.07801	26.38415	25.42546	25.05032	25.00805	25.24041	26.06026	27.17978	27.90477	29.05948	30.42387	31.44877	32.83759	33.62218	35.03820	35.70018	35.96557	37.21933	38.40507	38.72011	39.38226	39.98260
3.877582	4.282876	6.062751	8.937464	12.39859	16.68422	20.18140	22.47326	22.48932	22.48087	22.18725	22.11001	22.18120	22.38076	22.53604	23.61735	24.31285	25.58447	26.22471	26.89631	27.74223	28.16229	28.28214	28.51679	28.70488	28.66550	27.78596	27.27084	26.84762	26.38357	25.36271	24.95074	25.13210	25.42489	26.05893	27.49652	28.24971	30.43772	31.27391	32.77667	33.46814	34.95155	35.63365	35.95944	36.79728	38.31270	38.92316	39.45847	40.09192	40.04632
4.798541	5.353961	7.367292	10.09052	13.63907	17.90680	20.54807	22.48013	22.50110	22.48844	22.46021	22.25413	22.25798	22.39697	22.53550	23.61283	24.33603	25.58387	26.17600	26.84134	27.85380	27.99359	28.11035	28.29333	28.29096	27.70385	27.11105	26.84488	26.48588	25.36427	25.24961	24.83022	25.08747	25.68037	26.37570	28.25121	29.90827	31.26539	32.74969	34.31686	34.77967	35.32679	35.70975	36.66120	37.44891	38.92534	39.20171	40.14978	40.11521	40.05736
6.180080	6.496022	9.332878	12.99334	17.24351	20.61731	21.95042	22.50986	22.80112	22.75898	22.45964	22.25357	22.32658	22.43568	22.82163	23.59131	24.31195	25.51156	26.73819	27.32315	27.83853	27.89029	27.89373	27.78774	27.53936	26.23995	25.64918	25.48999	25.29503	25.13333	24.47336	24.77007	25.27081	26.13946	27.55312	29.39502	31.10951	32.70028	34.31870	34.73178	34.89788	35.50151	36.23247	36.87938	37.25240	37.97000	38.94195	39.80380	39.93107	39.87514
8.003040	8.599821	11.88279	16.08192	19.99592	21.10863	22.43969	22.80245	22.94536	22.79881	22.46007	22.20119	22.28730	22.43512	22.87998	23.48629	24.83244	25.59514	26.61509	27.17480	27.16726	27.54855	27.51224	26.98434	26.09243	25.65053	25.48550	25.24117	24.79173	24.46437	24.75794	25.00660	25.61970	26.82085	28.55738	29.90756	31.66024	33.23007	34.41890	34.78102	35.40704	35.66124	36.00452	36.69004	36.96296	37.18842	37.88680	38.89431	38.93527	38.84182
10.82483	11.35743	14.84758	19.19596	21.14496	22.18363	22.98936	23.11239	23.10975	22.80730	22.20232	22.28841	22.35683	22.56878	22.88572	23.46059	24.77619	25.51002	26.52435	26.66380	26.81152	26.79554	26.51094	26.08307	25.63187	25.48684	25.24271	24.79304	24.44559	24.75757	25.01645	25.62103	26.82243	28.22036	29.64410	30.64865	32.24993	33.16216	34.61770	35.40897	35.53763	35.50908	35.50645	35.86685	36.55900	36.70691	37.01551	37.81893	38.55759	38.72642
14.91220	14.93661	19.21758	21.46465	22.22586	23.04475	23.65907	23.15230	23.15036	22.50308	22.28976	22.35793	22.40844	22.64562	23.25826	24.02038	24.71739	25.44235	25.61208	26.47634	26.47273	26.29805	26.08443	25.29465	25.22938	25.21656	24.54022	24.38297	24.62901	25.01120	25.59323	26.82383	27.71976	29.34472	30.47616	31.80752	32.95792	33.49141	34.58878	35.53958	35.37506	35.33263	35.30387	34.90673	35.01095	35.05357	35.37997	36.18481	37.66006	37.91253
20.73665	20.70302	22.22598	22.92465	23.06886	23.71449	23.70082	23.46090	23.15921	22.59587	22.63334	22.40953	22.64693	23.21396	24.00831	24.63085	24.90189	25.16584	25.46011	25.45962	25.38713	25.32681	25.05548	25.05359	25.10437	24.47449	24.23541	24.10726	24.77488	25.31237	26.22542	27.55649	29.34644	30.47776	31.55348	32.87491	33.44815	33.76493	34.41650	35.45871	35.36704	35.25100	34.85382	34.22036	33.47202	33.50843	33.54435	34.32361	35.46924	35.90580
24.14465	24.10748	23.29468	23.06998	23.01517	23.45104	23.50325	23.20757	22.83537	22.83045	22.85790	22.89661	23.21811	24.01532	24.66516	24.94152	25.11447	25.12657	25.16034	24.85545	24.81963	24.99993	25.16201	25.11588	24.47576	24.04162	24.09078	24.29019	24.79738	25.56385	26.76462	28.42773	29.72903	31.01813	32.75000	33.38241	33.70934	34.40198	35.50061	35.36897	35.25319	34.81642	34.09896	32.97731	32.80429	32.80190	33.05012	33.25090	34.21865	34.58660
24.41931	24.05864	23.12389	23.06937	23.06509	23.04875	23.04703	22.86530	22.97260	23.01912	23.00211	23.69393	24.01369	24.63611	24.94224	25.13107	25.19094	25.31154	25.30465	25.27509	25.13950	25.05919	25.17913	25.17725	24.65405	24.54260	24.47489	24.72925	25.38523	26.30028	27.44761	28.36033	30.33842	30.93439	32.76086	33.76598	34.50201	34.69600	34.64062	34.71761	34.70163	34.08695	32.97909	32.71662	32.60252	32.63159	32.76935	32.95174	33.18039	34.47485
24.05977	23.04043	22.65781	22.75023	22.89844	23.09192	23.11395	23.24938	23.27587	23.43361	23.78521	24.01485	24.22853	24.76004	24.80585	25.02244	25.24569	25.32849	25.32664	25.57578	26.07930	26.02103	25.80218	25.52739	25.24012	24.97425	25.16949	25.51323	26.17905	27.30003	28.32986	29.31111	30.55801	32.73159	33.55584	34.45135	34.52899	34.45108	34.44710	34.31931	33.96911	33.01905	32.34233	32.11643	32.05066	32.04832	31.85057	31.61614	32.63639	33.59484
23.06268	22.78305	22.77512	22.74962	22.89783	23.09131	23.47725	23.61732	23.66707	23.84081	24.16039	24.32297	24.74776	24.81135	24.88232	24.96781	25.13909	25.32452	25.57728	26.08059	26.49792	26.49573	26.06161	25.78473	25.83302	25.57592	25.68464	26.18034	27.03972	28.33150	29.29688	30.10025	31.41501	32.81585	33.49688	34.53082	34.45290	34.38378	34.25751	33.56936	32.64734	32.38225	32.22899	32.16931	32.07782	32.07549	31.85000	31.93871	32.19201	33.10967
22.83128	22.82356	22.76161	22.83909	23.12034	23.17827	23.39077	23.59903	23.72072	23.91589	24.40333	24.95036	24.88659	25.36387	25.32164	25.05297	25.24079	25.42399	25.71177	26.06636	26.43981	26.44299	25.78604	25.83248	26.00127	25.84562	26.03922	26.77452	27.45537	28.61847	29.81994	31.41824	32.66299	33.28143	34.63306	34.52295	33.80481	33.69712	33.41454	32.44208	32.26488	32.18724	32.17102	32.16870	32.15984	32.11584	31.90239	31.93815	32.19145	33.02763
22.73614	22.73448	22.71607	22.80542	22.88962	22.94618	23.07208	23.30378	23.74528	24.02990	24.85107	25.02540	25.82576	26.03134	26.02782	25.37469	25.40196	25.42199	25.45211	25.70905	25.72303	25.72848	25.68244	25.78475	25.99823	26.19180	26.71249	27.39116	28.56020	29.49099	30.69613	32.20028	33.21172	34.72879	34.69504	34.50166	33.80413	33.45478	33.19308	32.22415	31.33704	31.37004	31.38210	31.81082	32.01154	31.90413	31.89242	32.05671	32.31882	33.02708
22.73552	22.71734	22.69194	22.89071	22.88902	22.94558	23.07148	23.32601	23.96251	24.15562	24.98518	25.89289	26.40814	26.59574	26.59380	26.02527	25.40135	25.26999	25.29424	25.50369	25.55844	25.61270	25.54912	25.71871	26.00784	26.61873	27.26161	27.92677	29.07519	30.12468	32.17509	33.21342	34.71398	34.83946	34.74026	34.42186	33.52545	33.29788	32.80508	32.03230	31.32291	31.11049	31.11171	31.35798	31.45144	31.45411	31.84842	32.09958	32.52497	33.12032
22.36355	22.61358	22.81214	22.89010	22.89470	22.95476	23.10139	23.32542	23.96191	24.14874	25.01887	25.77489	26.35998	26.44202	26.14347	25.46025	25.25958	25.37267	25.42139	25.48987	25.62091	25.70508	25.64921	25.72300	25.88960	26.61817	27.26104	28.03430	29.79253	31.61438	32.90025	33.20940	33.90580	34.58696	34.42394	33.52720	33.29961	32.80711	32.78496	32.03375	31.36094	31.10990	31.26058	31.28741	31.40319	31.40489	31.71402	32.05558	32.52441	33.25697
22.46022	22.58154	22.78149	22.87808	22.57879	22.69224	22.82139	23.34199	23.99609	24.19470	25.01825	25.75469	26.11707	26.09768	25.41980	25.18371	25.11315	25.00543	25.52725	25.68262	25.93475	25.82210	25.85878	25.89107	26.03912	26.78346	27.38166	28.88376	30.55295	31.57949	33.04517	33.75273	33.79500	33.86979	33.83727	33.38647	32.91381	32.81497	32.11538	31.31240	31.11179	31.25876	31.27340	31.29446	31.40538	31.71572	31.92552	32.21903	32.93422	33.70600
22.76450	22.76423	22.79494	22.57985	22.20177	22.28869	22.97290	23.43850	24.06736	24.63042	25.19603	26.17815	26.11642	26.11427	25.44107	25.25590	25.13747	25.24715	25.54205	25.73753	26.01233	26.13282	26.18373	26.48063	26.69272	27.22038	28.41484	29.74607	31.53435	33.00039	33.73409	33.85555	33.82213	33.91627	33.45278	32.98343	32.28387	32.29060	31.50052	31.44433	31.31454	31.32893	31.33306	31.36153	31.52275	31.85805	32.18620	32.92510	33.49778	34.67546
23.20045	22.79621	22.82326	22.72616	22.85165	22.97395	23.38018	24.06152	24.67272	25.33921	26.87844	27.24613	27.21017	26.13947	26.14438	25.38147	25.36734	25.45514	25.54146	25.65366	26.13431	26.18497	26.53571	27.05824	27.57179	28.32416	29.56623	31.37976	32.59443	32.81488	32.88665	33.64122	33.63395	33.35649	33.04369	32.77305	32.60032	32.31818	32.37133	32.31723	32.25062	32.09241	31.98469	31.42061	31.69245	32.00167	32.36456	33.03478	33.92993	35.18366
23.51212	23.44307	23.12224	23.08202	23.15372	23.37134	24.63340	25.38283	26.27923	26.28788	27.23834	27.24545	27.23371	26.34448	26.14374	25.37667	25.37489	25.47258	25.43916	25.56341	25.94790	26.22926	27.05955	27.57335	28.34279	29.74049	31.08313	31.33769	31.59819	32.53705	32.74958	32.79942	32.87238	32.86975	32.76390	32.68478	32.59967	32.59737	32.75866	32.75635	32.68971	32.57028	32.16787	31.82024	31.69186	31.99240	32.41419	33.22868	34.12599	35.34570
25.35184	25.20181	24.47670	24.51874	24.73310	25.42416	26.12099	26.17337	26.28908	26.53968	26.93304	27.15093	26.68752	26.34883	25.55133	25.24148	24.90834	25.00078	25.13619	25.62435	25.96929	26.41747	27.33253	28.36452	29.75282	30.58000	31.10143	31.11258	31.33483	31.66660	32.29665	32.47524	32.47542	32.37384	32.34052	32.19821	32.20283	32.45330	32.56541	32.62917	32.61274	32.16956	32.13773	31.55848	31.46889	31.67306	32.28339	33.22290	34.64116	35.89765
25.37699	25.46343	25.51002	25.61814	25.96148	26.15083	26.17758	26.37799	26.55090	26.54902	26.53686	26.50469	26.40459	25.72899	25.24267	24.72469	24.51829	24.64195	25.10789	25.65938	26.41896	27.34981	28.28767	29.67605	30.33499	30.66521	31.18980	31.27221	31.78497	32.31286	32.32072	32.38064	32.25575	32.09872	31.92542	31.90711	31.90482	30.48589	29.76802	30.15162	31.13200	31.63030	31.60354	31.46533	31.60249	31.79556	32.44308	33.42400	34.77255	35.89706
25.46455	25.46275	25.60411	25.69521	26.10422	26.31797	26.51139	26.67488	26.67273	26.59513	26.56385	26.51959	26.08206	25.87134	25.37689	24.74506	24.81244	24.86991	25.47580	26.26675	27.19498	28.28898	29.55216	30.33671	30.80765	31.15821	31.51099	32.16672	32.53232	32.74746	33.30954	33.26693	32.24398	32.07539	31.90902	31.68938	30.40345	29.51697	29.56497	29.70496	30.14892	31.24131	31.46693	31.63918	31.68567	31.90697	32.62062	33.72911	35.29820	36.62643
25.46386	25.47581	25.64076	25.70465	26.23712	26.49119	26.76877	26.84579	26.84365	26.88110	26.80323	26.74747	26.64202	26.03865	25.90057	25.39545	25.25254	25.30998	26.14958	26.99428	28.22675	29.46622	30.18543	30.80569	31.64744	32.27682	32.77739	32.87647	32.94312	32.87141	32.82856	33.00967	32.87524	31.93586	31.69128	31.29755	30.28288	29.35994	29.15090	29.41763	29.91200	31.13964	31.66437	31.72235	31.88849	32.48147	33.63771	34.42742	36.52873	38.11542
24.00835	24.04579	24.37888	25.03738	25.83953	26.46670	26.84697	27.10264	27.25443	27.25741	27.09404	27.07666	27.15382	26.80249	26.08297	25.91461	25.90570	25.86270	26.14898	27.03986	28.43128	29.49169	30.11444	31.33048	31.52289	31.96268	32.12400	32.68222	32.67996	32.67765	32.63041	32.49603	32.20555	31.74570	31.29943	30.25208	29.30820	28.91826	29.15033	29.37079	29.92624	31.24084	31.72023	31.86983	32.69917	33.54338	34.27018	34.75336	37.04217	38.56503
23.32228	23.33091	23.71188	24.70987	25.73366	26.59774	27.01092	27.20610	27.25375	27.36107	27.45985	27.44799	27.36724	27.02727	26.73153	26.11571	26.01105	26.14800	26.53323	27.34307	28.37629	29.46743	30.20374	31.01254	31.28214	31.43348	31.89661	31.95181	32.20511	32.20285	32.13087	32.06937	31.89818	31.70327	30.30569	28.98979	28.91968	28.98685	29.00883	29.55888	30.19155	30.62167	31.80165	32.28245	33.31747	33.89150	34.48014	35.62544	38.06783	39.42003
23.23411	23.46993	24.47002	24.70803	25.95835	26.49184	26.98688	27.20541	27.52234	27.59599	27.59379	27.38303	27.33420	27.05968	26.86662	26.30133	26.31862	26.36883	26.72788	27.41595	28.44178	29.46815	30.19704	30.54088	30.92128	31.15690	31.33045	31.43063	31.38672	31.29963	31.91854	31.90056	31.82473	30.45965	29.93421	29.31123	29.01118	29.01057	29.07489	30.03621	30.42660	30.62110	31.36939	32.38007	33.33252	34.26264	35.47472	37.78011	39.15907	40.66792
25.12020	24.60822	24.70797	25.03454	25.84367	26.39797	26.87981	27.34788	27.56944	27.59530	27.59311	27.51696	27.38737	27.06504	26.89905	26.65498	26.55745	26.59539	27.29907	27.63814	28.43874	29.00102	29.98052	30.39753	30.81349	31.13146	31.15405	31.00002	30.88655	30.88440	30.81997	30.81781	30.65067	30.60305	30.43055	30.12047	29.48881	29.41717	30.44089	30.54245	30.44175	30.65870	31.37298	32.76690	33.64286	34.44893	36.09999	37.62663	38.93904	39.68483
25.34483	24.89648	24.66112	24.76115	25.22844	25.83117	26.40192	26.90689	27.34501	27.56686	27.51819	27.49014	27.45334	27.36116	27.03293	27.05464	27.12296	27.50967	27.54394	27.54680	28.39969	28.88100	29.45676	29.90694	30.69971	30.81759	30.83513	30.82191	30.16755	30.16546	30.88131	30.94255	30.99014	31.08210	31.07995	30.89537	30.79222	30.75959	30.64300	30.62052	30.73760	31.33845	32.21198	33.03569	33.69280	35.27601	36.40678	37.62598	38.73627	39.05997
25.27777	24.83945	24.59409	24.54560	24.67240	25.22578	25.61526	26.28520	26.62174	27.25598	27.48296	27.45408	27.33703	27.22119	26.96265	27.03040	27.11223	27.54350	27.54330	27.78155	28.13203	28.61235	28.95669	29.45406	29.92150	29.92845	29.84954	29.86804	30.16691	30.13845	30.88066	30.99164	31.08389	31.15711	31.13716	31.33117	31.68778	31.68563	31.73136	31.39598	31.54677	32.11192	32.91847	33.17349	34.78056	35.82131	37.17031	38.14979	38.55931	39.05932
25.24867	24.81059	24.42091	24.02323	23.89790	24.07204	24.65782	25.46937	26.32683	26.86517	27.00440	27.06443	27.01123	26.92938	26.60861	26.22249	26.34140	27.17796	27.67405	27.91228	28.18274	29.00611	29.51881	29.65897	29.95590	30.02532	30.02330	30.17964	30.16626	30.47200	30.88000	31.06688	30.71982	31.20553	31.39984	31.70274	32.16811	32.20458	32.29713	32.55965	32.87483	32.93616	33.10491	33.97892	35.16335	36.15417	36.54289	37.31557	38.31041	39.00218
24.78045	24.36565	23.93018	23.34970	22.96819	23.40340	24.00040	24.80721	25.50603	26.31700	26.74301	26.67178	26.65887	26.52400	26.17001	26.27249	26.28456	27.00772	27.69407	28.14197	29.00774	29.52014	29.76996	30.04409	30.15186	30.14982	30.43961	30.40613	30.48479	31.03919	31.01029	30.72998	30.83130	31.26181	31.51870	32.34290	32.34069	32.43662	32.75345	32.90189	32.99350	33.09521	33.89750	35.13695	35.66798	35.73843	36.38942	37.09907	37.61762	38.63217
24.15174	23.89189	23.27804	22.71963	22.79490	22.96352	23.56909	24.19573	24.84534	25.45443	26.13548	26.51892	26.61473	26.68780	26.56191	26.35493	26.63783	27.32874	27.79264	28.25950	29.39703	30.01491	30.10473	30.20747	30.36094	30.61287	31.14037	31.83319	31.80722	31.15813	31.31047	31.26570	31.30176	31.56093	32.62785	33.28756	33.30543	33.11338	33.08635	33.14478	34.11760	34.44507	35.01717	35.13631	35.18507	35.68287	36.01111	37.19594	37.72911	38.73672
23.68609	23.27929	22.72058	22.17643	22.43286	22.74543	23.75920	24.09570	24.83801	25.65908	26.13483	26.20879	26.59674	26.78360	26.79916	26.79734	27.79573	27.82577	28.29299	28.48192	30.10126	30.41580	30.57489	30.64175	30.86826	31.26715	32.18521	32.12532	32.00318	32.00216	31.57494	31.61098	31.61672	32.63472	32.91053	33.30702	33.34618	33.40296	33.48018	34.25962	35.08948	35.10112	35.01652	35.13567	35.23378	35.86789	36.36865	37.61094	38.47489	39.72575
22.11045	22.05508	22.18489	22.35772	22.64349	23.30361	24.06577	24.83934	26.15433	26.27979	26.31587	26.31917	26.71035	26.90794	27.00005	27.82938	28.29813	28.47890	28.58320	30.10257	30.41032	30.91951	30.92183	30.95837	31.48646	32.18666	32.18452	32.24840	33.35926	33.64045	33.60654	32.83058	32.81217	32.91741	33.10281	33.10547	33.30411	33.69435	33.98703	34.24878	34.64608	34.96871	35.01471	35.13503	35.50062	35.92188	36.40180	37.78521	38.87217	40.44930
22.17591	22.18606	22.30981	22.64211	23.22284	23.99555	25.56815	26.15068	26.24828	26.34784	26.38808	26.52205	26.61720	26.92383	27.08800	28.29964	28.52971	29.68096	30.10448	30.39199	30.90157	30.93091	30.81248	30.84369	31.11371	31.48364	32.09021	32.33331	33.40763	33.69173	33.62342	33.46971	33.10578	33.10322	33.02222	33.43090	33.44081	33.47791	33.59272	33.64486	33.91110	34.64275	34.99023	35.16290	35.31947	35.88305	36.34908	37.87513	39.16076	40.66428
22.25422	22.30167	22.55849	23.13973	23.92440	25.48726	25.73128	25.91465	26.07412	26.22967	26.34926	26.47769	26.61655	26.92365	27.22862	28.44287	29.43015	29.87428	30.08389	30.66450	30.84681	30.74792	30.74585	30.80968	30.97916	30.36975	30.68682	32.17263	32.55831	33.69102	33.60514	33.55823	33.50923	33.62339	33.48021	33.26123	33.37244	32.79670	32.85707	33.14730	33.64986	34.02294	34.20398	34.64243	34.92322	35.88242	36.34846	38.65619	39.21220	40.76170
22.29415	22.34649	22.67068	23.30071	24.63087	25.57731	25.69336	25.68700	25.74539	25.75462	25.76323	26.47704	26.70403	27.17077	27.97064	28.76738	29.41119	30.08517	30.53916	30.86247	30.79289	30.77057	30.78841	30.27226	29.63370	29.78417	30.58877	31.73621	32.52361	33.56446	33.39899	33.26902	33.07890	33.07630	33.15116	33.04505	32.12101	31.72428	31.65109	32.41477	33.27266	33.86651	34.35049	34.72207	35.75863	36.23067	38.37933	38.90521	39.44110	40.86920
22.34738	22.34591	23.21710	24.54357	25.10905	25.60291	25.60490	25.65536	25.48733	25.31323	25.81959	25.95237	26.73692	27.59054	28.36321	28.98466	30.07538	30.14713	30.58196	30.86592	30.98280	30.94198	30.69811	30.33290	30.04749	30.10356	30.79727	31.53472	32.63858	33.27640	33.10722	33.00294	32.43225	32.28473	31.16561	30.39504	30.57142	31.48591	31.88673	32.74335	33.59744	34.00004	34.72367	35.76073	36.77850	38.34284	38.75603	39.20894	40.55156	41.66569
22.87873	23.17011	23.88003	24.54293	25.10840	25.17484	25.17687	25.21414	25.23266	25.38353	25.51672	26.02807	26.92968	28.28258	28.55594	29.55211	30.06705	30.58326	30.70481	30.88164	30.98672	30.98430	31.00053	30.80757	30.46255	30.74054	31.28336	31.74272	32.28530	32.28311	32.22599	31.98526	30.68580	29.80617	29.92230	30.15635	30.63353	31.49248	32.62693	34.37582	34.63045	34.97738	35.93811	36.78066	37.49324	38.47753	39.07470	40.32888	41.63076	42.27248
23.46392	23.78312	23.93296	24.23144	24.80198	25.15890	25.20339	25.23400	25.35932	25.51808	26.04095	26.91159	27.57468	28.34759	29.29340	29.65193	30.03603	30.56381	30.70410	31.00447	31.03550	31.17628	31.25775	31.18435	31.18197	31.13211	31.20888	31.66567	31.65039	31.64780	31.44638	30.74909	29.80786	29.77097	29.54609	29.87770	30.39487	31.49187	32.62630	34.43865	34.86701	35.18594	35.44148	36.79032	37.53944	38.54303	39.55177	40.32740	41.68441	43.47851
23.88559	23.96145	24.22757	24.22639	24.84908	25.18666	25.23502	25.63034	25.82125	26.24360	26.96654	27.57581	28.21413	29.29461	29.57001	29.65123	30.38167	30.61286	30.96199	31.00375	31.01445	31.13694	31.26538	31.25498	31.21673	31.06590	31.66747	31.74221	31.64971	31.46805	30.80233	30.04424	29.84773	29.70464	29.54549	29.80586	30.32010	31.50053	32.83151	34.49860	35.15343	35.41996	35.58315	36.95114	37.68540	39.50237	40.24771	41.61200	42.64376	43.12195
24.08050	24.22882	24.24713	24.87976	25.31623	25.71472	25.71301	25.73904	25.90976	26.27323	27.03438	27.84836	28.44162	29.30783	29.54757	30.38976	30.66114	30.90274	30.90558	30.33442	30.19507	30.60564	31.13421	31.21843	31.34729	31.55233	31.63253	31.63005	31.46739	30.80845	30.06550	29.89237	29.72899	29.74175	29.67807	30.04334	30.51934	31.70576	33.00952	34.62947	35.29305	35.96123	37.19907	37.28149	39.41564	40.19833	41.15994	41.91065	42.72404	43.22114
24.41313	24.42319	25.32501	25.73732	25.73561	25.71406	25.74007	25.82083	25.95028	26.35169	27.03371	27.84768	28.36854	29.42049	29.74908	30.26894	30.66689	30.68085	30.67886	30.69961	30.57192	30.60495	31.09699	31.45428	31.62523	31.68424	31.61739	31.46877	29.98571	29.72611	29.72383	29.76390	29.76193	29.85891	29.89814	30.29048	30.73943	31.73942	33.14042	34.98025	35.96325	37.13514	37.23404	37.87196	39.47436	41.03521	41.28463	41.98504	42.81977	43.30593
26.27978	26.27806	26.36771	26.36598	25.73494	25.76411	25.82185	25.95164	26.28713	26.71746	27.51752	28.21647	29.19647	29.21334	29.64496	29.77362	30.26592	30.67317	30.70129	30.69891	30.69692	31.01061	31.45564	31.81986	31.75148	31.69025	31.56610	30.45953	30.31997	30.14413	30.12818	30.24864	30.39463	30.39902	30.19674	30.57976	31.52246	32.51663	33.26485	35.06105	36.26380	37.22424	37.87364	39.47664	40.77516	41.30379	41.92428	42.68368	42.91069	43.33096
26.97586	26.78057	26.36282	26.36529	25.92022	26.09309	26.20125	26.32065	26.71851	27.51896	28.21763	29.16815	29.25331	29.23808	29.64425	29.80542	29.88758	29.91778	30.24471	30.66142	30.82977	31.10917	31.26877	31.30804	31.47599	31.47392	30.79546	30.80140	30.52448	30.53521	30.90675	30.90473	30.76571	30.85129	30.77828	31.11955	31.68518	32.58501	34.13284	35.06041	36.26314	37.74288	38.96363	40.15004	41.11565	41.82524	42.72765	42.99395	43.23422	44.57932
26.96342	26.79349	26.54217	26.18475	26.09441	26.20229	26.34480	26.77206	27.49830	28.47467	29.13094	29.37285	29.43088	29.67924	29.80666	29.85838	29.88919	29.88724	30.20723	30.58597	30.71773	30.71534	30.63682	29.96333	29.98737	29.99397	30.61454	30.61332	30.68203	30.74228	30.77573	30.92191	30.91990	30.93145	31.04051	31.42996	31.79750	32.19349	34.21701	35.14912	37.41328	38.16617	39.08656	40.21262	41.20443	42.66302	43.18382	43.23623	44.61824	45.61147
26.91076	26.77414	26.52801	25.92474	26.11206	26.23817	26.86746	27.45287	28.47578	29.19613	29.76567	29.59219	29.66942	29.75764	29.85961	30.17962	30.21235	30.36357	30.57854	30.58526	30.73993	30.71464	30.71266	30.18791	30.01104	30.01765	30.61387	30.61891	30.68138	30.74163	30.76683	30.89388	31.04424	31.45897	31.76534	31.83654	31.98956	33.05111	33.93423	35.59853	37.47225	38.22627	39.37915	40.72863	41.65602	42.97087	43.12055	44.14505	45.15261	45.61071
26.77516	26.52286	25.88091	25.54897	26.14008	26.33188	27.35009	28.09633	29.23983	29.86126	29.85895	29.88676	29.66870	29.79579	30.22667	30.55827	30.75083	30.75253	30.61862	30.76548	30.73922	30.72597	30.72399	30.72199	30.19535	30.20479	30.21027	30.68082	30.71242	30.76342	30.78285	30.93670	31.46071	31.77461	31.83829	32.67973	32.93478	33.51730	34.64053	35.77679	38.14355	39.10681	40.43808	41.37618	42.00521	42.47470	43.00544	44.08005	44.52822	45.24184
26.62780	26.55196	25.88477	26.01473	26.24234	27.05481	27.86553	29.17468	29.86589	29.86052	29.85820	29.90692	29.83764	29.83536	30.60533	30.75244	30.68347	30.60583	30.65870	30.67553	30.67357	30.66426	30.72330	30.72130	30.18080	30.20413	30.19664	30.20496	30.70196	30.77712	30.87534	31.44530	31.86673	31.89511	32.51455	32.71056	33.24512	34.45464	35.64864	36.67096	38.30612	39.09196	40.45293	41.52436	42.03329	42.34101	43.00470	43.96978	44.28451	44.63013
26.70903	26.51541	26.32528	26.49455	26.74765	27.40234	28.78905	29.55237	29.84173	29.83984	29.83085	29.84048	29.81634	29.81405	30.61616	30.79404	30.70843	30.65993	30.65798	30.08504	29.91795	30.00609	30.49303	30.49106	30.18013	30.13217	30.20663	30.28252	30.51074	30.80748	31.09904	31.50736	31.83835	31.93404	32.51389	32.70992	34.11660	34.66418	35.64797	36.67028	38.30542	39.61338	40.82194	41.61291	42.03822	42.75338	43.43538	44.01581	44.32251	44.62939
26.51639	26.25314	26.35536	26.49388	27.37150	28.06440	29.11394	29.56481	29.86435	29.86200	29.83011	29.82819	29.83787	30.31803	30.81033	30.80835	30.79098	30.70572	30.68572	30.39634	30.11090	30.00587	30.00351	30.18106	30.14736	30.20787	30.15727	30.35060	30.63945	30.90519	31.50872	31.64856	31.88191	31.93340	32.51305	33.64219	34.07497	34.62064	35.33998	36.66961	38.21615	39.66369	40.94959	41.57281	42.29896	42.78331	43.43462	44.26830	44.54237	44.54904
26.34823	26.32292	26.41921	26.56166	27.57637	28.12603	29.11321	29.65112	29.95238	29.95004	29.80413	29.72287	30.06907	30.70673	30.80959	30.80762	30.80530	30.78828	31.03977	30.94838	30.41940	30.21047	30.20856	30.26275	30.32919	30.15850	30.29037	30.49943	30.99305	31.70549	32.00033	31.99136	31.98933	32.51447	33.01854	33.64623	33.88842	34.47754	35.07357	36.51484	38.29021	39.99222	40.94885	41.74437	42.47890	42.83555	43.39986	44.23123	44.32031	44.52751
26.44237	26.42053	26.56262	27.59916	28.13227	29.09103	29.65223	30.55986	30.34337	30.07377	30.07145	30.03368	30.06834	30.20739	30.35934	30.05174	30.74090	30.88682	31.24496	31.24258	31.15696	30.84370	30.84177	30.84999	30.51317	30.57335	30.59460	31.47531	31.77092	32.61886	32.88478	33.52050	33.52323	33.12727	33.21544	33.73306	34.10028	34.91079	36.10704	36.92405	38.70230	40.04799	41.27504	41.74245	42.42407	42.83481	43.41330	44.27365	44.31443	44.52677
26.92544	26.92378	27.61812	28.54268	29.09246	29.65336	30.55593	30.55909	30.34261	30.07302	30.07071	30.06878	30.08193	30.08772	30.01754	30.13293	30.16083	30.87265	31.42171	31.51003	31.50810	31.63595	31.64095	31.62647	31.10491	31.10296	31.68918	32.74121	33.01828	33.01620	33.49514	33.52605	33.59476	33.69849	33.54029	33.82991	34.72673	35.88622	36.84963	37.81320	38.70160	40.04726	41.26352	41.65861	42.42332	42.86658	43.47350	44.31471	44.39633	44.77596
27.58262	27.58596	28.45096	28.89326	29.37185	29.50039	29.50129	29.77328	29.77863	29.79898	29.87975	29.91149	30.02101	30.19966	30.25169	30.13107	30.15781	30.37943	31.32405	31.51776	32.63767	33.10126	33.09922	32.81231	32.33160	32.32956	32.57615	32.88132	33.01758	33.01551	33.60600	33.63691	33.70030	33.76933	33.86474	34.75079	35.76861	36.44095	37.71924	37.90492	38.95790	40.13902	41.17891	41.69732	42.55005	42.90055	43.29511	43.68999	44.44709	44.89668
28.26207	28.43857	28.72575	28.84877	29.08470	29.23972	29.23774	29.27392	29.32468	29.53357	29.61695	29.84859	30.04510	30.30320	30.30118	30.26236	30.30209	31.14870	31.31424	31.70953	31.73077	32.51066	32.74844	32.70274	32.19582	32.10779	32.10562	32.49313	32.89362	32.96774	33.12402	33.67414	33.70615	34.23213	35.15566	35.35515	35.95866	36.68332	37.90669	39.06094	40.27309	41.17922	41.59075	42.55670	42.90251	43.18055	43.29518	43.74081	44.44624	45.22117
28.57025	28.69547	28.73665	28.84200	28.87212	29.00424	29.02794	29.02596	29.05059	29.12338	29.37064	29.68423	29.95108	30.24589	30.30202	30.75385	31.43028	31.42816	31.45981	31.38910	31.30699	31.30489	31.74964	31.64707	31.78746	32.00080	32.00950	31.26103	31.45932	31.72172	33.08186	33.38999	34.11592	34.94845	35.15676	35.43070	36.51191	37.61867	39.03051	39.47317	40.35259	41.75809	42.82808	44.48021	44.56921	44.08034	44.06332	44.45009	45.24494	45.98888
28.72175	28.71980	28.86172	28.83316	28.83120	28.87625	28.89647	28.87253	28.87056	28.89046	28.90120	29.23722	29.68307	30.23008	30.65825	31.43328	31.61511	31.42903	31.43111	31.28473	31.28262	31.22220	31.64486	31.60442	31.59184	31.54275	30.68680	30.63524	30.74776	30.97342	31.83659	33.28640	34.12084	34.92751	35.10162	36.12108	36.47978	37.71180	39.00574	39.47407	40.79856	42.41635	44.48411	44.77747	45.11099	45.10640	45.09094	45.28668	45.61376	45.87915
29.85493	29.63515	28.83600	28.83403	28.81518	28.81322	28.84531	28.84334	28.60003	28.65378	28.79794	29.08747	29.16011	29.61529	30.10188	30.57329	31.40497	31.38506	31.20162	31.23329	31.22516	31.40612	31.55280	31.55065	31.54574	30.68968	30.63811	30.75061	30.97625	31.49434	31.94250	33.33149	33.86949	35.01004	35.21715	35.81271	36.27913	37.00050	38.21376	39.41640	41.32505	43.17935	44.28740	44.57410	44.78854	45.10905	45.10446	45.37986	45.61475	45.73319
29.85585	29.57708	28.75777	28.64472	28.56226	28.48890	28.55193	28.51863	28.13216	28.13024	28.61449	28.79681	28.86355	28.92821	29.61412	30.11636	30.46768	30.64480	31.09155	31.14716	31.12560	31.03578	31.27189	31.35581	30.95364	30.64098	30.62829	30.99622	31.49722	31.96501	33.13931	33.87257	34.81861	35.03270	35.51957	35.81357	36.29737	37.06408	38.06244	39.19327	41.18026	42.16950	43.39317	43.65597	44.50467	45.17618	45.42896	45.69056	45.58634	45.71107
29.58351	29.24837	28.72072	28.52693	28.36726	28.16288	28.23182	28.13493	28.13299	28.04228	28.09309	28.09964	28.27961	28.50986	28.99877	29.61295	30.11238	30.43915	30.58641	30.82525	30.69495	30.54323	30.66052	30.77202	30.57121	29.92592	30.87389	31.16338	32.16028	33.33112	34.12496	35.03021	35.22254	35.66677	36.26733	36.37871	37.04154	37.47834	38.06333	38.94362	39.94041	41.34153	42.31675	43.47209	44.47329	45.17719	45.73969	45.93061	46.24869	45.93286
29.30842	29.10981	28.61753	28.48536	28.09253	28.09059	27.66259	27.48013	27.48263	28.08937	28.15267	28.17965	28.49347	28.57128	28.99958	29.53665	30.00967	30.45191	30.43503	30.45661	30.43507	30.43296	29.48391	28.97115	29.50115	30.02897	30.88718	31.86654	33.33414	34.84657	35.18083	36.68871	37.20781	37.23671	37.23639	37.35192	37.48172	37.68630	38.76401	39.73082	40.28743	41.24995	42.06435	42.51975	43.60873	44.77048	45.64031	45.86549	46.13892	45.82475
29.13842	28.84546	28.51643	28.01491	27.61124	27.62576	27.42456	27.43889	27.48344	27.67274	28.18240	28.24477	28.55489	28.93424	29.45262	29.86505	30.37111	30.43799	30.48107	30.46764	30.45859	29.84852	29.34785	29.41115	29.60211	30.29243	31.43567	32.61613	34.08947	34.92050	36.10550	37.06000	37.20873	38.14547	38.17406	38.50664	38.91934	38.99868	39.73437	40.29104	41.03179	41.25088	41.89860	42.52070	43.51837	44.68927	45.59124	45.62797	45.92590	45.66120
28.88953	28.28472	28.08409	28.04282	28.04087	27.66060	27.45984	27.44410	27.53333	27.70477	28.13315	28.33370	28.93704	29.21006	29.65186	30.28879	30.25189	30.50732	30.43673	29.87792	29.90762	29.86042	29.90444	30.09534	30.29527	31.32451	31.77902	32.81516	34.09032	34.84488	36.10639	37.06761	37.57861	38.17755	38.29921	38.67790	39.00220	39.09574	40.07543	40.42588	40.95322	41.43439	41.91490	42.64109	43.51390	44.91758	45.79033	46.02488	45.83735	45.50310
28.20539	28.20343	28.20149	28.09224	28.07502	28.07309	27.87532	27.57809	27.70747	27.99462	28.26974	28.37944	28.93961	29.35362	29.65270	30.29139	30.49812	30.51150	30.12486	30.12107	30.07563	30.13564	30.13820	30.31987	31.46484	31.74217	32.75482	33.87765	34.44032	35.18128	35.69082	36.45481	37.72207	38.42154	38.53907	39.11543	39.28201	40.03342	40.42946	40.51680	41.13672	41.89471	42.55441	43.43744	44.89204	45.67025	46.08843	45.93866	45.72932	44.89157
28.25644	28.25447	28.19427	28.19578	28.19382	28.25633	28.25737	27.97710	28.07808	28.24566	28.29257	28.36799	29.34098	29.65559	30.10607	30.30589	30.38743	30.42485	30.29618	30.34133	30.44710	30.90993	31.50715	31.93394	32.09241	32.66395	33.74519	34.36303	35.03909	35.38173	36.04962	37.23009	38.49883	39.21782	39.60173	39.70252	40.12984	40.76323	41.14264	41.81508	41.99037	42.52673	43.37894	44.83440	45.07446	45.59782	45.54480	45.52593	44.92987	44.41192
28.25731	28.23443	28.23248	28.24716	28.25912	28.31291	28.34703	28.34968	28.47907	28.41713	28.41516	28.67151	29.29626	29.68254	29.77447	30.01620	30.04003	30.42570	30.55475	30.68846	30.95315	31.51011	32.09294	32.12959	32.54950	33.56817	33.84169	34.58300	35.32890	36.00118	37.23350	38.37254	39.29780	39.88167	40.48886	40.73420	41.26620	42.55987	42.61345	42.65657	42.46393	42.51210	43.49222	44.83471	44.95836	44.89695	45.25428	44.87919	44.41590	43.66595
28.11564	28.11366	28.18339	28.18142	28.14128	28.11209	28.18805	28.34774	28.47597	28.39089	28.39563	28.67048	29.29524	29.68339	29.77947	29.90894	30.04249	30.42053	30.67565	30.88765	31.22049	31.56545	32.09379	32.69658	33.51167	33.66470	33.81478	34.58387	35.36547	36.00207	37.39035	38.93806	39.71160	40.36407	41.11561	42.26319	42.66979	42.66691	42.66853	42.76490	42.77017	43.13290	43.50761	44.47963	44.83270	44.89796	45.09917	44.83563	44.34071	43.46814
28.04854	27.86713	27.39202	27.32962	27.39502	27.95572	27.95375	28.08037	27.85607	27.86481	28.34595	28.54942	29.56246	29.77823	29.80391	29.91140	30.04333	30.51624	30.78484	30.88433	31.22162	31.56629	32.50487	33.05584	33.67900	33.81793	34.00975	34.70715	35.33780	36.13278	37.53306	38.95613	40.10276	41.02490	41.69963	42.21705	42.32992	42.33840	42.74390	42.80249	43.12875	43.51147	43.88869	44.83674	45.08438	45.28344	45.13443	44.75566	44.30720	43.46912
27.86995	27.39475	27.08793	27.05781	27.34704	27.97206	28.00986	28.10964	28.20788	28.25197	28.39279	28.55024	29.79535	29.80684	29.85332	29.95919	30.07192	30.66154	30.80557	30.88518	31.11807	31.64602	32.35672	33.29508	33.97225	34.05769	34.71039	35.21964	35.93102	37.28283	38.34936	39.82020	40.84530	41.12634	42.20698	42.22750	42.38925	42.41378	42.79048	43.37065	43.62978	43.85456	44.50744	45.08847	45.02563	45.10543	44.90258	44.80316	43.88247	42.30986
27.37926	26.61648	27.04528	27.05354	27.42019	28.05478	28.15921	28.23387	28.31762	28.37512	28.54033	29.91043	30.23805	30.24033	30.02061	30.11561	30.70665	30.80858	30.80781	30.94056	31.09292	31.67948	32.58669	33.42695	34.17512	34.83694	35.86990	37.11691	37.35930	37.67496	38.35029	39.82116	40.90390	41.91789	42.30386	42.65563	42.65918	42.79437	43.31971	43.38512	43.83989	44.49275	44.68642	44.99927	44.84078	44.72319	44.63486	44.02930	42.74710	41.91447
26.61917	26.61729	26.98945	27.35612	27.86790	27.90713	28.16278	28.27255	28.37787	28.49273	29.28658	30.33280	30.53618	30.66198	30.65751	30.75985	30.81298	30.81082	30.94350	31.09591	31.68250	31.97206	32.87164	34.17833	34.87833	35.99944	37.16756	37.49323	37.67841	38.23501	39.46001	39.82212	41.02035	41.96503	42.51573	42.85782	42.89485	43.33712	43.33418	43.84388	44.62011	44.74167	45.03598	44.84490	44.70722	44.51736	44.03334	42.85270	42.78471	42.78183
26.90451	26.99215	27.32790	27.78425	27.84308	27.16199	27.32912	28.05578	28.49547	28.96905	29.88305	30.59580	30.79961	30.81156	30.91386	31.18509	31.19794	31.06008	31.22653	31.80621	31.97509	32.85456	34.14109	34.88160	36.00281	37.07562	37.79348	38.53138	38.72694	39.34487	39.63726	40.77519	41.25440	41.79410	42.05433	42.82246	43.50662	44.33386	44.64040	44.63743	44.74577	44.74730	44.60357	44.37220	44.21843	43.33297	42.67315	42.55721	42.76122	42.78277
28.11211	28.06688	27.81235	27.78510	27.09833	27.01639	27.26329	27.76662	28.62299	29.25783	30.51829	31.01073	31.09898	31.35829	31.44225	31.43248	32.22058	32.74210	33.17891	33.24159	33.40523	34.35070	35.18218	35.99543	36.34151	37.67747	38.50925	38.79713	39.80763	39.93482	40.56891	40.66213	40.84275	41.27527	41.86709	42.82347	43.50764	44.66552	44.64097	44.62827	44.72744	44.67855	44.38370	44.02393	43.37938	42.92869	42.48927	41.83578	41.96128	41.53902
28.01715	27.79235	27.78796	27.04609	26.79827	26.91064	27.37901	27.88489	28.78683	29.55232	31.15321	31.75415	32.81377	33.45398	33.55042	33.59610	33.84371	33.97339	33.84689	33.95929	34.35398	35.18546	35.81719	36.08904	36.46935	37.72540	38.55213	39.81136	39.98520	40.57271	40.56992	40.62029	40.80090	40.98109	41.33861	42.82448	43.50867	44.66658	44.64458	44.60995	44.59011	44.48452	44.42314	44.07291	43.70397	42.85780	42.34913	41.79265	41.18167	40.56813
27.69082	27.55829	27.04887	26.55306	26.70122	26.94404	27.48751	28.66500	29.55513	30.59608	31.67098	32.97156	33.78081	34.26008	34.49447	34.38519	34.70986	34.48552	34.31082	34.39944	34.57522	35.39941	35.91845	36.47277	37.72892	38.49810	38.86158	39.98895	40.57645	40.57372	40.48270	40.46071	40.63209	40.98207	41.33958	42.76764	43.61289	44.60596	44.64563	44.63485	44.51791	44.50751	44.44985	44.10646	43.84722	43.05054	42.32040	41.21329	40.32547	40.39616
27.64051	27.16118	26.96399	26.89149	27.03592	27.36863	28.19981	28.89260	29.72452	31.28563	31.97155	33.80105	34.26894	35.14590	35.16138	35.13551	35.08660	35.08412	34.60136	34.73980	35.40277	35.85391	36.69891	37.43993	38.61815	38.98334	39.91457	40.73393	40.62154	40.59215	40.49364	40.54418	40.72161	41.16016	42.29261	42.74622	44.01640	44.56758	44.63644	44.60677	44.57864	44.50853	44.41085	44.20160	43.84415	43.34302	42.42541	40.70068	40.30730	39.68798
27.52766	27.50804	27.15855	27.07385	27.17757	27.48250	28.33774	29.32254	30.21034	31.95383	32.81276	33.97616	35.14935	35.40536	35.40334	35.40091	35.59361	35.61265	35.45557	35.55261	35.80656	36.70228	37.46310	38.57307	38.98700	40.02184	40.79531	41.02391	41.02105	40.68872	40.57712	40.67371	41.07566	41.71770	42.62693	43.50988	43.89420	44.56863	44.59881	44.57079	44.51266	44.41486	44.35709	44.39347	43.97873	43.48009	42.47956	40.85540	40.28722	40.29520
27.66930	27.64159	27.57947	27.32342	27.37144	27.74130	28.53178	29.77082	30.94298	32.20280	33.68285	34.97805	35.31231	35.40683	35.46656	35.52375	35.52126	35.52224	35.59252	36.06104	36.54988	36.95837	37.66756	38.69825	39.90899	40.81274	41.05007	41.04722	41.10583	40.86685	40.87465	41.12037	41.66445	42.32910	42.45639	42.78398	43.41851	43.80270	43.99228	44.31999	44.31689	44.36111	44.23650	44.11748	43.90619	43.48109	42.58954	40.96532	40.76098	40.52976
27.75285	27.75086	28.12489	28.22378	28.29967	28.43297	29.45997	30.09439	31.58916	32.81215	34.34619	35.31573	35.37919	35.47005	35.59371	35.71410	35.76427	35.76525	36.80077	37.04945	36.87112	37.58002	38.29991	39.09407	40.66124	41.01893	41.01617	41.03599	40.90837	40.89760	41.12423	41.50192	42.17665	42.16769	42.28294	42.27360	42.59631	42.93942	43.59705	43.65446	44.26090	44.18932	43.91953	43.70825	43.60740	43.42794	42.06543	40.65638	40.86459	40.89009
28.08952	28.15822	28.43151	28.64939	28.78258	29.32649	29.74659	31.00824	31.60967	33.06429	34.91018	35.38669	35.68952	35.81315	35.93343	36.16034	36.90709	37.31882	38.36655	38.39079	38.26366	38.28951	39.08762	40.02321	40.66227	40.65944	40.97789	41.03511	40.93465	41.00093	41.50583	42.13939	42.13567	42.10621	42.10325	42.03658	42.03374	42.03007	42.34748	42.73007	43.36430	43.28027	43.64387	43.52818	43.39131	41.97728	40.87179	40.65441	40.66592	40.86272
28.23300	28.43434	28.73762	28.86062	29.07666	29.74957	30.76529	31.48829	32.04475	33.75238	35.03947	35.61318	35.96557	35.99416	36.79418	36.91065	37.73683	38.38463	38.55565	38.88739	39.05066	39.59285	40.02703	40.35531	40.35248	40.69824	40.85813	41.05809	41.03327	41.66865	42.65410	42.57296	42.11020	42.01168	41.85263	41.86082	41.64894	41.64943	42.13764	42.20159	42.49667	42.53524	42.37735	42.17227	41.79911	40.74304	40.22216	39.64661	39.70586	40.66404
28.83918	28.89813	28.94469	29.13368	30.18404	30.79406	31.58899	31.90738	33.40195	34.30424	35.17139	35.72634	36.07883	36.77552	36.90435	37.63084	37.87899	38.31670	38.52196	38.82864	39.42618	39.83778	39.94743	40.08873	40.60096	40.86449	41.10186	41.29234	41.73048	42.82619	42.74504	42.69353	42.01567	41.82309	41.79441	41.63647	41.63365	41.61728	41.82337	42.00045	41.91937	41.79953	41.71211	41.66001	40.70999	40.17032	39.58611	39.64750	39.70674	40.00361
30.32993	30.33006	30.78637	31.07992	31.07769	32.09410	32.16916	33.26620	33.60765	34.43613	35.59224	35.88316	36.57921	36.96062	37.33662	37.85540	38.16616	38.19073	38.18803	38.35925	38.71247	39.33864	39.48443	40.00206	40.34254	40.84546	41.31608	41.91981	42.83017	42.73000	42.60071	42.57581	41.66593	41.40758	41.40440	41.39787	41.53558	41.59432	41.72185	41.67613	41.70835	41.58297	41.49270	41.19527	40.13721	39.54277	39.59395	39.69102	39.72079	40.00449
30.78146	30.78942	31.04840	31.08083	31.98305	32.84449	33.02230	33.50377	33.94633	34.82563	35.88668	36.55565	37.65985	37.65722	38.06728	38.50515	38.50241	37.96769	37.95347	37.95278	37.50657	37.63498	38.22801	39.61708	40.09704	40.84648	41.80936	42.70805	42.74060	42.65293	42.59363	41.67196	41.41153	41.22945	41.22651	41.24586	41.39605	41.41515	41.39088	41.67712	41.59089	41.46107	41.27971	41.17850	39.97557	39.19089	39.26198	39.72449	39.81770	40.58006
31.09758	31.14157	31.36452	31.98630	32.07854	32.38903	33.01122	33.63205	34.13386	34.98241	36.08012	36.82945	37.92898	38.81176	39.20300	39.08184	38.78669	38.29243	37.85176	37.27465	37.19975	37.41663	37.91402	38.87936	40.05910	41.04383	41.80900	42.65932	42.80685	42.71917	42.59158	41.66269	41.31868	41.24889	41.22751	41.24686	41.39705	41.46092	41.41318	41.48328	41.67583	41.46205	41.26295	40.24769	39.55860	39.26556	39.32778	39.78574	40.27283	40.79853
31.40018	31.39791	32.11069	32.19691	32.29218	32.51604	33.22757	34.13723	34.71041	35.97386	36.83302	37.93254	38.97809	39.60022	40.30209	40.33100	40.04949	38.58699	37.85279	37.28595	37.14806	37.29885	37.59396	38.73230	40.00301	41.10704	42.28263	42.79898	42.72318	42.62970	42.03106	41.61655	41.31970	41.24990	41.24695	41.32632	41.58745	41.54760	41.51439	41.84579	41.88411	41.67031	41.26393	40.24862	39.56549	39.47008	39.59097	40.08519	40.81172	41.28448
32.33839	32.33607	33.04369	33.05031	33.24397	33.64016	34.95014	35.57775	35.78485	36.78512	37.78709	38.80634	39.66777	40.78972	41.17984	40.85920	40.06639	39.92066	38.45970	37.44388	37.12941	37.15187	37.33037	38.59850	39.84400	40.93951	42.04994	42.20953	42.32158	42.11572	41.61004	41.52592	41.24361	41.20349	41.24795	41.50723	41.54726	41.51835	41.89419	41.88813	41.78283	41.63609	41.26490	40.24955	39.58796	39.65708	39.80143	40.81554	41.45521	41.55420
32.80392	33.06661	33.80882	33.84359	33.97611	34.47767	34.95115	35.46799	35.66307	36.72702	37.73643	38.80738	39.45932	40.79082	41.18095	40.90077	40.70108	39.93755	38.73524	38.51602	37.45247	37.31747	38.18631	38.40126	38.97904	39.65305	40.76009	41.87035	41.88791	41.61406	41.59168	41.58868	41.45872	41.10896	41.10599	41.10301	41.34591	41.37451	41.32308	41.63327	41.42595	41.22154	40.71152	39.64410	39.49746	39.65798	40.00440	41.40208	41.58935	42.13437
33.35695	33.76956	33.88055	33.97955	34.46012	34.68447	35.06366	35.27205	35.47075	36.08335	36.88051	37.73478	39.10466	39.39391	40.89953	40.88704	40.74671	40.11386	39.67482	38.71766	38.68589	38.41536	38.11058	38.10779	38.16437	38.58820	38.88973	39.69957	39.71992	40.71696	41.58003	41.52434	41.11293	41.01595	41.01298	41.01001	40.43301	40.65568	40.68142	40.63696	40.47255	40.40948	40.26791	39.64287	39.49837	39.71324	40.36966	41.43319	41.93787	41.94696
33.64934	33.91198	34.02680	34.58803	34.84532	35.15885	35.36724	35.47432	35.98680	36.42769	36.48257	36.63860	37.20218	38.73602	39.06980	40.74560	40.70796	40.06850	39.80575	39.55632	39.31509	38.65655	38.03906	37.96252	37.73496	36.93106	36.96751	37.09172	38.29041	39.41209	39.81417	40.42860	40.74023	40.75978	40.75682	40.43722	40.43446	40.68300	40.71257	40.65418	40.47351	40.41043	40.36993	39.78597	39.72071	39.88863	40.41296	41.43411	41.93879	41.93591
33.81112	33.91680	34.45254	34.69455	35.25319	35.59861	36.20924	36.53695	36.47409	36.42873	36.41484	36.25711	35.65944	35.96945	37.18319	37.99602	39.35138	39.80974	39.70605	39.44274	38.67408	38.52329	37.93667	37.57835	36.59258	35.99813	35.81718	36.04416	36.75094	37.95760	38.54342	39.71697	39.91006	40.37502	40.38621	40.45185	40.43543	40.66033	40.61510	40.64413	40.47280	40.41138	40.42319	39.92605	39.87267	40.00728	40.99091	41.76543	42.04165	42.10052
34.36076	34.36180	34.77012	35.32037	35.53600	36.19110	36.66002	36.75849	37.54829	37.29821	36.41587	36.25812	36.14932	36.18039	36.23735	36.86368	37.30210	38.99700	38.98647	38.59730	38.34084	37.85758	37.49809	36.31847	35.92935	35.66449	35.67377	35.35954	35.58655	36.47791	37.61457	38.31107	39.25052	39.56090	40.31690	40.45282	40.45005	40.40763	40.53381	40.50787	40.44717	40.44419	40.29290	39.86397	40.02992	40.72089	41.67292	42.14599	42.29077	42.18940
34.94776	34.94528	36.29617	36.79136	37.93968	38.13755	37.95548	37.66074	37.51964	37.46583	37.14318	36.83244	36.14796	35.80688	35.72854	35.72602	36.38332	36.72546	36.97824	36.94628	36.94351	36.72608	35.96615	35.28512	34.72485	34.13424	34.20295	34.11802	34.61418	34.94815	36.47618	37.61275	38.25621	39.07889	39.59669	40.31494	40.43559	40.40688	40.53884	40.50883	40.45124	40.44826	40.34655	39.98057	40.12136	41.05323	41.97701	42.45006	42.73996	42.19033
36.02147	36.29969	36.86400	38.10815	38.37114	38.13865	38.13586	37.59839	37.51088	37.31351	37.14423	36.97924	36.54085	35.85243	35.68097	34.96585	34.63054	34.62333	34.58651	34.53991	34.52922	34.26735	34.16438	34.16182	33.82642	33.63358	33.32903	33.56673	34.17828	34.78742	35.35407	36.47441	37.76416	38.52186	39.07699	39.59476	40.24345	40.28740	40.60051	41.02567	40.93203	40.44921	40.36449	40.10826	40.24903	41.68110	42.45411	42.75072	42.74091	42.21905
36.48897	36.48632	36.95290	37.37419	37.96125	38.06129	38.01255	37.66984	37.47366	37.27675	37.12279	36.89342	36.33801	35.80486	35.06886	34.63409	34.34283	34.24351	33.47711	33.04659	32.77633	32.77895	32.84208	32.80494	32.53172	32.53323	33.13322	33.56760	34.18609	34.26545	35.25727	36.16309	36.84464	37.71756	38.51954	39.00969	39.41843	40.06690	40.13428	40.46527	40.45317	40.19484	40.03473	40.11312	40.60357	41.63101	42.42178	42.72221	42.70257	42.21998
36.53971	36.45936	36.72404	36.86633	36.99398	36.96893	37.34763	37.67091	37.47735	37.39633	37.12384	36.81255	36.24135	35.75225	35.06984	34.60594	34.24705	33.51018	33.03782	32.74940	32.29096	32.03806	31.82961	31.85175	32.29408	32.57825	33.15907	33.62720	34.22694	34.26632	35.34643	35.82401	36.15859	36.69344	37.52631	38.03423	38.14316	38.48743	39.26752	39.86584	39.86288	39.88961	40.03124	40.17401	40.70728	41.32018	42.36278	42.71934	42.69178	42.00740
36.53905	36.53426	36.45787	36.00563	35.84255	36.68013	36.96512	37.51682	37.66921	37.47580	37.24340	36.91992	36.65018	35.87370	35.04346	34.61624	34.18181	33.63226	32.93553	32.52069	32.04133	32.01596	32.02896	32.08483	32.58153	33.16227	33.53908	33.77782	34.27090	35.34992	35.52132	36.16202	36.15949	36.17094	36.45573	36.51217	36.87139	37.61177	38.40409	39.21041	39.61703	39.78818	40.16317	40.52638	40.73335	41.56808	42.39966	42.72029	42.69273	42.05396
36.52818	36.46765	35.71649	35.04082	35.61515	35.86282	36.73705	37.50568	37.51512	37.32904	37.23919	37.46474	37.22048	36.40393	35.43341	34.59826	34.18276	33.32312	32.80794	32.66122	32.65599	32.60151	32.62359	32.66460	33.04721	33.36442	33.61939	34.20295	35.01694	35.54185	36.37750	37.09862	37.10153	36.59605	36.56485	36.90908	36.90652	37.57676	37.86958	38.47089	39.27187	39.84419	40.06849	40.59675	41.41656	41.73373	42.45737	42.93874	42.67020	42.45563
36.49788	35.78693	35.60305	35.16992	35.29388	35.69995	36.29190	36.54901	37.29245	37.24300	37.20716	36.97440	36.82860	36.20535	35.39858	34.48479	33.87013	32.79097	32.76022	32.75791	33.15498	33.25021	33.24786	33.24973	33.19575	33.51326	33.89259	34.30268	35.14686	35.58751	36.93788	37.24582	38.11437	38.16280	38.15998	38.03817	37.95724	37.91282	38.47808	38.90358	39.12735	39.51471	40.10821	40.65850	41.47900	41.91246	43.07479	42.95071	42.85270	42.32363
35.79067	35.76358	35.53952	35.07645	35.16834	35.23694	35.81847	36.36725	36.81526	36.99569	36.85102	36.39830	36.23388	35.40230	34.34492	33.97654	33.07267	32.73771	32.73523	32.68344	33.13897	33.10892	33.10656	33.24091	33.24809	33.47449	33.74724	34.29659	35.28698	36.68968	37.15634	38.11797	38.69209	39.01455	39.49606	39.80935	39.84495	39.86646	39.81032	39.42112	39.52048	39.68475	40.44519	40.62633	41.69988	42.20502	42.82468	42.93370	42.81749	42.31944
35.76732	35.71153	35.48174	34.92963	34.88107	34.98196	35.26009	36.04606	36.11536	35.98127	35.96513	35.31895	35.22650	34.44788	33.95568	32.97357	32.65919	32.61470	32.61221	32.50378	32.71651	32.75676	32.40991	32.05614	32.18341	32.99453	33.76950	33.95673	35.29121	37.13265	37.49834	38.46090	38.73195	39.02747	39.50467	39.85489	40.81401	40.80474	41.28637	41.28349	40.99640	40.49372	40.57808	41.56287	41.72494	41.83546	42.01413	42.51572	42.36839	42.00754
35.70884	35.43557	34.80077	34.31245	34.30986	34.37790	34.47469	34.93885	35.85936	35.77520	34.85971	34.79602	34.45152	33.79470	33.44303	32.80068	32.40656	32.44038	32.43788	32.41267	32.40138	31.81544	31.93015	31.37440	31.93550	32.86354	33.42174	34.03778	36.08833	37.15920	37.99657	38.46401	38.71040	39.18916	39.50563	40.52119	40.81500	41.31320	41.40096	41.39807	41.77567	41.91142	42.00105	41.96295	41.82274	41.83640	41.86602	41.84517	41.66363	41.49807
35.11826	34.67344	34.15559	33.89091	33.82064	33.80597	33.80338	34.22560	34.22298	34.10704	34.05105	33.97216	33.50557	33.38603	33.08891	32.37991	32.31637	31.86808	31.01025	31.00803	30.99670	31.42646	31.48387	31.75243	32.09795	33.05683	33.67556	34.67495	36.19289	37.25541	38.02217	38.39673	38.98543	39.36194	40.01722	40.51211	40.58302	41.33395	41.33083	41.80018	41.86910	41.99981	42.15288	42.14973	42.83271	42.82952	42.18254	41.86382	41.70959	41.58977
34.75988	34.64814	34.47546	33.95679	33.72967	33.65768	33.49988	33.18065	33.10835	33.07131	33.19544	33.12149	33.07772	33.06384	32.41972	31.29336	31.00436	31.06093	31.21777	31.22949	31.55109	31.62012	31.75729	32.08848	32.90238	33.66391	34.67838	36.22858	37.16901	37.89354	38.07346	38.54522	38.90615	38.91525	39.23306	39.90658	40.18537	40.07407	40.89413	41.32891	41.46898	41.69094	42.14870	42.31521	42.92036	42.83049	42.75707	42.25912	42.12975	41.77155
34.95035	34.89894	34.76818	34.31417	33.79369	33.43713	33.10143	32.95944	32.47132	32.43178	32.93130	33.03529	33.01093	32.55172	31.38458	31.21846	31.13011	31.23603	31.66286	31.66061	32.42188	32.51279	32.57845	33.38326	33.73558	34.97762	35.45166	36.29531	37.23146	38.27139	39.02646	39.09371	38.93010	38.91621	39.20984	39.30257	39.63228	39.76627	39.78740	39.79503	40.22968	41.12592	41.68901	42.28218	42.83466	42.76105	42.69673	42.13386	41.99585	41.55883
35.55569	35.35755	34.72649	34.16541	33.44056	33.04929	32.75935	32.28944	32.33384	32.33150	32.27377	32.56031	32.55795	31.66504	31.37793	31.33329	31.33552	31.82061	32.18293	32.82768	33.26505	33.26249	33.85702	33.92609	34.16405	34.33022	35.31327	35.86970	37.10704	38.26564	39.02742	39.09826	39.71135	40.10684	39.92425	39.80773	39.58203	39.53062	39.18810	38.78089	39.07553	39.80248	41.04321	41.79248	42.12863	42.50805	42.21824	41.73951	41.29976	40.43744
35.46255	34.99743	34.60366	34.15896	33.38587	32.96871	32.24483	32.10665	32.15360	31.95853	31.81833	31.78927	31.66839	31.48758	31.28949	31.30527	31.79357	32.16341	32.74770	33.14669	33.21278	33.21021	33.26101	33.31717	33.50557	33.92088	34.35257	35.41757	36.42711	38.03786	38.98035	39.10329	39.78654	40.16049	40.10478	39.85104	39.60187	39.53159	38.76040	38.78038	38.59681	38.80577	39.57413	41.03412	41.55198	41.53305	41.60236	41.41494	41.30068	40.43834
35.10677	35.01864	34.85771	34.18093	33.42971	32.99316	32.13950	32.00269	31.88692	31.45029	30.66150	31.18635	31.61640	31.59387	31.58379	31.74998	32.00499	32.51978	32.61084	32.72777	32.75828	32.26572	32.41016	33.06250	33.33403	33.63791	34.13405	34.96056	36.42802	37.29050	38.73317	39.07274	39.16949	40.02416	40.10308	40.31508	40.07497	39.59283	38.78408	38.10672	37.43679	38.39586	38.97277	39.87474	40.91027	41.43055	41.59816	41.44975	41.30675	41.20095
35.02240	34.92868	34.73816	34.30395	33.27360	32.81069	31.92048	31.41919	30.63734	30.38585	30.49765	30.70778	31.21365	31.59476	32.04948	32.60620	32.49202	32.47029	32.43972	31.35551	31.00661	31.61682	32.45453	32.56734	33.01936	33.75699	34.18709	35.21218	36.32273	37.28400	37.73030	38.98178	39.09624	39.83779	39.79013	39.82090	39.69239	38.95868	38.14292	37.85796	38.09497	38.53753	39.05795	39.82082	40.90162	41.38599	41.71312	41.65198	41.37641	40.74791
34.18373	34.01405	34.30770	33.27723	32.88739	31.95241	31.32140	30.11893	29.81140	29.83481	29.88218	30.13176	30.64913	31.47779	31.83845	32.32076	32.22924	32.27653	31.19313	29.91540	30.48152	31.17194	32.05708	32.73708	33.14681	33.88323	35.03643	36.29432	36.60742	37.28254	37.73123	38.90314	39.08859	39.54024	39.53552	39.47541	39.46208	39.09033	38.31927	38.09875	38.15692	38.70984	39.37566	40.42536	41.23808	41.43083	41.71405	41.65291	40.86837	40.44389
32.81698	32.80009	33.09116	32.92381	31.72740	30.90585	30.15062	29.74184	29.67101	29.49606	29.56933	29.56702	30.46535	30.80988	31.20674	31.33688	31.33441	30.46327	29.73742	29.85872	30.04865	30.78534	32.22876	32.86453	33.83682	35.13309	35.96546	36.26962	36.59015	36.88083	37.88536	38.90410	39.08166	39.51799	39.53649	39.50175	39.47357	39.49614	39.27475	38.57174	38.71367	39.37933	40.34509	40.85046	41.03596	41.03283	41.02991	40.87241	40.50062	39.95470
31.91179	31.84853	31.51525	31.39524	30.99277	30.49676	30.10362	29.63438	29.45560	29.46480	29.47567	29.47335	29.51653	29.75438	29.71713	29.61560	29.61212	29.74057	29.77613	29.99428	30.31481	31.52377	32.52084	33.88071	35.13666	35.96893	36.08756	36.27053	36.63110	36.86595	37.86260	38.87514	39.34593	39.40909	39.51511	39.61113	39.61175	39.49709	39.27568	39.41368	39.46861	40.34885	40.85454	41.04007	41.01655	40.90734	40.61744	39.92891	39.85041	39.50074
30.70249	30.68428	31.01652	30.99616	30.79831	30.48549	29.88642	29.52537	29.42507	29.42292	29.37046	29.34784	29.25624	29.27126	29.43996	29.45259	29.10168	29.46034	29.93782	30.22900	31.52701	32.49609	33.88418	35.12982	35.77580	36.07692	36.56042	36.65983	36.85461	37.21616	38.06701	38.78922	39.25523	39.31104	39.45288	39.32844	39.49079	39.02683	38.83189	39.06913	39.41159	40.32250	41.11435	41.18501	40.91143	40.60908	39.87687	39.87377	39.71595	39.09901
29.95261	29.95025	30.51895	30.64672	30.47503	29.88622	29.51748	28.97436	28.97206	29.22099	29.30315	29.26084	29.23742	28.85850	28.28563	28.30988	28.58084	29.31003	29.84179	30.93909	32.40252	33.75990	35.12171	35.59875	36.19128	36.65781	36.68655	36.69787	36.78206	38.01147	38.19511	38.21882	38.59138	38.95255	38.81406	38.84188	38.23397	37.92280	38.01715	38.83007	39.06705	39.96952	40.66814	41.04197	40.73655	40.26797	39.87777	39.73929	39.23248	38.51092
28.91837	28.91606	28.82082	28.83929	28.95089	28.78842	28.67084	28.65811	28.62395	28.82038	28.80885	28.80654	28.71124	28.25556	28.11368	28.29582	28.58833	29.34711	29.91516	30.96002	33.23663	33.87229	35.14789	35.98223	36.14388	36.32181	36.61354	36.58201	36.80740	36.88316	37.74384	37.89249	37.83039	37.73890	37.97512	38.00683	37.20578	36.85822	37.64077	38.31230	38.85792	39.74218	39.85080	40.31897	40.31079	40.09075	39.84612	39.23639	38.73988	38.51911
28.73996	28.66437	27.71381	27.78849	27.16244	26.93276	27.26320	27.73122	28.56241	28.59745	28.80969	28.70449	27.97187	28.09190	28.29865	28.34698	29.26214	29.72993	30.76396	32.18027	33.23751	34.31422	35.19202	35.94536	36.08714	35.99031	36.08635	36.34220	36.33934	36.39129	36.08073	36.07792	36.21146	36.21994	36.24279	36.49617	36.58547	36.76167	37.18215	38.27586	38.75301	39.61071	39.60789	39.62194	39.63656	39.63349	39.07523	38.71116	38.63108	38.54606
28.74086	27.70743	26.72538	25.72573	25.81288	26.77019	27.36808	27.74567	28.72032	28.62394	28.59601	27.93198	27.79918	27.69183	28.01146	28.40415	29.63823	30.65878	32.05022	32.29310	33.33075	35.09150	35.12188	35.87523	35.99404	35.95750	35.90532	35.45147	35.42984	35.44716	35.44441	35.44164	36.01878	36.20955	36.21799	36.29612	36.58971	36.87043	37.19380	38.03668	38.75392	39.61164	39.60881	39.60571	39.56574	39.00192	38.97511	38.67205	38.62403	38.43546
28.18559	27.90977	27.41678	27.02514	26.77291	27.38906	27.93466	28.92308	29.15008	29.03196	28.67425	28.37220	27.89980	27.94512	28.05290	28.22765	29.81745	31.01068	32.06611	32.98353	34.69134	35.03190	35.37399	35.55788	35.55506	35.64472	34.94656	34.99289	34.91566	35.04025	35.71120	36.26379	36.49593	36.43021	36.38340	37.02622	37.15785	37.23619	37.91825	38.19917	39.00394	39.84280	39.74908	39.64996	39.44067	39.06650	39.00000	38.97797	38.60191	38.30785
28.80019	28.40688	28.18669	28.20731	28.40302	29.09721	29.58228	29.57994	29.32379	29.14879	29.12032	28.85820	28.64104	28.13339	28.23046	29.53289	31.01395	31.78533	32.82638	33.38701	34.68724	35.37748	35.25220	35.10032	34.64456	33.99939	33.31080	33.49076	35.02446	35.10885	36.21495	36.63755	37.09085	38.07298	38.77080	38.76774	38.53767	38.18458	38.21991	39.12617	39.95052	40.25357	39.87177	39.74689	39.60419	39.54772	39.52068	39.23763	38.94668	38.51529
28.85328	28.59236	28.61314	28.61085	29.04269	29.85508	29.77415	29.56602	29.33943	29.17156	29.16924	29.19831	29.33788	29.56514	29.86149	30.81219	31.65286	32.72312	33.28859	34.58994	35.27319	35.25571	35.10408	34.56343	33.72442	32.87887	32.93354	33.02343	33.48900	35.02285	36.21178	37.09443	37.67846	38.40155	38.93045	39.08326	39.16903	39.46859	39.62660	39.95459	40.37675	40.30081	40.05786	39.77523	39.71801	39.52444	39.24162	39.23852	38.85130	38.34662
27.86381	28.15766	28.61400	28.56412	29.11468	29.71553	29.77504	29.58168	28.95471	28.95259	29.17009	29.69102	29.74683	29.77873	29.86232	30.63571	31.50167	32.63271	33.77886	34.48299	34.58023	35.10054	34.56715	33.39030	32.42324	32.42064	32.40361	32.55035	32.82334	33.33596	34.92768	36.20985	37.09269	37.71069	39.03575	39.17278	39.47263	40.05278	40.49216	40.35456	40.32504	40.05879	39.70533	39.54131	39.25145	38.77708	38.77424	38.63063	38.18576	37.85141
27.90900	28.17999	28.61486	29.11788	29.39848	29.65459	29.66075	28.96873	28.94896	28.95343	29.66809	29.69187	29.73589	29.70725	29.58444	29.95479	31.22643	32.08213	32.63102	33.77735	33.85025	33.72300	33.53474	33.35292	32.80914	32.23798	32.20384	31.31513	31.27545	31.48606	32.94414	33.55028	35.85921	37.16562	37.78332	39.20604	40.06791	40.50734	40.49313	40.49022	40.32600	39.84365	39.52857	39.13205	38.58390	37.73577	37.24517	36.56305	36.46628	36.46363
28.22304	28.39488	29.17261	29.43591	29.65769	29.65133	29.67343	29.19419	29.07052	29.30916	29.69512	29.75118	29.75593	29.77087	29.83463	30.60647	30.82975	31.99443	32.18214	33.24662	33.86064	33.71882	33.54394	33.41830	33.23926	32.28877	31.16451	30.61903	30.17202	30.59694	31.71380	33.21853	33.78994	35.96621	37.46143	39.20698	40.40565	40.60909	40.76054	40.73679	40.60232	39.90174	39.52950	39.13297	38.62717	37.56258	37.23454	36.53156	36.43478	36.26626
28.49639	28.39573	29.42872	29.94028	29.97205	29.66607	29.71227	29.29625	29.31215	29.81248	30.51332	30.40269	29.81608	29.84889	29.97311	30.60732	30.78368	32.05037	32.96727	33.20546	33.68235	33.56766	33.54256	33.50380	32.48431	31.40988	30.92365	30.80751	31.01793	31.24508	31.99075	33.41319	35.14282	36.96165	39.04520	39.93610	40.84946	40.89923	40.86415	40.80808	40.70790	40.55265	39.61732	39.35926	38.88386	37.62976	37.38668	36.72017	36.43560	36.26707
28.83451	29.43411	30.49904	30.19044	29.93876	29.57097	29.27334	29.30634	29.30791	29.83428	30.11801	30.10125	29.86607	29.99553	30.08231	30.61417	31.97895	32.50282	32.96285	33.20104	33.21296	33.64220	33.54385	32.75175	32.87693	32.93764	32.11983	31.76801	31.90215	32.08588	33.41660	35.14617	36.96539	39.12556	40.12355	40.97064	42.05546	42.10357	42.03679	41.48621	40.73750	40.49232	40.11384	39.35803	38.96160	38.29927	37.58909	37.38453	36.75041	36.46608
31.21538	31.00846	30.67048	30.19136	29.86593	29.01011	28.90812	29.03016	29.35866	29.84898	30.03281	30.07565	30.07347	30.09950	30.59391	31.98237	32.50632	32.89315	32.96374	33.20193	33.26377	33.77390	33.85521	33.96519	33.55223	33.61805	34.65459	35.30017	36.77614	37.29012	37.50861	38.79486	39.11647	39.94436	40.93394	42.06667	42.31728	42.25047	41.94995	41.41587	40.53103	40.05928	40.00634	39.24342	38.70121	38.26854	38.21714	37.99126	37.38239	36.57121
31.93931	31.55604	30.71852	29.94783	29.01312	28.94190	29.02202	29.20068	29.92572	29.95056	30.07892	30.53881	31.15767	32.29892	32.57510	32.94247	33.03619	33.08010	33.31805	33.36023	33.76372	33.86357	34.67168	34.80002	34.96043	36.40725	36.78696	37.94741	38.86745	38.86465	38.86159	39.93925	40.66384	40.76530	40.84101	40.83775	41.86148	41.83562	41.41986	40.57859	39.98825	39.44107	39.01770	38.70523	38.61713	38.22083	38.11963	37.98111	37.11662	36.68620
32.65550	32.05616	31.66089	30.32442	30.25672	29.32574	29.40376	30.55256	31.54830	31.63343	31.81933	32.59311	32.50180	32.57866	32.64233	33.11043	33.14991	33.26520	33.45522	33.86016	34.05450	35.12431	35.43340	35.61936	36.51683	37.39265	38.75468	38.86986	38.86843	39.25366	39.68545	39.79044	40.04271	40.47375	40.58416	39.82753	39.82036	40.48739	40.44823	39.73339	39.46408	39.06261	38.96309	38.62115	38.43054	38.12332	37.98506	37.08860	36.72022	36.59416
32.65651	32.07932	31.70873	30.77673	30.62128	30.69479	31.07853	31.55177	31.68010	32.38818	32.41000	32.50512	32.58219	32.50838	32.75446	33.24269	33.32184	33.55807	33.87401	34.31268	35.12804	35.49778	36.29361	36.87752	37.32790	38.19678	38.75568	38.87084	39.25750	39.33907	39.63763	39.77013	39.76219	39.75901	39.57355	39.48451	39.54677	39.45265	39.32373	39.22803	39.12698	39.03716	38.67092	38.48315	38.12728	37.49771	36.92659	36.63015	36.59763	35.93420
32.08292	31.74674	31.17187	30.93828	30.81464	30.61993	31.01961	31.48385	31.63758	31.67048	32.29370	32.40894	32.52760	32.75800	32.89194	33.37754	33.72001	34.55965	34.82541	35.14399	36.28606	36.75205	36.75513	37.09672	37.31643	37.68661	38.19498	38.75531	39.15920	39.28121	39.83609	39.81013	39.80722	39.57772	39.35992	39.55056	39.54772	39.46700	39.40017	39.27477	39.13768	39.01894	38.53291	37.55078	37.08411	36.93018	36.63398	36.60142	35.93767	35.53336
31.85082	31.56355	30.91612	30.79100	30.47828	30.47602	30.89418	31.34791	31.48219	31.50735	31.60807	32.53090	33.08429	33.21424	33.37564	33.72357	34.53176	35.21782	36.05546	36.70889	36.88501	36.88202	37.01409	37.07504	37.09469	37.26988	37.75504	38.02887	38.60770	39.07574	39.27906	39.29575	38.62091	38.68787	39.49704	39.62259	39.63447	40.33390	40.20236	39.73207	39.17463	39.01986	38.44629	37.50068	36.94976	36.62321	36.46458	35.29290	34.95249	34.60911
31.49390	30.96562	30.75011	30.42831	30.41885	30.44915	30.48273	30.93738	31.34035	31.37388	31.62658	31.96838	33.00797	33.29432	33.62600	34.50578	35.29231	36.31663	36.71301	36.95873	36.88599	36.88300	37.01507	37.07026	37.25948	37.54095	37.75602	37.76447	38.09520	38.17519	38.17814	38.48718	38.78482	39.02346	39.65848	39.91975	40.80622	40.97926	40.96302	40.13291	39.81784	39.10104	38.44721	37.63282	36.94577	36.54056	35.30006	34.94431	34.92198	34.90723
31.27537	30.92523	30.34952	30.41323	30.41975	30.23473	30.28790	30.41693	31.05770	31.51638	31.75198	32.06207	33.12177	33.30919	34.40543	35.68320	36.11382	36.43003	36.78803	36.88998	36.88698	36.99904	37.07425	37.22514	37.57732	37.64480	37.88427	37.99637	38.17895	38.23023	38.43797	38.87641	39.17682	39.74709	40.81069	41.01915	41.67921	41.53009	41.41698	41.02746	40.09135	39.51361	38.62992	37.74860	37.11712	36.54141	35.31845	34.92213	34.91930	34.88087
31.27634	30.60655	30.34465	30.05417	30.17458	30.34463	30.45261	31.11057	31.71858	32.21411	32.53907	32.70076	33.17383	34.57858	35.62558	35.82551	36.06697	36.44728	36.78902	36.89098	37.07210	37.18389	37.33416	37.49627	37.71393	37.96816	38.10375	38.31139	38.31331	38.82494	38.89937	39.20118	39.75120	40.87935	41.25209	42.39209	42.03014	41.50716	41.29017	40.98225	39.93767	39.45879	38.63084	38.25450	37.18737	36.56977	35.33568	34.92292	34.92008	34.77852
31.28838	30.68669	30.48748	30.32157	30.43481	30.58255	31.37039	32.10202	32.09938	32.50257	32.57915	33.16576	34.45153	34.70221	35.51138	35.71639	35.99047	36.35801	36.43645	36.78735	36.89350	37.10738	37.20108	37.46231	37.94324	38.00915	38.29306	38.31739	38.99089	39.32418	39.45599	39.80243	40.87157	41.28540	41.89020	42.03423	41.93425	41.29781	41.08048	40.38194	39.45988	38.96910	38.34090	38.20514	37.22043	36.38148	35.33132	34.95446	34.92086	34.80886
31.51281	31.11897	31.10191	30.78977	30.78729	32.21078	33.05959	32.98344	32.97170	32.53463	32.63174	33.04334	34.45250	34.70318	35.18120	35.66500	35.95017	36.25592	36.31993	36.31728	36.77599	36.89386	36.99736	37.06610	37.46025	37.95432	38.00734	38.29611	39.03997	39.32517	39.78153	40.57438	41.39214	41.97313	41.91682	41.79381	41.64476	41.12547	40.38590	39.11281	38.92084	37.88267	37.15099	36.98609	36.41749	35.39420	35.28063	35.05788	34.93203	35.07572
31.68971	31.68713	31.91534	32.34584	33.02594	33.06353	32.98389	32.97540	32.88097	32.71967	32.77026	32.86732	33.10725	34.45066	35.06070	35.76649	35.77579	36.04841	36.24049	36.26342	36.39844	36.79022	36.91948	37.04915	37.29774	37.79150	38.00832	38.83168	39.03977	39.33178	39.64758	40.54858	41.38519	41.87837	41.67641	41.64767	41.19434	40.17511	38.70406	37.31508	36.37020	36.36092	36.37440	35.48533	35.38611	35.28405	35.06157	34.93567	34.88609	34.81753
32.68554	32.68287	33.05338	33.02962	33.06698	32.98761	32.78877	32.72188	32.68427	32.68182	32.67951	32.72310	32.84595	33.16131	33.95961	35.04161	35.71721	35.77381	36.09497	36.19205	36.27805	36.56744	36.88270	37.23167	37.74899	38.04400	38.86859	39.04913	39.14211	39.15406	39.44846	39.60664	40.28741	40.98042	41.34832	41.29343	40.23761	38.76877	37.49839	36.95303	36.36484	36.36063	34.73717	33.42764	33.50695	34.06799	34.34790	34.78363	34.69747	34.67612
32.77510	32.76944	33.05437	33.02704	32.86244	32.75997	32.50917	32.58797	32.60740	32.22891	32.25588	32.31890	32.35460	32.84418	32.98327	33.95803	34.82328	35.39977	35.54129	35.60526	36.34000	36.58921	37.02120	37.75304	38.20376	39.10401	39.76126	40.31636	40.19585	39.48872	39.48552	39.60764	40.23960	40.11071	40.13908	40.08692	39.18171	38.01554	37.26252	36.98653	36.38861	35.89796	34.62677	33.49084	33.48807	33.95015	34.18938	34.55853	34.55606	34.38533
32.76962	32.74337	32.81244	32.73741	32.77337	32.76096	32.56188	31.78568	31.51547	31.13881	31.17110	31.55711	31.82955	32.35285	32.77781	33.05386	34.00398	34.48663	35.54224	35.59330	36.25439	36.76964	37.70739	38.53807	39.10817	39.71830	39.98802	40.30687	40.99927	41.49265	41.48114	40.90518	40.24493	40.19030	40.07410	39.96251	38.01964	37.31846	36.81243	36.58641	35.98321	35.87229	34.93888	34.68712	33.95373	34.03956	33.89653	34.00632	33.81964	32.87979
32.58313	32.58043	32.42281	32.56961	32.55650	32.02322	31.70196	31.46709	31.02564	31.09259	30.95384	31.16939	31.64292	32.34008	32.72097	32.91411	33.69407	34.04395	34.48471	35.55456	36.19701	36.77201	37.29102	37.92670	38.81774	39.69539	39.96656	40.48902	40.82337	40.99728	41.11463	41.00932	40.79200	40.18062	40.06233	38.81371	37.32248	36.81639	36.54385	36.13467	35.98619	35.59538	35.19767	34.93679	34.87327	34.69629	34.10087	33.85960	33.01017	31.79699
32.64718	32.39347	32.39101	31.99775	31.80303	31.40171	31.36211	30.98414	30.95322	30.51863	30.53272	30.91171	31.32931	31.86508	32.33043	32.71944	32.77448	33.61920	33.94114	34.31189	35.31867	36.05625	36.76933	37.04831	37.85257	38.66968	39.65829	39.68432	39.76833	39.96131	40.22084	40.87811	40.44785	40.18163	40.01526	38.81467	37.31335	36.61879	36.56698	36.04243	35.65838	35.25797	35.25537	35.05344	34.93468	34.78360	34.65382	33.96929	33.14782	31.79957
32.42400	32.18528	31.82780	31.35829	31.25101	31.25742	30.41660	30.28309	30.31148	30.36567	30.52598	30.68728	31.03873	31.36686	31.80434	32.22480	32.57823	32.64318	33.22959	33.26803	33.35756	34.22818	35.01427	35.22762	36.21567	37.55672	38.40062	39.25256	39.33157	39.06268	39.92580	40.12211	40.35870	40.20699	40.06226	38.82615	37.31427	37.14024	36.63001	36.12347	35.68341	35.65624	35.25620	35.22482	35.14257	35.09605	35.03980	34.47041	33.22372	31.90181
32.03591	31.71693	31.31689	29.25877	29.10702	29.44850	30.01882	30.31492	30.36884	30.37925	30.69074	30.92674	31.07887	31.27386	31.70860	32.35043	32.69693	32.69420	32.91213	33.36745	33.43140	34.39865	34.64381	35.22926	35.48262	36.37576	36.64324	36.55481	37.35440	37.86088	38.97195	39.86980	39.78544	40.06664	39.39732	38.12289	37.20870	37.11458	36.66745	36.12433	35.71824	35.65826	35.62370	35.44569	35.12243	35.06932	34.95753	34.47121	33.22449	31.89769
31.58607	29.80116	29.26212	29.35774	29.44373	29.65811	30.44327	30.99822	31.06026	31.08080	31.22137	31.21875	31.29419	31.71215	32.24242	32.69858	32.79379	32.91577	33.53149	33.67684	34.53849	34.81178	35.39693	35.65033	36.48016	36.64692	36.64419	36.67775	37.05029	37.40449	38.12209	38.78981	39.45445	39.39518	38.66280	37.81265	37.11862	36.85846	36.28772	36.07902	35.66363	35.58480	35.53847	35.39538	35.07309	34.96102	34.45815	33.31433	32.01624	31.25482
29.85839	29.71105	29.38730	29.47324	29.76625	30.59658	31.15919	31.75211	31.80739	31.85236	32.11160	32.47442	32.44183	33.07269	32.87683	32.68355	32.87300	32.96059	33.59768	34.08697	34.81556	35.92415	37.26610	37.65906	37.50979	37.41605	37.34294	37.26088	37.30918	37.39467	38.05128	38.19220	38.61803	38.66705	38.59809	37.62392	36.86596	36.29165	36.10744	35.69348	35.64067	35.48278	35.40246	35.10904	34.63039	33.76237	32.95028	32.41432	31.87258	31.67650
29.75523	29.87791	29.75159	29.76604	30.48272	31.18442	31.87642	32.65065	32.79861	33.14074	33.15195	33.54378	33.78733	33.48970	33.23871	33.11570	32.94688	32.96846	33.78176	34.59511	35.92805	36.64631	37.91859	37.91546	37.65690	38.53735	38.42469	37.71593	37.41993	37.88804	38.04099	38.11230	38.31500	38.57485	38.07874	37.11363	36.19284	35.67599	35.61340	35.66211	35.60477	35.44850	35.18478	34.85694	33.99249	33.77240	33.09622	32.67430	32.27985	31.69678
30.00204	29.91914	29.95867	30.39589	31.18766	31.52019	31.90851	32.80233	33.15895	33.30559	33.92028	34.27234	34.47800	34.47514	33.88924	33.83267	33.79424	33.97861	34.45435	35.85944	36.17669	37.14105	37.91671	37.91357	39.36635	39.91502	39.21792	38.42247	38.05668	37.97025	37.91206	38.31190	38.28048	38.26698	38.01100	37.20641	36.99492	36.11362	35.67084	35.61387	35.45760	35.38324	34.81776	34.75302	33.92509	33.54151	32.96868	32.80033	32.66507	32.07500
31.73141	31.72872	31.32600	31.07828	31.23521	31.36630	32.02304	33.10968	33.67568	34.06891	35.12050	35.22176	35.27124	35.41559	36.44414	36.44689	36.72954	36.72644	36.46145	36.28340	36.80630	37.00546	37.79133	39.20564	39.25695	39.09483	38.96632	38.89775	38.27524	37.88721	37.88404	38.00452	38.26429	38.04676	37.72274	37.23149	37.03386	36.39141	35.66242	35.47717	35.39235	35.08758	34.71688	34.69791	33.51068	33.07287	32.96078	32.84028	32.66582	32.05516
31.76147	31.57049	31.57987	31.58005	31.36956	31.99502	32.80513	33.67950	34.07244	34.90616	35.22572	35.66944	35.75810	36.44822	37.23578	37.39355	37.44233	37.43917	37.36528	37.33547	37.00951	37.57157	38.82916	38.96216	38.95107	39.06928	38.99100	38.42554	38.17217	37.77361	37.69818	37.65309	37.65023	37.66661	37.18158	36.81608	36.53465	36.13160	35.75558	35.50422	35.31943	34.96777	34.66220	33.66190	33.06489	32.96405	32.95021	32.84104	32.19919	30.87417
31.82730	31.64809	31.78603	31.90891	32.08096	32.70349	33.63931	34.07106	34.73660	34.95210	35.22672	35.68622	36.39632	37.22178	37.39739	37.49284	37.60353	37.85965	38.46332	38.57059	38.60751	39.21062	39.04682	38.86106	38.91501	38.90529	38.47641	38.26240	37.78088	37.70235	37.49367	37.16805	36.34890	35.91707	36.01424	36.42329	36.23246	36.13248	35.96307	35.58406	35.22761	34.41401	33.48763	32.78495	32.42696	32.42420	32.34868	31.68892	31.25824	30.77894
31.92790	31.71895	31.78698	31.90985	32.08191	33.04337	33.97395	34.35278	34.63147	34.95309	35.16844	36.13441	36.51036	36.63520	37.21966	37.42755	37.60456	37.94093	38.46434	38.61174	39.53913	39.63719	40.08224	39.79219	39.79791	38.88549	38.34507	37.95060	37.78162	37.65629	37.49463	36.61132	35.89517	35.72644	35.78701	35.83611	35.99021	36.04654	35.94361	35.72250	34.94545	33.41405	32.61037	32.11662	30.98367	31.00183	31.01808	31.31439	31.17022	30.40480
31.92887	31.92615	31.85784	32.03661	32.52742	33.08681	34.10161	34.38747	34.59589	35.12769	35.75536	35.84940	35.99858	36.06796	36.28505	36.73265	37.49048	37.60743	37.93877	38.56900	39.58135	40.19958	40.14004	40.67397	40.05458	39.54142	38.82402	38.18832	38.04513	37.89783	37.46394	36.58059	35.73989	35.71704	35.72426	35.72120	35.70561	35.81412	35.85550	35.09220	34.34356	33.24744	32.06543	30.77790	30.09084	30.02002	30.02050	30.52847	30.38969	30.11321
32.29593	31.98990	32.06294	32.53112	33.03436	33.23891	34.13630	34.57188	35.11438	35.43301	35.42383	35.23536	35.27584	35.50246	35.23319	35.32679	35.45654	36.18294	37.58367	38.24221	39.22824	39.40164	40.04465	39.99493	39.84350	39.54246	39.44571	38.95898	38.22713	37.85699	37.11282	35.95707	35.67725	35.67290	35.67732	35.30665	35.28946	35.27655	35.14940	34.49972	33.75060	32.55700	31.00592	30.77863	30.04485	29.90097	29.74607	29.68824	29.97528	30.07228
32.40401	32.40125	32.39947	32.97741	33.15992	33.29579	34.12032	34.60308	35.43146	35.34135	35.21325	35.20164	33.99047	33.29921	33.44306	33.76424	35.40862	35.61331	37.42516	38.08686	38.38129	38.69128	38.79225	38.88137	39.23115	39.48251	39.32430	39.04090	38.22598	37.32034	36.63104	35.93419	35.61814	35.61161	35.20557	35.20254	34.96473	34.88245	34.50518	34.10349	33.75143	32.44114	30.99598	30.71842	29.91497	29.08210	29.11036	29.60617	29.60360	29.55971
33.06811	33.06528	33.15486	33.29995	33.21681	33.83492	34.11509	35.48454	35.57406	35.49965	35.33935	34.43061	34.03329	34.21680	33.69617	33.94466	35.34673	35.61427	37.41135	38.00412	37.98461	37.98135	38.02240	38.63717	38.63587	38.95816	39.10244	38.98484	37.93826	37.05031	36.39492	35.72229	35.51898	34.94784	34.62196	34.63282	34.58843	34.48491	34.26422	33.82040	33.37835	32.45807	31.03186	30.56572	29.73462	29.71114	29.23195	29.25989	29.33218	29.30287
33.44497	33.39490	33.23502	33.30093	33.42473	33.80389	34.52492	35.57816	35.59444	35.61779	35.59205	35.58200	34.80574	34.85757	34.48661	35.25309	35.60820	36.98923	37.25134	37.40958	37.48914	37.81487	37.88184	38.04875	38.41576	38.42052	38.65918	37.94257	37.35922	36.39899	36.01392	35.65897	34.99878	34.51823	34.50128	34.13384	34.12988	34.02592	33.84277	33.40430	32.55205	31.93994	31.05318	30.26384	29.74402	29.68942	29.19796	29.19538	29.20278	29.17899
33.57008	33.48154	33.29049	33.33123	33.76474	34.48636	35.13047	35.58134	35.59547	36.19523	36.23254	36.29615	36.30558	36.40552	36.54247	36.61572	36.67934	36.87329	37.03751	37.30003	37.54872	37.83238	38.02381	37.97754	38.08785	37.98581	37.39512	37.34892	36.45992	36.01796	35.77282	35.00235	34.74169	34.49761	34.04502	34.03372	33.72007	33.50340	32.60121	32.55573	31.89870	31.15369	30.31739	29.74736	29.69110	29.10222	28.82057	28.78321	27.96043	27.95826
33.84966	33.84675	33.68471	33.76862	34.53827	35.14672	35.41626	35.58620	36.19904	36.23666	36.27587	36.28492	36.40963	36.44884	36.48945	36.52470	36.40277	36.74843	37.10257	37.36510	37.54972	38.13956	37.98185	37.84800	37.74594	37.39614	36.89449	36.44166	35.44893	35.16202	34.38496	34.34707	34.29407	33.84496	33.77287	33.72348	32.99427	32.29429	31.98231	31.53793	31.06490	30.17428	29.53480	29.50814	29.15355	28.84917	28.78645	27.87221	27.35192	27.52087
34.82275	34.81976	34.43402	34.56015	35.23717	35.50711	35.89370	36.25055	36.24740	36.28001	36.32207	36.42410	36.49973	36.49664	36.52846	36.58665	36.66556	37.08068	37.31487	37.25378	38.38986	38.32800	38.23425	38.10706	37.70199	37.39713	36.46819	36.02273	35.16564	34.66603	34.35974	34.07795	33.81038	33.73835	33.66190	32.96799	32.29795	31.66838	31.17532	30.92748	29.84418	29.33457	29.32515	29.15683	28.90532	28.81503	27.95193	27.43890	27.43649	27.46288
34.84128	34.89395	34.90850	35.24123	35.54096	36.07207	36.42892	36.75995	37.19421	37.27838	37.39039	37.05359	36.64201	36.66336	36.75101	37.36976	37.32228	37.31907	37.25754	37.92571	37.83780	38.11261	38.11143	38.04854	37.69200	36.52139	36.12705	35.77081	34.95162	34.80990	34.60847	34.00211	33.74908	33.62808	32.90751	32.31345	31.68261	31.20885	30.24428	29.51487	29.31640	29.21234	28.86354	28.78743	27.85573	27.75447	27.68489	27.57372	27.43713	27.46350
34.84233	34.89499	35.00583	35.52476	36.07466	36.67956	37.52041	37.76081	37.81201	37.67896	37.43090	37.36480	37.34717	37.28234	37.75600	38.10653	38.10331	37.91455	37.87293	37.92625	37.79985	37.65572	37.03061	36.13440	35.42645	35.48942	35.48669	35.18055	34.95253	34.81080	34.63379	33.96791	33.63189	33.41718	32.63040	32.13652	31.24083	30.31934	29.65103	29.38245	29.22930	28.68187	28.09976	27.82097	27.80970	27.68771	27.63737	27.51571	27.38027	27.29436
34.83621	34.84037	35.00639	35.81667	36.49807	36.97487	37.26348	37.51827	37.55418	37.35332	37.36906	37.36584	37.36302	37.86022	38.12191	38.27417	38.33932	38.23676	38.10605	38.30635	38.04553	37.65673	36.93462	36.13536	35.31791	35.31482	35.14688	34.95652	34.68186	34.62027	34.35645	33.93829	33.57513	33.07816	32.39647	32.13732	30.74537	29.99168	29.48665	29.32046	28.69878	28.10261	27.93690	27.93001	27.88684	27.68301	27.57937	27.32468	26.93650	27.04047
34.78112	34.83424	35.12961	35.87284	36.43606	36.85099	37.00832	37.15065	37.18659	36.17094	36.58573	37.07089	37.46109	38.09745	39.00176	39.07316	39.06986	39.38438	40.63338	40.41782	39.94890	38.27688	37.46084	36.17876	35.33630	35.05260	34.40103	34.39802	34.36055	34.30661	33.94219	33.59248	33.08193	32.35860	32.31561	31.22529	30.03345	29.91925	29.49130	29.21479	28.73807	28.54757	28.07722	28.05090	27.97184	27.68367	27.30088	26.90833	26.93713	27.00531
34.83831	34.94976	35.13066	35.43818	35.87079	36.30402	36.36750	35.62341	35.67312	36.03384	36.50430	37.24738	38.02979	38.88407	38.95264	38.99988	38.99657	39.35699	39.77238	40.17631	39.94998	39.20972	37.52444	36.98302	35.90948	35.05353	34.40194	34.36450	33.34750	33.02187	32.92333	32.83607	32.37501	32.31934	31.22886	30.55254	30.16838	29.99540	29.58237	29.21551	29.16205	28.65277	28.51046	28.05250	27.74497	27.40608	27.35086	26.94015	26.95451	27.00592
35.32183	35.31876	35.33396	35.46623	35.85872	35.90615	35.52091	35.62442	35.62132	35.97797	36.78867	37.04350	37.13787	37.87679	38.73501	38.82337	38.84683	38.96748	39.47231	39.53239	39.40218	39.24975	37.62823	37.14523	35.96009	35.19727	34.51623	33.98692	33.47218	33.02252	32.91911	32.69602	32.33575	31.17169	30.63742	30.41369	30.16912	29.99614	29.58310	29.38696	29.25710	28.89209	28.21160	27.69034	27.43778	27.41185	27.40457	27.36626	27.00866	27.09156
35.63068	35.52266	35.53784	35.61879	35.69048	35.49542	35.49923	35.60274	35.66719	35.97900	36.74406	36.84216	36.86467	36.77890	36.72127	36.76849	37.65115	38.78523	39.27048	39.30116	39.40324	39.29026	38.10927	37.16908	36.29287	35.89713	35.22178	34.52241	33.79918	33.33902	32.90727	32.67146	31.78370	30.61148	30.29611	29.58835	29.33165	29.65139	29.62276	29.47433	29.33800	28.93815	28.27814	27.75686	27.67885	27.53166	27.50616	27.79123	27.84770	27.87139
35.52682	35.52372	35.62299	35.22431	35.05810	35.08195	35.54398	35.67133	35.98706	36.75664	36.75345	36.86852	36.97348	37.09052	36.93826	36.93547	37.49632	38.15652	38.55486	39.07162	39.16058	38.96444	38.47844	37.54001	36.58347	36.19718	35.29960	34.86843	34.17768	33.66600	33.22374	32.64851	31.67849	30.61227	29.79663	29.33462	29.34208	29.49963	29.66600	29.62121	29.47240	29.35963	29.00454	28.34537	28.03807	28.03558	28.07928	28.12201	28.19625	28.31992
35.79425	35.79115	35.86598	35.86285	35.37400	35.54812	35.89284	36.85732	37.16069	37.33342	37.63957	37.67091	37.78823	37.85332	37.48225	37.50055	38.16088	38.11749	38.33102	38.39762	38.55690	38.48243	37.73751	37.47243	36.53548	36.01844	35.32502	35.06296	34.49426	33.63108	33.37030	32.27150	31.59578	30.63800	29.79853	29.24040	29.48820	29.66430	30.14255	30.07784	30.03100	29.77239	29.40913	29.08950	29.03115	28.40031	28.39693	28.39438	28.39186	28.42500
36.47970	36.33107	36.22869	36.15588	36.02041	37.16357	37.16027	37.11415	37.15745	37.26375	37.62128	37.63732	37.74866	37.82521	37.77165	37.76878	38.12188	38.24939	38.23526	38.16901	37.85891	37.72596	37.57812	36.53975	36.02259	35.39171	35.14626	34.83431	34.47229	33.63034	33.37117	32.26887	31.58090	30.63878	30.13746	29.79174	29.77626	29.77125	29.99334	29.99100	29.77580	29.70691	29.15246	29.08190	29.06535	29.06276	28.87233	28.86857	28.88702	28.97045
37.13843	37.12088	37.01700	37.32765	37.26059	37.12967	37.05527	36.92909	36.57249	36.56606	36.99489	37.51961	37.63548	37.64701	37.65351	37.69285	38.26458	38.15364	38.08690	37.85765	36.88031	36.41033	36.29182	35.88663	35.29534	34.88218	34.83834	34.64900	34.14359	33.51365	33.12891	32.20249	31.55654	30.63841	30.13337	29.78232	29.77608	29.77199	29.38969	29.35528	29.38889	29.04044	29.03981	28.87386	28.88582	29.16535	29.32337	29.32072	29.06021	29.01355
37.42953	37.09761	37.03479	36.96770	37.13363	37.05967	36.93341	36.54630	36.48999	36.46446	36.46124	36.67423	36.65469	36.83575	37.11549	37.67667	38.39878	38.26223	38.11686	37.14995	36.17431	36.06570	35.79799	35.42687	34.85342	34.37895	33.55194	33.53877	33.41079	33.13279	32.22984	31.57557	30.65766	29.92012	29.63325	29.54049	29.50711	29.49612	29.44124	29.38812	28.96905	29.01217	28.79142	28.88910	28.95189	29.23142	29.43983	29.72348	29.72084	29.84360
36.83899	36.74662	36.52255	36.57732	36.29760	36.30123	36.55847	36.54736	36.54098	36.53815	36.60493	36.67526	36.82967	37.11977	37.76280	38.50977	38.44548	38.44207	38.26345	38.07101	37.01091	36.15937	35.79896	35.44053	34.50535	33.63145	33.40279	32.73997	32.61450	32.27727	31.60285	30.68444	29.94921	29.89771	29.67468	29.56158	29.52530	29.49685	29.44196	29.22884	28.98478	28.78117	28.79210	28.84542	28.88717	29.23210	29.71737	30.90810	30.90532	30.74623
34.73936	34.73629	35.00391	35.06016	35.36866	35.75149	36.40732	36.54531	36.54203	36.81533	36.88209	37.09328	37.20441	37.82548	38.11561	38.56707	38.65380	38.72582	38.25638	38.09428	37.73118	36.83752	35.90938	35.28850	34.83795	34.47316	33.57012	33.35841	32.59480	32.27881	31.39364	30.35561	29.95044	29.94380	29.93345	29.65840	29.57919	29.52335	29.27357	29.24341	29.04000	28.80566	28.80828	28.81537	28.94798	29.53640	29.67600	29.78927	30.56481	30.65119
34.74042	34.73734	35.01371	35.03154	35.31165	35.67121	36.06335	36.33635	36.74209	36.81639	36.88314	37.06812	37.20545	37.71684	38.57108	38.81665	38.73033	38.66737	38.25742	37.94786	36.98646	36.03514	35.71722	35.31882	34.94040	34.81244	34.40531	33.72326	33.19598	32.42473	31.44304	31.14394	30.31388	30.23574	29.94182	29.60896	29.58155	29.53632	29.39105	29.27201	29.24631	29.08472	29.09217	29.36937	29.50254	29.60369	29.61660	29.65574	29.94919	30.56310
35.71236	35.70918	35.71499	35.59047	35.58730	35.58267	35.72456	35.90142	36.19532	36.53041	36.72832	36.74256	36.87759	37.28709	38.28715	38.67852	38.74763	38.57201	38.05503	37.24522	36.79924	36.03611	35.71819	35.42100	35.03033	34.84938	34.31159	33.87099	33.34697	32.54533	32.33368	31.44097	31.13188	30.24968	29.94258	29.64038	29.57113	29.48387	29.46361	29.21384	29.16477	29.08057	29.08316	29.09021	29.36623	29.45066	29.53017	29.61459	29.98977	30.14458
35.71345	35.71026	35.83165	35.71282	35.57426	35.50154	35.47456	35.33822	35.33500	35.45337	35.49880	35.69678	35.87930	36.79398	37.28480	37.92432	38.34407	38.14600	37.48328	37.16234	36.67103	35.78762	35.52539	35.43534	34.89339	34.36668	34.02271	33.90768	33.85908	33.03818	32.48479	32.24955	31.42126	31.09867	30.03445	29.81909	29.44984	29.40006	29.06692	28.86596	28.55853	28.63076	28.66249	28.47308	28.77180	29.23879	29.33995	29.48332	29.52663	29.97792
35.74323	35.83100	35.83273	35.83807	35.70472	35.51483	35.36253	35.33926	35.33603	34.80842	34.07223	34.19117	34.93144	35.80856	36.67281	36.85162	37.43004	37.47462	37.35260	36.78600	36.00049	35.61511	35.57899	34.67592	34.45219	34.02031	33.98346	33.90857	33.69460	32.97784	32.37548	32.34371	31.31560	31.01677	29.96984	29.51805	29.27355	28.38286	28.32202	27.81953	27.83221	27.88486	28.17014	28.46544	28.55340	29.17374	29.32148	29.31877	29.38033	29.42431
35.74432	35.74111	35.82926	35.83054	35.80391	35.75697	35.67482	35.34031	35.12729	34.65953	34.07320	34.16776	34.74342	35.57623	35.80633	36.41767	36.77952	36.78846	36.83390	36.76229	36.55493	35.99820	35.61333	35.57670	34.67138	34.44632	34.01228	33.88154	33.65346	32.51963	32.34756	31.50269	30.68224	29.74145	29.04689	28.67497	28.67272	28.62295	28.32272	27.82022	27.83289	27.88553	27.92817	28.16822	28.53212	29.17443	29.16891	29.12762	28.92619	28.92386
35.56568	35.56246	35.62032	35.61706	35.61384	35.60920	35.53856	35.08424	34.62657	33.99277	34.07418	34.17062	35.21284	35.41403	35.64913	35.83948	36.41545	36.75261	36.83489	36.77026	36.61179	36.04805	35.61428	35.54209	35.43125	35.40956	34.31059	33.88243	33.57583	32.74379	32.23386	31.32057	29.73662	29.05031	28.71807	28.71542	28.71317	28.67079	28.45717	28.05759	27.86753	27.88621	27.89257	28.12845	28.75576	28.76899	29.12056	28.96959	28.89359	28.82284
35.56677	35.56353	35.56072	34.52544	34.47317	34.18961	34.19544	33.98697	33.38096	33.21123	33.98464	34.12798	35.15704	35.45705	35.47628	35.55965	35.76009	36.10054	36.46926	36.47294	35.87209	35.34472	34.99051	34.78990	35.27334	34.23639	33.87941	33.57982	32.80326	32.58370	31.35459	30.23009	29.73216	28.94034	28.51186	28.55082	28.86819	28.75582	28.66884	28.46049	28.32191	28.31606	28.31384	28.72421	28.75644	28.75381	28.86522	28.97028	28.86590	28.32653
35.75282	35.74959	35.31821	34.74337	34.39760	34.19064	33.83947	33.27147	32.83640	32.86359	33.50810	34.07864	34.69970	34.89973	34.97510	35.42311	35.44496	35.68449	35.68745	35.68470	34.97072	34.39658	34.09288	33.03243	32.88850	32.44833	32.43238	31.77289	31.60370	31.48641	30.89288	30.23581	29.12761	28.94724	28.89187	28.88921	29.77419	29.78555	29.78743	29.65288	29.11161	28.31998	28.31451	28.70213	28.75712	28.75448	28.88092	28.97631	28.79956	28.04097
36.20884	35.98174	35.84966	35.31600	34.86748	34.39262	33.92070	33.27248	32.79000	32.83466	33.36565	33.74856	33.99637	34.59788	34.89992	34.97311	35.32529	35.37669	35.68862	34.97518	34.98644	34.79657	34.39465	34.09063	33.03038	32.83278	32.43314	32.27282	31.69427	31.60186	30.96616	30.29927	29.54347	29.27711	29.27454	29.78460	30.22309	30.29534	29.88163	29.73245	29.39322	29.10971	28.70854	28.74585	28.75785	28.91730	29.06777	28.97700	28.78126	28.13203
37.33530	37.06360	36.75513	36.34133	36.08926	34.86417	34.38935	33.90302	33.29214	33.30867	33.32628	33.35239	33.91356	34.37892	34.63182	34.78104	34.79283	34.88390	35.37580	35.39972	35.00973	34.99448	34.96902	34.60198	34.32895	33.90806	33.48948	32.57501	31.92437	31.71214	31.56978	31.32381	30.67223	29.75440	29.78714	30.78714	30.93084	30.55364	30.29120	29.59556	29.51553	29.23548	29.13517	29.13258	29.13000	29.11909	29.05524	29.00311	28.75007	28.11945
37.31139	37.08770	37.00752	36.90387	36.77168	36.10683	34.89963	34.43916	33.92682	33.59343	33.32302	33.71469	33.96491	34.10424	34.37919	34.44867	34.77783	34.82805	35.36440	35.41078	35.42857	35.04310	34.97934	34.81831	34.58798	34.06400	33.59971	32.76265	32.76393	32.27082	32.11451	32.11174	32.86461	33.37790	33.17541	32.64600	30.92938	30.66863	30.29114	29.53725	29.25580	29.23543	29.13513	29.30383	29.18409	29.05780	28.97956	28.80618	28.26164	26.98853
36.63395	36.61153	36.64687	36.98481	36.96824	36.76824	36.35061	36.24638	35.80552	34.66599	34.18260	33.96769	34.03787	34.06561	34.11516	34.37994	34.69736	34.92492	35.28680	35.38194	35.29918	35.15469	35.15166	34.97289	34.80429	34.15840	33.70533	33.62735	33.60135	33.96481	33.96184	33.40768	33.40477	33.50344	33.17532	32.88836	32.54537	30.68935	30.31717	29.53720	29.50918	29.59945	29.47230	29.11613	29.02294	28.37420	27.91506	27.22519	27.13362	26.14545
35.79562	35.79253	36.24949	36.63008	36.93598	36.69300	36.63367	36.31363	36.27689	35.86908	34.75550	34.48331	34.06560	34.11794	34.38274	34.67852	34.86600	34.86296	34.90486	34.97383	35.09232	35.15453	35.01433	34.94158	34.39862	33.70811	33.63015	33.62723	33.62431	33.96469	33.96173	33.57338	33.44831	33.64768	33.66705	33.40035	32.88513	31.16341	30.69188	30.28003	29.75877	29.51948	29.22097	29.08470	28.33653	27.74921	27.33022	27.22517	26.33462	25.26348
33.76005	33.82976	34.49336	35.50840	36.24442	36.29130	36.28812	36.30291	36.29974	36.21931	35.84648	35.08270	35.07964	35.08061	35.03736	35.00755	34.76704	34.76400	34.77459	34.80939	34.34697	34.40377	34.46958	34.46310	33.74046	33.00808	32.99093	32.98808	33.31588	33.73419	33.90585	33.90294	33.84762	34.17959	34.91204	34.32695	32.91785	32.20060	30.92216	30.26842	30.03930	29.63967	29.22093	28.73647	27.81714	27.48323	27.37138	26.43236	25.55747	25.33653
32.92259	32.91974	34.00854	34.59681	35.35083	35.39852	35.49543	36.01517	36.23931	36.16417	35.84628	35.84316	35.79284	35.77242	35.74252	34.94462	34.83144	34.68166	34.75803	34.31725	34.28744	34.34424	34.49525	34.52382	34.34281	33.73740	33.00512	33.26228	33.25942	33.77871	33.87595	33.85045	33.81269	34.47272	34.39618	34.37467	32.89983	31.66994	30.77393	30.44279	30.07096	29.86336	29.22296	27.84196	27.56974	27.26153	26.98776	26.29271	25.58793	25.01547
33.08518	34.17406	34.68886	35.35368	35.35059	35.34637	35.52399	35.77269	35.90221	35.67480	35.68000	35.79576	35.79263	35.75169	35.68308	35.56636	34.80844	34.68148	34.26860	34.13834	34.15869	34.29907	34.53875	34.52367	34.40551	34.37983	34.25630	33.84431	33.66699	33.68762	33.68470	33.65502	33.63612	33.55634	33.43770	32.98805	31.67265	30.77658	30.45763	30.34955	29.86757	29.22714	27.60060	27.03411	27.03185	26.95479	26.77117	26.24290	25.58792	24.56499
35.47815	35.47510	35.91925	35.76137	36.18989	36.13023	35.58685	35.65965	35.51042	34.32378	34.37928	35.46871	35.78689	35.78294	35.82792	35.59763	34.88525	34.61493	34.43867	34.26452	34.20218	34.24721	34.29596	34.37675	34.37381	34.25911	34.14327	33.74418	33.65648	33.03421	32.76967	33.15669	33.19115	32.98944	32.85391	32.34876	30.83733	30.61387	30.56236	29.19997	27.77304	27.72557	27.60217	27.06884	26.91341	26.77353	26.59014	25.59017	24.56716	24.21220
36.28683	36.19011	36.07360	36.80177	37.20582	36.35141	35.93810	35.36495	34.18071	33.90057	34.27832	34.37152	35.45988	35.75129	35.68270	35.63760	35.28336	34.61475	34.57506	34.34848	34.05130	33.99593	33.76664	33.53026	33.30806	33.12887	33.10613	32.71508	32.07914	32.07637	32.33428	32.51715	32.77246	32.88420	32.46976	31.00095	30.32690	29.48387	29.40110	29.35582	28.54327	28.00632	27.71153	27.03812	26.85592	26.71810	25.67504	24.61630	24.52213	24.45528
36.20753	36.17385	36.45351	36.34041	36.35433	36.05996	35.42681	34.73528	33.79645	33.78754	33.85197	34.26619	34.90309	35.16512	35.11266	35.29666	35.18649	34.51372	34.40594	34.14969	33.50279	33.49984	33.15952	32.53417	32.60145	32.19940	31.59805	31.59532	31.80969	32.02154	31.85345	32.01808	32.35789	32.35508	31.14674	31.02485	30.98451	30.44891	30.26485	30.08895	29.30006	28.53079	28.01228	27.55771	26.88566	26.57640	25.74295	25.00201	24.77907	24.98286
35.63447	35.59270	35.75380	36.02320	35.93583	35.28690	34.58926	33.00098	32.68126	32.98046	33.50997	33.82026	34.13888	34.79052	34.89766	34.71095	34.35688	34.13337	33.88018	32.98128	32.10180	31.95360	31.95082	31.63727	30.70570	30.10343	29.94995	29.94734	29.95216	29.94956	30.59067	30.99483	31.03922	31.03655	30.99026	30.98759	30.96434	30.39688	30.26479	29.89265	29.30001	28.78277	28.03282	27.80097	27.07578	26.57196	25.66688	25.32145	25.42067	25.41224
33.29901	33.30662	33.87434	34.21957	34.02927	33.67776	33.39153	32.86904	32.54816	32.55320	32.81080	33.26071	33.25779	33.20438	33.14516	32.88703	32.86840	32.60410	31.49919	31.17958	31.07025	31.15132	31.19292	30.17948	29.51688	29.52909	29.52657	29.68614	29.62794	29.56579	28.54616	28.53632	28.74837	29.72757	29.72496	30.09504	30.09517	29.80319	29.74353	29.30253	28.78523	28.61240	27.91695	27.20164	26.52614	25.66165	25.32365	25.42282	25.52345	25.77308
33.29877	33.29624	33.77191	33.70347	33.51484	33.39997	33.23882	32.74564	32.36554	32.16565	32.20414	32.20137	32.19856	32.29866	32.22567	32.18803	31.99293	30.83188	30.81352	30.91558	30.89374	30.05708	29.60411	29.51928	29.53153	29.52897	29.68861	29.59461	29.51033	28.45644	27.50681	27.50446	27.52953	27.69732	28.22543	29.20292	29.19135	28.07313	27.97995	28.15589	28.10598	27.95712	27.15937	25.46896	25.29601	25.28278	24.92248	25.07811	25.74129	27.00065
34.25430	34.17913	33.79092	33.70324	33.51461	33.38776	32.84342	32.30380	32.10269	32.12830	31.69070	31.76774	32.08241	32.08879	32.08397	31.99559	31.24146	30.81603	30.81337	30.27801	29.60379	29.62175	29.69215	29.55516	29.53141	30.37521	29.97928	29.57349	29.20257	27.54075	27.16128	27.04605	27.19031	27.18795	26.56288	26.67652	27.19458	27.37618	27.51601	27.74866	27.67991	26.83709	25.48823	25.29817	25.29002	24.83714	24.92245	25.61658	26.60922	28.33440
36.47287	36.26343	35.36847	35.29550	34.01489	33.51151	33.38461	32.87636	32.10249	31.94241	31.69182	31.68911	31.66096	31.74063	31.65224	31.39670	31.05308	30.73280	30.23437	29.57758	28.71862	28.88305	29.55506	29.66822	30.30503	30.30238	29.99787	29.28902	28.22480	27.54135	27.05083	27.01734	26.96784	26.55448	26.12041	26.11817	26.15352	27.06398	26.95021	26.19792	25.98961	25.89140	25.52052	25.32008	25.18254	25.25694	25.51287	26.53957	27.75667	29.11890
37.18190	37.02044	36.94491	36.83114	36.68001	35.61821	34.88736	34.61251	33.08208	32.15122	31.96780	31.76842	31.58765	31.43565	31.33580	30.86530	30.36471	29.30559	28.92782	28.07662	28.24789	28.78340	29.48453	30.04391	30.30491	30.30226	29.50014	28.74721	28.44192	28.22225	27.90509	27.12762	27.01490	26.13494	26.12761	26.12537	26.12147	26.15123	26.54605	26.13160	25.98956	25.52273	25.08831	25.14884	25.25816	25.46325	26.62930	27.62683	28.58109	29.71119
37.04458	37.11921	36.95131	36.83089	36.81058	36.67665	35.70087	35.15174	34.90987	34.00523	32.75475	32.69704	31.97468	31.36879	30.94950	30.44892	29.02255	27.95637	28.15916	28.21242	28.54813	29.48691	30.04872	30.30969	30.41466	29.93804	29.46876	29.32220	29.65576	29.39235	28.43126	27.73677	27.12616	26.79906	26.33213	26.19946	26.22318	26.65971	26.65738	26.23898	25.61140	25.60920	25.64394	25.48540	25.59168	26.30997	27.04733	27.93880	28.58106	30.17705
37.04166	36.94543	36.71888	36.71569	36.71250	35.78424	35.78115	35.23611	34.97839	34.90669	34.29921	33.79864	32.67115	31.97175	30.86121	30.31992	29.72990	29.67363	29.57392	29.27047	31.58635	31.76748	31.45922	30.30956	29.78423	29.47260	29.52530	30.39977	30.35515	29.46104	28.52444	27.82973	27.21913	27.06522	27.00516	27.11469	27.19793	27.19561	26.95384	26.65505	26.32082	26.30113	26.29883	26.20135	26.24301	26.43604	27.24263	27.97408	29.58484	31.77507
36.88261	36.70074	36.52949	35.43768	34.50067	34.59969	34.76325	34.62919	34.58308	34.60785	34.58709	34.30440	33.42136	32.37637	31.86510	31.25045	30.70435	30.70173	30.46546	32.02024	31.78279	31.58939	30.80803	29.60114	29.28575	29.39931	29.46586	29.48133	29.62716	28.75928	27.98052	27.67669	27.58838	27.30979	27.40490	27.75850	27.77692	27.36366	27.23060	28.47264	28.44457	27.09494	26.35735	26.24519	26.32404	27.20606	27.78554	28.93728	30.10026	31.96669
35.82139	35.75580	35.52448	34.79728	34.41255	34.05016	33.09248	33.30906	33.45305	33.48161	34.47621	34.46408	33.66459	33.52388	32.57203	32.56928	32.56646	32.34521	32.03104	31.50826	31.34715	30.56565	28.18920	27.21984	27.35718	28.11271	28.88565	28.95773	28.54877	28.55422	28.67900	28.37402	28.12398	28.12166	29.51753	29.75570	29.57700	30.84092	31.69441	30.13081	28.47008	27.12043	26.66271	26.49451	27.20835	27.73468	28.89165	30.06830	31.56606	32.91234
36.07340	35.81805	35.54268	35.06989	34.40609	33.89477	32.96563	32.85617	31.93333	32.00678	32.16972	32.75150	33.48632	33.42213	32.45926	32.22761	32.05358	31.79596	31.47351	29.67333	28.24730	26.97412	26.50161	26.37855	26.62366	26.74718	27.81015	28.22104	29.00505	29.00264	28.90695	29.24987	30.70721	30.70466	30.70321	30.70066	31.19512	30.96242	30.81958	30.27324	29.74080	28.74223	27.37876	27.45516	28.71058	28.93121	29.79905	30.53686	32.04154	33.58709
37.06948	36.85029	36.59494	35.53936	34.97250	33.88393	32.96541	32.21661	31.57396	31.67485	31.74685	31.77671	31.87532	32.14066	31.89998	31.64424	30.85758	29.55371	28.07195	26.75245	25.80726	25.64268	24.97833	24.58262	25.34384	26.66004	27.06686	28.29202	29.18291	30.86404	30.77395	30.70974	30.70504	30.70249	30.70312	30.70057	30.89148	31.15388	30.94225	30.79948	30.32457	29.79226	29.20701	29.33520	29.36370	29.72088	30.41099	31.91771	32.44810	33.46170
36.91524	36.79224	36.69176	35.66920	35.16878	34.33627	33.36319	32.37631	31.57376	31.57108	31.09016	30.29235	30.26297	30.22122	30.26837	30.07175	29.48163	27.21270	25.72745	24.58654	23.68903	23.48783	23.57904	24.41303	24.89413	25.73365	26.92410	28.89548	29.83722	30.26527	30.67504	30.63212	30.60412	30.60274	30.58525	30.75590	31.03755	31.23925	32.07735	32.23418	32.16672	31.07137	30.02815	30.01694	30.04307	30.48379	31.46391	31.86502	32.35036	32.93002
35.01060	34.91022	35.03944	35.41329	35.30693	34.67097	34.02293	33.49579	32.37330	31.60134	31.59859	31.06060	30.19392	29.95463	29.75798	28.17912	26.84160	25.70374	24.58859	23.58106	23.57458	23.58092	23.76001	24.60864	24.89403	25.56459	27.60765	29.24498	29.53857	29.74390	29.84283	29.84040	29.95002	30.38076	31.02376	31.30964	32.29922	34.43806	35.21484	34.22987	32.21746	31.12652	30.27733	30.06617	30.43786	31.31711	31.74343	31.83126	32.77830	32.91105
32.62879	32.86919	34.11293	34.74842	34.74545	34.66215	34.62667	34.70465	34.43687	33.55597	32.96520	31.49332	30.75642	29.87199	28.22207	26.82968	25.84471	24.20795	23.50262	23.47468	23.47665	23.61846	23.75599	24.37498	25.26070	27.41455	27.61559	28.09621	28.51657	28.61759	28.84765	29.60296	30.39791	31.07737	31.87811	34.91509	35.83307	35.56064	35.14319	34.29307	32.28067	31.08669	30.37188	30.36927	31.25694	31.68277	31.71987	31.96440	32.07852	32.33733
31.63421	31.63152	32.67253	33.15127	33.49346	34.63609	34.62644	34.70444	34.48556	34.25845	33.41420	32.27274	30.65881	29.02049	27.19301	26.22948	24.47921	23.95710	23.39623	22.75657	22.76418	23.41380	23.61638	24.50084	25.05012	25.32903	27.14610	27.50410	27.80701	29.14483	29.62157	30.84098	32.39532	34.30180	36.85645	36.73008	36.31350	35.61044	35.28259	33.91836	32.92378	31.56709	31.34758	31.34488	31.67806	31.72250	31.70829	31.70556	31.92699	32.13532
29.67456	30.28604	30.81271	31.55179	32.09829	33.02012	33.68668	34.21208	34.15585	33.95669	32.32974	31.91508	30.43845	27.96464	26.50838	25.58655	24.47909	23.82569	22.66945	22.68560	22.73573	23.13820	23.41173	23.75376	24.56887	25.08642	25.82909	27.86839	28.29089	29.52464	32.20042	34.93291	36.30721	36.98056	36.90749	36.80002	36.65422	35.90419	35.39380	34.47083	33.08628	32.39969	31.59781	31.68805	31.76861	31.74394	31.71981	31.71708	31.78833	31.82671
29.67435	29.86424	30.17654	30.56933	30.99165	31.24995	31.36214	31.82809	32.01192	32.26044	32.07724	30.57188	28.70814	27.74131	26.15903	24.84378	23.78763	22.79419	22.21329	22.26477	22.62015	22.76201	22.88396	23.12404	23.74131	25.29829	26.19328	28.12404	31.41425	32.85442	34.85287	35.03500	35.51179	36.15408	36.97734	36.82017	36.49571	36.39828	35.84722	34.87661	33.99443	33.10285	32.48920	32.47139	31.77596	31.76584	31.74125	31.72028	31.71764	31.74077
29.86658	29.95698	30.43706	30.36625	30.36362	30.40536	30.06472	30.12403	30.46764	30.50866	30.40544	28.89473	28.23945	27.03642	25.86944	23.80355	22.79609	22.22110	22.07077	21.57590	21.41502	21.52644	21.85608	23.34077	24.11000	26.04154	29.01069	31.25270	32.63546	34.82791	35.03766	35.28082	35.54823	36.04316	36.34501	36.82007	36.62861	36.59722	36.03601	34.99015	34.50059	33.99154	33.88056	33.08569	32.27876	31.81961	31.74122	31.72787	31.71761	31.71488
32.37158	32.34804	31.96047	30.36604	30.18006	29.73862	28.88841	28.77755	28.77508	28.80504	28.56732	28.39440	27.20653	25.99319	24.71834	23.29356	22.75936	22.08925	21.57768	21.41671	21.57929	21.90712	22.66096	24.11177	26.04353	29.01283	31.01084	33.26944	35.59194	35.71229	35.79176	36.08774	36.21178	36.54629	37.09190	37.27387	37.12708	36.67046	36.16929	35.76456	35.07595	34.95576	34.47295	33.89676	33.09351	32.26819	31.95279	31.87431	31.72521	31.71486
33.92595	33.42886	32.04071	31.63817	30.17986	29.25231	28.56157	27.55608	27.15596	27.14045	27.12732	26.97244	26.00756	24.74247	23.81929	23.31215	22.38209	21.78105	21.78357	21.88053	22.12659	22.69632	24.73951	27.09017	29.01507	31.07050	34.51805	35.55644	36.21469	36.60799	36.70745	36.76738	37.11316	37.30185	37.54040	37.46018	37.27062	37.12707	36.69215	36.60025	36.34024	35.28920	34.95270	34.39555	33.38291	32.70915	32.26548	31.94749	31.77068	31.25824
34.08090	33.59217	32.91413	31.71406	30.83865	29.21775	28.35507	27.51109	27.12513	26.60994	25.54296	25.30407	24.96297	23.91069	23.45970	22.57303	22.65535	22.64210	22.41029	22.56695	25.16381	27.29464	28.26423	30.03002	33.17614	34.35825	35.39427	36.35722	36.90711	36.97404	36.95369	37.06473	37.17502	37.15699	37.22385	37.18184	37.41488	37.26918	37.12407	36.87907	36.66589	36.25171	35.20597	34.79788	34.13462	33.16320	32.70641	32.57874	31.93790	31.30302
34.77711	34.40834	33.82666	32.61724	31.47675	29.86889	28.52615	27.91037	27.15562	26.67528	25.98788	25.54070	25.05063	24.16585	24.14381	23.85881	22.99483	23.16271	24.35349	25.43894	27.51040	28.36776	30.03234	32.27965	33.63486	34.36121	36.31472	36.90925	37.16893	37.20048	37.11386	37.16548	37.17490	37.17194	37.25146	37.39388	37.49245	37.37138	37.16311	36.88568	36.75373	36.63258	35.85302	35.25877	34.82314	33.63782	33.04428	32.75721	32.55085	31.77836
34.90106	34.78279	34.26276	33.82352	32.50343	31.39199	30.01832	28.70257	28.02611	27.21810	26.68931	26.05666	25.80967	25.13582	24.30953	24.45981	24.67034	25.16327	25.29670	27.43122	28.36995	29.97694	31.31502	33.63737	34.38111	36.33468	36.91220	37.22494	37.38864	37.59288	37.63751	37.17697	37.27973	37.37934	37.52796	37.60756	37.49999	37.34059	37.23589	37.02619	36.90189	36.76657	36.61716	35.81781	34.87013	34.16209	33.50663	32.92959	32.55083	31.59134
35.42230	35.36599	34.26253	33.57358	32.62014	31.57556	31.00787	30.18326	29.28788	28.05281	27.13049	26.67603	25.98337	25.53847	25.27338	25.26118	25.36265	25.68323	27.40467	28.37204	29.97923	31.25038	33.88268	34.91667	37.11488	38.02176	38.32646	38.32324	38.11013	38.10696	38.10376	37.84283	37.84348	37.94631	37.93414	37.62322	37.55366	37.44313	37.30378	37.13220	36.99311	36.78079	36.61179	35.90415	35.26584	34.64158	33.52230	32.86979	31.97230	31.67489
35.53226	35.41901	34.34138	33.10734	32.61992	32.30392	31.40106	30.66209	30.06908	28.77467	27.26269	26.68076	25.95604	25.53699	25.51409	25.60132	25.74959	27.40668	29.03832	30.02604	31.25229	33.81903	34.86374	37.09855	38.25167	38.33678	38.33372	38.33051	38.32743	38.43773	38.46151	38.13977	37.85866	37.92876	37.99926	37.88466	37.55356	37.44304	37.26750	36.63077	36.56436	36.76363	36.66783	36.37276	35.26580	34.70773	33.47876	32.86976	32.27430	31.86078
35.53201	35.01268	34.39441	33.47561	33.06093	32.49473	32.23706	30.76891	30.18029	28.85338	27.53468	26.91195	26.84766	26.52884	26.59861	26.85492	27.76702	29.33537	30.86178	31.87064	33.06398	34.49097	36.80483	38.25145	38.46486	38.33949	38.33644	38.33036	38.56120	38.58205	38.75249	38.74940	38.69382	38.16124	37.96212	37.84751	37.55345	36.87263	36.78664	36.69625	36.59225	36.86204	36.70286	36.51332	35.37853	34.80799	34.22389	33.17557	32.43865	32.17418
35.01541	34.47352	33.62721	33.44148	33.07994	32.52335	32.01444	30.90733	30.21231	29.11568	28.87290	27.87366	27.57034	27.61660	28.32646	29.37249	30.27615	31.09522	31.77374	32.46572	33.17537	35.22831	37.49275	38.46465	38.57653	38.46148	38.33342	38.56413	38.56196	38.76491	38.74062	38.65298	38.58728	38.06459	37.77108	37.37369	36.87543	36.67206	36.59087	36.69737	36.66089	36.90977	36.69543	36.17083	35.94326	35.29651	34.65733	33.86347	32.50028	32.19679
33.32673	33.04578	32.72699	32.67464	32.58134	32.09906	31.35261	31.03191	30.57225	30.37227	29.27564	29.30744	29.59003	29.62112	30.27623	30.47241	30.95965	31.75336	32.46822	33.15654	35.18684	37.43963	38.67040	38.66716	38.55990	38.32269	38.31392	38.27918	38.53411	38.58463	38.64390	38.59853	38.52996	37.86304	37.30906	37.29370	36.91544	36.79430	36.64271	36.61114	36.64571	36.56082	36.29287	36.17077	36.10185	35.90484	34.94983	33.94725	32.84890	32.47980
32.54641	32.51038	32.52752	31.65328	31.40371	31.40350	31.26971	31.14747	31.07323	30.56960	30.59284	30.48335	30.28257	30.43518	30.69959	30.99921	31.74267	33.28626	34.83438	35.95573	37.40387	38.38852	38.63153	38.62877	38.27988	38.25206	38.24903	38.27258	38.52752	38.49807	38.52856	38.51738	38.51415	37.91359	37.88438	37.30598	37.24318	36.85485	36.64262	36.45747	36.39088	36.02410	36.11339	36.19611	36.06322	35.90688	35.17080	34.00980	33.59008	32.86732
32.54617	32.51015	31.58739	31.50438	31.36913	31.26985	31.12705	31.09733	31.08953	31.07065	30.60139	30.62046	30.59292	30.81633	31.14002	32.08225	33.92559	35.11120	35.87829	36.99685	37.54253	38.34558	38.53746	38.57651	38.25343	37.99075	38.23718	38.29246	38.49083	38.49794	38.49471	38.54401	38.42216	38.28738	37.91032	37.90731	37.48193	37.20005	36.64253	36.48105	36.17553	36.05031	36.12384	36.21170	36.19316	35.98349	35.47180	34.83464	33.80425	33.17778
32.70718	32.58166	32.16095	31.68112	31.54577	31.34006	31.23425	31.13067	31.12804	31.07047	30.71722	30.56683	30.80186	31.10849	32.63839	33.91459	35.04539	35.72675	36.93145	37.28081	37.50533	37.73127	38.34283	38.22606	38.19284	37.94019	38.18663	38.24191	38.49069	38.48748	38.46110	38.46308	38.42204	38.30376	38.27206	38.16673	37.64431	37.45308	36.61816	36.45731	36.17545	36.17261	36.15007	36.12077	36.22443	36.11343	35.85955	35.46877	34.83180	33.45465
32.92714	32.91029	32.80754	32.23779	31.86617	31.85740	31.26294	31.12932	31.04394	30.77687	30.84343	30.71865	30.97634	32.60389	33.71590	34.16743	35.47811	36.80265	36.93572	37.12219	37.33704	37.55616	37.95240	37.98665	37.91312	37.91902	37.92702	38.01147	38.01515	38.24659	38.45581	38.42513	38.31361	38.28421	38.27195	38.16352	37.64421	37.28738	36.59227	36.53238	36.17537	36.21889	36.16956	36.14699	36.34699	36.41472	36.30384	35.85650	35.49497	34.95650
34.05324	33.58720	33.39937	33.37236	33.09523	32.61171	31.78023	31.04521	31.00820	30.90699	31.00521	31.18492	32.40530	33.40857	33.78558	35.09831	36.32506	36.80072	36.85521	36.93245	37.27525	37.55497	37.81889	37.81571	37.30306	37.31914	37.49057	37.48744	37.96102	37.95787	38.13322	38.13022	37.77934	37.76919	38.05526	37.67856	37.29021	37.27080	37.02540	36.58932	36.14064	36.17246	36.12599	36.19880	36.14408	36.28274	36.18977	36.10745	35.92255	35.64687
34.93486	34.89389	34.77306	34.58726	33.36930	33.09237	31.88324	31.16793	31.15745	31.25578	31.46128	32.41447	32.94619	33.77005	35.07117	36.30296	36.52740	36.80363	36.80248	36.98684	37.36280	37.41031	37.45058	37.12709	37.12418	37.28164	37.33427	37.41665	37.39482	37.36090	37.34850	37.12199	37.17600	37.13646	36.83870	36.84802	37.32141	37.28170	37.18393	37.02243	36.58371	36.60115	36.20173	36.09594	36.05393	36.03352	36.04121	36.10835	36.13845	36.08605
35.52952	35.44767	35.14819	34.76990	34.58284	33.37278	32.81926	32.09035	32.01950	32.04397	32.84495	32.95206	33.87846	34.82454	36.11266	36.49531	36.80304	36.80519	36.97424	37.14647	37.17672	37.18318	37.08249	36.83677	36.80833	36.84811	37.16630	37.12329	36.59460	36.67517	36.68454	36.60907	36.66313	36.67422	36.87276	36.88209	37.35834	37.33704	37.27851	37.27164	37.26853	36.58077	36.17465	36.05669	35.82043	35.80770	36.03065	36.04703	36.18383	36.55241
35.86337	35.52088	35.37705	34.85290	34.40395	33.95285	33.50419	33.53199	33.58501	33.53493	33.63467	33.91676	34.82705	36.11548	36.49155	36.80256	36.81697	36.96059	36.93118	36.92559	36.92267	36.69161	36.40850	36.65157	36.63461	36.63156	36.54129	36.53823	36.30196	36.32642	36.28321	36.56166	36.64939	36.77977	36.91258	37.14683	37.36708	37.41985	37.34291	37.28027	37.13225	36.54207	36.02185	35.82316	35.37788	35.36519	36.01172	36.09024	36.05444	36.16739
36.05313	35.58135	35.44436	35.22618	34.85273	34.40793	34.35609	34.37073	34.14041	34.22937	34.36582	34.75548	35.62085	36.29771	36.44028	36.48610	36.79047	36.76973	36.70303	36.63423	36.62786	36.37167	36.33214	36.32911	36.30550	36.27105	36.13365	36.14735	36.14266	36.20942	36.27711	36.55533	36.73473	36.90713	37.09555	37.27400	37.43149	37.46845	37.34283	37.28019	37.01366	36.54200	36.00338	35.82310	35.37783	35.37493	35.33587	35.97430	36.04222	36.02631
36.07578	36.04985	35.56398	35.43355	35.22990	34.90222	34.56171	34.49054	34.45990	34.47740	34.72264	35.26463	35.64884	36.28413	36.29448	36.39332	36.48288	36.70572	36.63282	36.55524	36.29571	36.33714	35.71807	35.69551	35.89500	35.96705	35.96425	35.85234	35.90017	35.92383	36.27412	36.56580	36.70148	36.86927	37.12556	37.24594	37.47149	37.66225	37.46526	37.29922	37.11243	37.01069	36.17426	35.77978	35.37777	34.81920	34.78019	35.26482	35.98482	36.36415
36.16298	36.14801	36.11987	35.52912	35.31590	35.07654	34.60857	34.64986	34.64780	34.68317	35.23278	35.62964	35.64028	35.83250	35.84767	36.02418	36.34356	36.42592	36.40795	36.25901	36.25616	35.59672	35.59393	35.59096	35.71211	35.87443	35.83847	35.76431	35.77274	35.79415	35.88458	36.29819	36.40436	36.72313	37.11374	37.19528	37.48549	37.51223	37.50914	37.41952	37.23967	37.06415	36.69691	35.77972	35.04753	34.81915	34.78014	35.19402	36.40826	36.37508
36.85921	36.49796	36.42201	35.83187	35.31565	35.12059	34.81668	34.69350	34.69478	35.38905	35.61954	35.62943	35.64007	35.73515	35.80664	35.80385	35.96680	35.91558	35.69746	35.69448	35.56044	35.56880	35.15404	35.15111	35.68420	35.69507	35.71795	35.73694	35.76306	35.76966	35.84361	35.88361	36.06493	36.63336	36.73048	37.05957	37.08041	37.50640	37.50331	37.67105	37.40822	36.90757	36.79669	35.82721	35.45512	35.04032	35.16227	36.10608	36.40449	36.34597
36.85584	36.43509	36.15989	35.83162	35.27084	35.14733	35.09982	35.05513	35.13329	35.39170	35.49874	35.61657	35.66277	35.70893	35.75661	35.74857	35.71753	35.66164	35.65887	35.53053	35.37023	35.05305	34.92008	34.91716	34.93360	34.93068	35.02557	35.16870	35.41301	35.49831	35.78281	35.84073	35.88052	36.18235	36.66299	36.70030	37.05642	37.21571	37.67529	37.67097	37.40814	36.96030	36.79662	36.43293	35.77683	35.41887	35.96693	35.92507	35.85888	36.22250
36.42682	36.16247	35.83435	35.68098	35.27060	35.26786	35.14417	35.15804	35.29911	35.35129	35.56601	35.65908	35.69630	35.70228	35.69931	35.64952	35.67250	35.66145	35.31992	35.38921	35.38645	34.92196	34.57709	34.54353	34.74910	34.79855	34.85630	34.55603	34.62556	34.75054	34.77657	35.23401	35.60615	35.79112	36.17929	36.61124	36.65705	37.09614	37.40335	37.39594	37.23249	36.94781	36.81398	36.66192	36.35121	35.69404	35.59953	35.82109	35.75437	36.13889
35.71636	35.71338	35.70338	35.36992	35.17334	35.09545	35.07753	35.09717	35.10902	35.29615	35.46903	35.55375	35.65591	35.65316	35.53666	35.53055	35.52761	35.35500	35.34419	35.39688	35.38628	34.92421	34.57693	34.54338	34.53079	34.52792	34.48311	34.30787	34.34998	34.65498	34.73656	35.26239	35.48129	35.58418	35.81598	36.00155	36.49059	36.65166	37.05357	37.21980	37.21124	36.85701	36.77640	36.64491	36.35020	35.63831	35.55790	35.48590	35.66753	36.13887
35.71609	35.69738	35.42870	35.19494	35.09792	35.08023	35.07269	35.06997	35.09405	35.10608	35.27894	35.27946	35.29518	35.31229	35.30936	35.53371	35.49115	35.37751	35.36936	35.39671	35.30231	34.83152	34.57172	34.55338	34.55072	34.52516	34.43177	34.48013	34.51737	34.68660	34.85123	34.84857	35.00117	34.99848	35.55416	35.73095	35.88906	36.06733	36.54228	36.87413	37.14761	37.11273	36.78391	36.69009	36.29446	35.91796	35.46766	35.19968	35.18657	35.62690
35.72269	35.51683	35.42845	35.19470	35.11658	35.07538	35.24379	35.18511	35.10858	35.23113	35.27174	35.28248	35.28447	35.29228	35.30917	35.49389	35.46236	35.44350	35.31567	35.27190	34.78442	34.38700	34.38434	34.55323	34.52789	34.52087	34.51822	34.42462	34.47734	34.51441	34.62921	34.62656	34.79553	34.99514	34.93272	35.05020	35.31996	35.89268	36.08028	36.53941	37.13773	37.08351	36.97654	36.67904	36.36571	35.82222	35.26257	35.19965	35.15791	35.14113
35.74733	35.74436	35.56334	35.48808	35.42233	35.89162	35.88862	35.21111	35.21934	35.22100	35.24022	35.26358	35.26066	35.24274	35.23982	35.24891	35.14567	35.13860	35.07560	34.72231	34.22552	34.15429	34.26686	34.36888	34.37322	34.34984	34.34721	34.27710	34.28576	34.15165	34.40020	34.60269	34.62567	34.63755	34.91022	34.91076	35.30243	35.60059	35.88965	36.29890	37.03091	37.01374	37.00784	36.94379	36.22106	35.32572	35.16499	34.84084	34.78529	34.88074
36.34915	36.32418	36.70269	36.59536	36.23220	35.89138	35.88839	35.21089	35.18177	35.13205	35.12913	35.13152	35.12860	35.16784	35.16492	35.13985	35.09243	35.05413	34.84377	34.24546	34.12004	34.11354	34.11091	34.12030	33.52430	33.52152	33.65764	34.05982	34.08765	34.05737	34.11731	34.13733	34.13375	34.14568	34.63461	34.90744	34.99164	35.32856	35.65492	35.88686	36.25880	37.01367	36.96518	36.55347	36.09502	35.26252	34.90144	34.66475	34.60415	34.82587
36.98499	36.91332	36.91048	36.69941	36.39449	36.22919	35.88816	35.50607	35.20776	35.11592	35.12892	35.00217	35.00089	34.98877	34.98587	34.92921	34.90143	34.87938	34.48470	34.06323	34.04769	33.89037	33.88637	33.16601	33.07109	33.08427	33.28767	33.64435	33.82495	33.87016	33.82108	33.84943	34.11427	34.13566	34.63452	34.85678	34.99155	35.06177	35.45612	35.88678	36.26375	36.91118	36.89383	36.57180	36.17741	35.17116	35.11521	34.89853	34.90122	34.83455
37.08092	37.07785	37.19178	37.15554	36.65101	36.36501	35.84796	35.74689	35.30367	35.20484	34.98872	34.99673	34.98599	34.98333	34.67574	34.64816	34.60794	34.44773	33.86656	33.70121	32.84974	32.70273	32.43920	31.88916	31.96609	32.61766	33.02352	33.27626	33.28179	33.27867	33.33430	33.84932	34.13816	34.16346	34.46703	34.61987	34.80913	35.06168	35.46488	36.16556	36.84923	37.30473	36.91312	36.54899	36.08814	35.27744	35.15973	35.07444	35.04580	34.95865
37.33699	37.30313	37.27761	37.14789	36.85008	36.56163	35.81976	35.57903	35.33491	35.20462	34.97104	34.93542	34.93206	34.81644	34.65065	34.23690	33.66046	33.22457	32.95671	32.91533	32.33373	32.33106	31.61606	31.50083	31.50860	31.58253	32.34254	32.39201	32.57225	33.11283	33.23009	33.40482	34.16873	34.38424	34.46199	34.66445	35.02696	35.40152	36.14109	36.65350	37.16808	37.16525	36.72365	36.47789	36.12631	35.33960	35.30085	35.26235	35.11179	35.33542
37.51714	37.46131	37.43124	37.14763	36.79696	36.63730	36.01682	35.57466	35.33054	34.98705	34.93787	34.91008	34.83319	34.59591	34.23842	33.70480	33.23938	32.90656	32.55143	32.38496	32.33358	31.58374	31.38233	31.40810	31.18479	31.21589	31.58003	31.96888	32.06667	32.57502	32.86716	33.29831	34.18095	34.43334	34.65025	35.17243	35.62211	36.01748	36.10852	36.77019	36.76717	36.79275	36.74620	36.59511	36.14059	35.55794	35.47100	35.46565	36.17913	36.47405
37.63231	37.59532	37.63383	37.38519	36.96280	36.62437	36.01243	35.56406	35.29198	34.97646	34.93766	34.53770	34.41840	34.24108	33.70720	33.43739	32.90912	32.62692	32.52544	32.35805	31.75762	31.38666	31.41056	31.16187	31.16528	31.18209	31.37745	31.60061	32.01247	32.20280	32.67213	32.90136	33.86018	34.38404	35.15183	35.58506	35.72963	35.81743	36.02065	36.75052	36.81750	36.74911	36.74614	36.61058	36.21077	35.68470	35.62946	36.27024	36.57093	36.47403
38.27406	37.75045	37.63118	37.33337	36.95324	36.62413	35.92061	35.33649	35.20460	34.75103	34.56893	34.53750	34.24348	33.94041	33.89043	33.38325	32.85825	32.59516	32.20085	31.85853	31.40916	31.34112	31.00731	31.18803	31.17300	31.18196	31.32149	31.71007	32.01513	32.18566	32.52094	32.86572	33.83677	34.72009	35.06076	35.22292	35.58204	35.60135	35.61395	36.06375	36.24233	36.69156	36.69528	36.68369	36.59224	36.46791	36.69117	36.60098	36.47932	36.45253
37.88373	37.71248	37.55336	37.29814	36.86558	36.52774	35.66991	35.40152	35.06284	34.75082	34.56872	34.53408	34.28946	33.92101	33.89025	32.90183	32.73916	32.26076	32.20070	31.42628	31.31978	31.00929	31.00718	31.02008	31.20101	31.19891	31.40718	31.84469	31.90204	32.22523	32.47861	33.25574	33.82351	34.60275	34.71716	35.07417	35.07914	35.12294	35.52847	35.84472	36.07195	36.63511	36.68661	36.66809	36.54398	36.39236	36.33395	36.54400	36.47928	36.17257
37.71532	37.55595	37.46007	37.07470	36.78180	35.91736	35.66967	35.38907	35.04924	34.73054	34.57820	34.53387	34.30217	33.96873	33.64376	33.17938	32.71386	32.26059	31.98052	31.42613	31.01006	30.94304	31.02708	31.04025	31.22119	31.40940	31.81188	31.80928	32.17028	32.46061	33.20412	33.38993	33.80422	33.93865	34.62913	34.73637	35.10004	35.12286	35.53125	35.58140	36.03342	36.57627	36.54703	36.54404	36.29771	35.92734	35.89677	35.89385	36.05433	35.97751
37.61737	37.50025	37.04066	36.78459	35.90783	35.63918	35.37054	35.22453	34.74586	34.72064	34.57592	34.53621	33.98400	33.77289	33.64359	33.47542	32.71369	32.26043	31.96291	31.21304	31.01614	31.05514	31.05280	31.32810	31.91392	32.07202	32.12914	32.12719	32.14231	32.20891	33.20401	33.41948	33.79465	33.92540	34.62904	34.75935	35.11317	35.28305	35.44451	35.60927	36.07180	36.57620	36.54696	36.50337	36.21069	35.90644	35.87588	35.18328	35.14302	35.20969
37.50307	37.01360	36.42105	36.19219	35.87716	35.62972	35.22081	34.74847	34.72305	34.71836	34.53859	34.17006	33.91498	33.68399	33.55641	32.79115	32.26292	31.96514	31.42144	31.44237	31.32577	31.31549	31.34450	31.80446	31.80209	31.93054	32.09856	32.12708	32.14220	32.20879	32.71899	33.40599	33.76525	33.98952	34.58011	34.78469	35.17853	35.25731	35.47237	36.07466	36.63284	36.69285	36.56955	36.47297	36.21255	35.89938	35.17139	35.16855	35.18061	35.20966
36.92344	36.41685	36.19490	36.09668	35.79998	35.19120	34.73357	34.72566	34.30096	34.17186	34.11223	33.87031	33.30496	33.29372	32.26535	32.02595	31.87009	31.63667	31.49287	31.47632	31.49748	31.50114	31.53637	31.53933	31.55083	31.57730	31.81899	32.14449	32.16907	32.69229	32.70203	33.39780	33.75523	33.95619	34.58001	34.64910	35.21307	35.25889	35.50525	36.12856	36.70172	36.69278	36.66211	36.54385	36.29945	35.22670	35.22408	35.19806	35.29998	35.20755
36.41959	36.11168	35.79905	35.41025	35.15924	34.61488	34.34283	33.97290	33.97014	33.70156	33.51266	33.20790	33.20287	33.06416	32.10797	31.95046	31.88445	31.82396	31.63416	31.50120	31.50356	31.53859	31.40165	31.48604	31.67109	31.87842	32.18459	32.47834	32.72298	32.77940	32.78041	33.41777	33.51317	33.85670	34.57991	34.65462	34.73182	35.27146	35.36074	36.09385	36.69543	36.69271	36.68975	36.68678	36.48066	35.36258	35.33368	35.35530	35.32066	35.28588
36.11877	35.38876	35.36813	35.22641	34.63957	34.36271	33.82664	33.82412	33.82137	33.74945	33.59109	33.20771	33.18402	32.94091	32.16866	32.08303	32.12181	32.06406	31.82420	31.69002	31.62126	31.64015	31.63683	31.67328	32.06713	32.25647	32.85659	32.85736	32.75697	32.79169	32.84462	33.41328	33.51260	34.27511	34.59781	34.61273	34.65171	35.24343	35.35044	36.31492	36.66072	36.69264	36.68969	36.68671	36.50282	36.04176	35.73681	35.68784	35.54354	35.73648
35.82733	35.43876	35.25647	35.10838	34.34848	34.21022	33.98199	33.95502	33.90731	33.84879	33.59090	33.18655	32.91479	32.74466	32.61566	32.43044	32.18626	32.11901	31.91906	31.70947	31.65253	31.67143	32.42630	32.42365	32.42127	32.62106	32.85597	32.71592	32.79422	32.79250	33.08696	33.50138	34.25380	34.26858	34.38592	34.54638	34.65162	35.30761	35.53157	36.26628	36.28005	36.28502	36.43543	36.50676	36.35817	36.04171	35.77952	35.73725	35.75909	35.76138
35.84967	35.54802	35.30648	35.10999	34.71408	34.19432	34.10415	33.85268	33.84993	33.56255	32.83926	32.83685	32.90412	32.90170	32.61779	32.49207	32.26911	32.24849	32.17113	31.93105	31.95244	32.24812	32.42616	32.42352	32.46826	32.84254	32.71800	32.75177	32.75974	33.03394	33.44927	33.58181	34.04122	34.14990	34.21843	34.42250	34.79831	35.44005	35.65176	36.08140	36.19686	36.19418	36.37009	36.27910	36.03713	35.24384	34.65427	35.18969	35.82762	35.75028
35.85989	35.54777	35.33770	35.25312	34.68135	34.14707	34.10393	33.86192	33.32613	33.02133	32.81532	32.81292	32.88548	32.62027	32.61237	32.51565	32.30998	32.26631	32.24389	32.23296	32.23887	32.34224	32.37190	32.42360	32.46836	32.83392	32.83152	32.75165	32.89394	33.03382	33.44916	33.56532	33.86323	34.08450	34.21833	34.46397	34.79822	35.35300	35.65168	36.04287	36.16740	36.34572	36.20721	35.73196	35.23919	34.64499	34.64247	34.86047	35.82758	35.77343
35.85963	35.56411	35.32281	34.77030	34.68489	34.62923	34.13460	33.80230	33.04316	33.02113	32.98636	32.89240	32.87400	32.60164	32.54581	32.33732	32.29898	32.24608	32.56020	32.55755	32.30157	32.33586	32.33970	32.36913	32.47171	32.83379	32.84085	32.87532	32.92820	33.35294	33.53698	33.83681	33.88108	33.93095	34.19209	34.55625	34.76849	35.31900	35.62814	36.19105	36.16734	36.16467	35.66003	35.27572	34.76917	34.79877	34.84990	35.01415	36.01320	36.20320
35.69109	35.56615	35.47818	35.20444	34.74235	34.69368	34.13438	33.83205	33.17403	33.06924	32.97328	32.92796	32.82839	32.52776	32.18309	32.16343	32.24855	32.22309	32.54644	32.29319	32.30142	32.31842	32.31604	32.30765	32.68181	32.70452	32.70215	32.83805	32.95478	33.47196	33.51633	33.81134	33.85656	33.88841	34.19267	34.49181	34.74165	35.29930	35.31462	35.36204	35.35153	35.35659	35.41738	35.18908	35.01051	35.02017	35.10191	36.17250	36.68713	36.56711
35.69083	35.64560	35.50658	35.20420	35.08835	34.62745	33.95494	33.80695	33.64994	33.10683	33.01309	32.82373	32.51795	32.12089	32.11621	32.15611	32.24238	32.22293	32.22058	32.28082	32.27844	32.27584	32.25179	32.24916	32.24682	32.42519	32.42283	32.57644	32.76265	32.88743	33.12595	33.13624	33.21817	33.86390	34.00240	34.30689	34.67721	34.92384	35.09417	35.20510	35.35562	35.34084	35.12459	35.18902	35.33791	35.34826	35.56344	36.49987	36.68709	36.51070
36.00677	35.76468	35.50633	35.16128	34.67792	34.34927	33.97527	33.83250	33.70464	33.35110	33.01289	32.52041	32.15876	32.14284	32.18066	32.34716	32.34239	32.28535	32.20835	32.20572	32.20335	32.03517	32.03283	31.90280	31.87256	31.86997	31.85201	31.86971	31.89482	32.34472	32.39103	33.03559	33.12473	33.21565	33.86108	33.94470	34.13726	34.67462	34.82576	34.83973	34.93452	35.02433	35.04523	35.15370	35.35490	35.44306	35.54118	36.41599	36.91592	36.77777
35.86491	35.51399	35.19176	34.82135	34.52464	34.46267	34.27525	33.87320	33.74113	33.27401	32.40125	32.07219	32.10878	32.35277	32.34936	32.29180	32.27928	32.23446	32.17798	31.85918	31.76082	31.71975	31.55334	31.59851	31.59622	31.59365	31.71027	31.72891	31.71723	31.89215	32.33441	32.47829	32.78336	32.82087	33.02999	33.25620	33.47276	34.06499	34.40525	34.55128	34.86394	35.00779	35.07200	35.17379	35.31910	35.39237	35.64471	36.42104	36.91589	36.86750
35.45367	35.14651	34.85188	34.76325	34.68521	34.43340	34.32294	33.91143	33.27256	32.76160	32.38676	32.38120	32.29821	32.29588	32.22063	32.25552	32.22839	32.17163	31.84294	31.24499	31.21596	31.04237	31.26626	31.28361	31.38614	31.38936	31.43229	31.36187	31.50265	31.68851	31.86301	31.93083	31.90005	31.91204	32.73207	32.77991	32.85247	33.47027	34.04625	34.32982	34.46648	34.98169	35.05546	35.06912	35.06287	35.11193	35.52786	36.38804	36.91585	37.24575
35.09587	35.09302	34.74368	34.67081	34.43567	34.36747	33.89526	33.34716	32.71008	32.33548	32.37343	32.30064	32.03248	31.99306	31.95496	31.92566	32.05581	31.86238	31.28055	31.25126	31.21512	31.21330	31.26612	31.30624	31.32895	31.41352	31.41472	31.43678	31.50428	31.80022	31.75565	31.70003	31.69745	31.78208	31.45925	31.52478	31.85147	32.75939	33.47903	34.00714	34.18931	34.51984	34.96701	34.98020	35.01171	35.01777	35.22215	36.53883	37.05195	37.11512
35.07027	34.30531	34.11063	34.07285	33.98502	33.77224	33.28531	32.37403	31.91297	31.64067	31.67200	31.70119	32.03230	31.99288	31.97600	31.95154	31.92292	31.91226	31.63604	31.25042	31.24815	31.21800	31.23302	31.28005	31.32306	31.41340	31.51235	31.50980	31.45724	31.41274	31.50016	31.49788	30.59344	30.67818	30.72509	31.29107	31.58974	32.67449	33.11640	33.55915	33.79962	34.33332	34.56414	34.94061	35.00162	34.99885	35.15522	36.57840	36.99421	36.95337
34.39528	34.19373	34.07536	33.88266	33.82448	33.33783	32.33074	31.67240	31.68646	31.73454	31.76343	31.79786	32.03327	32.13252	32.11032	32.08585	32.06622	32.04056	31.63519	31.25027	31.05277	31.06758	31.23358	31.23105	31.32293	31.36790	31.51223	31.46771	31.43568	31.42739	31.28974	30.61427	30.68445	30.70531	30.79328	31.34150	32.13456	32.73548	33.18207	33.40314	33.81638	34.32776	34.56408	34.58686	34.84026	34.98208	35.23313	36.53872	36.68319	36.64282
34.28371	34.21272	34.05462	33.87587	33.30264	32.52761	32.41835	31.98606	32.01445	32.01237	32.23675	32.55943	32.54712	32.16531	32.11015	32.08569	32.05015	32.00328	31.63814	31.28290	31.25672	31.08842	31.26227	31.25974	31.26976	31.34887	31.46179	31.46806	31.46578	31.37543	30.71184	30.70966	30.70742	30.94385	31.95916	32.15459	32.71302	32.79376	33.37451	33.80219	34.02254	34.15252	34.28746	34.35566	34.35321	34.86408	35.61204	36.34793	36.30792	36.02168
34.25121	34.24843	34.09033	33.36804	33.23947	32.68466	32.58244	32.41580	32.39172	32.22186	32.22434	32.50063	32.49801	32.16513	32.10997	32.20450	31.99880	31.97726	31.28528	31.28621	31.25658	31.24340	31.25360	31.26310	31.31152	31.34874	31.46167	31.49211	31.19767	31.01921	31.01672	31.35433	32.06837	32.16294	32.56319	32.75615	34.21966	34.23823	34.24033	34.26397	34.25600	34.25701	34.14975	34.13830	34.28220	34.78191	35.51787	35.45637	35.36774	35.09740
34.51814	34.28506	33.90263	33.29356	33.24800	33.22235	32.96703	32.95566	32.58764	32.38435	32.38174	32.38451	32.25283	32.19798	32.20665	32.15315	31.99841	31.28735	31.27814	31.27907	31.27843	31.25624	31.25149	31.25657	31.26773	31.32593	31.39943	31.58539	31.58313	31.58063	31.88493	32.16501	32.24685	32.56566	32.85078	34.29728	34.92312	35.14047	34.79903	34.48983	34.28491	34.17269	34.16128	34.00932	34.07907	34.67554	35.45047	35.36157	35.13856	34.64277
34.54093	33.98527	33.86218	33.80286	33.39445	33.38469	33.18810	32.96375	32.64830	32.48059	32.35043	32.06370	32.04636	32.11205	32.08893	32.00104	31.28972	31.25370	31.25147	31.27546	31.27829	31.25610	31.25896	31.25644	31.26760	31.32973	31.52024	31.58527	31.58302	31.84376	32.00145	32.17897	32.55565	32.77831	34.29963	34.92583	35.14286	35.15734	34.87989	34.57071	34.28563	34.27449	34.17789	34.09228	34.76522	35.15970	35.42644	35.31286	35.14822	33.93227
34.54068	33.98502	33.86194	33.75008	33.61310	33.35313	33.20711	33.13482	32.66446	32.35283	32.35023	32.30461	32.14051	32.10550	32.04988	31.92053	31.29279	31.28005	31.27784	31.20182	31.00463	31.00862	31.26298	31.26046	31.29361	31.44826	31.52012	31.58515	31.62810	31.95342	32.18111	32.77789	33.68387	34.09024	34.29953	34.50159	34.95852	35.05681	35.12098	35.10984	34.81078	34.38129	34.29884	35.12289	35.25819	35.44777	35.35087	35.25361	34.50376	33.97632
34.54044	34.22259	33.86171	33.74846	33.45002	33.33752	33.22556	32.72242	32.44231	32.44000	32.42479	32.43615	32.37868	32.33957	32.30884	32.06079	31.94248	31.31478	31.31665	31.26784	31.04022	31.00847	31.33790	31.33537	31.41216	31.44813	31.51925	31.60167	31.73775	32.29890	32.98402	33.75541	34.12416	34.12175	34.50394	34.53923	34.67737	35.14110	35.27657	35.27415	36.10797	36.02807	35.89966	35.79460	35.60133	35.45318	35.35199	35.30272	34.50373	34.33153
34.54018	34.50814	34.23678	33.77718	33.33966	33.22019	32.69846	32.38176	32.48820	32.48591	32.54520	32.50512	32.73604	32.80144	32.77344	32.69967	32.21708	31.73777	31.46401	31.34625	31.32812	31.33999	31.33453	31.33201	31.33350	31.38516	31.56064	31.61401	32.22361	32.95562	33.20441	34.12677	34.18858	34.49749	34.54156	34.68003	34.82698	35.16441	35.86995	35.99297	36.10789	36.04019	35.89960	35.79454	36.51764	36.38302	35.79718	35.34797	34.94258	34.22677
35.07679	34.74394	34.25383	33.81844	33.17637	32.70088	32.38384	32.42765	32.54931	32.59601	32.54501	33.08496	33.02076	32.82915	32.79309	32.70480	32.27085	31.79156	31.76766	31.74920	31.61839	31.33985	31.33439	31.25179	31.13286	31.45490	31.56052	32.01865	32.55844	33.11286	33.20604	33.91622	34.21361	34.50192	34.72558	34.92577	35.28951	35.37711	35.78032	35.93078	36.03045	35.95535	35.89666	36.63544	36.87395	36.42826	35.79715	35.29787	34.82215	33.95313
35.09544	34.76605	33.93521	33.61449	33.24644	32.92284	32.74368	32.76741	32.81507	32.81276	32.98161	33.06517	33.02472	32.98967	32.76917	32.70463	32.27069	32.11444	31.89743	31.83828	31.74697	31.48261	31.37391	31.30683	31.39272	31.53330	31.79634	32.15697	32.53550	33.11274	33.20546	33.67411	34.18721	34.62960	34.98277	35.02641	35.18914	35.35672	35.68511	35.68098	35.77482	35.89941	36.35082	36.87653	36.79409	36.39523	35.61848	34.87883	34.24395	33.44677
34.91479	34.69586	33.94197	33.89872	33.62931	33.48515	33.32516	33.25304	32.92495	32.92264	32.98141	32.97938	33.04228	32.98281	32.89108	32.73856	32.31359	32.16107	32.12263	31.94478	31.77148	31.50714	31.49445	31.55533	31.57874	31.75480	31.86977	32.19827	32.62621	33.11262	33.51974	33.87453	34.26595	34.60321	34.89529	34.98022	35.12978	35.17989	34.98190	34.97759	35.56610	35.74055	36.23989	36.82065	36.79405	36.22971	35.59330	34.83197	34.18213	33.32657
34.91454	34.86842	34.66251	33.90954	33.84785	33.49807	33.34293	33.34327	33.32166	33.05023	33.03887	33.10836	33.06655	33.03979	32.89090	32.52905	32.35031	32.34772	32.21455	32.17577	31.94238	31.77990	31.78849	31.85304	31.75720	31.79225	32.20071	32.62030	32.88428	33.47617	33.85277	33.96571	34.17167	34.30841	34.43488	34.51985	34.49399	34.52960	34.98181	34.91353	35.47888	36.07447	36.45241	36.81298	36.71511	36.13232	35.20710	34.61822	33.70895	32.07519
34.91429	34.86816	34.70926	33.93052	33.64613	33.52320	33.56145	33.60312	33.61039	33.55249	33.54175	33.46106	33.12871	33.06086	32.61110	32.47145	32.46889	32.43487	32.42594	32.42131	32.38284	32.29468	31.77752	31.86397	31.79465	31.85184	32.27555	32.88023	33.45885	33.84451	33.94876	33.97275	34.19272	34.20740	34.25107	34.20464	34.22199	34.30421	34.65359	34.83850	35.87120	36.26612	36.64688	36.54637	36.13516	35.30538	34.62098	33.71135	32.29201	31.03755
34.95828	34.81332	34.14825	34.01071	33.74754	33.74522	33.84556	33.88298	34.02853	33.98375	34.46580	33.94405	33.40772	33.06091	32.84496	32.58305	32.58048	32.69866	32.68419	32.55743	32.40298	31.78491	31.81925	31.80777	31.86784	31.92319	32.89286	33.47122	33.92904	33.93750	33.95399	34.15751	34.19262	34.25365	34.20691	34.22459	34.22190	34.26664	34.58043	34.77945	35.75450	36.64972	36.54926	36.05818	35.56660	34.63470	33.69513	32.50830	30.96949	29.73291
34.90918	34.70484	34.51664	34.38805	34.33461	34.41407	34.42908	34.46646	34.46377	34.63607	34.55172	34.43378	33.71532	33.42505	33.31483	33.03870	32.70111	32.68628	32.67411	32.58770	31.84352	31.82132	31.86775	31.88251	31.92529	33.02411	33.72326	33.88631	34.28411	34.32222	34.32364	34.19522	34.28576	34.25628	34.30707	34.25840	34.37870	34.58308	34.81303	35.51305	36.31528	36.22994	35.98611	35.56908	34.37613	33.52853	32.77066	31.17896	29.68445	27.70337
34.94939	34.86329	34.61874	34.49096	34.34821	34.41384	34.41318	34.45813	34.67473	34.64162	34.55152	34.44534	34.23554	33.68584	33.39499	33.28605	32.87989	32.67620	32.67396	32.00794	31.82548	31.84212	31.86827	32.31535	33.01656	33.10097	33.59052	33.88619	34.28398	34.32625	34.38670	34.33443	34.35966	34.40051	34.39165	34.41522	34.59919	35.50773	35.51542	36.18277	36.07355	35.98891	34.99141	34.37851	33.44790	32.77299	31.13549	29.01508	27.24430	26.38958
35.08366	34.93206	34.63509	34.40314	34.44720	34.41568	34.43357	34.65837	34.69411	34.66395	34.58975	34.44514	34.23534	34.01928	33.45512	33.38786	32.90432	32.75112	32.63888	32.14222	31.81704	31.82284	32.15918	32.53705	32.99798	33.13577	33.38625	33.90635	34.24878	34.38931	34.52152	34.63257	34.51136	34.46492	34.45606	34.80222	35.96235	36.28384	36.18519	36.07639	36.00430	34.99414	34.33492	32.76898	32.19303	30.40955	28.36247	27.21740	26.07709	26.12552
35.07972	34.98602	34.44686	34.44969	34.47024	34.48851	34.66054	34.90106	34.87058	34.82945	34.90827	34.53578	34.19849	33.95272	33.61564	33.45262	32.90484	32.75095	32.59982	32.12062	31.81066	31.82270	32.16872	32.53691	32.88857	32.99523	33.19614	33.73874	33.96844	34.44039	34.65578	34.78212	34.77941	34.68681	35.65152	36.26672	36.61735	36.68116	36.61711	36.00668	35.36165	34.23867	32.37671	31.44302	29.18204	27.48684	26.44678	26.05850	26.11490	26.18445
34.98854	34.97352	34.45214	34.48702	34.49061	34.66306	34.90325	34.87309	34.93649	34.91084	34.90807	34.20286	33.97121	33.95253	33.61314	32.94249	32.76387	32.61410	32.49840	31.98604	31.82504	31.85137	32.00702	32.57158	32.82910	32.88583	33.00969	33.22221	33.40245	33.57864	34.33496	34.68628	34.92797	35.65417	35.71466	35.96463	36.40214	36.41253	36.06699	35.36444	34.20875	32.01332	30.43223	28.87917	27.44873	26.45882	26.25908	26.18231	26.28889	26.45074
35.08278	35.08001	35.04723	35.03734	35.01477	34.88830	34.85525	34.83415	34.92405	34.87394	33.49445	33.44448	33.64691	33.59438	32.97548	32.76627	32.61653	32.52139	32.36935	31.84645	31.97750	31.97501	32.16206	32.84017	32.90443	32.96292	32.99090	33.17264	33.48085	33.81894	34.61687	35.02964	35.61330	35.59464	35.46321	35.50912	35.62000	35.44577	34.92586	33.44270	32.11100	30.52548	28.97901	27.66337	27.35695	26.74060	26.29618	26.35797	26.37207	26.45256
35.34803	35.14942	35.14702	35.04426	35.01572	34.87046	34.84581	34.82959	34.50796	33.50092	33.48422	33.44670	33.43634	33.46843	33.43813	32.76610	32.62558	32.37138	31.89853	31.97653	31.97435	32.16687	32.73540	33.26511	33.13186	33.21478	33.12991	33.39397	33.75984	34.88493	35.01301	35.87453	35.59696	35.50335	35.00267	34.76324	34.63942	34.11455	33.35686	32.26620	30.73097	29.37088	28.67921	27.75593	27.39888	27.39672	26.86440	26.44076	26.45464	27.01927
35.39501	35.39103	35.16681	35.13808	35.05349	35.02404	34.84558	34.74374	34.31029	33.49889	33.48402	33.47843	33.52698	33.46295	33.48510	33.39637	32.62890	32.35393	31.86311	31.95033	31.94815	32.22192	32.73526	33.26496	33.26273	33.31474	33.41095	33.56683	34.11204	34.89223	35.79471	35.79230	35.50566	35.00529	34.11394	33.98109	33.86933	33.45079	32.53410	30.89954	29.80720	29.39919	28.79701	28.39812	27.78211	27.50228	27.51794	27.18154	27.20550	27.59024
35.86217	35.59859	35.42553	35.17632	35.15638	35.00191	34.69634	34.45901	33.53722	33.45631	33.48048	33.53567	33.51043	33.48582	33.39779	33.34433	32.41985	31.88821	31.67423	31.77316	31.87702	32.22017	32.33708	32.76733	33.16347	33.22770	33.31238	33.40820	33.63411	34.04840	34.78140	35.14008	34.93909	34.44607	33.98335	33.87540	33.63216	32.68306	31.12637	30.91170	30.10259	29.80508	29.14070	28.75478	28.33664	27.98047	27.67922	27.64476	27.58567	27.60032
35.76744	35.41610	35.24105	35.02954	34.92291	34.62083	34.41690	33.56176	33.47710	33.34694	33.30305	33.19156	33.15001	33.05326	32.20504	31.15592	30.41481	30.32676	30.04821	30.38361	30.72019	30.92939	31.85753	32.03241	32.03024	31.78823	31.89005	32.35340	33.12120	33.43528	33.43795	33.43572	34.05318	33.98222	33.93529	33.40993	32.81270	31.31994	31.14982	31.02044	30.90917	30.10047	29.46300	29.13835	28.84887	28.33438	28.15912	28.15691	27.67328	27.67109
35.13479	34.28754	34.03172	34.02907	33.52747	33.51579	33.48029	33.42063	33.26051	32.28231	32.17788	32.03166	31.40839	30.26569	29.21117	29.12209	28.87278	29.07795	29.94895	29.94658	30.15274	30.48000	30.47790	29.89849	29.45555	29.41139	29.50209	30.27715	31.19451	32.00913	32.36448	33.13493	33.13069	33.26828	33.23455	32.87287	32.50038	31.72951	31.65829	31.32891	31.04188	30.53616	30.14280	29.47376	29.32697	28.83319	28.52655	28.27389	28.16695	27.81932
33.58885	33.58621	33.58393	33.55177	33.52724	33.48054	33.40346	33.08816	32.51496	32.18025	32.03365	31.41603	29.59158	28.91567	28.55085	28.59454	28.87263	29.06766	29.65375	29.83606	29.82434	29.68071	29.43283	29.41107	29.44645	29.40251	29.40931	30.19474	30.51577	31.25303	31.94887	32.28176	32.77623	32.71891	32.70093	32.67358	32.50030	31.77048	31.52300	31.41670	31.31140	31.18912	30.86169	30.77992	30.69643	30.38375	29.62571	28.86401	28.45801	28.46406
33.58861	33.58596	33.55414	33.52965	33.49867	33.44851	33.20030	32.70079	32.42235	32.04916	31.45255	29.61151	29.05893	28.75730	28.59632	28.79963	29.08686	29.45647	29.77018	29.84813	29.83389	29.58025	29.54509	29.54338	29.54579	29.45299	29.49253	30.15562	30.45157	31.19667	31.63927	31.96970	32.26714	32.70705	32.67571	32.67350	32.24730	31.69607	31.56397	31.54297	31.85417	31.85202	31.60945	31.39228	31.30391	30.77538	30.54860	29.91466	29.56170	29.01357
33.58836	33.57190	33.54775	33.50108	33.48830	33.26216	32.94506	32.48484	32.12813	31.08688	30.28019	29.61085	29.12238	28.86799	28.86573	29.34344	29.51578	29.94472	29.95587	29.90387	29.84597	29.59165	29.58964	29.54763	29.55904	29.59382	29.90243	30.14007	30.46803	31.11168	31.27455	31.86324	31.91223	32.21000	32.60853	32.29425	32.03352	32.04580	32.04329	32.13230	32.71402	32.90381	32.83047	32.29685	31.81299	31.48476	30.90423	30.84479	30.81504	30.76971
33.82782	33.64035	33.54752	33.26075	33.25468	33.14833	32.87595	32.22217	31.51637	31.10410	29.93462	29.38243	29.29206	29.27699	29.63970	30.22306	30.21081	30.16723	30.08666	30.06433	30.01275	29.86205	29.76404	29.59986	29.55892	29.55752	29.94289	30.07267	30.18936	30.49346	31.10912	31.31019	31.86064	31.90999	31.97552	32.02987	32.06397	32.11535	32.64617	32.82974	32.94771	32.95662	33.24766	33.16757	32.38818	31.83191	31.82977	31.82730	31.42732	31.21936
33.76863	33.63527	33.31171	33.26052	33.20584	33.12645	32.82250	32.22196	31.55536	30.38436	30.09829	30.00438	30.00203	30.12134	30.54245	30.61199	30.59948	30.56733	30.55540	30.02860	29.99556	29.82340	29.70445	29.53471	29.43530	29.45004	29.55545	29.97661	30.10028	30.22633	30.63425	30.97524	31.34798	31.78958	32.00091	32.07243	32.12083	32.88048	32.88575	32.88359	33.06760	33.55515	33.86270	33.81996	33.26443	32.55857	32.53263	32.40177	31.90872	31.42482
33.62268	33.46969	33.29788	33.26030	33.13602	33.07647	32.62303	31.65855	30.97700	30.77226	30.46935	30.46712	30.46823	30.53434	30.57270	30.62059	31.10536	31.09098	30.52944	29.98467	29.84194	29.64063	28.99837	28.96379	29.02135	29.04512	29.43009	29.56835	30.10893	30.36053	30.69875	30.92529	31.31838	31.85163	32.17937	32.71983	33.04676	32.99874	32.97588	33.47435	33.65602	33.92429	34.13502	33.86897	33.46775	33.16206	32.90628	32.89851	32.45877	31.90618
33.62244	33.53472	33.36752	33.22643	33.17659	32.71272	31.77125	31.65834	31.63379	30.92407	30.85351	30.79210	30.53617	30.53418	30.67848	31.14473	31.11419	31.12371	30.70280	30.43055	29.77722	29.22944	28.89238	28.93139	28.74901	29.05360	29.25127	29.57700	30.22546	30.49597	30.75627	31.36890	31.88338	32.26369	33.03663	33.93665	34.13274	34.13051	34.06073	34.01239	34.00973	34.25220	34.17600	34.13228	33.58122	33.50177	33.19646	32.95581	32.89997	32.77707
33.72593	33.57095	33.48686	33.22620	32.81281	32.36646	32.13239	31.69196	31.64233	31.14227	30.90574	30.85108	30.75783	30.75582	30.75341	30.98548	31.12118	31.10260	31.00468	30.43041	29.69765	29.22931	28.87131	28.51419	28.61489	29.15652	29.36641	29.98414	30.57197	31.25477	31.88011	32.32571	32.84881	33.03653	33.93882	34.30617	34.41506	34.51741	34.12777	34.07849	34.13478	34.26482	34.39412	34.33332	34.21254	34.20897	33.49950	33.13807	33.09182	33.08923
33.71845	33.60074	33.47326	33.17873	32.54771	32.43705	32.39464	31.66780	31.34242	31.09050	30.83125	30.73840	30.74314	30.74113	30.73066	30.95928	30.95020	31.09000	30.51402	30.28712	29.71065	29.20218	28.90876	28.90580	29.07609	29.23907	29.75779	30.57387	31.25705	32.25667	32.47567	32.77380	33.01533	33.51347	33.94569	34.41766	34.57361	34.57136	34.22355	34.14290	34.21313	34.60210	34.82444	34.77929	34.50520	34.20893	33.72101	33.40973	33.09825	33.08398
33.66959	33.50442	33.34836	32.59404	32.43896	32.36403	32.28658	31.54702	31.09237	30.83348	30.81563	30.78689	30.65700	30.65017	30.63463	30.68444	30.68207	30.18892	30.09661	30.17526	29.94761	29.29600	29.21609	28.99118	29.07597	29.21016	30.08760	30.88571	32.21293	32.46333	32.75461	32.97077	33.09021	33.12976	33.77821	34.36353	34.57352	34.57128	34.22347	34.22126	34.30986	34.60204	34.82438	34.75658	34.51908	34.20105	33.72097	33.24582	33.09922	32.93419
33.50681	33.35033	32.96693	32.81186	32.41639	32.33039	31.59537	31.01489	30.83533	30.81785	30.78871	30.71435	30.62112	30.20197	30.20576	29.90544	29.90315	29.89021	30.16907	30.19240	30.17311	29.94748	29.38426	29.37087	29.19201	29.71058	30.41611	31.11925	32.07151	32.23714	32.58540	32.83814	33.05729	33.15479	33.75203	34.36873	34.57874	34.63925	34.63655	34.32053	34.66466	34.89478	34.83976	34.82160	34.73716	34.37520	33.80803	33.24579	32.94942	32.93416
33.35270	33.17043	32.89354	32.85380	32.29930	31.84716	31.50041	31.01469	30.99064	30.80200	30.78853	30.50879	30.22825	30.11451	29.86741	29.86545	29.93825	30.19922	30.38219	30.32828	30.19279	30.12938	30.03294	29.52174	29.59498	30.37000	30.70604	31.71228	32.04523	32.23897	32.61340	32.69176	33.09822	33.18673	34.18325	34.61338	34.70826	34.70602	34.81314	34.88933	34.95068	35.08953	35.11526	35.01178	34.93539	34.49046	34.33693	33.73517	33.22581	32.99659
33.35246	33.17020	32.98492	32.46252	32.32841	31.86469	31.79903	31.42751	31.01211	30.83292	30.70648	30.68179	30.35452	30.34572	30.25211	30.25013	30.89832	30.84783	31.09549	31.09306	30.50244	30.45331	30.18428	30.15508	30.25445	30.58623	30.69532	31.67874	32.04512	32.23886	32.61329	32.69258	33.09811	33.38192	34.27034	34.68594	34.80196	34.97638	35.04688	35.62777	35.57346	35.79898	35.74368	35.74248	35.09118	34.93265	34.34058	33.85532	33.68358	33.06426
33.36213	33.17042	32.98468	32.57353	32.45977	32.32610	31.86199	31.62024	31.20649	31.01772	30.85982	30.84205	30.86684	30.86487	30.87993	31.42099	31.65412	31.63576	31.47356	31.26526	30.98091	30.81327	30.67980	30.20207	30.21907	30.28839	30.58416	31.20049	31.99753	32.20052	32.28143	32.69247	33.30726	33.65155	34.40504	34.73928	34.95800	35.62822	35.69446	36.64719	36.64267	36.58873	36.51754	36.16579	35.79897	35.00813	34.61201	33.92989	33.68941	33.45432
33.21677	33.12950	32.97572	32.62754	32.56845	32.43649	32.17455	31.62004	31.53127	31.19573	31.02734	30.97911	30.97671	31.65586	31.86646	31.86942	31.84603	31.84355	31.62318	31.57933	31.21767	30.94930	30.91984	30.69755	30.19843	30.24633	30.30030	31.16050	31.39362	32.06735	32.21793	32.60152	33.35717	33.90242	34.25325	34.73919	35.60988	35.68544	36.64423	36.74925	37.00026	36.87829	37.26541	36.85448	36.15484	35.71359	34.89003	34.48198	33.68939	33.56609
33.16409	32.91852	32.72059	32.66533	32.62477	32.59366	32.31763	31.66543	31.53807	31.18632	31.02716	31.06297	31.65771	31.87400	31.87152	31.86420	31.86682	31.86434	31.86230	31.78516	31.71810	31.62517	30.98728	30.94634	30.75146	30.27537	30.47758	30.84737	31.17225	31.41210	31.57092	32.34854	33.04667	33.90232	34.16597	34.89813	35.68762	36.24432	36.70449	36.79564	37.00018	37.40376	37.26869	36.89246	36.53537	35.81631	35.49268	34.50111	34.06330	33.54093
32.69356	32.69102	32.68890	32.69022	33.10693	32.81266	32.52593	32.12478	31.52013	31.18613	31.18371	31.32893	31.65772	31.77466	31.78578	31.83610	31.86665	31.86418	32.22850	32.17917	31.83839	31.62503	31.03696	31.02648	31.02463	30.80840	30.75486	30.75248	30.87372	31.16977	31.40956	31.69317	32.97903	33.87287	34.16468	34.87847	35.64147	36.00426	36.24143	36.70208	36.78223	37.03983	36.92156	36.82089	36.46339	35.91401	35.43916	34.44413	34.04091	33.12294
31.12187	31.11948	32.19604	32.59541	32.56812	32.52825	32.12666	31.52235	31.18797	31.17742	31.17500	31.12325	31.25880	31.47702	31.60436	31.77502	31.82497	31.80963	31.75207	31.84032	31.62731	31.60434	31.02876	30.94258	30.72425	30.73572	30.73377	30.74015	30.74623	30.89568	31.20916	31.58013	32.23824	32.97681	33.87026	34.13305	34.84518	35.58783	35.68270	35.72648	36.27094	36.57929	36.82369	36.46572	35.91671	35.44143	34.45249	34.11158	33.51384	33.11023
28.50099	28.49878	29.97972	30.78422	30.92354	30.92155	30.44155	29.94079	29.91234	29.91039	29.89933	29.92576	30.27893	30.29198	30.63288	31.42541	31.42300	31.21977	31.19220	31.27958	31.27754	30.60365	30.34320	30.25881	30.31242	29.93184	29.93178	30.05543	30.13024	30.57970	30.80780	31.05861	31.40230	32.07100	32.64804	32.82803	33.21154	33.52591	33.56139	34.28427	34.24060	35.52908	35.43945	34.96591	34.36050	33.95477	33.68911	33.46117	32.99125	32.35155
20.54683	20.51505	23.29296	23.23940	22.73627	22.61778	21.96971	21.74900	21.92804	22.08669	22.90228	23.86091	25.76804	27.15819	28.54939	28.54752	28.27316	28.25959	28.25766	28.20011	28.11533	27.90845	27.90652	26.73419	26.27458	26.27252	26.81864	27.04426	27.06943	27.08565	26.66659	26.66472	27.07172	27.07005	27.27712	27.43988	27.66024	27.82320	29.35347	30.82047	32.11815	32.61322	32.45141	32.31838	30.85107	29.76293	29.04045	28.89596	28.78904	28.61443
12.12621	12.11941	12.11851	11.63757	11.18919	10.82125	10.88595	10.96767	11.45209	12.57334	14.17144	15.80528	18.18429	20.60033	22.24744	22.24579	20.56245	19.33489	19.00678	18.88868	18.75245	18.23379	17.56878	16.50541	16.24071	15.94635	15.89615	15.87871	15.31084	14.53437	14.57879	15.17784	15.41109	16.09301	16.49769	16.96280	18.04056	20.10282	22.99456	25.04006	27.43596	27.61356	27.41214	25.35963	23.36793	21.84706	20.41135	19.57270	18.87639	17.79663
5.725191	5.337986	5.154583	5.165052	4.997233	4.996881	5.506695	5.821579	6.383169	7.189016	8.332528	10.05928	11.89036	11.88948	11.58529	9.661717	9.090398	8.965569	8.964916	8.944709	8.698332	8.188414	8.152705	7.572935	7.540287	7.190331	7.189805	6.624080	6.629727	6.630426	6.862517	7.154865	7.432181	7.502341	7.731435	8.613053	10.43511	12.36864	14.34766	16.87595	18.41804	18.22315	17.60621	15.10210	11.98088	9.893326	8.983830	8.293747	7.691036	6.629139
3.651246	3.650999	3.647298	3.633788	3.633543	3.639098	3.833900	3.923330	3.995548	4.817651	5.438511	5.648158	5.653880	5.122179	4.928074	4.955767	4.858839	4.858505	4.858171	4.691383	4.669382	4.675954	4.675630	4.291688	4.274429	4.195635	4.192284	4.193174	4.201842	4.213614	4.356317	4.484006	4.483695	4.483384	4.667731	5.366586	6.067744	7.406901	8.121561	8.972007	8.971339	7.964982	6.207101	4.864858	4.664117	4.550862	4.434726	4.216724	4.190633	4.185870
3.262728	3.262511	3.261117	3.338597	3.337272	3.364192	3.363966	3.363740	3.382596	3.475806	3.732687	3.741385	3.647419	3.624762	3.577944	3.576763	3.550375	3.508746	3.508511	3.612840	3.617308	3.535842	3.535609	3.526657	3.540881	3.540643	3.541113	3.540877	3.551950	3.680937	3.678097	3.562430	3.544519	3.543069	3.542830	3.820311	4.329185	4.337838	4.344303	4.285631	3.722765	3.708745	3.775624	4.007712	4.010974	3.774956	3.764568	3.764315	3.776908	3.776655
3.126335	3.124951	3.087537	3.087333	3.089956	3.158805	3.158360	3.009710	3.017757	3.101897	3.110322	3.161882	3.296253	3.308180	3.461333	3.458037	3.174853	3.186422	3.215529	3.215317	3.255725	3.277463	3.353103	3.361886	3.361663	3.356727	3.356505	3.302860	3.302407	3.352967	3.352742	3.285493	3.235011	3.234797	3.337921	3.330865	3.330643	3.330421	3.334912	3.376610	3.485783	3.510090	3.512920	3.517850	3.504653	3.487212	3.400593	3.384881	3.384656	3.252417
2.816916	2.896953	2.946840	2.947352	2.922987	2.919342	2.891616	2.897552	2.940126	2.995161	3.024302	3.076642	3.069844	3.135589	3.135381	2.941973	3.008913	3.060626	3.105197	3.111892	3.215144	3.236233	3.253259	3.200684	3.105666	3.117004	3.116799	3.116595	3.107909	3.107704	3.107499	3.109650	3.145784	3.231394	3.230618	3.330909	3.330688	3.249534	3.246961	3.253814	3.266251	3.218779	3.295083	3.356826	3.356602	3.319984	3.297395	3.235236	3.162340	3.138562
2.814123	2.857112	2.866813	2.866625	2.870910	2.870173	2.877754	2.878508	2.878320	2.950325	2.983696	2.976904	2.973647	2.968276	2.933488	2.938005	2.942052	2.962352	2.970716	3.105032	3.103716	3.187882	3.190733	3.060370	2.991935	2.999041	2.998846	3.108152	3.105121	3.034270	3.035248	2.997147	2.996951	3.141140	3.140931	3.082947	3.072613	3.123309	3.123103	3.122823	3.060823	3.074997	3.095453	3.095252	3.095049	3.092963	3.211400	3.203883	3.157196	3.143789
2.831428	2.831241	2.852014	2.849393	2.864745	2.870757	2.877789	2.878543	2.847286	2.894181	2.950168	2.938670	2.970156	2.959598	2.933525	2.892400	2.900690	2.929617	2.969026	2.970558	2.998567	3.024122	3.023923	2.920607	2.897162	2.904275	2.998882	3.028914	3.034506	3.030066	2.973950	2.978232	2.978038	2.977844	3.079273	3.075917	3.072652	3.072450	3.014663	2.959296	2.971591	3.059541	3.087559	3.108014	3.095086	3.191093	3.204135	3.203217	3.156529	3.108927
2.845355	2.839282	2.831090	2.849428	2.866507	2.866318	2.878766	2.781911	2.797744	2.862371	2.905332	2.950009	2.980320	2.969998	2.892627	2.892435	2.900724	2.924303	2.936360	2.936170	2.916663	2.917255	2.917064	2.897384	2.900258	2.904309	2.998919	3.026125	3.021687	2.973240	2.973044	2.960009	2.961229	2.974818	3.010705	3.072512	3.069247	2.943334	2.949267	2.963210	2.981287	3.076072	3.112023	3.244030	3.231091	3.209100	3.203470	3.156778	3.079290	3.028698
2.855513	2.845202	2.868488	2.897814	2.897623	2.866354	2.806293	2.797956	2.805547	2.861462	2.905366	2.989735	2.987657	2.940476	2.923329	2.912784	2.918010	2.927164	2.934040	2.916891	2.917481	2.917290	2.928641	2.930336	2.899586	2.899396	2.979714	2.979518	2.946579	2.945208	2.767537	2.809415	2.926383	2.946702	2.960287	2.968574	2.968380	2.944077	2.969565	2.972905	3.073242	3.155300	3.248052	3.250320	3.235733	3.209141	3.146701	3.126936	3.077681	3.028737
2.916469	2.910627	2.922765	2.916687	2.908020	2.861212	2.835520	2.822392	2.837744	2.851369	2.966270	2.987886	2.980392	2.963242	2.923365	2.912819	2.912628	2.917855	2.915940	2.915749	2.915792	2.917325	2.919020	2.897453	2.899149	2.889066	2.883226	2.883038	2.846659	2.767750	2.767569	2.808742	2.824610	2.824428	2.946543	2.954831	2.954639	2.954446	2.979932	3.060284	3.060557	3.152274	3.179994	3.227382	3.213398	3.160849	3.144856	3.127449	3.080313	2.972564
2.956232	2.954309	2.948467	2.922609	2.869910	2.882280	2.843323	2.843140	2.851587	2.875567	2.963480	2.970497	2.957587	2.917705	2.874380	2.887990	2.899877	2.899922	2.908211	2.910611	2.915827	2.917521	2.924397	2.897488	2.897299	2.889101	2.888914	2.888726	2.847636	2.769902	2.769721	2.827419	2.827236	2.827053	2.849496	2.900985	2.954675	2.954482	2.954289	2.962811	2.929904	2.930421	3.027235	3.027745	3.027547	3.095088	3.144896	3.092102	2.973385	2.985205
2.971024	2.965647	2.959333	2.948310	2.927397	2.881530	2.877887	2.844270	2.844085	2.864300	2.954333	2.953195	2.874791	2.864250	2.866409	2.874224	2.887837	2.804848	2.773861	2.778626	2.915863	2.917556	2.924432	2.926832	2.905954	2.902230	2.902042	2.893236	2.891399	2.886042	2.835879	2.835697	2.827270	2.849483	2.888916	2.900785	2.900831	2.954519	2.954326	2.954130	2.922165	2.926306	2.933185	2.926835	2.926644	3.020555	3.089270	3.084500	3.068496	3.033882
3.047063	3.012316	2.993912	2.948345	2.920840	2.920650	2.879019	2.872083	2.849063	2.864805	2.933187	2.884197	2.874826	2.856279	2.847615	2.847425	2.798164	2.768657	2.773893	2.775597	2.775415	2.912411	2.923525	2.926868	2.921505	2.902265	2.902077	2.900240	2.891434	2.891247	2.838503	2.856221	2.871148	2.889142	2.907900	2.907710	2.913174	2.954556	2.954363	2.931781	2.918757	2.927991	2.924938	2.926870	2.926678	3.024596	3.090958	3.090756	3.073275	3.061028
2.994661	2.987553	2.942451	2.921065	2.920875	2.920685	2.920491	2.920301	2.916815	2.914507	2.884894	2.880229	2.856502	2.851606	2.792436	2.685278	2.701586	2.705180	2.706654	2.774217	2.774035	2.810700	2.909439	2.911133	2.895427	2.902300	2.902112	2.893305	2.893118	2.840446	2.840260	2.871365	2.871181	2.908129	2.907936	2.907746	2.954549	2.954592	2.932011	2.918041	2.917071	2.910556	2.915786	2.924784	2.961139	3.022513	3.025596	3.022102	3.021905	3.061065
2.941147	2.940951	2.906845	2.904773	2.904584	2.920720	2.920526	2.920336	2.916850	2.916661	2.888460	2.864731	2.825473	2.811325	2.796238	2.703517	2.705384	2.706859	2.706685	2.884640	2.886096	2.860039	2.862915	2.874799	2.876496	2.823030	2.823084	2.822902	2.826874	2.840480	2.853683	2.855619	2.855435	2.908165	2.907971	2.949125	2.948933	2.932238	2.918269	2.900855	2.905832	2.905880	2.910403	2.916574	2.957170	2.962143	3.020469	3.016976	3.016780	3.016580
2.932944	2.901656	2.727490	2.761936	2.768036	2.792187	2.824810	2.824628	2.824445	2.874324	2.874137	2.871122	2.838692	2.836782	2.814165	2.763941	2.724798	2.724625	2.884863	2.884675	2.886131	2.885943	2.864674	2.874834	2.874647	2.823298	2.823117	2.829293	2.832559	2.856025	2.878240	2.878055	2.877869	2.907109	2.908007	2.907818	2.926576	2.918495	2.918305	2.918112	2.893856	2.905680	2.910438	2.922969	2.922777	2.962179	2.975756	2.994495	2.999608	3.014896
2.901884	2.742462	2.742285	2.742108	2.742402	2.747167	2.784974	2.810693	2.817416	2.819353	2.871347	2.845266	2.838726	2.836815	2.814199	2.780218	2.782864	2.779861	2.812768	2.886358	2.886166	2.885978	2.885790	2.871808	2.874682	2.883674	2.823150	2.832773	2.939459	2.987282	2.898955	2.878088	2.869425	2.869240	2.904597	2.907853	2.911109	2.914365	2.914176	2.912259	2.905903	2.905715	2.914006	2.913818	2.913625	2.953028	2.962023	2.973009	2.991276	2.999681
2.758465	2.758281	2.737374	2.737197	2.739374	2.740138	2.743252	2.810726	2.810544	2.815855	2.763886	2.819722	2.838525	2.838576	2.816116	2.780249	2.780071	2.797455	2.812801	2.893692	2.889262	2.886013	2.885825	2.871843	2.871656	2.871465	2.868924	2.871798	2.871612	2.917962	2.924360	2.893151	2.869460	2.869274	2.866729	2.904444	2.907700	2.910956	2.912489	2.907305	2.907116	2.905751	2.905563	2.905374	2.891050	2.893217	2.913285	2.958806	2.972382	2.996185
2.765408	2.758314	2.737406	2.737230	2.737053	2.736876	2.736694	2.806993	2.807517	2.762450	2.726256	2.757145	2.819573	2.821509	2.824623	2.824437	2.861507	2.861322	2.861137	2.812652	2.843514	2.889109	2.872064	2.832216	2.871691	2.869145	2.868959	2.868772	2.871647	2.876631	2.924396	2.893186	2.869494	2.863187	2.864719	2.903301	2.904291	2.907547	2.910802	2.917673	2.905974	2.891420	2.891232	2.891044	2.890850	2.890898	2.904605	2.925180	2.955117	2.968688
2.906863	2.775376	2.761066	2.740321	2.737085	2.732672	2.784615	2.793612	2.793661	2.727876	2.727700	2.731756	2.777634	2.830957	2.857445	2.872234	2.928675	2.861356	2.830118	2.831583	2.843547	2.868446	2.869274	2.871913	2.871726	2.871535	2.869230	2.869043	2.876853	2.882788	2.886043	2.858178	2.863407	2.863222	2.863031	2.866216	2.882477	2.904138	2.910839	2.910644	2.898238	2.891456	2.810342	2.810159	2.890886	2.890934	2.893336	2.904453	2.933631	2.935556
2.906898	2.896338	2.771463	2.754567	2.741446	2.767567	2.767381	2.783286	2.728084	2.734969	2.737617	2.764035	2.831174	2.859389	2.872460	2.922312	2.928711	2.830334	2.848983	2.849977	2.892913	3.033124	3.025628	3.025430	2.871761	2.888520	2.886451	2.898081	2.905420	2.894888	2.882631	2.872104	2.853102	2.806393	2.804484	2.815507	2.906702	2.940026	2.973554	2.973356	2.910491	2.898557	2.898369	2.906658	2.896338	2.893560	2.893372	2.913839	2.914590	2.930882
2.892803	2.887902	2.786033	2.752492	2.752313	2.744754	2.747630	2.764395	2.757854	2.757678	2.760954	2.872975	2.872790	2.876212	2.893911	2.896542	2.887491	2.831779	2.850192	2.917524	2.980843	3.025495	3.054149	3.051833	2.892747	2.888553	2.908898	2.913882	2.913694	2.903164	2.882901	2.872374	2.870305	2.859545	2.812833	2.851564	2.945664	2.985791	2.984656	2.984458	2.986150	2.985958	2.977761	3.038287	3.023954	3.014102	2.970870	2.913875	2.913685	2.835268
2.884132	2.777610	2.768252	2.752526	2.748026	2.747847	2.764841	2.768663	2.773427	2.769796	2.873201	2.873009	2.872824	2.879541	2.900065	2.901990	2.902743	2.921149	2.923315	2.943829	2.980878	3.025532	3.025337	3.000526	2.992799	2.987656	3.018498	3.018301	2.919379	2.893334	2.893143	2.886836	2.886650	2.886464	2.921588	2.946357	2.990491	3.111581	3.001136	2.986378	2.986185	2.985994	3.049118	3.189845	3.175501	3.022854	3.012222	2.913912	2.913722	2.879106
2.843487	2.776702	2.768286	2.752559	2.745471	2.747881	2.809775	2.813594	2.768517	2.773281	2.852519	2.873279	2.873094	2.872907	2.902219	2.907673	2.923723	2.923536	2.944053	2.981818	3.127542	3.025568	3.025373	3.017411	2.987893	2.987693	2.987499	2.957996	2.919414	2.895487	2.895766	2.895581	2.905753	3.002992	2.991261	3.029725	3.228973	3.228763	3.111416	2.985471	2.986221	3.049352	3.090013	3.082012	3.081805	3.028234	2.952114	2.922555	2.913758	2.879142
2.847765	2.836742	2.768320	2.741919	2.741740	2.745326	2.809808	2.813627	2.768549	2.768371	2.852788	2.873313	2.873128	2.890359	2.895820	2.918767	2.923757	2.923570	2.982046	3.053607	3.085472	3.052497	3.022820	3.012269	2.975926	2.975725	2.952104	2.952859	2.957376	2.921379	2.918208	2.958745	2.992874	3.003026	3.046436	3.258922	3.251411	3.225508	3.108159	2.982211	2.987185	3.021438	3.013372	3.013175	2.959598	2.959407	2.938557	2.938368	2.929807	2.895190
2.847800	2.842424	2.748482	2.745716	2.745538	2.751241	2.768937	2.768760	2.768581	2.847830	2.873540	2.873348	2.886575	2.901923	2.908641	2.923979	2.923790	2.965095	3.004667	3.045878	3.047791	3.023052	2.962487	2.939939	2.939747	2.946447	2.946967	2.950777	2.952705	2.971406	2.997335	2.986271	2.997599	3.046672	3.087338	3.144836	3.166775	3.101102	2.975147	2.974948	2.962985	2.962793	2.963469	2.923672	2.923476	2.923288	2.938593	2.938639	2.938449	2.929647
2.889460	2.870258	2.809756	2.809574	2.778299	2.757391	2.761677	2.768792	2.848048	2.847865	2.847680	2.812957	2.848630	2.901958	2.913854	2.927466	2.961791	2.971954	3.004703	3.004508	3.006424	3.009288	3.009094	2.945152	2.942372	2.945234	2.946768	2.946811	2.952740	2.970265	2.971243	2.977407	2.994450	3.024337	3.070662	3.070462	3.063438	2.992604	2.975183	2.963214	2.954781	2.954590	2.921307	2.849662	2.849473	2.909550	2.923135	2.938676	2.945313	2.945117
2.926083	2.897063	2.877868	2.815489	2.815307	2.782621	2.782435	2.840974	2.846436	2.847899	2.808002	2.807814	2.812810	2.896813	2.901806	2.927500	2.972181	2.971990	2.980583	2.980389	2.980189	3.009324	3.009130	2.994346	2.944997	2.946288	2.946803	2.946847	2.938983	2.958233	2.970102	2.988325	2.988131	3.024374	3.024171	3.023975	3.027783	3.046755	3.095810	3.083830	2.978163	2.960747	2.921182	2.850551	2.852950	2.852768	2.909633	2.945539	2.960841	2.985949
3.042666	2.935329	2.890216	2.888302	2.879883	2.904980	2.950006	2.939451	2.856366	2.846286	2.808035	2.807847	2.813784	2.896847	2.903016	2.930359	2.980687	2.976967	2.980618	2.980425	2.980225	3.009360	3.009166	3.004267	2.994188	2.969449	2.969492	2.953002	2.969991	2.969800	3.058067	3.092961	3.092760	3.024410	3.024208	3.028013	3.057111	3.064022	3.058879	3.003548	2.970627	2.924851	2.924427	2.922912	2.918417	2.909857	2.909668	2.961068	2.960877	2.980099
3.047706	3.025036	2.948580	2.914251	2.905911	2.951655	2.950043	2.939488	2.840858	2.841851	2.847782	2.853707	2.885070	2.930856	2.930589	2.937216	2.986839	2.987434	2.983713	2.983520	3.009591	3.009397	3.012026	3.011833	3.005755	3.077986	3.089553	3.084180	3.082098	3.081898	3.080514	3.076315	3.076115	3.024212	3.024245	3.028050	3.055265	3.068061	3.063860	3.008528	2.975606	2.938539	2.938351	2.938161	2.929355	2.918501	2.954467	2.954277	2.954086	2.931746
3.025277	3.011249	2.985859	2.971788	2.951886	2.950280	2.939716	2.841078	2.840893	2.841885	2.848758	2.854212	2.878271	2.898327	2.899553	2.939603	2.991190	2.987470	2.983749	2.985673	3.024215	3.038608	3.041239	3.041046	3.127554	3.239832	3.239622	3.215110	3.077665	3.062404	2.980082	2.986715	2.986522	2.986331	3.024046	3.044369	3.068297	3.068099	3.067899	3.012567	2.989978	2.970840	2.970650	2.938197	2.938000	2.954695	2.942028	2.933834	2.801987	2.809334
3.011724	3.011285	2.985895	2.971826	2.950512	2.929588	2.874115	2.828411	2.709833	2.712953	2.781298	2.845612	2.854133	2.827505	2.856432	2.892330	2.935919	2.987505	2.987314	3.024453	3.038837	3.038643	3.174732	3.203853	3.206934	3.207104	3.215361	3.200334	3.062644	2.988306	2.980118	2.986751	2.987970	2.987779	3.024082	3.044406	3.068335	3.068137	3.048986	3.048780	3.012408	2.970876	2.955185	2.950288	2.941145	2.940956	2.890835	2.795536	2.800299	2.801834
3.014347	3.011557	2.985932	2.951682	2.921179	2.888806	2.840721	2.729995	2.700457	2.709692	2.709517	2.775964	2.788488	2.826361	2.832297	2.837284	2.839299	2.987540	3.085082	3.099468	3.099261	3.174974	3.266202	3.219181	3.206974	3.198521	3.194231	3.171603	3.136988	2.988343	2.980154	2.988198	2.988006	2.998639	3.036356	3.073748	3.068372	3.068175	3.049023	3.048818	3.034839	2.970912	2.955221	2.949617	2.948948	2.928939	2.928749	2.890214	2.804408	2.804221
3.029786	3.003128	2.980325	2.921405	2.891384	2.845654	2.802437	2.730027	2.700489	2.704078	2.709548	2.771528	2.788521	2.829687	2.832330	2.837786	2.903193	3.089081	3.089824	3.094564	3.175217	3.266453	3.266007	3.218044	3.198779	3.185857	3.185649	3.156907	3.069779	2.979920	2.945324	2.973842	3.016748	3.036595	3.296640	3.289129	3.087366	3.068213	3.049061	3.035073	3.002145	2.992579	2.973657	2.971347	2.966676	2.965074	2.928314	2.928127	2.841859	2.821469
3.020652	2.982673	2.954442	2.920102	2.846499	2.835324	2.801061	2.762879	2.700521	2.705287	2.709580	2.788730	2.807454	2.832541	2.865628	2.903413	2.982300	3.038281	3.089861	3.206455	3.261766	3.258730	3.211938	3.199028	3.198819	3.185897	3.040818	3.040621	3.040425	3.042581	3.008224	3.014857	3.071316	3.260710	3.285941	3.285725	3.087404	3.087205	3.058041	3.028866	3.014889	3.013285	3.090818	3.088499	3.039352	2.979270	2.928350	2.927457	2.837186	2.821502
2.969087	2.956787	2.930673	2.863413	2.850839	2.835359	2.801095	2.799186	2.774961	2.712609	2.720196	2.799198	2.858029	2.865842	2.916341	2.952398	3.007444	3.090095	3.143397	3.143194	3.177492	3.179402	3.179198	3.122065	3.030361	3.031805	3.064381	3.048187	3.116965	3.059864	3.082007	3.081811	3.086785	3.253458	3.253235	3.127210	3.094266	3.096185	3.078678	3.061637	3.060027	3.077877	3.077678	3.034419	2.979498	2.932811	2.928386	2.841639	2.813440	2.813251
2.957025	2.930900	2.865042	2.802652	2.792128	2.816134	2.814216	2.818974	2.811266	2.811086	2.818664	2.839195	2.854770	2.900406	2.952629	3.007672	3.020818	3.084486	3.084289	3.084251	3.115102	3.129012	3.042939	3.042746	3.046314	3.070258	3.090288	3.179293	3.179087	3.111631	3.081335	3.081138	3.190867	3.193167	3.192949	3.110014	3.077465	3.077268	3.078716	3.078507	3.060888	3.060690	3.034654	2.972451	2.929590	2.929403	2.929214	2.929027	2.846197	2.845065
2.939834	2.934767	2.863348	2.852797	2.816351	2.816168	2.820915	2.819007	2.818825	2.818645	2.839422	2.839229	2.842501	2.889151	2.930557	2.963159	2.971433	2.979874	2.991370	3.075660	3.089018	3.035641	3.042974	3.059716	3.094023	3.141251	3.173585	3.179333	3.179127	3.111669	3.082622	3.088071	3.077127	3.126920	3.118489	3.077699	3.077502	3.077305	3.071459	3.067957	3.064926	3.045224	2.964068	2.895374	2.899886	2.938616	2.952203	2.979565	2.983609	2.970700
2.943935	2.940279	2.870670	2.863199	2.863015	2.891977	2.891780	2.874319	2.818859	2.818678	2.818731	2.839263	2.838611	2.872960	2.887826	2.890687	2.898968	2.898784	2.980894	2.992859	2.997596	3.014498	3.059944	3.094256	3.194114	3.179237	3.171507	3.154365	3.164509	3.117118	3.082659	3.082462	3.086810	3.086613	3.119938	3.118325	3.112008	3.094099	3.080265	3.073164	3.067796	3.047850	2.966222	2.900115	2.914274	2.962311	2.984027	3.085429	3.178204	3.154949
2.944205	2.943770	2.931190	2.897794	2.897608	2.892718	2.891815	2.874354	2.837893	2.818712	2.818530	2.838827	2.838645	2.838461	2.851602	2.851410	2.887479	2.887295	2.939507	2.984266	2.997469	3.017033	3.040999	3.194358	3.186390	3.165868	3.165665	3.154405	3.114536	3.122566	3.122355	3.084223	3.086847	3.119404	3.119976	3.117892	3.112046	3.094137	3.080303	3.073201	3.062657	3.054780	2.994291	2.992015	2.964652	2.992019	3.091312	3.099242	3.167913	3.069563
3.061545	3.014199	3.004835	2.918566	2.908493	2.892753	2.874574	2.838110	2.818925	2.818745	2.818563	2.838861	2.838679	2.852133	2.851636	2.851444	2.937575	2.987445	3.003479	2.994178	2.993976	3.021470	3.021279	3.153239	3.146132	3.080365	3.083929	3.019913	3.024894	3.032932	3.072387	3.084260	3.085473	3.116777	3.116565	3.116754	3.112555	3.099116	3.076742	3.071516	3.062695	3.059053	3.000210	2.979581	2.991849	2.992130	3.091350	3.091152	3.069809	3.016228
3.061113	3.016614	3.004872	2.987397	2.918414	2.918224	2.897763	2.883827	2.847365	2.824891	2.845436	2.845243	2.852350	2.860866	2.860685	2.956375	3.006249	3.006998	3.006807	3.006613	3.037474	3.026461	3.016307	2.997135	3.002117	3.001913	3.004307	2.928535	2.934230	2.934042	3.001724	3.072228	3.085980	3.116815	3.120051	3.116791	3.111417	3.075256	3.075057	3.071554	3.061640	3.000674	2.979809	2.972727	2.977701	2.984806	2.985085	3.076163	3.083965	3.058509
3.061385	3.024642	2.996793	2.997541	2.987533	2.966135	2.961467	2.954694	2.982929	2.980386	2.845469	2.852564	2.872367	2.875240	2.900959	3.009535	3.054846	3.053475	3.044817	3.132644	3.042226	3.023440	3.016345	2.996936	2.996272	2.996068	2.924995	2.929276	2.933558	2.934076	2.941405	3.003451	3.086017	3.163401	3.160127	3.105774	3.072668	3.064238	3.059099	3.061877	2.978973	2.978783	2.973425	2.977939	2.984560	2.985312	3.031620	3.084200	3.086590	3.086381
3.061422	3.024914	3.011595	3.011403	3.011209	3.009369	3.027158	3.019441	2.980615	2.944148	2.845503	2.858710	2.872399	2.880453	2.928620	3.047554	3.080777	3.080581	3.072391	3.050625	3.039206	3.018300	3.011204	2.996973	2.996309	2.921923	2.921737	2.928840	2.929124	2.934111	2.933913	3.000428	3.115756	3.150033	3.114476	3.072903	2.976569	2.971440	2.971247	2.979201	2.984419	2.984230	2.996985	2.996794	2.989763	3.030910	3.030715	3.031464	3.086627	3.086418
3.035514	3.030121	3.032980	3.018352	3.018158	3.031869	3.023130	3.017128	2.944373	2.845721	2.805155	2.804966	2.860678	2.923431	2.971822	3.021692	3.090688	3.090492	3.080422	3.072230	3.050454	3.041867	3.014063	3.011048	2.996345	2.996140	2.926947	2.925034	2.929159	2.928971	2.952916	2.988940	3.047371	3.036593	3.010526	2.975855	2.940640	2.938729	2.938540	2.984647	2.984455	2.984265	2.985958	3.182153	3.181934	3.022007	3.021812	3.030560	3.041893	3.086455
3.030365	3.030157	3.029961	3.027887	3.033749	3.035362	3.023167	2.959045	2.907025	2.912245	2.858734	2.858541	2.891798	2.901015	2.932140	3.020130	3.074399	3.091469	3.157655	3.132042	3.110968	3.058992	3.016686	3.013907	3.012771	2.996177	2.954583	2.954393	2.936092	2.935904	2.952951	2.988976	3.045292	3.010769	3.010563	2.971893	2.936913	2.938765	2.919618	2.942844	2.984491	2.984301	2.984112	3.016652	3.016826	3.016634	3.021850	3.001319	3.018065	3.041723
2.937047	2.936848	2.966043	3.027924	3.027730	3.036174	3.035966	2.973126	2.972933	2.972743	3.035747	2.895469	2.901233	2.929255	2.981031	3.080979	3.091700	3.187242	3.184923	3.155374	3.122055	3.118717	3.063772	3.035271	3.013748	3.012602	2.999472	2.959836	2.936127	2.935939	2.952986	2.956248	2.986703	2.981495	2.981292	3.005702	3.005508	2.939819	2.937906	2.969430	2.973707	2.984337	2.969800	2.993726	3.005193	3.008059	2.904456	2.912036	3.012690	3.012487
2.937081	2.936882	2.936693	2.945672	3.038811	3.047256	3.060872	3.059031	3.038621	3.038426	3.035784	2.918722	2.922584	2.970898	3.079341	3.158725	3.189210	3.189007	3.187077	3.157527	3.157782	3.219710	3.211746	3.206838	3.117934	3.083376	3.016761	3.021973	3.023191	2.935974	2.942358	2.962867	2.992304	2.986470	3.010637	3.043196	3.038297	3.038102	3.011501	2.964763	2.964571	2.964381	2.965132	2.964940	2.964737	2.893074	2.903314	2.904307	3.011003	3.019344
2.940170	2.939970	2.958110	2.985579	3.160571	3.160367	3.160151	3.093543	3.091697	3.058688	3.048512	3.011948	2.964069	3.050620	3.138499	3.162459	3.186428	3.187319	3.138778	3.158035	3.180258	3.195586	3.211785	3.209464	3.202593	3.093603	3.086038	3.023421	3.024168	2.942592	2.942393	2.999587	2.999394	3.024519	3.015612	3.043234	3.042333	3.034613	3.011539	2.821758	2.883615	2.936848	2.937602	2.937412	2.886235	2.895460	2.903348	2.969788	3.011039	3.027989
2.961519	2.961319	2.985331	3.158461	3.160609	3.160405	3.160188	3.146164	3.103250	3.103052	3.077822	3.066202	3.066008	3.134894	3.134694	3.160382	3.158063	3.157861	3.131764	3.154620	3.171666	3.180091	3.210099	3.208954	3.203809	3.203588	3.103317	3.042030	3.041838	3.022439	3.022233	3.058727	3.058530	3.067271	3.057107	3.046329	3.043077	3.042176	3.003429	2.883835	2.883650	2.937825	2.953395	2.901519	2.901323	3.044116	3.045800	3.018611	3.017174	3.028024
3.087765	3.082150	3.017907	3.107834	3.158297	3.158093	3.144051	3.146201	3.107986	3.099151	3.101067	3.152677	3.207678	3.206295	3.159462	3.146083	3.143999	3.145912	3.131802	3.139122	3.171704	3.201996	3.217896	3.208993	3.208785	3.208564	3.181997	3.057582	3.038891	3.033055	3.063425	3.220169	3.223721	3.190753	3.131912	3.076226	3.058634	3.042920	3.035903	3.004671	2.932885	2.953617	2.953430	2.953241	3.089139	3.099436	3.110753	3.054816	3.023863	3.028127
3.077465	3.051321	3.051124	3.053984	3.141939	3.136551	3.144089	3.116613	3.119703	3.119506	3.205685	3.213327	3.211242	3.206334	3.181951	3.146122	3.145918	3.120052	3.131840	3.139159	3.202239	3.202034	3.236920	3.209033	3.208824	3.223648	3.223443	3.176655	3.169872	3.353296	3.331269	3.223971	3.223762	3.190792	3.131949	3.080025	3.076068	3.068819	3.050755	3.026416	3.026221	3.010519	3.027260	3.099416	3.099202	3.115449	3.165289	3.125714	3.088329	3.115141
3.025631	3.024954	3.050690	3.052375	3.053826	3.120146	3.127215	3.129920	3.136631	3.205930	3.205723	3.205503	3.202009	3.189713	3.164473	3.142675	3.136597	3.136398	3.138783	3.139196	3.138981	3.185384	3.180480	3.176282	3.176077	3.223686	3.204503	3.185319	3.178535	3.235178	3.229548	3.224011	3.191036	3.132203	3.131987	3.131786	3.143656	3.108981	3.099378	3.085763	3.085565	3.125713	3.142745	3.142543	3.142327	3.171413	3.171208	3.171242	3.174799	3.209897
3.018854	3.013459	3.019608	3.021296	3.022750	3.061419	3.127252	3.128782	3.129854	3.167667	3.176391	3.176173	3.184666	3.182805	3.168271	3.164294	3.161505	3.158719	3.139526	3.132183	3.131968	3.131766	3.142004	3.141804	3.164036	3.185763	3.187912	3.187708	3.178574	3.237803	3.234994	3.191282	3.175554	3.175352	3.175368	3.132059	3.147141	3.190040	3.181293	3.123565	3.123363	3.142984	3.155952	3.155750	3.158980	3.178978	3.173364	3.173162	3.200515	3.261443
3.010244	2.987561	2.993711	2.995402	3.021140	3.045060	3.053493	3.101686	3.102426	3.102229	3.176429	3.183495	3.183046	3.182842	3.277811	3.294161	3.288460	3.163927	3.141290	3.132221	3.124720	3.124518	3.124320	3.141842	3.171911	3.205544	3.202757	3.192916	3.379508	3.368946	3.240679	3.227541	3.182492	3.175391	3.175172	3.185312	3.187068	3.177383	3.169811	3.149457	3.140636	3.127512	3.133898	3.155788	3.159018	3.200166	3.194316	3.197317	3.208315	3.208095
2.995787	2.995582	2.995625	2.995436	3.043563	3.043368	3.044887	3.068889	3.102463	3.119651	3.144330	3.155891	3.183083	3.286518	3.300304	3.292322	3.274839	3.160664	3.160464	3.153211	3.132043	3.124556	3.140435	3.166044	3.192336	3.211623	3.202795	3.197655	3.362924	3.351348	3.351114	3.235341	3.208400	3.208195	3.207973	3.181433	3.184443	3.172172	3.150889	3.142053	3.127749	3.127551	3.133936	3.150888	3.200407	3.213607	3.222015	3.214052	3.213846	3.243686
3.007926	2.995852	3.000123	3.126133	3.134626	3.045132	3.062206	3.101761	3.109548	3.139164	3.145776	3.150495	3.183120	3.309013	3.300344	3.254367	3.204075	3.181423	3.163556	3.163353	3.156087	3.152594	3.173188	3.179890	3.182974	3.192155	3.197896	3.193697	3.280154	3.362747	3.326294	3.247134	3.235172	3.215134	3.202372	3.169403	3.151959	3.151131	3.142309	3.127989	3.127788	3.127589	3.127391	3.147480	3.192312	3.224846	3.224640	3.224437	3.248493	3.363664
3.121643	3.121429	3.122168	3.135801	3.135602	3.134461	3.126729	3.105791	3.109585	3.131234	3.151216	3.183827	3.309266	3.309053	3.276482	3.262160	3.254196	3.253989	3.225755	3.225547	3.218275	3.175073	3.173226	3.173024	3.172820	3.170875	3.170673	3.189974	3.262940	3.262731	3.257335	3.254073	3.235212	3.215174	3.148954	2.990114	3.114067	3.116689	3.118605	3.135314	3.193716	3.163820	3.147721	3.171499	3.195406	3.242518	3.299164	3.354628	3.386747	3.433018
3.219416	3.132738	3.132538	3.132341	3.145739	3.144833	3.151567	3.151367	3.150258	3.160614	3.210521	3.409875	3.399610	3.309093	3.282973	3.274289	3.259169	3.254029	3.248182	3.247971	3.215025	3.161392	3.133572	3.109209	3.114178	3.113964	3.170712	3.173092	3.197046	3.197245	3.197022	3.225112	3.218004	3.157437	2.947228	2.947041	2.989962	3.118843	3.125224	3.135352	3.171348	3.181490	3.195865	3.195662	3.239232	3.423465	3.422070	3.421853	3.462580	3.462340
3.219455	3.132774	3.132574	3.132377	3.145775	3.162860	3.185895	3.188515	3.188313	3.295437	3.524650	3.419344	3.408290	3.338500	3.274791	3.271510	3.266365	3.248430	3.246108	3.214818	3.167979	3.005498	3.115788	3.115590	3.115391	3.115176	3.171925	3.170546	3.159535	3.175963	3.175741	3.100495	3.111106	2.929819	2.949219	2.952481	3.000260	3.001797	3.125732	3.194626	3.194422	3.194222	3.214860	3.230322	3.251331	3.339000	3.413648	3.413431	3.405452	3.411001
3.122650	3.122435	3.132610	3.132179	3.145812	3.176519	3.188749	3.188550	3.302260	3.524925	3.518118	3.418917	3.407862	3.278797	3.271776	3.271550	3.267579	3.254108	3.189551	3.170352	3.170132	3.169928	3.169727	3.163154	3.162951	3.157799	3.171964	3.170584	3.179487	3.183523	3.183536	3.100533	3.029614	2.949454	2.952702	3.000482	3.006955	3.130906	3.177254	3.177035	3.194460	3.213219	3.213018	3.214693	3.230139	3.245054	3.293088	3.372128	3.388509	3.382866
3.122686	3.122471	3.125346	3.125149	3.144120	3.176555	3.188784	3.188586	3.302299	3.358414	3.419668	3.418489	3.324521	3.300757	3.274635	3.271589	3.259288	3.188827	3.192854	3.206744	3.206525	3.189640	3.189439	3.180607	3.178523	3.192111	3.190978	3.187013	3.194578	3.194372	3.155875	3.080731	3.078182	3.077988	3.045865	3.052250	3.077686	3.177497	3.177292	3.177073	3.176870	3.176669	3.173962	3.190447	3.219448	3.237262	3.249587	3.374050	3.392782	3.392547
3.164228	3.161896	3.125382	3.125186	3.144156	3.157576	3.185532	3.250695	3.302337	3.359159	3.362686	3.355875	3.352843	3.300797	3.272561	3.159354	3.173522	3.190040	3.206986	3.206782	3.206562	3.209646	3.214144	3.282991	3.258114	3.256007	3.268667	3.263287	3.200962	3.216498	3.163198	3.155714	3.140943	3.146148	3.085248	3.075330	3.075138	3.176360	3.177331	3.177112	3.166566	3.171537	3.172277	3.201220	3.218474	3.254460	3.503136	3.502678	3.392824	3.371918
3.502858	3.428380	3.255620	3.142512	3.126434	3.148668	3.185568	3.250732	3.288549	3.359199	3.361318	3.353098	3.352884	3.273044	3.160314	3.158217	3.173560	3.190078	3.207023	3.206819	3.209183	3.378400	3.378186	3.355532	3.330649	3.330417	3.302113	3.292161	3.283326	3.220531	3.292226	3.320262	3.320046	3.191647	3.170877	3.170675	3.163896	3.184389	3.223921	3.223697	3.176946	3.172515	3.196994	3.201257	3.254699	3.459000	3.455016	3.454798	3.384252	3.379316
3.490930	3.428423	3.253547	3.132687	3.090163	3.149516	3.234775	3.253587	3.294392	3.378484	3.378032	3.361124	3.328485	3.257686	3.255601	3.173801	3.174771	3.191717	3.207061	3.245704	3.373255	3.373038	3.378227	3.361313	3.361097	3.342674	3.316574	3.309368	3.303983	3.296958	3.320414	3.333461	3.345699	3.354652	3.385465	3.443028	3.442809	3.362653	3.362436	3.362201	3.326016	3.246984	3.251481	3.349512	3.400980	3.438050	3.455059	3.454840	3.388055	3.381238
3.378468	3.255441	3.161850	3.090391	3.111799	3.153778	3.262750	3.343789	3.339350	3.383456	3.383239	3.383004	3.382791	3.364727	3.282159	3.281931	3.183264	3.207299	3.339208	3.342986	3.377289	3.377072	3.372865	3.361354	3.361138	3.322932	3.323427	3.316311	3.316102	3.324517	3.344990	3.348304	3.354903	3.377116	3.385976	3.454584	3.461650	3.396536	3.385036	3.373288	3.373071	3.377558	3.378756	3.378539	3.357938	3.357727	3.437871	3.437654	3.390917	3.381280
3.179843	3.162326	3.162797	3.146608	3.153307	3.312316	3.395899	3.395686	3.415172	3.414960	3.478790	3.463521	3.459546	3.453453	3.376648	3.376412	3.402104	3.404236	3.343240	3.343026	3.342794	3.377112	3.375960	3.362335	3.361179	3.322972	3.316329	3.316351	3.316142	3.359059	3.358826	3.387708	3.371965	3.377626	3.380682	3.409225	3.407132	3.396576	3.385077	3.373329	3.373112	3.377599	3.378797	3.376151	3.375917	3.372650	3.437913	3.437696	3.437475	3.378501
3.214857	3.197340	3.182317	3.182121	3.392870	3.396175	3.395939	3.402769	3.624484	3.629420	3.566200	3.530957	3.526976	3.468877	3.456413	3.444900	3.409895	3.410853	3.348212	3.347998	3.344713	3.342620	3.372947	3.407262	3.361220	3.316107	3.315898	3.316390	3.350686	3.359100	3.383022	3.387984	3.388472	3.380956	3.392234	3.409265	3.402003	3.395681	3.382064	3.373370	3.373153	3.379050	3.383302	3.383086	3.382851	3.415382	3.414928	3.437738	3.431172	3.380893
3.244099	3.244816	3.296492	3.410495	3.410282	3.403257	3.403022	3.513444	3.519088	3.565533	3.554934	3.527243	3.524437	3.480862	3.456455	3.451517	3.436771	3.424462	3.419603	3.352030	3.347336	3.390469	3.400239	3.400023	3.344867	3.313563	3.315938	3.319954	3.321390	3.358264	3.390815	3.411937	3.411718	3.423485	3.423247	3.405782	3.402044	3.401831	3.391268	3.394558	3.395516	3.395305	3.383343	3.396058	3.397544	3.415424	3.356616	3.349905	3.343346	3.384460
3.421506	3.374569	3.380926	3.408805	3.406330	3.449980	3.499877	3.499656	3.499432	3.513039	3.515435	3.512607	3.478782	3.478557	3.454149	3.451559	3.436812	3.424504	3.419644	3.403881	3.399182	3.402611	3.400281	3.336433	3.336218	3.310080	3.176168	3.208615	3.339046	3.391091	3.452972	3.449936	3.411760	3.423525	3.423288	3.405822	3.405609	3.405396	3.510206	3.533221	3.485126	3.478094	3.623861	3.623624	3.397586	3.331490	3.331278	3.349945	3.349731	3.390847
3.421547	3.379303	3.391057	3.387560	3.453058	3.500163	3.499919	3.498994	3.494544	3.491506	3.488699	3.454120	3.391690	3.453470	3.453251	3.451601	3.368459	3.368247	3.407761	3.415004	3.402873	3.400539	3.334959	3.334748	3.310351	3.176402	3.209086	3.264115	3.410373	3.463120	3.453014	3.449978	3.449756	3.423331	3.423329	3.423110	3.422896	3.493227	3.510248	3.510004	3.635248	3.610817	3.601657	3.511631	3.330797	3.331529	3.332492	3.354686	3.354472	3.400758
3.391546	3.391311	3.391096	3.453315	3.497675	3.500205	3.499256	3.494810	3.492473	3.491549	3.454406	3.414413	3.391731	3.405129	3.453293	3.382097	3.381881	3.375801	3.416439	3.403624	3.400801	3.400581	3.357198	3.340895	3.355480	3.270663	3.268349	3.527828	3.519377	3.509757	3.499177	3.452369	3.421473	3.423607	3.438638	3.438420	3.482115	3.510516	3.510291	3.589762	3.571440	3.566748	3.511904	3.210720	3.328330	3.332744	3.354935	3.358720	3.434320	3.435256
3.395574	3.391350	3.453572	3.497937	3.497717	3.496789	3.499298	3.494853	3.494628	3.476738	3.440154	3.438270	3.438053	3.437832	3.465308	3.465066	3.468078	3.464810	3.508631	3.467622	3.458690	3.440341	3.358413	3.385082	3.384867	3.426066	3.494512	3.527871	3.517775	3.499466	3.495769	3.459692	3.423862	3.446666	3.446195	3.491301	3.522759	3.641630	3.631998	3.582995	3.574070	3.430745	3.366112	3.240687	3.333068	3.358713	3.379180	3.472023	3.472270	3.472028
3.457037	3.455241	3.597403	3.497979	3.497759	3.497066	3.500278	3.500059	3.486794	3.486574	3.487205	3.457580	3.457363	3.543545	3.543321	3.550501	3.550273	3.546529	3.508674	3.508448	3.462490	3.448148	3.369725	3.383837	3.426342	3.464085	3.494554	3.488695	3.480421	3.480525	3.480281	3.459734	3.463948	3.453372	3.503161	3.525841	3.677402	3.653655	3.636507	3.588678	3.534529	3.439480	3.368502	3.359977	3.359744	3.381785	3.472284	3.472065	3.468083	3.449278
3.534924	3.531391	3.531164	3.527422	3.497801	3.497576	3.480548	3.497620	3.511245	3.543870	3.624885	3.688580	3.680367	3.607316	3.607089	3.574732	3.550315	3.545163	3.517403	3.508491	3.508244	3.458052	3.390488	3.404596	3.446520	3.462012	3.461797	3.458524	3.444453	3.487144	3.487134	3.470814	3.479517	3.498278	3.588211	3.650080	3.668259	3.658163	3.647358	3.624225	3.544674	3.449624	3.377469	3.360016	3.359784	3.442306	3.473031	3.472108	3.468126	3.382124
3.542474	3.531902	3.529799	3.528403	3.498781	3.495616	3.526820	3.544598	3.577224	3.633140	3.691231	3.688625	3.680412	3.662659	3.612316	3.606879	3.574545	3.539337	3.538175	3.517220	3.480653	3.402715	3.402972	3.446078	3.446562	3.462053	3.461837	3.454573	3.452948	3.491178	3.498683	3.507388	3.507164	3.588036	3.636559	3.661633	3.661404	3.668073	3.657973	3.647146	3.554979	3.456478	3.383852	3.383638	3.377061	3.442192	3.474718	3.472856	3.471928	3.471685
3.543689	3.543441	3.531718	3.531496	3.552967	3.554447	3.554204	3.704323	3.833754	3.831636	3.822942	3.799908	3.680457	3.679985	3.662473	3.669022	3.613499	3.574363	3.539157	3.538929	3.517954	3.480941	3.456697	3.475027	3.474807	3.462093	3.461878	3.461658	3.461442	3.504370	3.505535	3.507430	3.588304	3.636389	3.636602	3.592675	3.592451	3.668118	3.667883	3.664103	3.629307	3.481977	3.456303	3.450911	3.444328	3.476862	3.475465	3.475247	3.550848	3.550597
3.557104	3.556856	3.579389	3.579169	3.585840	3.589073	3.704595	3.906664	3.833799	3.833559	3.831437	3.830315	3.801442	3.759741	3.760911	3.774148	3.774844	3.613316	3.601822	3.600502	3.600248	3.555113	3.489100	3.475068	3.474847	3.472492	3.472276	3.465151	3.504635	3.504412	3.505576	3.547161	3.561494	3.602682	3.602431	3.602201	3.670975	3.791483	3.795466	3.674482	3.632874	3.629123	3.554619	3.554391	3.557900	3.556502	3.546173	3.590758	3.590527	3.590273
3.597496	3.597250	3.743855	3.747083	3.938092	3.947981	4.024926	4.022559	3.920292	3.835333	3.833211	3.861474	3.903376	3.888573	3.888326	3.775134	3.774890	3.736023	3.610269	3.607455	3.600292	3.610859	3.541554	3.533821	3.557383	3.679718	3.584410	3.548936	3.556461	3.556703	3.507731	3.532636	3.594644	3.626911	3.680110	3.945545	3.945293	3.811022	3.810778	3.674526	3.663958	3.705036	3.628941	3.566813	3.566562	3.565164	3.591030	3.590803	3.590572	3.550685
3.757821	3.746478	3.881169	4.017574	4.042648	4.032770	4.028964	4.024721	4.006788	3.920092	3.861558	3.853542	3.902719	3.895662	3.895416	3.782691	3.774937	3.738416	3.616884	3.616653	3.618042	3.617811	3.691074	3.687555	3.680024	3.596585	3.585628	3.588684	3.596675	3.601984	3.524207	3.544416	3.586700	3.856439	3.859587	3.945596	3.945344	3.811068	3.810825	3.795292	3.708838	3.705082	3.627501	3.615130	3.614875	3.614647	3.591076	3.590849	3.513066	3.517517
4.010728	4.010450	4.075227	4.123137	4.120530	4.110645	4.080893	4.026648	4.008949	3.917176	3.907452	3.886119	3.895962	3.895711	3.643149	3.725840	3.750432	3.742452	3.695571	3.702610	3.702350	3.709395	3.707753	3.704702	3.682183	3.649116	3.592949	3.589432	3.596719	3.604844	3.524248	3.526613	3.696090	3.853668	3.832029	3.824973	3.791863	3.797730	3.771614	3.771348	3.708884	3.701754	3.629659	3.619797	3.618368	3.618140	3.602395	3.519439	3.512638	3.517560
4.090363	4.090077	4.173499	4.197567	4.188855	4.110696	4.084402	4.013246	3.924275	3.917224	3.900782	3.898776	3.896010	3.653788	3.653561	3.730577	3.757986	3.792308	3.792070	3.710634	3.740894	3.726339	3.802181	3.799830	3.721879	3.685723	3.670687	3.589476	3.589251	3.573817	3.573567	3.577572	3.678291	3.764338	3.825269	3.824551	3.784631	3.765797	3.771660	3.721378	3.714478	3.706965	3.701567	3.658782	3.655235	3.625700	3.606667	3.602213	3.554043	3.555516
4.202877	4.202580	4.216123	4.187708	4.185155	4.107053	3.852715	3.852475	3.924322	3.922667	3.917019	3.915013	3.911310	3.909416	3.860503	3.860229	3.825422	3.832457	3.802910	3.745659	3.740938	3.960063	3.945496	3.801989	3.782364	3.770829	3.675912	3.662030	3.589295	3.599393	3.592595	3.593780	3.604129	3.764385	3.835412	3.825069	3.798950	3.765843	3.721685	3.714760	3.714522	3.714290	3.706779	3.703959	3.667493	3.664210	3.654817	3.651299	3.646837	3.678928
4.206387	4.216446	4.188028	4.187761	4.107370	3.870152	3.856044	3.876730	4.000981	4.003163	4.002905	3.916790	3.916543	3.905733	3.858205	3.860277	3.832039	3.836023	3.802956	3.802714	3.960367	3.959173	3.874292	3.799786	3.784523	3.782142	3.762658	3.675720	3.634194	3.590019	3.601268	3.607852	3.607623	3.691955	3.836164	3.835917	3.809798	3.769881	3.708726	3.714569	3.714567	3.719736	3.719505	3.676250	3.675991	3.749891	3.705392	3.701871	3.692475	3.688765
4.214218	4.188353	4.188081	4.030099	3.879357	3.879110	3.889215	4.013485	4.003698	4.003211	4.012206	3.997608	3.935124	3.902028	3.773563	3.777754	3.785725	3.825701	3.835829	3.938239	3.937959	3.875520	3.674922	3.735142	3.789967	3.767168	3.757542	3.674175	3.583386	3.599686	3.602953	3.607894	3.607666	3.691999	3.778014	3.836434	3.809845	3.767110	3.763419	3.714614	3.720247	3.724947	3.683337	3.676294	3.851893	3.851650	3.735607	3.701917	3.701680	3.698675
4.188707	4.188406	4.027352	3.981709	3.950324	3.950072	4.013785	4.029099	4.017346	4.004660	3.991031	3.961354	3.902328	3.758609	3.764239	3.786011	3.824258	3.836114	3.918277	3.918025	3.875817	3.790926	3.735418	3.724626	3.784381	3.772378	3.678916	3.531924	3.593052	3.603250	3.608160	3.607937	3.640499	3.778329	3.778061	3.777349	3.774295	3.763707	3.709991	3.709964	3.720292	3.724991	3.724760	3.803936	3.837618	3.789103	3.735653	3.702668	3.702431	3.713675
4.072823	4.020624	3.971921	3.978708	3.954387	3.948946	3.983258	4.007802	3.995347	3.991339	3.961688	3.871504	3.758894	3.774606	3.788199	3.825954	3.876891	3.922560	3.919733	3.893885	3.803775	3.803063	3.780175	3.784670	3.784427	3.784158	3.598626	3.598398	3.602248	3.638273	3.641000	3.640774	3.774387	3.774150	3.773882	3.714974	3.590837	3.592257	3.592030	3.626276	3.709772	3.720105	3.749044	3.789660	3.789389	3.737429	3.737814	3.737579	3.746732	3.713721
4.020959	3.970113	3.971969	3.945770	3.940333	3.932811	3.925260	3.959603	3.959347	3.856809	3.801232	3.807999	3.812923	3.885281	3.885038	3.897665	3.919883	3.931992	3.921658	3.857479	3.857206	3.836230	3.827778	3.828346	3.828101	3.791948	3.795466	3.795224	3.792406	3.736717	3.735983	3.735750	3.778659	3.778422	3.778153	3.773686	3.714787	3.626570	3.626339	3.626084	3.674147	3.714777	3.714074	3.734529	3.710123	3.738100	3.737860	3.737625	3.737385	3.704373
3.883919	3.883644	3.883396	3.883154	3.910856	3.910371	3.910093	3.856234	3.856047	3.855808	3.855562	3.847783	4.011778	4.017394	4.001586	3.994499	3.957012	3.956765	3.931794	3.867614	3.863822	3.937858	3.931042	3.934673	4.020774	3.997800	3.949197	3.792688	3.781892	3.736294	3.736028	3.735795	3.778705	3.793725	3.819341	3.805953	3.799376	3.797026	3.700737	3.698831	3.714117	3.713884	3.714121	3.556961	3.556711	3.709937	3.735559	3.689118	3.659577	3.668003
3.851799	3.851525	3.876642	3.876400	3.877799	3.877786	3.863790	3.867068	3.866822	3.862830	3.971693	4.019821	4.031296	4.029543	4.017191	3.995720	3.994292	3.957047	3.935830	3.931590	3.945133	3.944880	3.949752	4.018934	4.010463	3.997851	3.897328	3.783114	3.766399	3.736809	3.736074	3.735840	3.778752	3.793771	3.807350	3.832992	3.799424	3.790735	3.788848	3.752351	3.748660	3.713930	3.581374	3.557004	3.546423	3.555308	3.553202	3.518502	3.490537	3.460425
3.671865	3.746015	3.804607	3.857414	3.859050	3.869825	3.905462	3.967486	3.949880	3.979032	4.027194	4.031597	4.031579	4.029593	4.029340	4.027646	3.995512	3.995028	3.956848	3.982513	4.006159	4.003089	4.033315	4.033062	4.018725	4.009991	3.930187	3.831509	3.766445	3.736854	3.736588	3.735886	3.740341	3.759338	3.772479	3.836088	3.842157	3.821839	3.884954	3.788624	3.748707	3.610491	3.580948	3.575547	3.565434	3.555352	3.555124	3.521833	3.507250	3.508882
3.746324	3.804894	3.810982	3.859337	3.870116	3.931731	3.967778	3.967532	3.996681	3.996433	4.044597	4.031880	4.031628	4.031370	4.027982	4.027695	3.999784	4.025805	4.050187	4.018264	4.017980	4.057780	4.054713	4.033112	4.049866	4.041127	3.967656	3.831556	3.746711	3.746471	3.740858	3.740625	3.750477	3.756111	3.836377	3.855116	3.856008	3.863011	3.842343	3.817997	3.776353	3.636406	3.636180	3.603183	3.593067	3.588852	3.564486	3.569576	3.540199	3.539863
3.876167	3.882220	3.881972	3.883605	3.915144	3.963416	3.967824	3.967579	3.967327	3.984375	3.978025	4.021376	4.021123	4.026407	4.028031	4.000087	3.949547	4.025852	4.025603	4.018312	4.018027	4.031593	4.054762	4.091636	4.091371	4.049624	3.969114	3.839346	3.839107	3.829121	3.828848	3.828609	3.824745	3.825195	3.836423	3.855162	3.862861	3.874794	3.848260	3.819688	3.819442	3.639972	3.647726	3.635993	3.629396	3.629170	3.600874	3.581915	3.547050	3.558774
3.943118	3.882266	3.883893	3.900865	3.910000	3.951271	3.954037	3.953791	3.954477	3.957983	3.961892	3.976468	4.021173	4.019186	4.000421	3.932722	3.932471	4.000519	4.016737	4.018359	4.004252	4.017819	4.038157	4.091688	4.049968	3.982317	3.982068	3.968908	3.923763	3.925857	3.828895	3.825203	3.819613	3.695540	3.708187	3.842561	3.881888	3.884199	3.867287	3.825605	3.644232	3.647996	3.647770	3.711349	3.697001	3.690811	3.699026	3.711003	3.701584	3.701323
4.007782	3.960768	3.914875	3.914631	3.916967	3.928415	3.954084	3.953838	3.954524	3.971573	3.977505	4.014440	4.014187	3.984538	3.877307	3.876091	3.910942	3.932274	3.943288	4.002706	4.016245	3.989016	4.049233	4.048979	4.048719	4.012348	4.009750	3.996588	3.923812	3.807949	3.742069	3.611185	3.651331	3.688679	3.696497	3.830404	3.877477	3.884248	3.830152	3.734992	3.660001	3.659775	3.800981	3.800739	3.722866	3.722636	3.908832	3.908588	3.905052	3.899601
4.054562	4.008012	3.963375	3.914678	3.920061	3.919812	3.954131	3.953885	3.971868	3.987186	4.007041	4.014489	3.984843	3.846273	3.837592	3.837318	3.859820	3.932321	3.985652	3.999506	3.999688	3.989065	3.988815	4.049029	4.048769	4.040033	3.999947	3.980603	3.808243	3.668138	3.641978	3.640575	3.651373	3.685672	3.713027	3.857759	3.878228	3.857364	3.853667	3.870055	3.900861	3.921319	3.922720	3.931389	3.931815	4.072972	4.068956	4.053988	4.038000	4.074774
4.100281	4.096937	4.010147	3.927148	3.926905	3.919858	3.999157	3.999845	3.987482	3.967306	4.012015	3.985142	3.846563	3.846318	3.846080	3.860110	3.930735	3.984072	4.020143	4.016836	4.017016	3.989114	4.007159	4.019711	4.045301	4.011979	3.998271	3.970292	3.716769	3.668183	3.657974	3.651644	3.651415	3.685714	3.858052	3.878516	3.878275	3.859053	3.873826	3.913232	3.953341	3.953097	3.961067	4.193959	4.193658	4.154377	4.150355	4.135074	4.119080	4.067080
4.192012	4.153634	4.109146	4.022367	4.022117	4.021861	4.015712	4.015462	3.999638	3.980952	3.956662	3.956378	3.929608	3.877487	3.887328	3.912016	3.932511	4.025602	4.025352	4.019935	4.019646	4.007455	4.007207	4.045521	4.024622	4.008659	3.993354	3.951369	3.803567	3.697993	3.686169	3.685944	3.696071	3.994624	3.994338	3.999478	3.999230	4.026591	4.007892	4.018869	4.003088	4.002841	4.180175	4.194011	4.193710	4.162816	4.144477	4.138114	4.119133	3.944736
4.192064	4.153685	4.118806	4.064905	4.059550	4.055072	4.049569	4.048379	3.999686	3.878363	3.961867	3.956426	3.956180	3.939486	3.912341	3.936794	4.029889	4.025651	4.025401	4.034992	4.007054	4.007503	4.046993	4.045569	4.023031	3.993163	3.988222	3.962059	3.964541	3.836086	3.835816	3.913508	4.144591	4.136825	4.136526	4.136261	4.029003	4.030630	4.041635	4.041347	4.079044	4.151245	4.152628	4.179959	4.175200	4.156868	4.144529	4.135413	3.947184	3.835321
4.164563	4.162388	4.153469	4.118598	4.076993	4.074154	4.049618	4.000927	3.820772	3.878409	3.960743	3.960459	3.960213	3.962774	3.964872	4.000805	4.000550	4.000302	4.005916	4.007389	4.007102	4.046590	4.045870	4.045384	4.007103	3.998607	3.998357	3.994476	3.992502	3.992249	3.990752	4.154526	4.224056	4.216284	4.136578	4.167515	4.084655	4.065872	4.152119	4.151820	4.151555	4.151296	4.151037	4.122847	4.150142	4.143441	4.135960	4.004657	3.979993	3.946949
4.164614	4.162439	4.148400	4.123027	4.085580	4.031678	3.817775	3.821057	3.820816	3.878454	3.893338	3.960506	3.963073	3.962821	3.997155	4.000854	4.029202	4.030830	4.005963	4.007437	4.086644	4.072558	4.045919	4.045433	4.017519	4.006865	3.994777	3.994524	4.016324	4.016071	4.154836	4.225554	4.224110	4.223845	4.167829	4.191962	4.200335	4.241943	4.217742	4.151871	4.149880	4.140236	4.123166	4.116564	4.122601	4.040734	4.013578	4.004707	4.004451	3.946998
4.159276	4.138875	4.125954	4.085890	3.913126	3.793483	3.803054	3.821101	3.820860	3.879438	3.899010	3.965477	3.999437	3.999182	3.997204	4.029503	4.044956	4.042833	4.195951	4.178569	4.171356	4.162883	4.151838	4.150875	4.038893	3.996800	3.994825	4.008878	4.057820	4.168085	4.223957	4.215248	4.225336	4.165129	4.167880	4.176245	4.236393	4.218066	4.217795	4.145036	4.124124	4.065608	4.059957	4.054768	4.016528	4.008018	4.013628	4.001307	3.971740	3.971456
4.142691	4.135178	4.075814	4.023641	3.884946	3.793060	3.749463	3.821145	3.820904	3.879483	3.965809	4.001843	4.001595	3.999610	4.017178	4.042912	4.077702	4.196729	4.196470	4.203493	4.197329	4.193075	4.267141	4.150927	4.076371	3.996848	4.003167	4.049675	4.103668	4.237213	4.224009	4.215302	4.163235	4.152851	4.152552	4.208794	4.208530	4.214130	4.133307	4.124563	3.962392	3.956750	3.951576	3.951323	3.995881	4.008068	4.001606	3.949626	3.959720	3.971505
4.136235	4.076376	4.047363	4.023692	3.773446	3.749774	3.750209	3.814158	3.874611	3.943565	3.958356	3.958071	3.897880	3.912634	4.031524	4.063705	4.182737	4.255554	4.255290	4.208467	4.197381	4.272620	4.267194	4.161530	4.086973	4.003461	4.020489	4.096233	4.141011	4.136292	4.166393	4.163553	4.152928	4.152668	4.147912	4.146708	4.068779	4.068527	4.050775	4.005083	3.958453	3.956799	3.951626	3.951372	3.955310	3.964684	3.968889	3.960021	3.959769	3.977655
3.971826	3.970836	3.972314	3.970661	3.970414	3.963365	3.962374	3.934445	3.878833	3.874374	3.874127	3.847047	3.824295	3.862118	3.981425	4.057188	4.246755	4.255136	4.248543	4.248038	4.276933	4.272673	4.246512	4.087282	3.981631	4.003509	4.042993	4.160192	4.134026	4.133762	4.099098	4.096263	4.152979	4.148264	4.147025	4.034559	4.034309	4.034059	4.023448	4.006857	3.986813	3.984454	3.951675	3.953064	3.964978	3.969190	3.968938	3.977373	4.047818	4.059442
3.976286	3.976000	3.982436	3.982190	3.970462	3.962710	3.943389	3.879127	3.878880	3.875593	3.841977	3.819418	3.838870	3.914042	4.002372	4.161007	4.222984	4.221315	4.221054	4.237541	4.233248	4.226882	4.052755	3.973020	3.972768	3.989760	4.015426	4.041378	4.049444	4.049187	4.045613	4.096314	4.148575	4.148316	4.027172	4.026916	4.035296	4.034109	4.033852	4.016405	3.997419	3.959009	3.958763	3.965313	3.972769	3.972523	3.980483	4.050942	4.047868	4.059493
3.977739	3.982971	4.037873	4.176880	3.970510	3.943723	3.879414	3.879173	3.878926	3.880326	3.847413	3.866822	3.909880	4.151011	4.147295	4.146995	4.146730	4.146472	4.106779	4.106517	4.106221	4.064482	4.052804	3.997258	3.989034	3.981836	3.989562	3.993061	3.988782	3.988530	4.045662	4.038378	3.993227	3.992980	4.027221	4.035596	4.035347	4.034158	4.028272	4.023357	4.002394	4.002147	3.974295	3.974981	3.974694	4.012395	4.053532	4.044657	4.043226	4.042934
4.132625	4.126702	4.162917	4.157736	3.970558	3.890752	3.890472	3.912257	3.924898	3.928643	3.983442	4.197639	4.194566	4.151062	4.150804	4.148774	4.146780	4.132692	4.107062	4.106567	4.106270	4.110228	4.105754	4.182871	4.176038	3.982230	3.981638	3.982743	3.988829	3.994909	3.994624	4.000564	3.993275	3.993029	4.035902	4.047729	4.047478	4.034208	4.028322	4.024579	4.036050	4.101789	4.101537	4.017205	4.012692	4.049852	4.049593	4.019604	4.002101	3.996428
4.189381	4.163238	4.159508	3.975773	3.892451	3.892204	3.912541	4.144937	4.144673	4.148401	4.210414	4.210109	4.203756	4.203488	4.204957	4.171798	4.153158	4.114632	4.114377	4.122555	4.122258	4.141387	4.269277	4.233144	4.162025	3.975480	3.964756	3.982791	3.995207	4.003396	4.003111	4.023590	4.022869	3.993781	4.116071	4.115808	4.115552	4.046340	4.046082	4.096756	4.113852	4.120870	4.102525	4.077635	4.050155	4.049434	4.035156	4.017189	3.982924	3.987327
4.189434	4.166620	3.982860	3.986596	3.986350	4.095596	4.131186	4.132101	4.140506	4.144467	4.148187	4.165185	4.203807	4.205268	4.205008	4.204702	4.117981	4.160849	4.160598	4.148533	4.347010	4.330090	4.237218	4.235544	4.074571	3.958251	3.966445	3.982838	4.003694	4.003443	4.023882	4.023637	4.022915	4.128380	4.116122	4.115859	4.115603	4.115347	4.092648	4.107126	4.121172	4.120919	4.120667	4.112666	4.087741	4.074103	4.067977	4.034486	4.034228	4.033935
4.227897	4.205085	4.200419	4.124846	4.119671	4.273438	4.273592	4.175970	4.134230	4.136317	4.144254	4.159143	4.185348	4.194306	4.205059	4.118291	4.161149	4.160897	4.186577	4.347382	4.337455	4.288310	4.237273	4.034817	4.034558	3.976818	3.976573	3.982416	4.003740	4.024216	4.023929	4.023684	4.028165	4.220926	4.144287	4.113330	4.115654	4.103316	4.107472	4.115619	4.145846	4.124252	4.334113	4.333836	4.264229	4.249891	4.240511	4.239071	4.035299	4.033281
[truncated: 2,195 more rows]
[truncated: 1,310 more columns]
