# Supplementary material for: XYZ color data on the visual degradation of vegetables
Source: Data Brief. 2020 Jan 3;28:105079. doi: 10.1016/j.dib.2019.105079 (PMC7093819; doi:10.1016/j.dib.2019.105079)
Supplement: Multimedia component 2 [file mmc2.zip]

Archive with 5 entries (5 files):
- carrot0h.csv
- carrot12h.csv
- carrot18h.csv
- carrot3h.csv
- carrot6h.csv
