# Supplementary material for: XYZ color data on the visual degradation of vegetables
Source: Data Brief. 2020 Jan 3;28:105079. doi: 10.1016/j.dib.2019.105079 (PMC7093819; doi:10.1016/j.dib.2019.105079)
Supplement: Multimedia component 2 [file mmc2.zip › carrot12h.csv]

�O�h���lX
2.324128	2.353072	2.402362	2.402228	2.425347	2.475427	2.382970	2.387196	2.387063	2.386497	2.386363	2.290328	2.287607	2.284452	2.301754	2.335027	2.341598	2.286289	2.233892	2.264258	2.308704	2.308576	2.295385	2.328641	2.328512	2.344596	2.396708	2.389007	2.347473	2.308072	2.291985	2.291858	2.310327	2.366768	2.368150	2.368020	2.414205	2.443989	2.538484	2.538344	2.540799	2.535036	2.582731	2.592756	2.592611	2.546416	2.546274	2.537438	2.526266	2.556551
2.324270	2.353215	2.357444	2.402373	2.401589	2.390513	2.387472	2.387338	2.387204	2.387070	2.310957	2.290463	2.288174	2.284587	2.310602	2.310473	2.310344	2.286422	2.265967	2.265841	2.301486	2.308710	2.308582	2.318614	2.328645	2.344730	2.396844	2.387412	2.348471	2.315554	2.299368	2.299240	2.356867	2.365386	2.365254	2.365124	2.408931	2.524058	2.538624	2.538483	2.538343	2.586043	2.600394	2.600250	2.592751	2.585684	2.546410	2.537573	2.526400	2.520634
2.304056	2.324282	2.357371	2.381951	2.394466	2.390656	2.386317	2.329508	2.330675	2.311656	2.296998	2.296870	2.290471	2.314327	2.310738	2.310608	2.310478	2.316836	2.286428	2.273881	2.273754	2.299760	2.311586	2.318748	2.341318	2.354250	2.350010	2.349816	2.348603	2.316550	2.315772	2.334503	2.356998	2.364004	2.365386	2.365254	2.408631	2.501475	2.524055	2.534297	2.538481	2.593971	2.611784	2.611639	2.600245	2.585823	2.579880	2.531003	2.526533	2.520767
2.303981	2.312576	2.334014	2.351327	2.375906	2.385298	2.372082	2.328350	2.328219	2.294668	2.297134	2.297006	2.291471	2.315545	2.314333	2.314203	2.314072	2.313942	2.311248	2.274013	2.273886	2.308388	2.309710	2.333364	2.352137	2.350275	2.348629	2.347416	2.348736	2.348604	2.335413	2.357262	2.429551	2.429415	2.364003	2.408899	2.440671	2.440967	2.501472	2.525783	2.538620	2.598462	2.611926	2.632116	2.631971	2.600240	2.585815	2.573165	2.526667	2.526525
2.301527	2.301398	2.334155	2.351469	2.353354	2.366303	2.372223	2.328489	2.307709	2.307579	2.294675	2.297142	2.297013	2.315681	2.314468	2.314338	2.314207	2.314077	2.311382	2.288667	2.288321	2.309973	2.330168	2.330037	2.342076	2.346299	2.347248	2.348568	2.348435	2.348737	2.357310	2.425282	2.427740	2.429550	2.423457	2.423537	2.440806	2.445212	2.487843	2.499304	2.525778	2.597955	2.612068	2.631503	2.636766	2.629372	2.600233	2.585807	2.568828	2.522331
2.295851	2.295722	2.313941	2.327460	2.339798	2.355198	2.355062	2.311326	2.302871	2.307716	2.311262	2.315025	2.314894	2.308924	2.314604	2.314473	2.314342	2.314211	2.314945	2.298316	2.298619	2.310106	2.317234	2.329738	2.329605	2.342539	2.343857	2.343725	2.347053	2.348869	2.360255	2.425417	2.427875	2.429685	2.422294	2.430708	2.440940	2.445346	2.445207	2.447234	2.499298	2.532462	2.608315	2.612064	2.624251	2.624105	2.646302	2.634035	2.574760	2.531310
2.281448	2.281321	2.289243	2.307246	2.345753	2.349524	2.339213	2.308556	2.303008	2.302878	2.302746	2.302616	2.309406	2.309276	2.314739	2.314609	2.314476	2.315211	2.315079	2.296069	2.298751	2.317499	2.316934	2.329871	2.328440	2.328309	2.342538	2.343858	2.347186	2.351164	2.351680	2.428149	2.429957	2.429820	2.429681	2.429544	2.440858	2.440936	2.446207	2.446069	2.445930	2.522645	2.532455	2.606147	2.605999	2.640795	2.645578	2.620541	2.617426	2.554461
2.275098	2.274971	2.289382	2.291391	2.304441	2.340352	2.309690	2.312154	2.303145	2.303015	2.302882	2.275141	2.276742	2.309196	2.314875	2.314744	2.315477	2.319457	2.319324	2.301920	2.301788	2.317632	2.322876	2.321446	2.321313	2.312472	2.328308	2.342538	2.346885	2.348916	2.364224	2.382153	2.430092	2.429955	2.408053	2.409369	2.440992	2.445615	2.446341	2.446203	2.446064	2.439649	2.516360	2.571010	2.589258	2.625354	2.624121	2.619230	2.617996	2.600023
2.297053	2.289651	2.285158	2.282217	2.288585	2.317533	2.334845	2.317268	2.306959	2.304233	2.275405	2.275275	2.275145	2.304355	2.310467	2.314879	2.315611	2.319592	2.319459	2.319328	2.303220	2.303089	2.323442	2.321579	2.311219	2.309357	2.325194	2.336864	2.349181	2.349049	2.380906	2.381637	2.386694	2.399619	2.408187	2.410800	2.427052	2.441421	2.465331	2.446337	2.446197	2.439782	2.438126	2.514836	2.570999	2.583818	2.574579	2.590744	2.600308	2.600159
2.324827	2.297062	2.282484	2.282355	2.278545	2.301679	2.317538	2.317406	2.312911	2.306966	2.304236	2.303456	2.302890	2.304490	2.304357	2.304658	2.314881	2.319726	2.325404	2.325272	2.325138	2.325006	2.324873	2.312999	2.311351	2.309489	2.309355	2.310740	2.336862	2.349181	2.351427	2.368926	2.373551	2.396850	2.409619	2.410933	2.426753	2.460413	2.461787	2.446470	2.446330	2.439481	2.438258	2.436171	2.381432	2.424556	2.460122	2.461432	2.546813	2.516898
2.393331	2.390380	2.294256	2.282492	2.278682	2.278553	2.301684	2.317544	2.317410	2.315824	2.315690	2.306838	2.306704	2.281869	2.306439	2.306308	2.319993	2.328919	2.328785	2.325407	2.339797	2.325140	2.325006	2.315512	2.314297	2.314165	2.311001	2.310871	2.335262	2.351694	2.351775	2.369058	2.383842	2.398282	2.408301	2.409616	2.427320	2.428697	2.443063	2.442924	2.439752	2.438531	2.436441	2.436302	2.418761	2.420573	2.450294	2.451604	2.501351	2.512682
2.393476	2.351254	2.294395	2.292966	2.280334	2.280205	2.278558	2.317683	2.317547	2.317415	2.317775	2.308922	2.315497	2.290660	2.317612	2.324624	2.322109	2.323243	2.328920	2.340067	2.339932	2.325274	2.324707	2.324575	2.324440	2.321747	2.321613	2.334548	2.349796	2.352043	2.364971	2.382381	2.385491	2.409224	2.409085	2.410399	2.428969	2.428831	2.443197	2.443058	2.439885	2.436715	2.436573	2.436434	2.436292	2.418754	2.419696	2.448553	2.455094	2.462749
2.351531	2.351396	2.317961	2.292239	2.292106	2.280342	2.280209	2.319336	2.335193	2.345633	2.333868	2.327520	2.318664	2.319182	2.324892	2.324760	2.324626	2.332870	2.343584	2.340203	2.340067	2.325408	2.325274	2.325790	2.331500	2.336131	2.343256	2.353096	2.352959	2.352825	2.382650	2.407534	2.408044	2.409358	2.410669	2.410532	2.432134	2.433317	2.443331	2.443191	2.443049	2.436847	2.436704	2.436565	2.419022	2.385533	2.385394	2.410988	2.451440	2.462879
2.351674	2.335537	2.323920	2.322921	2.315425	2.318289	2.318153	2.319474	2.350267	2.350134	2.345636	2.343987	2.343850	2.328070	2.327935	2.468763	2.413400	2.413262	2.409874	2.346617	2.342150	2.342016	2.328871	2.328738	2.328603	2.360951	2.360814	2.361979	2.359154	2.391992	2.399112	2.391702	2.407529	2.410944	2.410803	2.429291	2.429150	2.431913	2.443464	2.443324	2.443182	2.443043	2.445932	2.445792	2.426948	2.392808	2.392669	2.411550	2.455901	2.463010
2.337545	2.337411	2.335541	2.333242	2.333105	2.328608	2.328687	2.332883	2.343138	2.345912	2.345775	2.345641	2.376308	2.411056	2.487942	2.487799	2.493776	2.446423	2.443898	2.435041	2.434898	2.374641	2.348077	2.331777	2.353425	2.360003	2.360948	2.362329	2.380800	2.392127	2.399247	2.391836	2.410566	2.425592	2.426099	2.426827	2.429284	2.429231	2.442147	2.443458	2.443315	2.446207	2.456243	2.452290	2.448682	2.447242	2.438182	2.438043	2.437900	2.466288
2.346996	2.346862	2.342827	2.335548	2.333461	2.333327	2.334611	2.334477	2.336349	2.343144	2.345915	2.378536	2.413285	2.480968	2.488087	2.502884	2.502366	2.457176	2.446422	2.444332	2.443755	2.434898	2.401345	2.372464	2.369726	2.369590	2.359999	2.365279	2.380935	2.398223	2.441636	2.435954	2.435810	2.438790	2.439296	2.439156	2.439663	2.440974	2.440830	2.442140	2.446481	2.450455	2.453561	2.456321	2.452280	2.486944	2.482033	2.481673	2.481960	2.466419
2.348005	2.347871	2.347732	2.367563	2.367423	2.342561	2.342423	2.335699	2.337509	2.344738	2.419524	2.441192	2.465760	2.473847	2.500268	2.502660	2.501059	2.457319	2.456958	2.444474	2.444329	2.435471	2.434895	2.398746	2.369862	2.369725	2.372185	2.377031	2.392864	2.433205	2.433326	2.436090	2.447559	2.447418	2.447490	2.447566	2.440165	2.440025	2.439881	2.440823	2.446614	2.450589	2.453261	2.453121	2.471832	2.487511	2.510567	2.505440	2.511091	2.518746
2.461228	2.451091	2.385667	2.376435	2.376293	2.376156	2.358562	2.358426	2.345012	2.420677	2.442343	2.466918	2.474135	2.485255	2.506912	2.501353	2.498298	2.498154	2.497790	2.461031	2.444469	2.444328	2.435467	2.434894	2.434749	2.432009	2.410080	2.410592	2.414781	2.426627	2.433462	2.447841	2.447695	2.447554	2.447408	2.447268	2.434451	2.436259	2.439147	2.439873	2.446748	2.452023	2.451878	2.453254	2.453110	2.513884	2.510701	2.516357	2.511225	2.511079
2.484660	2.455605	2.408690	2.404219	2.440443	2.443211	2.429973	2.384560	2.388966	2.390283	2.455265	2.470066	2.480748	2.485401	2.485254	2.485111	2.498443	2.498299	2.498152	2.482970	2.460593	2.448828	2.469022	2.468879	2.459582	2.452177	2.438462	2.419442	2.422548	2.422408	2.433599	2.433459	2.447832	2.447690	2.447544	2.441987	2.434584	2.436393	2.439281	2.440007	2.439862	2.444573	2.452011	2.451870	2.477901	2.514018	2.513869	2.510690	2.505557	2.511212
2.479179	2.479035	2.446665	2.446523	2.442044	2.443357	2.443209	2.435608	2.393162	2.405278	2.460392	2.464366	2.480895	2.485548	2.485400	2.511519	2.511370	2.501911	2.541742	2.540295	2.481512	2.469310	2.469163	2.469019	2.452892	2.452750	2.452603	2.439912	2.421167	2.421027	2.420666	2.433595	2.443612	2.447826	2.445296	2.445155	2.437318	2.437177	2.437031	2.440140	2.439995	2.444706	2.452144	2.475214	2.505596	2.512703	2.513353	2.506274	2.506123	2.512429
2.479330	2.479186	2.457210	2.456201	2.454104	2.443503	2.443355	2.448844	2.443189	2.447597	2.461622	2.487499	2.489083	2.504316	2.505899	2.508662	2.550666	2.564556	2.562236	2.556427	2.530539	2.481509	2.469304	2.453179	2.453032	2.452889	2.452742	2.441783	2.421304	2.421164	2.421019	2.433731	2.433585	2.443606	2.445431	2.437598	2.437452	2.437311	2.442818	2.444627	2.446432	2.452423	2.452277	2.478815	2.514934	2.514288	2.514938	2.508507	2.512707	2.525613
2.476231	2.457507	2.457359	2.457216	2.454252	2.455564	2.449133	2.448990	2.443334	2.447742	2.487141	2.489379	2.499408	2.503813	2.507221	2.549451	2.564854	2.567612	2.564551	2.555517	2.553196	2.529236	2.469445	2.453319	2.395059	2.394920	2.402842	2.411290	2.419057	2.418916	2.418988	2.417396	2.427696	2.427555	2.425242	2.431926	2.437586	2.473580	2.473430	2.442810	2.446565	2.454008	2.464481	2.522155	2.522156	2.517825	2.515073	2.508641	2.525892	2.525746
2.444362	2.454406	2.454258	2.454114	2.454399	2.454257	2.455563	2.450003	2.450721	2.456428	2.460830	2.487143	2.498905	2.502318	2.506718	2.506572	2.549013	2.564853	2.564699	2.561299	2.553342	2.498863	2.408557	2.396792	2.386961	2.391372	2.411566	2.418689	2.418543	2.418402	2.416804	2.417531	2.426098	2.425956	2.424943	2.432061	2.472559	2.473715	2.473565	2.467616	2.444747	2.454142	2.464616	2.522509	2.525193	2.520344	2.515207	2.508774	2.526026	2.525880
2.438877	2.438734	2.448772	2.445595	2.445446	2.454404	2.454255	2.455566	2.455417	2.456574	2.456425	2.460832	2.500010	2.502466	2.506865	2.525620	2.526921	2.548578	2.548515	2.561447	2.557390	2.498139	2.452290	2.403786	2.403641	2.414754	2.418966	2.418826	2.418679	2.417086	2.416939	2.416799	2.417520	2.416512	2.416366	2.424936	2.432048	2.473851	2.467895	2.469701	2.448999	2.455143	2.496673	2.522645	2.525396	2.520480	2.520328	2.509992	2.527244	2.526013
2.423013	2.418754	2.418606	2.445742	2.445592	2.450650	2.452947	2.461843	2.463148	2.463005	2.461122	2.460978	2.498640	2.500012	2.502460	2.527221	2.527068	2.524102	2.541853	2.544611	2.549951	2.498282	2.447662	2.441705	2.450010	2.455286	2.432999	2.431124	2.423824	2.417222	2.417075	2.416935	2.361605	2.380345	2.380201	2.416359	2.416213	2.421878	2.469980	2.473955	2.473805	2.456728	2.456580	2.496664	2.520029	2.522784	2.522631	2.527533	2.527378	2.526147
2.411891	2.411748	2.367811	2.367673	2.421372	2.422314	2.421083	2.428527	2.461840	2.463152	2.463002	2.461123	2.498788	2.498642	2.498923	2.502461	2.502308	2.503795	2.538532	2.539836	2.535561	2.520660	2.495367	2.448718	2.450150	2.455426	2.455277	2.451883	2.444470	2.418008	2.417211	2.417070	2.416923	2.416781	2.416634	2.414108	2.412226	2.422011	2.470115	2.474089	2.473940	2.452309	2.456713	2.487043	2.520682	2.531625	2.540175	2.527667	2.526428	2.475515
2.417860	2.411894	2.360802	2.313284	2.313143	2.320595	2.402312	2.428673	2.428525	2.463299	2.463148	2.463004	2.498935	2.498788	2.498635	2.498488	2.498335	2.503940	2.538679	2.539982	2.535707	2.496312	2.495510	2.448858	2.447255	2.454916	2.464936	2.464793	2.469630	2.469485	2.452857	2.452497	2.442180	2.437246	2.428904	2.414025	2.413877	2.422144	2.435561	2.470105	2.474074	2.473930	2.481034	2.524907	2.524753	2.529375	2.537410	2.540162	2.527646	2.477097
2.418006	2.412040	2.360945	2.327329	2.320560	2.328011	2.401155	2.423832	2.447584	2.471067	2.476735	2.496424	2.506453	2.506307	2.498781	2.498634	2.498481	2.505603	2.540279	2.540128	2.465835	2.461570	2.449793	2.448998	2.448847	2.464143	2.465077	2.466884	2.555355	2.539354	2.539198	2.483353	2.452483	2.437382	2.428821	2.428679	2.416612	2.418422	2.424081	2.435551	2.468788	2.480253	2.515216	2.519621	2.523587	2.523439	2.537545	2.542901	2.542962	2.541363
2.416014	2.412186	2.412035	2.360948	2.327326	2.349982	2.396530	2.423978	2.468448	2.471215	2.504524	2.511525	2.518643	2.518497	2.538116	2.537967	2.514787	2.547737	2.541944	2.540275	2.465977	2.464964	2.449933	2.449789	2.449421	2.449276	2.465216	2.466157	2.518309	2.535594	2.530883	2.522710	2.452619	2.442308	2.437801	2.437658	2.434085	2.419423	2.419274	2.418264	2.435535	2.480388	2.515351	2.519757	2.523723	2.523574	2.534481	2.537152	2.536996	2.541499
2.446736	2.442904	2.412181	2.340711	2.340566	2.350340	2.354749	2.409542	2.468596	2.472817	2.514857	2.552533	2.559523	2.560240	2.578990	2.578837	2.551289	2.547885	2.540572	2.540422	2.539396	2.465106	2.457341	2.449929	2.449560	2.449415	2.453623	2.465213	2.465061	2.513747	2.527337	2.524585	2.457330	2.457184	2.457032	2.463829	2.444799	2.419556	2.419407	2.420348	2.418248	2.435524	2.482104	2.506681	2.523859	2.524794	2.533965	2.537287	2.537131	2.543586
2.499983	2.443052	2.361373	2.340852	2.340707	2.355036	2.361179	2.366028	2.423633	2.468600	2.507732	2.552685	2.562709	2.575000	2.578311	2.578158	2.555558	2.548033	2.540719	2.540568	2.539542	2.539390	2.460085	2.450069	2.449700	2.453915	2.453762	2.445159	2.453487	2.501484	2.510045	2.505558	2.457467	2.457321	2.482990	2.482844	2.463812	2.459979	2.459826	2.455325	2.437753	2.424044	2.437458	2.468997	2.522543	2.523479	2.534102	2.537423	2.605457	2.594498
2.500134	2.387871	2.361515	2.340994	2.346486	2.361250	2.407896	2.412742	2.413369	2.422988	2.507881	2.563020	2.575954	2.581225	2.581064	2.578309	2.556141	2.553170	2.546939	2.547808	2.542009	2.538885	2.509957	2.509808	2.490538	2.454054	2.453902	2.453757	2.453821	2.458035	2.454628	2.453398	2.457603	2.457457	2.482043	2.482981	2.482827	2.482680	2.504973	2.496112	2.475633	2.457031	2.460567	2.460422	2.522679	2.523614	2.537709	2.566580	2.595439	2.588777
2.388158	2.388016	2.361658	2.341135	2.346627	2.360742	2.407824	2.412887	2.416424	2.416283	2.507380	2.576267	2.581528	2.581377	2.581216	2.581063	2.577648	2.555488	2.551795	2.547955	2.542155	2.511992	2.511836	2.511686	2.511529	2.492483	2.455993	2.454113	2.453960	2.458173	2.454765	2.454404	2.427233	2.427089	2.482180	2.482685	2.482963	2.508955	2.505110	2.496248	2.483444	2.459335	2.460701	2.460556	2.523900	2.525852	2.536543	2.566717	2.583969	2.577308
2.388303	2.388160	2.388009	2.361660	2.348225	2.355679	2.407968	2.423997	2.423846	2.455720	2.490067	2.580541	2.581681	2.582180	2.582018	2.581865	2.577799	2.573089	2.558041	2.552464	2.543820	2.514523	2.514366	2.514216	2.512604	2.512454	2.506482	2.471974	2.470083	2.458312	2.458157	2.428606	2.428236	2.427224	2.482318	2.491971	2.509243	2.509093	2.508935	2.498621	2.483580	2.485602	2.460835	2.524192	2.524035	2.525337	2.530183	2.581515	2.576145	2.575993
2.449615	2.388305	2.388154	2.390738	2.367293	2.385337	2.408113	2.418285	2.456011	2.465630	2.494988	2.522335	2.584220	2.585804	2.601644	2.585487	2.581854	2.569984	2.569824	2.568216	2.552667	2.548153	2.520369	2.512906	2.512747	2.512597	2.514522	2.494026	2.475864	2.475717	2.480335	2.480189	2.428589	2.439397	2.482455	2.483393	2.491951	2.509882	2.509723	2.508922	2.498602	2.485737	2.487100	2.524329	2.524171	2.525472	2.570304	2.570802	2.576283	2.587738
2.454256	2.391487	2.398061	2.397917	2.395813	2.401963	2.404849	2.411152	2.456158	2.478876	2.522635	2.530666	2.589363	2.605216	2.602448	2.602293	2.598007	2.637043	2.636877	2.636718	2.558022	2.520671	2.520513	2.514568	2.512890	2.514259	2.517572	2.514515	2.514357	2.515509	2.515350	2.513748	2.513590	2.509750	2.487801	2.487654	2.506413	2.523692	2.523534	2.522732	2.512157	2.512075	2.511916	2.524465	2.559146	2.570605	2.571093	2.570939	2.570776	2.576267
2.477342	2.470467	2.468357	2.454853	2.413927	2.403626	2.404994	2.409841	2.468971	2.516867	2.530316	2.589679	2.605523	2.605369	2.644489	2.641726	2.653197	2.637196	2.637029	2.636870	2.558170	2.526024	2.520658	2.516166	2.514552	2.517309	2.517149	2.520472	2.575825	2.575670	2.566787	2.562275	2.533053	2.532467	2.529268	2.534110	2.538507	2.539224	2.539064	2.525692	2.525535	2.525384	2.578174	2.575414	2.575252	2.579438	2.574920	2.571075	2.570912	2.555368
2.537212	2.507028	2.480157	2.466901	2.440534	2.406809	2.406657	2.409986	2.468034	2.485900	2.529011	2.589833	2.605677	2.644812	2.644644	2.643400	2.653352	2.646030	2.637182	2.607932	2.602622	2.554474	2.544133	2.542461	2.537958	2.517452	2.520113	2.522351	2.575970	2.577551	2.568668	2.564155	2.562255	2.530654	2.532447	2.534250	2.538648	2.539364	2.543979	2.529304	2.525673	2.586509	2.582655	2.582500	2.582337	2.582182	2.580064	2.574903	2.560009	2.555503
2.531506	2.526983	2.506871	2.480506	2.480348	2.448565	2.430097	2.429952	2.437610	2.459301	2.485892	2.529012	2.588521	2.643665	2.646407	2.644946	2.640653	2.637455	2.615620	2.606628	2.602771	2.595516	2.579354	2.558602	2.558438	2.563927	2.563764	2.579536	2.577852	2.577696	2.577531	2.577377	2.577213	2.568055	2.532587	2.532437	2.538788	2.544281	2.544119	2.559943	2.588108	2.586650	2.586485	2.589803	2.591811	2.591656	2.586064	2.581554	2.578784	2.562164
2.527290	2.531694	2.537609	2.505044	2.498814	2.498666	2.443347	2.430097	2.437322	2.459447	2.466607	2.511964	2.583247	2.638394	2.645260	2.645100	2.640807	2.617240	2.617074	2.613291	2.602921	2.595664	2.595498	2.571836	2.570216	2.575705	2.581356	2.581202	2.579516	2.577841	2.577675	2.577521	2.580395	2.572974	2.533162	2.539090	2.544574	2.544421	2.560237	2.571703	2.590420	2.590265	2.599002	2.598846	2.598683	2.594700	2.589894	2.584732	2.584132	2.581808
2.523261	2.537925	2.538847	2.539128	2.509159	2.507933	2.478651	2.460920	2.460762	2.462352	2.479855	2.503213	2.580192	2.629866	2.641290	2.641130	2.628586	2.617392	2.617226	2.614897	2.604525	2.604366	2.599771	2.571982	2.568343	2.566733	2.566567	2.572228	2.578141	2.530017	2.577820	2.577665	2.580539	2.538242	2.539382	2.550740	2.550577	2.566404	2.573653	2.576404	2.590562	2.596703	2.599143	2.598987	2.611499	2.611343	2.594673	2.591614	2.591448	2.589556
2.549276	2.539599	2.543805	2.542972	2.518429	2.508085	2.502100	2.490009	2.485942	2.490353	2.480003	2.503361	2.580344	2.611099	2.632455	2.635205	2.612732	2.608208	2.608041	2.607883	2.607714	2.604516	2.599920	2.580396	2.561323	2.559712	2.559546	2.565207	2.572206	2.560686	2.560521	2.560368	2.523870	2.535343	2.539523	2.550881	2.566700	2.570904	2.575098	2.573640	2.595264	2.596193	2.625723	2.628170	2.637777	2.726184	2.717916	2.715145	2.675776	2.589694
2.539907	2.544124	2.543959	2.543805	2.542962	2.520693	2.509241	2.513457	2.489998	2.490501	2.490341	2.548637	2.580496	2.584032	2.619510	2.632448	2.635188	2.608360	2.608192	2.608033	2.607864	2.607705	2.595725	2.586406	2.565831	2.559857	2.549049	2.559319	2.553168	2.560830	2.560664	2.524173	2.524011	2.535484	2.542270	2.546463	2.566842	2.566688	2.570881	2.576822	2.596491	2.648621	2.648450	2.651548	2.721934	2.727577	2.719581	2.715289	2.679987	2.676133
2.536805	2.536650	2.537382	2.534621	2.533587	2.529065	2.510069	2.513608	2.513445	2.513946	2.548725	2.579730	2.580647	2.584184	2.593354	2.639769	2.636992	2.636831	2.608343	2.608184	2.608014	2.604945	2.604777	2.586987	2.560159	2.552835	2.477053	2.481030	2.447345	2.385968	2.390159	2.484567	2.496536	2.535625	2.541977	2.542260	2.558079	2.566830	2.575381	2.642334	2.640210	2.640050	2.648593	2.651691	2.720126	2.721915	2.727546	2.719560	2.714604	2.687226
2.508714	2.508561	2.505792	2.533254	2.533088	2.532935	2.533421	2.549017	2.551457	2.551955	2.569260	2.580751	2.584491	2.592372	2.593507	2.593349	2.611731	2.608097	2.614575	2.608551	2.608381	2.605094	2.604926	2.604767	2.586965	2.547058	2.481320	2.417190	2.417033	2.386104	2.397563	2.484707	2.487954	2.528499	2.535602	2.538056	2.556700	2.566783	2.640902	2.640741	2.640354	2.640194	2.645261	2.669790	2.717013	2.725914	2.727692	2.720574	2.719527	2.716756
2.508867	2.506107	2.505943	2.511554	2.533240	2.533087	2.532920	2.549169	2.552260	2.552106	2.551940	2.573165	2.585078	2.588615	2.592356	2.593501	2.594419	2.608249	2.616030	2.676200	2.672548	2.631648	2.631260	2.612189	2.596018	2.559367	2.547252	2.484569	2.477988	2.478271	2.482020	2.484846	2.527056	2.528423	2.528476	2.538197	2.554451	2.588652	2.641047	2.640886	2.640716	2.636861	2.636689	2.669064	2.696485	2.709388	2.715077	2.714911	2.720541	2.662890
2.506413	2.506259	2.504637	2.505941	2.515911	2.533238	2.533072	2.542039	2.552412	2.552258	2.556001	2.556280	2.588923	2.588768	2.593812	2.594523	2.594571	2.611877	2.687380	2.687216	2.652897	2.644893	2.644503	2.634158	2.614990	2.571281	2.558041	2.553324	2.500808	2.478846	2.482160	2.484985	2.527197	2.528564	2.537389	2.541597	2.574855	2.637018	2.638367	2.641030	2.638035	2.628289	2.627248	2.669208	2.686405	2.683632	2.691930	2.697632	2.697455	2.699682
2.506565	2.504954	2.504789	2.504635	2.504406	2.504255	2.504090	2.542191	2.552564	2.556972	2.568101	2.599457	2.603655	2.616601	2.641852	2.641690	2.642386	2.692491	2.697747	2.693672	2.661088	2.649410	2.649019	2.648855	2.634134	2.620881	2.571258	2.558031	2.553300	2.504273	2.483971	2.485342	2.511414	2.534789	2.538834	2.580599	2.580647	2.637163	2.638511	2.638350	2.638179	2.629301	2.628259	2.675162	2.687418	2.686383	2.686206	2.691908	2.697598	2.697435
2.505260	2.505106	2.504940	2.504786	2.504621	2.502948	2.513365	2.551621	2.557279	2.590268	2.637633	2.672420	2.675155	2.674993	2.674817	2.645538	2.673892	2.704163	2.697904	2.697738	2.685393	2.661078	2.657427	2.649006	2.640102	2.638250	2.622861	2.584286	2.574088	2.551332	2.517723	2.516935	2.516770	2.530569	2.538975	2.580524	2.580572	2.637309	2.638656	2.638494	2.638323	2.629444	2.629271	2.674002	2.670132	2.669099	2.668922	2.668757	2.674449	2.656707
2.431081	2.470281	2.499019	2.498866	2.511073	2.518960	2.544647	2.571724	2.595142	2.640137	2.639962	2.674968	2.677704	2.675151	2.674974	2.660686	2.662749	2.700192	2.700016	2.697894	2.697716	2.668619	2.661056	2.657415	2.658072	2.657909	2.658386	2.616046	2.585350	2.585192	2.618466	2.542431	2.530865	2.537979	2.598716	2.608285	2.608330	2.638975	2.638801	2.638638	2.638466	2.638304	2.671543	2.674146	2.670276	2.611145	2.606615	2.606455	2.606283	2.617645
2.430678	2.437817	2.477438	2.507709	2.519264	2.543881	2.553081	2.566333	2.595298	2.608250	2.608295	2.675126	2.739021	2.730639	2.675131	2.675400	2.678918	2.700350	2.707450	2.707284	2.706453	2.690865	2.686342	2.683135	2.666953	2.665334	2.665810	2.665648	2.665471	2.665308	2.622960	2.618454	2.547773	2.605771	2.628939	2.628779	2.630562	2.639120	2.638945	2.638783	2.638610	2.658789	2.671687	2.668479	2.668304	2.637429	2.611112	2.606594	2.606421	2.610393
2.438115	2.451083	2.477589	2.518062	2.551410	2.548405	2.553235	2.566488	2.599365	2.608623	2.608450	2.689848	2.730967	2.724714	2.698322	2.674687	2.693283	2.696377	2.707608	2.707441	2.708565	2.706442	2.703656	2.718209	2.715202	2.663463	2.666764	2.667253	2.681621	2.681455	2.668189	2.622949	2.622775	2.638607	2.631911	2.630882	2.630707	2.644917	2.644742	2.640883	2.653285	2.661839	2.669223	2.669058	2.668882	2.657096	2.644657	2.611090	2.606560	2.606401
2.511150	2.481843	2.482112	2.547541	2.553021	2.554388	2.559216	2.617635	2.612632	2.612474	2.669782	2.690007	2.688632	2.688468	2.676639	2.681255	2.681945	2.693273	2.703635	2.707598	2.707417	2.706598	2.730005	2.728549	2.724889	2.714535	2.663436	2.663274	2.677642	2.681606	2.681427	2.681264	2.707258	2.666380	2.632057	2.631897	2.636504	2.645063	2.644887	2.655560	2.662148	2.669249	2.669367	2.669202	2.669025	2.657239	2.652704	2.628658	2.606698	2.603495
2.518592	2.518435	2.553248	2.553524	2.547523	2.553020	2.559370	2.621704	2.621530	2.617001	2.672114	2.689732	2.693356	2.687169	2.676795	2.681412	2.681231	2.687607	2.697817	2.700562	2.704748	2.704145	2.734528	2.731966	2.728522	2.714689	2.714507	2.658642	2.673009	2.676104	2.677447	2.677283	2.685597	2.685431	2.666350	2.636826	2.645372	2.704805	2.702232	2.688984	2.687719	2.685378	2.673070	2.672904	2.669169	2.653024	2.636868	2.634095	2.628622	2.603633
2.518745	2.518589	2.553403	2.553679	2.547677	2.553173	2.564089	2.610557	2.621687	2.621528	2.692667	2.689891	2.689710	2.681501	2.677387	2.681568	2.682475	2.684482	2.692151	2.694895	2.699251	2.701909	2.734684	2.739515	2.735417	2.720061	2.663739	2.658792	2.658613	2.672993	2.676075	2.675910	2.677253	2.685580	2.707210	2.705522	2.705122	2.704954	2.702380	2.689131	2.688953	2.687698	2.687082	2.676745	2.676567	2.669146	2.664609	2.664443	2.632676	2.617992
2.515637	2.518742	2.546703	2.549460	2.549288	2.553327	2.569249	2.569525	2.610538	2.628904	2.690870	2.690268	2.690086	2.689921	2.685371	2.685204	2.684806	2.684639	2.684460	2.689398	2.699406	2.701630	2.704494	2.716839	2.716656	2.659739	2.666934	2.658942	2.658762	2.673143	2.672962	2.649881	2.651225	2.682821	2.685549	2.683862	2.705271	2.705102	2.704920	2.691670	2.689099	2.688931	2.695492	2.708374	2.708631	2.686714	2.669109	2.664585	2.664405	2.627933
2.516660	2.516503	2.519160	2.546698	2.549441	2.549284	2.567881	2.569244	2.575158	2.614883	2.616446	2.632156	2.690245	2.693124	2.689008	2.693190	2.693008	2.684795	2.684616	2.699008	2.701954	2.701785	2.704215	2.705351	2.696437	2.674442	2.667737	2.692308	2.683644	2.673293	2.664847	2.638502	2.649850	2.651208	2.682789	2.685533	2.685283	2.705469	2.705285	2.705117	2.699903	2.699735	2.702816	2.708521	2.708342	2.689251	2.686676	2.664727	2.664546	2.664383
2.515355	2.515198	2.517854	2.519155	2.546679	2.549438	2.562381	2.567875	2.575312	2.607210	2.614862	2.631008	2.671597	2.692175	2.693515	2.695088	2.694906	2.692998	2.690644	2.707948	2.707764	2.704551	2.705675	2.705507	2.696591	2.696423	2.695671	2.692460	2.689232	2.683627	2.664996	2.638649	2.638470	2.636744	2.655309	2.686117	2.685935	2.687221	2.707391	2.720926	2.720746	2.716226	2.708184	2.708016	2.717651	2.713131	2.689213	2.669220	2.665993	2.665829
2.509676	2.512346	2.512176	2.516392	2.519136	2.540845	2.549417	2.564984	2.599913	2.600405	2.600228	2.607460	2.622245	2.650677	2.692151	2.695246	2.695063	2.694896	2.754869	2.754696	2.754508	2.713574	2.708658	2.708489	2.717121	2.716951	2.698216	2.695658	2.689384	2.689215	2.687074	2.638797	2.632488	2.636891	2.637147	2.642641	2.642462	2.685915	2.708627	2.711939	2.720894	2.740490	2.740305	2.721242	2.713446	2.708491	2.708307	2.681925	2.670703	2.666623
2.498074	2.497918	2.512328	2.516544	2.516373	2.532252	2.541477	2.597201	2.597023	2.598385	2.599512	2.581865	2.589955	2.622240	2.666677	2.695187	2.695221	2.759130	2.755028	2.754855	2.754667	2.755582	2.714637	2.714467	2.714282	2.699641	2.699458	2.695811	2.734124	2.733952	2.689183	2.641678	2.632634	2.632469	2.632289	2.637131	2.642608	2.686063	2.686968	2.712087	2.722932	2.740639	2.740453	2.740282	2.729002	2.746416	2.750587	2.750414	2.681885	2.710772
2.508450	2.508294	2.520053	2.532734	2.532561	2.541804	2.541630	2.543428	2.597177	2.597016	2.580874	2.582018	2.581841	2.620872	2.661177	2.661011	2.685589	2.755374	2.755188	2.755015	2.754826	2.755740	2.754383	2.714622	2.702793	2.702624	2.699611	2.716771	2.734278	2.734105	2.728043	2.650555	2.638599	2.638433	2.638253	2.641136	2.648571	2.661492	2.689508	2.712453	2.734423	2.738613	2.774763	2.798512	2.797234	2.797422	2.797230	2.797054	2.744497	2.710915
2.508604	2.528863	2.553744	2.551842	2.545835	2.545677	2.542217	2.542057	2.540425	2.535962	2.581028	2.580865	2.605305	2.613846	2.594776	2.639771	2.649333	2.685577	2.717434	2.716828	2.737026	2.746075	2.746977	2.714778	2.702947	2.702778	2.722968	2.718380	2.738566	2.734259	2.728195	2.648309	2.647475	2.641490	2.644354	2.651808	2.648718	2.653339	2.666244	2.727140	2.733929	2.770098	2.794983	2.798227	2.798837	2.797572	2.797379	2.792632	2.744642	2.711059
2.529176	2.548241	2.551722	2.548950	2.542942	2.542784	2.542608	2.540099	2.534746	2.534589	2.537395	2.581018	2.582145	2.585533	2.589489	2.629729	2.643661	2.649321	2.685551	2.716985	2.716797	2.716626	2.707706	2.703618	2.714747	2.723310	2.723123	2.718534	2.714212	2.714041	2.659963	2.648457	2.648275	2.650502	2.650377	2.651954	2.662792	2.662627	2.727373	2.753164	2.752977	2.752804	2.795135	2.798377	2.799640	2.797722	2.792957	2.732053	2.731864	2.711203
2.516927	2.544479	2.543432	2.543271	2.543095	2.542937	2.542761	2.543906	2.540728	2.536198	2.537329	2.509698	2.512354	2.589820	2.589642	2.629883	2.639898	2.649476	2.685707	2.685103	2.716954	2.697382	2.697197	2.697026	2.703585	2.706244	2.714790	2.713315	2.712910	2.685090	2.662071	2.653176	2.652993	2.652826	2.650524	2.652102	2.664543	2.727710	2.803137	2.802960	2.757699	2.752954	2.749281	2.792714	2.792523	2.769093	2.739990	2.739164	2.732009	2.696970
2.515822	2.514792	2.533576	2.533415	2.543248	2.543090	2.544219	2.544058	2.543881	2.540722	2.536174	2.509630	2.509674	2.589973	2.624762	2.628296	2.638312	2.642013	2.678246	2.678076	2.674407	2.697536	2.697351	2.697180	2.696992	2.703568	2.703380	2.711945	2.704480	2.681323	2.662220	2.654413	2.654229	2.655586	2.650672	2.650507	2.672942	2.723082	2.780024	2.803113	2.779658	2.747661	2.747471	2.747297	2.749068	2.745987	2.740137	2.739310	2.726341	2.719640
2.512493	2.512332	2.512157	2.530955	2.533390	2.503960	2.511076	2.527738	2.538202	2.540655	2.536324	2.509778	2.514194	2.544603	2.589946	2.628450	2.638466	2.678585	2.678401	2.678231	2.674779	2.674609	2.674425	2.674038	2.673851	2.698130	2.703533	2.703365	2.700564	2.681474	2.653638	2.654562	2.654378	2.655734	2.655550	2.655820	2.673090	2.718006	2.725001	2.780000	2.747985	2.747811	2.747183	2.738287	2.741007	2.737567	2.736723	2.729071	2.719954	2.715647
2.486387	2.486229	2.499182	2.499022	2.485722	2.488178	2.496753	2.503884	2.513722	2.524337	2.526120	2.531184	2.532466	2.544753	2.547407	2.609663	2.638620	2.678740	2.678556	2.678385	2.678198	2.674762	2.674578	2.674190	2.674003	2.698283	2.703687	2.703517	2.691983	2.683080	2.662519	2.654711	2.654526	2.655882	2.656132	2.655967	2.673237	2.681794	2.681608	2.703243	2.740864	2.740690	2.740063	2.739889	2.736434	2.735607	2.729390	2.720289	2.715961	2.714047
2.483621	2.483462	2.483288	2.475837	2.463996	2.485715	2.485541	2.485383	2.477615	2.487474	2.524311	2.527567	2.556540	2.561605	2.544726	2.589652	2.607675	2.642474	2.678711	2.678540	2.685755	2.678182	2.674731	2.674343	2.674155	2.698436	2.702384	2.694937	2.694748	2.683231	2.655391	2.655226	2.656129	2.656030	2.656280	2.673572	2.682112	2.681942	2.681755	2.681584	2.703205	2.740839	2.740211	2.740037	2.735928	2.727985	2.720607	2.688682	2.686751	2.706200
2.468049	2.467891	2.470114	2.469956	2.469784	2.463990	2.474024	2.473866	2.473692	2.473253	2.473079	2.518724	2.525835	2.556531	2.561577	2.589804	2.591800	2.607662	2.655557	2.686098	2.685910	2.685739	2.678151	2.674713	2.675396	2.685486	2.689434	2.689266	2.678887	2.658638	2.658452	2.658285	2.655189	2.658068	2.665009	2.675026	2.683567	2.683397	2.681902	2.681731	2.681764	2.702745	2.702556	2.724940	2.724751	2.722398	2.688997	2.687518	2.657102	2.629324
2.470594	2.470437	2.470264	2.470106	2.470804	2.474154	2.463964	2.474014	2.473839	2.473684	2.474967	2.482430	2.518695	2.525824	2.546049	2.561565	2.567918	2.589827	2.607635	2.686254	2.686065	2.685023	2.684838	2.675737	2.637688	2.676902	2.689151	2.689418	2.676425	2.658788	2.658601	2.658434	2.658247	2.662433	2.665157	2.675175	2.683715	2.683544	2.683356	2.683184	2.683653	2.700932	2.687456	2.686195	2.684919	2.680609	2.679112	2.660045	2.629629	2.628592
2.472488	2.470587	2.470414	2.471127	2.475329	2.475174	2.472169	2.463954	2.473987	2.475137	2.481278	2.482577	2.482402	2.488077	2.487901	2.496486	2.496310	2.567904	2.639336	2.641128	2.640941	2.647306	2.684992	2.684820	2.677226	2.680757	2.689304	2.686957	2.685024	2.670296	2.657007	2.658148	2.657960	2.657790	2.665305	2.675323	2.683863	2.683692	2.683503	2.683331	2.683799	2.672737	2.670152	2.667438	2.670747	2.669268	2.669079	2.632569	2.629550	2.627860
2.472638	2.470738	2.470564	2.474782	2.475479	2.475323	2.472317	2.477359	2.475441	2.475285	2.475109	2.481266	2.481091	2.482393	2.488047	2.492260	2.496456	2.563916	2.639489	2.639320	2.640222	2.661890	2.685146	2.708414	2.684784	2.680909	2.689456	2.689287	2.686918	2.685003	2.657156	2.656990	2.658108	2.657938	2.665453	2.675471	2.675282	2.678830	2.678640	2.681518	2.674143	2.672882	2.670296	2.663807	2.670455	2.669411	2.669221	2.632709	2.629689	2.624078
2.471047	2.470889	2.464615	2.468833	2.468658	2.472641	2.485593	2.482517	2.475588	2.475432	2.475256	2.476403	2.479495	2.480797	2.488194	2.488034	2.502032	2.564066	2.582816	2.639473	2.656768	2.660083	2.682250	2.685128	2.681670	2.681062	2.680872	2.689439	2.689248	2.686897	2.684963	2.674605	2.656950	2.658086	2.660809	2.665433	2.661689	2.678977	2.678787	2.678615	2.674288	2.668887	2.672412	2.672239	2.667983	2.669554	2.651918	2.651747	2.629829	2.576253
2.394638	2.396880	2.464765	2.468983	2.468590	2.468651	2.472615	2.482665	2.475735	2.475580	2.475403	2.475243	2.475067	2.470989	2.477566	2.488180	2.502178	2.562909	2.570302	2.587172	2.639438	2.648009	2.660050	2.680271	2.680080	2.680343	2.680152	2.679984	2.689400	2.687048	2.685549	2.684944	2.674564	2.656134	2.655945	2.653295	2.660381	2.661665	2.678933	2.658396	2.656031	2.669032	2.672556	2.662796	2.661153	2.649199	2.652059	2.630156	2.593849	2.577696
2.394784	2.394630	2.406482	2.427844	2.427889	2.427736	2.456737	2.463425	2.463247	2.467884	2.467706	2.444737	2.444562	2.450725	2.475750	2.485929	2.529393	2.559002	2.568709	2.574208	2.574026	2.607369	2.647976	2.658450	2.650634	2.665496	2.680305	2.680135	2.687372	2.686546	2.685700	2.685094	2.681198	2.676658	2.656092	2.655924	2.655734	2.656652	2.656751	2.649813	2.649627	2.647278	2.650884	2.646137	2.625592	2.625422	2.629595	2.629425	2.599727	2.596001
2.392752	2.392598	2.397438	2.404645	2.413228	2.419821	2.469178	2.463571	2.459472	2.460186	2.460008	2.444881	2.444705	2.446511	2.450693	2.478651	2.485897	2.549127	2.561885	2.569129	2.569817	2.570087	2.603415	2.658602	2.658411	2.658675	2.663714	2.678108	2.677916	2.644710	2.644520	2.675499	2.676762	2.676589	2.676397	2.675791	2.655227	2.655709	2.646424	2.649958	2.647593	2.647422	2.635242	2.628533	2.625732	2.625562	2.625373	2.625203	2.599865	2.596139
2.349112	2.348961	2.372776	2.397429	2.399693	2.419967	2.469326	2.463718	2.460489	2.460332	2.460153	2.439578	2.444849	2.444694	2.444517	2.449589	2.468211	2.474807	2.549095	2.561869	2.565171	2.569800	2.600214	2.658318	2.658563	2.658390	2.653829	2.614341	2.611538	2.613428	2.613240	2.634911	2.649635	2.649463	2.676109	2.675939	2.655373	2.645015	2.645043	2.644872	2.643814	2.635574	2.635384	2.628675	2.625873	2.625703	2.625513	2.624907	2.594697	2.576652
2.349256	2.349104	2.367908	2.391909	2.391083	2.399686	2.418194	2.412808	2.460635	2.460477	2.439881	2.398889	2.395799	2.401096	2.401140	2.401624	2.449555	2.468195	2.511349	2.550303	2.558918	2.561884	2.600364	2.600196	2.658278	2.640005	2.600488	2.591940	2.603403	2.613575	2.613386	2.614676	2.614486	2.614674	2.623858	2.623692	2.623503	2.623333	2.623144	2.639780	2.635670	2.622407	2.622218	2.597852	2.598678	2.598508	2.598320	2.542900	2.546858	2.521983
2.419465	2.368222	2.368052	2.367899	2.391228	2.398087	2.415071	2.412952	2.443276	2.443120	2.364184	2.350905	2.350735	2.356253	2.401921	2.401765	2.401592	2.468339	2.483024	2.540249	2.557540	2.560288	2.580792	2.598888	2.599940	2.600824	2.588982	2.571340	2.577484	2.604985	2.611134	2.613365	2.611719	2.624193	2.624004	2.623837	2.623648	2.623478	2.622634	2.636001	2.622720	2.622549	2.598161	2.590719	2.582165	2.582650	2.582463	2.543035	2.546993	2.528003
2.460486	2.419455	2.368196	2.369503	2.398384	2.402609	2.415215	2.446651	2.443422	2.384917	2.364324	2.351044	2.350874	2.356392	2.361236	2.361083	2.397359	2.397421	2.470050	2.518534	2.543046	2.548709	2.558728	2.561831	2.555978	2.557268	2.557083	2.564203	2.562360	2.566561	2.568990	2.575366	2.576923	2.624339	2.624149	2.622892	2.622702	2.622968	2.638932	2.636145	2.622208	2.600890	2.591027	2.574857	2.575108	2.582134	2.582165	2.543171	2.547129	2.552854
2.460635	2.456096	2.419427	2.406134	2.402907	2.417062	2.416886	2.446797	2.430436	2.385059	2.364464	2.364311	2.351013	2.358929	2.361375	2.361222	2.397499	2.397344	2.449786	2.472212	2.518497	2.537278	2.540011	2.545031	2.532636	2.539169	2.545455	2.552574	2.552387	2.555054	2.554572	2.573330	2.577067	2.588673	2.623423	2.623038	2.622847	2.622677	2.639077	2.650186	2.615604	2.594409	2.577563	2.575431	2.559246	2.541549	2.541582	2.545995	2.547265	2.547102
2.449429	2.449268	2.412597	2.412439	2.417362	2.417207	2.417031	2.416873	2.410156	2.364777	2.364605	2.364450	2.360745	2.362557	2.362386	2.387021	2.397640	2.442677	2.449928	2.449768	2.508440	2.508277	2.532228	2.522766	2.532780	2.533486	2.536570	2.538152	2.551074	2.549450	2.554715	2.558912	2.575684	2.588817	2.623568	2.623401	2.622992	2.637376	2.654647	2.650331	2.644253	2.578545	2.562352	2.562184	2.509850	2.522995	2.535900	2.540315	2.545946	2.547238
2.449578	2.449417	2.412743	2.412585	2.417507	2.417353	2.417175	2.417017	2.368122	2.364918	2.364745	2.374185	2.375974	2.385854	2.385681	2.388443	2.408246	2.445873	2.450071	2.449911	2.449732	2.496210	2.492541	2.522038	2.521852	2.522558	2.508676	2.508515	2.506368	2.506203	2.512997	2.522649	2.535056	2.575659	2.594597	2.623546	2.623355	2.637521	2.650649	2.650475	2.638072	2.562679	2.562491	2.565447	2.523296	2.523131	2.522946	2.540450	2.546081	2.547373
2.449727	2.413067	2.412889	2.414911	2.422669	2.422513	2.421246	2.417598	2.401371	2.401217	2.403657	2.384537	2.391559	2.385995	2.387785	2.390546	2.410787	2.463692	2.459154	2.450052	2.449873	2.449713	2.492684	2.492302	2.522867	2.508131	2.507946	2.493582	2.493398	2.469930	2.464281	2.467830	2.521297	2.535032	2.576049	2.594576	2.638057	2.654915	2.650794	2.650620	2.649556	2.571106	2.565754	2.523613	2.523431	2.521812	2.526207	2.540586	2.547671	2.547508
2.445543	2.424942	2.428973	2.428814	2.428636	2.428917	2.427279	2.427121	2.425852	2.409211	2.403800	2.403643	2.404775	2.434774	2.434596	2.434437	2.480922	2.480760	2.479709	2.454339	2.450015	2.446364	2.482625	2.492662	2.492260	2.491442	2.491258	2.491097	2.470231	2.473340	2.464419	2.464261	2.469244	2.477588	2.545616	2.589702	2.637766	2.637593	2.650939	2.650765	2.649701	2.579098	2.527405	2.522295	2.522113	2.533509	2.533323	2.547121	2.546934	2.547643
2.425249	2.425089	2.430581	2.433911	2.432272	2.432117	2.431938	2.439850	2.439671	2.427301	2.418534	2.418374	2.422423	2.434918	2.434740	2.476451	2.476268	2.476106	2.475055	2.470747	2.468384	2.461082	2.460904	2.492805	2.492620	2.493983	2.491024	2.486493	2.477568	2.474134	2.473297	2.465855	2.472435	2.473582	2.545757	2.588537	2.632021	2.631848	2.633617	2.650037	2.647881	2.579239	2.560645	2.525921	2.533811	2.533645	2.533460	2.550748	2.547070	2.551269
2.375746	2.425237	2.434219	2.441912	2.470929	2.470771	2.470807	2.470645	2.515702	2.515322	2.498762	2.441861	2.425851	2.424155	2.427685	2.474197	2.474014	2.473414	2.471053	2.468709	2.461604	2.461224	2.453409	2.472543	2.492762	2.493906	2.496994	2.486634	2.479165	2.477545	2.477362	2.469920	2.469738	2.471102	2.520429	2.551407	2.588490	2.593706	2.631361	2.648218	2.648025	2.598298	2.579189	2.567379	2.533948	2.533782	2.551052	2.550885	2.550697	2.547042
2.392944	2.407389	2.434367	2.458121	2.471078	2.471138	2.485552	2.518958	2.536284	2.572385	2.507650	2.498744	2.428831	2.424298	2.427828	2.458297	2.474158	2.473559	2.470760	2.467979	2.467360	2.453729	2.445695	2.465047	2.492904	2.492957	2.493863	2.483860	2.479305	2.488087	2.486447	2.470058	2.469875	2.469713	2.471057	2.532406	2.546778	2.587958	2.608145	2.625440	2.625248	2.610082	2.609889	2.592255	2.584791	2.584840	2.584648	2.584478	2.568069	2.562376
2.410749	2.407537	2.433642	2.450416	2.471228	2.485668	2.519275	2.536624	2.540814	2.571010	2.567764	2.503256	2.469526	2.428818	2.456204	2.458442	2.474302	2.474139	2.473522	2.468122	2.467720	2.451846	2.451666	2.459358	2.447863	2.447920	2.447738	2.457414	2.479445	2.479281	2.488043	2.486427	2.476123	2.474215	2.480796	2.484493	2.546919	2.588099	2.606979	2.621219	2.621027	2.624780	2.610540	2.610367	2.592206	2.592035	2.600571	2.600399	2.591479	2.568040
2.410897	2.407684	2.433790	2.449692	2.471108	2.516123	2.517395	2.536776	2.539220	2.568108	2.565515	2.512159	2.468145	2.467985	2.456130	2.455967	2.460160	2.473847	2.473666	2.468265	2.467863	2.451987	2.453552	2.440548	2.446476	2.448059	2.447877	2.448810	2.460643	2.479421	2.484692	2.488100	2.487915	2.492770	2.494985	2.545793	2.547060	2.562181	2.583684	2.603893	2.621168	2.620994	2.605006	2.610508	2.612718	2.600904	2.600711	2.600975	2.592053	2.583158
2.394038	2.393226	2.407652	2.449840	2.449657	2.471098	2.513686	2.515265	2.534052	2.566146	2.563553	2.502051	2.463926	2.463984	2.455046	2.454010	2.456812	2.465687	2.465507	2.468626	2.468004	2.453873	2.453692	2.440688	2.448361	2.448199	2.435990	2.452223	2.460782	2.478104	2.479375	2.487585	2.488054	2.492909	2.546099	2.545935	2.547200	2.559774	2.559074	2.558905	2.558717	2.558547	2.549623	2.587510	2.595396	2.595224	2.595466	2.595294	2.595101	2.586205
2.393530	2.393373	2.407799	2.428084	2.449805	2.460771	2.472265	2.484473	2.484723	2.530328	2.521189	2.502199	2.502010	2.463910	2.454317	2.454153	2.455427	2.459778	2.465649	2.469861	2.468147	2.467983	2.467365	2.448248	2.448501	2.448339	2.449246	2.452362	2.452178	2.452015	2.440176	2.441110	2.488193	2.493048	2.546241	2.547532	2.563360	2.560789	2.559723	2.559917	2.558856	2.549952	2.548305	2.550101	2.550568	2.556075	2.595169	2.595433	2.595239	2.586343
2.393677	2.402283	2.407945	2.428232	2.459988	2.449787	2.461282	2.463954	2.466823	2.471901	2.493607	2.492131	2.491942	2.454646	2.454461	2.454297	2.455570	2.456865	2.465792	2.465628	2.469817	2.468780	2.468597	2.467778	2.460303	2.460140	2.449385	2.452501	2.452317	2.452154	2.451970	2.440156	2.481854	2.493696	2.495403	2.547673	2.563501	2.563331	2.560737	2.559693	2.528642	2.528256	2.537017	2.538595	2.550051	2.549881	2.581265	2.588368	2.589919	2.581022
2.393824	2.393666	2.399848	2.398983	2.412043	2.413429	2.449748	2.453964	2.448538	2.426481	2.441359	2.441196	2.428706	2.387988	2.387807	2.443089	2.440501	2.443255	2.456826	2.465771	2.469960	2.469795	2.469612	2.470321	2.466120	2.465956	2.464460	2.464300	2.464114	2.463950	2.519135	2.486917	2.481993	2.493836	2.494085	2.547815	2.629179	2.629003	2.560877	2.551097	2.528780	2.528612	2.537155	2.536986	2.547277	2.537938	2.537746	2.557946	2.579576	2.588359
2.298810	2.314727	2.310843	2.391757	2.396124	2.409193	2.446183	2.448870	2.424164	2.410866	2.381027	2.380869	2.378068	2.377913	2.352927	2.350368	2.361861	2.358211	2.439939	2.448290	2.470102	2.469937	2.470627	2.471117	2.473551	2.473386	2.504825	2.469680	2.466655	2.521869	2.521023	2.518746	2.488614	2.488953	2.544410	2.577745	2.625612	2.626746	2.592180	2.559973	2.528918	2.528749	2.537292	2.545857	2.538244	2.538074	2.537881	2.537712	2.555923	2.555756
2.298951	2.312468	2.329251	2.345329	2.391465	2.426740	2.442617	2.424494	2.376128	2.373053	2.355355	2.355197	2.372531	2.372376	2.347388	2.347231	2.346834	2.351053	2.351096	2.403729	2.454358	2.470735	2.486810	2.488827	2.489730	2.512800	2.547242	2.528126	2.525018	2.524850	2.524658	2.519542	2.519351	2.522750	2.558828	2.560408	2.593713	2.593539	2.592322	2.558367	2.529056	2.528014	2.536556	2.536823	2.536633	2.536463	2.538017	2.535882	2.535688	2.532902
2.312762	2.313348	2.331961	2.345471	2.429666	2.426885	2.424802	2.376452	2.373350	2.355674	2.330678	2.330521	2.355156	2.372515	2.347526	2.347368	2.346971	2.347032	2.351879	2.356098	2.412201	2.470877	2.489136	2.491809	2.505904	2.548017	2.547823	2.547219	2.536812	2.538171	2.577326	2.575264	2.562401	2.553487	2.554165	2.558802	2.558608	2.555378	2.555183	2.555012	2.528320	2.507768	2.510343	2.528225	2.528036	2.527867	2.536405	2.537109	2.535823	2.533036
2.315827	2.339050	2.348376	2.345613	2.429812	2.425570	2.376754	2.363451	2.355969	2.330994	2.330816	2.330659	2.330482	2.320112	2.312638	2.312483	2.312307	2.312152	2.334509	2.356235	2.402567	2.418513	2.476077	2.493699	2.506047	2.542330	2.547967	2.557847	2.578059	2.577886	2.577471	2.575627	2.575212	2.564773	2.555836	2.555668	2.555691	2.553990	2.553794	2.524497	2.520013	2.511107	2.510480	2.505069	2.521329	2.528002	2.528682	2.537244	2.537050	2.533170
2.350670	2.350882	2.352902	2.374769	2.371966	2.380574	2.364189	2.356291	2.356110	2.342814	2.330955	2.330798	2.320401	2.314411	2.322752	2.319827	2.312442	2.317311	2.322973	2.365763	2.407511	2.412593	2.425462	2.493842	2.509107	2.530810	2.552327	2.569284	2.583665	2.583492	2.582202	2.577228	2.576813	2.574455	2.572074	2.556027	2.554302	2.554130	2.552478	2.521722	2.518621	2.510808	2.505373	2.505204	2.505017	2.505722	2.505530	2.528647	2.537185	2.534396
2.351183	2.348842	2.345619	2.374913	2.374730	2.342739	2.342559	2.339344	2.339163	2.342643	2.338083	2.329672	2.330368	2.342885	2.342707	2.342551	2.340914	2.340758	2.332502	2.371362	2.408884	2.409815	2.415392	2.509443	2.531125	2.544717	2.546270	2.569430	2.569234	2.583638	2.582348	2.577154	2.574772	2.574599	2.574401	2.561630	2.554443	2.549973	2.513073	2.512903	2.501064	2.499365	2.505508	2.505340	2.506026	2.505857	2.505664	2.505496	2.528588	2.492331
2.349143	2.344398	2.344218	2.337070	2.344563	2.342880	2.342700	2.342542	2.342936	2.338402	2.340188	2.346803	2.346624	2.404711	2.383715	2.376258	2.376077	2.375918	2.375740	2.417066	2.405740	2.405578	2.416406	2.523658	2.545033	2.546392	2.569745	2.569577	2.583958	2.583784	2.582493	2.575114	2.574916	2.574742	2.568715	2.561772	2.552690	2.504955	2.498645	2.501389	2.499670	2.499501	2.499308	2.506349	2.506160	2.505991	2.505799	2.528917	2.528067	2.492682
2.344699	2.344541	2.337370	2.335765	2.341428	2.341274	2.341967	2.342682	2.345997	2.338541	2.347101	2.384905	2.403700	2.432590	2.432402	2.434204	2.437512	2.437348	2.454589	2.459668	2.409812	2.409433	2.426756	2.523803	2.539935	2.563097	2.562899	2.607414	2.608888	2.607620	2.586224	2.597275	2.567925	2.560464	2.566454	2.554485	2.505263	2.505093	2.498781	2.497082	2.496893	2.451580	2.451390	2.458436	2.509939	2.523608	2.523414	2.529052	2.528857	2.507660
2.340691	2.337693	2.334890	2.341751	2.341569	2.337482	2.337300	2.337142	2.329658	2.338681	2.345056	2.385046	2.432894	2.432733	2.432545	2.432380	2.434159	2.447706	2.449925	2.453911	2.453722	2.429996	2.429596	2.521326	2.533962	2.555666	2.563045	2.600787	2.602043	2.586570	2.598030	2.597420	2.568067	2.548220	2.548022	2.556156	2.504964	2.499112	2.497388	2.497219	2.481008	2.451713	2.444463	2.458351	2.464940	2.520833	2.523551	2.523381	2.544508	2.542373
2.314608	2.315626	2.318957	2.333125	2.337777	2.368303	2.337440	2.337281	2.329797	2.338821	2.329132	2.328975	2.433037	2.432877	2.432688	2.432523	2.432334	2.433699	2.437449	2.448591	2.448401	2.448236	2.509320	2.531681	2.534107	2.533935	2.540895	2.545100	2.586892	2.586715	2.586512	2.568411	2.548536	2.546394	2.546195	2.546025	2.494830	2.496408	2.496214	2.496044	2.481143	2.451846	2.451656	2.457610	2.458298	2.518565	2.523687	2.546807	2.570843	2.570674
2.295080	2.305414	2.308157	2.312384	2.337918	2.368445	2.337581	2.337421	2.339115	2.322895	2.322714	2.322557	2.384568	2.428212	2.386630	2.400918	2.400731	2.400568	2.400386	2.418848	2.428872	2.457001	2.509465	2.527673	2.527476	2.523588	2.522079	2.540869	2.547668	2.578112	2.569162	2.548877	2.510269	2.508641	2.466181	2.466017	2.479230	2.487803	2.491105	2.490935	2.479092	2.449794	2.450696	2.451404	2.457557	2.473566	2.544711	2.573147	2.602571	2.603055
2.305711	2.305554	2.305374	2.312524	2.336379	2.337903	2.337721	2.330257	2.314007	2.323034	2.322853	2.322695	2.364861	2.379306	2.379120	2.394939	2.394752	2.394588	2.388504	2.387904	2.405665	2.405500	2.456736	2.506596	2.506400	2.523732	2.522223	2.522054	2.505523	2.505352	2.505157	2.475834	2.466679	2.441732	2.448828	2.446043	2.463337	2.479197	2.479002	2.458438	2.446596	2.398948	2.399854	2.440468	2.455940	2.457523	2.544848	2.600945	2.620833	2.628748
2.305852	2.305695	2.305514	2.309741	2.310216	2.336365	2.330556	2.314326	2.315894	2.323172	2.322991	2.322834	2.321122	2.363314	2.377948	2.381939	2.390512	2.385977	2.382805	2.382642	2.388292	2.389222	2.390132	2.395434	2.422598	2.429210	2.478610	2.478445	2.480875	2.438419	2.442383	2.444627	2.457556	2.457390	2.464486	2.446178	2.445986	2.445819	2.440376	2.433800	2.442359	2.399079	2.399985	2.446066	2.456073	2.463340	2.501878	2.598680	2.620317	2.620799
2.259212	2.304373	2.304193	2.304035	2.303854	2.304357	2.304395	2.316214	2.316032	2.316534	2.323130	2.322972	2.321260	2.363454	2.363268	2.366246	2.365841	2.384656	2.382943	2.359428	2.359243	2.361268	2.366553	2.366392	2.373136	2.383185	2.440393	2.459191	2.465338	2.453139	2.444926	2.444765	2.444574	2.464816	2.464623	2.446313	2.433220	2.428461	2.381644	2.384541	2.385669	2.395712	2.400116	2.444012	2.456206	2.464348	2.509009	2.572755	2.602987	2.602815
2.259350	2.304514	2.304332	2.304175	2.303993	2.304496	2.306283	2.306125	2.306600	2.310163	2.326985	2.326827	2.322928	2.363593	2.363407	2.366166	2.364886	2.383702	2.383081	2.359565	2.315597	2.330032	2.366690	2.366529	2.373272	2.373110	2.386052	2.440369	2.452352	2.465309	2.458115	2.444902	2.444711	2.464954	2.488229	2.471226	2.433354	2.430272	2.384835	2.384671	2.381573	2.377040	2.389828	2.403363	2.457432	2.467394	2.523631	2.523459	2.540732	2.594425
2.293840	2.291497	2.291316	2.291159	2.290979	2.303979	2.306422	2.310637	2.310455	2.317080	2.327124	2.326966	2.326783	2.353283	2.363546	2.366304	2.365025	2.383841	2.364680	2.315913	2.315731	2.315573	2.365952	2.366665	2.373408	2.373465	2.376196	2.386248	2.446805	2.474198	2.474003	2.481492	2.497335	2.533610	2.533410	2.514438	2.471167	2.437840	2.386934	2.307577	2.307399	2.307242	2.343333	2.403493	2.457565	2.467089	2.519830	2.519658	2.540867	2.587284
2.293981	2.293824	2.291456	2.291298	2.291117	2.304118	2.310934	2.310776	2.313874	2.313720	2.323764	2.327104	2.354673	2.367590	2.363685	2.366443	2.384427	2.381202	2.367661	2.319328	2.319802	2.319643	2.342814	2.365270	2.372451	2.376300	2.376331	2.386384	2.452630	2.474338	2.476985	2.497672	2.533925	2.533751	2.533551	2.532069	2.500381	2.456920	2.317116	2.309672	2.307525	2.307367	2.327435	2.364296	2.364990	2.452659	2.477735	2.523730	2.584682	2.587421
2.294340	2.294182	2.294000	2.293843	2.313159	2.311256	2.311073	2.310915	2.320960	2.320806	2.323903	2.352374	2.367888	2.366417	2.363824	2.384833	2.384643	2.384480	2.381156	2.337637	2.331614	2.331454	2.331275	2.365406	2.371056	2.375342	2.376467	2.438082	2.455612	2.467112	2.482812	2.482865	2.533702	2.533892	2.533692	2.532210	2.514072	2.460334	2.449859	2.317085	2.308308	2.308149	2.327562	2.340527	2.365119	2.387253	2.454349	2.481636	2.584820	2.584646
2.254998	2.254843	2.276596	2.300326	2.318987	2.350989	2.343365	2.334436	2.334251	2.334095	2.352675	2.415331	2.366934	2.366776	2.385355	2.384973	2.384783	2.384618	2.384433	2.384488	2.384298	2.354942	2.356948	2.356786	2.365792	2.370954	2.398477	2.459659	2.488640	2.474470	2.484483	2.535139	2.534500	2.534034	2.532520	2.532350	2.520335	2.514036	2.465741	2.379369	2.352957	2.352795	2.340814	2.356678	2.378356	2.450081	2.449887	2.477613	2.536906	2.546929
2.262793	2.268142	2.276734	2.295216	2.345601	2.367359	2.361046	2.334576	2.334390	2.334234	2.379341	2.383333	2.383143	2.366916	2.385715	2.385331	2.385141	2.384977	2.431512	2.434625	2.425672	2.422585	2.422615	2.422448	2.371253	2.385310	2.392779	2.449517	2.488781	2.498822	2.535670	2.567365	2.537266	2.535779	2.532660	2.532490	2.532289	2.505723	2.467188	2.453902	2.365329	2.365166	2.358425	2.375825	2.451389	2.454064	2.473103	2.528273	2.528071	2.541157
2.276094	2.269374	2.275411	2.276716	2.340492	2.361376	2.361187	2.361024	2.334530	2.334373	2.379483	2.379318	2.383284	2.383124	2.382933	2.390722	2.396439	2.443002	2.442811	2.462796	2.443621	2.443452	2.441729	2.441560	2.454711	2.464607	2.449820	2.462788	2.481484	2.547830	2.579716	2.627524	2.565115	2.535920	2.535717	2.532630	2.517850	2.502946	2.461934	2.438004	2.437814	2.376445	2.376256	2.453169	2.474760	2.474589	2.527926	2.528408	2.528206	2.541292
2.269670	2.266669	2.272337	2.276855	2.339539	2.336477	2.347982	2.351976	2.334670	2.334513	2.379624	2.375520	2.372922	2.383265	2.383074	2.390863	2.441853	2.443144	2.484554	2.469066	2.465585	2.465414	2.456466	2.443159	2.453685	2.473503	2.473307	2.478978	2.529768	2.576201	2.637258	2.627671	2.623738	2.562892	2.534982	2.517316	2.506610	2.506436	2.506821	2.465838	2.459816	2.452136	2.451940	2.459130	2.474894	2.507002	2.531563	2.531388	2.531185	2.576157
2.265651	2.265495	2.271162	2.273930	2.287065	2.330769	2.336428	2.336265	2.321899	2.325243	2.325055	2.339505	2.342381	2.383405	2.386135	2.397655	2.427324	2.443287	2.469380	2.469209	2.474850	2.474678	2.471202	2.458624	2.452589	2.460953	2.470603	2.479192	2.548951	2.560445	2.566730	2.564002	2.563794	2.553408	2.512372	2.506950	2.506748	2.510076	2.510311	2.507222	2.460388	2.460218	2.453605	2.461889	2.507310	2.531902	2.541328	2.539621	2.581501	2.609720
2.265790	2.245317	2.239447	2.259604	2.268195	2.316289	2.330720	2.321787	2.319113	2.320269	2.315698	2.317725	2.320602	2.352865	2.386276	2.394874	2.419511	2.427297	2.437329	2.463443	2.474993	2.486501	2.486305	2.480660	2.452729	2.416072	2.460895	2.518367	2.529836	2.554461	2.545719	2.546346	2.543222	2.491641	2.486843	2.486675	2.480643	2.510213	2.510448	2.510274	2.515185	2.493162	2.478390	2.478220	2.539218	2.571462	2.543654	2.543478	2.588424	2.588250
2.245610	2.245455	2.245273	2.239268	2.239087	2.288648	2.291387	2.291227	2.291042	2.291324	2.315835	2.317863	2.322200	2.333425	2.352815	2.395015	2.409428	2.414294	2.414104	2.437013	2.469227	2.486644	2.486448	2.480802	2.419297	2.416210	2.411638	2.449414	2.508310	2.508136	2.534261	2.534088	2.533881	2.479741	2.479758	2.473757	2.477715	2.503062	2.510586	2.519386	2.527725	2.526093	2.495287	2.495115	2.573311	2.573133	2.548169	2.547993	2.589875	2.589701
2.245748	2.245592	2.217621	2.239404	2.239223	2.259542	2.288600	2.288441	2.291179	2.291461	2.306032	2.317562	2.322338	2.332688	2.352954	2.395155	2.409569	2.409400	2.408115	2.407947	2.443088	2.469196	2.474840	2.474667	2.449651	2.415910	2.411774	2.440797	2.440599	2.442690	2.442492	2.496301	2.534021	2.479878	2.473843	2.462227	2.477852	2.503200	2.510724	2.519524	2.527864	2.527688	2.526027	2.583854	2.583650	2.577650	2.577443	2.594820	2.641221	2.697615
2.270755	2.245728	2.239696	2.239540	2.239359	2.239207	2.279965	2.288578	2.299415	2.309492	2.309305	2.308049	2.321014	2.332826	2.395463	2.395296	2.409709	2.409541	2.408255	2.425612	2.437096	2.455908	2.473669	2.473495	2.449791	2.449620	2.411912	2.403647	2.410895	2.410727	2.442628	2.442462	2.443722	2.443551	2.441894	2.421530	2.466323	2.484383	2.503572	2.513751	2.520558	2.527827	2.581546	2.649571	2.663811	2.664283	2.660345	2.655344	2.703196	2.703012
2.301248	2.274755	2.245683	2.239676	2.235107	2.239343	2.280102	2.300411	2.309787	2.309630	2.309442	2.309281	2.309093	2.332964	2.361998	2.395436	2.409850	2.409681	2.425922	2.425752	2.434171	2.434000	2.429865	2.429694	2.439129	2.434141	2.386433	2.396486	2.407528	2.410863	2.442765	2.442599	2.452910	2.452739	2.432120	2.431956	2.472589	2.484520	2.503709	2.513889	2.515660	2.520520	2.637070	2.649714	2.663956	2.663770	2.655671	2.702104	2.703340	2.707525
2.335984	2.277302	2.246915	2.239812	2.239630	2.239478	2.294862	2.307267	2.309925	2.309768	2.327973	2.309418	2.309230	2.348083	2.362137	2.395577	2.409991	2.409822	2.409630	2.425893	2.422628	2.422458	2.378533	2.377271	2.377077	2.376910	2.377372	2.396622	2.399199	2.408809	2.442902	2.442736	2.451514	2.452876	2.452676	2.472928	2.484393	2.484876	2.487957	2.489754	2.515797	2.518468	2.628317	2.638780	2.649646	2.650117	2.655814	2.702248	2.738446	2.738258
2.324491	2.255566	2.253849	2.252597	2.252413	2.297597	2.300333	2.310252	2.310063	2.320856	2.340618	2.322914	2.317688	2.361374	2.362643	2.395718	2.395521	2.409962	2.409770	2.427128	2.425834	2.424350	2.383269	2.378503	2.368453	2.368286	2.368092	2.376688	2.395466	2.399166	2.422463	2.425364	2.434145	2.453012	2.473233	2.484733	2.485187	2.488298	2.490065	2.489891	2.518782	2.539014	2.571318	2.612242	2.612033	2.622050	2.654423	2.715429	2.737057	2.738403
2.324982	2.268565	2.262528	2.264779	2.319833	2.300661	2.300472	2.300310	2.307786	2.320995	2.323215	2.323052	2.361675	2.376129	2.375934	2.394763	2.401506	2.410103	2.427440	2.436033	2.434737	2.424489	2.383406	2.369878	2.368588	2.368421	2.368226	2.376823	2.378087	2.395432	2.364229	2.364507	2.377455	2.381451	2.472066	2.481525	2.481323	2.478740	2.490202	2.564101	2.567031	2.571669	2.571458	2.580023	2.610421	2.620439	2.626051	2.626086	2.695799	2.733072
2.327972	2.327809	2.277718	2.283411	2.313003	2.300799	2.300610	2.300447	2.307924	2.310615	2.314811	2.358504	2.368108	2.367946	2.394853	2.400749	2.403473	2.409148	2.426486	2.435079	2.434878	2.407102	2.383543	2.383375	2.374418	2.368556	2.368361	2.368199	2.376761	2.351783	2.357066	2.359976	2.365916	2.381584	2.431357	2.472693	2.472490	2.480410	2.545465	2.559868	2.571990	2.571809	2.587632	2.595758	2.597655	2.606216	2.622030	2.619873	2.661907	2.689403
2.385299	2.385132	2.372355	2.324287	2.321030	2.318837	2.313170	2.313007	2.306967	2.310753	2.341266	2.344025	2.349245	2.368085	2.386889	2.392565	2.400692	2.400522	2.400329	2.407391	2.407192	2.402859	2.402666	2.374750	2.374554	2.374387	2.380544	2.380383	2.368138	2.357393	2.364647	2.363027	2.362834	2.380176	2.428207	2.470201	2.471970	2.522843	2.544509	2.558549	2.562430	2.587986	2.596081	2.601729	2.597795	2.597611	2.595424	2.595241	2.619795	2.653123
2.398770	2.398587	2.398405	2.397566	2.422255	2.420318	2.358995	2.353339	2.317047	2.341730	2.344476	2.341668	2.341489	2.349352	2.368174	2.392838	2.400981	2.400798	2.400614	2.368435	2.403096	2.403131	2.375196	2.375015	2.374834	2.383198	2.383236	2.383055	2.382875	2.385104	2.384923	2.380798	2.380617	2.413996	2.424026	2.438516	2.468964	2.497948	2.541511	2.557729	2.562716	2.587308	2.600231	2.599813	2.598080	2.597881	2.595710	2.559080	2.558884	2.589286
2.463152	2.462964	2.423270	2.423085	2.422243	2.420306	2.419246	2.417309	2.411647	2.397286	2.374003	2.343119	2.342941	2.351532	2.351353	2.376308	2.404257	2.404074	2.369920	2.369740	2.368245	2.389975	2.375187	2.375005	2.388411	2.388230	2.388049	2.412687	2.412503	2.411225	2.409727	2.409544	2.405416	2.405233	2.424017	2.430187	2.494186	2.493996	2.491833	2.535392	2.558983	2.583068	2.586883	2.599805	2.599606	2.599407	2.599208	2.560387	2.560192	2.586364
2.462701	2.462513	2.462765	2.462576	2.462389	2.461544	2.512846	2.509809	2.502304	2.442091	2.394462	2.385507	2.354625	2.360945	2.339569	2.367160	2.395182	2.421156	2.420973	2.391644	2.391462	2.375359	2.375178	2.374996	2.391323	2.461229	2.463165	2.463855	2.463668	2.450262	2.448980	2.448793	2.410668	2.410485	2.430364	2.462273	2.494177	2.492015	2.491824	2.491634	2.496485	2.500458	2.553343	2.588429	2.605734	2.605536	2.606652	2.591881	2.582260	2.581844
2.462689	2.462502	2.462314	2.462564	2.462377	2.490788	2.512614	2.509796	2.509603	2.457283	2.439700	2.392730	2.394737	2.370433	2.370179	2.376356	2.396489	2.418956	2.418992	2.418591	2.396273	2.376664	2.375168	2.379442	2.432202	2.441441	2.464033	2.463847	2.509349	2.463912	2.462046	2.461860	2.461893	2.467843	2.479329	2.463581	2.462079	2.492007	2.491816	2.459544	2.464398	2.468375	2.544884	2.560154	2.593484	2.606843	2.606645	2.607542	2.592772	2.589726
2.462677	2.459562	2.459376	2.462114	2.461926	2.463059	2.512381	2.516577	2.509589	2.459682	2.459419	2.438764	2.405687	2.418435	2.416061	2.396661	2.416938	2.418948	2.418764	2.427347	2.427164	2.413831	2.387285	2.392945	2.400873	2.439679	2.464025	2.509531	2.509340	2.509150	2.485609	2.485420	2.527548	2.533492	2.479321	2.471025	2.497010	2.496820	2.496629	2.464578	2.464391	2.468369	2.520093	2.549943	2.559953	2.606835	2.615019	2.653028	2.656114	2.611509
2.459737	2.459550	2.459364	2.462101	2.460599	2.464510	2.512368	2.512177	2.462707	2.462519	2.459407	2.438753	2.405677	2.416234	2.416051	2.417111	2.416929	2.450353	2.452358	2.495999	2.495810	2.459106	2.450741	2.401047	2.400865	2.461572	2.481535	2.509084	2.509331	2.509141	2.508951	2.570050	2.575992	2.533484	2.533292	2.567883	2.564181	2.515857	2.522898	2.522708	2.512311	2.508613	2.520086	2.525155	2.603672	2.615211	2.654679	2.667593	2.667389	2.685803
2.459725	2.459538	2.459352	2.460774	2.466439	2.466251	2.464311	2.466829	2.462694	2.462507	2.459395	2.437427	2.403474	2.413594	2.415823	2.417102	2.450529	2.450343	2.496178	2.495989	2.495800	2.460558	2.460372	2.459308	2.461749	2.462874	2.468388	2.481339	2.508883	2.509132	2.570236	2.570041	2.606624	2.606425	2.606227	2.603179	2.573809	2.567780	2.563724	2.560613	2.556045	2.523777	2.525340	2.603862	2.609287	2.655312	2.661959	2.667586	2.685999	2.672642
2.459713	2.459526	2.459339	2.457836	2.457650	2.466239	2.464298	2.459946	2.462682	2.462495	2.438916	2.438731	2.403464	2.410953	2.415813	2.450704	2.450519	2.494166	2.496168	2.495979	2.500172	2.499983	2.499794	2.468938	2.468752	2.468565	2.468379	2.481331	2.508655	2.512844	2.569568	2.570031	2.606615	2.606416	2.606218	2.606019	2.603410	2.603213	2.569549	2.563522	2.563328	2.637783	2.637582	2.637380	2.655505	2.659677	2.661951	2.653109	2.672837	2.664083
2.461015	2.459514	2.453475	2.453288	2.457638	2.458623	2.460121	2.445311	2.445123	2.444937	2.438905	2.403636	2.403454	2.403270	2.450879	2.451790	2.490473	2.530245	2.530051	2.505027	2.514703	2.505526	2.524321	2.524128	2.523938	2.521116	2.520926	2.513217	2.513025	2.546403	2.569559	2.573968	2.606606	2.606406	2.606208	2.610387	2.610189	2.611964	2.616205	2.649544	2.649342	2.649141	2.649159	2.721835	2.721628	2.708304	2.650672	2.672816	2.669101	2.662539
2.459688	2.459501	2.453463	2.451961	2.455872	2.454590	2.454404	2.454218	2.448181	2.444926	2.444741	2.403625	2.403444	2.438337	2.451965	2.452657	2.530426	2.548572	2.553639	2.539716	2.530912	2.533492	2.525627	2.548798	2.547290	2.537166	2.536974	2.520725	2.513016	2.546393	2.569549	2.576151	2.606816	2.606396	2.630998	2.664347	2.666118	2.692681	2.702681	2.697653	2.649333	2.649132	2.648931	2.720072	2.718110	2.710615	2.691954	2.672806	2.669092	2.643234
2.470799	2.455981	2.434814	2.434627	2.434441	2.440106	2.454392	2.454206	2.454018	2.447984	2.447799	2.451561	2.457222	2.457035	2.451955	2.484795	2.538967	2.553824	2.554287	2.589522	2.589327	2.589133	2.596086	2.588213	2.586702	2.617453	2.617254	2.582022	2.548036	2.547843	2.547650	2.576362	2.576387	2.606826	2.632447	2.666310	2.668082	2.693768	2.701015	2.692062	2.650420	2.649123	2.647387	2.712606	2.711083	2.703590	2.672782	2.669289	2.644085	2.619086
2.470786	2.470160	2.434801	2.434613	2.432235	2.425691	2.425506	2.451782	2.448158	2.447973	2.449542	2.457397	2.457211	2.457024	2.484095	2.528622	2.553568	2.554471	2.582032	2.587101	2.589318	2.603728	2.596076	2.588202	2.620272	2.656859	2.656657	2.618284	2.581595	2.547834	2.550424	2.554685	2.578132	2.591064	2.634630	2.668274	2.669168	2.692464	2.692257	2.692054	2.663272	2.660517	2.648913	2.646297	2.705101	2.703579	2.669483	2.648228	2.644732	2.612276
2.470335	2.470148	2.434788	2.399640	2.394193	2.377414	2.377234	2.377272	2.391636	2.439190	2.447777	2.454755	2.457201	2.477473	2.540636	2.550529	2.555380	2.561766	2.587285	2.589503	2.589308	2.603718	2.596066	2.627258	2.658365	2.656847	2.628690	2.618273	2.609315	2.547824	2.550415	2.553513	2.578123	2.591494	2.636376	2.640343	2.689741	2.689538	2.692248	2.692045	2.691842	2.663063	2.657019	2.648701	2.676679	2.688997	2.677168	2.664244	2.644282	2.553761
2.470322	2.449653	2.441134	2.400943	2.396374	2.385955	2.377441	2.375798	2.381098	2.395099	2.427590	2.451015	2.456676	2.465257	2.538650	2.553149	2.554711	2.562414	2.583766	2.589493	2.603903	2.678187	2.682729	2.675505	2.661862	2.656835	2.628679	2.624532	2.605356	2.609106	2.550406	2.557233	2.581843	2.629786	2.646674	2.646475	2.689732	2.690988	2.692239	2.702242	2.702039	2.763060	2.696380	2.689813	2.683469	2.688987	2.678474	2.676954	2.615134	2.499851
2.508350	2.470122	2.447701	2.441153	2.404258	2.393839	2.389272	2.375786	2.375603	2.395087	2.395784	2.427614	2.436204	2.456477	2.471419	2.524496	2.510576	2.554507	2.582659	2.620156	2.676559	2.692571	2.683815	2.677906	2.667992	2.667790	2.656622	2.628468	2.628266	2.625739	2.614601	2.557225	2.581835	2.636433	2.646665	2.691680	2.692936	2.778474	2.778259	2.778049	2.776381	2.763927	2.763718	2.697919	2.686530	2.676676	2.661746	2.633094	2.520431	2.501252
2.499562	2.463310	2.442644	2.434265	2.433643	2.389441	2.382315	2.378186	2.378003	2.384843	2.395772	2.396908	2.404257	2.408240	2.460667	2.465379	2.495874	2.538134	2.613323	2.654841	2.674804	2.684827	2.692358	2.681624	2.681422	2.675297	2.674875	2.628677	2.628474	2.625290	2.614591	2.582019	2.581826	2.636425	2.636227	2.691671	2.711886	2.778464	2.778249	2.778039	2.777248	2.763918	2.742284	2.714381	2.697708	2.686757	2.676464	2.650568	2.615113	2.513306
2.461509	2.461322	2.435317	2.434253	2.392679	2.382482	2.382303	2.379491	2.382598	2.385709	2.387722	2.387544	2.358718	2.361460	2.372979	2.460472	2.479793	2.538123	2.560727	2.626497	2.661650	2.691397	2.727474	2.737403	2.764345	2.748358	2.695299	2.665905	2.631315	2.627912	2.623355	2.583766	2.583573	2.630054	2.679976	2.691442	2.711876	2.756580	2.756367	2.756159	2.756829	2.757059	2.742275	2.742064	2.741857	2.754013	2.744372	2.689894	2.678717	2.616219
2.466760	2.463283	2.434427	2.434240	2.417750	2.378741	2.378562	2.382111	2.382586	2.387891	2.273698	2.273529	2.272482	2.361450	2.364195	2.456073	2.479782	2.538112	2.559181	2.610420	2.661640	2.723288	2.723083	2.727255	2.733676	2.726449	2.695288	2.663701	2.663496	2.633758	2.623346	2.605378	2.641655	2.680168	2.679967	2.708934	2.711648	2.709908	2.727196	2.742731	2.754186	2.757049	2.771417	2.790822	2.785567	2.753346	2.746556	2.699536	2.682654	2.641664
2.470915	2.466561	2.462207	2.446221	2.414007	2.384578	2.378549	2.382758	2.382575	2.387880	2.387701	2.387522	2.386465	2.386282	2.428476	2.456063	2.466190	2.467979	2.540102	2.605584	2.647740	2.655509	2.715174	2.719346	2.719142	2.726438	2.723735	2.723528	2.663485	2.633748	2.642106	2.644761	2.675199	2.685205	2.682371	2.714255	2.711638	2.709899	2.707935	2.725226	2.742515	2.753969	2.771407	2.785767	2.785557	2.771525	2.746546	2.726690	2.690103	2.649114
2.494310	2.489953	2.485597	2.446208	2.397907	2.384566	2.379196	2.382746	2.382563	2.387868	2.387690	2.387511	2.387331	2.428648	2.434309	2.459782	2.466180	2.467970	2.522563	2.601844	2.635237	2.646722	2.709898	2.712322	2.716498	2.732351	2.731401	2.723516	2.714549	2.641034	2.642097	2.644753	2.675190	2.683221	2.714450	2.727371	2.727167	2.708134	2.707926	2.707722	2.722097	2.721891	2.728975	2.771183	2.785548	2.789709	2.760554	2.726679	2.697333	2.702833
2.483325	2.483138	2.478562	2.450582	2.440304	2.397714	2.385032	2.379004	2.382551	2.387857	2.387679	2.387500	2.429701	2.429514	2.445403	2.461457	2.463248	2.470374	2.473915	2.582183	2.596593	2.647506	2.701329	2.709678	2.723786	2.732339	2.732134	2.727760	2.722876	2.690570	2.639017	2.641892	2.673865	2.686929	2.714440	2.727361	2.727157	2.721248	2.707916	2.722292	2.722087	2.721882	2.724092	2.747857	2.785538	2.777413	2.760544	2.697533	2.697323	2.735297
2.483311	2.477638	2.449660	2.444863	2.440291	2.409399	2.397521	2.378334	2.381442	2.383457	2.400822	2.409412	2.412228	2.431039	2.436561	2.445376	2.429646	2.433195	2.481586	2.579252	2.581980	2.616831	2.657516	2.709666	2.712097	2.723570	2.728480	2.734112	2.733902	2.693193	2.639007	2.639469	2.672824	2.686920	2.714430	2.727352	2.754635	2.763523	2.753903	2.752819	2.720762	2.721873	2.721669	2.718966	2.764497	2.760743	2.762709	2.704808	2.704596	2.797161
2.373946	2.347438	2.347263	2.342474	2.390556	2.390377	2.390198	2.378322	2.378139	2.394407	2.405191	2.409400	2.410756	2.426505	2.440500	2.445366	2.455279	2.481766	2.522472	2.566098	2.579048	2.616820	2.665405	2.665200	2.696314	2.725754	2.728469	2.751614	2.751402	2.708883	2.693639	2.674473	2.674273	2.685452	2.714421	2.727342	2.754844	2.750390	2.752435	2.752228	2.735768	2.720987	2.720783	2.713691	2.752198	2.762909	2.755457	2.717371	2.707500	2.850539
2.274460	2.274290	2.313612	2.313435	2.390543	2.390365	2.390185	2.378310	2.378127	2.394246	2.397139	2.405080	2.411623	2.440672	2.440490	2.446234	2.469213	2.502123	2.522463	2.573769	2.589640	2.660994	2.657493	2.657289	2.664991	2.723548	2.728458	2.751603	2.751391	2.748991	2.718147	2.696061	2.676898	2.676692	2.714411	2.727333	2.735878	2.754628	2.750167	2.749303	2.721182	2.720977	2.712434	2.708853	2.749993	2.742542	2.700449	2.693875	2.707489	2.805384
2.272474	2.272305	2.313601	2.308815	2.302496	2.379820	2.372331	2.378298	2.378115	2.382321	2.385435	2.393378	2.411612	2.440662	2.446406	2.465216	2.495496	2.497724	2.561887	2.582142	2.624304	2.660611	2.659677	2.657278	2.659274	2.664781	2.723334	2.750056	2.749186	2.738767	2.738561	2.731063	2.695851	2.716141	2.737814	2.737609	2.740697	2.740493	2.740282	2.760047	2.748867	2.712628	2.707596	2.699186	2.693197	2.675875	2.562975	2.564756	2.644847	2.786068
2.279777	2.279608	2.279439	2.254695	2.295174	2.312548	2.372319	2.378286	2.378103	2.360385	2.360209	2.370199	2.389018	2.438017	2.459462	2.479814	2.497900	2.551756	2.572006	2.576836	2.619904	2.624099	2.660401	2.659461	2.659702	2.659503	2.668062	2.714559	2.727429	2.730144	2.729939	2.729736	2.730849	2.738008	2.745472	2.752558	2.764425	2.752556	2.742467	2.760038	2.740112	2.716991	2.716568	2.700633	2.691729	2.549108	2.562965	2.562771	2.632985	2.752701
2.306096	2.279597	2.272116	2.271942	2.303943	2.318393	2.318731	2.294948	2.360550	2.360373	2.360198	2.360022	2.367233	2.429884	2.456817	2.474316	2.515706	2.549111	2.547808	2.547399	2.547427	2.612617	2.623892	2.652887	2.659691	2.659492	2.664539	2.673444	2.705338	2.710972	2.712962	2.713857	2.730839	2.746764	2.786702	2.831699	2.836318	2.836107	2.833913	2.760029	2.748848	2.734848	2.716558	2.711379	2.643636	2.569515	2.562955	2.562762	2.563000	2.723583
2.301840	2.301668	2.272106	2.271932	2.303932	2.313996	2.311410	2.311018	2.360538	2.360362	2.360186	2.360010	2.348144	2.371431	2.438692	2.460575	2.512774	2.549100	2.547578	2.546070	2.547197	2.565886	2.612411	2.621266	2.647411	2.655970	2.650284	2.650085	2.632099	2.631902	2.647948	2.652580	2.733839	2.810608	2.986135	2.985919	3.110973	3.110748	3.048018	2.953223	2.870589	2.859396	2.736610	2.716338	2.668912	2.604091	2.569311	2.563191	2.621821	2.642677
2.297437	2.297265	2.275597	2.280692	2.310060	2.311570	2.313814	2.342739	2.349146	2.376596	2.355962	2.348309	2.354500	2.367273	2.389163	2.409151	2.512763	2.515497	2.553274	2.547376	2.547185	2.555339	2.555148	2.572623	2.572432	2.576037	2.575846	2.616459	2.632087	2.631889	2.631691	2.633152	2.707257	2.986346	3.057339	3.594550	3.916546	3.952717	3.887222	3.552360	3.221309	3.043301	3.034513	2.863791	2.744665	2.697243	2.697043	2.696844	2.648573	2.989759
2.275485	2.275315	2.275586	2.295303	2.310049	2.313975	2.319512	2.350413	2.375308	2.370740	2.364720	2.364546	2.373153	2.372972	2.391569	2.391393	2.431608	2.515487	2.553263	2.553073	2.555518	2.555329	2.555138	2.569538	2.570665	2.573392	2.558272	2.587044	2.632075	2.610361	2.566399	2.619906	2.707251	3.004877	3.594806	3.941632	5.289908	5.738334	5.737923	5.245491	4.552185	4.150942	3.581110	3.341868	3.291311	3.321156	3.275408	3.275181	3.402418	3.402180
2.284696	2.275743	2.291077	2.295293	2.311794	2.323261	2.327188	2.369632	2.375298	2.375122	2.370556	2.374773	2.400905	2.400722	2.398129	2.426728	2.477669	2.511744	2.553252	2.554380	2.555507	2.555318	2.568628	2.568430	2.568240	2.555533	2.537621	2.552022	2.565315	2.533026	2.523424	2.526810	2.672114	3.004874	3.906877	5.127145	5.782479	7.869653	8.922772	8.922156	8.042984	6.579250	5.629796	4.835249	4.717419	4.744978	4.910892	5.002552	5.181894	5.498726
2.308087	2.299140	2.298971	2.311955	2.322324	2.325886	2.342970	2.375469	2.382973	2.382798	2.374937	2.396681	2.398480	2.398297	2.421053	2.477842	2.506869	2.535891	2.545115	2.553052	2.552861	2.632967	2.632770	2.560294	2.560105	2.551569	2.543446	2.543254	2.533204	2.506754	2.506566	2.506378	2.537808	2.770385	3.795108	5.127142	6.919710	8.790015	10.91540	14.31885	14.31781	13.13627	10.96708	9.210892	7.502864	7.508576	7.625472	8.227923	8.383554	8.693138
2.308076	2.307904	2.307734	2.311944	2.326047	2.343132	2.381482	2.388992	2.393195	2.393018	2.404533	2.414062	2.413883	2.421222	2.434190	2.477831	2.486411	2.524196	2.524001	2.532575	2.545823	2.557249	2.562897	2.560284	2.560094	2.548703	2.539056	2.537327	2.506491	2.506742	2.451123	2.450940	2.514964	2.591722	3.026353	4.526777	6.621174	8.926485	13.11019	14.31882	18.53179	20.76533	20.76375	16.63402	13.27414	11.95125	12.16709	12.86009	13.44672	13.89428
2.308064	2.296692	2.307723	2.307546	2.326037	2.340486	2.381472	2.413452	2.417440	2.547326	2.544282	2.525099	2.498612	2.475245	2.473600	2.476272	2.476088	2.480285	2.504610	2.511724	2.532375	2.548479	2.494279	2.534956	2.552785	2.552595	2.527370	2.525642	2.506479	2.450857	2.366508	2.367651	2.433500	2.542640	2.671738	3.569971	5.131071	8.280549	12.78423	14.16841	19.84293	20.63379	25.53536	25.35908	21.49770	18.67631	18.38577	18.48578	20.22992	21.50432
2.296631	2.296460	2.296291	2.296113	2.306040	2.325101	2.374652	2.413442	2.487793	2.544458	2.539886	2.508833	2.485336	2.476444	2.446935	2.452979	2.452796	2.458762	2.462744	2.469138	2.518553	2.494454	2.494269	2.495176	2.557387	2.562029	2.552396	2.533098	2.506467	2.402706	2.366060	2.366324	2.417449	2.470735	2.577491	2.907729	3.562214	5.060802	8.032302	12.27272	17.80598	20.04285	25.00555	25.14186	27.08106	27.07891	26.04696	26.27859	28.51328	31.25029
2.296399	2.296228	2.296059	2.295882	2.295931	2.305858	2.322722	2.409544	2.487781	2.531436	2.517191	2.497197	2.494594	2.454793	2.454609	2.452966	2.452783	2.452599	2.454178	2.453995	2.462572	2.480400	2.472364	2.494068	2.544823	2.545512	2.556119	2.542311	2.516841	2.462506	2.366051	2.358408	2.395309	2.419009	2.470544	2.629918	2.896515	3.419629	4.574564	6.990547	11.05499	16.88430	19.04601	24.02049	24.15596	24.78768	25.07849	27.02433	29.59171	31.34295
2.296387	2.296217	2.296047	2.295870	2.291526	2.291357	2.310189	2.379540	2.445359	2.444299	2.440383	2.453858	2.449720	2.446015	2.451675	2.451492	2.419181	2.414826	2.414638	2.414459	2.414058	2.413879	2.432673	2.462910	2.499995	2.505224	2.540482	2.542300	2.542104	2.514447	2.433138	2.395037	2.395300	2.419001	2.450901	2.513413	2.612360	2.756480	3.079848	3.707781	5.171413	7.711999	11.84038	16.01268	19.55044	22.18988	23.83458	24.15814	25.97926	28.63201
2.294398	2.288378	2.288209	2.282540	2.282370	2.289807	2.298408	2.312422	2.338424	2.423006	2.422827	2.435797	2.444380	2.442214	2.433267	2.394519	2.390168	2.389770	2.319498	2.294507	2.300176	2.302926	2.413687	2.435767	2.462718	2.499800	2.501076	2.551955	2.548903	2.541904	2.438400	2.423636	2.432464	2.449774	2.450893	2.452168	2.523422	2.597437	2.741531	3.050378	3.434875	4.114029	5.251307	6.457219	8.573833	10.69929	12.97546	14.98635	17.43184	20.55997
2.287073	2.269107	2.268939	2.268543	2.270350	2.277213	2.254547	2.258334	2.264092	2.282712	2.308846	2.308677	2.435602	2.435413	2.400177	2.367352	2.359488	2.319666	2.319487	2.301797	2.293497	2.293987	2.296233	2.406190	2.425329	2.464957	2.473344	2.493587	2.548892	2.548704	2.541222	2.459362	2.459182	2.463366	2.457834	2.452160	2.520556	2.597425	2.668715	2.894912	3.059240	3.574201	4.047759	5.225971	6.455064	8.168578	9.111903	10.06440	10.38468	11.59263
2.269263	2.269094	2.264312	2.217359	2.217195	2.168946	2.240492	2.249555	2.252458	2.268090	2.282536	2.282369	2.305147	2.312790	2.312620	2.319663	2.365409	2.359301	2.319477	2.316450	2.294146	2.293977	2.296003	2.299122	2.388898	2.427008	2.456029	2.467378	2.490530	2.541401	2.549780	2.552530	2.543593	2.543396	2.537937	2.529081	2.530750	2.537649	2.625473	2.886106	3.008991	3.574168	3.977779	4.759706	5.741172	6.918365	8.213923	9.118055	9.981580	10.10838
2.269250	2.264466	2.213124	2.214491	2.160171	2.160452	2.167984	2.227975	2.236373	2.259313	2.282526	2.282359	2.307115	2.312781	2.312610	2.319744	2.370452	2.366102	2.363282	2.323690	2.316267	2.298581	2.299289	2.308780	2.313005	2.423219	2.454561	2.467370	2.475933	2.549960	2.554166	2.553979	2.616457	2.616254	2.613426	2.587309	2.558040	2.642587	2.733673	2.813218	3.008970	3.541558	3.988284	4.769100	5.750551	6.938052	8.220851	9.133320	9.812260	10.00720
2.264621	2.213275	2.213112	2.155924	2.160160	2.160441	2.167974	2.177846	2.232627	2.248535	2.282516	2.286732	2.301611	2.308389	2.312601	2.319735	2.375276	2.375101	2.374918	2.374744	2.331639	2.331469	2.332835	2.325471	2.365018	2.393447	2.425231	2.469997	2.507833	2.554345	2.640246	2.656054	2.659596	2.689372	2.703755	2.805602	2.804950	2.782988	2.787086	2.870500	3.103668	3.546140	4.156086	5.125117	5.962543	6.970925	8.496675	9.328035	9.835648	10.16854
2.153473	2.107986	2.107832	2.143635	2.147213	2.147275	2.176536	2.178717	2.232617	2.264598	2.279429	2.283646	2.302623	2.302885	2.311195	2.337250	2.366504	2.379706	2.410433	2.413993	2.390821	2.386912	2.386737	2.388532	2.414492	2.425989	2.487091	2.531970	2.584408	2.683503	2.692059	2.691865	2.822911	2.829763	2.864548	2.884227	2.874700	2.848455	2.900805	3.120585	3.222905	3.810084	4.452860	5.157580	6.394943	7.587877	8.703267	9.400954	10.19409	10.39542
2.109306	2.106514	2.106360	2.107660	2.146982	2.147265	2.176526	2.178707	2.232607	2.272280	2.308639	2.299705	2.302613	2.302436	2.327095	2.334383	2.367373	2.401597	2.471742	2.475297	2.475115	2.523462	2.523275	2.534324	2.534140	2.564729	2.585043	2.718105	2.809731	2.855743	2.923325	2.948389	3.028381	3.028151	3.060230	3.078960	3.052369	3.218602	3.349602	3.326856	3.891003	4.331044	4.847909	5.684692	6.892401	8.064978	9.177256	10.00357	10.46587	11.01774
2.110395	2.107382	2.106349	2.107649	2.133816	2.166058	2.176517	2.199157	2.242992	2.308577	2.308628	2.308460	2.300185	2.301986	2.331465	2.335833	2.366484	2.462910	2.471731	2.477705	2.534952	2.534767	2.551723	2.553285	2.599915	2.641926	2.867568	3.004521	3.103706	3.319316	3.486688	3.676074	3.766668	3.860803	3.864492	3.885539	4.095174	4.091049	4.068766	4.402169	4.647162	5.110436	5.912801	7.093754	8.242237	9.375915	10.18822	10.65456	11.27740	11.38087
2.174721	2.171704	2.171545	2.133962	2.145896	2.172643	2.173585	2.199148	2.236969	2.301545	2.305760	2.345034	2.344861	2.348196	2.353078	2.365547	2.458465	2.467955	2.477875	2.524081	2.547251	2.551901	2.586663	2.600095	2.786729	3.072462	3.285000	3.614488	4.220833	4.505869	4.841836	5.182533	5.663887	5.704816	5.979975	6.044558	6.111197	6.266735	6.486336	6.740906	7.031626	7.684930	8.204238	9.013309	9.907696	10.69507	11.78231	12.80242	12.77388	13.19125
2.171852	2.171692	2.199903	2.208526	2.203485	2.173733	2.174455	2.199138	2.236959	2.296698	2.296736	2.336009	2.340233	2.403088	2.413902	2.419206	2.468125	2.478056	2.524914	2.529567	2.552736	2.591679	2.600284	2.897825	3.180372	3.480045	4.176580	4.926012	5.864367	6.635261	7.511141	8.500849	8.856165	9.089981	9.754960	10.05478	10.11295	10.22851	10.47547	10.59099	11.09103	11.65620	12.26653	13.10741	14.06636	14.66396	15.19604	15.64569	15.63806	15.85368
2.171840	2.171680	2.206487	2.208515	2.203475	2.208010	2.207631	2.237121	2.277861	2.273516	2.291023	2.286004	2.335824	2.344656	2.414990	2.479431	2.629244	2.792202	2.816340	2.816140	2.811760	2.865560	2.941818	3.192265	3.764814	4.309636	5.488018	6.662168	8.101650	9.561383	11.07024	12.14468	13.52273	13.96062	15.15795	15.80193	16.15816	16.48569	16.80174	16.80312	17.17642	17.59936	18.70935	19.05548	20.28577	20.61045	20.53905	20.45412	20.34179	20.11172
2.155745	2.155586	2.165544	2.144913	2.161078	2.207121	2.240573	2.269258	2.273672	2.269547	2.262786	2.281610	2.290895	2.306673	2.431409	2.629424	2.840764	3.565551	3.900665	3.941265	3.919441	3.797096	3.796823	4.014597	4.601198	5.474878	6.909177	8.639046	10.54018	12.55317	14.68689	16.99943	18.99453	20.69120	22.61154	23.98599	25.21218	26.14026	26.53535	27.26734	27.49392	28.64968	28.90117	29.37190	29.69567	29.77302	29.76027	29.37470	28.72664	28.06528
2.144520	2.152651	2.154914	2.156506	2.156348	2.201834	2.237265	2.273837	2.269703	2.262940	2.262774	2.262609	2.260981	2.290707	2.431403	2.777679	3.553707	3.900949	5.076645	6.093265	6.327830	6.238191	5.927479	5.927024	6.322969	6.853633	8.257732	10.22688	12.68457	15.10382	18.57217	22.47380	25.74224	28.79430	31.71526	32.78716	33.43044	33.47211	33.53917	33.57396	34.20869	34.26271	34.85295	34.85004	34.88538	34.96537	34.95101	34.70676	34.85166	34.76510
2.141583	2.141425	2.152484	2.154736	2.168030	2.180210	2.193203	2.234721	2.268152	2.262928	2.257705	2.224525	2.224361	2.260794	2.353663	2.777674	3.598965	5.061843	6.009667	7.592334	9.349390	10.01564	10.01492	9.663419	9.176543	9.337828	10.17831	12.37142	14.75996	18.14040	22.22485	25.58575	28.68656	31.28260	31.47436	31.71482	32.58798	33.35074	33.43888	33.53625	34.08433	34.13836	34.67506	34.72998	34.91278	34.95070	35.17018	35.18459	35.90578	35.96355
2.141571	2.138994	2.141257	2.147907	2.147750	2.163683	2.180040	2.232071	2.231898	2.250553	2.224676	2.218576	2.218633	2.226596	2.300401	2.694423	3.515397	5.061828	6.736621	9.262337	10.20604	14.17642	17.17546	17.14571	15.76789	14.30308	14.40226	14.68266	17.73679	20.85889	24.52462	27.05626	28.45644	28.66638	31.08008	31.04408	30.98851	31.07059	31.52408	32.07129	32.76574	33.81364	33.91434	34.48928	34.54528	34.65303	34.73695	35.05951	35.67978	35.90274
2.080154	2.080002	2.079851	2.083209	2.093677	2.138829	2.174184	2.194480	2.226828	2.226665	2.217266	2.178908	2.178968	2.179018	2.265347	2.466079	3.221001	4.709237	6.624940	9.262304	12.65034	16.34820	17.28535	20.96680	23.20098	23.12097	21.30539	20.50064	20.50349	23.09199	24.31442	25.47841	26.82619	28.22606	28.33207	28.64968	28.58750	28.58524	29.14096	29.56987	30.35329	30.89268	31.91858	32.47742	32.50046	33.06314	33.16954	33.66681	34.48405	35.41774
2.026050	2.025902	2.040373	2.056492	2.095803	2.102959	2.139103	2.194468	2.197597	2.225553	2.217034	2.213133	2.178737	2.179007	2.186105	2.440779	2.948003	4.147696	5.824369	8.754139	12.65028	16.45810	19.08990	23.00513	23.34887	24.26237	24.12130	23.13527	23.01494	23.05407	23.13824	24.25729	25.35905	26.04911	26.76439	26.67825	26.36101	26.35892	26.45736	27.41523	27.73461	29.18892	29.70846	29.98452	30.56417	30.59639	31.40355	31.37054	31.69045	33.16452
2.026040	2.025892	2.053122	2.056484	2.116250	2.123406	2.151992	2.164812	2.197586	2.224081	2.217022	2.213121	2.174986	2.140589	2.140872	2.388576	2.745336	3.443905	5.019609	7.469738	11.06726	14.97210	19.08975	23.15643	24.53164	24.36847	24.26023	23.36142	23.05564	23.09629	22.91761	23.18234	24.03889	24.14608	24.94761	25.15610	25.12574	24.54658	24.51352	25.04262	25.41158	26.01394	26.84080	27.60130	28.04901	28.87421	29.45855	30.18435	30.23539	30.64421
2.026030	2.027202	2.044343	2.056475	2.093317	2.129244	2.176776	2.192217	2.224531	2.223708	2.222808	2.175135	2.136308	2.144140	2.140862	2.181007	2.390812	2.923636	4.250668	6.289547	9.149393	13.02807	17.38867	21.56959	24.58281	24.52950	24.36633	24.25434	23.36616	23.11534	22.91674	22.96434	23.18270	23.61129	23.70333	23.59318	23.56297	22.91740	22.88449	23.00305	22.97156	23.27219	23.80969	24.60516	25.44588	26.13559	27.65642	28.33708	28.55979	28.84287
2.027340	2.032253	2.047854	2.056921	2.093308	2.168343	2.193026	2.230193	2.227600	2.251451	2.248648	2.165664	2.158905	2.141971	2.151273	2.167857	2.223375	2.717596	3.420380	4.900584	7.435928	11.04194	14.94292	19.32077	23.70356	24.58068	24.52013	24.41970	24.10590	23.36411	23.11416	22.98520	23.02566	23.18054	23.22721	23.16649	22.99083	22.78822	22.56611	21.50606	21.44373	21.68707	21.93323	22.48266	23.29616	23.82585	24.94300	25.44032	26.83010	26.96327
2.070399	2.044456	2.052686	2.057573	2.150952	2.168333	2.231005	2.238948	2.238774	2.253419	2.248636	2.203625	2.158893	2.135360	2.147082	2.161486	2.219847	2.372522	2.863042	3.677120	5.643239	8.779614	12.98724	17.31817	21.40637	24.52236	24.55904	24.73438	24.36262	24.09491	23.48521	23.16544	23.02544	23.02352	23.22700	23.22519	23.10086	22.87118	22.27062	21.61459	21.50547	20.95964	20.97728	21.54440	21.65520	22.26550	22.98597	23.52260	24.30634	24.87879
2.062136	2.061987	2.056622	2.075103	2.150942	2.168323	2.230994	2.239596	2.239423	2.239699	2.234257	2.219673	2.153799	2.135348	2.135190	2.147796	2.154021	2.310542	2.489006	2.972651	4.428285	6.508484	9.603644	13.85959	18.05244	22.33733	24.48760	24.73564	24.63258	24.31767	23.57834	23.39830	23.04862	23.04930	23.07175	23.16396	23.03078	22.79247	22.58714	22.35555	21.70109	21.68142	21.32341	21.28935	21.33439	21.72435	22.18527	22.49981	23.10119	23.46858
2.062126	2.061317	2.061830	2.100299	2.168468	2.191691	2.230982	2.239585	2.239411	2.239248	2.228404	2.191334	2.155547	2.135336	2.122038	2.095606	2.135952	2.167275	2.397927	2.661032	3.618133	4.824829	7.014724	10.24668	14.63562	19.19535	22.26707	24.41985	24.40178	24.35708	24.16242	23.46979	23.34110	23.13160	23.12592	23.07699	23.03512	22.86561	22.79014	22.63078	22.36545	21.79874	21.79421	21.49291	21.64932	22.10620	22.35794	22.43994	22.63310	23.04638
2.114741	2.089739	2.089589	2.155190	2.184892	2.187658	2.190423	2.227948	2.220255	2.220093	2.220691	2.182081	2.162837	2.135324	2.095747	2.095595	2.100944	2.137326	2.275008	2.455644	2.664787	3.721357	5.139740	7.660577	11.03662	15.09462	19.18138	22.17390	23.67336	24.16407	23.72648	23.52369	23.52454	23.50865	23.34152	23.25840	23.16051	23.07640	22.84204	22.75617	22.75203	22.72253	22.55285	22.44697	22.46452	22.68620	22.80619	22.86164	23.16288	23.26371
2.112940	2.104204	2.104053	2.156500	2.164485	2.166091	2.156510	2.148651	2.158892	2.214237	2.202674	2.165845	2.159304	2.135972	2.096395	2.101085	2.102254	2.108703	2.194726	2.344721	2.542200	3.041386	4.029409	5.798917	8.028720	11.67960	15.17287	19.01717	21.75830	23.03366	23.51958	23.52613	23.52095	23.61045	23.60866	23.58792	23.68423	23.52514	23.15974	22.94037	22.75421	22.73836	22.75350	22.96454	23.08793	23.24209	23.78588	23.86893	23.97538	24.14359
2.112930	2.108375	2.108225	2.137790	2.149325	2.155774	2.155620	2.148641	2.135608	2.129511	2.163069	2.158951	2.156372	2.135461	2.101226	2.058600	2.065055	2.114415	2.181165	2.357037	2.550361	2.965903	3.619009	4.757283	6.539330	8.938979	12.24719	15.69945	19.09303	21.69023	23.09211	23.36055	23.54292	23.61026	24.16660	24.61475	24.61288	24.56948	24.37614	23.42956	23.30138	22.95200	22.96626	23.11378	23.24130	23.78128	23.96182	24.56086	24.94226	25.14856
2.112920	2.108365	2.108215	2.137779	2.149314	2.149160	2.149007	2.148851	2.138459	2.138084	2.167679	2.162901	2.143760	2.101369	2.098296	2.106068	2.082873	2.090207	2.184679	2.349056	2.553437	3.012555	3.735865	4.882942	6.731545	8.882775	11.85850	14.05810	17.22086	20.25900	22.09351	23.21066	23.54272	24.32907	24.61643	24.70753	26.03137	26.02939	25.92723	25.06228	24.49867	23.46667	23.45967	23.55193	23.70760	23.96348	24.56404	25.03560	25.49401	25.53193
2.071966	2.087893	2.098959	2.130945	2.146441	2.146288	2.148996	2.148840	2.148674	2.138294	2.170969	2.166411	2.143749	2.107081	2.107808	2.117724	2.130780	2.131067	2.228759	2.438826	2.808174	3.327166	4.355191	5.499017	7.175265	9.062437	12.01971	14.14988	17.31107	20.28273	22.18996	23.54431	24.24677	24.61585	24.76302	25.73510	26.03115	26.30824	26.30606	26.28513	26.15164	25.13192	24.41102	23.92981	24.00094	24.56574	24.98572	25.49594	26.23928	26.63387
2.018923	2.059699	2.096026	2.109015	2.143648	2.146277	2.146124	2.148830	2.148663	2.148508	2.170958	2.166400	2.152499	2.137151	2.130959	2.135429	2.143909	2.169288	2.383626	2.685300	2.976755	3.875034	4.742364	6.496458	8.114234	10.20860	12.91146	15.96382	18.69399	21.48442	23.63587	24.08190	24.63728	24.80473	25.21788	25.87566	26.45282	26.51433	26.52957	26.80928	26.80726	26.69353	26.39126	25.40540	25.04700	25.05672	25.52501	26.24126	27.01617	27.89465
2.018913	2.018767	2.093153	2.095853	2.103007	2.140843	2.140910	2.140754	2.147192	2.147037	2.144162	2.166609	2.154469	2.128021	2.130949	2.135419	2.146820	2.173742	2.406513	2.723598	3.362509	4.312023	5.410679	7.340286	9.539959	11.87701	14.79533	18.07290	21.37760	23.68205	24.31987	24.94023	25.34952	25.34744	25.96330	26.54867	28.06557	28.14459	28.40739	28.74496	28.74282	28.78125	28.67945	27.69691	27.10931	26.85078	26.95508	27.24498	27.98996	29.32483
1.950191	2.001202	2.055129	2.069601	2.071433	2.101966	2.133633	2.133478	2.135733	2.141303	2.142610	2.135632	2.135477	2.128011	2.135562	2.145757	2.161097	2.252947	2.512269	2.911924	3.656651	4.837711	6.352448	8.507062	10.92841	14.44445	17.41716	20.89472	23.60694	25.17154	25.67437	26.39134	26.52662	27.37132	27.61439	28.25259	28.52086	29.57126	29.99342	30.52173	31.10344	31.23806	31.15083	30.72886	30.45322	29.89819	29.24182	29.27753	29.99773	30.67290
1.950182	1.950042	2.001050	2.046212	2.046065	2.095570	2.130480	2.133246	2.133080	2.132925	2.134314	2.135621	2.135467	2.153226	2.145900	2.162701	2.239450	2.328176	2.591777	3.109970	4.073327	5.037931	7.165123	9.521120	12.53504	15.78220	19.64500	23.15154	25.48669	27.07288	27.46787	28.58834	29.38535	29.40278	30.50857	30.72805	30.72578	31.21617	31.65484	32.58021	33.03926	33.30982	33.90762	33.88057	33.47573	33.39993	32.49228	32.22324	32.42118	33.36942
1.950173	1.950034	1.973277	1.995042	2.041651	2.072185	2.095410	2.133235	2.133069	2.134455	2.135844	2.137152	2.147217	2.153215	2.170894	2.188136	2.289363	2.446986	2.616438	3.359209	4.482300	5.878374	7.918305	10.73042	14.07554	17.00440	21.45849	25.02979	27.37359	28.81488	29.89632	30.82225	31.38395	31.75614	32.97693	33.03153	33.81438	34.02322	34.57602	34.77754	35.29443	36.23371	36.43016	36.66514	36.62245	36.43000	35.96671	35.99508	35.94546	36.09594
2.005701	2.005557	1.982036	1.995033	2.016804	2.041496	2.053038	2.052890	2.103929	2.103776	2.092026	2.122540	2.141391	2.163774	2.175510	2.274919	2.367769	2.528205	3.067817	3.772767	4.998598	6.756393	9.169353	11.94973	15.45728	19.45611	23.14067	27.57174	29.66282	31.17649	32.33998	33.32949	34.31909	35.04244	35.20217	35.88947	36.32285	37.24099	37.63660	37.75975	38.15362	38.51979	39.51781	39.51458	39.24720	39.22432	39.07320	39.01497	39.03825	38.62186
2.048314	2.014557	2.009790	2.009634	2.038709	2.041487	2.041342	2.054422	2.054262	2.090623	2.092016	2.121094	2.139113	2.169711	2.233890	2.304652	2.410926	2.733267	3.459141	4.456519	5.639081	8.055253	10.17842	13.44057	17.53524	21.46503	25.69130	29.66501	32.03873	33.49193	35.13048	35.97889	36.15806	36.87236	37.61208	38.53264	39.41790	39.41499	39.83762	40.30278	40.52494	40.52191	41.16654	41.19939	41.75128	41.75280	41.60849	41.25081	40.61168	40.69372
2.118134	2.106190	2.054819	2.054660	2.041621	2.041476	2.053018	2.058794	2.058634	2.058486	2.092006	2.096263	2.131723	2.169702	2.259438	2.330331	2.504657	3.020311	3.849455	5.139523	6.653852	8.813079	11.69243	15.06809	19.15119	23.34372	27.94791	32.03285	33.49417	35.14267	36.67586	37.53038	38.55848	38.57713	39.02393	39.71462	40.79078	41.19929	41.62461	42.05533	42.14932	42.14616	42.76183	42.76117	42.63339	42.63023	42.51286	42.33087	42.13073	42.12761
2.151736	2.116430	2.107352	2.107189	2.104174	2.072143	2.073538	2.073389	2.063005	2.058476	2.059873	2.096253	2.114799	2.177842	2.294806	2.355411	2.586399	3.112593	4.070401	5.503859	7.451770	10.14104	13.07232	16.59632	20.97104	25.69508	29.78868	33.14654	34.99962	36.60458	37.76563	38.50721	39.15351	39.60509	39.60215	40.70472	40.88889	41.11945	41.62662	41.78648	41.97325	41.96458	41.96146	42.29002	42.28687	42.34877	42.10366	42.15766	41.93489	41.93179
2.115249	2.109253	2.109104	2.108940	2.108789	2.110101	2.083661	2.073379	2.073218	2.062847	2.090444	2.100624	2.126905	2.211755	2.329380	2.500271	2.897568	3.530609	4.693165	6.202357	8.518934	11.15029	14.33023	18.47661	22.81405	27.49202	30.87634	33.50688	35.40178	36.57679	37.72611	38.43317	38.94204	39.08536	39.39700	39.38111	40.43240	40.63845	40.93050	41.39708	41.40741	41.40429	41.34114	41.09720	41.09459	40.68878	40.75782	40.79039	40.83691	41.18726
2.109393	2.109242	2.109094	2.108930	2.110240	2.110091	2.109942	2.073149	2.108150	2.107997	2.079835	2.082771	2.126898	2.230253	2.412861	2.771477	3.404465	4.378861	5.581576	7.231544	9.458936	12.47420	16.09807	20.03692	24.29383	29.02980	31.54748	33.33182	34.89050	36.46441	36.93748	37.76897	38.38724	38.84711	38.77354	38.72827	38.98112	38.97822	39.04076	39.15997	39.51026	39.50729	39.86806	39.86475	39.21482	39.08500	38.83303	38.77069	38.89279	38.88992
2.092638	2.086318	2.052566	2.063072	2.096570	2.099726	2.099578	2.108303	2.108138	2.085074	2.052804	2.055080	2.082610	2.186457	2.659531	3.093608	3.935632	5.319329	6.564309	8.656027	10.92239	13.72669	17.41150	21.64855	25.70520	29.25284	31.43976	32.68022	34.15649	34.98535	36.44738	37.03526	37.70101	37.92826	38.03723	38.10272	38.09989	38.07945	37.91203	37.91948	38.37597	38.54945	38.54659	38.42860	38.42575	38.37580	38.40927	38.39917	38.46222	38.25459
2.072168	2.061466	2.052554	2.058515	2.059607	2.069971	2.069823	2.084276	2.084111	2.051836	2.051690	2.028185	1.995068	2.135091	2.641903	3.127183	4.360610	5.978592	8.178037	10.41650	13.01938	16.09612	19.19817	23.23455	27.50061	30.13167	31.28638	32.67998	33.71103	34.75088	35.71071	36.39694	37.42186	37.89474	38.00640	38.03408	38.05162	37.97321	37.92201	37.77966	37.77686	37.77404	37.80518	37.80205	37.71353	37.71319	37.76723	37.39532	37.41232	37.44122
2.072401	2.064123	2.056926	2.052382	2.049590	2.037326	2.039139	2.038991	2.019220	2.010259	1.945873	1.945734	1.978394	2.002392	2.514775	3.038838	4.451093	6.426576	9.452414	12.72719	15.67973	19.10894	22.32481	26.16766	29.18528	30.77323	32.01372	33.18099	33.88810	34.78788	35.75349	36.33704	37.26664	37.74716	37.89165	37.98769	38.04487	38.00136	37.88985	37.88705	37.81740	37.81458	37.80378	37.72365	37.44506	37.46907	37.46895	37.41515	37.22441	37.22168
2.068006	2.067858	2.063329	2.065814	2.065665	2.060673	2.037169	2.034598	1.959887	1.918643	1.840741	1.840611	1.927787	1.989246	2.174423	2.810624	4.333878	6.302043	9.452428	13.05861	18.04169	22.22540	26.36722	29.24727	30.94770	32.18111	33.32552	33.89060	34.79017	35.50568	35.86186	36.54140	37.33998	37.84992	38.05217	37.96056	37.76295	38.05842	38.05528	38.23854	38.23104	37.97511	37.93599	37.88708	37.84507	37.82200	37.81295	37.54582	37.38335	37.38061
2.067995	2.067847	2.065964	2.065803	2.065655	2.068432	2.063438	2.052877	1.990286	1.946592	1.879076	1.878281	1.884315	1.964423	2.173096	2.492480	3.788313	5.856030	9.036656	13.05861	18.15278	22.54251	27.92078	31.18954	32.59684	33.97016	34.92368	35.21964	35.86856	35.89795	37.12571	37.42698	37.93909	38.20230	38.24942	38.21460	38.17442	38.10458	38.32967	38.86910	38.86736	38.86447	38.43237	38.42921	38.43476	38.48383	38.48098	38.22065	37.66560	37.70837
2.076800	2.071583	2.066835	2.065793	2.068567	2.104935	2.104787	2.096923	2.051604	2.004542	1.974265	1.922150	1.933913	1.989978	2.151200	2.534352	3.788320	5.575892	8.136680	12.38485	17.63452	22.60963	28.20328	32.31464	34.27827	35.37296	36.55337	36.59414	37.24734	37.65377	38.12094	38.47552	38.47226	39.49285	39.48995	39.58223	39.30764	39.34501	39.08014	39.02034	39.24567	39.36628	39.64902	39.30960	39.29802	39.29516	39.29973	39.26635	39.21191	39.20905
2.108765	2.100018	2.099872	2.099708	2.132824	2.132674	2.107422	2.107271	2.096748	2.083457	2.019957	1.997919	2.010559	2.133935	2.256199	2.760186	3.941371	5.624516	8.245853	12.06179	16.37844	21.49748	27.12109	32.52997	35.37533	36.62549	38.50774	38.74060	39.29683	39.22315	39.19254	39.76998	39.92558	39.97528	40.01238	39.86274	39.98033	39.96869	39.95442	39.91953	39.89111	39.88597	40.13153	40.15110	40.14818	40.33376	40.27998	39.98509	39.98181	39.95052
2.117603	2.117453	2.164053	2.163885	2.159101	2.148727	2.144196	2.124013	2.124730	2.124580	2.096694	2.099855	2.125275	2.226157	2.422085	2.916555	4.245204	5.892493	8.654654	12.24545	16.51388	21.63600	27.18323	32.50406	36.34138	38.51027	39.19949	40.52927	40.89571	40.81816	40.45483	40.42415	40.44155	40.49121	40.38449	40.17343	40.19140	40.40046	40.38329	40.39454	40.37480	40.37181	40.40553	40.43321	40.43027	40.53772	40.53473	41.18139	41.18235	41.28687
2.130743	2.164193	2.164042	2.163874	2.163720	2.191952	2.229299	2.229140	2.229848	2.229689	2.177365	2.202783	2.311550	2.399987	2.680593	3.472327	4.749350	6.720860	9.516330	13.05290	17.61024	22.57136	28.33036	33.94458	37.58268	39.10461	40.53109	40.89873	41.60311	41.64794	41.23985	41.00418	40.87211	40.42339	40.48795	40.39748	40.49878	40.99338	41.45380	41.82524	41.90668	41.90358	41.57930	41.61942	41.61638	41.64231	41.64473	41.64169	41.72160	41.70549
2.130291	2.163741	2.164031	2.163863	2.195841	2.251901	2.251743	2.240810	2.241517	2.251718	2.260159	2.282291	2.439669	2.620816	3.098920	3.839528	5.480453	7.744147	10.49651	14.16915	18.49203	23.85215	29.19456	35.21638	38.04993	39.94122	40.49992	41.53786	41.65067	41.55830	41.46800	41.11256	40.93475	40.39669	40.26733	40.31450	40.39426	41.39578	41.82426	41.90395	41.90089	41.89779	41.54955	41.57559	41.61610	41.64754	41.70778	41.95323	42.21080	42.52195
2.159915	2.159762	2.159611	2.159443	2.246921	2.251888	2.262339	2.257742	2.251868	2.260306	2.306064	2.418228	2.581828	2.946576	3.438697	4.777021	6.280302	8.625980	11.68688	15.59866	19.91272	24.63727	30.34619	35.63912	38.52064	39.93254	41.23760	41.44053	41.43338	41.42233	41.28982	40.81113	40.22676	40.10713	40.11427	40.24702	40.26859	40.92956	41.64067	41.72023	41.74905	41.78356	41.57222	41.54584	41.60125	41.69101	41.87883	42.35762	42.46077	42.46347
2.168670	2.159750	2.159600	2.159432	2.187027	2.255183	2.257892	2.268094	2.277178	2.306214	2.379802	2.505800	2.769964	3.170024	3.972942	5.069008	6.985745	9.689550	13.30145	17.11984	21.50835	26.42568	31.83774	36.59568	38.35384	39.65468	40.16943	41.06043	41.05704	40.99668	40.60516	40.13298	39.78173	39.56733	39.59500	39.87103	39.96437	40.17381	40.81518	41.52662	41.52357	41.40313	41.43710	41.35192	41.45800	41.46971	41.76879	42.32254	42.43440	42.62533
2.179023	2.178869	2.164220	2.164051	2.163898	2.242028	2.262952	2.273154	2.283007	2.364301	2.399598	2.553419	2.844266	3.469241	4.417702	6.012974	8.138638	11.29697	14.52419	18.50351	23.24630	28.41625	33.57307	36.46258	37.78254	38.64575	39.57801	39.78019	39.77691	39.82926	39.75533	39.35684	39.41899	39.50475	39.28353	39.28062	39.77298	39.93286	40.03898	40.75944	40.75646	40.76884	40.79397	41.27871	41.29790	41.30831	41.63741	41.79545	42.34438	42.51690
2.294425	2.180319	2.180168	2.175808	2.242172	2.249955	2.264484	2.273144	2.280571	2.380349	2.447989	2.648288	3.004937	3.833178	4.911043	6.710248	9.147739	12.43919	16.16633	19.89995	24.94718	30.35761	34.41536	36.34620	37.20633	37.76403	38.60799	39.10846	39.36880	39.36591	39.26821	39.15028	38.85248	38.89701	38.92033	39.03780	39.12868	39.72468	39.87745	39.87454	39.87162	40.58929	40.61489	40.75842	41.25508	41.26579	41.68606	41.76877	42.23190	42.49131
2.294412	2.275259	2.244426	2.279304	2.290992	2.268820	2.269104	2.273134	2.305380	2.416833	2.562675	2.747043	3.300083	4.142862	5.689320	7.655787	10.67041	14.10662	17.43239	21.91684	26.88104	31.82940	34.52351	35.86277	36.43047	37.29523	37.78860	38.35460	38.47730	38.44635	38.40424	38.40411	38.11847	38.11530	38.43236	38.76925	38.76640	39.17873	39.42315	39.65020	39.74467	39.78703	40.04969	40.60720	40.75047	41.38913	41.50047	41.68272	42.19707	42.44572
2.285554	2.275246	2.275088	2.279732	2.296714	2.301627	2.286866	2.305548	2.317719	2.497152	2.642284	2.926953	3.793366	4.632754	6.438521	8.622561	11.55051	14.88765	19.14833	23.91336	28.63435	32.82878	34.54198	35.86247	36.42369	37.20980	37.58462	37.98915	38.00494	37.96512	37.93686	38.09405	38.11180	38.11500	38.43206	38.73114	38.76610	39.02726	39.20417	39.20947	39.20816	39.56878	39.62546	39.79401	40.53320	40.90102	41.17026	41.33514	41.75586	42.15477
2.308587	2.285380	2.275517	2.288483	2.314918	2.364406	2.330690	2.342436	2.428704	2.576767	2.927145	3.551164	4.430587	5.671050	7.832136	10.41228	13.24505	16.84342	20.78238	25.44819	30.83011	33.60989	34.61377	35.85592	36.47503	37.16997	37.53787	37.94649	37.94337	37.97551	37.96200	38.00086	38.11173	38.19175	38.43175	38.74288	38.77979	38.80789	38.80711	38.53005	38.92769	39.11848	39.58346	39.63973	39.79081	40.48777	40.64637	40.96790	41.33140	41.72127
2.340713	2.340547	2.340385	2.413224	2.413053	2.377849	2.392989	2.453702	2.576941	2.927338	3.326620	4.430892	5.624770	7.389063	9.660318	12.58359	15.30496	19.37873	22.85259	28.19345	32.30705	34.64908	35.82217	36.39545	36.46847	37.11362	37.36146	37.50689	37.67543	37.79288	37.95588	38.00546	38.11611	38.19145	38.56072	38.79482	38.80606	38.80568	38.69278	38.69243	38.74920	38.95557	39.12853	39.56971	39.56683	39.93869	39.98519	40.58376	40.75135	40.74839
2.351952	2.341858	2.404500	2.414534	2.424731	2.401222	2.426868	2.585890	2.996388	3.326840	4.431186	5.620598	7.402576	9.469389	12.44238	15.29447	18.89353	22.88688	27.06842	32.02116	34.75314	35.85667	36.42739	36.47081	37.10980	37.10705	37.31136	37.34389	37.38213	37.50171	37.78978	38.00516	38.07340	38.25008	38.56041	38.82130	38.81849	38.88465	38.84808	38.76534	38.74891	38.93785	39.46384	39.58259	39.61448	39.90982	39.93545	39.95220	40.43806	40.45409
2.352160	2.351774	2.404487	2.452563	2.465627	2.490609	2.621923	2.956236	3.264636	4.372237	5.582736	7.403085	9.470091	12.44322	15.36232	18.92938	22.55884	27.09877	32.02320	34.82642	36.68825	37.02468	37.31444	37.25130	37.20550	37.31219	37.30947	37.30672	37.30365	37.32966	37.38667	37.70531	37.95703	37.96235	38.24701	38.58406	38.86485	38.88927	38.89721	38.89439	38.89157	39.18365	39.46824	39.76969	39.72215	39.56823	39.65970	39.73041	39.72710	39.72958
2.428936	2.428765	2.477571	2.490615	2.505339	2.584597	2.800305	3.253404	4.181254	5.463936	7.219636	9.395659	12.36950	15.21680	18.99158	22.62418	27.10055	31.52260	34.82864	36.71074	37.04715	37.33697	37.33423	37.54506	37.48606	37.45048	37.33284	37.30641	37.30334	37.27009	37.33567	37.51473	37.65874	37.80473	37.93764	38.25689	38.45743	38.88898	38.89692	38.89410	39.04531	39.28797	39.68028	39.71308	39.69635	39.58245	39.57954	39.58047	39.15908	39.16161
2.457202	2.458573	2.479985	2.511345	2.560817	2.691211	3.207290	3.878007	5.006559	7.022400	9.095303	12.01537	15.00525	18.82447	22.55715	26.81698	31.52170	34.78576	36.70995	37.04955	37.37719	37.46896	37.87631	37.95467	37.92849	37.90247	37.70940	37.51463	37.30303	37.30032	37.30456	37.30186	37.51171	37.66848	37.80215	37.81812	37.92390	38.27996	38.43207	38.45589	39.04502	39.28769	39.59573	39.67669	39.70991	39.66037	39.57926	39.13350	39.15881	39.15599
2.498171	2.500201	2.509739	2.543053	2.623641	3.122101	3.586816	4.641848	6.487606	8.405382	11.21199	14.28417	18.04015	22.55864	26.42284	31.39079	35.31112	37.48404	37.50039	37.50983	37.50931	37.57912	37.86169	37.94007	38.23951	38.21347	37.98670	37.83522	37.56597	37.44295	37.34395	37.34125	37.40961	37.42540	37.68265	37.81783	37.90619	38.05959	38.09193	38.33693	38.35404	39.04188	39.24099	39.23169	39.62083	39.58189	39.13605	39.13322	39.13644	39.15572
2.510075	2.509899	2.532899	2.561801	2.860168	3.338752	4.115606	5.512116	7.405856	10.16106	13.04857	17.04569	21.42761	25.63646	30.37536	35.28432	37.44937	37.84180	37.83868	37.72293	37.55366	37.56986	37.75617	38.22416	38.22139	38.18925	38.15450	38.17381	38.13723	38.18521	38.18242	37.59629	37.45391	37.45079	37.82031	37.90864	37.96169	38.05930	38.05614	38.17254	38.27069	38.26789	38.46851	38.71515	38.71270	38.80286	38.83172	38.84321	38.83998	38.85750
2.521318	2.526880	2.557607	2.695431	3.093356	3.541600	4.866561	6.413457	9.033553	11.93996	15.59968	19.60378	24.07089	29.23020	33.91006	37.36592	37.80648	37.95258	37.82337	37.70317	37.53517	37.45137	37.76061	38.04645	38.04370	37.98431	38.07092	38.15138	38.17036	38.26343	38.43076	38.48787	38.36879	38.16236	38.08838	38.08560	38.06913	38.05902	38.17501	38.13363	38.19894	38.19614	38.20280	38.28531	38.34355	38.34369	38.50072	38.51828	38.51797	38.53684
2.584008	2.586255	2.655678	2.832579	3.195549	3.967344	5.442698	7.601317	10.39837	13.82622	18.11342	22.16591	26.68262	31.67734	36.23048	37.38140	37.80613	37.82124	37.82304	37.52303	37.52029	37.48901	37.44829	37.56787	37.56514	37.56239	37.66623	37.76331	37.85447	38.25934	38.29988	38.48757	38.56255	38.60150	38.49152	38.45485	38.44293	38.34077	38.33020	38.24295	38.20759	38.19586	38.19311	38.16156	38.15881	38.15607	38.02216	38.20964	38.29265	38.43507
2.650687	2.655358	2.711160	2.973012	3.544794	4.484601	6.304898	8.963472	12.03869	15.61620	19.90696	24.08912	29.44757	34.40545	37.38219	37.38754	37.42707	37.44154	37.10035	37.10283	37.26003	37.49891	37.39719	37.17996	37.17582	36.78823	36.75778	36.84938	37.08382	37.62620	38.27338	38.49409	38.61782	38.76580	39.00691	38.93593	38.93314	38.65607	38.52457	38.52181	38.26449	38.26170	38.16679	38.16361	37.98079	37.96265	37.89264	38.01914	38.25463	38.25187
2.655530	2.689698	2.772092	3.278210	4.150231	5.283521	7.201146	9.917329	13.57710	17.36058	21.89100	26.51560	32.08420	37.06356	37.40591	37.42942	37.57846	37.19291	37.18986	37.23233	37.37907	37.60113	37.62744	37.62437	37.51167	37.44291	37.01989	37.09026	37.16576	37.69271	38.01557	38.53045	38.74323	39.02929	39.00661	39.08098	39.23514	39.23233	38.70596	38.62696	38.51088	38.30921	38.27128	38.23057	38.21957	38.05999	37.95961	37.95688	38.10192	37.96941
2.712171	2.745369	2.850237	3.438510	4.404371	5.819388	8.297967	11.17921	14.93317	19.37648	24.43341	28.81893	34.86061	37.53389	37.85351	37.62790	37.50094	37.31773	37.37389	37.51288	37.69535	37.74752	37.82629	38.08508	38.04669	37.87886	37.82802	37.78617	37.78309	37.97961	38.27638	38.77587	39.06240	39.02900	39.29074	39.37637	39.36104	39.25505	38.73227	38.75036	38.68513	38.62642	38.62366	38.45786	38.30163	38.27130	38.24941	38.24667	38.05419	38.02031
2.845731	2.881083	3.201295	3.887594	4.976528	6.384468	9.378720	12.38360	16.61870	21.16528	25.79510	30.96952	36.46349	37.90912	38.10635	38.15458	37.71898	37.71894	37.73351	37.93208	38.28067	38.42237	38.44800	39.04128	39.02109	38.83858	38.82722	39.05211	39.00869	38.97828	38.96808	38.96530	39.04580	39.19809	39.29849	39.30145	39.29865	39.25361	38.84353	38.85464	38.97631	38.95809	38.93530	39.11043	38.92830	38.87101	38.79558	38.71004	38.74368	38.40121
2.884194	3.129076	3.435223	4.442344	5.961602	7.866738	10.89903	14.09414	18.26415	23.07477	28.25611	33.52730	37.46568	38.10879	38.24509	38.28818	38.16472	37.98210	38.12906	38.26793	38.93517	39.31180	39.50693	39.69281	39.92564	39.92274	39.91901	39.76732	39.53343	39.25280	38.96778	38.95316	38.95039	39.06843	39.17902	39.20525	39.25613	39.29453	39.30030	39.13576	39.15677	39.29195	39.52883	40.37261	40.11382	39.58744	39.09499	39.04429	38.95214	38.94936
3.152499	3.285920	3.975709	5.287533	7.192569	9.559280	12.71475	16.21912	20.11526	24.93281	30.28586	35.17250	37.64882	38.24239	38.25839	38.28785	38.29831	38.10195	38.12274	38.85072	39.18011	39.37584	39.67658	39.85226	39.92443	39.92154	39.78278	39.76701	39.71634	39.35863	38.99054	38.91778	38.84528	38.84204	38.94961	39.17590	39.25585	39.30328	39.36611	39.38248	39.39268	40.42182	40.46049	40.43158	40.35713	40.10364	39.88609	39.33129	39.18138	39.04794
3.286139	3.577412	4.574412	6.190785	8.406152	11.08342	14.67788	18.62961	22.79140	27.55663	32.84401	35.99247	37.24351	37.64539	38.25805	38.28617	38.10081	38.10163	38.11729	38.33217	39.04984	39.31382	39.35234	39.85193	39.88400	39.78530	39.59583	39.58491	39.46970	39.39322	39.14997	38.86139	38.84499	38.60605	38.60331	38.65428	39.09170	39.25278	39.29975	39.44451	40.33658	40.42674	40.82378	40.81136	41.07507	40.93008	40.24448	39.88297	39.32775	39.10575
3.577652	3.851501	5.075787	7.065033	9.335196	12.67389	16.56363	20.59643	25.25148	30.27443	34.93975	36.68381	37.22954	37.23520	37.49599	37.59996	37.60444	37.73153	38.07219	38.18556	38.32908	39.04673	39.28428	39.34879	39.58018	39.57731	39.50423	39.47263	39.45330	39.39149	39.14966	38.86108	38.60071	38.47203	38.46930	38.44326	38.47361	39.04560	39.21903	39.39049	39.88887	40.29561	40.68185	41.07771	40.94835	40.87633	40.17112	39.88392	39.59605	39.32469
4.016235	4.162965	6.035527	7.865206	11.01882	14.64612	18.35902	22.97663	28.26527	33.24058	36.67960	37.54839	37.55886	37.48787	37.48515	37.48159	37.47892	37.59287	37.71270	38.03743	38.31334	38.54864	38.83220	39.13794	39.14535	39.37433	39.40856	39.40571	39.39398	39.39117	39.09325	38.83865	38.46299	38.45833	38.44576	38.30312	38.30041	38.31356	38.91209	39.14915	39.36427	39.80882	40.06307	40.05973	40.07285	40.03425	39.88648	39.87203	39.48690	39.31730
4.830526	5.224961	6.955093	9.318450	12.32712	16.58359	20.94969	25.23909	30.59274	35.52180	37.50600	38.03517	38.03889	38.20102	38.19825	37.77632	37.77364	37.74114	37.56923	37.59752	37.93532	38.18578	38.38575	38.70454	39.11003	39.10721	39.22369	39.37498	39.35588	39.18446	39.08020	38.54683	38.46125	38.40294	38.33771	38.29971	38.29700	38.29742	38.86621	39.06215	39.27728	39.32785	39.51822	39.51493	39.31509	39.31208	39.49162	39.48883	38.81521	38.65715
5.747651	6.240204	8.613799	11.30745	14.61642	18.51176	22.86626	27.48593	33.06939	36.32782	37.64921	38.02206	38.18056	38.23128	38.23579	38.21227	38.03343	37.79055	37.78744	37.71166	37.70893	37.70625	38.14388	38.31114	38.39092	38.38816	38.54298	38.71614	38.75476	38.75202	38.54860	38.44880	38.36002	38.28716	38.18450	38.15860	38.27057	38.31548	38.35933	38.85379	39.01955	39.23460	39.23183	38.77255	38.76981	38.78852	38.56214	38.60188	38.61632	38.54405
7.356186	7.604469	10.33586	13.29725	17.09057	20.48689	24.76560	30.71853	35.05555	36.45709	37.30624	37.76280	38.00174	38.18562	38.19596	38.17387	38.03581	38.03617	37.78711	37.78442	37.69541	37.69273	37.41507	37.41087	37.73169	37.72896	37.90141	37.93066	38.29249	38.31951	38.11176	38.05584	38.05313	37.95258	37.74822	37.74550	38.15561	38.27452	38.26697	38.26493	38.42347	38.44284	38.40091	37.69048	37.69788	37.71668	37.63158	37.68978	37.72059	37.76397
8.572453	9.646909	12.24068	15.75593	19.56120	23.81420	28.34203	33.04408	35.86469	36.54120	36.90311	37.32940	37.72470	37.74126	38.04712	38.03817	38.02091	38.03583	37.78677	37.73607	37.70134	37.69241	37.59804	37.41055	37.48702	37.48431	37.50737	37.35298	37.30058	37.11442	37.11129	37.11359	37.11097	37.10788	37.02130	36.75272	36.61511	36.73414	37.03908	37.29718	37.48339	37.50283	37.50020	37.48245	37.30013	37.36747	37.26535	37.29667	37.35413	37.66246
10.26701	11.19394	14.46165	18.58186	22.45672	26.89397	32.19964	35.51001	36.35075	36.56479	36.92223	37.25480	37.48053	37.74516	37.85803	37.85535	37.80750	37.79604	37.74490	37.75184	37.74913	37.74958	37.76428	37.59462	37.51242	37.50971	37.52428	37.35268	37.25812	37.13738	37.11592	36.66850	36.66592	36.66286	36.68645	36.61742	36.64368	36.73389	36.75879	37.08586	37.33007	37.51622	37.48890	37.35882	37.36674	37.33385	37.29053	37.30026	37.34708	37.56176
12.40203	13.52232	16.87759	21.09435	25.31529	30.47414	34.66541	35.87376	36.41423	36.60561	37.13478	37.27974	37.74793	37.85896	37.89000	37.81747	37.81480	37.86212	37.81181	37.75610	37.75338	37.80014	37.79742	37.79118	37.88554	38.11985	37.77866	37.48659	37.27705	37.28247	37.15343	37.12375	36.71932	36.71626	36.76556	36.76292	36.76091	36.78629	36.80492	37.35939	37.57611	37.57343	37.59047	37.60872	37.40447	37.40186	37.71424	37.71160	38.19296	38.23817
14.08733	15.90156	19.55401	23.81708	28.37405	33.24366	35.79240	36.35269	36.51875	36.68243	37.12729	37.28332	37.44479	37.80420	37.83435	37.83169	37.87480	38.04379	38.03954	37.94511	37.86964	37.86697	38.30208	38.29176	38.28906	38.15621	38.14770	37.77563	37.48320	37.51321	37.53020	37.36442	37.38618	37.44355	37.78567	37.78296	37.80714	37.82663	37.71041	37.74712	38.32257	38.62840	38.90993	39.02067	38.79142	38.78408	38.80891	38.69996	38.40499	38.40230
16.09531	17.97580	22.61540	27.03095	32.13460	34.63824	35.77994	36.34943	36.36835	36.53545	36.86086	37.09994	37.40112	37.44136	37.80114	37.83135	37.92104	38.05688	38.05375	38.03653	37.99733	38.30451	38.30176	38.29860	38.21009	38.22546	38.21964	38.24206	38.26284	38.14094	38.12366	38.16794	38.21669	38.25600	38.25330	38.34659	38.89166	38.90145	38.91006	39.15587	39.15314	39.26749	39.46514	39.61703	39.65416	39.39054	39.38774	39.23623	38.83734	38.71862
18.37400	20.14113	24.75709	29.84674	34.46400	35.70399	35.81137	36.37101	36.38836	36.40834	36.57185	36.84159	37.08059	37.38897	37.50518	37.74802	37.90694	37.91798	38.04000	38.01696	38.25718	38.25885	38.32782	38.32846	38.23996	38.22716	38.22246	38.26568	38.26253	38.14063	38.12336	38.16764	38.25890	38.33027	38.34480	38.87957	38.89138	38.88865	39.07515	39.08426	39.23634	39.46329	39.55201	39.98485	40.18256	40.25562	40.29195	41.33444	41.18222	40.15372
20.42430	22.32034	27.54695	32.17904	34.83654	35.91536	36.45315	36.45054	36.44753	36.42702	36.78897	36.91113	36.93177	37.06428	37.32942	37.32679	37.32529	37.57317	37.89417	38.00645	38.01391	38.18769	38.26652	38.32814	38.32545	38.32270	38.30994	38.27610	38.27295	38.15106	38.12898	38.25212	38.34101	38.46346	38.52750	38.89382	38.89109	39.12317	39.07487	39.17053	39.25542	39.46302	39.81398	40.05481	40.23590	40.59183	41.44708	41.94126	42.03646	41.92771
23.38517	24.73273	29.26217	33.97286	35.97422	36.53593	36.60619	36.61117	37.02124	37.01859	36.98378	36.98117	36.97092	36.95914	37.01762	37.01614	37.01936	37.12468	37.39626	37.72645	37.93759	38.02367	38.22167	38.31764	38.32513	38.32238	38.31969	38.31684	38.30116	38.28830	38.22900	38.32998	38.46638	38.46741	38.56645	38.89353	39.37115	39.45546	39.51949	39.32422	39.34085	39.80921	40.00846	40.05014	40.45970	41.30889	41.86036	41.98943	41.95726	41.90361
26.05155	27.74205	32.78555	36.03218	36.67646	36.68450	36.62263	37.27442	37.36890	37.42301	37.60900	37.60637	37.05857	37.03761	37.03497	37.07265	37.09668	37.38603	37.41652	37.49973	37.84764	37.94244	38.22918	38.22569	38.31462	38.32207	38.31927	38.30982	38.30085	38.34783	38.38536	38.50657	38.50813	38.53767	38.79866	39.36109	39.65988	39.74181	39.84498	39.91511	40.02650	39.97548	40.04450	40.04987	40.93074	41.29164	41.58099	41.75640	41.88890	41.90332
28.84423	31.80695	36.17067	37.83122	37.87472	37.68472	37.67402	37.61627	37.61317	37.58427	37.65638	37.67008	37.81295	37.80984	37.55100	37.54837	37.65779	37.87615	37.89474	37.89209	37.96648	38.04517	38.25190	38.25602	38.34909	38.34636	38.34480	38.35515	38.35602	38.38332	38.43057	38.51052	38.53054	38.52731	38.78762	39.50463	39.63408	39.80789	39.83551	39.91482	39.99360	40.02338	40.05941	40.91634	40.95403	41.58366	41.55204	41.52576	40.91171	40.90046
31.80895	34.60965	37.84853	38.19209	38.88269	38.84998	37.81907	37.78145	37.61281	37.60361	37.64888	37.66974	37.83298	37.82987	37.94480	37.94215	37.95126	37.96457	37.96144	38.12262	38.13333	38.33285	38.31882	38.56871	38.56177	38.55902	38.69972	38.69696	38.53677	38.43301	38.51291	38.53204	38.57150	38.56827	38.78645	39.31980	39.45124	39.58068	39.79651	39.86420	39.93702	40.01661	40.68504	40.83800	41.27815	41.55471	41.55021	41.11153	40.91738	40.90857
34.52875	35.43464	38.19488	38.89964	38.89687	38.88095	38.84690	38.17567	37.82748	37.75210	37.78975	37.82157	37.83264	37.94717	38.02597	38.02332	38.26948	38.25669	38.26652	38.33323	38.34393	38.61057	38.60782	39.04955	39.14493	39.17392	39.12467	39.03341	39.03020	39.07601	39.16055	39.12471	39.05368	38.83971	39.09710	39.26843	39.29462	39.54406	39.76915	39.81087	39.88727	40.04281	40.32540	40.63989	40.81316	41.20260	41.07085	41.01009	40.91710	40.91425
35.36049	36.36887	38.46986	38.89927	38.97078	38.96807	38.95214	38.86168	38.40807	38.16473	38.01311	38.01069	38.01715	38.25974	38.29631	38.52211	38.51942	38.65345	38.65026	38.64309	38.65802	38.82405	39.05244	39.14734	39.17639	39.33545	39.51505	39.51224	39.44735	39.78037	39.51750	39.47261	39.26873	39.16083	39.15810	39.26814	39.34932	39.41215	39.77198	39.79715	39.84681	40.03559	40.05298	40.22676	40.60585	40.81002	40.87170	40.78339	40.81218	40.88648
36.34940	37.65680	38.60497	38.88479	38.96683	38.96412	39.23954	39.23675	39.05007	38.86555	38.52728	38.29025	38.29603	38.29869	38.56094	38.58646	38.71764	38.71489	38.83022	38.82751	38.85822	39.15513	39.21713	39.24054	39.54150	39.58946	40.12100	40.11815	40.15456	40.15178	40.13856	40.13578	40.12483	39.74981	39.69363	39.69036	39.43653	39.54384	39.79538	39.81148	39.84652	39.95109	40.05270	40.22648	40.55334	40.80975	40.78783	40.72839	40.52816	40.54570
37.65915	38.25222	38.83212	38.88823	38.96662	39.24194	39.35121	39.34834	39.37056	39.44784	39.02428	38.92900	38.98002	38.97719	39.41249	39.40963	39.37387	39.37973	39.42724	39.25441	39.25290	39.48958	39.62196	39.61908	39.67929	39.91993	40.16051	40.15760	40.20702	40.29836	40.30832	40.30539	40.25959	40.20631	40.19579	40.12637	40.12301	40.00993	39.95795	39.81127	39.80837	39.84709	40.01143	40.18566	40.53588	40.79039	40.77177	40.72786	40.65532	40.40063
38.02950	38.31448	38.82968	38.89564	39.23069	39.24239	39.35166	39.35596	39.63460	39.60031	39.52470	39.44614	39.41746	39.93852	39.93562	39.91234	39.83377	39.83088	39.82798	39.75817	39.75528	39.74316	39.81589	40.05917	39.92319	39.96023	40.14328	40.19281	40.33671	40.68527	40.92411	40.85452	40.63944	40.27347	40.19610	40.12623	40.06574	40.00396	39.95824	39.84200	39.83909	39.87274	40.03473	40.06666	40.39339	40.66691	40.76527	40.75983	40.70047	40.47707
38.45232	38.48918	38.84067	39.27790	39.28960	39.24285	39.35491	39.53987	39.61825	39.60076	39.52514	39.55029	39.99570	40.02942	40.02651	40.12400	40.27661	40.27369	40.27074	41.06484	40.87329	40.17105	40.17831	40.09154	40.10164	40.16266	40.17573	40.34000	40.72366	40.97381	40.91876	40.83359	40.72235	40.19545	40.03706	40.01815	40.00718	39.96144	39.84988	39.84228	39.83937	39.85824	39.89017	39.89893	39.99329	40.31998	40.59192	40.57731	40.46146	40.45850
38.89865	38.99911	39.46677	39.47147	39.46860	39.45587	39.59941	39.72320	39.61870	39.48926	39.51852	39.59148	40.03277	40.07080	40.99306	40.99009	40.93898	41.13041	41.33282	41.32981	41.32679	40.95478	40.88340	40.90068	40.85621	40.85323	40.71256	40.70893	40.93256	40.95121	40.91909	40.83392	40.72268	40.07230	39.94438	39.94146	39.93854	39.59479	39.55968	39.65410	39.64671	39.64383	39.80622	39.80331	39.63495	39.63205	39.62915	39.60144	39.59855	39.01358
40.58589	40.57320	40.43897	40.40025	40.37435	40.37140	40.14543	40.14140	40.08225	39.64849	39.55972	39.74500	40.07416	40.20498	41.06390	41.09756	41.28897	41.59644	41.66448	41.72527	41.66815	41.77597	41.79550	41.75316	41.41520	41.15623	41.12852	41.12309	40.97639	40.97274	40.90218	40.79078	40.31310	40.11895	39.98297	39.95678	39.55147	39.51163	39.41434	39.05854	39.17352	39.38703	39.40271	39.39984	39.18645	39.39013	39.46917	39.46560	39.07775	38.84559
41.75856	41.69083	41.66151	41.63395	41.40658	41.34570	40.92923	40.91212	40.89410	40.51702	40.20631	40.20998	40.22437	40.28720	40.37793	41.09800	41.41430	41.73659	41.80897	42.21498	42.17084	42.49017	42.48708	42.48395	42.47114	41.63581	41.60011	41.59707	41.15626	41.02516	40.87287	40.42713	40.35150	40.28268	40.20093	40.05270	39.98151	39.74152	39.68568	39.58838	39.53825	39.53537	39.57107	39.56820	39.56532	39.54926	39.65090	39.61913	39.39773	39.27874
43.36107	42.71498	42.40429	42.11047	42.00541	42.00235	41.64061	41.54751	41.54445	41.70256	41.66420	40.96152	40.47107	40.38130	40.54572	41.26396	41.43327	41.81247	42.21848	42.29663	42.39940	42.56121	42.51286	42.50333	42.49691	42.49202	41.98546	41.74611	41.44153	41.18362	40.79074	40.47976	40.54497	40.46936	40.42443	40.43029	40.43970	40.43963	40.43670	40.26394	40.26099	40.03836	40.01933	39.88493	39.85587	39.82392	39.80999	39.80708	39.84521	39.63768
44.75475	44.20064	43.33687	43.33368	42.95469	42.95156	42.94840	42.54766	42.48471	42.39427	41.82222	41.77653	41.53868	41.53562	41.41397	41.43674	41.78973	41.85641	41.85333	42.21582	42.32131	42.42409	42.38459	41.94749	41.94443	42.16415	42.16107	41.91112	41.49927	41.48224	41.21976	41.05300	41.04998	41.04698	41.03964	41.03662	41.23760	41.51971	41.52133	41.51831	41.02991	41.02694	41.32399	41.32100	41.03730	41.03429	40.04875	40.14952	40.45806	40.58064
45.29977	45.20649	44.66133	44.61188	44.34818	43.52057	43.51735	42.98275	42.69456	42.63017	42.54843	42.32761	42.28192	42.28674	42.19648	41.82372	41.83675	41.87141	41.89084	41.88778	41.88470	42.07164	42.06857	42.04273	41.84247	41.83939	41.83634	41.83329	41.64783	41.45784	41.45338	41.30400	41.24270	41.18100	41.26203	41.29143	41.52165	41.56770	41.61543	41.68771	41.84850	41.84546	41.58931	41.61520	41.66316	41.68472	41.65942	41.45231	41.64214	41.76305
45.42818	45.42349	45.34002	45.15175	44.64499	44.32074	43.51786	43.51467	43.18000	43.15506	43.15190	42.58135	42.55793	42.30794	42.21613	41.84027	41.83718	41.85664	41.89126	41.89616	41.92374	42.12833	42.12526	41.92493	41.92563	41.92254	41.89697	41.89392	41.74289	41.58908	41.65134	41.60741	41.62555	41.62252	41.47385	41.64064	41.63761	41.73936	41.88828	41.98129	42.08538	42.11564	42.18713	42.10412	42.17213	42.29354	42.42205	42.43948	42.18895	42.19119
45.34727	45.34390	45.29509	45.12182	44.84637	44.33306	44.19011	43.56044	43.27504	43.19764	43.17270	42.70501	42.45923	42.35014	41.95814	41.73161	41.70988	41.70684	41.70376	41.99260	41.98950	41.98025	41.96994	41.81602	41.81872	41.85801	42.08652	42.03417	41.95939	41.93025	41.74021	41.78926	41.87072	42.10973	42.10668	41.98464	41.93234	41.93998	41.93694	42.15003	42.27151	42.31390	42.64236	42.63552	42.88034	42.98720	43.31556	43.31657	43.33395	43.38836
45.21563	45.21226	45.12572	44.88023	44.36908	44.25132	43.96289	43.43039	43.26952	43.19086	42.80338	42.33717	42.21694	41.94370	41.98767	41.68627	41.53230	41.59637	41.70356	41.68928	41.66965	41.62802	41.61065	41.78885	41.78582	41.82402	42.07343	42.08339	42.08029	42.07808	42.07499	42.04523	42.11314	42.11009	42.51706	42.75991	42.83492	42.83176	42.79055	42.60080	42.60980	43.40022	43.39992	44.04537	44.04107	44.03407	44.09311	44.08942	44.22514	44.29293
44.90918	44.49181	44.46093	44.12500	44.03219	44.02896	43.09947	42.77081	42.28996	42.31426	42.34033	42.33720	42.14798	42.13647	42.15947	42.12616	41.78564	41.74420	41.76140	41.75837	41.75484	41.75182	41.70816	41.83054	41.82751	41.83766	42.08685	42.08379	42.16832	42.19152	42.63189	42.98095	42.95107	42.94794	42.94482	43.08797	43.50742	43.52592	43.52275	43.77837	43.85062	43.85956	44.05323	44.13145	44.25708	44.25006	44.15592	44.15265	44.14944	44.63762
43.49612	43.49287	43.06341	43.02547	43.05436	43.05122	42.85922	42.82850	42.84343	42.38696	42.33596	42.33768	42.34078	42.36303	42.69420	42.69109	43.02411	43.53365	43.52445	42.88983	42.67197	42.66887	42.98769	42.97832	42.50160	42.51081	42.51058	42.52095	43.23743	43.26430	43.36496	43.53281	44.05852	44.05530	43.98255	43.79054	43.54743	43.47931	43.64639	43.64320	43.69601	43.94206	44.02132	44.72462	44.66640	44.73565	44.72752	44.72419	44.76578	44.56854
42.79401	42.78817	42.94022	42.95379	43.02287	43.01972	42.99332	43.27043	43.31622	43.33005	43.33659	43.47272	43.46953	43.49721	43.49403	43.79557	43.78106	43.74650	43.69930	43.69610	43.75814	43.77591	43.59723	43.56660	43.56342	43.61817	43.63021	43.73351	43.62733	43.62413	43.66834	44.02310	44.33368	44.31160	44.08958	43.94211	43.71177	43.57276	43.52983	43.48174	43.50806	43.62719	43.76872	44.20480	44.55768	44.60223	44.71921	44.72448	44.72120	44.56882
42.79456	42.94390	43.01775	43.54759	43.59201	43.90976	43.94489	43.82259	43.83609	44.12904	44.13353	44.13022	43.90184	43.60440	43.76084	43.75344	43.86479	43.96323	43.75778	43.76186	43.77956	43.77635	43.57028	43.56680	43.62161	43.80997	43.82265	43.81944	43.75673	43.62342	43.93884	44.04142	44.29491	44.29166	44.09282	44.02396	43.91340	43.87148	43.59904	43.51164	43.50838	43.54205	43.62292	43.73264	44.12368	44.20602	44.21139	44.42975	44.42650	44.40751
44.39618	44.33764	44.30456	44.33447	44.29343	44.23082	43.95302	43.78979	43.95264	44.02221	44.10135	44.12983	43.90233	43.73462	43.75226	43.86368	43.86040	43.95353	43.76552	43.76230	43.75902	43.75581	43.75149	43.74291	43.81800	43.90088	43.91156	43.83441	43.81656	43.90935	43.95247	44.05349	44.08220	44.09642	44.09318	44.08988	44.02108	43.91045	43.82176	43.64186	43.54557	43.57062	43.57110	43.57563	43.88111	44.30653	44.32977	44.51016	44.50690	44.50137
44.22005	44.21671	44.21344	44.29723	44.29395	44.25873	43.95618	43.79030	43.79052	44.00820	44.07341	43.71930	43.72491	43.74932	43.75274	43.81337	43.86086	43.96790	43.93545	43.92957	43.92626	43.85632	43.85928	43.95351	43.95029	43.93750	43.93427	43.94716	43.96706	43.98221	43.95286	43.94963	43.96354	44.08375	44.09354	44.09597	44.10355	44.10024	44.08503	43.99636	43.78349	43.78028	43.82026	43.81704	43.91784	44.33839	44.35602	45.17945	45.17614	45.16061
44.01247	44.05484	44.05269	44.15395	44.15068	44.07085	43.83844	43.93371	43.94298	43.93973	43.95681	43.86652	43.73975	43.77321	43.81129	43.92270	44.23964	44.23638	44.12375	44.09003	44.13168	44.12843	44.13128	44.12795	44.12472	44.10255	44.11587	44.11263	44.09937	44.59329	44.53584	44.10648	44.11199	44.09715	44.13255	44.14622	44.16550	44.20412	44.40072	44.41071	44.28952	44.28627	44.40168	44.44398	44.44073	44.42536	45.17476	45.60959	45.60625	45.60281
44.01301	44.05539	44.05322	43.78805	43.79432	43.80743	43.87500	43.94681	43.98014	43.97690	43.97365	44.12814	43.95720	43.87159	43.92641	44.24344	44.57153	44.56825	44.53816	44.68961	44.66127	44.40524	44.28544	44.12838	44.12514	44.12181	44.34659	44.60034	44.59696	44.59368	44.59031	44.38993	44.31557	44.31231	44.31303	44.63415	44.56706	44.57960	44.58957	45.03180	45.02840	45.02510	45.23888	45.23556	45.17889	45.17838	45.60495	45.79544	46.03543	46.02797
44.05929	44.05592	43.76938	43.74971	43.59731	43.66852	43.87551	43.98399	43.98065	43.97740	44.13198	44.62303	44.24218	43.98383	44.23105	44.54865	44.55146	44.57887	45.08617	44.76516	44.71693	44.45014	44.31488	44.28253	44.27927	44.31207	44.86699	44.78444	44.66550	44.59408	44.57476	44.39032	44.38696	44.52423	44.65860	44.65521	44.63557	44.67414	45.17774	45.18766	45.18425	45.19826	45.62052	45.73494	45.73157	46.02827	46.37660	46.28624	46.15162	45.80322
44.16956	44.05647	43.90356	43.74914	43.70426	43.74077	43.81816	43.87278	43.95134	44.11583	44.30994	44.57042	44.37346	44.42509	44.42471	44.46626	44.51946	44.91862	44.93576	44.79026	44.71738	44.68912	44.44730	44.31195	44.28582	44.71088	44.71772	44.60569	44.66259	44.59116	44.58777	44.66460	44.66122	44.70791	44.61827	44.61488	44.76470	44.82214	45.07476	45.07143	45.10566	45.48442	45.51808	45.47916	45.42457	45.42110	45.75209	45.87142	45.80730	45.46882
44.38806	44.34180	44.05372	43.80777	43.73648	43.70153	43.71762	43.77185	43.85863	44.00346	44.27731	44.31893	44.54044	44.37303	44.36974	44.35686	44.46810	44.56821	44.66366	44.66035	44.65695	44.65033	44.62817	44.58644	44.70786	44.71459	44.62936	44.51732	44.47914	44.47584	44.53624	44.54453	44.59764	44.48967	44.42145	44.35335	44.49346	44.55828	44.57705	44.57374	44.77932	44.80701	45.16247	45.15910	44.57616	44.46058	44.56871	44.77481	44.77146	44.65962
45.00976	44.95283	44.28557	43.97532	43.93137	43.73375	43.69494	43.71492	43.78944	43.74135	43.88908	44.05706	44.10407	44.15439	44.15110	44.23705	44.24526	44.24197	44.05286	44.04958	44.40884	44.42585	44.41093	44.34966	44.34637	44.45706	44.34501	44.11982	44.11643	44.11314	44.27098	44.32683	44.33502	44.24294	44.19040	44.12628	43.89866	43.62200	43.61874	43.67983	43.67647	43.66592	43.56989	43.56664	43.52430	43.35125	43.12927	43.07848	43.02028	42.46809
44.84152	44.83805	44.06628	43.77502	43.73107	43.47798	43.43277	43.43880	43.53854	43.52248	43.51921	43.51585	43.51259	43.87045	43.86716	43.79790	43.68562	43.55178	43.54843	43.54519	43.54183	43.51858	43.51534	43.51199	43.28109	43.18094	43.10572	43.10250	43.39545	43.61688	43.56979	43.49962	43.49626	43.41262	43.37691	43.28851	43.05927	42.87232	42.80712	42.25309	42.24982	42.27957	42.27629	43.00281	42.96195	42.51421	42.45905	41.77629	41.67993	41.18341
44.40493	43.93800	43.62406	43.47395	43.32687	42.88797	42.55497	42.55177	43.08721	43.07535	43.07211	42.58207	42.16663	42.25615	42.29373	42.30669	42.38683	42.43160	42.43122	42.43159	42.44069	42.43753	42.34434	42.34107	42.67579	42.71181	42.82461	42.75206	42.64009	42.75719	42.75389	42.64549	42.62189	42.53262	42.45942	42.29853	41.50113	41.49791	41.32315	41.14893	40.62492	40.50167	40.45440	40.44912	40.54103	40.60591	40.68798	40.68481	40.33631	40.30249
43.29389	42.75402	42.09254	41.97783	41.97466	42.05597	42.06572	41.78083	41.73455	41.68950	41.61812	41.60564	41.63542	41.44640	41.54071	41.56499	41.64839	41.42244	41.41923	41.60682	41.66308	41.78180	41.92226	41.89959	41.82998	41.82673	41.93090	42.11661	42.10450	42.50362	42.43274	41.43825	41.47058	41.91231	41.82835	41.24958	40.93502	40.83261	40.79526	39.83892	39.53418	39.45557	38.85238	38.81752	38.79490	38.83794	38.83503	38.61411	38.34179	38.31485
42.75788	42.01776	41.71317	41.43066	40.75909	40.73808	40.75797	40.98759	40.98439	40.87821	40.87513	40.68013	40.69723	40.81468	40.99006	41.22504	41.26491	41.26181	41.25861	41.41500	41.46837	41.47145	41.40887	41.42421	41.44122	41.74975	41.60835	41.59639	41.57724	41.26517	41.12864	41.06679	41.03333	40.99837	40.96781	40.85774	40.80830	40.79862	39.84220	39.56420	39.46329	38.88367	38.54916	38.52655	38.50438	38.17040	38.16753	37.93751	37.93466	38.13005
42.02156	41.75526	41.46960	40.96297	40.75956	40.75647	39.95571	39.95786	39.96447	40.54599	40.57922	40.57447	40.57140	40.06918	40.06615	40.25175	40.27594	40.92959	40.92639	41.07709	41.12694	40.98114	41.03653	41.03333	40.87869	40.93670	41.60872	41.59674	40.68317	40.55644	40.47529	40.45118	40.03714	39.79144	39.78844	39.83560	39.83260	39.81739	39.56746	39.46664	39.18616	38.59640	38.57585	38.54651	38.19288	38.17063	38.13147	37.95723	37.95438	37.96800
41.75904	41.47322	40.96666	40.94820	40.76003	40.66544	39.95617	39.92289	39.83853	39.87695	39.87726	39.98734	39.98431	39.99002	40.03743	40.06353	40.16606	40.18701	40.24601	40.27525	40.28554	40.09702	40.11521	40.12512	40.14539	40.43380	40.42215	40.70261	40.69943	40.68047	40.53814	40.45980	39.80663	39.75542	39.75242	39.56769	39.55687	38.99884	38.98381	38.95420	38.94667	38.70993	38.59365	38.57477	38.57187	38.19014	38.12010	38.00826	37.95460	37.85730
41.00332	40.96958	40.75175	40.69967	40.69054	40.12032	39.92636	39.83840	39.83526	39.83995	39.83693	39.87456	39.99359	39.99044	39.54202	39.50504	39.76888	40.18741	40.20421	40.23345	40.06573	40.10822	40.11427	40.03537	40.10946	40.19719	40.32359	40.41505	40.69536	40.68523	40.59607	40.53542	39.79571	39.79270	39.66838	39.67443	39.36634	39.08673	39.08380	39.08085	38.84250	38.71468	38.67345	38.67053	38.58960	38.21928	38.12033	37.93544	37.62991	37.62696
40.83296	40.19540	40.21162	40.20844	40.00290	39.81094	39.81362	39.81060	39.79109	39.78807	39.83736	39.87498	39.87599	39.55551	39.43898	39.47746	39.67890	39.82141	40.07576	40.11308	40.17115	40.18425	40.10559	40.06422	40.12491	40.25118	40.30630	40.30327	40.30010	40.60588	40.60268	40.59335	39.93327	39.92591	39.88802	39.45726	39.43831	39.34026	39.16414	39.10019	38.89072	38.75293	38.67371	38.59275	38.33377	38.27878	37.93866	37.44976	37.08490	36.91330
39.49105	39.36518	39.35188	39.41006	39.38644	39.66592	39.71632	39.69649	39.59855	39.59552	39.74043	39.83464	39.64964	39.44237	39.28219	39.27921	39.65374	39.71849	39.82158	40.07314	40.14960	40.84856	40.94498	40.93100	40.91850	40.90077	40.80317	40.59049	40.58729	40.59027	40.59577	39.93674	39.93359	39.93058	39.92321	39.88520	39.45459	39.39866	39.23124	39.10047	38.80026	38.67701	38.57307	38.39790	38.28204	37.82797	37.46093	37.08793	36.91456	36.51624
39.32954	39.07141	39.04154	39.09547	39.09250	39.08751	39.08440	38.99335	38.98442	38.98145	38.98722	39.14394	39.21785	39.09537	39.09240	39.11095	39.25587	39.33730	39.65320	39.95562	40.02356	40.72253	40.71585	40.86211	40.88367	40.91563	40.92822	40.84600	40.59369	40.59061	40.03223	39.92899	39.82159	39.76278	39.79901	39.87632	39.40205	39.33998	39.10370	38.80359	38.64322	38.41372	38.40105	38.28518	37.53357	37.47256	37.22745	36.96911	36.22327	35.81155
38.62637	38.56612	38.53258	38.19698	38.19407	38.44923	38.44617	38.30342	38.30957	38.18142	38.17224	38.19687	38.27840	38.56212	38.66714	38.82138	39.01476	39.05359	39.27762	39.57054	39.58062	39.93012	40.68294	40.71568	40.83474	40.91599	40.94135	40.85241	40.60569	40.11847	40.03030	39.82507	39.71465	39.67736	39.20790	38.82413	38.84070	38.83037	38.83235	38.77653	38.59408	38.37073	38.21930	38.06461	37.47577	37.33066	37.17501	36.86191	36.03624	35.40697
38.48737	38.41120	38.08826	37.87978	37.51997	37.51711	37.54752	37.61058	37.64219	37.79795	37.79506	38.14293	38.23643	38.28142	38.27850	38.27558	38.74806	38.74511	38.74200	38.91791	39.01725	39.48487	39.90347	40.00721	40.57706	40.59894	40.65929	40.66159	40.59438	40.11882	40.06116	39.82539	39.71497	39.22198	38.66840	38.45321	38.47233	38.45361	38.84700	38.77681	38.70000	38.54817	38.26603	38.05163	37.42968	37.25536	37.09103	36.86211	36.10971	35.50817
38.14222	37.85432	37.84515	37.46038	36.77358	36.81517	36.51688	36.57508	37.20129	37.27272	37.26987	37.71376	38.17383	38.18992	38.22194	38.23315	38.24755	38.36250	38.38364	38.38070	38.61983	38.94122	39.01821	39.38432	39.71514	40.19337	40.20600	40.27579	40.27798	40.07140	40.06149	39.84970	39.25284	39.01909	38.67901	38.59582	38.60513	38.60209	38.86497	39.12432	39.35564	39.14172	38.59037	38.20964	37.70343	37.33112	37.09888	36.58969	36.01744	35.30151
37.70916	37.64785	37.33706	36.55682	36.54999	36.47111	36.49150	36.51450	36.52772	37.11178	37.07800	37.02727	37.58930	38.00352	38.13672	38.21941	38.21634	38.21341	38.22926	38.34901	38.54160	38.62957	38.88411	38.88099	38.97511	39.32861	39.63022	39.64901	39.64585	39.72407	39.79096	39.27085	39.23866	39.23569	39.22983	39.27091	39.27236	39.37239	39.35439	39.65040	39.57687	39.35293	39.14335	38.61370	38.20697	37.71703	37.18247	36.92463	36.58710	36.03651
36.69530	36.69236	36.56019	36.51262	36.41076	36.41537	36.41243	36.40964	36.45614	36.57713	36.57943	36.57581	36.81107	37.01336	37.37024	37.36872	37.89964	37.97600	37.97294	38.00410	38.06696	38.06988	38.12077	38.56572	38.56278	38.61148	38.96511	39.38686	39.41666	39.43384	39.18068	39.21849	39.26805	39.36389	39.82299	40.10753	40.76729	40.75344	40.90034	40.79811	40.58974	40.08532	39.33548	38.91557	38.57918	38.34735	37.71439	37.18375	37.13012	36.79108
35.65091	35.75878	35.83181	36.22814	36.22535	36.14973	36.14996	36.27536	36.37729	36.37495	36.35468	36.28329	36.28051	36.32271	37.04900	37.06231	37.07209	37.27761	37.28403	37.35347	37.56673	37.80562	37.80990	37.72601	37.81058	37.89218	38.33548	38.39107	38.52372	38.61024	39.06035	39.21725	39.31451	39.81356	40.04708	40.66254	40.69733	40.88165	40.80150	40.74101	40.72294	40.12098	39.93547	39.25206	38.97667	38.97353	38.88926	38.00915	37.76677	37.58466
35.56768	35.56772	35.66653	35.73941	35.98578	35.97023	35.86972	35.88916	35.92950	35.96285	35.94698	35.69836	35.69563	35.80339	35.91400	35.96087	36.10418	36.27068	36.27763	36.54438	36.99348	37.31253	37.46705	37.50237	37.65554	37.70317	37.75074	38.04977	38.40311	38.55833	39.00721	39.27718	39.77542	39.99776	40.56786	40.66891	40.76677	40.76349	40.72693	40.70050	40.45393	39.93894	39.78679	39.27989	39.18252	38.97377	38.96063	38.81361	38.18265	38.05841
35.43803	35.43515	35.46156	34.97787	34.97517	35.19245	35.13240	35.11511	35.00449	35.02197	35.18883	35.32847	35.33965	35.50650	35.62342	35.91161	35.98307	36.26453	36.26160	36.50908	36.95189	36.99708	37.37202	37.46436	37.62134	37.65284	37.79660	38.36999	38.49251	38.60840	39.04252	39.25602	39.53572	39.81295	40.51898	40.44922	40.44613	40.44286	40.43977	40.36740	39.86925	39.84109	39.28337	39.20028	39.13049	38.96764	38.81697	38.82444	38.63507	38.37085
35.07689	34.43560	34.43294	34.45781	34.45515	34.11889	34.11610	34.11347	34.16433	34.26834	34.30269	34.67817	35.01109	35.14252	35.44920	35.61948	35.86982	35.94120	36.21621	36.46368	36.72761	36.97500	37.19908	37.36932	37.40466	37.61864	37.74625	38.02970	38.36184	38.47375	39.03297	39.19423	39.19280	39.40633	39.57816	39.82051	39.84055	39.87566	39.60241	39.59937	39.54707	39.44511	39.37925	39.17294	39.13074	38.96788	38.87683	38.75894	38.63530	38.49631
34.38791	33.76899	33.47641	33.42413	33.29527	33.29673	33.63117	33.62857	33.83264	33.95706	34.13415	34.16747	34.23114	34.27634	34.50386	35.18483	35.59330	35.63713	35.82340	36.18731	36.47086	36.54766	36.93123	37.11731	37.16133	37.31469	37.61607	37.65265	37.69982	38.18275	38.37880	38.89621	39.01078	38.96024	39.02166	39.09113	39.27620	39.27300	39.27513	39.22417	39.22099	39.33942	39.15288	38.88361	38.90304	38.91917	38.78988	38.67912	38.59634	38.64456
33.37311	33.37037	33.01595	33.01411	33.04604	33.07601	33.07331	33.41461	33.41501	33.45707	33.48925	33.70706	33.75105	33.93900	34.26059	34.44862	34.90877	35.43931	35.48454	35.67579	35.71369	36.37151	36.41355	36.52402	36.58109	36.64381	36.69122	36.78616	37.11079	37.56916	37.91790	38.21526	38.47811	38.44040	38.37428	38.20078	38.04209	37.91405	37.91113	38.10682	38.16617	38.24034	38.48119	38.55917	38.56293	38.67974	38.68552	38.68384	38.72773	38.64478
32.41760	32.32652	32.01966	32.08485	32.47055	32.59913	32.78053	32.99501	33.35544	33.41279	33.45484	33.70288	33.72695	34.04999	34.42484	34.56046	34.55762	34.63790	34.76894	34.80960	35.47019	35.57364	35.61810	36.13395	36.24914	36.24617	36.31559	36.57932	36.62722	36.99120	37.22159	37.49489	37.77057	37.76765	37.44651	37.43067	37.41186	37.62803	37.57938	37.57648	37.67363	37.69875	37.81898	37.87447	37.88950	38.45354	38.66897	38.73093	38.72797	38.83071
32.31743	32.00129	32.02676	32.02412	32.46508	32.59711	32.49151	32.61714	32.83146	33.14792	33.26908	33.37260	33.69726	34.02589	34.40321	34.53882	34.55527	34.63555	34.63270	34.68521	34.70144	34.83840	34.91643	35.15731	35.15460	35.27837	35.27563	35.47369	36.02719	36.08172	36.80576	36.86547	36.95318	36.97948	37.00039	36.99737	36.99451	37.04697	37.13804	37.12755	36.71545	36.73280	36.89935	37.04851	37.23203	38.06244	38.51250	38.70387	38.84867	39.14585
32.19149	32.00860	32.02713	32.06415	32.44985	32.51208	32.43359	32.42131	32.42184	32.41930	32.53702	32.69590	32.78328	33.38019	33.98591	34.40089	34.47251	34.46983	34.58055	34.56194	34.55772	34.54113	34.53844	34.55141	34.90071	34.93214	35.10453	35.15832	35.40310	35.64774	35.90607	36.00520	36.06347	36.42002	36.51625	36.84798	36.84513	36.55330	36.52783	36.50819	36.50946	36.52234	36.60097	36.70100	37.06385	37.65770	38.32168	38.77474	39.21299	39.16065
32.19188	32.18922	32.00649	32.35917	32.48143	32.55470	32.50650	32.44351	32.37520	31.84333	31.44685	31.04438	32.09737	32.78718	33.42598	33.98470	34.42933	34.42665	34.41798	34.54992	34.53249	34.54144	34.53875	34.50808	34.46323	34.43235	34.49219	34.51822	34.62212	35.39436	35.64510	36.00549	36.06376	36.42031	36.54030	36.59688	36.59405	36.59105	36.55073	36.52527	36.52541	36.60017	36.61467	36.69862	36.79775	37.68463	38.20815	38.50953	39.31936	39.34497
32.05941	32.05674	32.09455	32.28513	32.34489	32.54046	32.55670	32.50433	32.16153	31.70226	31.58647	31.64388	32.05941	32.78751	33.39199	33.98368	34.39265	34.42003	34.56416	34.55025	34.54445	34.54175	34.53906	34.51583	34.46353	34.46067	34.30199	34.32264	34.36626	34.66187	35.39609	35.72493	36.11383	36.47240	36.64771	36.64470	36.84545	37.08794	37.08508	36.81494	36.75871	36.75588	36.73944	36.80082	36.95070	37.19374	38.25306	38.58514	39.40272	39.47062
31.99066	31.69436	31.75993	31.79868	31.87725	32.05124	32.62178	32.70178	32.69907	32.42284	31.95082	32.12616	32.80986	33.41423	33.71192	34.00624	34.28333	34.42037	34.41751	34.56179	34.55934	34.54206	34.51900	34.51742	34.59281	34.49396	34.39984	34.34176	34.44038	34.71396	35.11478	35.53941	35.85780	36.18488	36.65001	37.06216	37.41075	37.40767	37.58868	37.58579	37.63652	37.47532	37.47226	37.10480	37.19701	38.24007	38.61020	39.22636	39.59256	39.76059
31.49752	31.45966	31.50357	31.53519	31.64261	31.99043	32.21514	32.80939	32.95884	33.31018	33.84390	33.91390	33.91889	33.91171	33.92455	34.41327	34.55014	34.52524	34.52238	34.62580	34.62068	34.58747	34.56440	34.62877	34.71851	34.71563	34.74784	34.74447	34.79793	34.79522	35.33716	35.59311	35.79845	35.94677	36.70547	37.41864	37.61334	37.76700	37.83316	38.34507	38.59055	38.61952	38.61635	38.32298	38.36831	38.72104	39.34654	39.40236	39.82752	39.88087
31.46093	31.45829	31.47208	31.21750	31.35918	31.75580	32.19186	32.88911	33.36272	33.94024	35.17687	35.23841	35.23566	34.98232	35.03703	35.32107	35.37100	35.27133	34.96946	34.95072	34.94781	34.95787	35.08499	35.08207	35.07936	35.36648	35.41172	36.19002	36.18701	36.00247	35.99085	35.97324	35.89466	36.44410	36.83426	37.88031	37.87739	37.90478	38.34831	38.67250	39.01805	39.01506	39.02446	39.29381	39.43443	39.51389	39.56261	39.95684	40.19738	40.35737
31.65708	31.45866	31.17235	31.08104	31.11046	31.43542	32.18078	32.87445	33.66307	34.55375	35.23140	35.28683	35.66601	35.77006	35.73879	35.74360	35.80025	35.98130	35.85602	35.50545	35.00343	35.02627	35.12022	35.45078	36.01400	36.12444	36.28955	36.29255	36.22118	36.19767	36.16967	36.22697	36.44720	36.78217	37.40264	37.88060	38.04704	39.02194	39.08586	39.12467	39.12146	39.51357	39.94563	40.03706	40.04902	40.07983	40.21825	40.47001	40.59174	40.75505
31.99996	31.77603	31.45656	31.11005	31.10760	31.21014	31.49374	32.58692	33.47654	34.31838	34.65509	35.32115	35.77341	35.77043	35.79094	36.14160	36.28959	36.19522	35.89024	35.57417	35.50280	35.02658	35.06266	35.40959	35.93577	36.13417	36.32172	36.34377	36.34074	36.35237	36.35989	36.49772	36.53732	36.82868	37.40293	37.89473	38.12786	39.14135	39.24335	39.57919	39.59074	39.96335	40.42524	40.57447	40.61692	40.41034	40.48220	40.66520	40.79998	41.55354
32.32465	32.15370	31.85880	31.39422	31.10795	31.10550	31.28270	31.56732	32.70349	33.57550	34.45654	34.84465	35.45094	35.85383	36.25429	36.51819	36.61162	36.51722	36.02987	35.78366	35.50129	35.18174	35.05334	35.13790	35.61384	36.11413	36.28148	36.35509	36.45502	36.64934	36.66715	36.70200	36.79391	37.35071	37.77881	37.95963	38.27748	39.25044	39.58253	39.70034	40.04831	40.97430	41.15887	40.80770	40.89325	40.90329	40.87259	40.89248	41.64415	41.68518
32.98537	32.83002	32.57671	31.85647	31.10830	31.23396	31.36755	31.03569	31.20275	31.92742	33.68141	34.49966	35.17865	35.93753	36.52142	36.64624	36.68604	36.87883	36.80548	36.29464	36.03034	35.49882	35.05365	35.09179	35.10006	35.69558	36.16255	36.35804	36.48675	36.67051	36.78703	36.79727	37.00654	37.50154	37.96307	38.13794	38.38658	38.93793	39.59764	40.01850	40.68269	41.16676	41.27991	41.44658	41.15743	41.10011	41.52913	42.19851	42.21476	42.21485
34.72665	34.65910	34.29538	33.61040	32.88058	31.38237	31.51877	31.13703	31.20310	31.85372	33.56779	34.49150	35.82602	36.13437	36.56828	36.55412	36.78894	36.69462	36.66166	36.21348	35.42852	34.98313	34.97244	35.07451	34.91181	35.17910	35.85802	36.29040	36.46368	36.84201	37.18491	37.25739	37.65799	37.84138	38.14140	38.31864	38.52818	39.00457	39.20257	40.12098	40.72943	40.91184	41.45005	41.80886	42.04597	42.53474	42.51203	42.84866	43.05734	43.05734
36.80313	36.28656	35.79449	34.91188	34.55512	33.86618	32.69428	31.91574	31.87133	33.14280	33.80926	34.40457	34.71325	35.54399	35.78430	36.21818	36.30972	36.30684	36.15630	35.32109	34.87707	34.35863	34.52778	34.64472	35.08859	35.37261	36.10426	36.39289	36.61110	37.04584	37.29229	37.77157	38.12668	38.60503	38.60207	38.75262	38.87773	39.28713	40.06916	40.35633	40.72974	41.20784	41.56347	41.94527	42.53854	42.85577	42.79963	43.36057	43.35724	43.31746
36.93415	36.86169	36.42113	36.02376	34.97036	34.94402	34.18353	33.56723	33.49977	33.85828	34.50952	34.46059	34.42556	34.53621	34.51666	34.51394	34.57475	34.51818	34.41222	34.47662	34.05580	34.32265	34.84743	35.10088	35.64801	36.44398	36.67384	36.80858	36.96033	37.25500	37.37358	38.01254	38.38800	38.77656	39.36421	39.83696	39.83391	40.23844	40.43207	41.17035	41.16693	41.33962	41.70286	41.81486	42.73532	43.18545	43.41372	43.33892	43.22831	43.31875
37.57840	37.16035	37.05015	36.36794	36.19148	35.20909	34.94973	34.59365	34.59076	34.99576	34.84042	34.59741	34.58011	34.57718	34.68018	34.42418	34.42733	34.58064	34.67827	34.72648	34.73867	34.97677	35.23260	35.95364	37.05919	37.87844	38.55613	38.55317	37.99105	37.83031	38.09666	38.53418	38.92342	39.44365	40.20483	40.68073	40.62320	41.74167	41.67232	41.73039	41.72691	41.70422	41.69567	42.10220	42.69876	43.00499	43.07652	42.88913	42.95162	42.74809
37.23623	37.23308	36.99447	36.61267	36.48886	36.30825	35.25525	35.34026	35.94238	36.82481	36.82194	36.11131	35.03175	35.02880	34.92832	34.97677	34.89378	34.91149	34.95188	34.98292	35.15101	35.94923	36.59660	37.57424	38.10582	38.90493	40.14389	40.48544	40.61747	39.91889	39.66001	39.61163	39.90196	40.20555	41.25317	41.52384	42.26270	42.44945	42.43355	42.34191	42.00964	41.72261	41.65410	41.90697	42.36176	42.50918	42.50585	42.44665	42.18821	41.89473
36.91308	36.90996	36.86958	36.85209	36.84483	36.48643	36.38826	36.46150	36.82809	37.11256	37.20812	37.20499	37.16641	36.89589	36.21178	36.20897	36.29323	36.29377	36.36435	36.51321	36.58738	36.78640	37.68967	38.27634	39.04325	40.28209	40.66875	41.45629	41.67178	41.55863	41.52929	41.85369	41.98693	42.01846	42.01520	41.99267	42.10677	42.43717	42.43388	42.33936	42.17801	41.89919	41.82403	42.24612	42.31540	42.06386	41.84892	41.12566	41.00549	40.09354
37.01231	36.91041	36.87002	36.85253	36.84526	36.50997	36.54571	36.82876	36.93671	37.28259	37.50914	37.68775	37.84645	38.02090	38.03609	38.03314	36.84056	36.92490	36.97073	37.09312	37.67711	37.84737	38.50671	39.02271	40.26193	40.67226	41.44284	41.88044	42.85983	42.83062	42.72881	42.38941	41.93026	41.88917	41.79499	41.79147	41.78822	41.99252	42.10659	42.10621	41.98034	42.06165	42.16702	41.86329	41.72827	41.17973	40.48196	38.66791	37.66174	36.03518
37.28823	37.10100	36.94746	36.87171	36.51327	36.54486	36.64368	36.78728	37.06042	37.42918	37.69134	37.95735	38.21249	38.80616	38.93614	38.73231	38.71746	38.20981	38.29826	38.63228	38.62909	39.59403	39.80320	40.46045	40.50457	41.61870	41.47188	42.06349	42.05994	42.37075	42.36718	41.93414	41.71595	41.62178	41.40387	41.34064	40.85434	40.79580	41.20544	41.19923	41.54737	41.40429	41.53530	41.35712	41.14335	40.01926	38.67145	37.14959	35.15831	34.40442
38.46493	38.08372	37.88441	37.20474	37.19746	36.86710	36.90238	37.03234	37.33848	37.67436	38.11571	38.44627	38.95103	39.06084	39.21582	39.33495	39.53951	39.60344	39.79517	40.39312	41.10638	41.95270	42.31370	42.33232	42.06155	41.57440	41.49925	41.26940	41.26587	41.06462	41.25583	41.40095	41.38773	41.33229	41.40420	40.98308	40.79957	40.63670	40.40706	40.63127	40.48775	40.53793	40.40854	39.25201	38.71363	37.42833	36.16586	35.16129	33.84207	33.31089
39.03508	38.99748	38.85161	38.47838	38.51722	37.92119	37.66252	37.59689	37.92292	38.36121	39.32168	39.35402	39.45608	39.49152	39.48849	39.54514	39.54185	40.28111	40.66619	41.62597	42.33497	42.19072	41.98430	41.77893	41.47792	41.23936	39.86449	39.30002	38.48030	38.53474	38.95738	39.12073	39.53168	40.40205	41.02060	40.87366	40.64771	40.41053	40.15485	38.97608	38.31330	37.74627	37.18201	36.36141	35.78618	34.79160	34.02752	33.64813	32.76820	32.76539
40.30006	40.10862	39.74353	39.33617	39.20728	39.28326	39.28013	39.27710	39.31188	40.07994	40.21230	40.49352	40.49040	40.48701	41.05605	41.02565	41.70644	42.11206	41.90424	41.73498	41.62873	41.55596	41.22383	41.04589	39.64292	39.44477	38.96316	37.26684	36.85419	36.74891	37.10189	37.54609	38.87992	39.42627	40.22975	40.63382	40.42266	40.15831	39.33153	38.14943	37.63168	35.99935	35.06574	34.83523	34.26621	34.00917	33.18137	32.70160	32.26184	32.24083
40.48671	40.42061	40.30296	39.96774	39.82303	39.89808	40.09169	40.08859	40.57175	40.82350	40.82034	40.81691	41.51833	41.51085	41.31575	41.44772	41.33155	41.08730	41.34510	41.08635	40.53706	39.47346	38.77331	38.64517	38.04431	37.25275	36.60566	36.27018	36.19001	36.30299	36.84689	37.09932	37.41594	38.61795	39.59914	39.71167	39.66776	39.33493	38.15273	37.54249	35.87761	35.01772	33.83652	33.79480	33.37975	33.14457	32.70462	32.27173	32.18717	32.19361
40.36445	40.49076	40.65104	41.04587	41.03228	40.72064	40.68952	40.68637	40.74038	40.73500	40.63918	40.75328	41.10936	41.07177	41.00525	40.80417	40.64138	40.45562	39.25716	38.87386	37.80215	37.00038	36.40373	36.08960	36.09698	36.40597	36.40311	36.35153	36.29432	36.48608	36.56915	36.83660	37.07039	38.34539	38.74751	38.94754	38.75230	38.25682	37.50854	36.46118	35.20666	33.88021	33.34435	32.83346	32.92018	32.77512	32.79558	32.52132	32.40143	32.37665
40.48494	40.61126	41.09345	41.64362	41.60984	41.53958	40.95412	40.69496	40.54432	40.50827	40.38622	40.19352	40.19035	40.19308	39.84632	39.35421	38.88906	38.73013	37.97410	37.63909	36.74386	35.79440	35.86091	36.04104	36.34809	36.64517	36.68465	36.91126	36.75253	36.53292	36.52977	36.53807	36.53494	37.08062	37.91077	38.36913	38.26041	37.12958	36.52382	35.36722	34.36377	33.54403	33.13595	32.94260	32.89735	32.91785	32.85773	32.79296	32.77173	33.25677
40.98859	41.02805	41.79156	42.08878	41.95334	41.51631	41.26016	40.39219	40.22516	40.09936	39.93344	39.11376	39.05793	39.05455	38.20428	38.26683	38.06265	38.05966	37.40795	37.15179	37.08076	36.95708	36.10266	36.39795	36.70589	37.88960	38.37099	38.26716	37.89653	37.77343	36.89161	36.36309	36.20908	36.52399	36.70666	37.00515	36.94854	36.57773	35.41563	34.41435	33.72806	33.46976	32.98762	33.03647	33.06437	33.06179	33.05917	33.25498	33.85057	33.94108
41.29882	41.79534	42.16093	41.97028	41.58357	41.01528	40.19225	39.74112	39.57696	39.16154	38.54163	38.49896	37.92913	37.32249	37.40958	36.82885	36.89124	37.42546	37.49881	37.49587	37.79720	37.79423	37.82426	37.84522	38.10702	38.53201	39.16041	39.07604	38.35837	38.07280	37.64270	36.67042	36.40325	35.96783	35.88923	35.61145	35.05594	35.01943	34.28368	33.73122	33.47264	33.26229	33.25940	32.98521	33.04567	33.14879	33.23359	33.40070	33.35910	33.66840
41.76976	41.60614	41.82939	41.60087	41.25455	39.93143	39.41642	38.57701	37.17496	36.79478	36.42099	36.27700	36.00735	36.00806	35.90669	36.47788	36.77375	37.20967	37.59449	37.90151	38.62038	38.61093	38.56027	38.55179	38.62151	39.16386	39.12999	39.10568	38.94713	38.16388	37.49213	36.51220	35.90121	35.59588	34.71974	34.14998	34.14209	34.13911	33.44040	33.43773	33.45760	33.45493	33.32188	33.24715	33.21588	33.07969	33.07249	33.08325	33.22166	33.35635
41.64979	41.39716	41.60352	41.33679	39.93509	39.07098	37.90594	36.83014	35.61975	34.54904	34.22514	34.36814	34.78016	35.13959	35.98904	36.53127	36.92040	37.34438	37.74042	38.58588	38.61434	38.79503	38.78231	40.16453	40.07673	39.72832	39.56231	39.02294	38.90681	37.91178	37.13194	36.26244	35.63403	34.74298	34.15321	33.83118	33.64885	33.32561	33.31756	33.38608	33.42819	33.34268	33.19608	33.01497	32.95570	32.95280	32.96317	32.96201	33.06799	33.13681
41.32641	41.05073	40.79898	40.11736	39.09328	37.97617	36.71781	35.69759	34.54656	34.17142	33.78148	34.39030	34.83129	35.15479	35.98943	36.66559	37.27631	37.66353	38.58931	38.61806	38.94117	39.56939	39.93756	39.98032	39.97717	39.64289	39.42051	38.91055	38.39920	37.67800	36.99702	36.23039	35.24732	34.32203	34.02332	33.65178	33.63456	33.32191	33.31779	33.31512	33.02166	32.76058	32.70913	32.36119	32.33735	32.34752	32.34666	32.26108	32.03101	32.15953
40.99521	40.66294	40.12136	39.01988	38.05203	36.75912	35.89063	35.25257	34.70312	34.34609	34.42962	34.48344	35.15821	35.62257	36.20530	36.69947	37.59550	37.83449	38.55893	38.94494	39.57291	39.47882	39.67548	39.64080	39.36655	38.83075	38.72929	38.40290	37.69009	37.09713	36.30162	35.70424	35.00770	34.24549	33.98273	33.57431	33.53238	33.54418	33.29742	33.02478	32.76342	32.74323	32.40607	32.19147	32.31424	32.40465	32.53127	32.39486	32.39227	32.19744
39.97529	39.00676	39.02377	38.05552	36.58496	35.89565	35.88635	35.88351	35.62970	35.08527	35.08252	35.47912	35.87774	36.20225	36.64975	37.45339	37.69674	38.35355	38.45502	39.23912	39.36592	39.35897	39.35582	39.25800	38.33556	38.03748	37.65780	37.54102	36.72670	36.22400	35.84977	35.07938	34.97382	34.20295	33.53434	33.49215	33.49097	33.20180	33.02766	32.75070	32.64730	32.55146	32.34383	32.45498	32.40768	32.67709	32.64597	32.93941	33.11920	33.34369
38.08558	37.35382	36.75918	36.58831	35.89892	35.95365	36.02937	36.44479	37.00978	37.17000	37.60403	38.28247	38.21250	38.16693	38.38465	38.35217	38.34880	38.29189	38.59461	38.77552	39.18040	39.31258	39.19354	38.20576	37.86147	37.59129	36.81720	36.72216	36.01927	35.84594	35.14199	35.01670	34.30416	33.53447	33.49253	33.46549	32.62658	32.44064	32.43103	32.41453	32.50440	32.33279	32.33242	32.48466	32.68887	32.76935	33.08554	33.61179	34.55586	34.28867
36.74188	35.82652	35.78428	35.11380	35.95356	36.03293	36.46412	37.43796	38.11357	38.61689	39.28032	39.29359	39.24104	39.19626	39.04578	38.61753	38.48894	38.50247	38.49909	38.61071	38.63929	38.82019	38.29387	37.73194	37.50136	36.76365	36.53503	35.92146	35.72672	35.29805	35.01980	34.30746	33.56188	33.45743	33.35881	32.59148	32.28316	32.19239	32.18981	32.15555	32.06689	31.89636	31.92579	32.01373	32.51920	32.76461	33.48363	34.44284	34.55605	34.54398
35.83011	35.49601	35.59247	35.72481	35.98028	36.35643	37.42076	38.14947	39.06218	39.34717	39.86844	39.78046	39.67664	39.18801	38.92197	38.40454	38.30505	38.29060	38.28720	38.22482	38.22143	38.21689	37.64667	37.30126	37.20663	36.48326	36.18237	35.64911	35.24112	35.00850	34.24362	33.56512	33.46038	33.36175	32.78064	32.26799	32.01078	32.02118	32.04268	32.12557	32.04815	31.87135	31.95905	32.05841	32.48550	32.77511	33.39940	34.15404	34.32661	34.14645
35.67480	35.67168	35.72837	35.89611	36.49448	36.99950	38.04629	38.96405	39.24719	39.84040	39.74825	39.59759	39.53532	39.01860	38.73218	38.18125	37.68523	37.65307	37.67599	37.67295	37.60595	37.57818	37.28156	37.09314	36.40462	36.05982	35.80454	35.16472	34.90271	34.19032	33.86177	33.46362	33.21498	33.00154	32.78088	32.36090	32.28579	32.04548	32.15195	32.16420	32.21077	32.14035	32.13752	32.42745	32.72251	33.40453	33.29640	33.31336	33.29895	33.11187
36.05430	36.05115	36.02246	36.78349	36.99772	38.02941	38.94582	39.23707	39.45551	39.35035	39.52763	39.43289	39.19385	38.72874	38.16406	37.66651	37.29501	37.13678	37.09865	36.58284	36.57957	36.57327	36.54245	35.79872	35.75069	35.73648	35.16787	34.28805	33.85826	33.85552	33.15691	32.84750	33.00446	33.05104	33.05726	33.00346	32.63026	32.71559	32.50996	32.53632	32.37803	32.37543	32.81263	33.13672	33.36202	33.29782	33.19893	33.07644	32.99609	31.69494
36.94846	36.94522	37.56838	38.09399	38.82134	39.18452	39.19888	39.45945	39.27667	39.11894	38.95177	38.94444	38.28017	38.07094	37.54779	36.82800	36.81015	36.57571	36.57244	36.09717	36.01419	35.94357	35.70177	35.46296	35.19244	34.74054	34.15150	33.71770	33.73203	33.15059	33.04902	32.91697	32.95728	33.18952	33.24862	33.24544	33.34843	33.31627	32.97799	32.90416	32.90123	32.77667	32.59084	32.54937	32.82658	32.82364	32.65995	31.61730	31.56006	30.49107
38.23921	38.22347	38.33703	38.82491	39.31491	39.58344	39.46781	39.17389	39.06187	38.94232	38.89737	38.28368	37.53146	37.52808	36.64172	36.63874	36.14164	35.79373	35.75840	35.74852	35.72126	35.03865	35.03056	34.56701	34.27047	33.51029	33.48175	33.59783	33.46684	33.16726	33.04928	32.96484	33.19245	33.82744	33.88957	33.88654	33.57972	33.54168	33.96658	33.36708	32.87109	32.59093	32.28860	32.10329	31.78123	31.46593	30.88925	30.59386	30.48941	30.00313
39.48281	39.47929	39.55381	39.79660	39.89561	39.84811	39.37023	39.06581	38.72020	38.17992	37.95211	37.27280	36.86962	36.01106	35.64400	35.64761	35.65687	35.65397	35.50432	35.47739	34.86999	34.86199	34.36155	34.05731	33.62227	33.52859	33.52586	33.52314	33.17022	33.05251	33.07406	33.15122	33.19623	33.81938	33.83659	34.04282	34.02007	33.85741	33.42604	33.08365	32.63329	32.21273	31.71554	31.59112	30.95053	30.17186	30.01182	30.00868	29.95004	29.79275
39.43205	39.42850	39.44191	39.42789	39.39322	39.29820	38.93617	38.67378	37.84487	37.21866	37.21247	36.46030	35.87915	35.14942	35.12611	34.54728	34.34036	34.33757	34.55929	34.55648	34.35982	34.35702	34.09191	33.78048	33.68322	33.61954	33.60227	33.61145	33.60843	33.24150	33.19990	33.19946	33.26335	33.44089	33.81168	33.77809	33.67908	33.37387	32.94400	32.44701	31.38407	30.63773	30.47203	30.40530	29.89905	29.66018	29.22329	29.34952	29.40835	29.49639
39.58561	39.40311	39.31676	39.02697	38.97906	38.61199	37.75169	37.05172	36.84039	36.08110	35.99786	35.85186	34.93436	34.87878	34.56594	34.36418	34.34070	34.22423	34.29860	34.36323	34.36013	34.10375	33.87684	33.87046	33.86775	33.86546	33.93106	34.00043	33.80252	33.74631	33.71273	33.69902	33.38522	33.37532	33.32843	33.30568	33.10685	32.13909	31.36893	30.35990	30.02872	29.60794	29.17695	29.17456	28.67762	28.49827	28.37371	28.48114	28.93880	29.18007
39.57773	39.32043	39.03096	38.77426	38.13817	37.64811	37.03268	36.34001	35.89504	35.85842	35.85549	35.04243	34.88229	34.59809	34.58696	34.56348	34.39915	34.39634	34.32367	34.33881	34.10683	33.87989	33.88883	33.88579	34.25755	34.65011	34.70392	34.14024	34.13718	33.99490	34.10702	33.74611	33.50254	33.19944	33.19382	32.80556	31.73681	30.97375	30.12216	30.01450	29.53835	28.95878	28.31381	28.19805	28.23306	27.73420	27.82264	27.89811	28.61958	28.98737
39.31188	39.03461	38.77824	38.12861	37.13590	36.92927	36.26608	35.79248	35.61291	35.51677	35.03317	34.88550	34.60158	34.59845	34.59563	34.58449	34.62766	34.44982	34.36668	34.11024	34.12308	34.21153	34.22427	34.52816	34.88832	34.88517	34.91852	34.92333	34.86637	34.52154	34.46495	33.86324	33.37465	32.98149	32.33639	31.43585	30.51539	30.12483	29.89631	29.58008	28.96828	28.32155	27.97422	27.79803	27.73688	27.81769	27.90079	28.53158	28.87360	29.12419
38.94371	38.75714	38.14286	37.13937	36.56861	35.87485	35.41839	35.27415	34.73350	34.65596	34.64729	34.58589	34.60194	34.59880	34.62452	34.72687	34.72372	34.68854	34.48453	34.32360	34.31599	34.31321	34.87891	35.05187	35.56811	35.54490	35.42838	35.24358	34.83948	34.47195	34.20794	33.64689	33.15660	32.17129	31.33737	30.36725	29.55397	29.46121	29.43187	29.01387	28.51810	28.18075	27.80047	27.79971	27.85950	28.10795	28.68013	28.82626	29.06665	29.32917
38.31373	38.14644	37.24387	36.60485	35.84171	35.44741	35.29294	35.02117	34.65916	34.46695	34.59523	34.59209	34.60230	34.62769	34.69071	34.81733	34.85171	34.90618	34.93337	34.89803	34.96747	35.61914	35.86636	36.15120	36.04608	35.91869	35.87375	35.55991	34.73394	34.26727	33.67659	33.15989	32.69119	31.50599	30.32164	29.55226	28.84745	28.81985	28.81748	28.52479	28.28199	28.21977	28.21719	28.19487	28.24161	28.69566	28.75246	29.02795	29.37749	29.37482
37.64603	36.83054	36.53858	35.92012	35.64177	35.35679	35.25330	35.05953	34.70876	34.64766	34.70820	34.70505	34.69704	34.69389	34.75354	34.85522	34.91956	35.27605	35.33690	35.39292	36.08174	36.23251	36.30802	36.31786	36.26649	36.16098	36.18884	36.03465	35.14577	34.22231	33.46238	32.87035	31.97672	30.28203	29.50253	28.25149	28.22768	28.18364	28.26560	28.28477	28.30041	28.41940	28.44907	28.46519	28.85753	28.91667	29.14361	29.49291	29.47901	29.82122
36.83434	36.37464	36.28885	35.80684	35.76220	35.75927	35.74612	35.38475	35.21134	35.28308	35.32404	34.98729	34.92848	35.19909	35.34343	35.60410	35.67368	35.55287	35.57662	36.08534	36.38840	36.78662	37.13023	37.46150	37.57085	37.54754	36.88365	36.17314	35.35241	34.44894	33.37276	32.05260	30.14890	29.44896	27.97362	27.83216	27.78841	28.04380	28.05798	28.09539	28.42192	28.46625	28.59801	28.96881	29.19695	29.66561	30.02990	30.02716	30.50833	31.26524
36.37603	36.31676	35.86332	35.78419	35.80194	35.84059	35.90700	35.92700	36.20118	36.21352	36.24518	36.33652	36.34958	36.61785	36.49772	36.29383	35.95278	35.94986	36.13874	36.38193	36.67399	36.97514	37.42276	37.57420	37.86971	37.70588	37.11007	36.38636	35.12973	33.79779	32.03878	30.15190	28.78654	27.97613	27.57586	27.55813	27.77992	27.78604	28.00105	28.21909	28.59324	28.73386	29.05058	29.33670	30.05314	30.95808	31.27071	31.34005	31.79567	31.85375
36.39574	36.37578	36.35055	35.84687	35.84394	36.00936	36.04272	36.38560	36.50885	36.50859	36.69904	37.02268	37.01968	37.05498	37.05198	36.81892	36.79536	36.79511	37.25466	37.21114	37.38453	37.31018	37.30714	37.52052	37.55428	37.29573	36.87964	36.03091	34.93224	33.13837	30.50861	28.78941	27.97864	27.84657	27.60884	27.57351	27.79530	28.00355	28.12432	28.50615	28.82197	29.29056	30.42970	30.89864	31.63315	31.98280	31.98018	32.50907	32.26857	32.45217
36.45621	36.45287	36.44989	35.96260	36.01272	36.06395	36.38898	36.59507	36.59176	36.74467	37.32965	37.56184	37.69862	37.70102	37.69795	37.77359	37.77016	38.49059	38.55204	37.94004	37.78442	37.41531	37.45619	37.30159	37.10489	36.84491	36.09737	34.93361	33.50785	30.86479	29.07428	27.98143	27.84908	27.83918	27.83688	27.83578	28.09974	28.19245	28.49240	28.82479	29.58972	30.43414	31.06476	31.71336	32.35803	33.04145	33.10460	33.27417	33.01044	33.23018
36.52948	36.52614	36.54923	36.15189	36.06731	36.22511	36.51978	36.65170	36.88114	37.40392	37.65582	37.79223	37.86377	37.91226	38.48730	38.46350	38.70068	38.61707	38.61062	38.70053	38.69872	38.60047	38.08223	37.13007	36.84864	36.10068	35.08662	33.62216	32.17023	29.25497	28.05328	27.85186	27.84929	27.84698	27.92282	28.51798	28.61381	28.80481	28.93596	30.17884	30.40535	31.06780	31.71615	32.93448	33.49916	33.56981	33.73180	33.89612	33.88066	34.01180
36.68955	36.68619	36.75535	36.73560	36.34494	36.52353	36.65509	36.88626	37.28222	37.47733	37.82755	38.21752	38.63705	38.65197	39.05803	39.06650	39.59063	40.80090	40.73534	39.97036	39.87159	39.51618	38.31480	37.32544	36.54953	35.25325	33.63153	32.22039	30.00967	28.59880	28.09019	27.88876	27.91549	28.08762	28.54575	29.02474	29.08468	29.68037	29.94943	30.36622	30.97877	31.70748	33.01043	33.25025	33.75649	33.87230	34.03587	34.79230	34.92369	35.87429
37.20593	37.16023	37.18562	37.24336	37.41623	37.52042	37.51811	37.57706	37.55543	37.84431	38.19377	38.56463	38.58915	39.88202	40.92887	40.82324	40.79409	40.51537	40.34055	40.19505	39.79134	39.24318	37.49077	36.64906	35.27617	33.60832	31.96568	30.08112	29.26988	28.37199	28.24578	28.28904	28.56809	28.93945	29.11840	29.90300	30.10064	30.25837	30.13681	30.29609	30.97899	32.27148	32.68388	33.33608	33.56421	34.03885	34.79567	34.84491	36.02689	36.87237
37.20639	37.20296	37.77285	38.07769	38.13572	38.51036	38.69022	38.89022	38.89632	38.89315	38.88998	39.14520	39.76830	40.82991	40.80790	40.70833	40.45527	40.22801	39.93574	39.53499	39.11159	37.44493	35.99136	35.09153	33.22855	31.99748	30.38780	29.52092	28.89498	28.62118	28.59789	28.76711	29.47375	30.05058	30.84620	30.83310	30.26447	30.26244	30.35964	30.46179	30.97920	32.32520	32.85249	33.39886	33.76089	34.76532	35.86305	36.17082	36.87593	38.28966
36.95952	36.95609	37.09006	37.70663	38.02240	38.37321	38.67631	38.87111	38.87653	38.87335	39.06538	39.52880	39.86200	39.94097	40.42448	40.28805	39.34454	39.07472	38.80830	37.77683	36.50855	34.54819	33.21661	32.21555	31.74907	30.45550	30.02802	29.60061	29.51842	29.50207	29.48359	29.65741	30.04396	30.84899	31.11782	30.96031	30.45436	30.22173	30.46154	30.80095	31.25282	32.18928	32.75553	33.58814	34.41206	35.91317	37.30954	37.45978	38.29337	39.01881
36.08223	36.07885	36.71603	36.82107	37.50320	37.54190	38.08501	38.44942	38.60176	38.56666	38.38428	39.03905	39.09115	39.37339	39.32155	38.99320	38.09093	37.94114	36.68311	35.41157	33.57886	32.34055	31.54937	30.91131	30.36349	29.94893	29.84770	29.83488	29.76085	29.69409	30.03583	30.60710	31.06940	31.18491	31.09089	30.82113	30.56234	30.64583	30.72857	30.98965	31.47008	32.38417	32.90233	34.10141	35.39830	37.12405	37.46343	39.06461	39.58723	40.41396
35.26328	35.22940	35.85337	35.81313	35.77602	35.83577	35.96304	36.04731	36.30904	36.66589	37.45863	37.64939	38.21754	38.21393	37.18742	36.60367	36.13350	35.39645	34.27058	32.74636	31.33616	30.41998	30.23693	30.23408	29.78204	29.66323	29.60753	29.51405	29.47888	29.71537	29.91096	30.02180	30.64785	30.82682	30.92174	30.71190	30.70935	30.77112	30.99241	31.20016	31.92729	32.78791	33.70938	35.35622	36.73185	37.46671	39.06842	39.67512	40.47351	40.57561
34.73127	34.72801	34.74242	34.67052	34.65156	34.29069	34.04464	33.31382	33.31072	34.31458	34.64224	35.30948	35.26265	35.20398	33.68661	33.61364	33.54488	32.80796	32.05506	30.84948	30.05246	29.76763	29.56931	29.20784	29.15503	29.13245	29.50201	29.51427	29.51146	29.52852	29.86347	29.93567	30.09864	29.85938	30.39664	30.65475	31.09482	31.14275	31.30316	31.93045	32.79081	33.71270	35.35933	36.73508	37.53644	39.03905	39.67900	40.47794	40.83176	41.42258
34.71325	34.69469	34.62315	34.60382	34.25070	33.67505	33.17005	32.86565	32.84128	32.89186	33.32273	33.17362	32.80816	32.38741	31.63414	31.43651	31.41855	31.37573	30.29460	30.09684	29.63644	29.11389	28.71192	28.32820	28.27504	28.92951	29.12892	29.25335	29.27011	29.36646	29.13797	29.25716	29.65365	30.11132	30.77641	31.11411	31.58088	33.05713	33.38938	33.65262	34.73830	35.36282	37.00700	37.74741	38.99605	40.54496	41.11608	41.20961	41.42661	42.64613
34.50805	34.50480	34.48664	33.81409	33.67094	33.05559	32.69323	32.65227	32.64919	32.48311	32.43433	31.99214	31.73673	30.66008	30.00681	30.02884	30.03273	30.02618	29.94529	29.79416	29.06848	28.76910	28.69262	28.44398	28.50402	28.93517	28.93273	29.05083	29.00220	29.14094	29.34713	29.75622	30.15313	30.91927	32.27442	33.31691	34.31016	34.66932	34.83826	35.81753	36.31740	37.46528	37.75074	38.99949	39.96881	40.91293	41.11636	41.33205	42.65030	43.28424
34.66881	34.56750	33.99096	33.81319	33.48290	32.99839	32.56434	32.41259	31.93060	31.71449	31.71181	31.67520	30.59661	29.99985	29.56540	29.17386	29.17718	29.32960	29.59411	29.54342	29.45851	28.99375	28.97246	28.91302	29.10997	29.10719	29.11541	28.94475	29.11100	29.37315	29.82843	30.27325	31.09441	32.53311	33.47228	34.32051	34.79777	35.18200	35.90935	36.40672	37.57232	38.77624	39.62227	39.97235	40.91698	41.06723	41.65406	42.48714	42.83293	43.62368
34.68542	34.49100	34.34127	33.80301	33.60917	33.29364	32.44365	31.93399	31.49088	30.52283	29.62594	28.99804	29.00777	28.51533	28.54053	28.78435	29.23590	29.32988	29.58722	29.80415	29.88505	29.87841	30.33055	30.35089	29.37929	29.33312	29.28307	29.40684	29.62955	30.04003	30.45449	31.28077	32.65680	33.60550	34.41134	35.11871	36.02207	36.19842	36.40547	37.57606	38.77968	39.69625	40.02377	41.30526	41.56647	42.05731	42.36972	42.70496	42.98680	43.66808
34.49781	34.42033	34.30231	34.31649	34.12916	33.28628	32.42118	31.52791	30.56917	29.67002	28.69834	28.33336	28.33098	28.34045	28.51322	28.77182	29.22501	29.89906	29.82018	30.61803	30.54971	30.41279	30.47831	30.55511	29.91939	29.80511	29.78318	29.82438	31.05037	31.46069	32.34855	33.55462	35.07791	35.31921	36.74087	37.13855	37.28120	37.47400	37.78410	38.58556	39.49061	40.04925	41.39958	41.76278	42.12665	42.37346	42.70918	42.99055	43.67236	44.37567
34.42400	34.28647	34.31016	34.12199	33.93668	33.26274	31.96686	30.62350	29.79641	29.09686	28.69863	28.33365	28.28108	28.41836	28.64937	29.09012	29.67542	29.69764	29.80721	30.21962	30.48101	30.48114	30.55828	30.21878	30.36055	30.88957	31.77464	32.33358	32.95259	33.06186	33.94443	35.09542	35.61732	36.65115	37.17559	37.25217	37.42357	37.69640	38.47933	39.36266	40.05282	41.40371	41.76648	42.19119	42.83519	43.66555	44.08051	44.15780	44.55227	45.13138
34.66520	34.51067	34.10936	33.93993	33.43793	31.97028	30.63294	29.79958	29.10996	28.92006	28.64332	28.54759	28.49556	28.54453	28.53864	28.59401	29.06936	29.20309	29.62708	30.14902	30.25940	30.35287	30.14870	30.36331	30.89275	31.79015	33.12122	33.73107	33.72790	34.37384	35.09861	35.69067	36.29062	36.78333	37.47414	37.59273	38.21899	38.45016	39.14359	39.61719	40.15199	41.40401	42.19493	42.94141	43.72087	44.09260	44.16217	44.56305	45.23728	45.56149
34.38662	34.31095	33.94359	33.42876	31.89532	30.36524	29.30592	29.09546	28.82444	28.63573	28.56812	28.56537	28.53192	28.46007	28.45766	28.58038	28.73534	29.14936	29.62734	30.15059	30.19028	30.24339	30.34122	30.80344	31.16192	33.05183	33.73415	34.35732	34.79582	35.31161	36.22027	36.29433	36.78667	37.32200	37.55404	37.76574	38.33488	38.48306	39.24692	39.78509	40.20240	41.20010	42.36595	43.06010	43.96052	44.16607	45.06711	45.48503	45.72628	46.06974
34.27011	33.94838	33.43237	31.45329	30.27708	29.26885	28.84485	28.65455	28.59378	28.63602	28.59427	28.53462	28.48048	28.47773	28.50182	28.73838	29.07086	29.43551	29.99688	30.05169	30.24620	30.34404	30.50106	30.98527	32.33845	33.30379	34.34248	34.89104	35.40931	36.31415	36.40856	37.04977	37.33559	37.36542	37.67219	38.32005	38.48004	38.89404	39.57362	40.07423	40.57949	41.41702	42.43787	43.15641	43.96350	45.00037	45.41505	45.70881	46.26752	46.26322
33.95207	33.42973	31.49862	30.30824	29.32337	28.87880	28.69270	28.67419	28.65210	28.59166	28.63867	28.63591	28.65547	28.65270	28.98860	29.17172	29.52542	30.25169	30.36220	30.30434	30.39249	30.50388	31.10955	32.27207	33.21816	33.76433	34.31443	35.14561	35.66593	36.41230	36.86265	37.37922	37.55077	37.80921	38.49110	38.90061	39.11160	39.50925	40.17976	40.80241	41.42292	42.38625	43.01746	43.92106	44.98425	45.44189	45.52402	45.94236	45.93570	45.93139
32.99331	31.47319	30.39217	29.63873	29.10077	29.03584	28.89459	28.81380	28.85948	28.98594	28.98524	28.98245	29.54595	29.50769	30.01932	30.07610	30.67269	30.83070	30.96202	31.10284	31.26087	31.76760	32.72218	33.42344	33.76783	33.93309	34.14149	35.14592	35.76408	36.35906	37.12816	37.55462	38.44118	39.05593	39.28185	39.41741	39.51905	40.18335	40.91793	42.01774	42.94478	43.86531	43.86121	45.14868	45.32161	45.48461	45.94520	45.79875	45.62801	45.62370
31.23782	30.40640	29.66931	29.14289	29.12224	29.14347	29.17870	29.39582	29.39300	30.01369	30.01115	30.86817	31.02514	31.14035	31.13771	31.20130	31.25689	31.35639	31.46312	31.74146	32.72396	32.90025	33.62146	33.94116	34.14787	34.14463	34.96150	35.42451	35.89554	36.43541	37.21778	38.31136	38.83573	39.20815	39.46555	40.45087	40.61496	40.92004	42.07050	42.96154	43.86924	43.88446	44.92047	45.18307	45.33663	45.33235	45.24457	45.63206	45.62827	44.61804
30.45143	29.71476	29.39432	29.39149	29.21443	29.22262	29.88397	30.12090	30.31609	30.67534	31.03130	31.49233	31.54204	31.29816	31.40135	31.57298	31.66513	31.70572	32.24328	32.83980	33.54985	33.62999	34.12798	34.49583	34.56858	35.30713	35.48627	35.85852	36.01262	36.67159	37.45549	38.87852	39.17222	39.46912	40.75279	41.29730	41.57040	42.34721	43.06356	43.87368	43.88839	44.92501	45.18713	45.29633	45.23227	44.72204	44.67858	44.56968	44.50233	43.16393
29.71799	29.40150	29.41792	29.50353	29.73924	30.31573	30.34216	31.27729	31.27950	32.14846	32.30301	32.07700	31.96248	31.96137	31.95956	32.19865	32.46697	32.93848	32.99496	33.77679	33.77710	34.18178	34.33904	34.57174	34.70119	35.39789	35.58603	35.97359	36.67494	37.44586	38.96639	39.66475	40.39647	40.77089	41.49531	41.68657	42.39263	43.44859	43.93558	43.95901	44.98486	45.19170	45.30039	45.23632	44.63567	44.50496	44.07135	42.91374	42.88269	42.64994
29.65453	29.65167	29.72849	29.79860	30.51160	30.59315	31.40415	31.55811	32.35729	32.68903	32.99255	32.98938	32.51611	32.54830	32.89194	32.94724	33.41624	33.58052	33.91578	33.95209	34.30398	34.40546	34.52158	34.61547	35.10186	35.49765	35.97689	36.67873	38.01793	38.97041	39.35865	39.84375	40.52433	41.58246	41.77106	42.99118	43.25621	43.89164	43.88801	43.97565	43.96754	44.64194	44.68415	44.57470	44.50949	44.07530	42.61908	42.50787	42.38646	42.05003
30.06668	30.06377	30.71172	30.78962	30.81789	31.40753	31.60521	32.42308	33.28217	33.60577	33.63133	33.60605	33.58657	33.35758	33.39955	33.58289	33.90173	33.94411	33.98428	34.31187	34.43521	34.83333	35.08939	35.42986	35.61774	36.00000	36.68209	38.05090	39.11658	39.42947	39.92389	40.33366	41.68271	42.03457	43.00336	43.25237	44.22111	43.98848	43.96698	43.96334	43.72763	43.61984	43.70920	43.53258	42.68726	42.07469	42.15753	42.03189	41.18829	39.67871
30.89962	30.89664	31.01880	31.08133	31.51542	31.83189	33.02085	33.17110	33.55699	34.18095	34.23178	34.68382	34.57019	34.48673	34.29449	34.33637	34.37648	34.41409	34.49114	34.50872	35.13350	35.57148	36.15233	36.31896	36.47079	36.92260	38.15333	39.18562	39.83589	40.33091	40.69794	41.84343	42.56784	43.45542	44.02643	44.08939	44.00098	43.76059	43.75794	43.73212	43.63680	43.47036	43.29322	42.82588	41.95787	41.19855	40.09982	39.59576	39.67257	39.80165
31.21512	31.11446	31.22330	31.51843	31.83493	33.00618	33.15604	33.54237	34.13515	34.17562	34.44824	34.43092	34.39299	34.30444	34.16392	34.23838	34.30009	34.41469	34.47055	35.06949	35.53564	35.80070	36.19835	36.40143	36.91116	37.83824	39.18922	39.84002	40.39179	41.35921	42.19803	43.83717	44.47702	44.36176	44.09395	44.00499	43.64046	43.34213	42.62471	42.63734	42.60375	42.44184	42.39096	42.08908	41.33553	40.89596	40.68119	40.34207	39.88175	40.31963
31.80161	31.79852	32.12227	32.25775	32.90866	33.19160	33.98021	34.22054	34.22261	34.47471	34.45443	34.41957	34.33144	34.30130	34.11253	34.18832	34.27658	34.37427	34.47088	35.15511	35.74146	35.91355	36.28645	36.72762	37.35579	38.02892	39.59492	40.36892	41.31109	42.13121	43.76997	44.42774	44.54847	44.19597	44.05127	43.55604	43.26322	42.44994	42.03782	41.41019	41.40622	41.57946	42.13970	41.64092	41.35189	41.00047	40.99014	41.07895	42.15164	42.14764
32.47624	32.05890	32.05616	32.37758	33.07793	33.71361	34.09822	34.29823	34.84275	35.05982	35.00755	34.81157	34.52934	34.27950	34.14986	34.17474	34.27692	34.37460	34.48742	35.63417	35.88634	36.28982	36.72699	37.24785	38.01203	39.18886	40.03805	41.31539	42.35027	43.75190	43.74461	43.71647	44.20003	44.05530	43.58543	43.26718	42.40484	41.83012	41.10075	41.21474	41.16751	41.16407	41.57575	41.57715	41.51144	41.49592	41.55502	41.98816	42.07738	43.09281
32.34836	32.07135	32.06568	32.37569	32.93331	33.60334	34.21867	34.37407	34.74992	34.98634	34.98335	34.97697	34.88812	34.61568	34.26387	34.03661	34.14980	34.31816	34.48775	35.63451	36.29321	36.86140	37.47879	38.04894	39.12596	40.02998	41.26395	42.35558	43.27155	43.74773	43.70696	43.59283	43.49657	43.32562	43.04559	42.40873	41.53694	41.16461	40.90323	40.60885	40.81126	40.79937	41.02480	41.51519	41.64708	41.96455	42.00225	42.06082	42.98651	42.88521
31.94705	32.00727	32.04583	32.08788	32.37677	33.17869	33.86730	34.35313	34.65748	34.92409	34.98121	34.97734	34.88847	34.63450	34.26421	34.00406	33.66259	33.80419	34.39730	35.63393	36.82130	37.38622	37.85660	38.62895	39.95252	41.15635	42.24826	43.26011	43.37761	43.77224	43.57023	43.38599	43.13383	42.94807	42.36073	41.48292	41.12837	40.70737	39.78607	39.77750	39.13742	39.35511	40.05238	41.02164	41.58074	41.89827	42.09090	42.45846	42.45488	42.39225
31.92768	31.92451	31.63914	31.24533	31.70862	32.47067	33.18453	33.86478	34.64111	34.75326	34.92038	34.91694	34.72414	34.58410	34.55347	34.18738	33.80156	33.87973	34.61527	35.87285	36.99091	37.66654	38.03163	39.34645	41.14449	41.79915	43.00410	43.17699	43.50945	43.43125	43.28706	42.82079	42.51778	41.91323	41.21912	41.10493	40.34254	39.21173	38.92183	38.32340	38.28062	38.36329	39.35159	39.91107	41.44443	41.56202	41.68327	41.84142	41.73274	41.27121
31.95013	31.58668	31.18070	31.21547	31.63359	31.86061	32.49035	33.24091	33.75852	34.53503	34.64120	34.65370	34.63452	34.69902	34.76085	34.97039	34.57941	34.63169	35.87637	36.52896	37.66430	38.13410	39.14852	40.48751	41.80341	43.00827	43.12077	43.30564	43.22167	42.59479	42.42373	42.27990	41.72852	40.98112	40.34112	39.15968	38.15921	38.12090	38.17216	38.29949	38.36691	38.40287	39.10365	39.34850	39.40742	41.29344	41.07143	40.86761	40.50784	40.39328
31.50735	31.05179	31.07262	31.21009	31.63277	31.84066	32.48126	33.12551	33.23704	33.40634	33.50679	34.16480	34.24683	34.49661	34.90718	35.15482	35.31755	36.14317	36.58405	38.04380	38.65916	39.19726	40.62622	42.19056	43.67717	43.85629	43.43566	43.20888	42.59773	41.81557	41.33799	40.70092	40.65086	39.50760	38.56509	37.86979	37.99060	38.09837	38.17142	38.26924	38.30228	38.49781	39.13174	39.11689	39.39277	40.28825	40.50433	40.33199	40.25699	39.69261
30.92384	30.95017	30.95582	31.06897	31.48300	31.79766	32.43111	32.59408	33.12167	33.27602	33.51727	33.60372	33.67587	34.17102	34.94599	35.37725	36.25448	36.81897	38.05519	38.50750	40.21466	41.87455	43.08829	43.68012	43.85925	43.44473	42.98737	42.42366	41.67553	40.96674	39.51186	39.09855	39.00607	38.33968	37.36805	36.58278	36.63108	36.70545	36.67435	37.10981	38.14309	38.36207	39.10222	39.39557	40.29114	40.27560	40.32794	40.25991	39.65612	37.80255
30.92301	30.92021	30.94653	31.03858	31.43652	31.50363	32.08203	32.44640	32.74215	33.23003	33.51691	33.80728	34.03498	34.53711	35.27155	36.31448	36.93986	38.10383	38.61438	40.31260	42.04327	43.38114	43.58117	43.57822	43.37660	43.17599	42.22108	41.40829	40.22230	38.75944	38.22666	38.22996	38.34236	37.15713	36.62766	36.69032	36.67088	36.73243	36.76651	37.06117	37.36292	38.04581	38.30347	38.59322	38.74450	39.76059	39.86411	39.65113	37.77920	37.23373
31.08626	30.94143	30.98905	31.03038	31.08671	31.54266	31.80260	32.16137	32.56918	33.12338	33.74989	34.04011	34.53934	35.27383	36.31682	37.38673	38.54850	39.48112	40.43463	42.33541	43.09358	43.37198	43.42878	43.15124	42.90676	42.22396	41.38931	40.14988	38.63134	37.64621	36.79514	36.79184	36.78854	36.31120	36.32462	36.73010	36.77590	36.72089	36.99511	37.27280	37.82680	37.87575	37.90285	37.79736	37.79746	37.74859	36.72466	36.28105	36.09386	35.66862
31.08541	30.94060	30.96312	31.03991	31.14691	31.35237	32.00596	32.44265	33.06449	33.91550	34.15400	34.83261	35.53063	36.44100	37.40023	38.70099	39.49256	40.46146	42.33821	43.03230	42.98678	42.96432	42.81606	42.64757	42.15997	41.18212	40.46720	38.66706	37.73770	36.87195	36.44542	36.44215	36.20050	36.28458	36.30723	36.49357	36.72611	36.94661	37.14868	37.73154	37.76977	37.74634	37.64055	36.46210	36.43000	36.36056	36.20197	35.70165	35.64653	35.09476
31.17460	31.17179	31.04188	31.14890	31.24982	31.54530	32.16771	33.20529	34.12129	34.34948	34.94580	35.65027	36.52810	37.95753	39.98712	40.49108	41.22185	42.34099	43.15667	43.01161	42.96718	42.81891	42.05555	41.52740	41.18490	40.85873	39.11137	38.54874	37.34540	36.53683	36.51893	36.40520	36.28709	36.30973	36.30650	36.30326	36.41983	36.76964	36.84506	37.01028	36.88926	36.69612	36.23463	36.15014	36.14687	35.57850	35.41853	35.23043	35.11008	34.97887
31.80664	31.36344	31.38898	31.48842	31.68413	32.22287	32.99498	34.14673	34.66532	35.50195	36.77974	38.02055	39.61065	40.73383	42.01490	41.94644	43.15524	43.08111	42.94773	42.72100	42.66015	41.83212	41.31945	41.18433	40.86148	39.98238	38.60437	37.83448	37.52176	37.21455	36.74011	36.64301	36.52929	36.49406	36.40170	36.34532	36.40628	36.79813	36.67170	36.58227	36.57464	36.07127	35.47669	35.42329	35.41530	34.82998	34.95383	34.97374	34.82465	34.67786
32.42857	32.04953	31.64789	31.75119	32.30328	32.99706	34.17183	34.66897	35.98727	37.08510	38.47536	39.86538	41.57499	42.64560	43.23408	43.35261	43.14071	42.95053	42.59467	42.07758	41.20007	40.41385	40.35755	39.73202	39.64428	38.33505	37.82963	37.39013	37.21706	37.26870	37.26292	37.19548	37.17538	37.17207	37.02652	37.01038	37.04623	36.91981	36.72137	36.51110	35.93468	35.21685	34.84426	34.64511	34.07720	34.15177	33.78344	33.91956	34.52943	34.67725
33.54831	33.54535	33.63351	33.77034	33.66504	34.32838	34.73573	36.17460	37.22609	39.37520	39.96026	41.88470	43.24614	43.53452	43.76640	43.68069	43.03897	42.59745	42.08038	41.10825	40.30244	39.09893	38.36213	37.68948	36.27149	35.71898	35.41895	35.59609	35.94394	37.15059	37.26215	37.36224	38.85170	38.71001	38.20050	37.60002	37.13435	36.83292	36.74027	36.34536	35.17043	34.82388	34.37198	33.49802	33.27517	33.24094	33.32843	33.43785	33.97009	34.53095
34.45596	34.31297	34.49496	34.78818	35.09648	35.88986	36.98411	37.82727	39.65878	40.76402	42.57144	43.21271	43.70276	43.76920	43.59340	43.04759	42.62837	42.00352	40.90491	40.30511	39.00153	38.26464	37.65957	35.71888	35.68489	34.76097	34.76693	35.50327	35.80161	36.58358	37.06351	37.47989	38.62062	38.57258	37.99264	37.09211	36.82089	36.66131	36.34789	35.18507	34.87637	34.46225	33.09940	32.61256	32.17431	32.47432	33.00189	33.51967	33.54447	33.99539
34.61129	34.63708	35.16057	35.57751	36.98215	37.98749	39.27766	40.54566	41.39291	42.62365	43.25887	43.70697	43.53098	43.38777	42.88739	42.56050	41.75999	40.60099	39.78910	38.30785	37.89737	36.88440	35.02976	34.73299	34.07088	34.39210	34.84542	35.53887	36.03594	36.63468	36.74164	37.32491	37.44132	37.32452	36.90868	36.36427	36.22536	36.14386	35.12263	34.79123	34.10845	32.93776	32.72818	32.68069	32.69259	32.96886	33.66016	33.71633	34.16795	34.72937
35.18876	35.18572	35.74131	37.00549	37.98652	39.24855	40.45117	41.72900	42.78145	43.78463	43.75211	43.53373	43.36595	42.89013	42.10675	40.74078	39.38054	38.47480	37.50718	36.41795	34.95384	34.88715	34.45266	33.76028	34.08252	34.37357	35.22278	36.03833	36.52435	36.59850	36.50135	36.82995	36.88482	36.88151	36.12993	36.00384	35.63430	35.12509	34.57866	34.11082	33.15357	32.94100	32.88477	32.95388	33.32833	34.55735	34.55434	35.20293	36.20319	36.22757
36.04690	36.04382	37.13017	37.98883	39.31537	40.25769	41.88690	43.09460	43.79897	44.36204	44.14354	43.36869	42.84992	41.97144	40.64076	39.36986	38.47731	37.44851	36.00999	34.37266	33.85582	33.64529	32.87490	33.76180	33.96680	34.65184	35.84274	36.36140	36.60094	36.62908	36.61514	36.38067	36.08677	35.98879	35.70409	35.63674	35.11358	34.55846	34.06315	33.06234	32.82915	32.94038	33.05695	33.12604	34.37529	34.55674	35.80468	36.48360	37.15810	37.55531
37.54554	37.54234	38.60221	39.64101	40.54292	41.77603	42.82540	43.43062	43.41836	43.37405	43.14745	42.58123	41.73424	40.53418	39.26059	38.34003	37.47661	35.97414	34.49434	33.85802	33.58881	32.53880	32.56528	32.87130	33.83144	35.32354	35.93929	36.13021	36.28405	36.32918	36.21329	35.91068	35.19508	35.05967	34.99046	34.46935	33.97116	33.72031	32.58407	32.34155	32.42827	32.60389	32.79086	33.10653	34.37466	35.02082	35.83452	36.48296	37.19949	37.22958
39.15002	39.16178	40.42289	41.38489	42.09105	42.89336	43.39801	43.16169	42.84792	42.42080	41.96542	41.18260	40.14083	39.18135	37.99834	36.97686	35.02889	33.64151	33.04088	33.03793	32.94690	32.97376	32.79410	33.08246	33.77766	35.18970	35.87152	35.74611	35.72556	35.09582	34.95316	34.60754	34.20966	33.22542	33.12462	32.71192	32.69967	32.29314	31.73715	31.64522	31.74702	31.83376	32.32395	32.89547	33.40709	35.02020	35.85144	36.61572	37.32648	37.23936
41.07097	41.06746	41.36763	42.04766	42.73296	42.98078	42.81569	42.69901	42.09004	41.08384	39.96876	39.32060	38.65827	37.58583	36.35379	35.03119	33.64367	32.83011	32.82725	33.17482	33.17194	33.03224	33.00850	33.61573	34.29438	35.04254	34.99989	34.94825	34.75269	33.62164	33.61862	33.22210	32.45190	31.97497	31.57983	31.32544	31.04052	30.55470	30.51681	30.60219	30.75301	30.90878	31.87617	32.60453	33.21633	34.53778	35.82909	36.49464	37.33744	37.47095
41.36499	41.37019	41.90748	42.41831	42.56287	42.46673	42.35007	41.65052	40.43610	39.86575	39.22492	37.61744	37.12818	36.35611	35.03343	33.70675	32.69510	32.81450	32.88063	33.40813	33.61734	33.61435	34.06025	34.17228	34.86043	34.78712	34.26434	33.95787	33.39185	33.38889	33.09820	32.37601	31.68585	30.81717	30.37497	29.67494	29.61486	29.49463	29.63754	30.09657	30.53279	30.64409	31.30419	32.55747	33.14145	34.51871	35.80461	36.45978	37.93606	38.81815
42.51947	42.08158	42.29014	42.21014	42.05545	41.98646	41.17079	40.16261	39.86824	38.07371	37.61895	36.59321	35.33054	33.95397	32.97971	32.58092	32.57848	32.85070	33.38336	33.58556	33.51588	33.63431	33.92618	34.02233	33.88401	33.74706	33.65644	32.59701	32.34941	31.83196	30.55069	30.09813	29.61637	28.82804	28.76189	28.78019	28.83073	29.07030	29.65956	30.20929	30.60947	31.17279	31.81978	32.55688	33.35728	34.45753	35.69860	37.35789	38.17831	38.74929
43.14724	43.04414	42.60069	41.92833	41.61515	40.28245	39.17490	38.35865	37.94147	37.62291	36.60007	35.31985	33.95617	32.98177	32.53853	32.57455	32.80383	33.20670	33.44603	33.59351	33.63653	33.50328	33.74795	33.60950	33.49769	32.81490	32.55509	31.18115	30.47322	29.67838	28.48990	28.10426	27.63742	27.86604	28.77151	28.77960	28.83884	29.21265	29.80823	30.42041	30.96873	31.26070	31.85028	32.55628	33.69197	34.79509	36.11446	37.30500	38.01567	38.61080
43.04670	42.92873	42.31885	41.61768	40.28499	39.07218	38.02660	36.78589	35.82795	34.60439	34.18046	33.11964	32.73202	32.74436	32.83035	32.84959	33.26732	33.61148	34.13496	34.08006	34.00304	33.85632	33.60386	33.44079	32.23835	31.72842	30.56611	29.16457	28.52641	27.61808	27.26255	27.21174	27.41754	27.65026	28.77092	28.81692	29.12413	29.69646	29.87223	30.49941	31.05186	31.26011	32.06611	33.37959	34.13441	34.83807	36.42438	37.30434	37.99179	38.58064
42.66676	42.35705	41.45707	40.93579	39.07465	38.02020	36.52374	35.28249	34.03036	33.51857	32.77803	32.78585	32.76384	32.89861	33.46567	33.56760	33.90901	34.50891	34.51736	34.34249	34.17749	33.71368	33.46042	32.24052	31.32792	30.42651	29.01906	27.99441	26.80947	26.23788	26.08985	26.46963	27.23056	27.67405	28.80121	29.02439	29.27112	29.61202	29.94898	30.55515	31.04474	31.85232	33.21381	33.58074	34.13380	35.03918	36.40887	37.30368	37.84895	38.04321
42.35957	41.27218	41.02922	38.93238	37.96400	36.52598	35.28465	33.99361	33.44190	32.72445	32.78788	32.76586	32.84178	33.41460	33.51655	33.89768	34.31607	34.49039	34.34475	34.17966	34.02141	33.57022	32.49860	31.33003	30.46636	28.96258	28.01317	26.81122	25.80606	25.86601	26.10426	26.54737	27.09196	28.09691	28.91968	29.20822	29.48167	29.73648	29.98881	31.03377	31.75361	32.27469	33.22297	33.60331	34.13317	35.19748	36.33067	37.31393	37.65388	37.70804
41.02932	40.60454	38.99527	38.13478	36.99088	35.67441	34.58708	33.44509	32.63423	32.61376	32.47082	32.65160	32.88303	33.41380	33.85343	34.31828	34.33684	34.42549	34.19829	33.99052	33.51822	32.68009	31.30204	30.44128	28.93242	27.53806	26.63614	26.12182	26.13129	26.13428	26.64609	27.06138	27.95466	29.05256	29.37135	29.64505	29.78454	29.99564	31.39085	31.79509	32.11575	33.03625	33.21218	33.60270	34.13413	35.21712	36.44732	37.10652	37.38713	37.55216
39.34646	38.71352	37.87186	37.10491	35.83606	34.86742	34.19144	33.22562	32.69242	32.43569	32.54484	32.69286	32.88224	33.39611	34.48924	34.33906	34.42764	34.56712	34.06372	33.52036	32.68809	31.26442	30.23986	28.70639	27.51271	26.38268	26.16043	26.22735	26.27752	26.56762	27.01115	27.82446	29.13229	29.75793	30.52874	31.33956	31.64779	31.76001	31.83612	32.12788	33.03853	33.12305	33.27697	33.53178	34.18576	34.78259	36.09698	36.74689	37.38649	37.59359
38.23621	37.36895	36.66125	36.02494	35.37040	34.67603	33.47429	33.24826	32.69160	32.39573	32.43203	32.77911	33.29311	34.35543	34.81973	34.66145	34.46307	34.06587	33.54675	32.82837	31.26650	30.01374	28.59457	26.96155	26.10488	26.16210	26.17010	26.27919	26.34372	27.10077	27.69987	28.97366	29.85982	30.34781	31.26184	31.64985	32.22607	33.44547	33.54087	33.65998	33.66385	33.38080	33.39231	33.73001	34.15902	34.28384	35.71350	36.58217	37.26819	37.49365
37.37116	36.49449	36.02708	35.45060	34.90916	33.65333	33.43232	33.43207	33.09409	32.76041	32.78211	33.22771	33.88102	34.30995	34.56464	34.45204	34.06018	33.54886	32.83055	31.14077	29.95228	28.59640	26.92976	26.02273	25.70979	25.84286	26.26196	26.40390	27.24211	27.70172	28.55431	29.60535	29.74415	30.34719	30.97091	31.64922	32.40262	33.47743	33.53335	33.56390	33.55679	33.46130	33.48672	33.72939	34.07114	34.25711	34.74490	35.66204	36.42152	37.12899
36.48266	35.93468	35.48640	34.66232	34.61643	33.64616	33.61937	33.55562	33.21046	33.14873	33.21133	33.45800	33.73144	34.21761	34.08792	33.92056	33.51986	32.76221	31.15356	29.75054	28.46485	26.93673	25.87980	25.34843	25.50954	25.86098	26.34665	27.29821	27.86918	28.66735	29.60726	29.68169	29.93620	30.04787	30.62908	31.04742	32.40198	33.16553	33.51258	33.58379	33.58094	33.59346	33.65157	33.91847	34.02724	34.20178	34.25028	35.18478	35.57759	36.03441
35.63123	35.32273	34.98046	34.97750	34.67469	33.92355	33.64244	33.63959	33.55552	33.42600	33.40033	33.30841	34.20459	34.05801	33.89065	33.07266	32.23211	30.99980	29.50354	28.21515	26.89656	25.88910	25.35002	25.16321	25.51158	25.87151	26.60586	27.85029	28.47083	29.71928	29.86262	29.93960	30.01399	30.30073	30.53929	30.85916	32.15445	33.11406	33.51192	33.58314	33.75689	33.76091	33.86110	33.88652	33.96034	34.13296	34.24517	34.57337	35.39563	35.99897
34.82444	35.12605	35.12547	35.32938	35.04839	34.64786	33.96174	33.93145	33.85318	33.58443	33.45947	34.20667	34.05041	33.89273	33.04269	31.84278	31.00028	29.50538	28.21744	26.74374	25.89736	25.29987	25.14107	25.26899	25.58083	26.29715	27.07422	27.86514	28.83934	29.86460	30.33221	30.36966	30.49043	30.50494	30.62741	31.67173	32.13119	32.98853	33.50931	33.74365	33.76320	33.76026	33.77416	33.87436	33.88294	33.98008	34.14110	34.25177	35.28938	35.96345
34.82353	34.82061	35.12207	35.32846	35.31896	35.04445	34.84777	34.76328	34.32611	34.20119	34.20874	34.05248	33.90623	33.05342	31.86324	30.73261	29.42013	27.91222	26.74548	25.67910	24.91644	24.95913	25.16531	25.33890	26.09875	26.78228	27.50958	28.34973	29.02744	29.95094	30.35027	30.47367	30.52664	30.65774	31.52856	31.87837	31.93601	32.51848	33.01695	33.50737	33.54417	33.54126	33.53844	33.73154	33.84470	33.90269	33.98822	34.10187	35.10563	35.76399
34.86111	34.81970	35.12115	35.40956	35.43934	35.39506	35.87213	35.68249	35.31797	34.62001	33.99364	33.90829	33.05556	31.98314	30.79013	29.44175	27.95533	26.65127	25.69720	24.98667	24.96075	25.02819	25.26914	25.43421	26.29181	27.51129	28.35159	28.90106	29.62546	29.96900	30.42548	30.52858	30.65978	31.02237	31.23478	31.61347	31.87505	32.25981	32.57057	33.01355	33.37950	33.23305	33.04471	33.06514	33.50003	33.57573	33.67165	33.81567	34.32487	34.90923
35.53538	35.53242	35.68839	35.78901	35.71766	35.87423	35.68460	35.54151	34.87140	34.58106	33.88229	32.93143	32.00825	30.04351	29.15376	27.69022	26.65291	25.71795	25.20225	24.98609	24.99558	25.16629	25.37182	26.16801	27.48074	27.56293	28.90295	29.64318	30.09052	30.53646	30.62512	30.79506	30.82343	31.18666	31.24088	31.50082	31.73118	32.03679	32.52643	32.69648	32.80047	33.04688	32.87942	32.86511	32.50234	32.61466	32.78115	32.93928	33.47031	34.22535
36.40721	36.40418	36.25286	36.18003	36.23807	36.05661	35.55079	34.89577	34.60705	33.88445	32.93342	31.72490	30.03647	28.91477	27.69190	26.79188	25.86267	25.18101	25.11574	25.07664	25.07024	25.20008	25.29317	26.16742	27.48013	27.77518	28.94953	30.13262	30.56795	30.80420	30.83089	30.82832	31.32859	31.85644	31.78215	31.65925	31.66769	31.72791	31.94312	32.35691	32.48881	32.52422	32.49863	32.41189	32.40903	31.34229	31.47343	31.58184	32.06848	32.52060
36.20247	36.19946	36.13939	36.23256	36.08249	35.95953	35.32781	34.73219	33.94971	32.72091	31.58416	30.30552	28.91508	27.71065	26.79351	25.85775	25.27873	25.09777	25.07826	25.06739	25.11566	25.15600	25.29977	25.91050	26.71074	27.77457	28.82210	30.13197	30.85549	31.28481	31.71690	31.76237	31.99470	31.99195	31.87052	31.77880	31.65596	31.65050	31.64057	31.78975	32.09103	32.13499	32.08747	31.92965	31.21182	30.80886	30.36792	30.44967	31.05052	31.93156
35.66468	35.63604	35.77010	35.92728	35.81029	35.32989	34.73422	34.01884	32.73577	31.62640	30.43832	29.15304	27.81288	26.79511	26.01282	25.72854	25.31514	25.13003	25.03064	24.71440	24.79751	25.19806	25.37175	25.90992	26.81337	27.70675	28.73625	29.68196	30.85483	31.52587	31.87246	32.23197	32.38786	32.09353	31.98865	31.86713	32.11001	31.72129	31.56452	31.51825	31.55959	31.55270	31.54278	31.21397	30.78084	29.93444	29.92735	29.93063	30.30490	30.51638
35.03158	35.01583	34.91409	34.89268	34.58786	34.39114	33.80387	32.73783	31.76657	30.71934	29.16901	28.23088	26.82353	26.22919	25.74717	25.48229	25.21061	24.80976	24.76471	24.90297	25.01119	25.55186	26.03352	26.81509	27.69996	28.20627	28.73563	29.53434	30.99861	31.53390	32.28312	32.34292	32.35330	32.29388	32.24075	32.21210	32.47963	31.94269	31.53507	31.40823	31.34423	30.93624	30.91275	30.54695	29.93637	29.55254	29.51570	29.51313	29.44497	29.52050
34.28646	34.15007	34.05225	33.92107	33.35666	33.23518	32.37981	31.76857	30.72115	29.17084	28.21087	27.03624	26.25451	25.72375	25.42259	25.16099	25.21828	25.21620	25.07692	25.12630	25.61897	26.52980	27.38867	28.09530	28.20798	28.72497	29.53624	30.34903	31.06856	31.84336	32.38269	32.38002	33.02228	32.98203	32.84596	32.78765	32.79193	32.60866	31.75719	31.35431	30.88374	30.88104	29.95394	29.65985	29.53509	29.51762	29.39742	29.33307	29.29032	29.32824
34.12590	33.99560	33.55305	33.20496	32.85873	32.32471	31.13561	29.84876	28.97743	28.06624	27.03761	26.06685	25.72537	25.11115	25.16247	25.29807	25.36137	25.74729	26.47847	27.22268	27.61233	27.82801	28.36394	28.83093	29.37823	29.59435	30.29487	30.84907	31.64285	32.33001	32.34612	32.60933	32.78239	32.69430	32.64895	32.70107	32.63853	32.47637	31.75656	30.97208	30.51759	29.52892	28.98913	28.56869	28.56837	28.69881	29.28333	29.28340	29.28096	29.29865
33.88638	33.48093	32.68371	32.58896	31.53785	30.08110	29.33935	27.99353	26.85843	25.77450	25.48666	25.11420	25.10375	25.12223	25.18775	25.35272	25.72878	26.48001	27.60307	28.95938	28.97550	28.97127	29.88574	29.90484	29.90988	30.23215	30.29422	30.80009	31.12039	32.06346	32.26413	32.60648	32.64641	32.59421	32.51009	32.44745	32.02396	31.83527	31.00841	30.38592	29.61727	28.89819	28.57660	28.57033	28.57175	28.59354	28.71156	29.08428	29.14030	29.28750
32.82868	32.37265	31.04498	30.73502	29.95097	28.59385	27.02441	26.42296	25.70298	25.20243	25.11610	25.11402	25.15969	25.14523	25.25798	25.50980	26.31357	27.50484	28.96120	29.16160	30.54498	30.54235	30.50201	30.49950	30.25756	30.26531	30.39754	30.78116	31.11974	32.03579	32.26128	32.65278	32.60071	32.56439	32.39587	32.02597	31.83726	31.01049	30.38783	30.11587	29.52592	28.89785	28.89524	28.88155	28.88470	28.88725	28.89901	29.15989	29.19721	29.37528
31.58712	29.93847	29.10291	28.41658	27.25337	26.95061	25.89428	24.99426	25.12387	25.12224	25.12530	25.12322	25.19893	25.21935	25.38354	25.56606	26.19462	27.38195	28.89310	29.16311	30.54428	30.57689	30.57439	30.59126	30.69029	30.77088	30.78796	31.02979	31.11598	31.71622	32.12747	32.60271	32.57088	32.45016	31.94285	31.66070	30.97392	30.33516	30.11775	29.53344	28.95852	28.91360	28.89513	28.89275	28.96835	28.97833	29.34005	29.46027	29.52848	29.57180
29.80541	29.05432	27.95659	26.86003	25.43258	24.18484	24.19817	24.23015	24.26348	25.08831	25.08612	25.12260	25.17878	25.25116	25.39989	25.56371	26.08054	27.07814	28.01217	28.97805	29.81454	30.59751	30.62700	30.72791	30.88329	30.90035	30.91090	30.90826	31.10032	31.13627	31.85082	32.20588	32.20829	31.98050	31.65757	31.01423	30.35162	29.72031	29.53527	28.96599	28.96361	28.95547	28.95309	28.97031	29.00371	29.41549	29.46465	29.74243	30.50441	30.75984
28.41170	26.99910	25.64789	24.34020	23.70518	23.74169	23.87843	24.27814	24.34544	24.67871	24.88784	24.94883	24.99486	25.25299	25.39928	25.59557	26.07992	26.90047	27.21825	28.15726	29.03160	30.48829	30.72972	30.85870	30.90219	30.92579	30.90735	30.89535	31.09965	31.73573	31.80403	32.13342	31.98260	31.68846	31.24575	30.61714	29.73563	29.53724	29.02413	29.07616	29.07379	29.02170	29.11819	29.18375	29.44768	29.51709	29.83276	30.56292	30.78847	31.04855
26.15987	24.84276	23.86647	23.57794	23.50299	23.54915	23.87782	24.33933	24.42954	25.02419	25.02204	25.01999	25.25455	25.38225	25.59704	26.08154	26.49334	26.98989	27.09813	28.09875	29.03095	29.91541	30.71887	30.87759	30.94262	30.96514	30.96266	31.07208	31.88644	31.90876	32.27808	32.06157	31.81440	31.32586	30.66717	30.33542	29.60246	29.18699	29.10427	29.13542	29.13306	29.31233	29.90019	29.87276	29.88739	29.98496	30.58487	30.99014	31.74958	31.92636
24.79127	23.88916	23.71959	23.54699	23.37380	23.51284	23.57729	23.96869	24.42892	25.02357	25.65358	26.21902	26.26823	26.34536	26.51882	26.62130	26.89555	27.09968	28.10050	28.39996	29.14385	29.38237	29.95584	30.78532	31.00764	31.00950	31.11975	31.98953	32.14145	32.59373	32.55919	32.44362	31.82483	31.39853	30.76523	30.40028	29.85127	29.73805	29.48100	29.47864	29.99271	30.05195	30.47190	30.46947	30.54585	30.73081	31.12122	31.81576	32.11232	32.33168
24.28219	24.25524	23.84811	23.58619	23.35610	23.32505	23.21505	23.57478	24.34842	25.02773	25.68024	26.26971	26.32850	26.52032	26.62281	27.38558	27.76027	28.32043	28.40107	29.10506	29.16669	29.38866	29.69149	30.00612	30.81707	31.09060	32.00767	32.58647	32.73225	32.69966	32.69686	32.48536	31.89823	31.43195	31.14219	30.74188	30.30830	29.89722	29.91772	29.99865	30.48083	30.83589	31.19054	31.25941	31.86174	32.19847	33.23159	33.22748	33.62878	33.55923
24.58573	24.50706	24.43565	23.84553	23.29381	22.68679	22.80936	23.32254	24.10286	24.47424	25.28663	25.78976	26.44225	26.62431	27.38713	27.68758	28.20436	28.82689	29.18661	29.84627	29.80755	29.57419	29.57619	29.95303	30.75396	31.94100	32.55744	32.69132	32.61471	32.53144	32.35961	31.90016	31.43900	31.23303	30.74975	30.72748	30.62430	30.33985	30.24597	30.33432	30.73805	31.12675	31.18995	31.75921	33.01788	33.38075	33.40940	34.12299	34.17196	34.38076
24.85343	24.67770	24.63614	24.24275	23.71057	23.56676	23.33390	23.40644	24.20788	24.52497	25.34692	26.44372	26.79270	27.36757	27.94441	28.20478	29.04181	29.03947	29.11544	29.23217	29.44355	29.50500	29.56292	30.06772	31.78014	31.99117	32.40705	32.47717	32.38231	32.21481	31.68336	31.25791	30.70767	30.54303	30.62246	30.72294	30.72046	30.36630	30.20910	30.46351	30.51675	30.92474	31.13629	31.61954	32.51539	33.38016	33.72062	34.12239	34.22971	34.41916
25.53947	25.49282	25.49062	25.44574	24.31834	23.84668	23.84476	24.58408	25.16808	25.80402	26.36580	26.69765	27.23197	28.10307	28.72070	29.02619	29.02372	29.02138	29.01906	28.43878	28.76504	29.31997	29.46240	29.96720	31.14527	31.68811	31.77448	31.77044	31.40827	31.41399	30.92957	30.58528	30.23074	30.42143	30.41898	30.46057	30.27109	30.11406	30.13083	30.15104	30.26174	30.39537	31.01980	31.17936	31.69004	32.51223	33.68872	34.10422	34.17205	34.60222
26.78853	26.73178	25.70889	25.56618	25.10609	24.76206	24.67792	25.02141	25.08578	25.08814	25.76092	26.35932	26.65679	27.12738	27.79710	28.24187	28.25510	28.29110	27.86847	27.97571	28.04809	28.70562	29.19872	29.75805	30.74341	30.76599	30.72523	30.62057	30.61789	30.62629	30.21409	29.53399	29.50181	29.48797	29.99856	29.99599	29.46755	29.38483	29.45889	28.99779	28.84537	29.00112	29.09318	30.54331	31.44815	32.36334	32.51595	33.52539	33.79940	33.94297
27.58406	27.52725	26.68417	25.54756	25.03271	24.59932	24.48167	24.58669	24.58455	24.65347	24.78869	25.23577	25.98342	26.42090	26.65194	26.61254	26.37453	26.00075	25.99864	26.18018	26.80717	27.55783	28.43073	28.99904	29.55818	30.18811	30.18980	29.65492	29.64694	29.48079	29.48089	29.47852	29.42801	29.41332	28.88602	28.86985	28.50678	28.52082	28.57560	28.52814	28.66990	29.05258	29.60769	30.73800	31.59413	32.36275	32.51537	33.52479	33.68743	33.61453
27.79167	27.59713	27.38869	25.87436	24.83538	24.34808	24.16669	24.06810	23.91541	24.07862	24.02230	24.17063	24.87168	25.60288	25.56359	25.48217	25.15261	25.07806	24.92290	24.78477	24.78275	25.00944	25.73970	26.73639	27.53447	27.66418	27.91873	28.16185	28.20464	28.88851	28.92630	28.92398	28.92471	28.88774	28.86367	28.86926	28.50620	28.54701	28.33570	28.47227	28.83341	29.33278	29.79798	30.90460	31.60966	32.37828	33.07036	33.54552	33.59490	33.40120
27.74632	27.44657	27.13144	25.50501	24.26587	23.90461	23.65834	23.02584	22.49158	21.35113	21.53815	21.73814	22.46365	23.65336	24.37446	24.67932	24.90287	24.78233	24.61765	23.62218	22.95646	22.82627	22.99703	23.23613	24.02774	25.08629	26.72019	27.70612	27.85693	28.18557	28.27859	28.78896	28.78666	28.78421	28.86373	28.62823	28.54871	28.33755	28.46417	28.74240	29.33467	29.94093	30.82517	31.57443	32.64925	33.41368	33.88382	33.88102	33.92590	33.91477
27.59576	27.12959	26.16771	24.12877	22.87465	21.93807	21.20740	19.58555	18.59138	17.29646	17.16373	17.31579	18.62670	19.83523	21.08764	21.73759	21.72319	21.51564	21.35692	21.21461	20.73426	19.97524	19.22753	19.44172	19.83845	21.07090	22.99615	25.39450	26.84689	27.57269	28.13859	28.19030	28.60489	28.63192	28.63007	28.23381	28.27444	28.40124	28.66988	29.28658	29.94284	30.79608	31.51027	33.05731	34.68769	35.31481	35.49908	35.51821	35.51544	35.48006
27.13695	26.62567	24.61648	22.63746	20.64962	18.39029	16.30873	14.64950	12.54554	9.779441	9.330348	9.382495	10.86337	12.14424	13.79692	14.74231	14.80993	14.77930	14.49347	13.59902	12.99406	12.03814	11.59182	11.72610	12.48447	14.42666	16.94679	18.62131	19.15702	20.00357	21.18200	22.84941	27.11568	28.03238	28.27591	28.36510	28.48885	28.60695	29.27959	29.61372	30.23147	31.35035	32.94166	34.65143	35.28379	35.61171	35.64205	35.65870	36.24100	36.23800
26.62711	25.25602	23.18513	20.55857	17.54169	14.10326	10.60294	6.897811	3.555640	2.300953	2.308087	2.679562	3.336622	4.329600	4.900427	5.149155	5.148683	5.132807	4.897853	4.431978	3.710425	3.216493	3.173575	3.239611	4.314867	6.154314	7.682652	9.495369	10.90391	13.04330	17.42928	21.26393	23.74438	28.10839	28.35954	28.49051	28.60861	29.13278	29.57273	30.08637	31.25119	32.89656	33.19781	34.65080	35.28315	35.64420	36.07139	36.07471	36.24037	36.15583
25.37573	23.96080	20.55972	17.54269	14.10416	10.21439	5.615050	2.386545	1.367280	1.333641	1.333524	1.382970	1.382858	1.417343	1.417228	1.385993	1.385873	1.440749	1.444192	1.352957	1.358856	1.371379	1.394631	1.597667	1.882166	2.438276	3.834061	6.028278	8.855536	11.43750	14.69674	20.48431	23.78089	28.26980	28.34218	28.36396	28.58636	29.29043	30.51866	31.16321	32.50171	33.19976	34.09148	34.68498	35.32036	35.86814	36.07706	36.07409	36.15639	36.13370
24.94050	23.20352	19.88422	15.35777	10.21771	5.617817	2.382451	1.363136	1.164752	1.150082	1.138590	1.138498	1.138407	1.152591	1.152499	1.152406	1.151418	1.130810	1.134725	1.138187	1.213196	1.215541	1.238806	1.358866	1.634651	2.126732	3.131024	5.083473	7.978432	11.60281	14.76958	20.52416	26.38368	28.20295	28.27437	28.43766	28.58708	29.20175	29.98366	30.97739	32.50110	33.27822	34.29332	34.78145	35.96035	35.93530	36.07643	36.20948	36.07083	36.11753
23.76762	21.59623	17.78744	13.37778	8.382002	3.725562	1.533802	1.164823	1.146362	1.138660	1.138561	1.136689	1.136598	1.033021	1.040280	1.084471	1.084379	1.072518	1.073991	1.135248	1.184489	1.217112	1.253686	1.428476	1.749275	2.337623	3.374354	5.389269	8.175505	12.46707	17.22812	23.09697	27.73503	28.16277	28.30281	28.25241	28.26629	28.52967	29.19872	30.02000	31.13225	32.67356	34.33527	34.85945	35.99868	36.32221	36.30599	36.20884	36.11990	36.07365
23.27491	20.33408	16.25529	10.92532	6.138980	2.429178	1.230495	1.133334	1.134348	1.067207	1.065335	1.065250	1.017076	1.019881	1.034470	1.046000	1.064849	1.069680	1.083977	1.125654	1.185351	1.213688	1.287923	1.563947	1.916564	2.909549	4.547414	6.776842	10.43679	15.15496	21.20452	27.15443	28.16455	28.80113	28.36716	28.24422	28.20103	27.80708	28.01478	28.24776	30.17941	31.43530	32.79169	34.86247	36.37794	36.66954	36.72609	37.20711	37.00959	36.27940
21.82451	19.30709	15.02912	9.539424	4.612288	1.602373	1.164433	1.133304	1.066152	1.065845	1.065308	1.017131	1.017051	1.016963	1.021333	1.045307	1.064823	1.078999	1.079805	1.090535	1.189956	1.264167	1.492771	1.838965	2.440544	3.718716	5.851878	8.915865	13.03995	18.57629	24.93041	28.12520	28.89425	28.66475	28.33414	28.19505	27.72795	27.46232	27.35631	28.24428	29.07084	30.56426	32.75340	34.81296	36.67167	36.72824	37.33421	37.46120	37.37045	37.00497
20.52483	18.11335	12.84750	7.190830	2.765555	1.208236	1.136479	1.083709	1.020936	1.020633	1.017186	1.017105	1.017025	1.016938	1.026425	1.045282	1.064797	1.078973	1.088821	1.189353	1.251336	1.376782	1.834822	2.394729	3.484916	5.285037	7.931013	11.43175	16.90061	23.13125	27.94410	28.58751	28.65873	28.65631	28.17160	27.68994	27.45736	27.24555	27.43695	28.28836	29.07030	30.51301	32.45272	34.44941	36.56084	37.33506	37.85509	37.60152	37.36979	36.57016
19.61442	15.94718	10.65159	5.050804	1.683932	1.189520	1.092514	1.020998	1.020687	0.992914	0.992385	1.017080	1.017000	1.018692	1.026399	1.045256	1.067684	1.091792	1.135540	1.234715	1.376858	1.676480	2.394829	3.470510	5.062568	7.450053	10.97709	15.75771	22.11337	26.91716	28.25499	28.53077	28.52854	28.16538	27.67407	27.34861	27.13002	27.24501	27.43642	28.75434	29.72149	30.83983	32.55663	33.60994	35.15782	36.03311	36.90747	36.94094	36.57254	35.18239
17.54328	14.64949	9.251343	3.736801	1.484126	1.186596	1.115043	1.048222	1.020439	0.992667	0.992359	0.992281	1.010012	1.026454	1.026374	1.045899	1.094743	1.126073	1.199836	1.329028	1.608032	2.252743	3.269704	5.020052	7.352450	10.94933	15.70053	22.05712	26.85335	27.79395	28.17583	28.44902	28.29822	27.69920	27.44603	27.09392	27.15264	27.24611	27.43590	28.76185	29.70441	30.79487	32.36318	33.41647	33.99644	34.30791	34.29353	34.38448	33.94993	33.69469
15.06537	12.42945	7.006465	2.452139	1.216026	1.128224	1.115014	1.048195	1.020412	0.992641	0.993891	1.007386	1.007308	1.023472	1.051072	1.065675	1.124310	1.203234	1.315995	1.519279	2.063570	2.902164	4.674905	6.908525	10.41323	15.03062	20.66939	26.09846	27.41650	27.98291	27.99993	28.02430	27.70094	27.44759	27.04556	27.06812	27.15210	27.24852	28.42913	29.20573	30.14088	31.29416	32.35806	33.39102	33.76381	33.89397	33.89138	33.88520	33.43449	33.50110
12.43013	9.613670	4.193429	1.444524	1.165928	1.115962	1.055538	1.030776	1.022388	1.019394	1.010108	1.010031	1.028873	1.074489	1.078191	1.124737	1.184362	1.362114	1.589666	2.066320	2.902297	4.433427	6.415352	9.277757	13.46661	19.15609	24.51045	27.10424	27.77713	27.95467	27.97995	27.26826	26.98820	26.99253	27.06982	27.10653	27.42668	28.26189	28.53258	29.30964	30.14032	31.29358	32.35746	33.27150	33.76320	33.95563	33.97828	33.87199	33.57136	33.76210
9.616196	6.626161	2.121186	1.214872	1.114177	1.061601	1.035279	1.026453	1.026366	1.045399	1.021208	1.022243	1.074552	1.095728	1.150826	1.271204	1.437162	1.829419	2.401784	3.193293	4.552395	6.465140	9.278193	13.46736	19.17822	24.58401	27.18361	27.79085	27.78001	27.78134	27.06923	26.29308	26.46594	26.57384	27.06804	27.15001	27.71567	28.37343	28.63351	29.36206	30.21830	31.29299	32.55698	33.29752	33.45733	34.00233	34.18294	34.28032	34.46049	34.70175
7.105327	3.966465	1.445945	1.161512	1.125272	1.065408	1.060171	1.069313	1.061939	1.061860	1.072654	1.113988	1.173291	1.236558	1.404700	1.647241	2.017006	2.865997	3.906454	5.413375	7.508811	10.48788	14.72823	20.59818	25.63128	27.69780	28.00105	27.85160	27.79072	27.07091	26.41530	26.38981	26.41500	26.55152	26.80981	27.14946	27.92906	28.44531	28.64326	29.45708	30.27674	31.32903	32.51723	32.92441	33.50404	34.16777	34.28193	34.47023	34.65212	34.73903
4.744316	2.676116	1.389174	1.259308	1.212562	1.171648	1.126038	1.136270	1.139519	1.140897	1.220601	1.259232	1.358778	1.574087	2.059911	2.734237	3.582485	5.017076	6.585768	8.921411	12.37694	17.18139	23.54942	27.42605	27.87757	27.86454	27.86242	27.86992	27.35910	26.75702	26.51202	26.42451	26.55316	26.79019	27.13461	27.74653	27.95179	28.43268	28.64271	29.47004	30.22154	31.25205	32.30676	32.78026	33.46573	34.05924	34.33766	34.50636	34.65063	35.40076
3.183019	1.806214	1.559650	1.442654	1.442550	1.466244	1.401738	1.401641	1.516285	1.524194	1.622915	1.687361	1.995379	2.469500	3.207731	4.108412	6.081131	8.422869	12.00529	16.88072	21.64318	25.32177	27.36441	27.74104	27.85365	27.86392	27.37421	27.36058	27.15394	26.68447	26.75170	27.11779	27.13615	27.33044	27.74826	27.84823	28.11459	28.19824	28.55271	29.46948	30.42406	31.25147	32.30616	32.60423	32.95295	33.71208	34.00075	34.50577	34.92437	35.45582
2.828271	1.983773	1.827600	1.649320	1.667003	1.760198	1.797677	1.879637	1.959152	2.013318	2.222130	2.547249	2.959111	3.474725	4.656236	6.453078	9.007842	11.82815	16.76118	21.61077	24.30023	26.35857	26.40449	27.38237	27.39249	27.37568	27.40648	27.19375	27.13273	27.13067	27.16674	27.56484	27.57600	27.71192	27.77237	27.93010	28.10663	28.46244	28.65891	29.73352	30.64860	31.32727	32.36387	32.62445	32.85131	33.80116	34.13964	34.85644	34.92378	35.44654
2.373147	2.049265	2.018268	1.941612	1.987307	2.081781	2.274849	2.423953	2.642029	2.919226	3.247151	3.849378	4.701998	5.753883	6.810207	8.924395	11.53379	16.43530	20.75381	22.06856	24.25595	25.71103	26.38317	26.42256	27.06481	27.40706	27.40499	27.35352	27.17915	27.13155	27.23975	27.51159	27.52276	27.52049	27.70926	27.76952	27.96073	28.37330	28.69956	29.63437	30.29198	31.19913	31.83133	32.61125	33.62036	34.14156	34.85862	34.92575	35.16364	35.87135
2.381538	2.062340	2.061252	2.061748	2.135734	2.307881	2.491954	2.768918	3.320949	4.041626	5.024882	6.324600	7.549734	9.728027	12.49819	16.40897	19.41119	20.48601	20.99358	21.44080	22.58560	24.33575	25.72157	26.38058	26.72978	27.37445	27.35695	27.29133	27.12415	27.13097	27.12874	27.19937	27.03832	27.03610	27.42511	27.49729	27.72515	28.04690	28.69900	29.11442	30.36628	31.24274	31.88640	32.38940	33.65921	34.20969	34.92793	35.14489	35.78526	36.19530
2.412179	2.094898	2.106368	2.162070	2.291960	2.492062	2.769032	3.342971	4.391505	5.670591	7.099043	9.406263	12.46134	16.01208	19.26448	20.03020	20.77778	20.86143	20.99308	21.18877	21.62212	22.79999	25.06530	25.80319	26.67762	27.36648	27.34898	27.14787	27.08085	27.14540	26.73621	26.48244	26.47980	27.03555	27.31760	27.45930	27.49468	27.79765	28.42256	29.11387	30.38085	31.33812	32.12197	32.46003	33.64915	34.14510	35.06324	36.07099	36.12140	36.85467
2.218473	2.125773	2.183235	2.268475	2.453911	2.742617	3.275464	4.274903	5.538481	7.099408	9.406697	12.55352	16.14098	19.29197	20.08010	21.27438	21.28421	20.95231	21.19003	21.30333	21.73306	22.83887	25.10195	25.81458	26.68899	27.36587	27.33879	27.24742	27.21903	26.94103	26.71969	26.64237	26.61469	27.25619	27.30341	27.37887	27.46039	27.64227	27.87319	29.07675	29.84578	30.64955	31.63225	32.45946	33.90370	34.98700	35.97702	36.06110	36.42948	37.27097
2.259356	2.254788	2.299117	2.542391	2.779187	3.169012	3.865518	4.972138	6.504861	8.599759	11.08223	14.35063	18.14620	20.12856	21.99613	21.99444	21.30122	20.97087	20.17443	21.30284	21.92473	24.19966	25.35182	26.43116	27.09939	27.34023	27.33819	27.24682	27.26044	27.00402	26.71913	26.69037	27.25786	27.58899	27.33817	27.37831	27.22585	27.21178	27.98261	28.37385	29.58541	30.88965	31.68735	32.50418	34.13313	35.00185	35.93626	36.10461	36.31797	37.13444
2.319834	2.329692	2.508899	2.736975	3.168718	3.744443	4.616711	5.824929	7.478360	10.27462	12.99795	17.15058	20.23623	22.05246	22.46982	21.99390	21.38529	20.77958	20.98315	21.29950	22.68421	24.55274	25.54080	26.40662	27.09879	27.41992	27.33541	27.33532	27.15952	27.14002	26.97448	27.12142	27.74084	27.58842	27.50834	27.20644	26.93362	27.23684	28.22086	28.58070	30.15301	31.27684	32.44890	34.05127	35.00240	35.58557	35.73686	36.14267	36.33807	36.41875
2.530144	2.555119	2.737088	3.011431	3.488104	4.191361	5.541012	6.920665	8.946181	11.67889	14.92573	18.87181	20.81490	22.49133	22.48964	22.01855	21.38477	20.77229	20.90969	21.70106	22.66024	24.52214	25.50084	26.51101	27.11203	27.41648	27.30573	27.22099	27.09573	27.03910	27.03689	27.01616	26.97996	27.50983	27.11973	26.69126	27.01644	27.30859	28.38461	29.86054	31.01124	32.30057	33.92306	34.86440	34.92546	35.28048	35.68992	35.88992	36.06208	35.90567
2.622644	2.631824	2.934270	3.340165	4.242734	5.327993	6.839348	8.624461	11.45672	15.03590	18.71823	20.93689	21.57212	22.59222	22.51055	22.03971	21.38425	20.78889	20.92629	21.70056	22.52166	23.92304	25.50026	26.51041	27.10859	27.30715	27.19707	27.18520	27.01516	26.92642	26.19504	26.19309	26.63903	26.70759	26.65435	26.64220	27.17451	27.52648	28.92199	30.19541	31.71425	32.02753	32.79447	33.60249	34.48191	34.81049	35.12636	35.12351	34.82420	34.50406
2.870437	2.906712	3.348526	4.176684	5.359356	6.839639	8.624825	11.49195	15.16442	18.88605	21.04727	21.71759	22.70246	22.60130	22.52446	22.04815	21.42055	21.38976	21.49490	21.70006	22.52115	23.86225	25.56192	26.77680	26.99926	27.19849	27.15373	27.12937	26.91900	25.82980	25.39694	25.61587	26.10423	26.43205	26.68109	27.00981	27.52789	28.61571	30.02287	31.81145	31.99902	32.16691	32.71190	32.65709	33.28209	33.77020	34.40252	34.35141	34.03775	33.67204
3.607655	3.607453	4.291957	5.545717	6.982172	9.021747	11.53938	15.29313	18.99300	21.12934	21.89902	23.06164	23.14055	23.08777	22.52630	22.10314	21.56952	21.40393	21.49440	22.11102	22.80529	24.28004	25.54814	26.67664	27.08502	27.12941	27.12366	26.86518	25.71543	24.55908	25.23594	25.52144	25.82132	26.44266	26.93153	27.58258	28.51171	30.02469	31.89807	32.30252	33.13298	33.09208	32.82555	33.22329	33.25601	33.76959	33.69185	33.66518	33.60264	33.47495
5.029559	5.029282	6.169003	8.178204	10.34482	12.99950	17.08699	20.41415	22.06129	22.36960	23.98628	23.78828	23.65372	23.60089	22.97297	22.12670	21.52695	21.40355	21.51384	22.09582	22.78636	24.47302	25.45266	26.60349	26.74492	26.74292	26.30296	25.71676	24.95482	24.98257	25.20286	25.47700	25.86617	26.51897	27.29633	28.30161	29.19831	30.92943	32.30420	32.84806	33.09410	33.00373	33.59758	33.59514	33.66184	33.66333	33.66420	33.58855	32.97283	32.91145
7.718032	7.717594	9.675017	12.99995	16.57964	20.42103	22.29428	22.86566	23.86609	24.24636	24.09569	23.75555	23.65312	23.48326	22.99542	21.52403	21.34128	21.43525	21.50764	22.25467	23.30887	24.53830	25.49333	25.69701	26.26858	26.28811	25.73804	25.11218	24.95428	24.99321	25.22018	25.50857	26.02389	26.70890	27.47190	28.62766	29.88660	31.12330	32.18414	32.32192	32.74754	32.78302	33.04870	33.31738	33.41654	32.65877	32.66032	32.70257	32.67230	32.52126
15.20672	15.20572	19.21614	21.18403	22.70717	24.75428	25.29427	25.24356	24.28327	24.17080	24.01728	23.71367	23.53065	23.37095	22.36804	21.41939	21.43632	21.48252	21.72919	22.25415	23.30832	24.53774	24.74442	25.18016	25.26665	25.30424	25.17134	25.13530	25.15057	25.17923	25.38775	25.65562	26.16398	26.80894	27.88258	28.94937	30.21708	31.27976	32.01618	32.16784	32.60999	32.52995	32.62616	32.71762	32.35312	32.47412	32.47569	32.53106	32.69961	32.66909
22.19698	22.17344	23.86212	26.92317	26.85052	26.77184	25.24475	25.18286	24.17196	23.85497	23.64638	23.56796	23.41352	22.57969	22.01005	22.05315	21.76580	21.76728	22.28043	23.30969	24.01492	24.47018	24.70271	24.77103	24.87314	24.95305	25.28552	25.22900	25.26151	25.40398	25.65693	26.07803	26.60831	27.80601	28.13721	29.26369	30.82267	31.21381	32.27705	32.50631	32.49137	32.52476	32.50932	32.18229	31.64182	31.61580	32.47119	32.52285	32.81200	32.79782
26.77609	26.73434	27.15015	27.07751	26.73258	25.83408	25.15666	24.05934	23.47121	23.40814	23.37792	23.20279	22.60520	22.01111	22.07986	22.14005	22.22007	22.44336	23.31851	24.02355	24.47162	24.79905	25.04692	25.07166	25.09028	25.13316	25.44800	25.71833	26.70290	26.81068	26.93164	26.59291	27.72664	28.10416	29.18733	30.27094	31.05657	31.82831	32.75204	32.86817	32.74736	32.51107	32.14108	31.46331	30.98294	31.04713	31.58094	32.36808	32.45070	32.80880
26.71183	26.63614	26.56264	26.44173	25.83552	24.94758	23.92612	23.44723	23.03232	23.00062	22.63270	22.63477	22.25962	22.30974	22.37870	22.42976	22.46440	23.18289	23.56778	23.97337	24.19944	24.87431	25.12624	25.14506	25.63366	26.32246	27.71357	27.71131	27.68314	27.53133	27.76446	27.79133	28.02533	29.10478	29.92315	31.05816	31.82993	32.65168	32.99614	32.89652	32.77594	32.46080	32.14046	31.42315	30.98564	30.44970	30.52981	31.60158	32.00877	32.14766
26.63734	26.46969	26.42741	25.86829	24.95334	23.92724	23.46257	23.31414	23.03173	23.00003	22.86712	22.63420	22.74674	22.81545	23.09010	23.18666	23.26218	23.29390	24.02362	24.12842	24.34841	24.73200	25.12568	25.67323	26.85540	27.71494	27.71296	27.71070	27.77266	27.65243	27.88680	27.97440	28.22436	29.65751	30.85023	31.60190	31.85596	32.51236	32.95918	32.87585	32.77530	32.40654	32.15292	31.43562	30.97616	30.53144	30.54515	31.63999	32.12919	32.14710
26.38530	26.17805	25.63194	25.32315	24.62425	23.83555	23.59405	23.22501	22.98983	22.96526	22.83082	22.69399	22.75495	22.94595	23.20027	23.36918	23.48262	24.69595	24.62720	24.62521	24.72963	25.02153	25.64141	26.85695	27.36073	27.68124	27.71235	27.72528	27.47546	27.73886	27.84060	27.99638	28.79146	29.57942	30.77212	31.48067	31.67486	32.44641	33.07619	32.99047	32.71653	32.26479	31.81457	31.13709	30.68596	30.53089	30.56818	32.09185	32.14909	32.31067
26.00309	25.59480	25.32430	24.55198	23.98953	23.70160	23.51059	23.03616	22.92470	22.77668	22.69352	22.70196	22.79647	22.95789	23.36382	23.60777	24.83666	24.95736	25.91207	26.30113	26.32029	26.40524	26.48172	26.62567	26.81350	27.09086	27.18559	27.29616	27.46627	27.61758	27.84003	28.59723	28.96843	30.02122	30.66962	31.40854	31.91983	32.10522	32.29185	32.39059	32.26676	31.81625	31.32545	30.66696	30.48000	30.55951	30.56763	31.94494	32.11651	32.27505
24.99995	24.61900	24.03971	24.00423	23.55525	23.11211	22.59649	22.19953	22.51675	22.60486	22.66731	22.62877	22.80752	23.01936	23.39657	24.19956	25.04344	25.93245	26.74552	26.73851	26.64480	26.40463	26.09382	26.56434	26.69412	26.90568	27.29776	27.40529	27.43646	27.58757	27.73497	28.59665	28.93606	30.06935	30.96748	31.57858	31.88109	32.03928	32.22810	32.17683	31.83386	31.41114	31.09970	30.78407	30.69782	30.65738	31.83099	31.92434	32.10026	32.64503
24.32051	24.12256	24.03627	23.52042	23.14996	22.66022	22.55295	22.49500	22.43903	22.46787	22.48019	22.55571	22.74574	23.01880	23.81911	24.54381	25.08558	26.78639	26.70658	26.69288	26.51014	25.99015	26.15179	26.21872	26.82871	27.09447	27.40688	27.43779	27.46811	27.58047	27.72918	28.22549	28.90043	30.35546	30.95464	31.88272	32.10534	32.37359	32.22747	32.17620	31.79120	31.13355	31.27703	31.32160	31.31911	32.29799	33.05910	33.00574	32.57758	32.62442
24.15214	24.10026	23.73511	23.23957	23.18497	23.00525	22.73249	22.73086	22.49256	22.38042	21.93876	22.00929	22.74225	23.15821	23.88646	24.62105	25.08499	26.80295	26.73249	26.71767	26.44267	26.12381	26.18777	26.27103	26.64348	27.11519	27.43938	27.46942	27.51083	27.53462	28.07078	28.70120	29.67334	30.88500	31.82451	32.30054	32.26211	32.21783	32.16624	31.76912	31.28450	31.04695	31.22916	31.36073	31.63460	32.29741	32.77375	32.72761	32.62099	32.59922
24.10023	24.00371	23.73448	23.50995	23.44013	23.29600	23.23624	22.73027	22.60548	22.34877	22.01031	22.12819	22.91216	23.62133	24.41884	24.75309	26.34416	26.80231	27.09372	27.09501	26.47623	26.29578	26.18718	26.27263	26.60514	26.68175	27.01169	27.50106	27.51830	27.85344	28.60443	29.30607	30.70866	31.42435	31.82387	31.80985	32.09155	32.04206	31.46566	30.92836	30.82584	30.95621	30.86037	31.13039	31.35766	31.66189	32.67561	32.66626	32.66396	32.30429
24.04754	24.00306	23.55416	23.55075	23.50175	23.43586	23.29960	23.29204	22.69585	22.51608	22.17435	22.29811	23.11385	24.41994	24.75424	26.23484	26.93087	27.40989	27.34941	27.09088	26.47562	26.29519	26.18660	26.34759	26.39843	26.66758	26.77687	27.33787	27.63724	27.97237	29.33886	30.29339	31.54789	31.59723	31.80582	31.76545	31.71596	31.46758	30.92992	30.82743	30.77671	30.48990	29.80042	29.41320	30.20022	31.38499	32.67755	32.75648	32.72936	32.45212
24.00411	23.52742	23.03065	23.02904	23.58090	23.80602	23.73441	23.48208	23.60095	23.03403	22.99815	23.07548	24.35056	25.53287	26.23606	27.01073	27.36338	27.40924	27.34876	27.09025	26.39267	26.05452	26.17806	26.34407	26.45978	26.52490	27.01411	27.42764	27.97925	28.61911	30.15654	31.58080	31.67571	31.96590	31.90819	32.14327	31.75882	31.43842	30.85446	30.23831	30.17764	29.62036	29.21326	29.38348	29.76065	31.38442	32.68633	32.90506	32.98269	32.99567
23.58038	23.11992	23.07136	23.13814	23.83689	24.61790	24.61763	24.67266	24.38936	24.31951	24.39650	25.29641	25.80103	26.21898	26.39457	27.01008	27.01163	27.34533	27.26811	26.96981	25.95761	26.03625	25.16435	25.23032	25.74877	26.62849	27.10389	27.90696	28.62049	30.15826	31.55164	31.64657	32.17872	32.42502	32.52096	32.56168	32.09311	31.55696	30.23983	30.11125	29.80062	29.67100	29.10580	29.33149	29.69326	31.38386	32.76740	32.98439	33.43367	33.48878
23.33465	23.33303	23.31624	23.75979	24.61464	24.61873	24.81684	24.99875	25.10043	25.26136	25.35328	25.80436	26.22043	26.43515	26.83560	27.03294	27.00730	26.93248	26.90972	26.00975	25.46263	24.76330	24.87393	25.22977	25.73254	26.58918	27.83911	29.00899	30.36830	31.56866	32.22625	32.22401	32.42690	32.52257	32.64469	32.57220	31.93831	31.28752	30.23922	29.92096	29.73857	29.10728	29.18822	29.37254	30.33071	31.30491	32.74944	32.89835	33.49081	33.75583
23.29085	23.28923	23.27990	23.51476	23.68889	24.57760	24.62599	24.93324	25.20055	25.27213	25.51285	25.98896	26.55394	26.86338	27.16250	27.25760	27.27462	27.19045	27.09347	26.29909	25.47162	25.26931	25.08569	25.53592	26.00856	27.33485	28.65852	30.17377	31.22422	31.91616	32.13413	32.36404	32.40668	32.40411	32.33195	32.15355	31.41448	30.82430	30.27476	29.74007	29.10900	29.18675	29.25344	30.19481	31.04156	32.01665	32.45308	32.87297	33.39950	33.77170
23.28058	23.24762	23.24575	23.24436	23.38340	23.40629	23.64784	23.80444	24.26680	24.44058	25.47278	25.76728	26.87123	26.99486	27.35199	27.36927	27.52327	27.47980	27.39565	27.08937	26.29668	25.52997	25.44294	25.58002	25.94377	27.34619	28.56255	30.11586	31.11164	31.10716	31.71245	31.86430	32.09702	32.12943	32.11194	30.94285	30.86893	30.31971	30.05528	29.32452	29.24748	29.36476	29.78227	31.06059	32.01824	32.43165	32.78672	33.20555	33.34534	33.77113
23.27995	23.24700	23.24513	22.90329	22.54810	22.54630	22.58176	22.64205	23.01270	23.97881	24.51576	25.76665	26.87058	27.29333	27.46667	27.82279	27.84949	27.81971	27.81037	27.35827	27.05077	26.44688	25.98870	26.07704	26.73523	27.89619	28.57283	30.04326	30.29288	31.01433	31.00433	31.01842	31.00776	30.64195	30.62609	30.22150	30.21940	30.05709	29.83326	29.51406	29.55908	29.86519	31.16011	32.26309	32.82561	32.88110	33.20754	33.27488	33.38151	33.76832
23.97252	23.39957	22.98557	22.72069	22.58695	22.54571	22.58117	22.73150	22.89525	23.80016	24.43919	25.78380	26.81682	27.29966	27.82404	27.91789	27.87388	27.88976	27.79275	27.41882	27.08628	26.79848	26.63774	26.68294	27.48864	27.94865	28.75879	29.99532	30.22581	30.36452	30.89190	30.94007	30.93792	30.62759	30.01744	29.49675	29.49471	29.79279	29.66840	29.72760	29.94902	31.52714	32.39097	32.96833	32.96575	33.22319	33.46115	34.04002	34.09497	34.28352
24.24253	24.04935	23.39708	22.94876	22.74610	22.72456	22.72297	22.75845	23.52502	24.00881	24.94493	25.70720	26.61730	27.29900	27.88692	28.07358	28.06487	28.02507	27.96027	27.62670	27.44680	27.20435	27.20251	27.48059	27.92230	28.67846	29.05889	29.53739	29.98040	30.27712	30.67557	30.87060	30.63379	29.67615	29.24106	29.23876	29.20823	29.47722	29.72902	29.95048	31.02911	32.39257	32.98481	33.23762	33.51891	34.29148	34.63162	34.64112	34.46570	34.73622
25.35652	24.24026	24.09197	24.21334	24.24520	24.16546	24.00602	23.91945	23.81454	23.96479	24.33628	25.29036	26.08943	27.03152	27.42366	27.88436	28.07074	28.02442	28.18349	27.95741	27.62421	27.63248	27.84971	28.41040	28.67870	28.95603	29.11303	29.45069	29.41327	29.88212	30.27409	30.25785	29.71292	29.27448	29.24046	29.23817	29.26500	29.47664	29.76873	29.99891	31.08980	32.56734	33.27371	33.55114	34.36866	34.53696	34.67407	34.67005	34.72409	34.73562
25.72842	25.66532	25.75294	25.84531	25.71748	25.63760	24.59063	24.00373	23.79354	23.85086	24.02189	24.39209	25.54866	26.19902	27.19319	27.73198	27.88154	28.02094	27.95897	27.93217	27.77521	27.82984	27.96568	28.41826	28.65707	28.95539	29.29490	29.42588	29.42831	29.51606	29.59822	29.63756	29.63554	29.58402	29.36359	29.36129	29.45030	29.47606	29.76816	30.07095	31.69419	32.81270	33.62286	34.44693	34.54855	34.54379	34.67345	35.50940	35.50700	35.23598
27.30874	27.24552	27.81960	27.59480	27.20072	25.91246	25.37715	24.28464	23.71818	23.42025	23.57860	23.97223	24.52293	25.67185	26.56381	27.63410	27.84995	27.98248	28.01841	27.95612	27.94772	27.95712	27.96853	28.13754	28.66602	28.96433	29.45174	29.51237	29.60309	29.59989	29.71343	29.79677	29.75357	29.83168	29.78764	29.78532	29.79362	29.83874	30.01846	30.92819	32.36246	33.28703	33.66643	34.55062	34.77827	35.18060	35.59552	35.59278	35.51202	35.23537
28.40580	28.24412	28.49839	28.38399	27.47049	25.91396	25.37648	24.28401	23.71757	23.37011	23.31693	23.48257	23.63487	24.63818	26.08805	26.79678	27.63132	27.84743	27.93100	28.02384	28.01486	28.11811	28.13882	28.61461	28.93530	29.00285	29.46067	29.61728	29.91545	29.74306	29.80709	29.83597	29.91330	30.29725	30.76438	30.99435	30.30482	30.48487	30.60954	31.41079	32.53442	33.23749	34.49837	34.72646	35.65669	35.65434	35.52274	35.50815	35.23334	35.23476
28.96052	28.49992	28.38518	27.47167	25.96467	25.40147	24.35932	23.76661	23.49319	22.81649	22.69575	22.86145	23.37386	23.80427	25.48495	26.15318	26.79410	27.59347	27.93035	28.15998	28.68365	28.72079	28.68819	28.97478	29.05055	29.02769	29.64488	29.91920	30.10261	30.16808	29.90094	29.98198	30.40131	30.86817	31.79189	31.84736	31.72060	30.96863	31.35584	32.35851	33.03776	33.13810	33.93566	34.27601	34.55266	35.15647	35.15410	35.15729	35.22403	35.22691
28.34636	28.06241	26.99857	25.89391	24.80818	24.37724	23.77324	23.49601	22.81746	22.28703	22.45251	22.98038	23.18507	23.96762	25.35472	26.11991	26.78847	27.44114	28.10950	28.68489	28.84953	28.94452	29.89310	30.05449	30.05217	29.95655	29.98601	30.03368	30.25534	30.32799	30.39315	30.84340	31.75012	31.86307	32.01077	32.13935	32.06571	31.96104	33.17162	33.03637	33.01193	33.28613	33.37676	33.46232	33.49151	33.85302	33.86295	33.97488	34.16316	34.58111
27.43095	26.47214	24.96035	23.84556	23.14870	22.84381	22.81808	22.53927	22.31426	22.45722	22.59706	23.10641	23.34844	24.53769	26.08620	26.73046	27.24838	27.54654	28.09644	28.78435	28.95635	29.93751	30.17704	30.16957	30.13981	30.10012	30.06482	30.39351	30.62181	30.58726	30.66240	30.79796	30.85753	31.88486	31.97180	32.01058	32.66218	33.18225	33.73396	33.88884	33.18232	33.26720	33.30251	32.52585	32.61610	33.26870	33.86536	33.95049	34.16173	34.41771
25.13873	24.96169	23.83163	23.17891	23.04381	22.81904	22.30653	22.37377	22.51229	22.68510	23.01769	23.20832	24.42731	26.00607	26.69046	27.31573	27.46826	27.66268	28.09275	28.64524	28.95570	29.93684	30.17635	30.52319	30.79356	30.62992	30.58065	30.53238	30.53771	30.58660	30.66175	30.57425	30.17861	30.49861	31.88209	32.08549	32.58430	32.86648	32.69706	33.02166	33.15849	33.25642	31.73681	31.81550	32.15175	33.11232	33.55159	34.16456	34.45602	34.99670
24.50964	24.32072	23.24448	23.02307	22.80358	22.30745	22.20668	22.51348	22.68601	23.01739	23.62836	24.30836	25.52974	26.47382	26.83898	27.26262	27.32378	27.63808	28.09188	28.62986	28.93959	29.92484	30.52454	30.81092	30.79832	30.72049	30.64618	30.61852	30.59148	30.47996	29.91059	29.98787	30.17800	30.48601	31.22555	31.83658	31.90853	32.14008	32.13753	32.07548	31.61469	30.37636	30.56335	32.01245	32.48811	33.44632	34.39102	35.49918	35.91073	36.02686
24.32170	23.24571	22.92628	22.71491	22.26282	21.98977	22.30168	22.56706	22.92194	23.62962	24.09331	25.06353	26.20256	26.49298	26.80285	26.93833	27.19796	27.48135	28.09124	28.63747	29.08245	29.95971	30.74356	30.80001	31.12730	31.10476	31.04448	30.78203	30.65789	30.56249	30.45559	30.15498	30.45592	30.99493	31.52691	31.45770	31.59099	31.57714	30.86405	30.37099	29.88808	30.19355	30.66366	32.08388	33.33778	34.28578	35.42593	35.52156	35.69446	36.09954
23.24664	22.92750	22.71581	22.26373	21.96196	22.00059	22.27976	22.82984	23.17977	23.89548	24.98259	25.70459	26.17493	26.44291	26.49061	26.74624	27.19732	27.46591	28.08069	28.96219	29.15687	29.94075	30.73154	31.02598	31.13009	31.12803	31.10205	31.02606	30.87734	30.73961	30.73432	30.71770	30.99667	31.52837	31.41890	31.41342	31.22195	30.20428	29.64912	29.56804	29.28085	29.54065	30.48088	32.08331	33.40844	35.42762	35.51279	35.64677	35.73399	35.85806
24.04739	23.10152	22.80069	22.32452	22.18254	22.26062	22.36526	23.09851	23.75127	24.33699	24.94845	25.70069	26.10884	26.19925	26.42223	26.57183	27.22781	27.28121	28.08004	28.95216	29.15621	29.94007	30.65935	31.01287	31.12940	31.19209	31.31502	31.36898	31.12201	30.98757	30.98521	31.08485	31.21021	31.42035	31.41521	31.22340	30.27448	29.99203	29.91337	29.67027	29.39132	29.59448	31.19261	32.08273	33.99532	35.48516	35.49435	35.64616	35.73338	36.23047
24.07873	23.66945	22.85225	22.30663	22.31217	22.40300	23.14164	23.70429	24.31598	24.51299	24.96220	25.40723	25.87512	26.18912	26.30011	26.62693	27.29924	27.48929	28.28547	28.95149	29.65024	30.22348	30.25096	30.70962	31.10019	31.15021	31.19810	31.26166	31.25964	31.25759	31.19510	31.19878	31.32434	31.32191	31.37645	30.27587	29.99338	29.95474	30.01558	29.72634	29.76578	30.90044	31.68434	32.67511	34.04999	34.97320	35.58776	35.67937	36.22014	36.58713
24.13331	23.70805	22.78629	22.63352	22.63904	23.18113	24.25297	24.34673	24.51395	24.88347	25.23953	25.45646	25.89082	26.24740	26.54248	26.97591	27.45952	28.24788	28.55720	29.52649	30.19275	30.24827	30.55981	30.70893	31.12304	31.13210	31.14751	30.94467	31.03537	31.24887	31.20018	31.34588	31.32369	31.32126	30.21288	29.60729	29.75956	29.90854	29.90624	29.90434	30.86930	31.43684	32.17554	32.76629	33.93786	34.99806	35.64781	36.14216	36.60316	36.70690
24.20126	23.79312	22.90361	22.91046	23.19305	23.80936	24.35987	24.51524	24.83351	25.09050	25.45750	25.89185	26.41160	26.44264	26.54490	26.97527	27.60466	28.24722	28.52627	29.49206	30.19162	30.56109	30.73574	31.18374	31.37119	31.18856	31.18081	31.11614	31.10609	31.13475	31.38779	31.37100	31.40542	30.22383	29.60895	29.78878	29.85480	29.96502	31.00784	31.77721	31.77515	31.92806	32.55724	33.40881	33.93725	35.03713	35.64719	36.14154	36.60255	37.01085
24.44198	24.35342	23.33720	23.35852	23.92425	24.03280	24.54819	24.84953	25.04947	25.59000	26.55661	26.81182	26.43142	26.49883	26.57409	26.85018	27.58899	28.22675	28.49731	29.43281	30.16690	30.53448	30.73505	30.81956	31.22715	31.26518	31.26058	31.17772	31.13612	31.41501	31.32092	31.31886	31.00198	30.22291	29.97085	30.04286	30.21718	31.18996	31.92694	31.77660	32.20391	32.34497	32.90447	33.30972	33.81925	34.67664	35.33066	36.21173	36.77280	37.03919
24.76171	24.67317	24.36461	24.20445	24.18221	24.67257	25.76583	26.53262	26.52948	26.73696	26.81291	26.83120	26.68433	26.61491	26.82036	27.18696	27.88134	28.42926	29.12526	29.43213	29.71728	29.92499	30.14037	30.72555	30.75436	31.25557	31.25358	31.06318	31.49493	31.49286	31.31067	30.98289	30.19606	30.07432	30.23637	30.30836	30.76198	31.78323	32.19566	33.26792	33.38842	33.41486	33.05885	33.30911	33.59347	33.98840	35.37945	36.71267	36.91025	37.87534
25.34886	24.82545	24.82377	25.18772	27.13958	27.33218	27.25334	27.22590	27.22270	27.14252	27.02857	26.91523	26.82347	26.90415	27.21594	27.87337	28.30266	29.12534	29.33068	29.65916	29.72792	30.00162	30.13970	30.31977	30.40619	30.72056	31.06344	31.46727	31.47182	31.27516	30.27461	29.31796	29.35941	30.05120	30.26364	30.35677	30.76313	31.78262	32.42686	33.26658	33.38684	33.54851	33.52546	33.48140	33.71386	34.12989	35.46138	36.90905	37.92384	38.56132
25.48457	25.46529	25.46334	27.06668	27.37753	27.41237	27.34180	27.60866	27.60651	27.16098	27.22965	26.99316	26.90556	26.98602	27.96530	28.30413	29.17063	30.12566	29.97725	29.84823	30.13759	30.14488	30.28882	30.35033	30.66438	31.06474	31.00579	30.94654	30.94962	30.23904	29.62778	29.51805	29.59259	30.07236	30.26287	30.41019	31.10701	31.88655	32.50959	33.32617	33.50513	33.62140	33.64361	33.75887	33.99132	35.25591	35.92327	37.38766	38.44309	38.86508
25.87130	25.86969	26.42316	27.10973	27.82462	27.83308	27.96434	27.91292	27.60581	27.16031	27.04044	26.77748	26.98721	27.75849	28.41937	29.26295	30.12689	30.15805	30.26200	30.13880	30.13691	30.17796	30.64573	31.01285	30.91380	30.96148	30.90267	30.45897	30.22794	29.83382	29.72146	29.80123	29.99905	30.35250	30.50504	31.18932	31.91352	32.51165	33.32761	33.50662	33.68702	33.83643	33.83428	34.42111	35.04996	35.20568	35.92266	37.38703	38.72265	39.29823
26.22532	26.22370	27.20288	27.87053	28.64750	28.75138	28.63207	27.96185	27.62035	27.24365	26.72062	26.88482	26.98657	27.79244	28.94601	30.22166	30.38270	30.20851	30.26130	30.13811	30.13623	30.71295	31.01414	30.91546	30.77286	30.77086	30.45326	30.20677	29.81397	29.77728	29.77628	30.00034	30.23461	30.42413	31.19101	32.29514	33.50738	33.72843	33.93015	33.91451	33.89919	33.81037	34.22979	34.27660	34.63845	34.91692	35.81987	37.38639	38.72200	39.01447
26.54743	26.57527	27.65350	28.73807	29.36590	29.31992	28.74879	28.03995	27.73286	27.42019	27.43357	27.18016	27.73351	28.79013	29.98539	30.39320	30.38198	30.20780	30.09193	30.13742	30.13555	30.72336	31.01344	30.91477	30.77216	30.47006	30.12979	28.85575	28.88378	29.11855	29.82040	30.05886	30.26782	30.60143	32.34064	33.41057	33.73883	33.96133	33.93062	34.53728	34.52156	34.23132	34.12747	34.17362	34.48723	34.75420	35.82061	37.38574	38.59600	39.01381
26.56097	26.63008	28.01553	29.10462	29.36515	29.29303	28.75415	28.06123	27.76026	27.50246	27.63339	27.68077	28.17167	29.46824	30.19522	30.41316	30.38125	30.12466	30.02416	30.05803	30.14958	30.72267	31.16660	30.99574	30.70842	30.13103	29.94552	28.88497	29.01536	29.16315	29.64280	30.17173	30.53838	32.17257	32.99391	33.44937	33.74107	33.97516	34.58250	34.64845	34.69498	34.62433	34.34264	34.33471	34.60593	35.73887	35.92019	37.56059	38.60685	39.36147
26.63103	26.59151	27.99629	28.97577	29.06544	28.91469	28.09711	27.76168	27.44600	27.50053	27.63271	27.87645	29.03612	29.46753	30.15966	30.38283	30.37640	30.35356	30.08114	30.06555	30.41411	30.72197	30.72007	31.02563	30.85735	30.74170	30.23671	29.74039	29.18942	29.64438	29.94360	30.53583	31.25821	32.33912	33.45118	33.78198	34.97535	34.95535	34.95270	34.69651	34.69478	34.64240	34.70001	34.75405	35.55522	35.85118	36.61598	37.88857	38.76687	39.42188
26.64080	26.83504	28.01833	28.77918	28.97216	28.42759	27.86907	27.45179	27.49572	27.56072	27.65655	27.90336	29.03531	29.36660	30.09340	30.34605	30.29413	30.25659	30.22841	30.20523	30.32260	30.37303	30.06908	30.21272	31.05131	31.04923	31.10661	30.86679	30.23579	30.23903	31.24301	31.25565	32.19118	33.28175	34.12606	34.14521	34.48779	34.97529	35.00092	34.71074	34.65433	34.71180	34.76566	35.23347	35.53982	36.41082	37.03344	37.93128	38.89418	39.16378
26.86593	27.32724	28.56560	29.03551	28.97303	28.44804	27.92607	27.55384	27.56335	27.62500	27.89208	28.88720	29.37748	30.09629	30.26492	30.24021	30.23815	30.21401	30.20717	30.20512	30.05702	29.29821	29.81887	30.16498	30.69169	31.17810	31.43559	31.47553	31.47867	32.46265	32.68517	32.68299	33.18518	34.07425	33.95945	34.12463	34.30316	34.49212	35.00447	35.01432	34.78299	34.77890	35.15921	35.26968	35.54062	36.91696	37.16282	37.93700	38.86751	39.33561
27.32989	27.52850	28.56857	28.56453	28.51427	28.48216	28.05888	28.05541	28.05353	28.54508	28.86275	29.46424	30.09919	30.16183	30.10534	30.14095	29.47055	29.46855	29.50603	29.53887	29.39371	29.43745	29.70468	30.11634	30.66397	31.12512	31.36845	32.24945	32.93596	33.23096	33.51241	33.37205	33.25827	33.25601	33.44825	33.64051	34.12319	34.30170	34.51477	34.99039	35.03249	35.04188	35.17496	35.38635	36.20794	36.79495	37.16364	37.99608	38.93906	40.31286
27.51028	27.52932	28.45448	28.56750	28.56513	28.55289	28.16715	28.16525	28.54782	28.82744	29.37716	29.81166	29.97507	29.96693	29.95159	29.43572	29.40219	29.15702	29.58300	29.67377	29.65892	29.70749	29.99831	30.26259	30.65213	31.02020	31.18875	31.51031	32.13356	32.94717	32.83208	33.02486	33.02260	33.00224	32.21239	31.53259	31.74641	33.03910	34.24664	34.76836	34.97896	35.30397	35.36769	36.02059	36.20876	36.45693	36.92846	38.12721	39.38868	40.34124
28.04926	28.07377	28.45533	28.60100	28.59202	28.20258	28.18565	28.91526	29.39874	29.39674	29.62893	29.59359	29.57685	29.14017	29.11053	29.13619	29.12412	28.87372	29.32961	29.66173	29.77455	30.02358	30.26547	30.89088	30.97369	31.02102	31.19990	31.20075	31.39836	31.89135	32.31182	32.30961	31.71529	31.44853	30.59897	30.75701	31.45969	31.94519	33.26660	34.24517	34.95047	35.28428	35.30244	35.46674	35.80747	36.38197	36.92928	38.53960	39.45968	40.45906
28.42453	28.42259	28.49621	28.51215	28.37317	28.34928	28.94529	29.41969	29.39960	29.59437	29.59648	29.28367	28.98565	28.96429	28.94641	28.93413	28.80965	28.83881	28.87255	29.39114	29.98376	30.27836	30.73544	30.87406	31.01240	30.84730	30.84761	31.02057	31.28806	32.07202	32.12274	31.79218	31.45144	30.69359	30.84607	31.08284	31.97310	32.87219	33.47168	34.24599	35.05783	35.19405	35.27942	35.46755	35.75278	36.22289	37.12966	38.54045	39.46053	39.90113
28.42540	28.42345	28.51494	28.37594	28.37401	28.35011	29.50270	30.02316	29.80941	29.59524	29.28240	28.81908	28.80885	28.94923	28.94724	28.92689	28.92196	28.78452	28.80503	28.82326	29.29758	29.97011	30.27712	30.42164	30.49425	30.58841	30.83645	31.29101	31.77200	31.73752	31.77344	31.43230	30.69642	30.92240	31.08566	32.09774	33.23222	34.65294	35.28131	35.29409	35.32128	35.30605	35.47075	35.63308	35.77388	36.22369	37.10567	37.78976	38.68282	39.79759
28.03560	28.06045	27.95672	28.28393	28.37441	29.50561	30.02612	29.96854	29.79614	29.38456	29.17484	28.70736	28.70539	28.75065	28.90737	28.90539	28.83590	28.69698	28.71024	28.72939	28.82207	29.29433	29.59802	30.11489	30.11283	30.33378	30.49796	30.52319	30.95060	31.28933	31.32528	30.38552	30.61673	30.98765	31.41704	33.23520	34.68451	35.55451	36.25486	36.34806	36.34560	36.32286	36.12445	36.16526	36.17964	36.31142	37.17618	37.89730	38.57055	38.86611
27.29047	27.31538	27.89117	28.21794	29.30713	29.65020	29.84635	29.74880	29.27162	29.14531	28.76825	28.53881	28.43963	28.49512	28.51860	28.56737	28.56539	28.66245	28.67570	28.25470	28.22966	28.67253	28.76840	29.52909	29.88051	30.23484	30.45458	30.44897	29.86284	29.28006	28.96845	29.58966	30.66083	31.05751	32.61937	34.13168	35.55777	36.29200	36.38518	36.38275	36.38028	36.43037	36.41280	36.38421	36.43630	36.88401	37.80216	38.08450	38.78259	39.66514
27.26801	27.26614	27.86893	28.41386	29.25076	29.54042	29.53662	29.20422	28.84825	28.70777	28.54165	28.23399	28.04707	27.69764	27.04083	27.08970	27.38821	27.91677	27.95119	28.03050	28.30598	28.67331	28.74957	29.26969	29.86839	30.15486	30.45539	29.86919	29.22381	28.94656	29.09724	29.60738	30.66159	31.46403	33.70457	34.12506	35.59245	36.33955	36.49541	36.49297	36.49050	36.51938	37.01844	37.15825	37.08242	37.90507	38.03842	38.72978	39.69301	40.24060
27.22422	27.29210	28.07239	28.87263	29.15129	29.16716	29.07304	28.85114	28.52053	28.42279	27.93701	27.22195	27.22007	27.02555	27.07264	27.14524	27.32248	27.81550	27.95073	28.10225	28.32130	28.70352	28.90615	29.73293	29.80804	29.86188	29.80605	29.22660	29.14788	29.13379	29.26007	30.14868	31.14795	32.46796	33.76627	34.04543	34.67620	35.85444	36.47552	36.56802	37.01224	37.18404	37.36643	37.46154	37.82637	37.94790	38.47949	39.84829	40.61909	41.90862
27.68848	28.02858	28.70423	28.72117	28.77369	28.77169	28.60461	28.10157	28.09960	27.44053	27.15326	27.11827	27.14606	27.19314	27.13415	27.18671	27.25907	27.85625	27.96653	28.15679	28.35211	28.92131	29.64729	29.80123	29.81537	29.81329	29.59960	29.43947	29.56570	29.65264	30.14213	31.07460	32.31306	32.64807	33.77996	34.00131	34.74174	35.24847	36.03225	37.08506	37.62352	37.81761	37.90173	37.96589	37.96603	39.17210	39.64295	40.36899	41.56848	42.15767
28.54746	28.40486	28.62153	28.61950	28.45704	27.85396	27.88479	27.78999	27.20157	27.24170	27.23980	27.26563	27.26375	27.28797	27.33221	27.26171	27.72496	27.96923	28.11088	28.33276	28.70702	29.25919	29.80412	30.00661	30.00451	30.02596	29.92242	30.00550	30.42980	30.67455	31.57765	32.31606	32.41624	32.82294	33.79860	34.14997	35.07132	35.26260	36.22036	37.26251	37.88026	38.01265	38.27903	38.91452	39.65818	39.65554	40.35968	41.46593	42.11950	42.15858
28.41079	28.38723	28.44845	28.44643	27.54082	27.20479	27.23987	27.17186	27.24438	27.31934	27.74029	27.69002	27.60738	27.60545	27.67143	27.77332	27.95432	28.05983	28.28169	28.67931	29.24853	29.80441	29.80492	29.85582	29.99269	30.07857	30.16579	30.61660	31.26402	31.87614	31.98898	32.42284	32.81721	33.66017	33.94729	34.69003	35.09425	35.38451	36.38039	37.45735	38.00539	38.50552	38.91799	40.31071	40.58049	40.98193	41.56701	42.18127	42.17599	42.86407
28.42494	28.38811	28.24902	27.71150	27.21424	26.85418	26.86425	26.88064	27.20317	27.66620	27.75317	27.74121	27.64754	27.57489	27.65741	27.77410	27.94149	28.05146	28.33958	28.81311	29.18946	29.80522	29.80839	29.80867	29.85513	30.07936	30.60601	31.19337	31.37639	31.89340	32.68182	33.38863	33.89748	33.91475	34.23660	34.32144	34.97511	35.47034	36.46804	37.49445	38.36272	38.99255	40.07724	40.29538	40.58139	41.14894	42.34336	42.85369	42.92053	43.23495
28.47697	27.86745	27.82161	27.32646	27.06662	27.06300	26.85308	27.14038	27.39342	27.47728	27.63197	27.63001	27.51761	27.53591	27.61842	27.70860	27.76849	27.94032	28.34036	28.83459	28.83256	29.12963	29.15115	29.40197	29.86072	30.14931	30.60680	30.88957	31.34040	32.44271	33.15961	34.00418	34.07959	34.23978	34.28838	34.47986	35.35814	36.10743	37.19194	38.05696	38.95406	39.71355	40.07815	40.13270	40.29357	41.14984	42.08731	42.81950	43.23878	43.61953
27.98083	27.92754	27.52628	27.48778	27.22960	27.21399	27.34772	27.34134	27.39424	27.34536	26.70889	26.59355	27.10883	27.35402	27.48957	27.63527	27.80474	27.92356	28.37663	28.86542	29.12953	29.15099	29.20484	29.51769	29.88895	30.21369	30.52054	30.83445	31.34119	32.51589	33.23732	34.08574	34.24297	34.56676	35.28332	35.43269	35.93487	36.27786	37.63919	38.58138	39.49980	39.82626	40.16412	40.16139	40.33759	41.11163	42.08046	42.21300	43.53967	43.38796
28.14685	27.92839	27.86313	27.74187	27.65350	27.52381	27.33316	27.34216	27.28451	26.67564	26.45825	26.45638	27.10526	27.38760	27.49035	27.80746	28.02838	28.36846	28.97614	29.82037	29.81827	29.50559	29.52055	29.89184	30.21659	30.31441	30.72553	31.06015	31.96175	32.72780	33.43343	34.20472	34.40977	35.31952	35.43597	36.09758	36.18333	36.87638	37.60411	38.58228	38.74012	39.82609	40.05820	40.35683	41.10243	41.85940	42.19458	42.35217	43.45393	43.38892
28.07722	27.86287	27.79630	27.69660	27.69461	27.59451	27.37346	26.69937	26.19748	26.22592	26.43138	26.44718	27.27303	27.38816	27.54120	27.78070	28.09903	28.78980	29.91879	30.31434	30.76955	30.83683	30.83472	30.87544	30.93458	30.99840	31.13709	31.96478	32.73083	33.43658	34.20793	34.41293	35.03859	35.57014	36.26280	36.67201	36.87977	37.46575	38.19387	38.43528	38.67869	38.89374	40.04021	41.15417	41.86319	42.37998	42.35602	43.34525	43.30535	43.16127
27.39413	27.30531	27.44876	27.69744	27.64385	26.76569	26.80034	26.80932	26.75321	26.41602	26.37692	26.76103	27.06347	27.09724	27.37958	27.71582	28.20190	29.13299	30.45788	30.89316	30.92778	31.24518	31.80677	31.89365	31.89142	32.26025	33.00379	33.08128	33.86786	34.19808	34.76928	35.02106	35.56329	35.73241	36.75908	37.01318	38.00466	38.45958	38.39749	38.23684	38.43354	38.71406	39.98443	41.11575	41.97392	42.35981	42.98847	42.95681	42.92939	42.34779
26.88904	26.24415	26.13056	25.54104	25.62273	26.28292	26.81028	26.98791	27.35459	27.31547	26.99517	26.98285	27.00679	27.10868	27.32289	27.66252	28.30541	29.87084	30.83342	31.04747	31.69240	31.93944	31.95057	32.39268	32.73928	33.21583	33.87661	34.34112	34.70318	34.77836	35.02435	35.32163	35.72849	36.83126	37.08538	38.15426	38.67975	38.62006	38.46062	38.47891	38.42908	38.61380	39.58251	40.95631	41.97486	42.76667	42.98944	42.93332	42.60148	41.93415
25.65830	25.34090	24.96339	25.20211	25.62350	26.36185	26.97040	27.26723	27.28794	27.28602	26.98123	26.99662	26.34948	26.54393	27.40462	27.76602	28.42720	30.04033	31.00293	32.22621	33.19671	33.30323	33.27303	33.21299	33.28467	33.99938	34.30382	34.37603	34.78159	34.92755	35.32493	35.73173	36.87154	37.50105	38.22403	38.75192	39.46466	38.83890	38.67531	38.67046	38.77624	38.95378	39.46315	41.04103	41.87623	42.90997	42.93728	42.80038	42.51373	41.82307
24.53623	24.53818	25.12039	25.24141	26.36839	26.80201	27.12216	27.11621	27.06027	26.65381	26.34390	26.33378	26.48017	26.62397	27.49849	28.33895	29.85466	30.63943	32.34867	33.35814	33.77966	34.06881	34.16109	34.40708	34.64240	34.64018	34.69792	34.68303	34.84153	35.25363	35.71320	36.51488	37.50451	38.24358	38.61698	39.53936	39.53672	39.52507	38.89757	38.89541	38.94199	39.30487	40.50697	41.83396	42.14455	42.29330	42.80824	42.52588	41.82684	41.69411
24.59661	24.62748	25.19196	26.05549	26.80860	27.03232	27.12297	27.11318	26.70739	26.49474	26.49991	26.55833	26.67445	27.31490	27.80469	29.21632	30.36665	31.06358	32.34953	33.78587	34.10141	35.10928	35.11245	35.08990	35.00636	34.71456	34.69882	34.75740	34.89943	35.49285	36.08976	36.57895	37.61267	38.61658	39.09208	39.35181	39.55943	39.41026	39.37685	39.34421	39.57916	40.20542	40.60698	41.17719	41.74842	42.00555	41.99160	41.77858	41.76329	41.61927
24.72569	25.12658	25.93472	26.77478	27.03502	27.03313	27.02421	27.00681	26.75867	26.58218	26.64207	26.80761	27.12468	27.39685	27.89840	29.37318	30.95086	31.80839	32.60091	33.85211	34.87901	35.08482	35.11435	35.12553	35.10306	34.96330	34.91163	34.83942	35.06371	35.63055	36.05165	36.58727	37.30854	37.56103	38.61483	39.06277	39.07282	39.36586	39.37777	39.58284	40.15781	40.53473	40.53199	40.52914	40.59088	40.93765	40.87817	41.33094	41.28798	41.10593
25.85304	25.84812	26.14718	26.36870	26.63798	26.66571	26.67074	26.81667	26.86609	26.83566	26.83831	27.12734	27.38933	27.70243	28.61180	30.22527	31.08873	32.30327	32.97060	33.94032	34.88355	34.99850	35.08468	35.30208	35.32281	35.31852	35.32887	35.28388	35.37990	35.69037	36.12598	36.54037	36.90915	37.38448	37.55134	37.62362	38.41404	39.23920	39.34869	40.16158	40.06700	40.06124	40.02084	39.69180	39.88462	40.01511	40.48267	40.56527	40.60128	40.47965
25.80815	25.80626	25.80706	25.86000	25.65391	25.70064	26.17805	26.80452	26.96044	27.16451	27.61002	28.21884	28.34773	28.57610	30.02574	30.70710	31.14261	32.32532	33.55295	34.87008	34.95546	35.04154	35.18115	35.24979	35.50108	36.08492	36.19130	36.28724	36.24515	36.30784	36.33867	36.57981	36.72949	36.84174	36.99772	37.62450	38.41494	39.31467	40.71654	40.03132	40.02848	39.98796	39.26068	39.25790	39.43616	39.81879	39.73649	39.44753	39.24913	39.07940
25.58323	25.58136	25.15770	25.21330	25.55586	25.76929	26.29704	26.84817	27.16718	28.32996	28.60696	29.15866	29.15666	30.15693	30.56244	31.06746	32.27014	33.17765	33.74801	34.95890	35.06005	35.23404	35.31901	35.50451	36.15509	36.71266	36.38612	36.38356	36.44613	36.50970	36.64824	36.64569	36.84517	36.95304	37.32925	38.45486	39.31837	40.64217	40.61291	39.93105	39.84703	39.03776	39.04502	39.10374	39.25602	39.41872	39.64177	39.44820	39.20401	38.96141
24.98579	25.00257	25.09946	25.15506	25.58230	25.84404	26.53044	27.10243	28.03050	28.67945	29.26521	29.70454	30.31563	31.15645	32.07565	32.34702	33.06618	33.75133	33.88562	35.06258	35.23746	35.25119	35.36568	36.15858	36.59063	36.58805	36.60291	36.61521	36.68645	36.75000	36.88852	37.37222	37.81229	38.73673	38.73401	39.43814	39.70406	40.57777	39.91331	39.47422	38.63354	38.65221	38.78817	39.04316	39.25285	39.41961	39.46483	39.39545	39.23097	38.95258
24.63192	24.69999	24.76727	25.18668	25.63902	25.98993	26.80289	28.13887	28.68225	29.26812	30.09226	31.19163	31.94677	32.66143	32.68431	32.84615	33.53825	33.79888	34.01451	35.15668	35.20916	35.30603	35.45944	36.43449	36.59156	36.58898	36.49429	36.43693	36.60178	36.69614	36.88942	37.11566	37.82565	38.73100	39.52098	39.84850	39.94363	39.87044	39.47785	38.65568	38.59929	38.63169	38.77348	38.86434	39.11807	39.26846	39.22565	39.28744	39.18631	39.04182
24.75962	24.76977	25.02399	25.39234	25.74617	26.80560	28.14170	29.45044	30.20282	30.54199	31.09857	31.86153	32.50998	32.66148	32.74333	32.85922	33.47089	33.72736	34.07225	35.08768	35.39057	35.65834	36.56737	36.59512	36.64621	36.58508	36.28046	36.33487	35.85918	36.02417	36.30853	37.05127	37.81656	38.72192	39.85568	40.11864	39.99014	39.87140	39.44363	38.90451	38.67750	38.66164	38.77438	38.93538	39.09100	39.31401	39.36223	39.28833	39.18719	39.04269
25.07748	25.07566	25.32944	25.66544	26.78253	28.12041	29.45342	30.20588	30.54498	30.86138	31.23292	32.11513	32.51090	32.56505	32.76363	32.91791	33.07090	33.72129	34.21668	35.23438	35.64534	36.58949	36.96177	37.74461	37.14682	36.70763	36.46993	35.72427	35.70195	35.71261	36.19357	36.88862	37.65878	38.62799	40.12248	39.99384	39.93903	39.67653	39.07629	38.90543	38.67841	38.71327	38.86034	38.91553	39.31771	39.36583	39.39613	39.25507	39.09789	38.99961
26.65262	26.67699	26.82065	27.23282	27.94564	28.48084	29.52652	30.25462	30.74708	31.33551	32.25626	32.43975	32.59479	32.67925	32.86073	32.97198	33.20698	33.72219	34.27859	35.11274	35.96954	36.90642	37.47244	37.40125	37.14779	36.75229	35.78149	35.67004	35.44979	35.48273	35.98374	37.08559	37.54729	38.42722	39.35130	39.73673	39.68036	39.08004	38.89888	38.64828	38.64550	38.64271	38.60467	38.74696	38.89343	39.10703	39.11827	39.10163	39.01355	37.98201
27.11753	27.12729	27.22258	27.61424	28.29633	29.30661	29.60874	30.23912	30.80584	32.20955	32.39222	32.49008	32.66068	33.21778	33.32517	33.39856	33.60881	34.03183	34.17810	35.30063	35.86628	35.92375	36.85305	36.78956	36.38459	35.99709	35.94752	35.67095	35.63584	35.50335	35.71117	36.58533	36.68597	37.14752	38.24147	39.10685	39.08381	38.67204	38.66925	38.64920	38.64640	38.64361	38.63510	38.55363	38.71754	38.58557	38.06146	37.89727	37.89450	37.10784
27.18510	27.23032	27.61711	28.29924	28.92901	29.40886	29.75398	30.25696	31.38625	32.35438	32.44256	32.62761	32.66160	32.74731	33.35820	33.43822	33.60103	33.87021	34.05644	34.25075	35.29903	35.86465	35.86594	36.41005	36.31730	36.01544	35.89916	35.82076	35.50582	35.47180	35.44159	35.43899	35.48858	35.53332	36.13028	37.14993	37.51992	38.12770	38.65276	38.66751	38.66471	38.66299	38.66034	38.63319	38.54834	38.19371	38.06232	37.92451	37.26975	37.10310
27.84137	27.83932	28.32481	28.93199	29.33801	29.56902	30.24304	30.68596	31.70073	32.41518	32.63520	32.66479	32.75059	32.82391	32.88167	33.29637	33.60195	33.60096	33.63808	33.63576	33.89399	34.61805	35.80433	35.75027	36.30066	36.15226	36.09528	35.84025	35.47518	35.35710	35.26730	35.26470	34.94469	34.36205	34.64642	35.65134	36.51776	37.18909	38.06342	38.66262	38.65982	38.66389	38.66123	38.63408	38.54922	38.43867	38.08783	38.02439	37.41596	37.12738
28.46291	28.46081	29.24780	29.56823	29.59631	30.31466	30.65621	31.22462	31.86213	32.41679	32.71970	32.75379	32.82720	32.88496	33.24776	33.42073	33.60589	33.60186	33.58815	33.42419	33.16366	33.73850	34.51881	35.13775	35.58525	36.13066	36.09346	35.90926	35.64204	35.27080	35.23575	35.01683	34.18447	34.17152	34.29160	34.64473	35.64975	36.44319	37.18705	38.05741	38.55898	38.55932	38.63779	38.59778	38.52869	38.43955	38.25449	38.15277	37.42808	37.13249
29.35071	29.34855	29.78893	29.90034	30.77355	31.02293	31.13507	31.61611	32.34600	32.48311	32.76695	32.89392	32.89164	33.21279	33.39688	33.67791	33.72868	33.66045	33.58905	33.42508	33.40666	33.41480	33.94567	34.27860	35.27794	35.48106	35.86325	35.58476	35.36488	35.13279	34.94501	34.11242	34.07954	33.77185	33.81223	33.97370	34.35889	34.68354	35.97009	37.13466	37.79630	38.14102	38.32975	38.31906	38.49260	38.33402	38.25537	38.20617	37.44599	36.74860
30.66453	30.66226	31.07867	31.30546	31.30317	31.30098	31.52876	32.34929	32.55948	32.92091	33.02487	33.08246	33.35418	33.62788	33.66372	33.67882	33.77848	33.99196	34.22396	34.14208	33.38861	33.68081	33.61943	33.87204	33.81163	34.84425	34.84177	34.52128	34.51870	33.99762	33.99509	33.26150	33.10274	33.11945	33.15073	33.18314	33.36609	34.47816	34.73593	35.94006	37.04002	37.72376	38.06324	38.01267	38.20150	38.30289	38.25895	37.86694	37.17955	36.90068
31.61244	31.61010	31.95650	31.98659	31.98424	32.28922	32.37917	32.45941	32.59529	32.67971	33.08579	33.56450	34.71697	34.68206	34.22506	33.74513	33.75557	33.97103	34.18997	34.35647	34.22452	34.13270	33.64942	33.43676	32.94347	32.68237	32.10867	32.10627	32.75607	32.75811	32.68405	32.70077	32.70107	32.70213	32.79757	32.90979	33.32766	33.60320	34.56927	35.70452	36.20364	37.06097	37.65419	37.94570	37.77317	37.99557	37.87286	37.79614	37.18039	37.10737
31.62688	31.95970	32.27763	32.76703	32.76462	32.72540	32.92657	32.96490	32.57863	32.87559	33.35437	33.61027	33.60793	34.17379	34.20618	33.71502	33.71257	33.84195	34.11182	34.20330	34.13617	33.73403	33.45496	33.03105	32.69025	32.11179	31.56074	31.55838	31.59433	31.85183	31.92325	32.05038	32.34262	32.70295	32.85309	32.95183	33.43326	33.52489	34.47746	35.11170	35.46292	35.98003	36.88301	37.32281	37.71432	37.71154	37.70889	37.18395	37.09398	37.40892
32.10053	32.21417	32.67719	32.88727	33.42360	33.74850	33.69250	33.64925	33.26595	33.07696	33.15035	33.35284	33.33383	32.76203	33.49065	33.71594	33.87186	34.03465	34.11275	33.94254	33.77317	33.27232	32.87968	32.66613	32.14660	32.11264	31.56304	31.55921	31.55684	31.62295	31.69742	31.95062	32.36628	32.84721	33.51693	33.61561	33.65728	33.87640	34.47829	35.07193	35.10993	35.06672	35.24512	35.35745	35.81910	36.29624	37.02666	37.09618	37.33456	37.46677
32.04712	32.09911	32.60979	32.84844	33.04930	33.61422	33.82455	33.59077	33.48449	33.01505	33.07545	32.23389	32.13559	32.55946	32.80128	33.87526	34.20989	34.61869	34.48705	33.94346	33.72894	33.57774	32.72453	32.37455	32.14745	32.14504	31.78163	31.56150	31.65037	31.65640	31.71128	32.34327	32.77777	33.43278	33.61129	33.75908	33.98836	34.48240	34.87001	35.24229	35.18176	35.16720	35.24595	35.35826	35.81991	36.20220	36.63512	37.17861	37.43390	37.93246
31.83324	31.85196	32.02380	32.24547	32.32710	33.04795	33.58410	33.59174	33.48545	33.01600	32.09759	31.94857	32.10039	32.60837	32.78613	34.00319	34.62221	35.06014	34.88969	34.52697	34.40339	33.54234	33.09817	32.28750	32.14831	31.81628	31.87975	31.87736	31.93421	32.23916	32.67558	32.73666	32.78585	33.21458	33.53376	33.87255	34.30833	34.52094	35.33663	36.09496	36.23952	36.23685	36.05855	36.00832	36.20570	36.63851	36.71932	37.24820	37.77484	38.14470
31.49174	31.50460	31.45044	31.69701	32.02994	33.04890	33.61367	33.71450	33.59019	33.01696	32.82111	32.26199	32.39027	32.57166	32.98489	33.70388	34.30872	34.44561	34.53038	34.43893	33.83635	33.06292	32.45419	32.02473	31.67528	31.73781	31.81485	31.91525	32.24818	32.91106	32.90858	32.68845	32.73516	32.80475	33.40691	33.85306	34.30397	34.99561	36.09831	36.35619	36.58800	36.67995	37.05008	36.95514	37.00521	37.00248	37.25179	37.68964	37.96987	38.75381
31.39573	31.31809	30.99706	31.31028	31.89924	32.02864	33.04740	33.53513	33.52631	33.10536	32.92818	32.81956	32.59263	32.62086	32.88729	33.59684	33.63772	33.52855	33.15501	32.91877	32.83683	32.37315	31.64292	31.50183	31.60827	31.65310	31.65673	31.86496	31.96609	32.19458	32.32097	32.45118	32.29293	32.40150	32.80890	33.85771	34.27663	35.08783	36.29353	36.43827	36.58886	37.03004	37.51638	38.64017	38.79310	38.79022	39.33614	39.33883	39.00170	39.00415
31.42338	31.30131	31.02012	31.01778	31.35153	31.65058	31.72771	32.75606	33.06704	33.00884	32.89955	32.73391	32.44518	32.47014	32.46767	32.70029	32.70430	32.70072	32.58204	31.97482	31.92471	31.53552	31.32841	31.30536	31.06142	31.09800	31.33291	31.45451	31.65584	31.65550	30.79692	30.98218	31.14746	32.09832	32.64702	32.94445	34.27746	35.08867	35.77328	36.35137	36.54463	37.39549	37.78841	38.64241	38.82825	39.56907	39.67042	39.66747	39.52950	39.62672
31.67752	31.52368	31.30002	31.20601	31.27570	31.31043	31.38013	31.89273	32.48859	32.59033	32.53087	32.36011	31.70880	31.70638	31.76073	31.76288	31.72392	31.80158	31.73387	31.70680	31.16431	31.11663	31.11438	30.93344	30.41990	30.36283	30.37479	30.37248	30.35274	30.41127	30.57067	30.68370	31.19209	31.63802	32.49353	33.02705	34.43490	35.20003	35.47403	36.29566	36.69614	37.49990	37.74759	38.62745	39.50597	39.53951	40.13664	40.13364	40.26590	40.26743
33.38922	32.61035	32.45273	31.48712	31.31354	31.38339	31.38103	31.89364	32.38481	32.59127	32.53181	32.04992	31.88321	31.63941	31.63697	31.46374	31.46134	31.25746	31.23025	31.27855	31.16517	31.15122	30.94147	30.23101	29.36910	29.43085	29.92267	30.23119	30.44537	30.57376	30.68680	30.90647	31.62425	32.49675	33.04091	34.46381	35.20350	35.45205	36.31979	36.34771	37.42698	37.46186	37.54352	38.03352	38.14950	39.11332	39.41816	40.13453	40.13154	40.13306
33.65150	32.63170	32.55807	32.01940	31.62618	31.63813	31.89695	32.53254	32.85930	32.78127	32.72179	32.37363	31.84039	31.64031	31.03768	31.03545	31.12006	31.22635	31.18064	31.31038	31.25394	31.03660	30.23417	29.93503	29.71941	29.99458	30.27727	30.54011	31.13348	31.19632	31.24423	31.94389	32.79128	33.13759	34.14216	35.05009	35.53218	36.44822	36.47596	37.45120	37.46557	37.60825	37.91475	37.96336	37.81034	37.99960	38.14157	38.43327	39.28245	39.44636
33.55672	32.61985	31.94993	31.93421	32.00465	32.06024	33.12950	33.14785	33.10907	33.06145	33.00194	32.47423	32.18153	31.52470	30.87693	30.87468	30.90907	30.99365	31.14691	31.14467	31.12015	30.79645	30.34074	30.27655	30.35864	30.57636	30.60616	31.19935	31.52542	31.71463	31.91328	32.53197	32.72585	33.11228	34.13014	35.05093	36.20081	36.49240	37.59173	37.84005	37.78980	38.09210	37.91565	37.80514	37.74610	37.74320	37.19868	37.16175	38.05122	39.11849
32.60712	32.42706	31.82518	31.89449	31.89206	31.88979	32.57100	33.02528	33.09876	33.08134	33.02791	32.62349	32.18246	31.36398	30.89185	30.72763	30.84511	30.44900	30.23817	30.26037	30.76309	30.76071	30.37402	30.35988	30.72443	31.29860	31.63865	31.66821	31.70167	31.83105	32.19300	32.26046	32.42703	32.62940	33.11510	34.52311	35.91728	36.48088	37.59262	37.84095	37.97588	38.15477	38.03441	37.80603	37.74699	37.20617	36.92988	36.35948	37.33130	38.22127
32.37291	31.92214	31.68933	31.64706	31.66573	31.74772	32.13286	32.47509	32.91478	32.98806	32.95447	32.87600	32.40302	31.62825	30.75525	30.67151	30.26753	29.94417	29.26823	30.14127	30.37025	30.54114	30.51632	30.90088	31.27505	31.29829	31.58638	31.63704	31.66658	31.70021	31.82942	32.03326	32.13608	32.33847	32.61751	33.42462	34.52153	35.91542	36.47899	37.44291	37.83897	38.15566	38.13828	38.46151	37.82540	37.35241	36.26435	36.41150	36.55928	38.13823
31.92557	31.63622	31.36081	31.00647	31.02065	31.32394	31.61115	32.08371	32.34596	32.68161	32.81552	32.65896	32.21754	31.49169	30.74462	29.63630	29.28387	28.58567	28.85179	29.30523	30.17153	30.56569	30.93506	31.27508	31.20017	31.19991	30.82833	30.35466	30.46786	30.95866	31.46408	31.56285	31.71535	31.86448	32.50673	33.15550	34.08993	34.79860	35.86132	36.47031	37.37470	37.98298	38.09681	38.04903	37.43704	36.26775	36.11932	36.32804	36.56009	38.10301
32.05832	32.03824	31.63489	31.31299	31.03781	31.01360	30.97051	30.96811	31.02028	31.44465	32.06326	31.89240	31.61713	30.74794	29.63868	29.25305	28.43973	28.51642	28.58424	28.85052	29.66935	30.73472	30.78752	31.12539	31.03590	30.73000	29.85024	29.11998	29.97368	30.57613	31.28475	31.62414	31.84761	32.50258	33.06442	33.91570	34.11508	34.83863	35.72724	36.34972	37.31947	37.95504	37.91156	37.54018	37.34878	36.55251	36.56214	36.55936	37.71487	38.20999
32.77889	32.20145	32.10385	31.77806	31.27659	30.94841	30.90205	30.88855	30.80044	30.55953	30.54562	30.45622	30.03552	29.59090	29.40649	28.71855	28.44641	28.47066	28.51498	29.18950	29.43192	29.41112	30.46987	30.38043	29.84012	29.05836	28.75480	28.70822	29.28059	30.15770	31.35735	31.74942	32.54312	33.17461	33.80336	33.88459	34.05450	34.79530	35.69721	36.34652	37.27798	37.93707	37.89359	37.89067	37.69885	37.61317	37.71080	37.71856	38.21355	38.58722
33.07427	33.02497	32.91408	32.81189	32.61623	31.62983	30.79185	30.72744	30.31501	29.94536	29.92998	29.79318	29.48988	29.44950	29.12774	28.71937	28.44721	28.42838	28.42614	28.36752	28.70989	28.70762	28.37385	28.37683	28.65175	28.75765	28.68092	28.81231	29.37512	30.25572	31.47131	32.58387	33.17796	33.80206	33.80419	33.88540	34.00957	34.75940	35.67043	36.23809	37.13712	37.64630	37.81718	37.82890	38.00716	37.61402	37.71164	38.33654	38.63772	38.85481
33.02852	32.98117	32.86702	32.72983	32.50285	31.73217	30.67120	30.13301	29.80445	29.36181	29.38902	29.44864	29.35241	29.36943	29.07789	28.70017	27.95882	28.08196	28.11289	28.24152	28.21230	28.24377	27.97224	27.90006	27.89997	28.04272	28.80787	29.09082	30.11502	31.36155	32.20792	33.11775	33.43863	33.75401	33.80029	33.88172	33.91576	34.83711	35.98798	36.32607	36.41050	36.75925	37.25350	37.51423	36.92624	37.10459	37.61220	38.23711	38.63858	38.86446
32.82022	32.75135	32.69700	32.53891	32.40196	31.61157	30.55842	29.75739	28.88324	28.56825	28.51140	29.13264	29.24637	29.03081	28.62154	27.55574	27.55444	27.88996	27.93151	28.02678	28.01976	27.67698	27.12842	27.17762	27.39219	28.08457	28.80862	30.07286	31.13089	31.91625	32.13998	33.07352	33.36152	33.57336	33.74524	33.79850	34.26033	34.93537	35.24973	35.78146	35.75047	35.69585	35.32288	34.93840	34.83493	35.67282	36.74812	37.58221	38.25244	38.50303
32.82122	32.75234	32.65950	32.47731	32.22393	31.29852	30.12970	28.76180	28.11530	28.09299	28.05964	28.12477	28.22772	27.44573	26.78411	26.78301	27.33841	27.47146	27.68898	27.68695	27.68475	27.00287	26.67488	27.36589	27.42729	28.27190	29.27248	30.07364	31.15779	31.91685	32.11547	32.53404	32.99048	33.26957	33.38847	33.56149	33.59911	34.05798	34.73297	34.69784	34.12413	34.10550	34.17218	34.22269	34.73093	34.99059	35.77763	36.68029	37.63437	38.02377
33.16445	33.09837	32.66049	32.47797	31.64268	31.06689	30.06733	28.65719	28.06767	27.65949	26.71576	25.84878	25.34951	25.21755	25.94594	26.62260	27.34223	27.69198	27.68976	27.45180	26.91439	26.62620	26.67561	27.36662	28.11927	29.19964	29.32924	30.07441	31.09919	31.80016	32.31947	32.49264	32.61516	32.98396	33.02203	33.05947	32.63040	32.62786	32.77768	33.27595	33.46792	33.67131	33.99601	34.11093	34.52142	35.00512	35.77844	36.68112	37.28144	37.48822
33.37570	33.25759	32.64952	32.30887	31.68691	31.12763	30.67182	29.21114	28.11699	27.30190	25.85161	25.19716	25.26303	25.44962	26.23246	26.70469	27.99447	27.86586	27.69053	27.55136	26.91513	26.62692	26.72396	26.86174	28.13843	28.38686	29.38700	30.08715	31.09999	31.75659	32.05147	32.20287	32.31543	32.35034	32.38784	32.57648	32.90493	32.90239	33.09969	33.69612	33.77538	33.99925	34.11439	34.41087	34.94009	35.17994	36.17216	37.19018	37.24765	37.56230
33.31802	32.65290	32.41725	32.22462	31.58208	30.77548	30.08417	29.29399	28.37205	27.63868	27.34359	26.21869	26.23730	26.23526	26.72151	28.07881	28.75558	28.77931	28.51646	28.18150	27.64128	27.10406	26.86457	26.98863	28.22619	28.54075	29.62743	30.39167	31.51658	31.82959	31.95742	31.96360	32.05614	32.10550	32.10884	32.65982	33.02377	33.62221	34.65723	34.87215	35.56432	35.47884	35.41681	35.14014	35.23565	36.10934	36.58726	37.27620	37.74391	37.66615
31.89468	31.71364	31.79422	31.41293	30.62204	30.08751	29.39532	28.38495	28.02692	27.64765	27.63391	27.70239	27.98811	28.35307	28.51754	28.75738	28.75640	28.75409	28.61905	28.36108	28.38144	27.87867	28.00282	28.48977	29.34068	29.67016	30.86937	31.53010	32.69933	32.83405	31.84749	31.84495	31.64558	31.76059	31.90432	32.48128	33.45574	34.38733	34.95701	35.75992	36.21019	36.61448	36.61186	36.70723	36.16242	36.52917	37.22338	37.77877	38.07475	38.05555
31.48843	31.42175	30.57077	29.09761	28.94270	28.45062	27.98148	28.03000	27.58047	27.62299	27.70539	27.70318	28.18497	28.51608	28.76032	28.75819	28.85182	28.61351	28.61122	28.61154	28.61600	28.48284	28.36921	28.91574	29.46265	30.81606	31.44462	31.72839	31.70660	31.75946	31.67773	31.15179	30.72083	30.83610	31.08213	31.83274	32.46646	33.45393	34.38546	35.62000	36.26873	36.70885	36.71096	37.01257	37.02341	37.15253	37.70822	37.78999	38.02737	37.98901
29.77789	29.64047	29.05676	28.15443	27.36804	26.38243	26.46596	26.42752	26.31451	26.39761	27.57546	27.70398	28.22001	28.70739	28.80540	28.85492	28.67880	28.67651	28.63202	29.09597	28.67463	28.54752	28.61941	28.91651	29.74203	30.30687	30.81463	31.44297	31.39201	31.29245	30.46621	30.41893	30.27395	30.27152	29.98577	30.13786	31.24726	32.01696	33.35632	34.26686	35.65680	36.48687	37.03301	37.36376	38.06287	38.05990	37.76700	37.74261	37.58890	37.81656
28.54830	28.53445	28.19654	27.18575	25.96814	25.46621	25.61091	25.75782	26.30138	26.41229	27.57625	28.30250	28.71225	28.88528	28.92823	28.99286	28.83076	28.80041	29.23505	29.43794	29.43559	28.81951	28.99267	29.79979	30.21279	30.30918	30.83566	31.46401	31.49812	31.36876	31.20221	30.64660	30.31390	29.87840	29.23830	28.89562	30.12000	30.73814	32.22000	33.56337	34.54317	35.92070	37.47211	38.17423	38.15343	38.13039	38.01587	37.62786	37.53161	37.37815
26.80293	26.80076	26.05577	25.98996	26.01678	25.85592	25.65950	25.76988	26.31606	27.16886	27.99796	28.66207	28.88843	28.88785	29.07106	28.79273	28.80350	28.78815	29.57068	29.73225	29.77923	29.51755	29.58915	29.87749	30.20771	31.19294	31.46732	31.46483	31.55811	31.49663	31.61608	31.20050	30.62302	29.98969	29.86927	30.11995	30.41877	30.94366	32.42937	33.82076	34.98199	36.66247	38.27433	38.32180	38.24173	38.15131	38.09920	37.87671	37.47277	36.78014
25.48620	25.48416	25.96698	26.16576	26.17105	26.21021	26.31902	26.41322	26.93689	27.15856	28.35206	28.92079	28.97192	28.90434	28.66757	28.56336	28.79125	29.31706	29.58759	29.70426	29.73603	29.58055	29.87740	30.14957	31.71667	31.73874	31.50034	31.53352	31.53100	31.73660	31.95390	32.00914	31.77384	31.24306	31.07728	31.24333	31.45576	32.48175	33.82390	34.98732	36.80745	38.72290	39.58310	39.48219	39.30741	39.11825	38.77014	38.04245	37.41300	36.76114
25.59415	25.59211	26.13429	26.35068	26.93786	27.57247	27.69007	27.12518	27.21938	28.39214	29.53250	28.93229	28.97275	28.60958	28.22567	28.57616	28.79225	29.46206	29.81815	29.81600	29.79904	29.93674	30.61285	31.72006	31.82105	31.88053	31.92280	31.66312	31.83893	32.05939	32.66674	32.95356	33.09248	34.33254	34.69744	34.83189	35.24753	36.07509	36.86912	37.67863	38.59030	39.58685	39.68124	39.48410	39.39353	39.06687	38.61931	37.91645	37.39650	36.46470
26.74144	26.74864	26.78754	27.56659	28.11146	28.49981	28.47058	28.62485	30.05311	30.51929	29.91118	29.60465	28.94626	28.70542	28.65104	28.95431	29.49350	29.85789	29.99085	30.72985	31.50776	31.50521	31.81342	31.82445	31.93087	31.94554	31.99334	32.33794	32.38309	33.23523	33.80093	33.84848	34.30071	35.18459	36.05788	37.08612	37.57417	37.77784	37.72548	37.72276	37.90402	38.44373	39.28641	39.37214	39.05825	38.66224	38.00556	37.45982	36.40015	36.13344
27.19141	27.18923	27.62967	28.18257	28.85271	28.86538	29.42874	30.80186	31.77177	31.64300	30.61164	30.11638	29.78054	29.19091	29.27054	29.68157	29.87351	30.32899	31.39529	31.33492	31.37588	31.52259	31.65079	31.82072	31.95521	32.04266	32.43074	32.45520	33.24298	33.69453	34.23741	34.27926	35.48201	36.05735	36.66283	37.08104	37.51247	37.74181	37.72639	37.38766	37.23516	37.42142	37.41872	37.76226	37.87698	37.79307	36.94005	36.64030	36.40665	35.97606
28.27766	28.27539	28.72669	28.94893	28.88752	30.02122	31.86787	32.62612	32.05653	31.76294	31.23817	30.66634	30.03316	29.92573	29.97006	30.10509	30.57608	31.35260	31.35005	31.37928	30.90062	31.01121	31.20185	31.54441	31.95623	32.46608	32.55228	33.25009	33.69491	34.09346	34.82394	35.44696	35.86198	36.26591	36.66959	37.17632	37.81537	37.74273	37.67143	37.57329	37.36707	37.21615	37.21345	37.21045	37.17456	36.89539	36.57109	36.52757	36.25335	35.82813
30.06777	30.06536	30.21519	30.18298	31.28731	32.15756	32.64735	32.61444	32.52461	31.74387	31.23908	30.66227	30.01989	30.01747	29.97790	30.11586	30.57693	30.57445	30.92125	30.91899	31.01454	31.20493	31.54912	31.81754	32.16717	32.61957	33.32204	34.52238	34.69831	34.97763	35.13030	35.36384	35.80138	36.16500	36.57758	37.12785	37.17453	37.81324	37.74059	37.59267	37.46969	37.21703	37.08518	37.05627	36.95144	36.65588	36.53138	36.27671	35.47098	35.03486
30.41578	30.41487	31.00222	32.14882	32.21047	32.74100	32.63264	32.53845	32.48753	31.54696	30.70364	30.37338	29.77032	29.76790	29.90932	29.97652	30.04868	30.16474	30.37049	31.08381	31.24372	31.66055	31.79794	32.17057	32.69421	33.88778	34.56836	34.70201	34.98109	34.97852	35.00914	35.24018	35.39949	35.77712	36.14564	36.52080	37.02008	37.03579	37.64979	37.64707	37.39439	37.36794	37.34024	37.13674	37.00818	36.73896	36.56262	35.51003	35.10918	34.84482
30.59846	30.59752	31.56128	32.11856	32.46335	32.68466	32.53045	32.48973	31.67595	30.70770	30.51030	29.68039	29.61175	29.60934	29.67549	29.80549	29.92094	30.18493	30.51594	31.20706	31.66010	31.74163	32.04951	32.96664	34.18872	34.44546	34.71762	35.34553	35.33500	35.01712	35.02020	35.21928	35.25222	35.49333	35.55691	35.80951	36.04605	36.19048	36.18759	37.53322	37.75598	37.70866	37.75851	37.71828	37.59019	37.00605	36.67762	36.20944	35.15929	34.84561
30.58113	30.91167	31.56288	32.46761	32.76577	32.68563	32.51229	32.43213	31.44473	30.65532	29.95768	29.69460	29.77392	29.86805	29.93204	29.92983	30.06341	30.51924	31.12328	31.28877	31.97516	31.99322	33.66000	34.15524	34.42075	34.69476	34.90310	35.25632	35.27890	35.10631	35.11407	35.32578	35.57115	35.62777	35.68255	35.90160	36.19423	36.37131	37.44927	37.98495	38.45617	38.35035	38.54454	38.50243	38.41891	37.79492	36.94852	36.59322	36.07259	35.02626
30.97813	31.51500	32.46495	32.76377	32.69493	32.59140	32.51326	32.42903	31.47654	30.69492	29.99616	29.85966	30.00072	30.20990	30.36450	31.13858	31.54485	31.58989	31.70017	32.08676	32.90241	34.05445	34.48648	34.57484	34.59724	34.72329	34.91706	35.28267	35.36081	35.34456	35.34173	35.58003	35.82972	36.26698	36.41462	36.65948	37.07062	37.45313	38.09331	38.64106	38.45708	39.61546	39.39322	38.67690	38.46478	37.68336	36.88432	36.57310	36.05584	35.02705
31.35552	31.62191	32.32574	32.62456	32.57253	32.55452	32.55181	32.02018	31.25952	30.66948	30.38177	30.47190	30.58778	31.05278	31.37645	32.28568	32.28580	32.28315	32.36464	32.56837	32.89490	34.21387	34.48740	34.52465	34.67385	34.72419	35.26346	35.28358	35.30705	35.39835	35.58381	35.81337	36.54235	36.59324	36.70752	36.89418	37.77660	38.15028	39.16307	39.66714	39.81616	39.69712	39.26531	38.75048	38.23994	37.18863	36.73944	36.05961	35.23609	34.96403
31.51268	31.51007	31.84426	31.87443	31.71754	31.71451	31.71188	31.68127	31.48173	31.48904	30.97583	30.97330	31.80667	32.57391	32.44350	32.21237	32.15102	32.14836	32.21701	32.35119	32.79921	33.81940	34.31261	34.48549	34.57943	34.70393	35.22835	35.29350	35.31358	35.33732	35.57367	35.76777	36.13359	36.54032	36.63184	37.21666	37.77245	38.11279	39.11444	39.33693	39.50391	39.30108	39.07048	38.53672	37.23475	36.65855	35.45455	35.23978	34.96743	34.33532
31.51365	31.54712	31.45626	31.49146	31.83673	31.89065	31.90889	32.01823	31.92195	31.86090	32.47686	32.47419	32.57642	32.52570	32.33938	32.15045	32.14780	32.14381	31.54465	31.61125	32.05230	32.64125	33.67646	33.97774	34.02364	34.56491	34.62256	35.22641	35.28251	35.08482	35.44029	35.72306	36.13448	36.54121	37.00304	37.09278	37.55454	37.79398	37.75099	38.73413	38.98077	38.73336	38.44411	37.02056	35.53692	34.67405	33.71674	33.77138	33.81451	33.81971
30.91806	31.27191	31.49503	31.63775	31.92781	32.44448	32.52807	32.65781	32.79981	33.12003	32.72381	32.60480	32.48036	32.31704	32.06985	32.07939	32.08216	31.22789	31.03937	31.03794	31.32524	31.39717	31.49097	32.01119	32.70224	33.58601	33.70769	34.06018	34.40667	35.13096	35.29399	35.91964	36.74076	37.18669	37.09672	37.38998	37.54734	37.78678	37.65036	37.47034	37.19289	36.80679	36.74246	35.57881	34.52171	33.23396	33.23146	33.08694	31.67646	31.54148
30.99311	31.15018	31.50484	31.63870	32.37745	32.47021	32.46751	32.52635	32.65607	32.72744	32.60844	32.48374	32.39499	32.17097	31.84084	30.78081	30.37990	30.44803	30.44637	30.46079	31.04550	31.32349	31.39570	31.74867	32.12490	32.84266	33.41784	34.06106	34.40754	35.22214	35.92344	37.06376	37.61715	38.47288	38.67312	38.52055	38.70620	38.54863	37.63752	37.47124	36.98882	36.79461	36.04372	34.71799	33.76235	33.32830	33.12049	32.29024	31.85455	31.67482
31.51883	31.54534	31.52649	31.67225	32.15790	32.16093	32.15826	32.46579	32.40809	32.35349	32.13513	32.11874	32.08022	31.63227	30.77335	30.48317	30.36879	30.40474	30.34156	30.44496	31.04634	31.31564	31.37132	31.39393	32.07073	32.25541	32.91667	33.42769	34.33875	35.34731	36.08772	37.00681	38.16181	38.63780	38.64917	38.61299	38.54865	38.54956	38.36643	38.14289	36.98476	36.64680	35.29361	34.23258	33.78033	33.43529	33.31134	32.55700	32.20998	31.99868
31.83630	31.58389	31.66845	31.73817	32.18472	32.18231	32.27280	32.41174	32.31644	32.13874	32.12237	31.54981	31.48112	30.75441	30.63396	30.36150	30.36964	30.30079	30.30021	30.44579	30.98378	31.10108	31.32938	31.39477	31.52271	31.98607	32.22362	32.74608	33.42579	34.38235	35.32215	36.28990	36.89454	37.80769	38.11397	38.26484	38.44197	38.50609	38.34863	38.14382	36.72721	36.37716	35.26509	33.90152	33.66525	33.42323	33.31451	32.56014	32.00179	31.99940
31.64143	31.62845	31.68714	32.12357	32.24721	32.24480	32.16486	32.02352	31.96779	31.95492	31.41840	31.46073	30.60931	30.61502	30.05312	29.61715	29.65318	30.00248	30.34605	30.44858	30.63233	31.14258	31.37437	31.37174	31.41190	31.66751	31.79343	31.88477	32.49014	33.30893	34.09439	35.12620	36.13342	36.73774	37.64747	37.74320	37.38457	37.38149	37.22412	37.03761	36.73599	36.34867	34.89809	33.68453	33.45529	32.82247	32.61105	32.23257	32.24256	32.30087
31.64240	31.63976	32.04008	32.08563	32.08296	32.06646	31.93748	31.72463	31.37816	31.37371	30.81226	29.56836	28.87608	29.46734	29.63543	29.65776	30.06757	30.11484	30.50049	30.75836	31.27222	31.59324	31.62876	31.62613	31.84320	31.85122	31.88821	32.03504	32.64069	32.93674	33.39622	34.09244	35.12447	35.75069	35.74772	35.89196	36.76528	37.20306	37.04147	37.42684	36.80657	36.30754	34.86935	33.68340	32.90131	32.94595	32.66115	32.66214	32.65946	33.30180
31.59165	31.58900	31.62790	31.62523	31.47767	31.23376	31.02095	30.99854	30.87828	29.87527	29.46239	28.99362	29.05123	29.63403	29.82952	30.58772	30.63977	30.68151	31.40076	31.45889	31.62154	31.65020	32.02701	32.58010	32.66754	33.03866	33.27753	33.26473	33.25884	33.50138	34.17636	34.77554	35.45520	35.75158	35.76206	36.14548	36.21834	36.53048	36.80899	36.81057	36.39853	35.30375	34.57960	33.71009	32.94944	32.74954	32.64819	32.64547	33.30505	33.47360
30.99826	31.04889	31.05920	30.99898	30.94510	30.95117	30.84900	30.83203	29.80409	29.41245	28.99060	29.06012	29.41163	30.67019	31.52108	31.91237	31.90973	31.90706	32.18126	32.64529	32.71673	32.71397	32.52760	32.57705	32.62041	33.15163	33.39928	33.56768	34.15916	35.21400	35.81249	36.31066	36.17714	36.35400	36.31793	36.21155	36.02749	35.71788	35.68244	35.50942	35.32173	34.76449	34.58043	33.74700	32.96804	32.96219	32.95972	33.27767	33.25881	33.21843
30.99920	30.97379	30.94731	30.91316	30.82631	30.82397	30.73962	29.87506	29.41553	29.40136	29.23664	29.37242	30.19964	31.52462	31.83501	32.16311	32.87591	32.83531	32.82645	32.88220	32.84855	32.71486	32.49715	32.05193	31.65389	32.40072	33.40014	34.03777	35.14522	36.10493	36.54626	37.68645	37.52076	37.42577	36.47699	36.19957	35.90161	35.67057	35.49670	35.42653	34.95885	34.73374	33.98069	33.19720	32.97294	32.96607	33.36541	33.54733	33.25957	33.24552
30.97733	30.88869	30.91673	30.91409	30.82724	30.49035	30.11623	29.90388	29.88461	29.51154	29.58905	30.15166	30.48259	31.47677	31.83590	32.38700	32.83226	32.83013	32.83344	32.84882	32.84604	32.77763	32.75657	32.58639	32.22680	32.40156	33.50857	34.06474	35.14609	36.31660	37.94517	38.58263	38.79034	37.82347	37.32154	36.18701	35.97435	35.81524	35.52324	35.02729	34.22856	33.98547	33.98150	33.57215	33.43697	33.36869	33.81508	33.59238	33.48240	33.24627
30.88464	30.86681	30.80383	30.77014	30.46750	30.18224	29.87684	29.88802	30.19281	30.39631	30.46591	30.43465	30.48345	30.51340	31.83397	32.38792	32.81491	32.89712	32.85386	33.03964	33.05141	33.16424	33.63599	33.63677	33.73140	33.65427	33.91965	34.49374	35.14585	36.81828	38.31964	39.04035	38.79132	38.37660	37.30874	36.12666	35.97367	35.52713	35.05642	34.23228	34.22938	34.13287	33.96772	33.70334	33.37226	33.32203	33.45469	33.43747	33.46032	32.81581
30.88558	30.86775	30.79915	30.54224	30.35017	30.36198	30.18513	30.19626	30.20151	30.43349	30.59220	30.64764	30.51093	31.22095	31.93970	32.49979	32.63592	32.74254	32.88873	33.13183	33.37057	34.28863	34.52174	34.54066	34.56836	34.75047	34.89894	35.05148	36.47623	36.60059	37.84980	38.03101	38.50891	37.39233	36.77185	36.05377	35.43141	35.06008	34.09700	34.16514	34.21401	33.97105	33.73767	33.40590	33.32582	33.28529	33.41304	33.41018	32.78968	32.46173
30.95432	30.92127	30.86634	30.83264	30.62140	30.39440	30.19971	30.19715	30.26298	30.48045	30.62959	30.64851	31.17205	31.67229	32.16573	32.58195	32.69377	32.77742	33.01662	33.39543	34.35457	35.24412	35.47290	35.52575	35.68000	35.76592	35.76330	36.60828	36.60422	37.52245	37.67469	37.61589	37.47117	36.95435	36.15232	35.48630	35.06396	34.10075	33.42388	33.00843	32.79310	33.06282	33.38709	33.40668	33.51100	33.46572	33.33549	32.87111	32.37550	32.39544
31.59731	31.52488	31.52160	30.94674	30.81847	30.42159	30.26707	30.26450	30.75823	30.48134	30.57026	30.73589	31.17229	32.07640	32.24467	32.59395	32.77839	32.80149	33.09917	34.31744	34.95473	35.24506	35.47383	35.75796	36.25664	36.27438	36.84294	37.16419	38.12694	38.07001	37.83518	37.58622	37.04192	36.33330	35.66467	35.48719	35.06570	34.10246	33.45927	33.01184	32.89214	33.10278	33.41399	33.71656	33.48764	33.38818	33.03421	32.36321	31.92003	31.34018
32.37911	32.18978	31.96924	31.22425	31.14082	30.86876	30.85285	30.83567	30.83302	30.85458	30.92976	31.17552	31.53065	32.13316	32.24622	32.65355	32.73991	33.05741	33.60181	34.17816	34.73306	35.06182	35.26432	35.47673	35.82792	36.25460	36.94793	38.05396	38.36378	39.45917	39.30659	37.80230	37.04285	36.40697	36.27731	35.53456	35.41992	34.13702	33.49881	33.21671	33.14122	33.45643	33.55463	33.73043	33.46494	33.17836	32.56890	31.69524	30.71144	30.02017
32.56379	32.56101	32.27412	32.01026	31.91790	31.87702	31.73021	31.66696	31.41595	31.18647	31.26162	31.44676	31.58587	31.60299	32.30907	32.65446	32.74778	32.94147	33.54143	33.96675	34.17617	34.26416	34.00101	34.17595	34.73576	35.82587	36.78049	37.36461	37.87053	38.13993	38.39029	37.99149	37.71673	36.80628	36.36594	36.10068	35.47670	34.04848	33.52188	33.48907	33.48621	33.61535	33.79612	33.65508	33.46573	32.74124	32.04863	30.63928	29.94765	29.32802
33.05902	32.94374	32.33071	32.19968	32.00850	31.98738	31.94617	31.77559	31.65084	31.63825	31.64424	31.53739	31.60654	31.63977	32.27063	32.70103	32.74326	33.48568	33.48279	33.53983	33.51454	33.66126	33.93491	34.15770	34.67994	35.61431	36.45369	36.67925	36.84385	36.77019	37.75561	37.99245	37.78218	37.38983	36.30305	36.09201	34.82957	34.24399	33.91419	33.52019	33.61901	33.55546	33.76250	33.65587	33.00484	32.53588	31.91875	30.63999	29.94834	29.26297
33.15728	33.03637	32.98720	32.31826	32.27053	32.63848	32.59547	32.35180	31.74193	31.64065	31.64516	31.61515	31.62369	31.62102	32.70006	32.83151	33.44742	33.35998	33.37383	33.18980	33.28926	33.51348	33.78465	34.00293	34.79575	35.54250	35.61256	35.88006	36.17258	36.50282	36.55013	37.43771	37.40232	36.30712	36.15966	35.12495	34.11757	34.11085	33.80952	33.45552	33.49963	33.53451	33.41561	33.28381	33.21109	32.52621	31.91950	30.64071	29.94903	29.12084
33.15829	33.14546	33.18479	33.18191	32.63543	32.59925	32.54211	32.05828	31.85156	31.70133	31.54598	31.57911	31.59285	31.68681	32.68229	33.30270	33.53162	33.61874	33.61586	33.61335	33.51722	33.65750	33.78553	34.94950	35.15166	35.61207	35.61348	35.88097	36.09809	36.34055	36.35588	36.16905	36.05971	36.02420	35.13471	34.01153	33.95132	33.56335	33.34748	33.03064	32.94499	32.93214	33.10453	33.19880	32.66023	32.24686	31.70808	30.48534	29.94972	29.40028
33.29943	33.18139	33.17884	32.99924	31.76731	31.85393	31.92318	31.90610	31.87509	31.72486	31.61969	31.67389	31.68387	32.51115	32.97564	33.43901	33.55460	33.61966	33.99360	34.41607	35.07344	35.16788	35.32148	35.15756	35.52251	35.95671	35.95357	36.75448	36.65251	36.43921	36.17312	36.04742	35.54126	35.13866	33.95139	33.67864	33.54426	33.29747	32.92083	32.81400	32.45361	32.45078	32.35271	32.25003	32.00665	31.73283	30.50591	30.13117	29.56813	29.33002
33.18526	33.18240	32.99616	32.14019	32.03686	32.01838	31.98192	31.92138	31.89079	31.81683	31.80906	31.81348	32.51485	33.00834	33.44250	33.72148	33.78654	34.04114	34.38918	34.56360	34.71695	35.22755	35.32442	35.46811	35.94735	36.21491	36.82787	37.44334	37.20849	36.58060	36.15222	35.57731	34.56693	33.58244	33.46267	33.06883	33.04523	32.93473	32.85071	32.45723	32.45439	32.14226	32.02017	31.41299	31.13709	30.46186	30.13452	29.51547	29.08855	28.69051
32.89992	32.89708	32.76356	32.17157	32.16446	32.06580	32.29036	32.51413	32.51587	32.03247	31.99300	33.14752	33.28600	33.35434	33.53879	33.84054	34.24387	34.39307	34.57317	34.65679	34.78178	35.30611	35.46438	36.19069	36.66189	36.86930	37.44751	37.24196	37.20945	36.55700	35.96898	35.38915	34.58869	33.63700	33.07558	33.02619	32.96978	32.88614	32.68060	32.45996	32.08778	32.02340	30.89496	30.70011	30.44108	29.77996	29.50844	29.29540	29.08186	28.69116
33.06753	32.93347	32.91659	32.89722	32.30095	32.29412	32.93402	32.95226	32.95394	33.00769	33.21395	33.85780	33.91145	33.63465	33.98422	34.90682	35.55917	35.65792	35.68480	35.44927	35.45996	36.62485	36.63363	36.66596	36.60567	37.38878	37.24614	37.21367	36.56077	35.97302	35.42173	35.11673	34.62636	34.25079	33.56619	33.07352	33.02146	32.80779	32.60703	32.07769	32.00623	30.95311	30.51115	30.44449	29.72539	29.61555	29.40558	29.08594	28.73060	28.39441
33.12065	33.11781	33.11528	33.28938	33.99265	33.91009	33.90232	33.39668	33.01591	33.11646	33.81029	33.91500	34.05240	34.41751	35.17110	35.63105	35.73309	35.86352	36.03901	36.69992	36.79195	36.80028	36.74194	36.79296	37.44611	37.31909	37.15531	36.56493	34.95839	34.80299	34.52900	34.62990	34.29159	34.21034	34.12470	33.67445	33.29396	32.73422	32.11726	31.89322	31.38169	30.58253	29.91737	29.72873	29.59623	29.38594	29.05504	28.41256	28.14502	28.38614
33.63498	33.11880	33.26207	33.24888	33.97542	33.90632	33.90072	33.39353	33.26819	33.05658	33.49656	33.87750	34.05111	34.61365	35.03081	35.24904	35.73406	35.88001	36.09510	36.80553	37.03728	37.21053	37.20779	37.65647	37.63227	37.32006	37.08044	36.38070	34.95930	34.48006	34.04082	33.61908	33.61648	33.55941	33.63694	33.36421	32.93819	32.14765	31.87610	31.75597	31.24233	30.29003	29.89893	29.67788	29.42098	29.05799	28.39441	27.97807	28.11216	28.07843
33.12265	33.11979	33.16975	33.28463	33.40511	33.95578	33.46708	33.39451	33.29393	33.09251	33.22507	33.54048	33.92243	34.20594	34.81722	34.91965	35.03976	35.86154	36.09607	37.01107	37.11047	37.10931	37.75820	38.75562	38.75610	37.66792	37.08142	36.38166	35.23412	33.95226	33.53049	33.05497	32.43582	32.43279	33.00850	32.97339	32.16086	31.84709	31.84426	31.24586	30.51744	29.99374	29.91531	29.74084	29.13542	28.53380	28.39508	28.38864	28.09997	28.07907
32.52588	33.15744	33.20740	33.50610	33.44456	33.56965	33.51651	33.47361	33.42101	33.22215	33.27191	33.58799	33.98550	34.21589	34.25478	34.90463	35.25402	36.07585	36.92077	37.44263	37.48124	37.47800	37.46621	37.66473	37.84140	37.66891	36.93110	36.35474	35.33540	33.98729	33.50664	32.73447	32.61140	32.43360	32.52818	32.49311	32.06940	31.84789	31.38570	30.59325	30.40189	29.99837	29.99216	29.76504	29.32056	29.11483	28.53225	28.43495	28.31266	28.07972
32.29929	32.55621	33.55771	34.08178	34.42827	34.30599	34.12597	34.07197	33.80860	33.64005	33.72417	33.98904	34.21975	34.25868	34.90823	35.22784	36.13301	36.49997	36.62209	36.91900	37.00333	36.67263	36.76424	37.39644	37.51122	37.34065	36.99104	36.47860	35.41156	34.47085	33.54164	32.76400	32.61354	32.57159	32.49846	32.42969	32.01867	31.38927	30.96193	30.59400	30.40263	29.99909	29.85584	29.78250	29.76765	29.73065	29.11324	28.54495	28.32854	28.31110
32.55999	33.33742	34.11795	34.56259	34.63823	34.57484	34.30397	34.30097	34.31384	34.28619	34.38758	34.18303	34.26029	34.67680	35.23148	36.27841	36.21500	36.21183	36.23184	36.13765	36.10305	36.17844	36.59438	37.05814	37.49474	37.27457	36.99201	36.47956	35.41248	34.48339	33.82883	32.99987	32.64307	32.57241	32.43600	32.33635	31.93382	30.86977	30.63334	30.32626	29.82709	29.15832	29.86046	29.83301	29.87189	29.56832	28.94734	28.67670	28.40490	28.40269
33.75455	34.03894	34.62987	34.67781	34.63948	34.57586	34.53822	34.45552	34.37894	34.34408	34.18695	34.26383	34.26124	34.67640	35.43665	36.61925	36.60979	36.23599	36.28299	36.13862	35.99802	35.99489	36.46708	36.84412	36.90916	37.05031	36.87197	36.00681	35.36776	34.48428	33.82970	33.00071	32.81403	32.71251	32.52551	32.30780	31.60638	30.63685	30.29651	29.76653	28.87295	29.14749	29.89831	29.89702	29.83106	29.78950	29.62565	28.99242	28.98986	28.95279
34.04292	34.57086	34.84237	34.83928	34.77642	34.73843	34.63091	34.58123	34.37831	34.17359	34.24105	34.25736	34.67291	35.43330	37.04868	37.17110	37.18542	36.92119	36.74372	36.53859	36.41243	36.47078	36.72570	36.70964	36.57431	36.20681	36.02172	35.55661	35.28498	34.30478	33.78258	32.95545	32.80921	32.64506	32.35078	31.95851	31.23166	30.35748	29.76955	28.82421	28.84123	29.11426	29.95498	30.46102	30.50709	30.49070	29.96303	29.71266	29.41749	29.40954
34.54434	34.55863	34.56923	34.84032	34.85437	34.85167	34.91898	34.99298	34.96801	34.63305	34.63007	34.71242	36.19049	36.25726	36.65945	37.04686	37.06258	37.07686	37.13591	36.75090	36.72787	36.65557	36.71385	36.57852	36.08287	35.75533	35.61289	35.34729	34.72885	33.77192	33.02408	33.01765	32.71276	32.49977	31.99158	31.33132	31.04315	29.72663	29.48644	29.27494	29.35888	30.14666	30.17414	30.12447	30.41204	30.40935	30.01071	29.65010	29.57374	29.55860
34.65916	34.55967	34.57026	35.02619	35.07037	35.50157	35.51742	35.64661	35.50541	35.50268	35.49637	36.11289	36.03947	35.98794	35.94244	36.09694	36.23211	36.97394	36.75465	36.75188	36.72548	36.65655	36.48615	36.34903	35.75944	35.17570	35.03710	34.73290	33.77544	32.98242	32.95515	32.86887	32.60329	32.42134	31.72346	31.04896	30.45817	29.94230	29.78645	29.77098	29.76830	29.86358	29.86310	29.86042	29.97061	29.66310	29.35879	29.70116	29.72212	29.84399
34.96929	34.93524	34.99932	35.06748	35.24874	35.32970	36.00937	35.86818	36.46077	36.35315	36.30951	36.04330	35.77385	35.53759	35.48314	35.15847	35.37899	35.52389	36.25180	36.50827	36.46461	36.65752	36.62692	36.35001	35.31942	34.38937	34.11551	33.40837	32.98586	32.92257	32.87268	32.63823	32.48162	31.78651	31.07800	30.67425	30.06725	30.00219	29.85263	29.82085	29.76902	29.87300	29.86199	29.86800	29.63504	29.64747	29.73543	29.74474	30.28567	30.86213
34.93825	34.93517	34.93359	34.99724	35.03599	35.15869	35.13399	35.46420	35.44325	36.14846	36.01022	35.39585	35.39309	35.45408	35.54607	35.62048	35.52797	36.25596	36.55023	36.56496	36.84488	37.84541	37.39024	36.53036	35.95346	35.17758	34.25174	33.40730	32.95035	32.54082	31.96410	31.91187	31.15767	31.01523	30.73717	30.12970	29.93269	29.85605	29.85336	29.84019	30.19583	30.15766	30.01589	29.90220	29.66054	29.64925	29.67739	29.73346	30.55292	30.82867
34.14351	34.14048	34.16143	34.17207	34.16905	33.68227	33.64890	33.60254	33.70992	33.74338	34.18337	34.42270	34.98900	35.41932	35.60343	36.41685	36.85008	37.30888	37.34225	37.33944	37.99401	38.19001	37.85707	37.16268	36.14349	35.72591	34.42480	33.27472	32.59770	32.19216	31.96493	31.91269	31.54501	31.11633	30.77425	30.16676	29.96714	29.97595	30.20474	30.39728	30.38366	30.20601	30.12321	29.93923	29.68341	29.69709	29.67808	30.02012	30.48292	30.48053
33.27354	33.08998	32.64893	32.64601	32.64314	32.80129	33.60650	33.60352	33.63258	33.70972	33.88511	34.22501	34.95244	35.35442	36.21263	36.43058	36.63070	36.96906	37.34325	37.58946	38.33865	38.44534	38.10849	37.16367	36.20304	34.79648	33.97633	33.58776	33.28085	32.59599	32.11817	32.06613	31.91100	31.24647	30.72293	30.26420	30.23193	30.49926	30.42517	30.42282	30.24905	30.13304	30.12394	30.00036	29.91105	29.95514	30.07289	30.10322	30.48361	30.48122
33.35661	33.35366	33.10211	32.64698	32.66850	33.52120	33.74385	33.71184	33.69714	33.71070	33.82806	34.14907	34.87651	35.24353	35.27913	36.16088	36.39363	36.62228	37.00346	37.59047	38.60934	38.52715	38.20760	37.19729	36.27551	34.81305	34.08492	33.93811	33.54506	33.51478	32.59392	32.14087	32.13543	32.00896	31.33551	31.13762	31.10032	30.74872	30.54682	30.42356	30.38122	30.24798	30.24562	29.96258	29.91175	29.95606	30.03270	30.49552	30.49904	30.64325
33.83181	33.67569	33.64316	33.52274	33.52705	33.75553	33.76010	33.75709	33.75404	33.83204	34.01998	34.11747	34.63594	34.64104	34.63788	34.62247	34.49652	34.74832	36.22969	37.20992	37.95945	38.01130	37.92036	37.28485	36.28705	35.25444	34.08582	33.98474	33.61353	33.05513	32.47029	32.31900	32.25995	32.18864	32.14788	31.89100	31.39311	31.07977	30.84101	30.63929	30.38265	30.23392	29.87490	29.61983	28.91329	29.83534	29.96267	30.49622	30.51152	30.56884
34.30274	34.05825	33.63251	33.56121	33.57819	33.76414	33.76838	33.86014	33.86045	34.05345	34.14808	34.47700	34.58371	34.56625	34.45519	34.17427	33.24367	33.50023	34.74616	36.11163	37.06454	37.47766	37.45546	36.56894	35.87547	34.63556	34.14323	33.64485	33.08597	32.79293	32.58633	32.56274	33.06219	32.93553	32.88404	32.20457	31.84300	31.18082	30.78719	30.66526	30.27897	29.06460	28.85752	28.88070	28.93180	29.80215	29.92505	30.35254	30.51222	30.52494
33.98916	33.98610	33.56034	33.53876	33.55921	33.72017	33.81189	33.80887	33.86289	34.05443	34.51148	34.69984	34.65466	34.60744	34.47811	33.85720	33.43226	33.52101	34.52938	34.83994	35.99770	36.09098	36.09050	36.08728	35.40934	35.16728	34.63376	34.14107	33.64267	33.05130	33.02769	33.00163	32.93934	32.88789	32.73921	32.18364	31.18446	30.79077	30.34464	30.28117	29.91626	29.78601	29.07760	28.92560	28.93754	29.14426	29.80050	30.35324	30.49247	30.61584
33.32918	33.32618	33.33697	33.47396	33.47095	33.47700	33.53264	33.77814	33.79505	33.85976	34.23896	34.38727	34.53577	34.53265	33.95807	33.39388	33.39292	33.75831	34.41763	34.70974	35.22659	35.87020	35.96399	35.96077	35.82235	35.65314	35.49494	35.77069	35.43483	33.89217	33.06200	32.97791	32.82771	32.20202	31.77936	31.16594	30.77262	30.34817	29.98556	29.98322	29.81469	29.80956	29.18811	29.12848	29.08514	29.08252	29.51251	29.98761	30.25484	30.35286
33.26245	33.25944	33.42983	33.46889	33.47195	33.23442	33.32071	33.54582	33.54992	33.54728	33.56775	33.62119	33.61851	33.81530	33.14444	33.03327	33.38315	33.72392	34.40147	34.52301	34.63781	35.17330	35.82074	35.81751	35.65725	35.48556	35.36555	35.23381	35.21558	33.89304	32.98177	32.91332	32.50941	32.09915	31.38675	30.87484	30.20421	29.79436	29.84337	29.83693	29.87652	29.83290	29.83057	29.21375	29.12651	29.43483	29.79836	29.92087	29.91816	30.16980
33.28682	33.42242	33.43085	33.44210	33.48164	33.32474	33.36904	33.42776	33.63760	33.54826	33.35952	33.25045	33.24781	32.89695	32.29422	32.84405	32.99408	33.63208	34.08706	34.15142	34.16675	34.21426	34.53094	34.52778	34.52464	34.49588	33.89071	33.33939	32.76898	32.39635	32.39341	32.19133	32.13445	31.39046	30.87848	30.15277	29.58101	28.53121	28.64511	29.83765	30.42313	30.43809	30.43571	29.79613	29.46029	29.47719	29.79906	29.92156	29.91885	30.13976
33.28784	33.28654	33.43859	33.48568	33.52238	33.51019	33.57581	33.69105	33.76381	33.63594	33.47713	33.35611	33.26892	32.41984	32.29513	32.29259	32.79965	33.62563	34.06258	34.08535	34.10069	34.14819	34.17656	34.17344	33.79762	33.77591	33.42000	32.98951	32.73481	32.41611	32.32143	32.19217	31.45524	30.89105	30.76720	29.71425	29.62784	29.59241	29.79026	30.33968	30.44164	30.43883	30.44383	29.79684	29.81366	29.81096	29.98285	29.97530	30.16986	30.22622
33.29060	33.32404	33.45915	33.55851	33.61432	33.66396	33.75193	34.15453	34.56703	34.63069	34.42409	34.15873	33.47237	33.38480	32.49424	32.68066	32.91958	33.30596	33.67591	33.91029	33.93998	34.09849	34.14647	34.17435	33.79851	33.79209	33.42087	32.99036	32.52610	32.34414	32.22012	32.13279	31.41254	30.83931	30.41993	29.75628	29.68901	29.79374	30.09069	30.44521	30.44086	30.43956	30.08779	29.84941	29.79936	29.81165	29.97876	30.17332	30.22933	30.17986
33.32810	33.32506	33.42455	33.51197	33.61532	33.91148	34.28478	34.34803	34.83270	35.25842	35.59058	35.39012	34.47676	34.44103	33.56198	33.06776	33.06476	33.30688	33.51686	33.86752	33.87938	34.07725	34.09676	34.17526	34.07603	33.79635	33.07821	32.65596	32.51060	32.40962	32.34203	31.67236	31.16300	30.66036	30.80699	30.80417	30.26834	30.13247	31.65648	31.81390	30.44312	30.29502	29.85288	29.80282	29.80006	29.92143	29.93519	29.83636	29.84849	29.69006
33.05471	33.05177	33.32878	33.42245	33.51001	33.61346	33.96327	34.28274	34.65088	35.30889	35.52706	35.71628	35.60882	34.42915	34.03670	33.42981	33.29863	33.44611	33.51797	33.85287	33.86531	33.87407	34.07532	34.08002	34.06102	33.79161	33.71797	32.99742	32.93291	32.56937	31.94516	31.69909	31.58120	31.55821	31.60981	31.94321	32.53815	33.01068	32.85992	31.84213	30.65430	30.25052	30.22776	30.15444	30.06935	29.88060	29.82943	29.79500	29.24424	27.16043
32.88954	32.81411	32.86101	33.03932	33.03638	33.20455	33.23115	33.82533	33.97256	34.32829	35.01316	35.24001	34.43200	34.03865	34.00828	33.85371	33.42669	33.42811	33.50127	33.49833	33.71227	33.71430	33.76609	33.76639	33.79443	33.78338	33.60431	33.48444	32.94007	32.15960	31.69545	31.69899	31.80141	32.25599	32.47719	32.88049	33.31744	33.22109	33.10640	32.18634	31.70125	30.65153	30.20473	30.06524	29.95058	29.83925	29.16897	28.37817	28.27321	27.16041
32.60924	32.51773	32.43600	32.27676	31.46222	31.35155	30.82953	30.89523	32.21610	33.07301	33.33363	33.33157	33.37527	33.80030	33.77137	33.76839	33.53591	33.29586	33.29292	33.33299	33.34293	33.37649	33.30182	33.29889	33.24686	33.52782	33.48726	32.94284	32.17295	31.48880	31.48605	31.65501	31.84174	32.36135	32.96655	32.98788	33.48460	33.91998	33.61667	33.03231	32.09950	31.66490	30.44530	30.02871	29.91271	29.38479	28.39394	28.38532	28.28603	27.23259
32.07645	31.90862	31.74239	30.81058	30.20994	29.96313	30.07233	30.70713	31.70452	32.75492	33.10160	33.33051	33.31193	33.75386	33.68626	33.60921	33.40367	33.18686	33.25996	32.10036	32.10192	32.45701	32.69881	32.80260	32.79973	32.54523	32.12502	32.24477	32.23458	32.18723	31.63222	31.62948	31.80122	32.24189	32.99065	33.34055	33.63313	33.66253	33.52933	32.68188	32.09814	31.52372	30.33654	30.28094	29.91268	28.41251	28.15516	27.96095	27.68023	27.13315
31.82519	31.78148	31.18117	31.10353	31.06665	30.48023	30.90635	32.01004	32.99843	32.85075	33.10140	33.31467	33.70191	33.68342	33.61201	33.40647	33.18638	33.18670	32.45679	32.37332	32.37047	32.37044	32.37538	32.45154	32.47370	32.50906	32.56751	32.33187	32.32907	32.78092	32.75763	32.32176	32.09635	32.09356	32.14425	32.78228	33.08517	32.95205	32.61884	32.23614	31.45038	30.56052	30.32927	29.96096	28.42823	28.17371	28.06510	27.99360	27.66898	26.82972
32.16645	32.14465	32.23437	32.04834	32.00434	32.15480	33.17629	33.60560	33.89436	34.54594	35.20514	35.04741	34.11593	33.60830	32.73590	32.57127	32.56839	32.56550	32.44838	32.39452	32.30428	32.36156	31.91142	32.06116	32.44897	32.46199	32.50611	32.56455	32.54934	32.52608	32.42740	32.27363	32.04691	31.89838	31.88558	31.78347	31.52213	31.40870	31.40590	31.22677	29.97201	29.82487	28.28284	28.24448	28.27423	28.34621	28.15244	27.91608	27.65818	26.54822
32.22050	32.21767	32.80268	33.37274	33.50317	33.63930	33.78958	34.61126	35.21664	35.20805	35.05030	34.75506	33.67469	32.69193	32.17539	32.17909	32.33653	32.33368	32.40223	32.39437	32.46040	32.46749	32.45592	32.41668	32.37192	32.86926	32.82423	32.24347	32.28085	31.71114	31.74375	30.83180	30.75325	31.18815	31.41736	31.45669	31.41500	31.17474	30.42418	29.66966	29.68026	29.67767	29.65203	29.26692	29.17023	28.76905	28.18779	27.91606	27.69846	26.64108
32.22026	32.21744	32.75599	33.07241	33.36806	33.47311	33.59270	33.54657	34.24867	34.88392	34.68970	33.56392	32.50698	31.59587	31.36809	31.41204	31.79140	32.31709	32.40751	32.53720	32.53436	32.58993	33.01529	33.01238	32.85602	32.72464	32.58638	32.15014	31.51192	30.65833	30.20924	30.20662	30.60238	30.57299	30.99016	31.14826	31.14551	30.48419	29.83205	29.84917	29.84657	29.84400	30.41973	30.14240	29.88216	29.55944	28.59711	28.06121	27.69844	26.64107
31.03058	31.15181	32.00056	31.99773	31.76440	31.81265	32.41370	32.31424	32.31137	32.17715	31.49137	31.00868	30.84767	30.38734	30.38647	30.73202	31.12088	31.78844	32.30998	32.40036	32.48772	32.36949	32.33014	32.62281	32.50232	31.36912	31.31594	31.07993	30.11021	29.69901	29.41732	28.98820	28.93525	29.65111	29.64850	29.95156	30.02131	29.74068	29.74481	29.82941	30.12965	30.51127	30.38403	30.21938	30.01457	29.84948	28.47783	27.70088	26.64342	25.40018
30.23048	30.22783	31.04674	31.04401	30.99096	31.03929	31.20377	31.38257	31.31010	31.16208	30.53498	30.40057	30.00746	30.01005	29.76286	29.76307	30.47264	30.48274	30.37514	30.27121	31.61303	31.64931	31.14434	29.83680	29.67466	29.71047	29.52164	28.12819	27.96156	27.95911	28.57367	28.44774	28.33917	27.73460	27.50973	27.56645	27.83427	28.05313	29.29553	29.73674	29.73414	29.96199	30.02440	29.81541	29.66938	28.41683	27.50020	26.29650	25.40240	25.30741
29.88984	29.88724	30.33550	31.10398	31.12276	31.25178	31.50323	31.38889	31.30991	31.16189	30.84837	30.40039	29.88784	29.54729	29.21346	28.98472	28.30537	28.26073	28.01440	28.01192	27.98384	27.67258	27.73273	28.59736	28.63332	28.11521	27.76277	27.76035	27.96147	28.57609	28.40386	28.37594	27.73696	26.57791	26.14803	26.16051	26.49048	27.16275	27.82565	28.59514	28.59263	28.91394	28.75760	28.75503	28.51518	26.25567	25.88173	25.82162	25.54633	25.62956
30.07871	30.48617	31.36505	32.25650	32.58115	33.27856	33.15780	32.84531	32.53603	32.45696	31.18408	30.84547	30.06069	29.56168	28.93217	28.27646	27.41095	27.42699	27.43643	27.60986	27.58181	27.57938	27.63954	27.60761	27.64217	27.71189	27.76266	27.99964	29.38337	29.30993	28.40985	27.79910	26.33780	26.14104	26.12288	26.06820	26.15814	25.80450	25.83875	26.50592	26.73660	28.07119	28.23859	28.23608	26.36596	26.35886	26.16498	26.05499	26.15471	27.15977
30.48859	30.48595	31.43900	32.31673	33.45649	33.72715	34.33630	35.05664	34.77034	34.02280	33.40440	32.24223	30.85731	29.58620	28.98697	28.30760	27.42145	27.42685	27.42447	27.58409	27.51413	27.57926	27.57147	27.52479	27.57913	27.69635	27.76866	29.20981	29.41174	29.19361	27.92724	26.91676	26.50084	26.33545	26.30836	26.16038	25.80667	25.54801	25.63794	25.92038	26.44014	26.67185	27.65028	27.52399	26.37035	26.36361	26.43894	26.53860	27.10927	27.37399
30.05310	30.20157	30.98878	32.32355	33.58948	34.33900	35.37747	35.85854	36.35346	35.73654	34.75879	33.43539	32.41682	31.35709	29.73869	29.03553	28.31559	27.73151	27.72910	27.57592	27.42651	27.12018	26.97015	27.02450	27.57901	27.69624	29.32265	29.53218	29.31407	28.90217	28.45962	28.15380	28.04618	27.67754	26.90424	26.72783	26.38818	26.03478	26.03253	26.25138	26.73650	27.76634	27.61748	27.04399	26.44908	26.45562	26.50813	27.02850	27.24348	28.15866
30.06330	30.33269	31.49912	32.88843	33.89627	35.05599	36.01524	36.10838	35.95670	35.63622	34.83849	33.49720	32.84269	32.19430	31.40975	30.33935	29.60042	28.31294	27.73266	27.42876	26.44160	26.77473	27.40625	27.83109	27.79631	29.87622	30.45399	29.95137	29.83765	29.47633	29.47377	29.63261	29.05858	27.99458	27.54123	27.00183	26.82541	26.52961	26.52732	27.12235	27.94934	27.93912	27.82126	27.63631	27.23298	27.26060	27.33218	27.34088	28.12845	29.10338
31.18930	31.29319	32.15422	32.74953	33.97885	34.91829	35.29156	35.57973	35.42265	34.74885	33.47057	32.84538	32.37605	32.32008	32.05284	31.76410	30.35868	29.71603	28.43590	28.09826	28.04904	28.04665	28.59237	30.40122	31.59542	31.59264	30.45388	29.90933	29.77389	29.72848	29.61875	29.60736	29.08087	28.00829	27.56712	27.04838	27.14830	27.28793	27.60235	28.40382	28.17947	28.11793	30.07402	29.90004	28.80930	27.96791	27.99464	28.17527	28.95558	29.39360
31.68798	31.88213	32.15399	32.46342	33.94131	34.72029	34.67001	34.42236	33.65944	33.15106	31.79953	31.42093	31.44832	31.44563	31.75567	31.74535	30.97095	30.71552	30.60371	29.28296	29.28049	30.01521	31.27534	31.15357	31.15086	30.34028	29.45017	29.33189	29.32937	29.59847	29.60979	29.16806	28.11772	28.13534	28.20312	27.93241	27.93003	28.75665	29.56126	29.95523	30.84347	32.12030	31.61322	29.92391	28.84231	28.23109	28.36042	28.89778	29.35185	29.69708
31.92218	32.09061	32.40469	32.59240	33.98422	34.72006	34.72714	34.45405	33.78901	33.15086	31.76547	31.24768	31.17691	30.95116	31.05748	31.02083	31.01814	31.00954	31.04839	31.34124	31.88734	31.66429	31.07149	30.77584	29.94650	28.56539	28.17406	26.85617	26.59501	26.75872	27.45115	28.29228	28.57722	28.42397	28.29661	28.82095	29.90830	30.05880	30.05972	31.16626	32.21759	31.99552	31.70904	30.60218	29.42767	29.06258	29.11099	29.34647	30.15635	30.88645
33.76741	33.59549	33.59402	33.81037	34.61670	34.92344	35.29290	35.07349	34.04743	33.45540	32.49592	31.25941	30.69326	30.68049	29.73415	29.86170	29.98277	30.98223	30.87035	30.86323	30.69700	30.56057	29.92267	28.71764	27.43167	25.18153	24.30322	24.98237	25.52705	26.36247	26.98166	28.29219	29.72034	30.34798	30.16656	30.71077	30.72248	30.06220	30.40476	31.32492	32.40620	32.20479	31.99267	31.65825	30.64429	29.59609	29.63163	30.18880	30.87345	31.21406
33.56285	33.55996	33.59242	33.69741	33.80725	34.44096	34.63199	34.59930	33.65350	33.01010	32.37922	31.36563	30.68297	29.59064	29.07910	28.68636	28.64195	28.76803	29.85825	30.24589	30.22458	28.26141	25.62323	25.11877	25.19110	25.21932	25.39642	25.52909	25.69860	26.36238	26.99338	29.41464	30.23480	30.20469	30.16648	30.30707	30.40097	30.52493	30.62804	31.36963	32.48395	33.34283	33.49212	31.98808	31.69028	30.15657	30.15921	30.56332	31.27218	31.64551
33.00119	32.49195	31.92057	31.97316	32.10502	32.48008	32.55750	32.53450	32.81031	32.70852	32.53320	31.51469	31.00623	30.76442	29.66607	29.07646	28.77039	28.68275	28.54846	28.49968	28.26377	25.98465	25.29700	25.29480	25.36653	25.48600	25.65984	25.74935	26.58285	26.96147	29.30467	29.58133	29.96976	30.15125	30.18432	30.24266	30.67760	30.85756	31.15367	32.70909	35.19348	34.91402	34.01159	32.13007	31.73937	30.79032	30.78771	31.22481	31.40929	31.54309
31.04431	29.72711	29.68568	29.67396	29.75432	30.77365	30.86234	31.67355	32.18600	32.67610	31.74973	31.83131	31.61192	31.24114	31.08469	30.69225	30.06950	28.98006	28.56375	28.39657	26.62213	25.94908	25.74153	25.56388	25.61214	25.48590	25.48377	26.65262	28.09281	28.97760	29.11415	29.26968	29.02765	29.25058	29.80665	30.73277	30.89102	31.32225	33.84744	35.85396	35.58008	35.00018	34.74959	32.17894	31.73933	31.45354	31.27511	31.25044	31.22561	31.34371
28.48741	28.30582	28.38482	28.57434	29.07304	29.34149	30.15813	30.20812	30.64896	31.12626	31.38572	31.61445	31.82319	31.78166	32.26800	31.74086	30.55846	28.97992	28.49268	27.81572	26.56439	25.94896	25.90392	25.73919	25.84868	27.02345	27.03313	27.10270	27.22904	28.13832	28.42552	28.68023	29.56446	30.16332	30.98419	32.20361	33.76479	35.31058	35.82227	35.89686	35.74146	35.22761	34.81105	33.04107	31.95966	31.73653	31.45084	31.27237	31.24777	31.23331
27.60786	27.60546	28.38462	28.52189	28.66740	28.71974	28.97764	29.35986	29.52019	30.12900	31.12273	31.36517	31.50320	31.58605	31.59047	31.14423	30.46075	28.92505	28.28010	27.67905	26.47398	25.83037	25.58443	25.49383	25.51485	25.58349	26.44645	26.52824	25.97038	26.59362	28.42236	29.00299	30.44231	32.46019	33.88190	35.21734	35.60718	35.60425	35.60123	36.04888	35.90679	35.75147	35.11550	34.35019	33.03823	32.18932	31.80848	31.39504	31.28296	30.88553
27.93541	28.54028	28.56606	28.72601	28.72196	28.71955	28.95082	29.33450	29.21536	29.29867	29.43546	29.81512	30.21968	30.49720	30.72949	30.50323	29.39017	28.83956	28.15825	26.48306	25.71725	24.52529	24.34522	24.34308	24.19585	24.34435	23.55145	23.95789	25.71011	26.81556	28.89228	31.82530	33.06248	34.32515	35.57315	35.52120	35.49250	35.60416	35.58764	35.95074	36.04918	35.95280	35.27563	34.56308	34.16296	33.03533	32.18657	31.32923	31.17477	31.07852
32.11776	32.04924	31.44061	31.23030	30.94455	30.37779	29.39596	29.32553	29.30098	29.21491	29.21235	28.41819	28.56425	28.62365	29.06078	29.35853	28.91862	28.19486	27.41627	25.74445	24.52732	24.34719	24.34512	24.19779	23.43524	23.60345	23.84180	24.80255	26.81701	29.70835	31.74363	32.96076	34.56224	35.57603	35.57304	35.58178	35.49240	35.60408	35.93880	35.97654	35.94759	35.50504	35.22248	35.04123	34.55513	33.99203	32.79551	31.91210	31.34091	31.18792
34.11902	34.09571	34.00485	34.21282	33.94819	32.81698	32.66869	32.20183	30.19424	29.21473	28.25784	28.21849	27.11027	27.17010	27.50111	28.02226	27.85578	27.41848	25.74658	24.59030	24.40501	24.40289	24.26409	23.65081	23.96906	23.99053	24.80449	27.70346	30.32709	31.31860	32.87199	34.44109	35.44350	35.53812	35.95110	35.94817	36.28339	36.22324	35.99832	35.93576	35.59453	35.56662	35.41286	35.23597	34.85027	34.22683	33.26949	32.26790	32.15445	31.71401
34.11877	34.05052	34.51088	35.00928	34.81977	34.21072	32.83704	32.38716	30.92311	29.66862	28.25767	27.91102	27.09535	27.09309	27.04774	26.67843	25.86898	25.47524	24.63781	24.29729	24.03468	24.36559	24.56258	25.08385	25.18525	28.55175	30.88648	30.98351	31.32110	33.10418	34.55075	35.29163	35.48405	35.64269	35.91321	36.14589	36.30129	36.20521	36.04707	35.24619	35.31443	35.59423	35.55837	35.40977	35.10220	34.28699	34.15630	33.30378	32.77056	32.66144
34.89106	34.87822	35.02083	34.95271	34.76568	34.28127	33.82664	32.57887	31.48833	30.12774	29.08760	27.92389	27.26080	27.09294	26.83632	26.70682	26.20930	25.92771	25.80662	25.25221	25.02866	25.10803	25.46692	28.36279	30.10625	31.26026	31.39356	31.64981	33.67035	34.52431	35.56189	35.55898	35.49479	35.51055	35.80243	36.11520	36.11215	35.98272	35.65393	35.43172	35.37294	35.51160	35.55831	35.48082	35.37304	35.17175	34.35671	34.15334	33.31327	33.14216
35.49190	35.48350	35.02058	34.95246	34.76545	34.21394	34.09725	33.24058	32.09315	31.17736	30.43649	29.49817	28.27565	27.62316	27.35861	27.10211	27.01556	26.80377	26.44228	26.60598	27.21648	28.74769	29.36618	30.10857	31.42678	31.50375	31.81289	33.71030	34.52710	35.99306	35.93750	35.69160	35.68858	35.87935	35.93943	36.03502	36.02626	35.98263	35.70581	35.63060	35.55021	35.51154	35.47839	35.52193	35.39954	35.36998	35.03223	34.37112	34.00029	33.21735
35.51141	35.48864	35.45721	34.95222	34.76521	34.59439	34.13132	33.35470	32.23493	31.98150	31.34514	30.62114	30.53254	30.72631	29.59516	28.76936	28.35636	28.11430	28.27792	28.47555	28.84790	29.90327	30.93347	32.26937	32.29534	32.48786	34.23075	35.21821	36.20204	36.23159	36.01013	35.94750	35.89499	35.87925	35.93731	35.93640	36.02986	35.98209	35.69987	35.63929	35.55215	35.49954	35.47542	35.46072	35.51897	35.38141	35.30363	34.96813	34.23557	33.58580
35.49667	35.49211	35.43800	35.03092	34.84205	34.83735	34.59119	33.39595	32.77992	32.23207	32.17809	32.02628	31.42395	30.75870	29.69163	28.86453	28.29389	28.29927	28.47779	29.04332	30.13530	31.04284	32.73517	33.17740	35.12251	35.34533	35.32897	36.20488	36.20192	36.23146	36.02710	35.85978	35.89848	35.89555	35.93720	36.24550	36.24446	36.06643	35.94305	35.63922	35.60630	35.46460	35.15562	35.14095	35.42668	35.49612	35.37824	35.26681	34.66985	33.68631
35.60965	35.49342	35.44651	35.21569	34.99896	34.99609	34.69734	33.64172	33.12606	33.07944	32.73936	32.17525	31.50975	30.77981	30.41203	29.40213	29.16354	28.96493	29.12242	30.28732	31.63182	33.20214	34.84497	35.12519	35.32096	35.38813	35.92602	37.18738	36.43340	36.29228	36.05104	35.92591	35.90017	36.08926	36.26005	36.24541	36.22682	36.22186	35.94982	35.62654	35.57133	35.12563	35.00143	34.97890	35.46285	35.41282	35.40108	35.27069	34.75677	34.23384
35.90748	35.79930	35.57247	35.32648	34.94565	34.94267	33.71612	33.57481	33.18993	33.12313	32.78064	32.51412	31.78572	31.67521	31.08772	30.87555	30.70063	30.79899	31.50733	32.94883	33.76257	34.84764	34.96713	35.27560	35.44020	35.82615	37.24683	37.21760	36.70520	36.46056	36.29242	36.22257	36.20062	36.26952	36.42867	36.39850	36.26418	36.23492	35.88000	35.49326	35.12839	34.93306	34.93025	34.87489	34.97601	35.40986	35.40104	35.35170	35.17189	34.60999
35.79981	35.56783	35.32196	35.01368	34.74734	33.23202	32.09556	32.13853	33.15647	32.81406	32.54741	32.39937	32.29174	32.04248	31.86880	31.86781	32.00745	33.07247	33.37157	33.79661	34.13166	34.96979	35.24468	35.82121	35.83261	37.25279	37.23516	37.21745	36.70507	36.33611	36.34563	36.38387	36.41562	36.53487	36.43509	36.73300	36.55784	36.23484	35.90900	35.42344	34.89565	34.91724	34.87495	34.81961	34.81645	34.98426	35.34462	35.30213	34.80698	34.71733
35.60768	35.56758	34.64479	34.50357	33.27758	32.83623	31.97445	31.87308	31.95591	31.98656	32.26477	32.38113	32.55572	32.55310	32.55037	33.19480	33.25720	33.69021	33.81530	33.99196	34.80162	35.55889	36.43710	36.83997	37.08839	37.08525	37.19798	36.77777	36.34262	36.45426	36.45121	36.49233	36.80370	36.80946	37.21508	37.14978	36.88976	36.55479	35.98307	35.68650	35.00464	34.89277	34.87242	34.81955	34.77738	34.78468	34.78187	34.77648	34.75743	34.71883
35.60742	35.42627	34.64454	34.25174	33.76764	32.80519	31.81296	31.08591	31.16882	31.43087	31.90027	32.39843	32.57351	33.18542	33.18262	33.21793	33.69175	33.89783	33.99463	34.14232	35.60329	36.41064	36.78357	37.09122	37.05856	37.08510	37.06829	36.55646	36.44638	36.45413	36.53111	37.01596	37.21964	37.21809	37.21498	37.15441	36.91171	36.88288	36.15891	35.70084	35.48705	35.00828	34.87235	34.85490	34.80216	34.75988	34.76868	34.80209	34.92324	34.91468
35.43598	35.40129	34.60154	34.24239	33.79780	32.70599	31.39150	31.22597	31.33667	31.87475	32.35556	32.87635	33.14030	33.15659	33.20139	33.25850	33.76979	33.99312	34.09689	35.78101	36.02612	36.46017	36.88699	36.97549	37.05841	37.02683	36.79014	36.45017	36.44853	36.44548	36.81345	36.88726	36.98890	37.15895	37.15584	36.97106	36.94400	36.68068	36.22473	35.70949	35.48698	35.15564	34.84786	34.82578	34.82299	34.79174	34.80047	34.83804	34.99460	35.08793
35.40404	34.97948	34.46125	34.24128	32.84685	31.76329	31.62560	31.64825	31.99467	32.93000	33.13859	33.13593	33.13453	33.15640	33.26099	33.32958	33.76962	34.43439	35.75732	35.86356	36.44286	36.62001	36.85355	36.85044	36.85153	36.67519	36.37822	36.38229	36.40320	36.43456	36.61338	36.61046	36.59030	36.58736	36.62502	36.62209	36.39054	36.30844	36.24039	35.76565	35.48691	35.45209	34.78841	34.81581	34.53377	34.50475	34.81029	34.80335	35.03867	35.14122
35.50757	35.17685	34.27282	33.41655	32.84048	32.60773	32.61106	32.63614	33.05063	33.01529	33.01248	33.12845	33.07142	33.17616	33.33049	33.47731	34.55852	35.22671	35.72792	35.81641	36.59087	36.60995	36.71507	36.77856	36.59585	36.44427	36.29212	36.08685	35.95429	36.34581	36.45252	36.58493	36.59018	36.41124	36.40820	36.40384	36.32227	36.22403	35.86803	35.79257	35.68018	35.56976	35.37348	34.81463	34.56859	34.53085	34.56297	34.80577	34.80054	35.11937
35.41504	35.29749	34.27258	33.41632	32.91058	32.64130	32.63855	32.95235	33.09101	33.04776	32.88163	32.91830	33.17861	33.27771	33.47979	34.85991	35.13819	35.43535	35.81474	36.55601	36.59071	36.59377	36.64476	36.63357	36.37683	36.26071	35.97758	35.67328	35.71495	35.90260	36.27810	36.33209	36.40572	35.89912	36.31356	36.34755	36.27180	36.12008	36.04063	35.86510	35.77496	35.67725	35.56672	35.11346	34.81179	34.56567	34.56293	34.51957	34.44686	34.93634
35.40654	34.70345	34.30967	33.55458	33.02306	32.96157	33.00254	33.17731	33.18981	33.25953	33.23684	33.25466	33.31993	34.13674	34.84473	35.14093	35.43813	35.81740	36.54272	36.53965	36.58042	36.58685	36.64783	36.45401	36.23013	35.67538	35.64198	35.09694	35.39393	35.61069	35.68919	35.90194	35.82901	35.89069	35.89602	36.27474	36.15973	36.13506	36.13205	36.03770	35.80727	35.76776	35.68073	35.55712	35.10791	34.80278	34.52239	34.31034	34.23766	34.39602
34.98752	34.78654	34.18379	33.55804	33.21245	33.14802	33.18121	33.19923	33.24960	33.25932	33.73956	34.14506	34.65999	34.87660	35.12578	35.36195	35.70374	36.47866	36.54255	36.53947	36.53004	36.57067	36.49357	35.94427	35.67823	35.64061	35.60722	35.35795	35.37086	35.36791	35.34875	35.53217	35.60205	35.49117	35.54871	35.79332	36.10147	36.13498	36.13196	36.11472	35.99908	35.76769	35.69229	35.54153	35.05455	34.74941	34.31314	34.31030	33.89337	33.88155
34.99876	34.88112	34.26970	33.63367	33.36472	33.35732	33.37519	33.42714	33.66854	33.72486	34.13048	34.35621	34.80408	35.06672	35.30708	35.51556	36.07924	36.26870	36.45520	36.45191	36.41773	36.22414	36.06945	35.89466	35.61649	35.56831	35.30570	35.29239	35.28957	35.26810	35.31662	35.31383	35.30979	35.34005	35.51511	35.77995	35.86295	36.11453	36.13187	36.12904	36.11163	36.06447	35.71854	35.54147	35.20126	34.74936	34.31310	34.03135	33.94485	33.88152
35.01540	34.99554	34.66305	33.79549	33.50677	33.56390	33.67992	34.25759	34.33434	34.33162	34.34209	34.73061	35.02838	35.06929	35.26711	35.58409	36.06782	36.24065	36.26543	36.26170	36.25613	36.14934	36.01984	35.87292	35.56464	35.30836	35.11182	35.10888	35.13810	35.14281	35.19337	35.21228	35.21512	35.33994	35.48869	35.79099	35.87297	36.14368	36.16103	36.17079	36.20580	36.16269	35.99455	35.84047	35.52960	35.19827	34.38424	34.03130	33.94482	33.88148
35.39934	35.01848	34.73025	34.18071	33.95428	33.98824	34.71307	34.69773	34.37203	34.36931	34.49057	34.73760	35.03334	35.11103	35.43304	35.58031	35.94594	35.97282	35.72818	35.70608	36.16388	36.04142	35.87579	35.49874	35.24261	35.08591	34.64502	34.64212	34.91558	35.10276	35.11937	35.11192	35.15104	35.21223	35.47398	35.62511	35.87288	36.05344	36.15318	36.20558	36.20257	36.16937	36.15963	36.02688	35.82296	35.34933	34.57759	34.22899	33.96029	33.87311
35.42424	35.20825	34.42694	34.28102	34.29231	34.70181	34.71629	34.71355	34.69462	34.50381	34.57687	34.78234	35.06813	35.42637	35.43284	35.58012	35.57499	35.57200	35.55910	35.45125	35.43406	35.34240	35.19434	35.13025	35.03139	34.50149	34.34036	34.33747	34.49338	34.56179	34.87853	34.89490	34.85570	34.93143	35.06086	35.09296	35.57843	36.00085	36.07577	36.18515	36.20249	36.28579	36.22004	36.00969	35.61221	35.03824	34.55139	34.26672	34.12864	33.97852
35.21097	35.16277	34.37952	34.28300	34.25096	34.28938	34.71472	34.71333	34.71044	34.57528	34.57239	34.89462	35.14558	35.39786	35.41715	35.41435	35.38556	35.42459	35.38032	35.37736	35.23451	35.17672	35.05021	34.57975	34.23783	34.22440	34.20778	34.22965	34.33464	34.33177	34.29234	34.37667	34.30088	34.33529	34.50131	34.79528	35.02955	35.49685	35.85966	35.88161	36.15046	36.16944	36.13181	35.67103	35.15007	35.03820	34.83350	34.51318	34.39352	34.28785
35.15492	34.62383	34.22136	33.92959	33.79768	33.84581	34.30179	34.51189	34.50903	34.56608	34.56319	35.00605	35.04015	35.13140	35.21006	35.22332	35.18845	35.25182	35.24906	35.24319	35.24041	34.53584	34.51131	34.46168	34.22713	34.22427	34.22158	34.20478	34.21518	34.29510	34.36485	34.27035	34.30077	34.30348	34.46489	34.73560	34.76463	35.02674	35.06520	35.31160	35.43222	35.67689	35.67393	35.52914	35.06499	34.95893	34.78181	34.65871	34.48355	34.28782
34.89350	34.87069	34.32616	33.92800	33.76869	33.82132	34.25836	34.36933	34.50881	34.56587	34.87302	35.00586	35.02625	35.05033	35.18875	35.20066	35.17661	35.17367	34.87017	34.61965	34.59159	34.53568	34.49475	34.47343	34.21305	34.14698	33.96735	34.17554	34.20196	34.21222	34.18590	34.25586	34.25817	34.42966	34.43581	34.46210	34.72680	34.85200	35.02374	35.03497	35.03205	34.98997	35.24577	35.24789	35.06495	34.95889	34.72128	34.65305	34.39713	34.21516
34.88358	34.86438	34.32592	33.83004	33.76846	33.90568	34.27993	34.29208	34.51061	34.87617	35.11625	35.11283	35.03849	35.03576	35.04497	35.18445	35.19756	34.87923	34.68670	34.61162	34.55586	34.63274	34.61158	34.47328	34.15320	33.91015	33.94898	33.94615	33.93566	33.93285	33.96623	33.96988	34.23109	34.24841	34.15910	34.15644	34.16441	34.66195	34.76802	34.76531	34.77501	34.83549	34.88597	35.06763	35.06489	34.92554	34.77311	34.63223	34.21984	34.17254
34.87312	34.33916	33.83734	33.83523	33.88767	33.98387	34.39609	34.55253	34.88926	35.57919	35.74945	35.67815	35.10970	35.03085	35.02792	35.04204	35.03958	34.73921	34.73314	34.79144	34.75253	34.58874	34.56518	34.17809	33.83664	33.42476	33.44235	33.43956	33.45211	33.46243	33.46789	33.76562	33.76910	33.88826	34.05768	34.05952	34.03315	34.03816	34.16327	34.27402	34.45264	34.78141	34.78708	34.88301	34.96306	34.96613	34.84652	34.50142	34.14603	33.22235
34.35820	34.34949	34.22187	34.01425	34.08916	34.67717	34.97469	35.69671	36.26229	36.19250	35.96497	35.74645	35.05781	34.91255	34.90963	34.94983	34.71383	34.71093	34.66891	34.62983	34.59146	34.56774	34.17299	33.82915	33.37576	33.34972	33.34711	32.98904	32.60540	32.67219	33.07524	33.12764	33.24998	33.30595	33.62416	33.62605	33.61818	33.80942	34.02761	34.12188	34.41065	34.52989	34.53559	34.71729	34.98168	34.92976	34.89554	34.17919	33.22311	33.15062
34.41972	34.41686	34.46351	34.33877	34.67960	34.98095	35.73700	36.33495	36.29420	36.25924	36.01695	35.74624	35.05761	34.91236	34.81181	34.77719	34.63881	34.63592	34.60753	34.57362	34.50274	34.23040	33.76367	33.25706	32.86000	32.67928	32.00824	31.72674	31.77747	32.01891	32.59097	32.96476	33.10740	33.12698	33.13871	33.14334	33.60302	33.79382	34.08809	34.12180	34.15765	34.45570	34.56635	34.65765	35.01289	35.33961	34.89550	34.17915	33.22308	32.94580
34.58580	34.55949	34.51076	34.68224	34.96590	35.73974	36.08348	36.35067	36.33171	36.26216	36.03664	35.74604	35.37221	34.92228	34.79410	34.77700	34.76940	34.59768	34.55424	34.46364	34.23310	33.65335	32.44287	32.21746	31.77761	31.71996	30.76079	30.78016	30.95159	31.61881	31.94383	32.01368	32.06467	32.70361	33.04811	33.13673	33.43570	33.79374	34.10353	34.16041	34.21020	34.38017	34.56628	34.73496	35.39645	35.34271	34.95327	33.94796	33.27277	33.00857
34.61318	34.62715	34.71118	34.96855	35.62232	35.74355	36.11336	36.65004	36.33149	36.26194	35.99441	35.86440	35.37201	34.94394	34.79391	34.77210	34.71222	34.45319	34.44444	33.98076	33.30452	32.45569	31.85063	31.54960	31.49989	30.74077	30.71334	30.57526	30.59352	30.73932	31.20081	31.27170	31.47034	32.10423	32.76877	33.13664	33.45765	33.90585	34.17555	34.20239	34.34969	34.56905	34.76678	35.44120	35.51109	35.39349	34.94410	34.00438	33.71434	33.34538
34.61922	34.62690	34.78971	35.45196	35.67218	35.83423	36.65466	36.87289	36.60635	36.25520	36.09536	35.86419	35.36282	34.91611	34.76204	34.68236	34.59576	33.92835	33.49199	32.97754	32.48994	31.88077	31.57278	31.50220	31.00357	30.75694	30.57769	30.32121	30.31887	30.33700	30.73667	31.09956	31.26659	31.55294	32.46807	33.00513	33.46026	33.91948	34.18874	34.76823	34.77929	34.79573	35.44835	35.54278	35.80305	35.53757	34.99984	34.05359	33.89714	33.77755
34.70831	34.73621	35.13591	35.52027	35.83673	36.37357	36.86050	36.87265	36.56994	36.41388	36.09514	35.58419	35.29836	34.87986	34.74679	34.67052	33.93948	33.53999	32.92814	32.49231	31.92541	31.77164	31.53661	31.00583	30.76849	30.07786	30.08685	30.33239	30.33006	30.33690	30.35415	30.78511	31.26649	31.55285	32.46798	32.96975	33.45748	33.84004	34.33678	34.76816	34.77922	34.84247	35.55758	35.81768	35.95425	35.83941	35.34737	34.17650	34.03972	33.86839
35.67402	35.67847	35.78040	36.02633	36.22442	36.58915	36.60550	36.64228	36.61455	36.39322	36.01913	35.61094	34.95290	34.59889	34.37844	34.01180	33.75135	33.53982	32.86958	32.43311	31.81346	31.53892	30.92941	30.73838	29.99453	30.03439	30.10758	30.15529	30.35079	30.35655	30.66628	30.83474	31.43733	31.80930	32.42958	32.95841	33.41085	33.62739	34.13039	34.33453	34.77915	34.80753	35.55461	35.83808	35.84230	35.83936	35.38623	34.72208	34.20377	34.23695
36.12604	35.71615	35.76395	36.02225	36.12373	36.18660	36.50051	36.62295	36.57657	36.31615	35.84814	35.40524	34.90461	34.61240	34.37826	34.01162	33.74973	33.49158	32.75435	32.21452	31.63152	30.93167	30.74612	29.93504	30.00331	30.05533	30.05565	30.16343	30.35893	30.66870	30.75979	31.38879	31.74822	32.23862	32.40751	32.92002	33.33370	33.47948	33.62454	34.14256	34.36245	34.76916	35.15109	35.55162	35.83527	35.83931	35.48208	34.73104	34.75538	34.78593
35.90255	35.71589	35.77066	35.96658	36.11966	36.12796	36.46514	36.57936	36.49951	35.85090	35.37852	35.05226	34.81937	34.61221	34.19740	33.81138	33.52610	33.01363	32.65952	31.88197	31.63137	30.85176	30.64850	29.93535	29.65157	29.71731	30.12111	30.42129	30.67110	30.73650	31.74794	31.80373	31.82586	32.02807	32.36649	32.64511	33.30101	33.37267	33.49171	34.14249	34.35384	34.68390	35.12067	35.24246	35.47081	35.43549	35.48203	34.73099	34.72836	34.73765
35.71769	35.63102	35.75491	35.90366	36.12191	36.07088	36.05666	36.34192	35.85344	35.34916	35.04596	34.82206	34.62499	34.20004	33.81792	33.50087	33.04811	32.77240	32.36713	31.88941	31.63123	30.66106	30.00416	29.71636	29.62896	30.07094	30.50045	30.78996	30.98248	31.07294	31.07037	31.70008	31.74979	31.84136	32.06097	32.64025	32.95644	33.37259	33.49454	34.15696	34.40302	34.59372	34.93242	35.24240	35.23972	35.29305	34.68453	34.01782	34.23894	34.66718
35.02882	35.22961	35.27472	35.86253	36.03254	36.01857	35.95224	35.66389	35.31930	35.01630	34.55717	34.37581	34.20244	33.98960	33.50325	33.26773	32.79145	32.49599	31.99912	31.66521	30.80084	30.21039	29.86984	29.91709	29.95826	30.02805	30.28855	30.48719	30.78751	30.99352	31.08395	31.28419	31.74970	31.84126	32.11906	32.69708	32.95158	33.22909	33.49446	34.18160	34.56721	34.59365	34.93528	35.26956	35.30105	35.23715	34.80217	34.17493	34.18786	34.21587
35.02947	35.02771	35.22780	35.54668	35.99905	35.95499	35.66639	35.47653	35.29908	34.51385	34.35065	34.26352	34.00457	33.32224	33.27010	32.82740	32.53107	32.14478	31.76842	30.83475	30.25706	30.25457	29.86971	29.91500	29.95814	30.04707	30.16136	30.45451	30.58064	30.95226	31.29144	31.71855	31.86913	32.08597	32.47239	32.67832	32.80773	33.07354	33.31642	33.87441	34.40142	34.67139	34.96940	35.28188	35.27921	35.27116	35.16607	34.17826	34.12542	34.15838
34.08318	34.36776	35.14149	35.51027	35.45972	35.52621	35.47902	35.30177	34.60432	34.32291	34.23900	33.71610	33.35734	33.25211	32.82973	32.75147	32.71012	32.17717	31.04461	30.93533	30.82292	30.27511	30.29989	30.00753	30.08632	30.13987	30.21444	30.63126	31.00765	31.63493	31.85211	31.86947	31.99521	32.12800	32.47881	32.68431	33.01122	33.23687	33.63620	33.72169	34.01254	34.48442	34.96645	35.28182	35.27398	35.20792	35.16603	34.19914	34.16744	34.24988
34.08294	34.12245	35.08150	35.46240	35.45835	35.44984	35.27551	34.65379	34.40001	34.26786	33.71844	33.54831	33.32676	33.19072	32.80611	32.72786	32.49659	31.84038	31.34705	31.22032	31.16433	30.87669	30.36928	30.26271	30.26477	30.27772	31.34383	31.61881	31.66584	31.84391	31.87524	31.90650	31.94601	32.15310	32.63771	33.01559	33.22082	33.55566	33.65357	33.73335	33.83330	34.41835	34.96639	35.28176	35.25189	35.24902	35.23329	34.41155	34.34883	34.36060
34.12500	34.05549	35.49404	35.46710	35.46417	35.30694	34.79346	34.69380	34.43271	34.34346	33.84075	33.50275	33.43640	33.23705	32.73016	32.47564	31.86057	31.78850	31.63448	31.55353	31.28540	31.17944	30.95280	30.80576	30.85535	31.30414	31.35761	31.58722	31.65422	31.84944	31.87483	31.93246	32.13023	32.62864	32.93509	33.12022	33.20597	33.20544	33.22465	33.46142	33.83323	34.41828	34.96632	35.26844	35.70811	35.58316	35.23325	34.56456	34.43885	34.36056
34.10161	34.58020	35.51738	35.51448	35.51155	35.16653	34.82918	34.77377	34.70803	34.62757	34.08225	33.73709	33.40787	32.73269	32.11950	31.83956	31.83233	31.83039	31.66993	31.63174	31.37816	31.30507	31.23772	31.00919	31.04335	31.35570	31.39310	31.58710	31.58473	31.65914	31.88775	32.19386	32.27605	32.76314	32.93500	32.92212	32.91204	32.85881	32.88000	33.26904	33.83316	34.14351	34.84854	35.26838	35.62509	35.62218	35.19633	34.46041	34.18718	34.15428
34.19910	34.57995	35.31921	35.51917	35.51131	35.31438	35.04676	34.76164	34.70781	34.32777	34.05145	33.73690	32.74754	32.00684	32.00422	31.90146	31.87717	31.85039	31.70710	31.66718	31.44964	31.34616	31.34097	31.30000	31.35042	31.36383	31.39016	31.46445	31.58461	31.74759	31.91848	32.22589	32.28290	32.79504	32.91474	32.89554	32.89284	32.88624	32.92198	33.26897	33.46096	34.13445	34.83949	35.22110	35.62505	35.53786	34.47744	34.04869	33.37370	33.41349
34.19886	34.57971	35.15180	35.31610	35.52028	35.31886	35.05552	34.76142	34.49330	34.31975	34.06362	33.58088	32.74735	32.01882	32.00404	31.98553	31.83664	31.87830	31.67352	31.65668	31.57010	31.50568	31.50331	31.33827	31.35029	31.35337	31.25508	31.36680	31.46198	31.59692	31.74489	32.19539	32.57679	32.91732	32.89793	32.89546	32.86950	32.88617	32.98119	33.36476	33.46898	34.38293	35.04435	35.12437	35.09925	34.83740	34.48145	33.80635	33.39030	33.41976
34.57353	34.57946	34.83911	35.17319	35.34843	35.31908	35.30316	34.97697	34.44389	34.31517	34.07622	33.59305	32.81286	32.45870	31.98542	31.98303	31.98277	31.67570	31.66303	31.61030	31.51895	31.82311	31.49297	31.28953	30.90917	30.87994	31.06073	31.11502	31.34299	31.44673	31.57521	32.08434	32.19954	32.48567	32.54296	32.35343	32.36251	32.49685	33.03049	33.39667	33.75818	34.38286	35.06980	35.13880	35.12169	35.10468	34.64006	33.93875	33.82866	33.48779
34.59776	34.59494	34.84830	35.17295	35.35717	35.41363	35.47566	35.24121	34.82489	34.37355	34.07602	33.60566	33.01814	32.76272	32.53453	32.22421	32.04298	31.70094	31.66287	31.61015	31.96377	31.94012	31.91330	31.47310	31.06250	31.05996	31.04281	31.05781	31.10825	31.25719	31.36307	31.75468	31.97462	32.23264	32.32861	32.35139	32.41901	32.73523	33.14664	33.33190	33.54687	33.75562	34.58641	35.09670	35.12411	35.12127	34.60529	33.88002	33.76567	33.75844
34.36703	34.60412	34.83862	35.50824	35.47725	35.47834	35.47543	34.95816	34.85406	34.18719	33.87358	33.60547	33.20505	32.96799	32.56170	32.26831	32.06821	31.90616	31.86801	32.03851	32.14790	32.07061	31.86292	31.61933	31.03959	31.03704	31.03770	31.04015	31.03914	31.08113	31.17996	31.31775	31.45391	31.97214	32.28661	32.28421	32.30980	32.41655	32.75985	32.82403	33.32912	33.57921	33.88012	34.54150	35.01798	34.64610	34.57961	34.20031	33.76046	33.70939
34.35869	34.55761	35.00873	35.15466	35.46759	35.46498	34.96054	34.90092	34.50690	34.18699	33.85407	33.35478	33.20486	32.96781	32.23516	32.03786	32.03528	32.02962	31.97106	31.90847	31.86776	31.86256	31.57361	30.94779	30.96634	30.97313	30.81582	30.80483	30.84878	31.04412	31.09304	30.69230	31.29187	31.51155	31.88827	31.88589	31.86540	31.89324	31.98987	32.23403	32.66494	33.43042	33.87399	34.16457	34.50585	34.50306	34.47254	34.09780	33.70309	33.62256
34.31128	34.30849	34.52156	35.01172	35.00886	34.96317	34.90330	34.73545	34.46709	34.14650	33.97682	33.35459	33.20467	32.23762	32.07472	32.07235	32.06976	31.97282	31.93119	31.84494	31.81841	31.78066	30.95019	30.33329	30.49202	30.72495	30.72712	30.73090	30.64938	30.69380	30.52913	30.69220	31.02831	31.49322	31.83985	31.79692	31.64497	31.68303	31.71171	31.89549	32.29366	32.67125	33.39822	34.00568	34.16499	34.33658	33.90622	33.60390	33.32748	33.49465
34.31103	34.30824	34.51695	34.77084	34.92799	34.89559	34.73309	34.62421	34.37770	34.09748	33.97336	33.20720	32.26458	32.01292	32.01031	32.00794	31.94878	31.51092	31.62228	31.82946	31.79497	30.97319	30.46561	30.46312	30.50731	30.50482	30.50259	30.65154	30.68010	30.48852	30.48605	31.02249	31.13774	31.40260	31.37943	31.07171	31.06995	30.40047	30.68365	31.48881	31.94295	32.58958	32.95432	33.43868	33.42241	33.41971	33.42549	33.19016	33.06162	33.33194
34.31078	34.44767	34.67131	34.68997	34.68647	34.64530	34.55949	34.38028	34.28267	33.86680	33.04637	32.24596	31.97655	31.79356	31.53084	31.53459	31.53205	31.51076	31.59997	31.58569	31.55709	31.29240	31.03722	31.01385	30.50610	30.50470	30.50247	30.55251	30.58109	30.48842	30.48594	30.92029	31.07859	31.07347	31.07096	30.60464	30.37546	30.42884	30.73569	31.48874	31.94108	32.76650	32.95426	33.06369	33.35697	33.35428	33.24477	32.95361	33.06159	33.34945
34.70697	34.69112	34.72982	34.68906	34.64760	34.21068	34.11872	34.02137	33.85553	33.10964	32.92002	31.67050	31.66857	31.69491	31.69233	31.55699	31.55445	31.68003	31.60621	31.56717	31.54661	31.29226	31.01604	30.54535	30.49165	30.50349	30.55337	30.58322	30.58641	30.47767	30.66116	30.92019	31.13754	31.13525	30.66629	30.66404	30.71714	30.77940	31.21931	31.94359	32.44177	32.76644	33.02542	33.06363	33.35693	33.35424	33.24473	32.99678	33.06156	33.36436
34.96064	34.94253	34.69600	34.66726	34.30773	34.12128	33.97376	33.94356	33.12599	32.99673	32.25657	32.09929	31.80359	31.77090	31.80074	31.79841	31.71652	31.70244	31.60606	31.55834	31.54646	31.19249	30.69245	30.49353	30.28775	30.29114	30.54044	30.55077	30.58087	30.58384	30.58136	30.68359	30.79855	30.81672	30.81427	30.92562	31.43207	31.96674	32.02769	32.52974	32.82947	33.07507	33.10675	33.64923	33.58792	33.35419	33.03693	32.76286	32.99456	33.30295
35.25307	35.20551	35.10559	34.67140	34.30750	33.99129	33.76814	33.21460	32.54411	32.37415	32.37151	32.23948	32.18149	32.17915	31.89099	31.85379	31.69714	31.70228	31.60590	31.54864	31.50964	31.27949	30.69232	30.28960	30.20232	30.19987	30.32426	30.54501	30.58619	30.59372	30.60601	30.72124	30.81886	30.81663	31.10188	32.05823	32.55223	32.68634	32.98322	34.04940	34.20391	34.21657	34.51846	34.45383	33.64672	33.41299	32.73330	32.76282	32.98727	33.61497
36.24590	35.96758	35.49066	35.08320	34.75154	34.24500	33.81066	33.02296	32.72921	32.47167	32.41650	32.41415	32.22517	32.16748	31.89082	31.82346	31.68548	31.61824	31.54910	31.51138	31.50906	30.69444	30.29193	30.19939	30.20220	30.19974	30.35454	30.42783	30.45435	30.59362	30.71357	30.81534	30.81876	31.10426	32.21759	32.54532	32.68858	33.00489	34.04060	34.30257	35.24837	35.41357	34.74649	34.51560	33.68402	33.07584	32.65498	32.77691	32.98723	33.54002
36.57866	36.48075	35.81962	35.40962	34.75737	34.26638	33.62090	33.03533	33.01315	32.89064	32.46883	32.41548	32.15638	32.15689	31.86872	31.68785	31.56597	31.43299	31.48538	31.48020	30.33494	30.15665	30.20171	30.20425	30.20208	30.23109	30.25388	30.42771	30.45208	30.59351	30.77988	31.15024	31.16575	31.77850	32.31054	32.55894	33.00568	33.47614	34.30944	35.29991	35.48444	35.44321	34.89910	34.34689	33.72938	33.15421	32.99781	32.96282	33.15570	33.78424
36.54763	36.46673	35.81959	35.11356	34.28322	33.83259	33.64256	33.55706	33.14996	32.89044	32.64353	32.46630	32.31348	31.87113	31.69563	31.59367	31.58202	31.50878	31.46398	30.54105	30.42747	30.33345	30.25237	30.30222	30.26663	30.25594	30.37926	30.40043	30.42223	30.59340	30.77977	31.10617	31.23621	31.87144	32.53793	32.90867	33.34731	34.29030	34.72080	35.21863	35.41640	35.40396	34.95635	34.46462	33.87222	33.42864	33.17875	33.17197	33.85579	34.60937
36.47528	36.23310	35.30216	35.11355	34.25328	33.79331	33.62780	33.49209	32.98335	32.66202	32.64333	32.46983	31.90361	31.73165	31.72909	31.69316	31.60427	31.59260	31.51504	31.18706	30.81994	30.82072	30.43925	30.36685	30.36469	30.38132	30.58934	30.58686	30.40107	30.47461	30.72107	31.15891	31.27537	32.07617	32.61425	33.11179	34.05829	34.55484	34.84595	35.22473	35.26495	35.29844	35.12059	34.52187	33.99273	33.87442	33.76172	33.92568	34.59513	34.89258
36.24994	35.87259	35.30191	35.11330	34.25305	33.75664	33.61385	33.37841	32.59324	32.64579	32.47197	31.40633	31.48083	31.80373	31.84226	32.14281	32.18382	32.14931	31.95964	31.46653	31.20723	30.84876	30.83767	30.43666	30.40433	30.60291	30.60073	30.59825	30.40096	30.49317	30.72096	31.15881	31.98505	32.11591	33.00869	33.90863	34.46413	34.65236	34.89711	35.22466	35.32157	35.29837	35.18279	34.52721	34.04729	33.99002	33.97510	34.69455	35.22263	35.27329
35.96057	35.88962	35.17697	34.77462	34.47446	34.15292	33.52555	33.37819	32.63356	31.80187	31.42435	31.48317	31.54422	31.85115	32.21505	32.38085	32.39195	32.35743	32.10367	31.95690	31.29185	30.84862	30.84640	30.99863	31.18979	30.60952	30.60734	30.38090	30.46891	30.53040	30.69820	31.61775	31.98495	32.42676	33.02545	33.93977	34.46694	34.69299	35.17634	35.57947	35.53054	35.19918	35.13306	34.51906	34.00322	34.01758	34.16332	35.32209	35.36060	35.27327
35.96030	35.89093	35.53987	34.97639	34.46620	34.11186	33.59323	32.66136	32.50373	31.85253	31.90065	31.90252	32.07153	32.40544	32.42466	32.41855	32.38896	32.35727	32.15475	32.05037	31.30581	31.24638	31.02507	31.01953	30.99649	30.77398	30.38323	30.47098	30.50071	30.53029	31.50982	31.86427	32.29887	32.55757	32.92791	33.58048	34.58561	34.97299	35.13018	35.46062	35.36609	35.10067	34.62554	33.81331	33.94024	33.99572	34.54212	35.27507	35.17003	35.04540
35.96005	35.92301	35.53962	34.99164	34.17871	33.82975	33.61319	32.90107	32.65091	32.49931	32.15664	32.16001	32.23123	32.40526	32.40338	32.41838	32.38879	32.37012	32.36413	32.16784	31.32759	31.24732	31.24117	31.01940	30.99636	30.77386	30.52305	30.47530	30.52717	31.51225	31.83190	32.07898	32.29161	32.79355	33.21054	33.52960	34.50956	34.89245	34.96208	34.97707	34.97425	34.62822	33.53400	33.52009	33.77893	33.95319	35.08927	35.22964	35.11854	35.04538
36.18375	35.93398	35.33993	34.67846	34.21867	33.88564	33.64204	32.90086	32.77547	32.62445	32.54292	32.50613	32.50352	32.48521	32.44982	32.61633	32.53032	32.39079	32.19480	31.75091	31.45469	31.40619	31.55362	31.54717	31.12043	31.14006	30.77982	30.66562	30.73081	31.56640	31.86543	32.23299	32.77061	33.15261	33.45643	33.79042	34.39203	34.45155	34.55679	34.58448	34.58171	33.52692	33.52271	33.52003	33.62952	34.04657	35.07237	35.15736	35.05836	34.93418
36.21085	36.06700	35.33788	34.67822	34.21709	33.89127	33.38992	32.92365	32.77235	32.67308	32.73445	32.71170	32.66391	32.64676	33.12659	32.69529	32.60294	32.24638	32.17041	32.13287	32.06390	32.04638	31.82472	31.75526	31.71542	31.31864	30.81117	30.77716	30.97833	31.60514	32.25689	32.75713	33.15486	33.45897	33.79271	34.15243	34.41171	34.37919	34.39312	34.39072	33.48963	33.21836	33.24946	33.51413	33.62227	34.96441	35.32077	35.22502	34.98349	34.43597
36.30595	36.05844	35.33764	34.67798	34.14396	33.41365	33.24039	32.96835	32.98699	32.83598	32.91122	32.91117	33.05446	33.16927	33.12641	33.04182	32.67559	32.24622	32.17025	32.10971	32.09246	32.04146	31.97452	31.79396	31.79173	31.37462	30.92282	31.00406	31.11470	32.25935	32.78672	33.20975	33.66342	34.11526	34.19111	34.42740	34.42465	34.40922	34.06959	33.63615	33.22064	33.07472	33.16804	33.50254	34.21153	35.38319	35.27579	35.16485	34.85324	33.60939
36.44616	36.05773	35.20601	34.29684	34.10853	33.79007	33.45484	33.37666	33.37402	33.42668	33.42625	33.42830	33.42562	33.40196	33.35144	33.04165	32.72440	32.25756	32.15642	32.12080	32.08754	32.04963	32.00368	31.82486	31.43995	31.47411	31.50100	31.56555	32.30544	33.11514	33.45584	33.62808	33.94886	34.14427	34.39221	34.42731	34.11774	34.11538	33.70708	33.25310	33.12463	33.07466	33.49353	34.11255	35.02123	35.27828	35.17632	34.92369	33.64448	32.95761
36.09100	35.35715	35.20576	34.62158	34.21980	34.04469	33.79486	33.46011	33.42232	33.43142	33.45625	33.66263	33.73638	33.72033	33.54357	33.30087	32.90882	32.72160	32.25211	32.21199	32.09972	32.04948	31.82728	31.46229	31.49569	31.49708	31.69229	32.38206	32.86947	33.08761	33.43078	33.70702	33.89235	34.13544	34.14197	34.12037	34.11766	33.85408	33.55139	33.33793	33.30045	33.49611	34.11522	34.91324	34.91632	34.81411	34.17244	33.64689	32.96031	32.15694
36.09074	35.35622	35.15492	34.58788	34.24222	33.92200	33.82890	33.71483	33.49478	33.49370	33.69577	33.77212	33.79461	34.04856	33.97149	33.49298	33.08688	32.95739	32.92818	32.60501	32.11345	31.86475	31.81951	31.52761	31.48059	31.68004	32.30661	32.52164	32.87430	33.08997	33.43067	33.73141	34.04207	34.18342	34.21040	34.25340	34.19397	33.85939	33.56490	33.55045	33.63617	34.52336	34.91599	34.87948	34.81316	34.17007	33.28064	32.57214	31.31563	29.15542
36.01609	35.35596	35.13828	34.44328	34.25389	33.84328	33.73742	33.75032	33.74767	33.81133	33.98352	34.06861	34.07678	34.00974	33.97131	33.83347	33.12164	32.99085	32.82240	32.62395	32.44529	31.86461	31.81806	31.64552	31.66356	31.81771	32.47137	32.74999	32.83732	33.08693	33.66624	33.73130	34.05342	34.17371	34.25569	34.20867	34.19433	33.91818	33.85662	34.40771	34.61832	34.94486	34.88224	34.81214	34.58034	33.00839	31.58247	30.85103	28.86898	26.12743
35.99630	35.69496	35.14410	34.42803	34.35664	34.08308	33.87247	33.92984	33.92717	34.23670	34.23397	34.20444	34.18509	34.15600	33.97561	33.26517	33.03485	33.01021	32.85587	32.49343	32.44753	32.37217	31.82031	31.64647	31.67688	31.86250	32.70704	32.71753	33.01936	33.18818	33.22239	33.58469	33.61258	33.67651	33.47285	33.63079	33.82880	33.85922	33.85317	34.62494	35.08340	35.04440	34.81490	34.55519	33.00537	31.58472	29.96659	27.84639	26.12953	25.40880
35.80788	35.69471	35.16283	34.77946	34.48769	34.51589	34.20409	34.18779	34.23888	34.23649	34.20660	34.19369	34.18490	34.02306	33.28052	33.08073	33.03468	32.91100	32.53532	32.49327	32.37458	32.30942	31.87420	31.66953	31.72936	31.95866	32.70692	32.71741	32.80389	32.83451	32.76621	32.77430	32.82716	33.09517	33.18275	33.38550	33.59755	33.64033	33.83489	34.57296	34.89879	34.83043	34.55796	33.02484	31.84357	30.08920	27.89138	26.97408	25.57223	25.43636
35.87689	35.58218	35.20345	34.82413	34.61702	34.58573	34.57278	34.32062	34.29166	34.23628	34.20639	34.17193	33.67497	33.23994	33.03772	32.97357	32.91361	32.89760	32.86214	32.45684	32.31334	31.87628	31.30776	31.37839	31.72834	32.12743	32.76495	32.73074	32.74821	32.80362	32.81135	32.82965	33.04569	33.07540	33.33605	33.45522	33.46560	33.46332	33.54007	34.13104	34.14237	33.97608	33.07676	32.00753	30.34781	28.28208	27.71376	26.58949	25.72280	25.62812
35.88562	35.66545	35.33433	34.77847	34.67886	34.66540	34.61779	34.57017	34.51716	34.44740	34.20618	33.98667	33.26292	33.04015	33.02734	32.99720	32.94035	32.89743	32.86198	32.68677	32.31319	31.82363	31.33003	31.36422	31.70290	32.11046	32.76482	32.75037	32.74809	33.18325	33.20713	33.34653	33.42535	34.01780	34.04567	33.94297	33.41496	33.41268	33.24647	33.23646	33.37227	33.16532	31.80356	30.46648	29.33213	28.32459	27.31025	26.86266	26.62189	25.80733
35.78614	35.33653	35.18826	35.18550	34.77547	34.73547	34.63751	34.55015	34.45541	34.42002	33.92276	33.21663	33.01482	33.00821	32.99931	32.99186	32.95911	32.86407	32.69941	32.50768	32.17625	31.46446	31.19862	31.32742	31.66762	32.00323	32.70198	32.68710	32.68483	32.74541	33.18050	33.31677	33.56622	34.04824	34.04558	33.94287	33.55339	33.24904	33.16327	33.07222	32.35095	31.42432	30.58285	29.83445	29.37008	28.38642	27.82111	27.30025	26.89765	26.68920
35.71537	35.69525	35.40063	35.37382	35.06526	34.51634	34.42207	34.35751	34.32361	33.75429	32.95467	32.59974	32.53576	32.52000	32.71555	32.61283	32.51977	32.31775	31.86115	31.01383	30.70821	30.34688	30.38999	30.48152	30.86631	31.38920	31.72513	32.32469	32.34696	32.00820	32.11458	32.57762	33.27853	33.54853	33.54591	33.53416	33.40391	33.32002	33.09157	32.47915	31.51654	30.68333	30.38296	30.11574	29.45147	28.71344	28.15638	27.67797	27.04643	26.71002
36.20504	35.64512	35.36578	34.89505	34.27955	33.55019	33.38828	32.90045	32.74630	32.71225	32.54796	32.51125	32.26390	31.71791	31.56612	30.96530	30.53589	29.85827	29.32776	28.52002	28.66133	28.96776	29.77588	29.80746	29.91847	30.45634	30.50444	30.54018	30.23890	29.85276	29.97213	30.44909	31.16864	31.66542	32.62209	33.05456	33.01395	32.99282	32.63448	31.85856	31.28239	30.78792	30.64440	30.56793	30.11359	29.02312	28.57728	28.10680	27.22178	26.93668
35.98788	35.36800	34.42231	33.50778	33.07500	33.10204	32.67655	32.74865	32.74609	32.70792	32.57885	32.26629	31.85195	31.56849	30.96731	30.47290	29.17169	28.11594	27.82297	28.27794	28.50968	28.92690	29.24032	29.70168	29.67904	29.27665	29.23037	28.79814	28.86307	28.98332	29.39377	30.02008	30.27542	31.33444	31.54654	32.48672	32.76086	32.64524	32.40179	31.84439	31.28233	30.90979	30.78545	30.64190	30.55713	29.94713	29.02715	28.58563	28.30671	27.24910
35.31772	34.58594	33.89698	33.08955	32.87953	32.67892	32.67634	32.74844	32.76992	32.74487	32.49126	32.18476	31.77389	31.25032	30.53409	29.19749	28.11804	28.08475	28.10042	28.27781	28.50954	28.93501	29.25039	29.71176	29.69954	29.30930	29.26302	29.32752	28.98548	29.10888	29.39367	29.94447	30.24928	31.12166	31.43275	32.04625	32.46432	32.41253	32.37887	32.19964	31.39115	31.17136	30.90731	30.82028	30.81816	30.68231	29.95392	29.83264	29.49432	28.43506
34.71219	34.59130	33.90242	33.10233	32.90289	32.88134	32.76213	32.75477	32.74692	32.63036	32.47762	31.85391	31.30978	30.42250	29.48904	28.65359	28.19750	28.19430	28.24349	28.54998	28.96752	29.46079	29.65026	29.77867	29.74801	29.65446	29.50743	29.38889	29.35101	29.22430	29.44592	30.02979	30.17367	31.07968	31.40988	31.63610	32.44387	32.41283	32.39485	32.21532	31.77180	31.49833	31.37368	31.56432	31.54088	31.17716	30.68016	30.41184	29.96029	29.65269
34.71396	34.11945	33.90218	33.17673	33.16245	32.90046	32.75354	32.70793	32.72697	32.63016	31.92899	31.38629	30.51145	30.47982	29.49381	28.79791	28.47435	28.44803	29.22649	29.83245	29.83040	29.65217	29.73284	29.76444	29.74790	29.65695	29.50732	29.37360	29.33806	29.38891	29.46628	29.84229	30.05536	30.35110	31.07718	31.54095	31.63287	32.25685	32.23347	32.23131	31.89161	31.82014	31.73440	32.01686	32.49271	32.36385	32.03550	31.15374	30.92118	30.03081
34.32138	34.11786	33.88195	33.72766	33.16222	32.90024	32.75333	32.71683	32.72677	32.57140	31.87262	31.13437	30.59675	30.10401	29.54670	29.21843	29.18255	29.85483	30.29720	29.89891	29.89687	29.86028	29.84457	29.90367	29.72738	29.56344	29.44949	29.27422	29.30390	29.31788	29.38019	29.46420	29.88519	30.14075	30.40376	31.13573	31.53166	31.59741	32.27311	32.29939	32.29684	32.34044	32.46139	32.61229	32.60157	33.17265	32.87952	32.48133	31.59322	31.23321
34.29387	34.07246	33.87261	33.17773	32.88790	32.74637	32.74379	32.71663	32.67906	32.37722	31.87243	31.05089	30.62719	30.20102	29.95333	29.95129	30.45724	30.44529	30.44325	30.41503	30.10352	30.06949	30.10746	29.86966	29.78589	29.40703	29.23455	28.64990	28.65511	28.73626	29.02737	29.29622	29.52210	29.94295	30.39188	30.94830	31.16576	31.63254	32.00467	32.33165	32.70742	32.71324	32.71070	32.70293	33.52405	33.80643	33.28304	32.95353	32.70570	32.25906
34.24847	34.07222	33.46182	32.87161	32.72469	32.73682	32.71863	32.65742	32.49376	32.17591	31.51501	30.97533	30.99066	30.64275	30.53146	30.53828	30.55131	30.53676	30.69331	30.68546	30.53026	30.47255	30.28394	29.85032	29.78577	29.20169	28.62008	28.61964	28.53988	28.61143	28.77859	29.30042	29.58190	30.00905	30.69685	30.87160	31.06666	31.83376	32.40504	33.08324	33.06293	33.05962	33.16034	33.56403	33.85590	33.86866	33.80626	33.31102	33.16930	32.91559
34.07467	33.72635	33.27786	33.10614	32.91691	32.90800	32.70540	32.63097	32.31137	31.73911	31.51777	31.37873	30.99048	31.00663	30.54019	30.53812	30.53901	30.71241	30.72071	30.71504	30.68324	30.49325	30.25843	29.85020	29.17664	28.74025	28.60067	28.40696	28.29029	28.43863	28.88698	29.44267	30.01879	30.69913	30.87359	31.01887	31.83577	32.43943	33.09839	33.56576	33.76081	33.75854	33.75593	33.89698	33.90901	33.90638	33.90409	33.80533	33.42377	33.16666
34.09936	34.07173	33.71799	33.27504	33.09658	32.88219	32.87085	32.61754	31.94535	31.87269	31.80076	31.32172	30.99030	30.22712	30.39370	30.52907	30.52670	30.53645	30.53442	30.71489	30.67485	30.59155	30.22944	29.79974	29.15290	28.74014	28.37026	28.29886	28.34035	28.54160	29.46729	30.13951	30.75968	31.69163	31.94884	32.21786	32.42846	33.10091	33.56791	34.02216	34.10670	34.10440	33.97968	33.97702	33.95968	33.93995	33.93527	34.07417	34.02672	33.19891
34.19245	34.07148	33.71777	33.36578	33.20930	32.84077	32.74635	31.94763	31.87466	31.79268	31.78353	30.93575	30.17907	30.22088	30.21851	30.36524	30.42633	30.42393	30.47657	30.47916	30.47212	30.38908	29.95026	29.39796	29.17253	28.93399	28.43451	28.33959	28.44921	29.23263	30.07645	30.75331	31.65525	31.95122	32.44684	32.47461	32.83197	33.10083	33.56783	33.85637	34.01942	34.10435	34.10171	33.97472	33.99680	33.98316	34.08436	34.07413	33.69539	33.40419
34.07393	33.71025	33.32415	33.16182	32.80346	32.67345	32.14360	32.04579	31.86101	31.85157	30.99358	30.22812	30.18649	30.18449	30.24271	30.17495	30.26273	30.27987	30.04070	29.89647	29.89446	29.96507	29.89624	29.51846	29.36635	29.08932	28.65392	28.60964	28.91463	29.25769	30.07222	30.81223	31.91485	32.05410	32.44675	32.47452	32.57016	32.84485	33.26245	33.83885	33.85364	34.01708	34.01445	34.00307	33.99675	34.39141	34.08432	34.02488	33.47503	33.40416
33.76954	33.67568	33.22184	32.80582	32.71006	32.66543	32.07681	32.06641	31.88424	31.01925	30.65612	30.50140	30.39176	30.34550	30.18267	30.17479	30.00845	30.04058	29.23537	29.24610	29.84262	30.00811	29.96293	29.89376	29.48685	29.35551	29.13481	28.83391	29.23335	29.78745	30.65801	31.68409	31.92148	32.05791	32.12901	32.30768	32.68294	32.89643	33.72893	33.87356	33.90614	33.90388	34.05663	34.05194	34.31752	34.40237	34.38906	34.07861	33.49084	33.22403
33.73785	33.70831	33.53803	33.01989	32.77981	32.68708	32.10501	31.96439	31.51328	31.17824	30.83481	30.73033	30.45957	30.37505	30.03854	29.90206	29.61726	29.60934	29.68224	29.92365	30.05459	30.34528	30.32200	30.29554	29.89991	29.71596	29.62136	29.36861	29.54846	29.92018	30.66398	31.68399	31.94863	31.98499	32.17012	32.37274	32.70801	33.67132	33.88580	33.91703	33.96582	34.26653	34.32204	34.44691	34.49483	35.03851	34.95530	34.47062	34.25643	33.48819
33.73761	33.56172	33.53411	33.01966	32.79391	32.46763	32.14809	31.71535	31.52957	31.32946	30.96278	30.83261	30.59177	30.38942	30.20700	30.12963	29.99286	30.05646	30.11064	30.11784	30.45703	30.40784	30.45533	30.40956	30.30819	29.94061	29.76444	29.69287	29.85445	29.97946	30.57261	31.57091	31.94853	31.98490	32.07393	32.42521	32.73533	33.73122	34.04566	34.08229	34.37764	34.37537	35.18752	35.61058	35.54575	35.51673	35.44585	35.28815	34.52355	34.17624
33.33078	33.32816	32.62769	32.61607	32.51096	32.37490	32.17521	31.73250	31.54416	31.33814	30.96259	30.80683	30.58899	30.47432	30.39007	30.35840	30.39641	30.74771	30.84980	30.84739	30.84535	31.11356	31.07614	31.01297	30.86177	30.27077	29.92009	29.80481	29.86123	29.91405	30.03311	31.00437	31.59373	31.85444	32.09046	32.42513	33.15796	33.92463	34.12510	34.38135	35.00955	35.68578	35.96983	36.02319	36.44658	36.31596	36.19574	35.57559	35.24987	34.22119
31.66756	31.61718	31.69769	32.15366	32.14291	32.13106	31.97536	31.76179	31.72681	31.54187	30.92987	30.87796	30.65088	30.46564	30.42986	30.44542	30.70744	30.85777	30.87919	30.87678	31.12731	31.15625	31.11883	31.04633	30.91862	30.80629	29.91998	29.83290	29.65353	29.86335	29.96640	30.54274	31.04916	31.70828	31.89710	32.47872	33.19314	34.00406	34.25877	35.06723	35.67706	36.10287	36.14458	36.21786	36.44652	36.44374	36.30857	36.17719	35.53429	34.77094
30.04111	30.03878	30.75531	31.40241	31.49207	31.49004	31.99684	31.98173	32.00795	31.66553	30.92969	30.87778	30.65071	30.46547	30.41538	30.42769	30.69557	30.80018	30.82330	30.96972	31.11686	31.11446	31.04863	30.95097	30.90613	30.45036	29.89079	29.77817	29.78265	29.84220	29.93028	30.36723	30.55355	31.08261	31.73096	32.03306	32.98892	34.00397	34.55672	35.61811	35.78310	36.09180	36.10004	36.20275	36.21542	36.41560	36.30853	36.20039	35.53427	35.15874
24.58256	24.58066	27.03870	28.66866	29.86317	31.11676	31.43078	31.91516	31.85371	31.56591	30.87960	30.64317	30.45751	30.41564	30.39322	30.39121	30.38888	30.61845	30.78068	30.86395	30.88967	31.03037	30.93527	30.89001	30.44829	29.85682	29.73374	29.73483	29.74805	29.78027	29.83978	30.20604	30.36477	30.67097	31.10376	31.87485	32.93987	33.83148	34.23023	34.49199	35.54902	35.73980	35.73707	35.77652	36.02121	35.95489	36.20313	35.53658	35.16147	34.32097
16.65337	16.65211	19.36840	22.65878	26.71777	28.31462	29.49237	30.37729	30.37492	30.09921	29.39253	29.40146	29.41810	29.41619	29.57629	29.57433	29.72219	29.93705	30.49941	30.58574	30.66938	30.57482	30.02017	29.78849	29.42629	29.24386	29.27514	29.30322	28.92579	29.00340	29.32568	29.77753	30.00974	30.08544	30.65249	31.02571	31.80698	32.75024	33.61069	33.93126	34.06871	34.20601	34.27114	34.26848	34.41537	34.86334	34.78141	34.63241	34.21904	33.73760
10.84435	10.84352	13.56861	16.23491	18.68416	21.34320	22.99404	22.99248	22.65255	22.74710	22.50567	22.62692	22.72668	23.58046	24.28947	25.89043	26.30951	28.15306	28.16683	28.16461	28.16273	28.13863	28.01715	27.66778	27.66596	27.65118	26.99832	26.77687	26.81240	26.81031	27.16508	27.48609	27.77902	27.87240	27.99150	28.18663	29.11783	29.13642	29.68529	29.85324	30.07872	30.21343	31.14881	31.98870	32.77035	32.74047	32.57969	32.42606	31.21031	31.10652
7.409973	7.409388	8.621256	10.31387	11.47963	11.59806	11.61751	11.09970	11.15469	11.17905	11.28215	11.94781	12.83323	14.15447	15.66172	17.60551	19.94612	22.29472	22.81711	22.81526	21.65095	20.69197	20.23056	20.05470	19.99045	19.35037	18.21824	17.63511	17.54436	17.51256	17.51092	17.50974	17.49985	17.46053	17.54324	18.51285	19.08992	19.99562	20.22873	20.90673	22.35398	24.17759	26.27287	28.26692	29.34028	29.11030	28.93878	27.06656	25.36099	24.39421
4.759720	4.759349	5.496568	5.520532	5.353572	5.170648	5.101157	5.100824	5.361895	5.594893	5.970072	6.547066	7.186057	8.247676	9.631171	11.84085	13.11164	13.11056	12.72627	10.90202	9.974651	9.962542	9.910408	9.308078	9.175367	8.623180	8.243804	8.210460	8.196146	7.985890	7.603477	7.443616	7.461649	7.905132	8.160089	8.604026	8.994040	9.304749	10.31842	11.38307	13.80643	15.74428	18.29240	20.28973	21.45765	21.29393	20.17893	17.91483	15.02483	13.56040
3.511797	3.511534	3.531492	3.517722	3.522785	3.613134	3.703312	3.777562	3.765755	3.869191	4.109713	4.337227	4.580687	5.490917	6.316585	6.316164	6.216067	5.319617	4.852888	4.852514	4.924219	4.923844	4.739855	4.579873	4.312315	4.262407	4.242846	4.228772	4.204606	4.128611	3.997548	4.004178	4.228831	4.368634	4.447603	4.622175	4.846043	5.179624	5.779129	6.588647	7.794078	8.899350	10.17982	10.63200	10.63127	9.588094	8.117981	6.556964	5.786519	5.341465
3.272131	3.276989	3.279226	3.208753	3.208518	3.313494	3.462942	3.497775	3.505944	3.503006	3.336300	3.340536	3.457721	3.807842	3.800683	3.635525	3.559377	3.559335	3.538694	3.542202	3.407768	3.407524	3.424145	3.429440	3.429238	3.468077	3.515014	3.504108	3.490202	3.489948	3.499012	3.504087	3.477633	3.500041	3.592140	3.693915	3.809624	3.991501	4.166015	4.449456	4.649971	5.038424	5.044699	4.908456	4.637315	4.012376	4.001032	4.006081	3.991185	3.988449
2.927977	2.927767	2.994796	2.997507	3.102017	3.147320	3.209888	3.215898	2.961581	2.863162	2.867612	3.039144	3.042471	3.046507	3.164510	3.181616	3.181391	3.133229	3.136817	3.181818	3.223934	3.228142	3.135030	3.140640	3.157677	3.290380	3.344394	3.327736	3.323983	3.306251	3.315336	3.291269	3.298358	3.301064	3.340940	3.543990	3.544015	3.550007	3.305403	3.317629	3.538635	3.635883	3.653100	3.659488	3.678192	3.855682	3.835029	3.780354	3.586990	3.577193
2.918422	2.918211	2.915154	2.976826	2.970861	2.955751	2.898784	2.898609	2.767349	2.776940	2.811799	2.843497	2.911903	3.036271	3.046268	3.063383	3.116205	3.130805	3.133531	3.186247	3.228353	3.238781	3.238577	3.157852	3.147682	3.144793	3.169027	3.168796	3.108069	3.107850	3.197731	3.199967	3.209951	3.201979	3.219249	3.209061	3.160754	3.164996	3.028257	3.036189	3.259119	3.277711	3.383387	3.400617	3.373565	3.456511	3.554599	3.554351	3.463336	3.401075
2.881855	2.846601	2.820680	2.820495	2.814546	2.862561	2.853504	2.761312	2.767340	2.776915	2.784052	2.824749	2.892121	2.934745	3.053334	3.068451	3.079560	3.142106	3.155242	3.225067	3.238977	3.292738	3.292521	3.148969	3.102444	3.123677	3.123471	3.118892	3.122458	3.113602	3.197721	3.197509	3.191974	3.187390	3.059162	3.058959	3.028161	3.015359	3.025587	3.026941	3.029657	3.206716	3.206506	3.203412	3.303669	3.306557	3.308557	3.244288	3.242078	3.241643
2.881890	2.838432	2.820714	2.820529	2.820345	2.805527	2.805342	2.761346	2.774912	2.760886	2.763811	2.804749	2.897588	2.934779	2.995709	3.062484	3.075383	3.142143	3.144857	3.151818	3.237686	3.292779	3.257555	3.162536	3.135676	3.130813	3.123510	3.119375	3.119169	3.117633	3.197983	3.197550	3.057926	3.011499	3.011300	2.946987	2.953891	2.953697	2.958383	2.959964	2.990366	3.005034	3.058030	3.196740	3.245468	3.271656	3.242323	3.214673	3.214462	3.214029
2.873722	2.838465	2.820748	2.820563	2.820379	2.809996	2.809811	2.787238	2.758881	2.764023	2.771382	2.856931	2.897622	2.941226	2.981331	3.068524	3.104643	3.135085	3.134880	3.141771	3.142896	3.101717	3.162780	3.180077	3.154828	3.130852	3.124497	3.072754	3.072553	3.082684	3.078267	3.063045	3.019752	3.011538	2.947217	2.947024	2.946830	2.811141	2.873415	2.922126	2.970011	3.005071	3.047110	3.105094	3.190802	3.195916	3.121456	3.124579	3.204091	3.203215
2.848218	2.827575	2.813476	2.813292	2.820413	2.820228	2.787454	2.791927	2.794405	2.806639	2.857149	2.856964	2.899115	2.977348	3.035540	3.039553	3.052436	3.047565	3.047367	3.051826	3.075951	3.091798	3.101528	3.155073	3.154866	3.080990	3.072993	3.058210	3.056680	3.051823	3.037044	3.029526	3.025303	2.921944	2.949251	2.949057	2.948863	2.868536	2.869014	2.922162	2.970047	2.973846	2.994043	3.053555	3.060636	3.115930	3.115727	3.098053	3.087661	3.086350
2.827794	2.813693	2.810628	2.813326	2.820446	2.795429	2.790995	2.790813	2.794439	2.812344	2.847205	2.871840	2.889173	2.896284	2.916531	2.922990	2.927013	2.945448	2.967146	2.966955	3.068891	3.069883	3.082811	3.084068	3.026140	2.971980	2.972229	2.986616	2.986420	2.986225	2.967077	2.966661	2.930598	2.921980	2.934903	2.952198	2.949565	2.879436	2.890902	2.897588	2.908933	2.915998	2.973689	2.993884	3.053392	3.060474	3.060274	2.950886	2.952913	3.043091
2.813911	2.810845	2.810662	2.810478	2.813176	2.792542	2.794353	2.794171	2.795542	2.812376	2.847239	2.871874	2.889207	2.889019	2.893913	2.895940	2.879050	2.832647	2.945292	2.966989	3.054072	3.056395	3.056195	3.026820	2.972211	2.891802	2.871641	2.972070	2.986457	2.967308	2.910035	2.852107	2.877021	2.876833	2.876644	2.882286	2.879658	2.879471	2.890938	2.891857	2.898544	2.911662	2.919836	2.992464	2.993725	3.013915	3.013719	3.013524	3.013328	3.037308
2.813945	2.813760	2.810695	2.810512	2.810550	2.814799	2.794386	2.795756	2.806214	2.812409	2.858954	2.889429	2.889241	2.896353	2.896164	2.874394	2.817785	2.832678	2.915677	2.948843	3.034012	3.040385	3.040185	3.026414	2.833683	2.798494	2.800309	2.873041	2.971913	2.967123	2.910070	2.852141	2.851956	2.873634	2.865463	2.876713	2.882355	2.879506	2.879540	2.891892	2.911885	2.884375	2.927255	3.015344	3.014408	3.016836	3.035819	3.035399	3.020119	3.012600
2.824839	2.824654	2.819151	2.810767	2.810584	2.814833	2.810578	2.803769	2.812624	2.827723	2.866968	2.893232	2.906796	2.906606	2.897972	2.813121	2.812940	2.887190	2.937396	2.937205	2.993195	3.040423	3.039780	2.833899	2.769536	2.771352	2.800342	2.973695	2.977782	2.977365	2.945095	2.853061	2.851990	2.867839	2.865498	2.876748	2.876561	2.876374	2.851418	2.860770	2.868569	2.891061	2.950031	3.029944	3.066154	3.087058	3.035856	3.021907	3.016165	2.997777
2.764952	2.764772	2.822730	2.902850	2.894902	2.809547	2.810611	2.808183	2.820635	2.820454	2.867001	2.918088	2.917900	2.907084	2.896677	2.846727	2.846542	2.856575	2.887036	2.932141	2.950917	2.987937	2.937696	2.833932	2.769568	2.769388	2.859632	2.897806	2.971764	2.971570	2.853280	2.845113	2.844928	2.859890	2.865311	2.865124	2.876596	2.888605	2.895957	2.877210	2.891279	2.948478	3.117568	3.117366	3.217522	3.102398	3.037754	3.021945	3.000234	2.997816
2.777173	2.831368	2.878963	2.914632	2.902696	2.810467	2.800419	2.808216	2.812466	2.863009	2.937300	2.948787	2.948374	2.920259	2.920069	2.897407	2.846133	2.856165	2.862261	2.886883	2.927550	2.938366	2.879375	2.854389	2.842534	2.841462	2.835736	2.853716	2.891667	2.873981	2.847106	2.845147	2.844962	2.860812	2.859515	2.865159	2.888826	2.895292	2.979677	3.047705	3.055933	3.065048	3.064851	3.117404	3.117199	3.108570	3.037792	3.030719	3.011362	2.917094
2.885357	2.885168	2.883208	2.882799	2.877072	2.876442	2.843490	2.845743	2.858704	2.870737	2.945028	2.942395	2.942203	2.917191	2.903862	2.896555	2.896367	2.861150	2.860965	2.860779	2.860592	2.860628	2.860443	2.860258	2.854238	2.842382	2.836435	2.836250	2.853787	2.874016	2.873384	2.873197	2.871680	2.871494	2.866488	2.865415	2.888417	2.968820	2.975057	2.979518	3.015746	3.015994	3.032651	3.044107	3.041690	3.040164	3.037830	3.022021	2.938836	2.922628
3.009713	3.009513	2.949935	2.944425	2.929706	2.899852	2.898552	2.866227	2.866041	2.865855	2.868590	2.942431	2.917417	2.906458	2.885945	2.875534	2.849828	2.779582	2.794474	2.807428	2.860626	2.860662	2.860477	2.860292	2.863024	2.868670	2.842232	2.842048	2.866901	2.887130	2.873862	2.873675	2.873489	2.871528	2.870896	2.870709	2.899256	2.899734	2.899545	2.903726	2.963396	2.999622	3.015835	2.942881	2.941359	3.023293	3.025368	3.027544	2.950181	2.933974
3.036058	3.009549	2.947975	2.944460	2.938064	2.939687	2.898587	2.866261	2.866075	2.865889	2.868623	2.867991	2.906684	2.875910	2.878224	2.846946	2.776693	2.715209	2.718137	2.746167	2.749756	2.860473	2.860510	2.863244	2.868893	2.868704	2.868519	2.856666	2.866935	2.887165	2.886975	2.899869	2.899682	2.887969	2.871374	2.895489	2.899291	2.899103	2.891377	2.894100	2.915639	2.920992	2.914058	2.905641	2.938954	3.021778	3.031104	3.027581	3.027385	3.014081
3.036095	2.948202	2.854080	2.891530	2.936992	2.936800	2.936605	2.866295	2.866109	2.865923	2.865737	2.840279	2.845901	2.864931	2.840300	2.832812	2.714087	2.696266	2.708946	2.738901	2.801472	2.856739	2.856554	2.862391	2.868041	2.868295	2.868109	2.856699	2.864052	2.887199	2.900088	2.899902	2.899716	3.041069	3.031113	2.910099	2.895336	2.895149	2.894960	2.891222	2.892363	2.914282	2.919986	2.920242	2.928790	3.010949	3.026772	3.027619	3.027421	3.027221
2.948432	2.854298	2.845251	2.845067	2.888719	2.888530	2.864964	2.864778	2.866143	2.865957	2.861390	2.843473	2.849078	2.844902	2.833036	2.723223	2.651218	2.657253	2.714296	2.804126	2.835069	2.856773	2.857956	2.857770	2.858766	2.858577	2.825844	2.824646	2.833459	2.863900	2.887043	2.899936	3.031099	3.021370	3.016735	2.910134	2.895371	2.899395	2.900759	2.900568	2.900380	2.915870	2.928761	2.920276	2.920084	2.933005	3.010790	3.007270	3.007074	3.016853
2.903938	2.813123	2.797049	2.807723	2.807763	2.842648	2.842459	2.844934	2.861794	2.861609	2.861423	2.871457	2.853544	2.848926	2.834400	2.732120	2.680810	2.695043	2.816017	2.837727	2.856993	2.864012	2.894468	2.858987	2.858801	2.839446	2.824419	2.825123	2.833492	2.863934	2.887077	2.921885	2.934724	2.931874	2.923478	2.910170	2.909981	2.899430	2.900794	2.900603	2.914985	2.914796	2.915716	2.912584	2.912837	2.911984	2.932186	2.981095	3.007111	3.016889
2.813348	2.784415	2.789771	2.796900	2.807575	2.807393	2.800782	2.842309	2.847220	2.861643	2.861457	2.861268	2.855352	2.851842	2.854980	2.748172	2.752178	2.752002	2.816050	2.837760	2.868220	2.898679	2.897421	2.897233	2.865927	2.841252	2.825338	2.833356	2.864152	2.887301	2.887111	2.875400	2.929218	2.929028	2.928834	2.923324	2.910017	2.895254	2.895066	2.894874	2.894686	2.894499	2.840345	2.841271	2.908659	2.905368	2.960235	2.975306	2.980937	3.007614
2.823794	2.817759	2.789805	2.786965	2.786783	2.786601	2.792619	2.800634	2.812194	2.812013	2.855649	2.855017	2.839323	2.839138	2.831653	2.791715	2.762429	2.762252	2.816082	2.865525	2.898902	2.901633	2.907670	2.907481	2.899518	2.841285	2.841103	2.857278	2.857094	2.850926	2.850643	2.863583	2.875248	2.879495	2.888844	2.923360	2.923170	2.895289	2.895101	2.894909	2.894721	2.894534	2.843357	2.892702	2.884308	2.884121	2.883933	2.900373	2.908166	3.004738
2.884517	2.822002	2.789838	2.786999	2.786817	2.786635	2.792652	2.795572	2.800485	2.812046	2.811421	2.839542	2.839358	2.831871	2.831687	2.847229	2.793028	2.814524	2.847916	2.865559	2.865370	2.894760	2.897491	2.897304	2.899553	2.899360	2.855724	2.857090	2.856906	2.856722	2.850678	2.851952	2.851767	2.867620	2.871804	2.881821	2.883851	2.883665	2.895136	2.894944	2.894756	2.894569	2.890614	2.888969	2.884344	2.884156	2.883969	2.908388	2.908866	2.975654
2.884552	2.834661	2.798289	2.796779	2.786851	2.786669	2.792685	2.792504	2.795867	2.797901	2.797719	2.797533	2.792970	2.798015	2.837260	2.837071	2.846857	2.846673	2.837732	2.810128	2.809943	2.849555	2.894608	2.897339	2.899588	2.902940	2.857530	2.857124	2.856940	2.858214	2.852170	2.851986	2.824098	2.823916	2.823729	2.823547	2.825581	2.883700	2.895172	2.894979	2.894791	2.894604	2.893087	2.856955	2.856765	2.895719	2.900851	2.900665	2.968571	2.968374
2.834883	2.825924	2.819760	2.831889	2.831705	2.797422	2.791833	2.792538	2.674643	2.724893	2.783145	2.793815	2.803859	2.798049	2.837295	2.837105	2.846890	2.837948	2.813444	2.826999	2.829733	2.899483	2.897561	2.899811	2.903168	2.903197	2.903009	2.902599	2.902190	2.891700	2.852204	2.819439	2.820142	2.819961	2.815016	2.817050	2.840464	2.898583	2.924638	2.985367	2.947285	2.897521	2.897334	2.897146	2.902590	2.901073	2.919821	2.967693	2.967499	2.968410
2.834917	2.824540	2.831664	2.831481	2.823015	2.799449	2.792753	2.674845	2.676888	2.724925	2.806437	2.806252	2.884940	2.908718	2.878216	2.865990	2.846924	2.863134	2.856408	2.856225	2.915879	2.918610	2.912441	2.912253	2.913173	2.911872	2.911021	2.936185	2.935774	2.935583	2.858000	2.824348	2.824165	2.823983	2.826012	2.840677	2.898804	2.970039	3.033974	3.033772	3.012913	3.001062	3.000869	2.998459	3.027905	3.026379	3.016650	2.956424	2.956232	2.884337
2.821442	2.821252	2.821068	2.820885	2.799665	2.793637	2.692582	2.677091	2.676919	2.788929	2.800267	2.885159	2.884974	2.902312	2.902125	2.901932	2.908612	2.908425	2.865200	2.929619	2.929426	2.932158	2.931971	2.919821	2.914537	2.911906	2.985458	2.977067	2.936031	2.947805	2.924275	2.915667	2.914592	2.873578	2.903303	2.908552	2.973590	3.034209	3.090853	3.049577	3.039179	3.012755	3.000905	3.039448	3.017082	3.016886	3.014915	2.956462	2.873259	2.857049
2.821476	2.821286	2.821102	2.783227	2.788583	2.791502	2.753986	2.756024	2.789142	2.788963	2.800299	2.870317	2.885007	2.902346	2.902159	2.901967	2.908646	2.912668	2.925853	2.925665	3.057906	3.057709	2.952436	2.935189	3.006980	3.006114	2.980177	2.977103	2.948031	2.958475	2.942237	2.932078	2.931889	2.947011	2.946818	3.078094	3.069709	3.192080	3.130526	3.103538	3.039215	3.033701	3.108164	3.035053	3.025542	3.019140	2.958463	2.956499	2.882032	2.869496
2.852213	2.821321	2.783442	2.781799	2.777234	2.753538	2.754240	2.761593	2.763407	2.768768	2.800775	2.879468	2.903759	2.908223	2.902194	2.909974	2.912888	2.966953	2.966763	3.024964	3.046645	3.046447	2.963142	2.960514	2.959658	2.954143	2.953953	2.953760	2.948066	2.942465	2.942271	2.964348	2.995621	2.995434	3.086528	3.147853	3.197869	3.193450	3.130565	3.077888	3.028615	3.028198	3.035288	3.035091	2.972243	2.961288	2.960716	2.960525	2.967424	2.871968
2.891456	2.821355	2.782013	2.777448	2.753882	2.754457	2.761802	2.763618	2.768976	2.800987	2.933746	2.927706	2.903794	2.908257	2.907323	2.907129	2.909821	2.959457	3.005985	3.017690	3.017488	2.977884	2.963177	2.959885	2.959693	2.959496	2.953988	2.953796	2.941012	2.947911	2.968946	2.971915	2.971726	3.035733	3.081026	3.065982	3.126640	3.126436	3.078132	2.990019	2.986722	2.986528	2.913538	2.900896	2.900703	2.898967	2.965786	2.971642	2.971450	2.971251
2.955640	2.824046	2.811506	2.777481	2.753916	2.762239	2.763827	2.770293	2.870934	2.931050	2.930860	2.928849	2.908479	2.910284	2.910098	2.904062	2.942989	2.948639	2.960762	2.978311	2.978112	2.977919	2.971969	2.968677	2.959729	2.959531	2.959340	2.953832	2.953642	2.942408	2.957017	2.961038	3.023555	3.040860	3.032682	3.033572	3.033376	3.033181	3.005767	2.990056	2.986759	2.986565	2.890515	2.900930	2.878884	2.878700	2.942609	2.968512	2.968320	2.980311
3.018719	3.008109	2.819511	2.785708	2.765373	2.766966	2.787242	2.871154	2.901652	2.913553	2.914471	2.904272	2.910507	2.910319	2.910132	2.944986	2.944795	2.959527	2.960666	2.961935	2.978147	2.977955	2.977763	2.973143	2.959764	2.959567	3.019197	3.013685	2.953678	2.942443	2.959968	3.019577	3.022926	3.040232	3.036263	2.980663	2.979808	3.008436	3.024754	3.019653	3.013694	2.987267	2.899635	2.887852	2.878918	2.878735	2.943974	2.943786	2.952681	2.980346
3.018756	3.018552	2.851696	2.807660	2.807481	2.806459	2.872037	2.882878	2.882692	2.902386	2.903172	2.888015	2.910541	2.910353	2.910166	2.945021	2.959751	2.960890	2.965040	2.978029	2.978182	2.977990	2.977799	2.976501	2.972986	3.019429	3.019234	3.019038	2.959030	2.961658	3.019806	3.057534	3.060880	3.040268	3.040066	2.987988	2.987133	3.027424	3.023240	3.015947	3.012206	2.996039	2.898213	2.899798	2.878952	2.878768	2.944010	2.943821	2.943632	2.962715
2.994018	2.946634	2.899974	2.899787	2.899601	2.895649	2.883098	2.882913	2.882726	2.882540	2.886029	2.888050	2.894507	2.910387	2.910201	2.954135	2.961115	2.965264	2.981135	3.010142	3.043910	3.061229	3.061031	2.993698	2.993504	3.028769	3.028574	3.028377	3.028183	3.028208	3.108155	3.108619	3.060917	3.048039	3.040102	3.035475	3.030093	3.027461	3.023277	3.023073	3.002099	2.996076	2.943422	2.899832	2.902298	2.942906	2.942716	2.933221	2.933031	2.938374
2.994054	2.946669	2.940944	2.949220	2.928167	2.887049	2.878041	2.864703	2.857388	2.857203	2.868531	2.870553	2.889226	2.910422	2.919314	2.955499	2.964028	2.981361	3.010372	3.048137	3.084496	3.087841	3.083265	3.043661	3.023313	3.028805	3.194954	3.194745	3.172339	3.102423	3.102434	3.056943	3.044284	2.977632	3.040138	3.041400	3.030129	3.027498	3.027301	3.012743	3.008339	3.001942	2.995920	2.997497	2.997296	2.970878	2.956728	2.925946	2.914132	2.884521
3.028789	2.974974	2.958523	2.951511	2.928203	2.875391	2.855844	2.847910	2.847725	2.848869	2.826369	2.834150	2.882176	2.893502	2.918019	2.955533	2.958885	2.982060	3.011072	3.085181	3.088075	3.087876	3.087680	3.087483	3.150512	3.179292	3.173107	3.172807	3.158012	3.100910	3.000141	2.970777	2.973649	2.974788	2.977469	3.041436	3.027730	3.027535	2.986521	2.986320	3.005076	3.002353	2.995957	2.995098	2.994896	2.968162	2.964076	2.896875	2.880760	2.880567
3.049519	3.028620	2.960330	2.953982	2.912159	2.869228	2.796974	2.790817	2.790635	2.794440	2.795366	2.797834	2.823375	2.868877	2.880649	2.911752	2.958920	2.991395	3.045417	3.091638	3.149829	3.149626	3.273598	3.261209	3.189955	3.184868	3.179125	3.158257	3.102610	2.998828	2.969451	2.970774	2.975012	2.977702	2.977504	3.083759	3.070050	3.027572	3.002593	3.002391	3.002197	3.000932	2.996880	2.995800	2.994933	2.969971	2.900103	2.898461	2.880795	2.880602
3.070029	3.045365	3.024033	2.952206	2.928985	2.797860	2.776857	2.776236	2.673759	2.699137	2.741337	2.797867	2.826287	2.836774	2.880682	2.911785	2.991620	3.045645	3.070323	3.091674	3.149866	3.244553	3.253103	3.248243	3.224529	3.192335	3.179165	3.103735	2.999058	2.969686	2.982957	3.011780	3.009154	2.996784	3.172953	3.204827	3.204620	3.116935	3.047106	3.034497	3.005148	3.004956	3.002234	2.997830	2.995634	2.995441	2.958160	2.899953	2.898309	2.884624
3.065420	3.044739	3.019422	2.954898	2.848257	2.783940	2.776890	2.776712	2.710544	2.710371	2.724809	2.743841	2.801485	2.840749	2.882487	2.979006	3.021046	3.067675	3.070358	3.149008	3.244803	3.244592	3.239734	3.220262	3.223241	3.183618	2.986408	2.978466	2.963685	2.975896	3.000708	3.029693	3.026178	3.244504	3.240076	3.204866	3.131754	3.116972	3.048250	3.046938	3.005185	3.004992	3.079641	2.997867	2.995671	2.995479	2.955538	2.899988	2.898345	2.884659
2.973067	2.972865	2.955125	2.861364	2.850947	2.848107	2.785205	2.783564	2.783648	2.720632	2.725062	2.742413	2.803510	2.847644	2.979241	3.016892	3.110171	3.111522	3.152126	3.150152	3.148833	3.119405	3.204453	3.204246	3.033539	2.995711	2.995521	2.986251	2.986061	2.990741	3.014417	3.026406	3.217576	3.244545	3.240117	3.159700	3.131792	3.048483	3.050058	3.049854	3.034375	3.079879	3.076800	2.987272	2.973954	2.929129	2.896886	2.898916	2.879791	2.858474
2.965089	2.906394	2.861581	2.861397	2.850981	2.850796	2.840640	2.800995	2.799353	2.774332	2.753696	2.809035	2.847859	2.900003	2.986803	3.094691	3.139766	3.155282	3.146407	3.146204	3.121197	3.120994	3.029314	3.039969	3.055494	3.055290	3.122228	3.218225	3.217132	3.173152	3.098117	3.097920	3.157811	3.211208	3.210989	3.159739	3.048714	3.056935	3.056739	3.096541	3.080117	3.073938	3.013739	2.926101	2.908416	2.897109	2.899136	2.880012	2.879826	2.884727
2.843741	2.843549	2.848454	2.851196	2.851014	2.850830	2.850638	2.821002	2.820820	2.865944	2.909597	2.909400	2.883400	2.890076	2.975815	2.988761	3.089657	3.089459	3.041072	3.056938	3.056733	3.034636	3.052817	3.067900	3.165196	3.159451	3.234637	3.218265	3.224468	3.217627	3.098153	3.085114	3.132686	3.151447	3.151232	3.023360	3.030918	3.056971	3.136964	3.109513	3.103330	3.070211	2.962157	2.912413	2.920363	2.925716	2.925529	2.912719	2.938755	2.931248
2.857936	2.857744	2.852249	2.848305	2.851048	2.850864	2.850671	2.850489	2.850084	2.858670	2.865793	2.867060	2.866877	2.878379	2.884835	2.889289	2.899506	2.987262	2.994377	2.994184	3.035620	3.047379	3.057369	3.067934	3.159698	3.247060	3.218514	3.222502	3.223401	3.217666	3.084683	3.085150	3.084952	3.079220	3.079012	3.058854	3.058660	3.084712	3.111536	3.111323	3.109349	3.059752	2.967730	2.933710	2.939050	2.965442	2.957946	3.026691	3.155791	3.152254
2.912083	2.857777	2.852283	2.848339	2.845502	2.845318	2.847781	2.850523	2.850117	2.849936	2.858520	2.865633	2.865450	2.866726	2.873182	2.798756	2.827969	2.899356	2.987107	2.996433	3.008185	3.047414	3.047221	3.118524	3.230721	3.211463	3.209929	3.209055	3.208848	3.030941	3.032861	3.035585	3.084989	3.084792	3.079048	3.078850	3.077195	3.059284	3.059085	3.058877	3.065967	3.065770	3.042622	3.021506	2.953037	2.952852	3.031348	3.130173	3.160261	3.111820
2.912117	2.909265	2.907749	2.848372	2.845536	2.845352	2.842504	2.842543	2.844305	2.844124	2.860545	2.867659	2.868937	2.873621	2.877864	2.828180	2.899573	2.985562	2.987142	3.008420	3.008219	3.047449	3.104369	3.191763	3.186907	3.118220	3.068398	3.067536	3.030507	3.015721	3.024937	3.032703	3.035427	3.084829	3.079086	3.078887	3.074797	3.060429	3.059124	3.058915	3.058717	3.058520	3.043545	3.040546	3.008522	3.025819	3.037282	3.035004	3.032594	3.032390
3.027967	3.014598	2.944343	2.907598	2.848224	2.845386	2.845193	2.844522	2.852968	2.852787	2.871206	2.872473	2.873839	2.888038	2.888299	2.969866	2.969676	2.975683	2.987178	2.986985	3.037055	3.098185	3.131567	3.126497	3.110237	3.038898	3.047336	3.047141	3.014843	3.015756	3.024307	3.025445	3.029627	3.029435	3.084657	3.076489	3.069207	3.061925	3.059161	2.999342	2.926254	2.930275	2.992565	2.995473	3.030176	3.034191	3.033997	3.033804	3.034845	3.040468
3.043712	3.014635	2.985190	2.945517	2.907447	2.852057	2.851864	2.856108	3.007940	3.007746	2.872701	2.873171	2.888256	2.888514	2.989797	2.989596	2.996710	3.007099	2.987213	3.079025	3.087577	3.076311	3.069694	2.888466	2.883990	2.888443	2.901542	2.905119	3.010008	3.015792	3.020902	3.016726	3.029663	3.084903	3.140603	3.127781	3.075286	3.060856	3.012539	2.930684	2.901338	2.901154	2.911156	2.921100	3.034420	3.034227	3.034033	3.035297	3.040931	3.074234
3.117912	3.057478	3.057281	3.052872	3.035201	3.028367	3.039856	3.033023	3.032826	3.007783	2.873399	2.873204	2.890281	2.893415	2.986908	2.996935	3.065400	3.064099	3.086389	3.079063	3.076328	3.076128	2.958681	2.890050	2.890971	2.885821	2.885638	2.952471	3.004206	3.021140	3.020936	3.016761	3.082922	3.082505	3.075785	3.063853	3.062549	3.012770	2.979038	2.901558	2.903143	2.911374	2.920434	2.925341	3.034456	3.056123	3.055927	3.041162	3.035139	3.034935
3.113304	3.113091	3.057317	3.057122	3.049617	3.052586	3.055975	3.049141	3.032863	2.876272	2.876088	2.890496	2.890314	2.893448	2.981016	2.996968	3.065435	3.064135	3.086425	3.097910	3.067825	3.053023	2.988361	2.987728	2.985321	2.985118	2.960113	2.973202	2.979432	2.979242	2.993541	3.007942	3.023797	3.023515	3.011577	3.010276	2.979456	2.979266	2.901788	2.903363	2.911591	2.916667	2.965658	3.029604	3.196274	3.196069	3.050650	3.041199	3.035176	3.034971
3.111129	3.110916	3.055140	3.056715	3.066757	3.058471	3.056012	3.047044	2.919670	2.882943	2.882759	2.882564	2.890347	2.895030	2.986583	3.003198	3.071666	3.094180	3.105669	3.105471	3.094418	3.074745	3.068707	3.064748	3.033891	3.007051	2.984963	2.959958	2.973049	2.972858	2.972656	3.003109	3.002916	3.010360	3.009049	3.008854	2.979492	2.979302	2.976506	2.906940	2.914449	2.966841	3.025850	3.051893	3.076463	3.080032	3.071496	3.041235	2.981358	3.040764
3.107406	3.020404	3.020211	3.020461	3.053903	3.063941	3.063069	3.008782	2.950788	2.919519	2.890100	2.923518	2.941695	2.941508	3.018699	3.076937	3.095076	3.170840	3.169974	3.169770	3.114059	3.092617	3.083658	3.077265	3.069456	3.034828	3.014198	2.966412	2.966223	2.968688	2.972692	2.972503	3.002951	2.999662	3.010192	3.008891	3.008698	2.979338	2.979146	2.968255	2.961529	3.023643	3.025001	3.024806	3.050837	3.064645	3.039471	2.978704	2.981393	3.046778
2.981642	2.981440	2.973443	2.973698	2.992521	3.053742	3.066644	3.066449	3.001988	2.979485	2.979293	2.966190	2.954881	3.007415	3.065674	3.099071	3.171079	3.170877	3.170676	3.170472	3.120070	3.113896	3.196131	3.195925	3.082193	3.065878	3.034671	3.014040	2.966259	2.972929	2.975161	2.975416	2.979873	3.005895	3.015540	3.008927	3.004529	3.004337	2.974977	2.965856	2.959351	2.961377	3.002009	3.001816	2.943307	2.832002	2.844221	2.933564	2.981427	2.988534
2.981676	2.973668	2.982324	2.982136	3.061274	3.249707	3.249483	3.205377	3.205168	3.192133	3.031142	2.991070	2.997296	3.046683	3.065708	3.142099	3.141897	3.170915	3.170713	3.178696	3.178480	3.223591	3.218298	3.213667	3.157227	3.082020	3.118271	3.080203	3.007082	2.979160	2.989802	2.993156	3.023606	3.180800	3.166196	3.025010	3.020611	3.020417	2.988138	2.952936	2.938579	2.959199	2.961225	2.920218	2.879207	2.880132	2.892568	2.934262	2.983012	2.991225
2.992989	2.982548	2.982358	3.159135	3.158933	3.229276	3.234902	3.228846	3.209631	3.206992	3.087511	3.040703	3.034302	3.065936	3.146110	3.142136	3.141934	3.141735	3.164596	3.178733	3.178517	3.220665	3.223425	3.218131	3.211286	3.188323	3.137158	3.116391	3.018403	3.017768	3.021105	3.023833	3.184140	3.183938	3.180621	3.149038	3.083369	3.020455	2.988175	2.952972	2.952782	2.959235	2.928187	2.892937	2.884110	3.016567	3.038769	3.049424	3.052993	3.068484
2.993023	2.992821	2.992630	3.128459	3.128260	3.157662	3.229093	3.211341	3.209670	3.156839	3.101041	3.105474	3.113471	3.146346	3.145041	3.142173	3.141971	3.141772	3.149937	3.167085	3.178554	3.206850	3.226340	3.256843	3.256191	3.222389	3.206126	3.160669	3.091869	3.056371	3.056164	3.318634	3.289236	3.248172	3.224426	3.149079	3.087612	3.024697	3.024502	3.024294	2.959015	2.953245	2.947478	2.947292	3.105601	3.184225	3.173815	3.093071	3.060315	3.068520
3.026705	2.992854	3.015369	3.082458	3.116426	3.118216	3.137012	3.156053	3.169009	3.175234	3.203083	3.202864	3.141275	3.143728	3.143530	3.146593	3.146391	3.146192	3.145993	3.159998	3.178592	3.227333	3.267709	3.294937	3.256672	3.228710	3.218112	3.217907	3.147370	3.140309	3.318889	3.318676	3.289276	3.248213	3.227564	3.153924	3.102257	3.102059	3.033823	3.026324	3.045826	2.982988	2.984351	3.115368	3.175701	3.182695	3.177840	3.097978	3.060351	3.079182
3.024528	3.015597	3.015404	3.082494	3.084288	3.086081	3.098254	3.149234	3.172596	3.210405	3.210199	3.202902	3.141313	3.141111	3.147950	3.147736	3.146428	3.146229	3.146030	3.160035	3.178629	3.217858	3.293682	3.289047	3.256712	3.206848	3.214831	3.214626	3.223310	3.242426	3.240122	3.239915	3.239705	3.239498	3.167787	3.166034	3.165833	3.167845	3.118053	3.117840	3.159656	3.159456	3.128637	3.183927	3.183708	3.192252	3.169076	3.168875	3.186601	3.187048
2.964631	3.001002	3.000811	3.002611	3.095602	3.098500	3.146545	3.149271	3.169538	3.171991	3.209794	3.209575	3.202736	3.148187	3.150641	3.150427	3.147571	3.147372	3.150048	3.151307	3.174463	3.213693	3.248674	3.248467	3.171663	3.174766	3.180096	3.212009	3.221136	3.242466	3.242242	3.242036	3.214939	3.214734	3.167825	3.167621	3.168084	3.167883	3.325199	3.324968	3.216568	3.166785	3.193688	3.193483	3.200241	3.200038	3.199832	3.178432	3.178228	3.241796
2.958831	2.958630	3.000844	3.002645	3.014056	3.098536	3.146581	3.147845	3.143356	3.143157	3.171824	3.171607	3.149722	3.167243	3.157534	3.314125	3.350928	3.147630	3.148758	3.158649	3.168307	3.205105	3.204901	3.124380	3.134134	3.180333	3.180133	3.212047	3.257095	3.324600	3.245201	3.242075	3.214978	3.168081	3.167863	3.167660	3.167459	3.284615	3.319407	3.219028	3.169238	3.169037	3.177688	3.202269	3.202050	3.208708	3.208503	3.200332	3.229274	3.279723
3.034946	3.034738	3.007615	3.007868	3.007678	3.013898	3.146618	3.139344	3.141931	3.141732	3.147009	3.100253	3.101523	3.163519	3.362170	3.351187	3.350970	3.159356	3.157561	3.157358	3.157143	3.141850	3.141652	3.134370	3.134170	3.180371	3.216670	3.328742	3.334370	3.379535	3.318217	3.245034	3.215017	3.168119	3.167902	3.166592	3.169308	3.169107	3.163864	3.163647	3.163443	3.163242	3.172194	3.202308	3.208949	3.208747	3.208541	3.227287	3.227522	3.279764
3.078698	3.078488	3.078290	3.018142	3.024363	3.081209	3.139358	3.140707	3.140506	3.150257	3.163851	3.140248	3.135408	3.368176	3.359558	3.355652	3.296946	3.247501	3.164280	3.162262	3.162046	3.156978	3.151912	3.151713	3.151511	3.171781	3.180208	3.295337	3.327244	3.332868	3.259660	3.223892	3.223685	3.214852	3.197474	3.163353	3.163152	3.158575	3.160583	3.106804	3.164145	3.165715	3.197021	3.209207	3.208987	3.208786	3.208580	3.227768	3.280029	3.341988
3.147807	3.147591	3.153136	3.104665	3.104470	3.142264	3.142048	3.145166	3.150492	3.184657	3.190202	3.189985	3.351778	3.369101	3.366099	3.344752	3.342988	3.293096	3.250161	3.165220	3.165004	3.257362	3.195904	3.157729	3.145798	3.101686	3.135117	3.169203	3.242747	3.243866	3.242316	3.238526	3.286604	3.274852	3.191319	3.163391	3.158814	3.158613	3.103735	3.107505	3.139391	3.164204	3.172413	3.217876	3.224737	3.227634	3.228887	3.317597	3.358194	3.480050
3.277415	3.235338	3.198557	3.199902	3.199700	3.199494	3.191044	3.194601	3.184893	3.198843	3.195987	3.362424	3.374003	3.369142	3.368928	3.365907	3.344577	3.293136	3.249095	3.249992	3.237162	3.223807	3.157968	3.143163	3.093309	3.097963	3.129624	3.205343	3.229957	3.232403	3.232180	3.224453	3.216014	3.191579	3.163634	3.159053	3.158853	3.103971	3.101215	3.109754	3.139650	3.172650	3.201216	3.231633	3.229331	3.229129	3.456330	3.460093	3.477360	3.480094
3.264285	3.236261	3.200141	3.199939	3.245082	3.244874	3.210145	3.235757	3.216543	3.203743	3.482311	3.479417	3.405442	3.371173	3.370959	3.365948	3.288742	3.288532	3.288323	3.237426	3.224054	3.159574	3.137465	3.131517	3.127419	3.127204	3.200323	3.204496	3.227121	3.226912	3.213860	3.210735	3.134327	3.136119	3.076696	3.077384	3.079402	3.094473	3.110323	3.126827	3.207910	3.221869	3.221668	3.241877	3.241436	3.414317	3.414098	3.413881	3.409236	3.458131
3.236523	3.157290	3.200179	3.199977	3.245121	3.255744	3.262151	3.284053	3.425688	3.469897	3.479701	3.478796	3.405483	3.374088	3.321306	3.303609	3.286571	3.286361	3.286152	3.239187	3.164459	3.164256	3.159412	3.159212	3.137103	3.137772	3.200361	3.200155	3.227160	3.214124	3.210981	3.136337	3.136136	3.073184	3.076733	3.077421	3.094703	3.110557	3.123758	3.204170	3.203965	3.209074	3.235705	3.241694	3.240367	3.237952	3.237747	3.237544	3.289667	3.281917
3.191199	3.190979	3.191438	3.200014	3.199813	3.199607	3.262189	3.282542	3.424181	3.469939	3.461536	3.405740	3.394812	3.328066	3.321345	3.303650	3.271285	3.276922	3.276714	3.241438	3.230410	3.230203	3.275105	3.257370	3.259011	3.258787	3.252610	3.243996	3.243791	3.226992	3.144714	3.140136	3.127152	3.126954	3.091362	3.100676	3.144346	3.155819	3.195005	3.183060	3.193826	3.199820	3.199619	3.176626	3.187914	3.219791	3.237784	3.237582	3.295680	3.295233
3.246843	3.191017	3.190812	3.190611	3.191073	3.196816	3.196409	3.275505	3.465406	3.465781	3.461578	3.393401	3.387337	3.389415	3.320501	3.276425	3.261095	3.271117	3.276754	3.253339	3.253114	3.294590	3.297699	3.297491	3.292194	3.285112	3.252649	3.252439	3.251792	3.180048	3.177529	3.168572	3.155541	3.145610	3.137392	3.144359	3.144162	3.165848	3.165646	3.163437	3.192406	3.192205	3.189448	3.183964	3.189942	3.221820	3.279930	3.419669	3.333449	3.335044
3.339074	3.338840	3.240953	3.200889	3.197519	3.192465	3.206612	3.275542	3.301658	3.457050	3.444669	3.406601	3.393226	3.389456	3.257688	3.270937	3.261135	3.271157	3.295269	3.274603	3.270177	3.373689	3.373697	3.309216	3.303918	3.290900	3.268881	3.258450	3.275715	3.244937	3.230119	3.235754	3.309718	3.172982	3.167945	3.145855	3.166085	3.165886	3.165684	3.163475	3.192445	3.192244	3.214829	3.221582	3.231570	3.416538	3.406806	3.406591	3.406372	3.406137
3.462040	3.460691	3.344876	3.240787	3.197557	3.192501	3.219908	3.288450	3.307221	3.425141	3.444712	3.425650	3.397026	3.282783	3.276729	3.274513	3.275764	3.285285	3.281261	3.274863	3.378148	3.373730	3.373737	3.345772	3.336793	3.331477	3.275775	3.282107	3.277522	3.275544	3.360477	3.451253	3.417459	3.322376	3.256165	3.292437	3.300984	3.300776	3.305557	3.355141	3.330127	3.279241	3.280805	3.300366	3.389088	3.416578	3.416360	3.415925	3.415706	3.406178
3.462084	3.345134	3.344917	3.189618	3.151305	3.224360	3.254859	3.311888	3.443301	3.443085	3.442509	3.442270	3.434741	3.408121	3.396853	3.396616	3.285530	3.291734	3.295286	3.414057	3.407630	3.373991	3.373778	3.345812	3.336833	3.336602	3.336392	3.287987	3.287781	3.416050	3.463679	3.463459	3.454787	3.431216	3.410547	3.358545	3.358112	3.358296	3.358080	3.379956	3.377527	3.377314	3.377101	3.378522	3.381829	3.381616	3.389937	3.415966	3.415747	3.406220
3.311390	3.311159	3.189856	3.192528	3.236301	3.255116	3.354361	3.447761	3.447540	3.448871	3.474972	3.467881	3.463684	3.463462	3.460370	3.433478	3.430826	3.430609	3.430392	3.430171	3.409219	3.407452	3.347611	3.345852	3.339795	3.336643	3.340633	3.298247	3.299809	3.410560	3.417623	3.456821	3.456599	3.433027	3.412357	3.392857	3.366511	3.366299	3.380673	3.379996	3.377568	3.377355	3.377142	3.378564	3.379657	3.381435	3.382898	3.389765	3.415789	3.406261
3.327559	3.232209	3.220434	3.231502	3.281690	3.452644	3.452405	3.459923	3.459703	3.623279	3.618625	3.616605	3.609524	3.474400	3.473518	3.467088	3.449376	3.446727	3.430433	3.430213	3.418765	3.416999	3.407278	3.404409	3.345678	3.336682	3.295400	3.267620	3.299848	3.365340	3.395766	3.410150	3.411391	3.411176	3.419342	3.410677	3.410463	3.434121	3.433458	3.432998	3.379821	3.379608	3.379706	3.379490	3.379698	3.381476	3.381481	3.389806	3.389590	3.416507
3.285682	3.285456	3.285247	3.386669	3.452904	3.452684	3.493877	3.540411	3.623551	3.623322	3.618669	3.616648	3.609568	3.499295	3.473560	3.467130	3.450523	3.449199	3.432906	3.443799	3.423890	3.418587	3.410856	3.402904	3.345718	3.300208	3.260570	3.267658	3.269223	3.356620	3.395806	3.410191	3.411432	3.425369	3.424911	3.464095	3.460118	3.459900	3.446548	3.446309	3.450954	3.381418	3.381205	3.432034	3.432237	3.379526	3.381522	3.276127	3.389630	3.425839
3.488438	3.488195	3.473339	3.473121	3.472903	3.522421	3.570450	3.577074	3.578391	3.583847	3.581848	3.574748	3.506873	3.497348	3.469402	3.467171	3.464076	3.449241	3.397283	3.397066	3.423931	3.418628	3.410897	3.402945	3.345759	3.300247	3.267903	3.295109	3.284515	3.371915	3.451982	3.455751	3.455529	3.436865	3.436627	3.436408	3.467015	3.473210	3.472989	3.532565	3.540963	3.493081	3.476053	3.504998	3.496003	3.379567	3.276589	3.276165	3.369261	3.417134
3.522142	3.488236	3.473379	3.473161	3.497816	3.522464	3.570493	3.570267	3.455403	3.574894	3.568192	3.559252	3.504926	3.471652	3.469444	3.467213	3.452374	3.396651	3.397323	3.396443	3.418887	3.411154	3.403202	3.382535	3.382318	3.274997	3.299994	3.299788	3.376811	3.452262	3.545464	3.534628	3.521262	3.434474	3.436668	3.449494	3.477006	3.476789	3.529095	3.536145	3.603864	3.618573	3.591584	3.498187	3.496046	3.272189	3.276406	3.369515	3.417412	3.417175
3.490067	3.440064	3.439845	3.473202	3.506637	3.522506	3.522260	3.491791	3.491569	3.559691	3.559019	3.503201	3.471916	3.471693	3.471475	3.471232	3.474987	3.472117	3.535320	3.513407	3.434057	3.401691	3.381464	3.382576	3.250427	3.275403	3.315283	3.394751	3.578371	3.573720	3.563028	3.534672	3.527145	3.436947	3.449754	3.483676	3.483459	3.485586	3.529137	3.653346	3.648025	3.591861	3.559541	3.492796	3.272430	3.275545	3.276444	3.417671	3.417453	3.431794
3.397093	3.387803	3.439885	3.599088	3.598860	3.522548	3.492051	3.491832	3.491609	3.476367	3.475702	3.478383	3.471958	3.471735	3.481018	3.480776	3.480553	3.539123	3.561671	3.528064	3.493421	3.402174	3.382831	3.367166	3.350163	3.360321	3.412696	3.638108	3.626606	3.573543	3.560198	3.535153	3.538463	3.501965	3.513439	3.513216	3.508310	3.529405	3.725147	3.642115	3.621757	3.560256	3.471935	3.477017	3.306770	3.306566	3.302155	3.417712	3.490392	3.489706
3.397130	3.443457	3.599359	3.599132	3.597440	3.527450	3.492092	3.493641	3.495626	3.495408	3.481709	3.481466	3.484172	3.494534	3.494316	3.494074	3.497829	3.679470	3.612020	3.567331	3.534931	3.509150	3.432241	3.437331	3.437112	3.477053	3.477720	3.477500	3.573817	3.563365	3.535420	3.538733	3.543149	3.538539	3.520778	3.538069	3.611527	3.651896	3.652368	3.642161	3.547095	3.472198	3.477285	3.501606	3.503720	3.420462	3.454041	3.495033	3.492376	3.512885
3.704555	3.655253	3.599403	3.597712	3.598368	3.602112	3.540278	3.504947	3.504725	3.504506	3.495889	3.568767	3.644615	3.658962	3.509602	3.509360	3.684251	3.678275	3.625544	3.584389	3.537184	3.509193	3.504576	3.504356	3.504132	3.467590	3.471130	3.470910	3.470472	3.538584	3.538336	3.543418	3.551941	3.538581	3.538336	3.614008	3.664110	3.654860	3.653076	3.650387	3.554213	3.521895	3.501872	3.494494	3.503761	3.610005	3.594075	3.597629	3.595406	3.519342
3.720501	3.619556	3.600298	3.593447	3.610781	3.540565	3.540319	3.571465	3.530389	3.530172	3.836727	3.822981	3.790514	3.771260	3.680708	3.680451	3.678448	3.645584	3.584663	3.556664	3.516973	3.516748	3.504839	3.504398	3.504174	3.504150	3.471171	3.470951	3.470513	3.522864	3.522618	3.540965	3.559720	3.674784	3.672095	3.667480	3.683830	3.683600	3.656659	3.652865	3.650197	3.590505	3.525254	3.514956	3.574648	3.603194	3.610949	3.601213	3.584320	3.523366
3.568309	3.603883	3.600340	3.600115	3.563306	3.564681	3.571724	3.660860	3.723533	3.852705	3.852458	3.836504	3.790560	3.790316	3.777253	3.680495	3.680259	3.673401	3.599747	3.568399	3.524307	3.519884	3.519664	3.505324	3.505100	3.504855	3.471212	3.470991	3.470775	3.470333	3.545425	3.564187	3.679480	3.679249	3.678992	3.684103	3.689842	3.689612	3.686328	3.659985	3.652675	3.624724	3.588025	3.568970	3.568721	3.603237	3.603007	3.585977	3.597411	3.601139
3.610802	3.610550	3.623492	3.650872	3.649182	3.648953	3.802330	3.850374	3.873535	3.865563	3.853388	3.853117	3.841039	3.840793	3.799179	3.777033	3.680303	3.673445	3.667028	3.596025	3.568413	3.568185	3.610336	3.532671	3.511992	3.511747	3.508655	3.471032	3.470816	3.582624	3.586353	3.616525	3.686376	3.686146	3.686151	3.690116	3.689886	3.692575	3.715690	3.685010	3.676595	3.652489	3.624540	3.622896	3.603770	3.603281	3.603051	3.597687	3.652865	3.656587
3.685977	3.685722	3.693660	3.693433	3.787223	3.851368	3.855958	3.978614	3.976593	3.873780	3.870442	3.870172	3.860211	3.854000	3.847794	3.798958	3.776836	3.686646	3.682879	3.682643	3.607848	3.607618	3.607392	3.592249	3.566312	3.679790	3.606569	3.542645	3.543970	3.560318	3.586395	3.588824	3.596111	3.624801	3.694814	3.830289	3.948275	3.931970	3.733196	3.715475	3.699985	3.722124	3.712163	3.631693	3.622687	3.622460	3.616922	3.625439	3.646941	3.652653
3.708540	3.708285	3.815697	4.046705	4.053770	4.062264	4.098892	4.098633	3.976640	3.958670	3.870487	3.870217	3.860257	3.848083	3.845852	3.800550	3.791502	3.765547	3.684912	3.618306	3.618053	3.612963	3.607435	3.605442	3.680096	3.673870	3.617414	3.543571	3.544013	3.560360	3.567184	3.607872	3.620683	3.677401	3.927100	3.967551	3.967299	3.932683	3.733642	3.733382	3.728151	3.788798	3.783033	3.641949	3.631482	3.617198	3.609671	3.605242	3.621050	3.500003
3.834624	3.834361	4.077254	4.057382	4.191383	4.186697	4.098942	4.098683	4.077938	3.958718	3.950984	3.862311	3.848376	3.846141	3.663168	3.655844	3.774004	3.744528	3.707865	3.707916	3.655041	3.644427	3.650639	3.642016	3.687874	3.679881	3.621215	3.580083	3.566713	3.580848	3.608134	3.609680	3.666398	3.883626	3.916762	3.900154	3.899907	3.746709	3.728161	3.725469	3.773607	3.788845	3.779985	3.662815	3.641738	3.617021	3.609715	3.609488	3.532859	3.528854
4.127069	4.129209	4.146513	4.208920	4.191434	4.180124	4.179386	4.108450	4.079533	3.954376	3.943081	3.872288	3.848422	3.725332	3.666082	3.665826	3.758061	3.750979	3.750744	3.759120	3.767692	3.730916	3.711465	3.704384	3.703264	3.700572	3.679694	3.679457	3.679225	3.575281	3.600221	3.607512	3.667151	3.785685	3.781802	3.777581	3.739392	3.713194	3.725774	3.725514	3.725276	3.717971	3.664775	3.664540	3.669896	3.641554	3.622361	3.580283	3.579171	3.554879
4.138816	4.146823	4.218285	4.208970	4.173821	4.179734	4.109641	4.066950	4.057637	4.039937	3.939595	3.881167	3.850210	3.850185	3.853258	3.852987	3.838163	3.836818	3.759404	3.780811	3.780548	3.808791	3.808113	3.804121	3.768483	3.764902	3.752735	3.679502	3.667585	3.575324	3.594517	3.610262	3.609285	3.657245	3.776183	3.777628	3.759874	3.713239	3.731566	3.733514	3.733278	3.733046	3.715574	3.712242	3.679888	3.654862	3.635668	3.630136	3.753460	3.748109
4.154967	4.145406	4.209282	4.174137	4.173873	4.103357	4.067254	4.066999	4.066739	4.057431	3.984027	3.939365	3.903131	3.902881	3.902636	3.847952	3.847707	3.774365	3.773584	3.780855	3.934779	3.906758	3.824675	3.808363	3.803924	3.773172	3.765424	3.752539	3.668293	3.575366	3.600303	3.610304	3.640741	3.785777	3.792502	3.783420	3.779205	3.717262	3.728958	3.731349	3.733322	3.733090	3.732859	3.715382	3.683027	3.682797	3.718849	3.757065	3.756823	3.765178
4.134927	4.142991	4.193438	4.193174	4.120450	4.077745	4.067302	4.067048	4.066787	4.064325	4.057220	4.035955	4.030400	3.893211	3.845399	3.774885	3.774645	3.778248	3.778014	3.929803	3.921795	3.906805	3.824720	3.818569	3.815456	3.773218	3.803962	3.801507	3.670548	3.600595	3.600345	3.644537	3.803956	3.812481	3.792548	3.783467	3.780309	3.717307	3.717069	3.728741	3.733366	3.695018	3.694790	3.732666	3.811447	3.811208	3.762652	3.762416	3.762175	3.765225
4.196041	4.195744	4.193488	4.040993	4.055378	4.090156	4.077506	4.067096	4.064628	4.088253	4.067015	4.025406	4.016375	3.811355	3.772102	3.774929	3.779989	3.779754	3.857004	3.923887	3.895837	3.815946	3.824764	3.831816	3.811915	3.844859	3.833351	3.809729	3.586256	3.600636	3.643342	3.644579	3.804001	3.812526	3.797676	3.783513	3.780356	3.730489	3.717115	3.701056	3.691311	3.695061	3.737147	3.839128	3.823165	3.811034	3.783075	3.762463	3.762222	3.765271
4.196092	4.195794	4.043813	4.051287	4.055426	4.080049	4.075346	4.064937	4.057833	4.033292	4.028616	4.019550	3.811645	3.816259	3.819112	3.831650	3.831408	3.857291	3.876056	3.872055	3.840337	3.841417	3.880639	3.867737	3.867490	3.854846	3.831228	3.646806	3.648790	3.640987	3.644845	3.644621	3.807948	3.797990	3.797722	3.783560	3.780403	3.730535	3.689428	3.686506	3.691354	3.713015	3.731445	3.785639	3.811542	3.783586	3.768536	3.762509	3.762269	3.770180
4.125861	4.043235	4.042977	4.043609	4.043356	4.032945	4.022946	4.022694	4.026723	4.026468	4.024745	3.841599	3.841359	3.853036	3.880615	4.047053	4.046793	4.016908	3.947742	3.875855	3.875582	3.875082	3.874840	3.872168	3.867537	3.864340	3.859681	3.838981	3.771272	3.771033	3.770767	3.808236	3.807993	3.807757	3.799093	3.797525	3.783369	3.783132	3.730343	3.696510	3.696274	3.706259	3.706028	3.716005	3.737626	3.736951	3.763013	3.762556	3.762315	3.762048
4.015060	4.012568	4.012310	3.956430	3.972424	3.972170	3.999579	3.999329	3.946010	3.945764	3.943083	3.935739	3.926715	3.937945	4.047390	4.047102	4.046843	4.016957	4.012319	3.955045	3.887522	3.887274	3.887033	3.880828	3.872188	3.871914	3.864367	3.862132	3.838788	3.768426	3.805866	3.808281	3.816212	3.815976	3.807534	3.857298	3.855731	3.854164	3.851541	3.800182	3.706535	3.706304	3.706073	3.705837	3.715787	3.712241	3.733664	3.745100	3.727621	3.727355
3.841583	3.841312	3.865956	3.943443	3.943196	3.942944	3.948403	3.966837	3.966586	3.953095	3.955800	4.003934	4.055268	4.077968	4.057596	4.047152	4.046892	4.015931	3.966165	3.962989	3.913006	3.918941	3.911391	3.888844	3.890857	3.882190	3.863971	3.857795	3.851983	3.803530	3.805912	3.808326	3.813828	3.911076	3.910799	3.905689	3.900143	3.892167	3.871891	3.851314	3.738688	3.706349	3.706118	3.697128	3.680735	3.693635	3.699233	3.694360	3.562856	3.531979
3.814045	3.829881	3.862691	3.862451	3.887618	3.893109	3.910050	3.966883	3.976875	3.976629	4.012878	4.119943	4.142642	4.078016	4.064958	4.054513	4.046941	4.008864	3.974602	3.976505	3.984616	3.979285	3.978672	3.995964	3.905518	3.882236	3.881552	3.879758	3.854951	3.803576	3.803307	3.805279	3.808130	3.814741	3.919240	3.918991	3.907039	3.892215	3.880698	3.858660	3.738733	3.706394	3.697408	3.681042	3.680780	3.680550	3.676779	3.675444	3.562900	3.561856
3.814090	3.813820	3.837847	3.864483	3.869981	3.906617	3.967175	4.004980	4.005167	4.026426	4.149073	4.148777	4.142692	4.116706	4.111813	4.111518	4.064458	4.071243	4.038248	4.004646	4.000780	4.172983	4.167644	4.160980	3.972792	3.963676	3.955918	3.873843	3.853673	3.802297	3.803352	3.805325	3.815022	3.823180	3.860878	3.919038	3.907087	3.901321	3.889804	3.860034	3.838027	3.738546	3.706208	3.689843	3.680826	3.680596	3.676824	3.676594	3.585263	3.599817
3.814135	3.838135	3.840760	3.856627	3.879633	3.990098	4.005275	4.005027	4.026723	4.073299	4.147660	4.138586	4.116799	4.116535	4.111863	4.075005	4.078856	4.083875	4.076312	4.082015	4.143130	4.174137	4.172773	4.161031	4.122785	4.116966	3.955968	3.851974	3.853720	3.854799	3.847968	3.818687	3.821315	3.833448	3.860923	3.919085	3.918842	3.906891	3.896922	3.907091	3.859834	3.755971	3.707579	3.706017	3.689626	3.680641	3.680406	3.599678	3.585305	3.616211
3.895302	3.858479	3.858234	3.865277	3.980689	3.988820	4.017811	4.017561	4.017305	4.021445	4.058300	4.081419	4.081163	4.068289	4.063646	4.064816	4.057243	4.064028	4.069075	4.073232	4.069191	4.129227	4.139500	4.147172	4.136527	3.973489	3.891409	3.891162	3.885263	3.877507	3.875023	3.851410	3.818490	3.830180	3.833222	3.882812	3.935897	3.918646	4.007918	4.000561	3.868939	3.720580	3.720351	3.728562	3.723217	3.704686	3.695697	3.695467	3.631091	3.681885
3.915867	3.881912	3.881667	3.881430	3.989121	4.018145	4.017858	4.017609	4.017353	4.007834	4.058350	4.074153	4.047854	4.022723	3.969975	4.010643	4.034308	4.049728	4.036041	4.022075	4.021350	4.119342	4.127407	4.123837	3.976692	3.975525	3.973289	3.971931	3.879264	3.857239	3.833589	3.796032	3.813236	3.795174	3.805950	3.853542	3.894188	3.903894	3.897019	3.887982	3.800155	3.807652	3.807416	3.807175	3.806906	3.805211	3.814471	3.844870	3.844627	3.839936
4.022819	3.915636	3.896353	3.997138	4.026171	4.025915	4.025629	4.025380	4.024241	4.007882	4.058400	4.037805	4.023034	3.940851	3.882257	3.881979	3.898341	3.913771	3.999531	4.016824	4.048015	4.107250	4.106992	4.032326	4.010555	3.980840	3.977722	3.965765	3.858997	3.801770	3.718228	3.718660	3.674522	3.792348	3.794951	3.884315	3.917658	3.905267	3.896259	3.879924	3.882327	3.882086	3.962114	3.981301	3.960589	3.972496	4.002882	3.993577	3.979626	4.085024
4.024330	4.024044	4.066252	4.065999	4.065747	4.025962	4.025676	4.025427	4.024289	4.007489	4.038031	4.033547	3.948436	3.929795	3.926625	3.905919	3.914058	3.985477	4.006835	4.074670	4.075842	4.063441	4.063188	4.039660	4.035954	4.021978	4.053762	3.961398	3.802061	3.718539	3.718273	3.670381	3.687594	3.766102	3.879748	3.917948	3.917705	3.917462	3.917214	3.925329	3.987847	4.059379	4.059126	4.055775	4.118708	4.118452	4.062748	4.053439	4.137264	4.125035
4.172296	4.148566	4.148300	4.066048	4.065795	4.065536	4.065246	4.025474	4.021026	4.066144	4.040950	4.018711	3.956429	3.965003	3.964757	3.964084	3.985771	4.002274	4.071226	4.072429	4.075891	4.075631	4.071405	4.071152	4.136667	4.119022	4.053813	3.888384	3.807848	3.804734	3.732008	3.687867	3.711705	3.902816	3.949134	3.948883	3.952392	3.991569	3.990862	4.002504	4.002251	4.059649	4.062316	4.110217	4.118758	4.156439	4.156174	4.133382	4.126050	4.102636
4.192862	4.191900	4.162910	4.127711	4.117087	4.143175	4.142878	4.060850	4.060591	4.054485	4.046504	4.019642	4.028218	4.010404	4.018540	4.018253	4.018659	4.066673	4.066420	4.072478	4.088079	4.075680	4.071454	4.136982	4.136717	4.083691	3.964715	3.890859	3.873083	3.823327	3.783497	3.783268	3.987534	4.108519	4.098289	4.092507	4.097994	4.100831	4.011240	4.005644	4.069448	4.062618	4.097394	4.115569	4.118808	4.156491	4.142529	4.133434	4.110056	3.968491
4.282632	4.195920	4.163921	4.149523	4.134706	4.140137	4.138736	4.060898	4.054785	4.054533	4.046553	4.041687	4.041435	4.018837	4.018588	4.018301	4.048761	4.066722	4.068676	4.086073	4.087245	4.075067	4.137953	4.137033	4.089993	3.995687	3.981982	3.981729	3.921572	3.942960	4.074171	4.106060	4.114564	4.108569	4.104743	4.104481	4.139780	4.117664	4.146040	4.323951	4.320580	4.097700	4.097445	4.097183	4.115324	4.115068	4.149871	4.133487	4.046003	4.001074
4.275361	4.195970	4.163970	4.135013	4.124388	4.121917	4.059434	4.055091	3.977258	4.049949	4.049529	4.049238	4.056708	4.018886	4.018637	4.037365	4.049472	4.051427	4.068831	4.086122	4.117779	4.140910	4.140652	4.137084	4.131963	4.084894	4.058332	4.047844	4.067461	4.074509	4.141427	4.141170	4.140907	4.140651	4.114066	4.152887	4.152635	4.192183	4.449786	4.440629	4.317102	4.097750	4.094182	4.093921	4.073196	4.072943	4.072683	4.068233	4.049588	4.041565
4.275412	4.256551	4.142845	4.122294	4.105469	3.998626	3.866943	3.873324	3.975540	3.975295	4.052608	4.064510	4.064038	4.157454	4.143783	4.051323	4.066511	4.087666	4.104966	4.130042	4.274759	4.274484	4.180647	4.174207	4.227501	4.136572	4.068977	4.067760	4.067509	4.135928	4.136399	4.205502	4.205234	4.140922	4.150069	4.165041	4.214961	4.416546	4.441010	4.317435	4.163749	4.160176	4.094233	3.990625	3.988351	4.054251	4.056864	4.056612	4.057812	4.049347
4.256909	4.170382	4.105181	4.066909	3.959763	3.928762	3.851988	3.873368	3.874227	3.986593	4.025856	4.064558	4.147492	4.156006	4.155748	4.086013	4.087963	4.105264	4.201731	4.356980	4.348060	4.302454	4.282987	4.273671	4.229540	4.142362	4.078660	4.078403	4.094806	4.141823	4.227036	4.200476	4.205285	4.144453	4.148352	4.215272	4.316894	4.315077	4.089937	4.164068	4.160488	4.160228	4.006985	3.988687	3.988400	3.988153	3.932931	3.935560	3.955736	3.955454
4.170739	4.118731	4.004182	3.971273	3.946634	3.915633	3.856224	3.873412	3.874271	4.016010	4.140157	4.139858	4.147542	4.147277	4.056973	4.080952	4.091099	4.202038	4.359738	4.359461	4.348114	4.369769	4.350297	4.273725	4.229593	4.088060	4.087810	4.088681	4.346210	4.325298	4.227088	4.200527	4.133448	4.134958	4.137584	4.274865	4.269077	4.090247	4.078306	4.072713	4.066492	4.025365	4.007034	3.986904	3.987787	3.927927	3.912069	3.919558	3.967972	4.074186
4.178951	4.113365	4.017464	3.976174	3.939531	3.915853	3.920425	4.021355	4.029881	4.063938	4.128075	4.133290	3.933343	3.936184	3.970036	4.080998	4.117476	4.360062	4.359791	4.359513	4.370102	4.355700	4.350351	4.238966	4.155644	4.126113	4.125860	4.298305	4.317244	4.316965	4.200840	4.130449	4.130186	4.123750	4.126374	4.123021	4.010634	3.959275	4.036416	4.064323	4.054863	4.048208	4.000875	3.994780	3.987836	3.925498	3.925587	3.938377	4.078195	4.076578
4.129593	4.074564	4.033295	4.040418	3.962558	3.954808	4.021652	4.021403	4.011662	4.020195	4.025673	3.922600	3.930300	3.934244	3.935988	4.112267	4.293405	4.312155	4.352531	4.348534	4.334099	4.349356	4.221874	4.173226	4.134950	4.106741	4.106488	4.095413	4.095159	4.081366	4.081073	4.130499	4.108384	4.108128	4.120413	4.016448	3.937658	3.959322	4.036465	4.046410	4.040119	4.016879	3.996191	3.995935	3.987884	3.952506	3.954023	4.078503	4.078244	4.076627
4.086816	4.084316	4.084054	4.086668	4.086414	4.042711	4.021700	4.009739	4.001544	4.001296	3.974154	3.981809	3.985755	3.985504	4.183007	4.270788	4.281544	4.300294	4.309954	4.296441	4.289731	4.218879	4.218616	4.130629	4.133235	4.103701	4.095724	4.079385	4.089398	4.088477	4.081122	4.121279	4.121016	4.120760	4.031358	4.031102	4.016250	4.036770	4.046752	4.046460	4.039038	4.004880	4.004632	3.983143	3.975363	3.981742	4.064670	4.112879	4.112617	4.094385
4.165969	4.163462	4.183699	4.183438	4.083597	4.049595	3.952670	3.952427	4.017030	4.030015	4.032407	4.032119	4.210411	4.210143	4.269689	4.271502	4.281597	4.290154	4.131915	4.149206	4.166024	4.159360	4.130935	4.130679	4.130416	4.125264	4.094311	4.082083	4.089446	4.089188	4.088454	4.088203	4.137620	4.137365	4.129343	4.108566	4.075043	4.074791	4.050334	4.050042	4.049784	4.045781	4.019253	4.024738	4.022903	4.132787	4.110632	4.104540	4.097652	4.094437
4.289075	4.286555	4.286278	4.183489	4.054973	3.981223	3.980941	4.036739	4.064299	4.112357	4.276896	4.276585	4.215314	4.215046	4.282094	4.283247	4.290472	4.193379	4.152164	4.181154	4.180854	4.173751	4.157388	4.181904	4.176783	4.125314	4.094361	4.076285	4.089495	4.101595	4.101303	4.125968	4.181228	4.191196	4.188246	4.120302	4.077300	4.074841	4.074581	4.084662	4.106510	4.106258	4.106006	4.126969	4.189347	4.182241	4.110463	4.097304	4.094123	4.050718
4.371167	4.286609	4.286332	4.055272	4.076850	4.077916	4.133265	4.250140	4.281017	4.280751	4.280477	4.293619	4.215365	4.282413	4.283610	4.283298	4.275615	4.196354	4.196096	4.249949	4.249643	4.350620	4.344612	4.177102	4.166465	4.085838	3.955539	4.017867	4.097046	4.101643	4.136422	4.183971	4.191506	4.191247	4.193867	4.188030	4.078453	4.077098	4.077942	4.100418	4.106559	4.113813	4.145679	4.210898	4.190945	4.189138	4.110514	4.097356	4.094175	4.055942
4.376293	4.293938	4.152243	4.173811	4.179412	4.179147	4.249130	4.282005	4.281069	4.280803	4.293981	4.293670	4.282739	4.283928	4.283662	4.275498	4.275667	4.304518	4.279387	4.250000	4.530433	4.450235	4.329666	4.166785	4.084640	3.947001	3.948304	4.017914	4.097094	4.101691	4.174466	4.191745	4.191556	4.220298	4.219992	4.179084	4.078503	4.078251	4.077991	4.092266	4.114114	4.127107	4.185252	4.230342	4.215503	4.197360	4.194663	4.157805	4.151135	4.072042
4.410530	4.389700	4.381279	4.368660	4.292232	4.283800	4.270417	4.230618	4.215240	4.156421	4.204322	4.245001	4.280666	4.280392	4.175428	4.184831	4.262724	4.285873	4.304305	4.299785	4.433960	4.418233	4.291699	4.104263	3.950477	3.951516	3.996288	4.006405	4.094274	4.157277	4.177163	4.191795	4.220610	4.220349	4.205699	4.116323	4.049339	4.049090	4.074436	4.078781	4.148818	4.206970	4.451987	4.460663	4.452392	4.345909	4.327528	4.307607	4.151189	4.056044
[truncated: 2,195 more rows]
[truncated: 1,310 more columns]
