# Supplementary material for: XYZ color data on the visual degradation of vegetables
Source: Data Brief. 2020 Jan 3;28:105079. doi: 10.1016/j.dib.2019.105079 (PMC7093819; doi:10.1016/j.dib.2019.105079)
Supplement: Multimedia component 2 [file mmc2.zip › carrot18h.csv]

�O�h���lX
2.379923	2.379790	2.370501	2.411307	2.425401	2.439435	2.439298	2.417263	2.417126	2.331972	2.317678	2.317549	2.317420	2.285905	2.285779	2.354430	2.409359	2.412082	2.315769	2.321154	2.372925	2.382350	2.387526	2.381717	2.381585	2.397009	2.431503	2.372226	2.373320	2.365224	2.391811	2.391678	2.377259	2.381008	2.380876	2.432590	2.445322	2.459075	2.465271	2.468404	2.454134	2.454000	2.544946	2.585632	2.613636	2.604706	2.598637	2.589504	2.520291	2.522805
2.380067	2.377076	2.372219	2.406729	2.425547	2.431709	2.425242	2.418980	2.417269	2.328435	2.317815	2.317686	2.317148	2.288695	2.361439	2.354567	2.365447	2.409362	2.315904	2.321288	2.321159	2.372929	2.376063	2.375931	2.372939	2.372806	2.378187	2.372361	2.365489	2.392079	2.391944	2.391811	2.377392	2.380323	2.381008	2.397530	2.445457	2.463092	2.465407	2.465272	2.452227	2.509103	2.549987	2.590675	2.619496	2.636247	2.592238	2.589640	2.537692	2.520283
2.380212	2.372495	2.372362	2.406873	2.425692	2.425556	2.425386	2.419123	2.376483	2.360055	2.355728	2.355596	2.355463	2.385231	2.375655	2.358380	2.354571	2.358114	2.321552	2.321423	2.321293	2.321163	2.324873	2.370348	2.373074	2.372941	2.374237	2.376760	2.392347	2.392213	2.392079	2.391945	2.377525	2.380456	2.393711	2.426889	2.441837	2.462616	2.463092	2.462957	2.506110	2.550063	2.583107	2.649611	2.674589	2.644613	2.620421	2.592229	2.548815	2.520416
2.372773	2.370189	2.368829	2.403342	2.406882	2.419370	2.414536	2.412969	2.359307	2.360195	2.355867	2.355735	2.355602	2.355469	2.364778	2.364645	2.364512	2.369485	2.323729	2.321557	2.321427	2.325137	2.325006	2.362721	2.367285	2.367560	2.372942	2.382100	2.390643	2.392347	2.411075	2.393509	2.395212	2.393978	2.427159	2.433372	2.441359	2.444978	2.448927	2.489634	2.546974	2.572192	2.605926	2.654660	2.678068	2.673017	2.632003	2.596861	2.583961	2.519323
2.370466	2.366452	2.325367	2.324215	2.324084	2.397496	2.400653	2.354679	2.354545	2.351442	2.352942	2.355874	2.355740	2.355608	2.364916	2.364783	2.367509	2.369622	2.323864	2.321692	2.327853	2.327723	2.317377	2.317247	2.362721	2.367694	2.367560	2.382234	2.382917	2.409508	2.411210	2.414343	2.398819	2.398685	2.399367	2.438158	2.438020	2.440209	2.480919	2.529480	2.539987	2.564184	2.583184	2.650169	2.678214	2.678066	2.664429	2.607421	2.584097	2.557486
2.366729	2.331941	2.324486	2.324355	2.322181	2.320620	2.357404	2.340648	2.340514	2.340382	2.346785	2.356013	2.355879	2.365189	2.365055	2.364921	2.367646	2.369760	2.360186	2.358010	2.337426	2.327857	2.317510	2.317379	2.317247	2.363743	2.368716	2.380326	2.382642	2.382917	2.411345	2.414479	2.415976	2.415840	2.415703	2.430796	2.436112	2.453667	2.483380	2.528800	2.538081	2.549406	2.565749	2.622112	2.675294	2.675146	2.649858	2.631112	2.584233	2.561299
2.365443	2.365309	2.330928	2.324496	2.322321	2.318308	2.318176	2.317636	2.299715	2.335797	2.335663	2.343642	2.346573	2.355884	2.365193	2.365059	2.369419	2.369898	2.369763	2.358146	2.358012	2.335590	2.326020	2.317511	2.318401	2.323378	2.368850	2.376578	2.376442	2.382642	2.382915	2.414409	2.416111	2.415974	2.415837	2.415701	2.432363	2.470678	2.470946	2.483376	2.525651	2.525508	2.541544	2.565744	2.585165	2.646268	2.631401	2.628595	2.584370	2.579521
2.363339	2.363204	2.330660	2.322593	2.318578	2.318447	2.318314	2.302436	2.301895	2.299722	2.335801	2.335668	2.338129	2.344944	2.346444	2.333721	2.365062	2.370036	2.369901	2.360327	2.358148	2.356176	2.335592	2.334847	2.323846	2.323510	2.350112	2.376712	2.376575	2.376440	2.383048	2.406951	2.416245	2.416109	2.415971	2.429979	2.437212	2.470814	2.471081	2.470942	2.483369	2.497367	2.513546	2.515243	2.565737	2.571874	2.632768	2.628735	2.628583	2.584359
2.344575	2.328687	2.322865	2.322733	2.322600	2.319608	2.313174	2.309894	2.308739	2.306156	2.329641	2.335805	2.337245	2.345081	2.285134	2.286640	2.333723	2.370174	2.348008	2.360463	2.356445	2.356311	2.356176	2.355430	2.334847	2.331711	2.331373	2.350112	2.376709	2.376574	2.388496	2.388361	2.356643	2.416243	2.430251	2.434828	2.471090	2.470950	2.471216	2.484873	2.484731	2.484590	2.498586	2.497831	2.499527	2.554735	2.554385	2.617882	2.617731	2.597170
2.344718	2.328829	2.323005	2.322874	2.322739	2.315694	2.315561	2.315429	2.311329	2.308746	2.306160	2.335943	2.343778	2.307438	2.298270	2.308197	2.343302	2.343169	2.348144	2.342697	2.355150	2.354403	2.354267	2.355564	2.341272	2.331843	2.331505	2.348672	2.376842	2.387950	2.388017	2.371201	2.372496	2.389654	2.430385	2.441096	2.449223	2.449084	2.450578	2.472438	2.488137	2.487996	2.498721	2.487130	2.425727	2.438265	2.438329	2.540269	2.598755	2.595467
2.344860	2.322667	2.323146	2.323014	2.315965	2.315834	2.315700	2.315568	2.315434	2.311335	2.311202	2.336709	2.333304	2.307983	2.308463	2.308945	2.326126	2.325993	2.327229	2.342833	2.354672	2.354538	2.354402	2.354268	2.352701	2.330545	2.331637	2.348805	2.359913	2.388288	2.388151	2.383912	2.385206	2.389787	2.395783	2.436924	2.447786	2.449219	2.450713	2.453845	2.486701	2.487722	2.497015	2.487263	2.425857	2.425719	2.425579	2.513388	2.555961	2.558269
2.354457	2.343292	2.322673	2.322541	2.322406	2.322273	2.322139	2.326298	2.326164	2.319732	2.327895	2.327559	2.345910	2.345778	2.345642	2.312351	2.326261	2.326129	2.343102	2.366574	2.355421	2.354673	2.354537	2.354403	2.354265	2.353927	2.341207	2.369383	2.369246	2.379318	2.387043	2.385273	2.385135	2.389920	2.396325	2.448472	2.466783	2.466642	2.450847	2.453571	2.453430	2.481584	2.483011	2.482256	2.430700	2.425849	2.425708	2.425570	2.517669	2.554380
2.358688	2.343434	2.332268	2.327408	2.327272	2.322413	2.322278	2.326437	2.330186	2.337618	2.328034	2.327902	2.346662	2.354298	2.354162	2.345647	2.340400	2.359522	2.366846	2.366710	2.355556	2.355422	2.355285	2.355150	2.355013	2.354878	2.367009	2.369518	2.385108	2.384973	2.379315	2.387042	2.385268	2.390054	2.439314	2.448607	2.466918	2.466778	2.449346	2.450842	2.450701	2.448721	2.475289	2.483003	2.482245	2.433955	2.430132	2.429994	2.443987	2.517658
2.361693	2.358696	2.341514	2.328774	2.327820	2.322552	2.322417	2.326576	2.330325	2.366659	2.367544	2.346937	2.350686	2.354437	2.354301	2.379357	2.375947	2.379755	2.373687	2.373551	2.358084	2.356375	2.363599	2.363464	2.360464	2.365441	2.367144	2.385177	2.443439	2.448017	2.447874	2.437496	2.437354	2.435297	2.435154	2.448334	2.448191	2.466913	2.466769	2.468264	2.450835	2.450695	2.475423	2.483137	2.490764	2.443494	2.439058	2.438919	2.463753	2.526433
2.379207	2.361701	2.344517	2.344383	2.330618	2.325759	2.325622	2.326716	2.356507	2.374433	2.402885	2.438416	2.442158	2.434881	2.434739	2.440897	2.440754	2.410705	2.404840	2.404702	2.387250	2.365446	2.363735	2.363600	2.364484	2.365576	2.373822	2.443515	2.482694	2.463883	2.448012	2.440700	2.440148	2.438577	2.438434	2.444583	2.468762	2.468621	2.466904	2.468399	2.468256	2.468114	2.469197	2.491044	2.490899	2.490756	2.443484	2.452755	2.510728	2.529432
2.380783	2.379624	2.372737	2.356842	2.344098	2.329783	2.335577	2.326855	2.370825	2.374574	2.418225	2.438560	2.470648	2.486048	2.485902	2.476313	2.458727	2.449141	2.425529	2.419008	2.404701	2.395120	2.390071	2.389934	2.391021	2.399270	2.418008	2.460957	2.463958	2.451234	2.448149	2.447805	2.445002	2.443430	2.501461	2.476162	2.465012	2.466916	2.467039	2.466898	2.468390	2.469476	2.474036	2.483657	2.494511	2.490890	2.490744	2.501598	2.529710	2.529567
2.483681	2.442728	2.379628	2.376015	2.347511	2.350035	2.345170	2.378120	2.379555	2.421762	2.426344	2.475030	2.478769	2.501942	2.501794	2.485905	2.475904	2.458730	2.458586	2.450264	2.424936	2.409814	2.404560	2.400740	2.398128	2.417674	2.460624	2.464243	2.460951	2.451372	2.451227	2.499841	2.495602	2.501748	2.501599	2.464475	2.465147	2.467051	2.466905	2.465191	2.446186	2.469610	2.470283	2.483792	2.494645	2.538494	2.534867	2.529606	2.529456	2.532584
2.483832	2.442876	2.440890	2.439522	2.440399	2.392986	2.391004	2.390866	2.416030	2.421906	2.469018	2.472025	2.475029	2.486341	2.486194	2.486051	2.485905	2.485353	2.487066	2.486923	2.432947	2.424119	2.424481	2.425159	2.425016	2.454772	2.477456	2.478541	2.470528	2.460948	2.500125	2.495889	2.499525	2.503062	2.500919	2.470900	2.470753	2.474843	2.466836	2.446259	2.446115	2.466880	2.474722	2.477445	2.494780	2.535152	2.529886	2.529740	2.529590	2.529444
2.466812	2.443025	2.441038	2.440896	2.440546	2.437253	2.408480	2.408340	2.416174	2.418900	2.442385	2.469021	2.479593	2.487920	2.487772	2.487629	2.531570	2.529787	2.526569	2.499661	2.478736	2.477775	2.476054	2.471614	2.469216	2.469624	2.470499	2.476085	2.469645	2.460063	2.456848	2.490913	2.501300	2.503200	2.501057	2.471037	2.470890	2.472318	2.474831	2.446393	2.446248	2.467014	2.473285	2.477579	2.477433	2.533651	2.533500	2.529875	2.529724	2.529578
2.466961	2.465181	2.441390	2.440839	2.440692	2.436172	2.436026	2.411144	2.413455	2.419044	2.442530	2.464135	2.480353	2.488066	2.523446	2.565819	2.564847	2.563061	2.558203	2.520840	2.491473	2.477917	2.476196	2.471755	2.468334	2.468190	2.461748	2.462629	2.450932	2.453040	2.452893	2.451729	2.479892	2.484046	2.473772	2.473629	2.471025	2.472454	2.474967	2.448982	2.448837	2.462564	2.476284	2.477713	2.534139	2.533787	2.533636	2.530010	2.529858	2.529712
2.467051	2.465331	2.463606	2.441395	2.440839	2.437546	2.437809	2.412863	2.413599	2.425490	2.442102	2.462440	2.478044	2.502389	2.529894	2.565969	2.565815	2.563210	2.563057	2.558202	2.520834	2.490653	2.477912	2.471897	2.468474	2.462035	2.441431	2.451013	2.449637	2.449494	2.452008	2.451865	2.451718	2.454441	2.433708	2.473765	2.473617	2.475046	2.476330	2.449116	2.449994	2.462698	2.476419	2.534426	2.534275	2.533923	2.530701	2.525641	2.525490	2.529846
2.465624	2.463903	2.463754	2.441542	2.441395	2.437692	2.437545	2.412599	2.420638	2.425635	2.462115	2.473000	2.477577	2.517426	2.563812	2.566119	2.565964	2.565815	2.565661	2.565512	2.558810	2.517558	2.490647	2.475517	2.464979	2.459028	2.456014	2.449923	2.449775	2.446485	2.449484	2.450160	2.450013	2.442274	2.444993	2.471446	2.473753	2.473609	2.473460	2.457455	2.459561	2.463241	2.472510	2.535382	2.534411	2.534059	2.524081	2.525776	2.525623	2.524515
2.463788	2.463643	2.441832	2.441689	2.441132	2.440990	2.437691	2.412743	2.420783	2.442703	2.457144	2.473146	2.517106	2.516960	2.563962	2.567087	2.566932	2.566783	2.565810	2.565661	2.558957	2.522205	2.490789	2.475658	2.473871	2.464975	2.459018	2.451289	2.446766	2.446622	2.446474	2.440601	2.434160	2.441796	2.442672	2.444987	2.470000	2.473336	2.473186	2.474885	2.459695	2.472793	2.481937	2.543093	2.535366	2.534195	2.526058	2.525910	2.513797	2.514470
2.460867	2.439468	2.441570	2.441836	2.441279	2.441137	2.422485	2.430529	2.442990	2.442848	2.456881	2.468176	2.512138	2.517108	2.564113	2.567238	2.567082	2.566932	2.565959	2.556803	2.553987	2.530158	2.517694	2.492360	2.539430	2.475915	2.462637	2.454626	2.454477	2.452901	2.446611	2.434443	2.404406	2.426201	2.426055	2.442665	2.442517	2.472244	2.472094	2.473177	2.459354	2.472928	2.510163	2.543231	2.543078	2.542930	2.536225	2.536077	2.531214	2.524783
2.408980	2.432490	2.432341	2.435268	2.435120	2.422368	2.422220	2.439825	2.465198	2.465055	2.468057	2.467912	2.471323	2.517256	2.517103	2.540485	2.543606	2.542639	2.533479	2.554353	2.552559	2.527438	2.506818	2.506671	2.506518	2.506371	2.506218	2.489925	2.454615	2.453653	2.453504	2.411238	2.411091	2.410950	2.407323	2.426048	2.441079	2.440936	2.469567	2.469422	2.458259	2.466511	2.513787	2.543369	2.546359	2.546211	2.614939	2.575499	2.531349	2.524916
2.409126	2.405505	2.422663	2.422681	2.422654	2.422513	2.422365	2.422223	2.465345	2.465202	2.468203	2.470105	2.473435	2.506376	2.517251	2.532855	2.532700	2.492830	2.491656	2.532044	2.532236	2.503019	2.501638	2.501491	2.506660	2.506513	2.508202	2.492318	2.460012	2.459459	2.456238	2.417310	2.411226	2.411084	2.410937	2.418662	2.426034	2.431633	2.442968	2.469557	2.474117	2.474791	2.542221	2.545217	2.565359	2.621792	2.676639	2.616358	2.537627	2.521766
2.405792	2.399305	2.399157	2.399015	2.419525	2.422659	2.411476	2.419932	2.437122	2.472514	2.472363	2.474346	2.474195	2.473437	2.517398	2.517250	2.517095	2.490723	2.490571	2.518363	2.515137	2.503162	2.501781	2.501429	2.460549	2.465727	2.471873	2.471729	2.471578	2.459598	2.514522	2.511303	2.429885	2.425033	2.424884	2.424743	2.427191	2.429097	2.443102	2.469692	2.474252	2.474107	2.482635	2.545355	2.564064	2.623504	2.624915	2.624760	2.549168	2.524563
2.399592	2.399450	2.399301	2.399159	2.377757	2.385807	2.389550	2.420077	2.444433	2.475323	2.475172	2.475027	2.478027	2.479111	2.523688	2.523540	2.499914	2.490868	2.484006	2.487088	2.508983	2.508016	2.494051	2.460840	2.441797	2.441653	2.465717	2.471869	2.471717	2.515637	2.514663	2.514516	2.514360	2.444103	2.441495	2.441353	2.441408	2.444410	2.443236	2.443092	2.469676	2.474241	2.481950	2.531359	2.568646	2.618796	2.620206	2.621757	2.549304	2.534328
2.405985	2.397957	2.399446	2.389843	2.377081	2.377760	2.385803	2.443111	2.456699	2.456557	2.485353	2.488359	2.479402	2.554891	2.554733	2.523688	2.518806	2.499913	2.489427	2.487232	2.487079	2.486113	2.467065	2.442086	2.441936	2.441792	2.460531	2.472009	2.489170	2.515778	2.538409	2.538260	2.514500	2.486720	2.462968	2.462823	2.450423	2.450280	2.445828	2.443226	2.443077	2.469664	2.513531	2.536212	2.538105	2.545125	2.593557	2.595043	2.598160	2.549291
2.423481	2.405988	2.399591	2.399448	2.377223	2.377902	2.385946	2.402331	2.456846	2.470834	2.571964	2.571813	2.571450	2.558192	2.558034	2.558497	2.523680	2.517387	2.514774	2.489425	2.487427	2.487280	2.468231	2.448166	2.442075	2.441931	2.441780	2.470305	2.471996	2.515919	2.534249	2.534100	2.511772	2.512033	2.486704	2.478323	2.466290	2.450415	2.445962	2.445817	2.469944	2.509111	2.535680	2.538398	2.538241	2.545261	2.546538	2.593542	2.593381	2.593638
2.424242	2.406748	2.399735	2.399593	2.378185	2.379683	2.386089	2.395778	2.456993	2.470982	2.572117	2.571965	2.571807	2.609539	2.609378	2.597958	2.571092	2.517533	2.514920	2.510046	2.487570	2.468524	2.468373	2.442366	2.442214	2.442070	2.445067	2.459092	2.466809	2.456420	2.526252	2.527946	2.529222	2.524760	2.514679	2.486212	2.486877	2.484476	2.484322	2.474738	2.513084	2.513959	2.516671	2.516521	2.545549	2.545398	2.545240	2.546524	2.562083	2.593366
2.426233	2.425268	2.399880	2.404038	2.381810	2.381670	2.367311	2.376593	2.449357	2.465805	2.483998	2.572118	2.571959	2.609693	2.609531	2.609377	2.602250	2.574571	2.518138	2.510190	2.508190	2.468667	2.464212	2.461403	2.461249	2.459529	2.459375	2.467102	2.458958	2.458811	2.491710	2.497914	2.499601	2.512312	2.486495	2.486349	2.487014	2.486866	2.484458	2.507904	2.507954	2.515939	2.516806	2.526697	2.545686	2.545535	2.545376	2.546659	2.554360	2.562069
2.435025	2.425415	2.400025	2.382103	2.381953	2.362889	2.367453	2.376736	2.381709	2.459192	2.478411	2.572270	2.578415	2.609847	2.609684	2.609529	2.602401	2.599788	2.578892	2.574846	2.535113	2.514908	2.494278	2.494129	2.471927	2.479770	2.479616	2.484624	2.482830	2.482682	2.499840	2.499692	2.501584	2.433284	2.459883	2.487307	2.487151	2.493296	2.508190	2.508246	2.509934	2.517367	2.525754	2.527177	2.547462	2.545671	2.545512	2.545361	2.546637	2.563777
2.435173	2.425561	2.378086	2.377944	2.363171	2.363032	2.367595	2.379951	2.383696	2.459339	2.532157	2.569271	2.578568	2.610001	2.616141	2.615986	2.615822	2.610968	2.607323	2.574994	2.565188	2.525528	2.515920	2.509177	2.480674	2.480526	2.480371	2.495010	2.494854	2.487124	2.504283	2.504135	2.469763	2.460173	2.460020	2.486625	2.493582	2.510739	2.510581	2.510432	2.499265	2.508749	2.508592	2.525741	2.547599	2.545808	2.545648	2.545497	2.562629	2.565485
2.443105	2.384117	2.378230	2.359159	2.362698	2.363173	2.367327	2.380300	2.387527	2.462765	2.531739	2.537895	2.580359	2.616869	2.616705	2.616139	2.620702	2.622150	2.618502	2.600350	2.570062	2.565181	2.523646	2.509321	2.504438	2.480668	2.487070	2.501095	2.505652	2.514418	2.507087	2.504890	2.470105	2.460516	2.460156	2.493876	2.497818	2.517026	2.516868	2.510569	2.509034	2.508885	2.508728	2.525878	2.547736	2.545945	2.545785	2.545633	2.562766	2.564186
2.393215	2.386311	2.367229	2.362990	2.363456	2.367209	2.367470	2.387820	2.394228	2.454619	2.524513	2.538046	2.580921	2.619277	2.616858	2.616292	2.630452	2.621277	2.617834	2.611528	2.611362	2.583810	2.523791	2.523640	2.509306	2.510990	2.510833	2.544356	2.544196	2.544044	2.534866	2.509129	2.508971	2.474195	2.464597	2.465067	2.517314	2.520311	2.517005	2.520340	2.520183	2.526324	2.526165	2.526015	2.559558	2.559406	2.556991	2.545769	2.562901	2.564322
2.404427	2.398341	2.392862	2.373789	2.373639	2.367761	2.382982	2.386529	2.394104	2.454151	2.524663	2.581237	2.598321	2.618943	2.619266	2.632206	2.657255	2.646643	2.634294	2.611679	2.611512	2.584573	2.534002	2.534443	2.530183	2.515858	2.539321	2.544500	2.544340	2.544188	2.535214	2.534858	2.529573	2.529422	2.474177	2.477793	2.520601	2.536185	2.539509	2.539357	2.635159	2.635000	2.526303	2.537837	2.559696	2.572124	2.581397	2.578988	2.566045	2.565892
2.532449	2.530657	2.513509	2.446502	2.446346	2.409921	2.390316	2.387020	2.388100	2.424069	2.484290	2.581390	2.595605	2.622251	2.646217	2.660244	2.657410	2.657251	2.643965	2.629162	2.611662	2.584721	2.560377	2.538364	2.516152	2.516002	2.539465	2.539315	2.544484	2.535517	2.535356	2.552522	2.553385	2.553232	2.522418	2.522473	2.522313	2.539809	2.543953	2.648384	2.648218	2.645188	2.615201	2.578113	2.573442	2.581699	2.597260	2.594850	2.576707	2.566029
2.549962	2.532451	2.520629	2.478800	2.454978	2.458441	2.401502	2.390318	2.390168	2.433693	2.484439	2.516913	2.594007	2.644964	2.646373	2.660399	2.658385	2.717293	2.701515	2.646007	2.611812	2.572265	2.560524	2.537689	2.516296	2.516145	2.515985	2.515836	2.539298	2.539760	2.566364	2.566211	2.559268	2.559115	2.553211	2.549368	2.552691	2.544255	2.621939	2.648529	2.648977	2.648818	2.620879	2.627761	2.627597	2.614316	2.597604	2.597449	2.579100	2.576692
2.576945	2.576788	2.523447	2.525345	2.466810	2.466665	2.458433	2.458285	2.443934	2.443789	2.512972	2.594326	2.595737	2.640405	2.644951	2.644524	2.657720	2.706969	2.701671	2.651080	2.589901	2.559808	2.562106	2.561951	2.535007	2.516289	2.516129	2.517554	2.517394	2.539288	2.560210	2.560057	2.562560	2.559257	2.559094	2.555661	2.563367	2.570395	2.622083	2.653595	2.649121	2.648962	2.661096	2.635629	2.633891	2.622660	2.597744	2.597588	2.594961	2.578675
2.577101	2.578994	2.523599	2.525497	2.525335	2.488188	2.488029	2.480499	2.469316	2.469169	2.511071	2.594480	2.608505	2.608349	2.638135	2.640641	2.642048	2.651563	2.701827	2.701662	2.645731	2.589893	2.573972	2.569975	2.563508	2.563353	2.562573	2.562420	2.532612	2.530818	2.544827	2.552613	2.555525	2.562549	2.562384	2.566544	2.570691	2.614602	2.627558	2.627401	2.653572	2.653412	2.740445	2.742740	2.729983	2.622802	2.619558	2.629179	2.629010	2.594945
2.577258	2.521865	2.510656	2.523600	2.526103	2.532513	2.507110	2.499577	2.495111	2.494962	2.588024	2.595957	2.602097	2.608092	2.609911	2.640796	2.640625	2.637531	2.661004	2.655510	2.661642	2.637314	2.621388	2.586567	2.567495	2.548938	2.548773	2.548619	2.544336	2.541032	2.540868	2.541536	2.555668	2.562691	2.580730	2.580576	2.574391	2.578542	2.589934	2.627544	2.654127	2.729078	2.732183	2.740427	2.740253	2.731472	2.731296	2.739062	2.732936	2.628993
2.518685	2.501948	2.501785	2.501633	2.526255	2.526309	2.526146	2.600626	2.583594	2.583438	2.591756	2.632177	2.602250	2.608246	2.612730	2.640950	2.642356	2.639529	2.634849	2.632022	2.631852	2.628615	2.586872	2.586714	2.550814	2.549083	2.548917	2.548763	2.540583	2.541175	2.541010	2.549677	2.553614	2.562834	2.565130	2.577571	2.577405	2.578685	2.581666	2.627689	2.660566	2.729226	2.729049	2.732165	2.732195	2.732029	2.742452	2.739208	2.756329	2.732916
2.501842	2.500521	2.501937	2.501784	2.507933	2.526256	2.589895	2.589737	2.589568	2.592078	2.628186	2.632332	2.602403	2.608399	2.608230	2.642681	2.642510	2.642349	2.639514	2.634840	2.633644	2.628550	2.592353	2.566919	2.549383	2.549227	2.549060	2.539455	2.539289	2.541317	2.541152	2.484158	2.527538	2.528410	2.531325	2.565120	2.577547	2.580539	2.581808	2.627833	2.704772	2.729374	2.729196	2.732312	2.732342	2.732176	2.743008	2.756654	2.756064	2.733060
2.468435	2.468694	2.500509	2.501935	2.501771	2.501620	2.542858	2.563071	2.565570	2.592232	2.601703	2.601545	2.601376	2.608553	2.608383	2.608225	2.642664	2.642503	2.639667	2.635813	2.633795	2.628701	2.595579	2.568707	2.564503	2.549371	2.539752	2.539598	2.537923	2.541460	2.473573	2.484298	2.527679	2.530193	2.530029	2.562800	2.580838	2.580681	2.618288	2.652065	2.674609	2.707492	2.729344	2.729177	2.729001	2.732322	2.739666	2.751672	2.751492	2.748043
2.444906	2.468844	2.476985	2.481569	2.501922	2.501771	2.511453	2.550650	2.550484	2.556279	2.565577	2.601699	2.602555	2.602399	2.602229	2.611455	2.636512	2.642657	2.676077	2.673452	2.633947	2.614873	2.608335	2.570085	2.566225	2.562441	2.543112	2.541382	2.542989	2.475104	2.484586	2.486284	2.530488	2.530334	2.530170	2.561506	2.563391	2.580551	2.618432	2.650568	2.651423	2.687456	2.726618	2.726451	2.727916	2.727749	2.727570	2.739234	2.739055	2.730888
2.445055	2.445316	2.469243	2.478009	2.503098	2.502946	2.511603	2.519246	2.519081	2.556432	2.565730	2.596569	2.601606	2.606040	2.612177	2.637248	2.643383	2.691794	2.678899	2.678810	2.676788	2.634963	2.634792	2.608325	2.570064	2.564638	2.554540	2.549660	2.481756	2.482631	2.484726	2.486424	2.530630	2.530476	2.561802	2.563700	2.580850	2.616899	2.636230	2.650713	2.650542	2.650380	2.692693	2.692529	2.692149	2.723380	2.723201	2.727548	2.727369	2.727204
2.445204	2.394947	2.395201	2.421336	2.482731	2.482580	2.482417	2.511600	2.525182	2.526057	2.575872	2.604109	2.604632	2.621824	2.648463	2.648301	2.669834	2.691745	2.688083	2.678890	2.681866	2.680470	2.661383	2.643883	2.616921	2.576620	2.557558	2.557404	2.525457	2.514276	2.484866	2.486564	2.524472	2.535341	2.563997	2.568566	2.568398	2.622379	2.651020	2.650858	2.650686	2.650524	2.655071	2.692468	2.690651	2.690486	2.690309	2.718459	2.722795	2.722630
2.394830	2.394683	2.395347	2.410433	2.445126	2.486013	2.485849	2.522831	2.526359	2.529696	2.546051	2.607419	2.622137	2.648793	2.648618	2.746771	2.751104	2.691902	2.691727	2.688074	2.680304	2.678703	2.661535	2.656643	2.617070	2.616910	2.630171	2.624060	2.534087	2.527703	2.516510	2.520874	2.525434	2.536304	2.564139	2.568708	2.573876	2.619853	2.651165	2.651003	2.650831	2.655390	2.655215	2.692614	2.690796	2.686115	2.676497	2.676332	2.680671	2.685025
2.394976	2.395650	2.411548	2.415504	2.474964	2.502784	2.523137	2.526676	2.529999	2.531079	2.546203	2.643859	2.649930	2.648948	2.754447	2.762831	2.763880	2.773570	2.743431	2.692540	2.688052	2.687887	2.692227	2.671573	2.662161	2.647815	2.647640	2.638986	2.631967	2.545159	2.544992	2.528410	2.539269	2.564450	2.569006	2.568851	2.620158	2.622872	2.630570	2.654022	2.650975	2.655534	2.693130	2.692964	2.691967	2.681334	2.676640	2.674902	2.663713	2.658832
2.396559	2.397643	2.415799	2.454755	2.480039	2.523455	2.523289	2.530317	2.531383	2.546522	2.644588	2.677147	2.675327	2.702737	2.754608	2.756014	2.773903	2.773731	2.743590	2.707157	2.706978	2.696253	2.696077	2.692217	2.664776	2.647966	2.647791	2.642287	2.642113	2.645440	2.645266	2.645106	2.590351	2.590194	2.628993	2.636223	2.638923	2.668333	2.668157	2.654167	2.653994	2.694070	2.693275	2.693109	2.692932	2.692766	2.678015	2.664031	2.648869	2.648707
2.462680	2.466633	2.449102	2.474117	2.513340	2.517293	2.527751	2.531702	2.556808	2.588215	2.677881	2.677715	2.674664	2.689044	2.715680	2.754598	2.755990	2.738797	2.713788	2.713621	2.722063	2.715590	2.700962	2.696895	2.690147	2.662301	2.658224	2.658062	2.661170	2.681760	2.683224	2.649981	2.649805	2.711617	2.662614	2.656567	2.657622	2.668480	2.698217	2.698051	2.664815	2.664651	2.694037	2.693254	2.693077	2.692911	2.678157	2.657604	2.649009	2.646998
2.477990	2.466783	2.474420	2.513659	2.517598	2.527660	2.527903	2.538628	2.556962	2.588371	2.690767	2.677874	2.688545	2.688380	2.738679	2.752705	2.730914	2.705707	2.708813	2.713778	2.722220	2.722054	2.716537	2.813700	2.729706	2.710564	2.686742	2.686578	2.689683	2.689517	2.681733	2.683212	2.715086	2.714919	2.705287	2.662601	2.671872	2.701626	2.701445	2.706206	2.707055	2.705040	2.722105	2.695248	2.695070	2.682039	2.673513	2.657746	2.649149	2.604663
2.525519	2.525362	2.532994	2.540022	2.557220	2.608324	2.608560	2.608231	2.555474	2.560119	2.660945	2.690761	2.672926	2.688539	2.684532	2.690935	2.699051	2.705864	2.705685	2.708597	2.713754	2.713587	2.716290	2.780756	2.773998	2.723327	2.686894	2.686730	2.686550	2.676929	2.676750	2.676586	2.695310	2.705618	2.705437	2.705272	2.702352	2.703622	2.706522	2.707381	2.756008	2.755837	2.722868	2.714213	2.695420	2.684237	2.673656	2.667329	2.656477	2.623958
2.524235	2.525516	2.532942	2.532990	2.557579	2.604785	2.608306	2.613072	2.611294	2.615448	2.661103	2.673564	2.675958	2.680808	2.691260	2.691092	2.691321	2.698135	2.691648	2.691481	2.705492	2.711492	2.712955	2.731705	2.755167	2.729847	2.690127	2.663242	2.618938	2.645572	2.667453	2.669137	2.674980	2.680564	2.680385	2.680221	2.694627	2.703771	2.703589	2.709036	2.756158	2.729771	2.723015	2.722846	2.713975	2.695398	2.684201	2.667471	2.667291	2.629298
2.525826	2.481859	2.488878	2.500648	2.540366	2.587575	2.604767	2.605837	2.606483	2.648708	2.656421	2.679171	2.686880	2.695912	2.695729	2.695562	2.710166	2.703689	2.691804	2.661335	2.661156	2.701989	2.706738	2.708212	2.722218	2.722049	2.700420	2.674353	2.663213	2.658327	2.658148	2.667711	2.667530	2.680714	2.680534	2.680370	2.680189	2.702071	2.705039	2.709184	2.709620	2.728345	2.729736	2.722993	2.746422	2.713746	2.684345	2.684178	2.667432	2.631081
2.482164	2.482010	2.489030	2.494151	2.540519	2.587731	2.603344	2.604761	2.604584	2.637571	2.656579	2.657235	2.698085	2.697919	2.697736	2.710507	2.710324	2.703847	2.700513	2.688639	2.664464	2.664298	2.668845	2.670527	2.708184	2.722204	2.717912	2.700407	2.674325	2.667309	2.658296	2.658132	2.663775	2.663609	2.680477	2.680313	2.680337	2.705370	2.705187	2.709949	2.710385	2.722744	2.733581	2.733412	2.756841	2.756669	2.713708	2.684321	2.677845	2.628690
2.482316	2.482161	2.481993	2.504819	2.516242	2.516294	2.577647	2.585380	2.602481	2.613369	2.645440	2.656571	2.657213	2.696499	2.702889	2.710666	2.718494	2.718325	2.713215	2.709966	2.698075	2.667943	2.668998	2.668832	2.708339	2.722358	2.722174	2.702547	2.700788	2.671156	2.658445	2.656226	2.663923	2.663756	2.644805	2.631629	2.631657	2.680319	2.680138	2.710713	2.721762	2.735764	2.735578	2.735203	2.756648	2.756817	2.745331	2.741120	2.677988	2.636020
2.482467	2.482312	2.497938	2.512867	2.516394	2.510078	2.509908	2.584507	2.593803	2.599957	2.604514	2.640501	2.643196	2.657207	2.666886	2.704514	2.712342	2.718484	2.717277	2.711767	2.722557	2.711911	2.703844	2.703675	2.705340	2.708325	2.706564	2.701123	2.697788	2.688162	2.671126	2.656374	2.656193	2.637120	2.642692	2.640063	2.628515	2.628763	2.678641	2.680117	2.716980	2.735913	2.735727	2.735557	2.756796	2.752856	2.745477	2.745305	2.741078	2.704717
2.496998	2.494583	2.510210	2.516101	2.512849	2.512695	2.573219	2.600451	2.600272	2.600111	2.599933	2.610667	2.613364	2.652843	2.657182	2.696858	2.703462	2.705964	2.712093	2.722900	2.769973	2.791879	2.714489	2.705679	2.705495	2.705326	2.702265	2.688665	2.688482	2.688314	2.685460	2.656523	2.656341	2.637266	2.640372	2.640210	2.640030	2.674176	2.678788	2.681839	2.715689	2.736062	2.742174	2.742002	2.757561	2.758347	2.752816	2.745451	2.742797	2.704860
2.499205	2.496996	2.510156	2.515227	2.515055	2.576015	2.602619	2.600605	2.600427	2.600265	2.565357	2.560460	2.567887	2.613357	2.648298	2.652857	2.682655	2.691953	2.709462	2.734869	2.767050	2.788957	2.788767	2.714474	2.705649	2.705480	2.702418	2.688818	2.679387	2.685794	2.685610	2.681886	2.656488	2.645426	2.649972	2.651042	2.660314	2.679050	2.683798	2.683630	2.730011	2.740454	2.740268	2.755841	2.816919	2.816741	2.804011	2.785488	2.739654	2.705003
2.508838	2.511367	2.518208	2.515379	2.513153	2.549257	2.546411	2.547073	2.559529	2.559370	2.559194	2.559033	2.560295	2.569318	2.618468	2.627772	2.643363	2.692109	2.709413	2.731534	2.745542	2.761075	2.775220	2.707232	2.714443	2.715095	2.712032	2.685614	2.683854	2.685945	2.685761	2.676552	2.667803	2.673937	2.674987	2.660642	2.679365	2.684129	2.683945	2.686927	2.689212	2.736288	2.738155	2.760713	2.799887	2.791760	2.787662	2.787485	2.761834	2.739629
2.511677	2.511520	2.517269	2.515057	2.513240	2.546739	2.546358	2.546403	2.480731	2.483736	2.559346	2.559185	2.560446	2.569470	2.610254	2.616402	2.619378	2.643352	2.692082	2.691912	2.725404	2.725231	2.722579	2.707386	2.710077	2.714427	2.708897	2.685766	2.684005	2.683836	2.683651	2.680812	2.669595	2.674772	2.675615	2.678122	2.684240	2.684072	2.687037	2.686869	2.686687	2.689191	2.758775	2.768735	2.779569	2.787266	2.775974	2.765049	2.760406	2.753862
2.498884	2.489068	2.499954	2.510688	2.516833	2.546687	2.546511	2.543191	2.483216	2.483063	2.532658	2.559336	2.560597	2.607505	2.612676	2.618134	2.619530	2.630411	2.643326	2.692068	2.690854	2.681640	2.681456	2.702608	2.707354	2.709238	2.706584	2.678519	2.676756	2.683986	2.681129	2.680962	2.669744	2.669576	2.674736	2.675598	2.684183	2.687165	2.687185	2.687016	2.686834	2.764934	2.766798	2.777647	2.787591	2.787415	2.779351	2.765473	2.762402	2.706179
2.489377	2.480587	2.477947	2.489053	2.494429	2.529499	2.542888	2.482714	2.482542	2.483211	2.517766	2.536553	2.602681	2.612599	2.615986	2.618632	2.629497	2.629331	2.636696	2.691196	2.681965	2.681794	2.656372	2.681439	2.697024	2.706925	2.704476	2.677093	2.676907	2.676737	2.681279	2.670078	2.654132	2.653964	2.672828	2.674719	2.680836	2.687313	2.687333	2.694154	2.742800	2.738309	2.764892	2.775740	2.779181	2.777431	2.772991	2.765619	2.762548	2.711044
2.476579	2.477859	2.477686	2.477938	2.489029	2.494423	2.477350	2.474024	2.473852	2.482537	2.483187	2.517757	2.536528	2.613649	2.617923	2.629834	2.629651	2.629484	2.684533	2.684362	2.682119	2.656706	2.656524	2.697366	2.697177	2.704817	2.690436	2.676077	2.670750	2.670581	2.649901	2.649736	2.652430	2.660416	2.670716	2.678292	2.678106	2.687461	2.687480	2.692040	2.691376	2.735991	2.757849	2.775890	2.775700	2.774907	2.767517	2.762888	2.758582	2.709543
2.478168	2.478009	2.477835	2.477676	2.478119	2.484131	2.468161	2.457424	2.461365	2.445625	2.453267	2.484757	2.536677	2.558548	2.616498	2.628959	2.629804	2.684874	2.684688	2.684517	2.659084	2.658915	2.656676	2.697520	2.697330	2.692356	2.676395	2.679312	2.676041	2.664424	2.650049	2.652557	2.652578	2.661592	2.662847	2.672136	2.678253	2.681235	2.684544	2.689033	2.689055	2.736139	2.757999	2.759058	2.774615	2.767859	2.763211	2.705393	2.703558	2.703389
2.485719	2.485560	2.485386	2.489134	2.488959	2.443205	2.443034	2.430243	2.436241	2.446388	2.446217	2.452230	2.532099	2.539137	2.558110	2.625823	2.628929	2.685029	2.688750	2.663947	2.639136	2.638557	2.638375	2.656658	2.697483	2.689424	2.676547	2.679464	2.679277	2.676022	2.652871	2.652705	2.656633	2.656876	2.662995	2.672284	2.681553	2.709746	2.709556	2.685890	2.685706	2.736288	2.736097	2.721748	2.716214	2.736782	2.732477	2.698544	2.698354	2.682300
2.488338	2.488179	2.446776	2.451967	2.451795	2.447876	2.432123	2.430799	2.437209	2.446534	2.446362	2.449703	2.488522	2.532090	2.549278	2.566136	2.620718	2.677843	2.682593	2.642969	2.642784	2.638709	2.638526	2.668332	2.689749	2.689577	2.668884	2.679616	2.684775	2.679257	2.673517	2.673349	2.677275	2.663329	2.672599	2.681889	2.683276	2.683106	2.686208	2.686038	2.685852	2.707736	2.707546	2.704700	2.702456	2.713307	2.699477	2.670346	2.666867	2.644786
2.488489	2.488330	2.499465	2.472442	2.471240	2.467590	2.462070	2.460679	2.495256	2.468792	2.468619	2.478274	2.485995	2.526892	2.544081	2.588732	2.607147	2.639988	2.647825	2.643122	2.642937	2.642768	2.638678	2.668484	2.676184	2.689729	2.677262	2.679768	2.679579	2.679408	2.673666	2.669796	2.669608	2.672935	2.663290	2.672580	2.681849	2.690316	2.691704	2.691533	2.706480	2.706308	2.703443	2.693338	2.693152	2.689894	2.671276	2.671105	2.651264	2.646160
2.488641	2.497324	2.507519	2.499457	2.472418	2.467739	2.502323	2.495582	2.495405	2.495248	2.498773	2.502110	2.501934	2.520725	2.526862	2.583535	2.585820	2.595125	2.600498	2.608353	2.613105	2.630296	2.630114	2.660952	2.681273	2.686450	2.697919	2.679919	2.679730	2.679559	2.670113	2.669946	2.669757	2.652244	2.660285	2.663271	2.684876	2.692041	2.691852	2.712164	2.706628	2.703781	2.699476	2.691221	2.690417	2.677574	2.641910	2.641329	2.632502	2.588047
2.488792	2.488632	2.497300	2.497140	2.494906	2.502650	2.502473	2.498199	2.495554	2.495396	2.495219	2.496499	2.496322	2.496164	2.520694	2.550531	2.584737	2.588684	2.594334	2.608504	2.613257	2.613089	2.630265	2.681615	2.686159	2.686603	2.688058	2.680071	2.679882	2.673950	2.670263	2.670094	2.668054	2.650335	2.650146	2.678220	2.683721	2.689581	2.706726	2.702643	2.702455	2.699813	2.698798	2.690749	2.688915	2.670588	2.642051	2.641470	2.585403	2.588184
2.447064	2.443635	2.449784	2.485977	2.490541	2.498481	2.498303	2.498142	2.495702	2.495338	2.495161	2.487595	2.487417	2.494048	2.516728	2.520681	2.543839	2.588835	2.591328	2.555192	2.555012	2.613240	2.630417	2.647605	2.648446	2.659319	2.676483	2.676314	2.674272	2.674100	2.670413	2.668392	2.667996	2.667825	2.672364	2.672195	2.676733	2.677178	2.694734	2.702791	2.702602	2.690289	2.690096	2.682927	2.660664	2.647891	2.641780	2.594367	2.585952	2.588321
2.426660	2.436584	2.443610	2.449775	2.485950	2.488261	2.484166	2.496029	2.491324	2.491167	2.487902	2.480952	2.480774	2.487405	2.494017	2.518771	2.521060	2.482526	2.492509	2.531664	2.533337	2.567896	2.608474	2.608308	2.645990	2.653709	2.657224	2.669676	2.671542	2.671370	2.668710	2.668335	2.668145	2.667973	2.665515	2.668844	2.676880	2.677325	2.677545	2.702938	2.702749	2.690434	2.690241	2.674016	2.648204	2.624404	2.580884	2.580718	2.588622	2.593182
2.429482	2.436732	2.360681	2.367731	2.400753	2.483670	2.483492	2.491652	2.491473	2.488228	2.481259	2.481098	2.480919	2.441278	2.482229	2.494002	2.477686	2.479996	2.484761	2.530165	2.536368	2.566193	2.566015	2.608457	2.638252	2.650156	2.657374	2.669826	2.669635	2.686400	2.668859	2.668690	2.668293	2.661124	2.654626	2.657956	2.672298	2.672126	2.671934	2.685750	2.702896	2.702722	2.690386	2.663429	2.629860	2.582014	2.572378	2.580855	2.580670	2.588595
2.369549	2.358113	2.360825	2.360673	2.400898	2.467125	2.480760	2.477101	2.474248	2.481585	2.481406	2.481244	2.441577	2.441421	2.449142	2.472040	2.477625	2.477877	2.483053	2.521055	2.562391	2.565930	2.566163	2.608608	2.636550	2.653462	2.651214	2.657356	2.669374	2.669200	2.669009	2.630989	2.655070	2.654964	2.654772	2.658103	2.661410	2.656509	2.672080	2.671907	2.671719	2.670105	2.663745	2.646242	2.609750	2.588264	2.572514	2.578934	2.578749	2.578585
2.330013	2.329863	2.331277	2.331127	2.364146	2.397188	2.450749	2.447709	2.382343	2.382191	2.383600	2.383446	2.441720	2.441565	2.441388	2.460857	2.468295	2.468136	2.477436	2.502532	2.521020	2.557365	2.564458	2.606905	2.634849	2.632620	2.632430	2.625951	2.626791	2.626620	2.605926	2.569486	2.622920	2.651134	2.654919	2.658043	2.656827	2.656655	2.656464	2.672053	2.670423	2.668809	2.663889	2.640083	2.609891	2.588402	2.581915	2.553870	2.537937	2.537776
2.333448	2.333298	2.334712	2.334562	2.362848	2.395891	2.414824	2.387398	2.376928	2.376776	2.345484	2.345332	2.353061	2.357651	2.428895	2.453104	2.463499	2.466634	2.466460	2.497944	2.519863	2.539946	2.550815	2.595321	2.595134	2.623301	2.623111	2.622532	2.625497	2.625327	2.603602	2.567160	2.566975	2.622895	2.652530	2.658190	2.655326	2.655154	2.656610	2.654996	2.669127	2.618524	2.629366	2.610873	2.610687	2.588541	2.556848	2.540931	2.538072	2.537911
2.455279	2.385621	2.385449	2.363161	2.362991	2.362841	2.390923	2.404109	2.380780	2.375888	2.363899	2.345471	2.345302	2.353051	2.373755	2.440613	2.455748	2.458882	2.466603	2.496442	2.513627	2.514699	2.550344	2.593411	2.593635	2.582420	2.571322	2.571157	2.611990	2.600367	2.567466	2.567303	2.567118	2.621464	2.655353	2.653606	2.610845	2.612734	2.655108	2.654935	2.610189	2.581651	2.600153	2.610601	2.610414	2.554627	2.541232	2.541067	2.538619	2.538457
2.455428	2.388854	2.366620	2.368245	2.363134	2.362984	2.416555	2.406311	2.404077	2.376853	2.364039	2.345610	2.342280	2.342132	2.360363	2.372840	2.443256	2.457378	2.457204	2.464939	2.495788	2.513608	2.543079	2.582511	2.582323	2.571655	2.571261	2.571096	2.529887	2.540972	2.551421	2.562300	2.563691	2.588490	2.592420	2.584372	2.584184	2.611231	2.653606	2.653433	2.635550	2.604395	2.600293	2.599711	2.552254	2.552088	2.541162	2.540997	2.540813	2.540651
2.363851	2.370023	2.371705	2.368389	2.368218	2.396325	2.416700	2.406455	2.388894	2.359816	2.347343	2.344030	2.343860	2.348035	2.361120	2.373391	2.419023	2.443240	2.424185	2.424028	2.465933	2.483139	2.522428	2.522676	2.522493	2.559175	2.558782	2.530214	2.530030	2.519775	2.532693	2.564020	2.563833	2.573550	2.586738	2.586574	2.613192	2.616104	2.653751	2.653578	2.631986	2.604536	2.600433	2.552574	2.552391	2.490775	2.534708	2.541132	2.540947	2.520310
2.370322	2.370168	2.370614	2.371696	2.401564	2.396469	2.408941	2.399300	2.362167	2.358716	2.347483	2.346641	2.348941	2.361431	2.373685	2.390907	2.429327	2.429169	2.428996	2.430073	2.444108	2.465915	2.494156	2.509780	2.503969	2.511971	2.530725	2.530357	2.492303	2.521976	2.521791	2.544410	2.563976	2.573900	2.586882	2.624235	2.628776	2.618926	2.641283	2.629641	2.626916	2.625168	2.600161	2.599990	2.552528	2.535028	2.534843	2.534678	2.520604	2.520443
2.380106	2.383451	2.370758	2.371840	2.401709	2.413381	2.413204	2.413665	2.399269	2.377823	2.380120	2.414721	2.406435	2.385742	2.389894	2.397638	2.433794	2.432400	2.430373	2.431794	2.441091	2.444090	2.491279	2.491116	2.468835	2.468674	2.469111	2.478422	2.492444	2.492962	2.492779	2.500445	2.466658	2.513477	2.587026	2.609081	2.619865	2.619070	2.641428	2.627249	2.627059	2.620984	2.619349	2.598688	2.599941	2.542373	2.542188	2.520923	2.520738	2.520578
2.380252	2.383597	2.387954	2.402030	2.414504	2.414350	2.416027	2.414016	2.409515	2.386615	2.413168	2.416512	2.419219	2.390209	2.390035	2.389880	2.403924	2.433778	2.432368	2.430356	2.434916	2.441073	2.474055	2.471833	2.471652	2.467991	2.468634	2.478563	2.492378	2.495367	2.495184	2.458737	2.454438	2.457432	2.519742	2.605930	2.619385	2.619214	2.641572	2.639957	2.627201	2.623804	2.600441	2.593965	2.605931	2.543746	2.543148	2.521675	2.520873	2.520712
2.383898	2.386214	2.389680	2.402176	2.414650	2.416349	2.432868	2.424671	2.418726	2.413489	2.413312	2.416244	2.416478	2.422503	2.407556	2.404240	2.415123	2.433921	2.430656	2.434412	2.438902	2.468195	2.468017	2.467855	2.471793	2.472867	2.473509	2.478498	2.500204	2.499628	2.474811	2.454756	2.453338	2.455920	2.506285	2.594126	2.618500	2.616680	2.615046	2.640101	2.639498	2.637748	2.617062	2.606259	2.547758	2.547591	2.546787	2.545590	2.524922	2.522082
2.384044	2.386359	2.388244	2.394274	2.416650	2.433193	2.433014	2.432855	2.429381	2.420162	2.413455	2.413297	2.416209	2.419557	2.423499	2.415441	2.415265	2.430973	2.493155	2.485163	2.483399	2.464629	2.464450	2.461681	2.461499	2.473008	2.473650	2.500529	2.500345	2.449270	2.457729	2.457571	2.456631	2.488020	2.489072	2.525629	2.601082	2.613528	2.613335	2.639833	2.639642	2.631586	2.617204	2.590226	2.563657	2.547729	2.547541	2.546757	2.525057	2.522217
2.384190	2.384033	2.393135	2.416562	2.443178	2.467155	2.481205	2.490529	2.500803	2.490341	2.420128	2.416531	2.407211	2.408088	2.414711	2.415584	2.431892	2.494305	2.490622	2.494783	2.485122	2.464771	2.458275	2.458113	2.461640	2.467792	2.496644	2.500671	2.500486	2.464024	2.463430	2.464986	2.495946	2.495782	2.505488	2.508418	2.517697	2.596387	2.611623	2.638535	2.639786	2.623846	2.606300	2.590366	2.588601	2.588843	2.681630	2.612118	2.546705	2.534955
2.384335	2.384179	2.394722	2.428599	2.457778	2.490613	2.490842	2.511234	2.508576	2.500791	2.491128	2.426293	2.419998	2.408231	2.412793	2.432214	2.454154	2.488131	2.498664	2.494790	2.493162	2.464913	2.458416	2.448779	2.452307	2.461618	2.483536	2.499782	2.500627	2.500462	2.502131	2.506297	2.508102	2.505813	2.508718	2.506980	2.506795	2.591996	2.609150	2.636824	2.636632	2.619248	2.590677	2.590506	2.590317	2.600015	2.601398	2.612257	2.611445	2.609700
2.384481	2.386385	2.417015	2.419535	2.471477	2.484170	2.506605	2.508912	2.502956	2.548231	2.538694	2.526021	2.451546	2.452626	2.452443	2.452281	2.454092	2.488276	2.496748	2.493492	2.465218	2.460316	2.449082	2.448920	2.452446	2.439654	2.439473	2.483516	2.498501	2.500603	2.502272	2.508016	2.509273	2.509520	2.508858	2.508697	2.508511	2.608394	2.606139	2.609120	2.610289	2.612589	2.590817	2.590646	2.590457	2.590698	2.599961	2.601365	2.610626	2.579902
2.386688	2.386530	2.415307	2.415148	2.464001	2.471467	2.480632	2.501026	2.500839	2.539035	2.538845	2.535309	2.483304	2.451534	2.452588	2.452426	2.453823	2.501817	2.496893	2.465544	2.456499	2.445280	2.446749	2.449060	2.439955	2.439793	2.439611	2.439454	2.475925	2.498477	2.500558	2.508157	2.509825	2.512340	2.512153	2.546699	2.546509	2.583300	2.606281	2.604315	2.610431	2.581875	2.584155	2.585426	2.585237	2.590425	2.590644	2.593929	2.589275	2.573896
2.394047	2.388737	2.413393	2.413234	2.462089	2.471898	2.478308	2.498702	2.498515	2.526814	2.535628	2.535459	2.529292	2.479374	2.447579	2.448241	2.448471	2.478329	2.472789	2.465687	2.458220	2.456477	2.446890	2.434093	2.440094	2.439933	2.439750	2.439593	2.457122	2.478098	2.501245	2.510154	2.512646	2.514335	2.548860	2.554728	2.554537	2.585916	2.583249	2.607961	2.582187	2.570977	2.570784	2.565204	2.574474	2.583761	2.582901	2.585616	2.588382	2.588216
2.394194	2.386822	2.383964	2.431267	2.470631	2.465317	2.461967	2.461803	2.479289	2.515421	2.522445	2.528601	2.525524	2.471754	2.446280	2.447560	2.447377	2.443092	2.472932	2.472767	2.466262	2.459847	2.447030	2.434232	2.440233	2.440072	2.439889	2.453941	2.457879	2.478237	2.483270	2.510294	2.512787	2.514476	2.555313	2.556725	2.588086	2.586058	2.585864	2.583219	2.563753	2.530529	2.530339	2.561704	2.563092	2.572379	2.575205	2.580600	2.580407	2.585600
2.387126	2.373211	2.373033	2.383951	2.457586	2.457425	2.454075	2.453291	2.453105	2.479273	2.490976	2.456027	2.376591	2.419943	2.419760	2.426814	2.439274	2.469135	2.473075	2.472910	2.481176	2.474693	2.470803	2.459583	2.446764	2.446602	2.446419	2.460471	2.460286	2.459917	2.483410	2.484692	2.505918	2.505751	2.514429	2.556867	2.586373	2.603554	2.585594	2.569649	2.521661	2.517989	2.516284	2.516117	2.515932	2.544141	2.572323	2.575171	2.576214	2.610319
2.371446	2.368609	2.368431	2.360440	2.370722	2.454408	2.446387	2.446222	2.449746	2.449585	2.450769	2.409497	2.406015	2.420085	2.419902	2.419740	2.438519	2.447837	2.455489	2.473053	2.472867	2.481154	2.475684	2.461168	2.447729	2.447155	2.446971	2.462401	2.465374	2.460262	2.483549	2.491145	2.491370	2.505891	2.505703	2.537097	2.581360	2.584343	2.585735	2.569790	2.521800	2.518126	2.516420	2.516253	2.516067	2.515900	2.544086	2.572009	2.571814	2.576183
2.371592	2.368754	2.368163	2.360583	2.364536	2.450844	2.446532	2.422642	2.420394	2.395756	2.400522	2.405103	2.403683	2.404350	2.418394	2.410396	2.410006	2.438290	2.419351	2.435272	2.435087	2.466524	2.474795	2.463850	2.452608	2.447707	2.455359	2.466254	2.462356	2.489032	2.495159	2.526424	2.503723	2.503969	2.505841	2.537238	2.579647	2.579474	2.579278	2.567868	2.564172	2.518264	2.516557	2.516389	2.516203	2.516036	2.513989	2.526432	2.526241	2.557598
2.371737	2.368898	2.368307	2.362581	2.364679	2.426090	2.424873	2.420723	2.394612	2.395073	2.389251	2.389090	2.395919	2.403666	2.412968	2.405588	2.405404	2.327800	2.330926	2.372479	2.375186	2.399286	2.462300	2.463991	2.463805	2.501486	2.501297	2.502990	2.502802	2.497066	2.530030	2.613386	2.604882	2.506853	2.533491	2.535800	2.535608	2.579615	2.574614	2.561821	2.561630	2.561047	2.518271	2.518103	2.517915	2.516171	2.515980	2.513956	2.526376	2.526211
2.369201	2.369043	2.362883	2.359425	2.361521	2.407800	2.419723	2.401266	2.394754	2.389575	2.389392	2.396243	2.396060	2.403808	2.403624	2.355969	2.331185	2.331029	2.331062	2.341012	2.359523	2.372565	2.372391	2.464133	2.493958	2.536376	2.538040	2.579346	2.579149	2.578564	2.620304	2.616832	2.605026	2.590646	2.533631	2.533466	2.533273	2.531659	2.547243	2.545216	2.556613	2.556441	2.531024	2.530855	2.518052	2.516306	2.514259	2.514090	2.513899	2.512291
2.365427	2.363207	2.359727	2.352349	2.351138	2.374169	2.373987	2.373827	2.380244	2.380088	2.379905	2.396384	2.396200	2.324891	2.339907	2.335625	2.333797	2.331165	2.330991	2.341148	2.356234	2.372703	2.374384	2.421620	2.496370	2.537759	2.551232	2.579492	2.579295	2.636456	2.627052	2.617121	2.608678	2.604995	2.604795	2.533606	2.531969	2.531798	2.527066	2.538971	2.538781	2.538610	2.531162	2.530992	2.518187	2.511431	2.506289	2.506121	2.512176	2.512012
2.363509	2.360050	2.355125	2.352492	2.352311	2.351125	2.374129	2.380569	2.380386	2.380229	2.380872	2.380711	2.372140	2.340223	2.340044	2.339888	2.319775	2.333776	2.341440	2.354899	2.372174	2.372841	2.421921	2.473896	2.482784	2.537904	2.551377	2.565032	2.593263	2.618703	2.630436	2.629645	2.617685	2.608647	2.604939	2.533746	2.532108	2.526367	2.526173	2.538078	2.537887	2.535593	2.531299	2.518512	2.500976	2.506615	2.506423	2.506254	2.506269	2.508993
2.363178	2.355449	2.352793	2.352634	2.352453	2.351266	2.351086	2.342740	2.314085	2.338416	2.344564	2.380715	2.380533	2.347169	2.346990	2.342090	2.361511	2.355368	2.355194	2.370842	2.373137	2.420798	2.420617	2.474038	2.473848	2.562776	2.571244	2.572933	2.576038	2.601132	2.630584	2.630412	2.624226	2.617035	2.611685	2.539457	2.533692	2.526506	2.526311	2.458357	2.458173	2.500879	2.503988	2.503820	2.502187	2.502019	2.506557	2.506388	2.506196	2.509126
2.362085	2.353117	2.352936	2.352776	2.396908	2.356155	2.351227	2.351067	2.342700	2.338556	2.346217	2.347641	2.382324	2.382168	2.348573	2.348416	2.355664	2.363411	2.371139	2.372424	2.421100	2.420938	2.422201	2.450480	2.493639	2.559827	2.560868	2.565239	2.592993	2.628664	2.642674	2.638786	2.632804	2.630975	2.613408	2.540630	2.534451	2.526851	2.526449	2.458492	2.458307	2.458141	2.500822	2.502511	2.502322	2.487960	2.505675	2.510237	2.525191	2.534368
2.353420	2.353260	2.353078	2.352919	2.352736	2.357329	2.356115	2.355955	2.358661	2.349289	2.347939	2.358922	2.382465	2.382309	2.392989	2.392828	2.365216	2.371454	2.448735	2.459498	2.421860	2.435317	2.424818	2.453097	2.493781	2.529949	2.557918	2.583641	2.583441	2.619113	2.633123	2.632949	2.625315	2.619771	2.602203	2.589062	2.571354	2.571179	2.564461	2.535944	2.450392	2.455592	2.458911	2.461634	2.474067	2.500683	2.514683	2.535013	2.534670	2.534503
2.352738	2.333580	2.334224	2.353061	2.352878	2.356439	2.356256	2.356096	2.340091	2.342826	2.349248	2.381346	2.381162	2.392076	2.393130	2.405619	2.406465	2.442665	2.456093	2.458196	2.422001	2.424727	2.446669	2.494116	2.493924	2.493756	2.552014	2.557894	2.583587	2.583411	2.619057	2.618855	2.618650	2.618471	2.596165	2.574852	2.574652	2.574476	2.567817	2.543693	2.483660	2.450360	2.456774	2.460942	2.462201	2.491355	2.532166	2.563583	2.563386	2.552183
2.333880	2.333722	2.333540	2.333382	2.351575	2.352040	2.351857	2.337523	2.334177	2.335467	2.341751	2.349229	2.381303	2.390773	2.403240	2.405760	2.408736	2.442807	2.452107	2.452973	2.456498	2.461491	2.491332	2.492609	2.484515	2.491080	2.535122	2.553911	2.553712	2.567753	2.571797	2.604788	2.618795	2.618616	2.475705	2.480278	2.574793	2.568158	2.551763	2.520160	2.483795	2.454415	2.455669	2.461076	2.462334	2.474140	2.554605	2.563721	2.563524	2.560203
2.334023	2.318375	2.294446	2.294910	2.309599	2.347433	2.336171	2.332847	2.332664	2.335606	2.338726	2.316147	2.349186	2.386992	2.385774	2.403011	2.405987	2.439028	2.448328	2.446303	2.446112	2.445946	2.445759	2.475561	2.481767	2.488745	2.513830	2.531589	2.529533	2.527916	2.560885	2.614408	2.614203	2.539813	2.480166	2.473603	2.473410	2.473241	2.480454	2.480285	2.453269	2.453103	2.452912	2.455635	2.462467	2.474274	2.554742	2.556427	2.563661	2.563493
2.318674	2.286847	2.284605	2.290920	2.290742	2.309585	2.318901	2.332986	2.335487	2.335745	2.316442	2.316285	2.316105	2.382937	2.385914	2.398404	2.404063	2.403900	2.429013	2.428848	2.428864	2.378117	2.377937	2.437147	2.475509	2.478644	2.457911	2.457748	2.463329	2.491593	2.491399	2.493092	2.543431	2.539954	2.505566	2.473740	2.455283	2.455115	2.454923	2.451113	2.445145	2.446423	2.453044	2.455768	2.462600	2.467388	2.554879	2.556564	2.559669	2.563630
2.285078	2.284923	2.277519	2.281079	2.290880	2.290728	2.290549	2.313652	2.313884	2.315175	2.311212	2.316423	2.316243	2.383078	2.386055	2.385892	2.398357	2.404040	2.403856	2.403692	2.378210	2.315024	2.314849	2.380389	2.380617	2.456178	2.458051	2.435769	2.436611	2.436446	2.456945	2.456783	2.499231	2.511270	2.505705	2.472431	2.455418	2.455250	2.441297	2.441130	2.443419	2.445110	2.454210	2.459411	2.459223	2.463599	2.511494	2.554843	2.559600	2.574524
2.278404	2.277835	2.277657	2.263800	2.283103	2.282951	2.293784	2.311038	2.315467	2.315314	2.307220	2.311193	2.316380	2.329433	2.383031	2.386032	2.392171	2.392008	2.400692	2.384717	2.319852	2.315159	2.314983	2.352076	2.381373	2.381211	2.404727	2.428267	2.435717	2.436584	2.444447	2.456922	2.499372	2.511410	2.507544	2.496798	2.471341	2.443202	2.441430	2.441056	2.440868	2.442351	2.358089	2.375921	2.463899	2.463732	2.467463	2.545687	2.551683	2.608304
2.278543	2.277974	2.258792	2.237501	2.243727	2.289490	2.297226	2.332239	2.332057	2.312287	2.314652	2.316286	2.316105	2.330190	2.383171	2.386172	2.385984	2.391527	2.385018	2.342163	2.319987	2.320036	2.349894	2.349734	2.381509	2.401892	2.401703	2.418925	2.435855	2.436722	2.443759	2.456234	2.522644	2.519166	2.512153	2.496935	2.486632	2.443336	2.441357	2.382788	2.382604	2.344565	2.350783	2.371317	2.410390	2.469028	2.468835	2.530050	2.531297	2.548552
2.259676	2.259521	2.232008	2.244040	2.243864	2.246607	2.309549	2.314968	2.332198	2.332044	2.321329	2.319589	2.330482	2.388866	2.387095	2.386932	2.386743	2.322698	2.321901	2.342299	2.342115	2.341955	2.350029	2.349869	2.400128	2.402029	2.401840	2.426704	2.426513	2.440784	2.443897	2.443736	2.524437	2.522612	2.518076	2.502650	2.486768	2.442717	2.419389	2.382918	2.382733	2.371523	2.344508	2.367315	2.374364	2.428142	2.527335	2.530186	2.531019	2.548687
2.198038	2.197888	2.232557	2.239839	2.244000	2.256243	2.304112	2.330525	2.332338	2.334937	2.319676	2.324474	2.329038	2.390936	2.390747	2.390583	2.369484	2.323454	2.322037	2.342436	2.342251	2.342091	2.345422	2.351450	2.353331	2.402166	2.406934	2.424157	2.426651	2.434335	2.444036	2.443874	2.465795	2.524405	2.522552	2.506300	2.447326	2.420747	2.419522	2.383048	2.371814	2.371651	2.355211	2.366411	2.367263	2.421664	2.440704	2.530321	2.533220	2.533052
2.207881	2.207731	2.236961	2.236808	2.244136	2.277514	2.320083	2.332249	2.336814	2.335421	2.335237	2.329360	2.332688	2.391077	2.390887	2.390724	2.387022	2.386858	2.342732	2.342572	2.342387	2.343466	2.347004	2.353652	2.358631	2.358470	2.418341	2.424501	2.434639	2.434886	2.468358	2.468194	2.474111	2.525785	2.522693	2.508504	2.457289	2.436344	2.420687	2.392104	2.374010	2.370558	2.359678	2.361995	2.366358	2.421794	2.436497	2.459600	2.474579	2.496910
2.230608	2.230456	2.230280	2.230747	2.243240	2.277653	2.320223	2.334247	2.336955	2.335561	2.338542	2.333011	2.373971	2.392664	2.391028	2.390864	2.387162	2.386997	2.386606	2.385409	2.386458	2.390013	2.391894	2.360811	2.360626	2.360465	2.421371	2.432283	2.435190	2.503454	2.503256	2.507829	2.527959	2.526752	2.526552	2.510030	2.503219	2.481679	2.472597	2.398226	2.381371	2.378050	2.376283	2.362123	2.395265	2.423785	2.423594	2.457459	2.473059	2.499785
2.230745	2.230592	2.230416	2.239766	2.242756	2.271111	2.320292	2.326537	2.326352	2.324058	2.320707	2.333150	2.375558	2.391223	2.391169	2.387492	2.387302	2.387137	2.386951	2.386787	2.406018	2.405854	2.399057	2.398892	2.392379	2.392215	2.420476	2.432422	2.503148	2.503596	2.531838	2.544101	2.551797	2.527514	2.515636	2.511202	2.509970	2.503185	2.489511	2.478759	2.404370	2.396312	2.396122	2.405049	2.406723	2.426396	2.426204	2.457591	2.493679	2.520046
2.230882	2.230729	2.233858	2.233704	2.255768	2.314211	2.314026	2.336792	2.336605	2.322957	2.319605	2.320685	2.374252	2.374093	2.391310	2.391145	2.390954	2.390789	2.390603	2.406349	2.406159	2.405994	2.494069	2.493896	2.444688	2.436615	2.426937	2.486299	2.503910	2.519540	2.544621	2.552144	2.555099	2.554509	2.513090	2.511342	2.511142	2.509935	2.498327	2.490864	2.485934	2.433669	2.403485	2.407040	2.472460	2.491639	2.475662	2.475492	2.522209	2.528349
2.231019	2.230039	2.232410	2.233840	2.254252	2.309391	2.328208	2.328046	2.335091	2.304854	2.319743	2.351240	2.354564	2.374234	2.374044	2.391286	2.391094	2.390929	2.395082	2.404423	2.450583	2.501021	2.494212	2.491766	2.474175	2.476277	2.476492	2.488300	2.500891	2.519683	2.544557	2.555447	2.554829	2.542045	2.546387	2.513061	2.511280	2.510074	2.506360	2.496713	2.494939	2.464940	2.464744	2.503676	2.522758	2.522584	2.522382	2.544040	2.562770	2.560945
2.222407	2.230176	2.232546	2.254569	2.251081	2.276271	2.328347	2.328185	2.300394	2.304992	2.319261	2.351379	2.354703	2.364878	2.367854	2.374020	2.391234	2.391069	2.401550	2.440381	2.455470	2.463209	2.494355	2.491909	2.491708	2.474144	2.480962	2.492346	2.497726	2.497553	2.516316	2.543009	2.542363	2.540326	2.540121	2.535210	2.501837	2.509592	2.509391	2.499743	2.503136	2.502964	2.507499	2.527846	2.527648	2.527474	2.544352	2.563112	2.570796	2.570624
2.221717	2.227902	2.237435	2.245062	2.251218	2.251066	2.257220	2.259543	2.276780	2.276626	2.293862	2.294530	2.316108	2.365018	2.367994	2.369412	2.373969	2.397537	2.397349	2.439489	2.444038	2.460664	2.460471	2.492465	2.491850	2.470347	2.470147	2.483185	2.487325	2.488186	2.506949	2.542711	2.540644	2.540467	2.535920	2.527494	2.501975	2.493019	2.500054	2.500162	2.513609	2.513437	2.505719	2.529223	2.542367	2.547980	2.563426	2.624789	2.624578	2.624402
2.228192	2.228039	2.220005	2.219024	2.218845	2.222691	2.231328	2.259679	2.276916	2.276762	2.289244	2.294667	2.333658	2.365158	2.364968	2.367969	2.374108	2.397677	2.403817	2.435290	2.450434	2.451917	2.454287	2.453910	2.427162	2.470488	2.470287	2.479604	2.483124	2.482951	2.501715	2.540992	2.540786	2.536267	2.536060	2.527634	2.487939	2.490883	2.498612	2.509395	2.513748	2.513574	2.541113	2.557908	2.567179	2.567002	2.597195	2.626997	2.629060	2.624542
2.228329	2.220320	2.219313	2.219159	2.218980	2.225306	2.233530	2.261883	2.278086	2.276898	2.280849	2.294803	2.323667	2.346303	2.365107	2.368109	2.377412	2.404147	2.403957	2.449669	2.441893	2.435395	2.445539	2.448056	2.442689	2.474143	2.479913	2.479745	2.479543	2.479369	2.482889	2.482721	2.537826	2.537648	2.531461	2.508816	2.483337	2.435439	2.466450	2.498576	2.509337	2.562659	2.648215	2.689075	2.688863	2.603857	2.603648	2.629413	2.630779	2.681092
2.220609	2.219628	2.219449	2.219294	2.219114	2.218965	2.231597	2.279441	2.279256	2.281169	2.280985	2.282273	2.294753	2.331918	2.346253	2.377744	2.404455	2.404287	2.457894	2.454206	2.443615	2.435535	2.435341	2.435171	2.434972	2.434801	2.459499	2.459332	2.402222	2.402055	2.428729	2.428771	2.432089	2.514086	2.509125	2.483676	2.434503	2.440950	2.457109	2.491683	2.491485	2.558250	2.644429	2.685292	2.689008	2.616626	2.629736	2.631132	2.681415	2.719103
2.220746	2.219764	2.219584	2.219429	2.219249	2.223852	2.233316	2.279577	2.281460	2.281306	2.281121	2.276075	2.285326	2.313060	2.346392	2.388963	2.388769	2.404428	2.458036	2.454349	2.435846	2.419856	2.419663	2.419493	2.420877	2.426461	2.426262	2.400279	2.400083	2.399916	2.394964	2.421669	2.427675	2.427299	2.447642	2.447475	2.441255	2.455169	2.465142	2.464970	2.491621	2.549291	2.579818	2.639839	2.652258	2.660551	2.641809	2.681777	2.698918	2.719248
2.220882	2.220727	2.220546	2.219564	2.224137	2.230323	2.241371	2.265943	2.281597	2.281442	2.276370	2.280140	2.305288	2.338655	2.381205	2.381659	2.384567	2.388742	2.412289	2.438668	2.435986	2.419995	2.419802	2.419632	2.410955	2.412366	2.388790	2.361747	2.363829	2.377890	2.377903	2.421805	2.427604	2.427641	2.427443	2.454229	2.455477	2.457580	2.465277	2.468828	2.500651	2.549429	2.568169	2.570678	2.643094	2.642908	2.673965	2.680189	2.683280	2.683098
2.260163	2.223551	2.223370	2.220526	2.224272	2.258977	2.258792	2.261943	2.265894	2.276692	2.286770	2.332532	2.337091	2.380300	2.381346	2.381178	2.381603	2.384539	2.408913	2.438809	2.438609	2.420135	2.419941	2.367572	2.366965	2.297054	2.296867	2.301455	2.323402	2.325854	2.377830	2.417390	2.421741	2.427776	2.454532	2.459122	2.458922	2.463507	2.471205	2.497884	2.500787	2.527459	2.561992	2.568128	2.642615	2.662951	2.663352	2.673920	2.673701	2.676415
2.334813	2.317276	2.228263	2.232035	2.258510	2.259113	2.259548	2.262079	2.266030	2.283577	2.332834	2.337421	2.336402	2.378992	2.378796	2.370768	2.370573	2.387906	2.433547	2.438950	2.438750	2.420688	2.368288	2.368122	2.367928	2.305253	2.298032	2.297876	2.324567	2.325985	2.365316	2.414364	2.421876	2.427912	2.440463	2.459259	2.463816	2.471543	2.498196	2.534012	2.533810	2.535494	2.562131	2.568267	2.636442	2.642570	2.642352	2.663306	2.663086	2.664481
2.397885	2.379381	2.322398	2.275175	2.274989	2.270007	2.269821	2.269662	2.283869	2.322077	2.332973	2.336733	2.379295	2.379132	2.372523	2.370907	2.370711	2.387839	2.400515	2.433517	2.433316	2.370062	2.369045	2.368879	2.368063	2.367070	2.316667	2.327579	2.328969	2.352522	2.372896	2.396447	2.421540	2.428047	2.440599	2.459396	2.535037	2.539616	2.558026	2.557846	2.533948	2.554584	2.562270	2.617847	2.617636	2.634535	2.638355	2.658689	2.651021	2.650838
2.398032	2.379526	2.379330	2.334786	2.334594	2.334436	2.328865	2.306380	2.301438	2.301281	2.334353	2.337699	2.373929	2.380100	2.374317	2.372494	2.339881	2.372957	2.384620	2.384659	2.387566	2.387397	2.370009	2.369842	2.368819	2.368653	2.336827	2.332116	2.360387	2.375708	2.375513	2.375351	2.376190	2.425021	2.435977	2.456222	2.514485	2.531687	2.556925	2.557986	2.553041	2.554724	2.626070	2.625884	2.617777	2.615730	2.638496	2.634017	2.649582	2.649399
2.391089	2.390906	2.379628	2.343616	2.343438	2.362071	2.423272	2.394212	2.301723	2.301548	2.312462	2.334461	2.334076	2.333898	2.371723	2.341171	2.340991	2.348676	2.348704	2.331115	2.384746	2.384564	2.370288	2.370107	2.369927	2.369746	2.369566	2.407343	2.385641	2.396013	2.386344	2.386992	2.386811	2.431700	2.442579	2.442393	2.454849	2.513128	2.530184	2.552280	2.553326	2.554994	2.555419	2.625126	2.617030	2.616001	2.606074	2.605874	2.605673	2.631271
2.391077	2.390895	2.384997	2.365316	2.362447	2.428619	2.423260	2.399994	2.378174	2.376408	2.368306	2.334450	2.334066	2.341806	2.352100	2.355233	2.355054	2.354875	2.354696	2.340821	2.335677	2.367148	2.370279	2.370098	2.369918	2.374705	2.412485	2.412302	2.418327	2.418143	2.434408	2.434224	2.440363	2.447103	2.442571	2.442385	2.454841	2.454654	2.514168	2.535155	2.549592	2.553123	2.555412	2.617222	2.617021	2.616821	2.614965	2.605865	2.604630	2.623190
2.391065	2.390883	2.443156	2.443384	2.443198	2.441492	2.428423	2.401567	2.399800	2.398789	2.381182	2.368115	2.367934	2.352269	2.360576	2.360398	2.361802	2.356449	2.354687	2.341847	2.340635	2.370450	2.370270	2.370089	2.374876	2.396842	2.415374	2.428851	2.434993	2.436241	2.469260	2.469072	2.468885	2.452890	2.452705	2.456262	2.456075	2.455889	2.514159	2.516244	2.534953	2.540479	2.555818	2.568256	2.568061	2.567865	2.614956	2.614757	2.604621	2.604421
2.455305	2.443330	2.443144	2.442958	2.443186	2.444586	2.441295	2.421268	2.401372	2.420199	2.419186	2.380991	2.379361	2.368456	2.368484	2.368305	2.369709	2.369529	2.359779	2.359601	2.355904	2.370441	2.370260	2.370080	2.379614	2.414928	2.423024	2.435169	2.439729	2.470887	2.469251	2.469064	2.468877	2.475633	2.543407	2.538866	2.456067	2.504863	2.504671	2.516236	2.498014	2.538184	2.550627	2.555615	2.568053	2.567858	2.599161	2.614748	2.608131	2.604412
2.445781	2.443318	2.397645	2.396013	2.432281	2.441468	2.440455	2.440063	2.420372	2.419359	2.419175	2.417542	2.380799	2.368446	2.368474	2.368295	2.369699	2.461329	2.467472	2.483110	2.454289	2.425754	2.422464	2.423107	2.427062	2.423199	2.429019	2.439906	2.502974	2.500921	2.499283	2.499093	2.519811	2.563878	2.543398	2.538857	2.538664	2.514334	2.516419	2.520411	2.524154	2.538178	2.537986	2.546700	2.558571	2.567850	2.592915	2.614741	2.597979	2.594260
2.431900	2.388914	2.391837	2.394553	2.430820	2.440008	2.439823	2.433219	2.422700	2.416098	2.415293	2.415667	2.417346	2.411397	2.368465	2.369869	2.461506	2.467650	2.483288	2.483099	2.479598	2.454092	2.449158	2.428819	2.437610	2.423190	2.423215	2.449387	2.502965	2.518306	2.549735	2.554716	2.573549	2.573353	2.573159	2.565167	2.564972	2.564777	2.574310	2.560671	2.555738	2.538171	2.537979	2.550419	2.562290	2.567843	2.641770	2.625007	2.595769	2.595569
2.428988	2.386004	2.388720	2.393713	2.394360	2.425735	2.425551	2.427222	2.419583	2.415465	2.415281	2.411929	2.415471	2.421497	2.417537	2.456933	2.456746	2.470123	2.533243	2.530565	2.530372	2.537632	2.497709	2.469043	2.459748	2.443744	2.443767	2.445652	2.499230	2.518296	2.551871	2.554707	2.570228	2.600215	2.611082	2.664744	2.658745	2.599179	2.592660	2.560870	2.557594	2.554242	2.552186	2.551784	2.568030	2.641342	2.627683	2.611747	2.582716	2.582516
2.406781	2.386819	2.388709	2.393702	2.394349	2.395617	2.425539	2.422457	2.419571	2.409117	2.408933	2.411917	2.411733	2.421486	2.425443	2.456922	2.459220	2.509563	2.539442	2.560163	2.559968	2.569089	2.550679	2.504474	2.498903	2.463693	2.445829	2.445644	2.464433	2.518287	2.521823	2.554698	2.565666	2.596894	2.609416	2.611006	2.610810	2.604815	2.602131	2.592456	2.592260	2.591856	2.588347	2.715954	2.684167	2.662609	2.611938	2.582493	2.569508	2.562062
2.407596	2.407413	2.386626	2.386443	2.386262	2.384632	2.415590	2.425128	2.420190	2.415523	2.408921	2.408738	2.408555	2.420793	2.425433	2.464572	2.466249	2.466063	2.539431	2.561393	2.573208	2.573013	2.552118	2.551924	2.530530	2.530339	2.509363	2.507309	2.464425	2.464239	2.494091	2.521624	2.554496	2.565461	2.607752	2.609963	2.609766	2.604807	2.602123	2.637613	2.675787	2.675583	2.669167	2.680014	2.663658	2.645749	2.598468	2.569698	2.562249	2.544450
2.437702	2.431176	2.379216	2.379032	2.374097	2.373916	2.387609	2.420364	2.420178	2.419995	2.418228	2.418045	2.419518	2.420783	2.447332	2.465270	2.471416	2.468331	2.501378	2.555172	2.577132	2.576937	2.574879	2.574061	2.557410	2.550890	2.544899	2.543671	2.507108	2.494271	2.490148	2.489960	2.554281	2.593956	2.606348	2.610706	2.610509	2.610106	2.628970	2.670776	2.670365	2.675574	2.669157	2.656319	2.645942	2.627387	2.563466	2.529135	2.438183	2.387540
2.437561	2.431164	2.415655	2.379019	2.367250	2.354393	2.361669	2.374743	2.420166	2.419983	2.418217	2.424453	2.420957	2.438188	2.458404	2.470009	2.471406	2.496544	2.515878	2.553669	2.577121	2.594331	2.592271	2.591451	2.585871	2.558788	2.546960	2.544696	2.543466	2.531434	2.531242	2.531050	2.554272	2.593947	2.606339	2.610698	2.612082	2.635583	2.635381	2.676150	2.670563	2.670152	2.663944	2.646833	2.631721	2.571964	2.437761	2.419763	2.326160	2.307042
2.420112	2.413715	2.408148	2.374252	2.343468	2.343290	2.343111	2.359893	2.359711	2.391209	2.418205	2.421751	2.438985	2.454631	2.457345	2.529044	2.531545	2.510883	2.528530	2.583726	2.600936	2.648188	2.646330	2.637315	2.632502	2.585665	2.546950	2.543651	2.539521	2.539329	2.531232	2.533112	2.546600	2.597044	2.610886	2.610690	2.612073	2.635574	2.666423	2.682561	2.675938	2.670557	2.663934	2.660078	2.584370	2.524591	2.431744	2.340830	2.307210	2.259066
2.399971	2.396268	2.384363	2.354818	2.346562	2.343277	2.343099	2.346648	2.346674	2.346496	2.387493	2.418012	2.438974	2.454620	2.497178	2.524683	2.528842	2.514422	2.528107	2.583716	2.653141	2.652941	2.647976	2.641446	2.641247	2.585654	2.543834	2.538464	2.538269	2.539319	2.539127	2.541758	2.551333	2.564424	2.601397	2.609101	2.608905	2.636395	2.666414	2.683587	2.683385	2.684347	2.675031	2.661647	2.584360	2.524581	2.431734	2.343306	2.306578	2.191197
2.396437	2.384531	2.382766	2.358534	2.354627	2.346371	2.346193	2.322875	2.335367	2.346277	2.358768	2.391856	2.406306	2.409229	2.448623	2.496208	2.506582	2.517577	2.548239	2.602695	2.663486	2.663286	2.662879	2.641435	2.641236	2.610949	2.571217	2.559009	2.554069	2.539440	2.539248	2.549652	2.554845	2.551695	2.562641	2.601192	2.608897	2.665574	2.666198	2.683578	2.687648	2.684752	2.707795	2.696920	2.584349	2.526150	2.449087	2.350646	2.306568	2.186454
2.384699	2.384518	2.382753	2.382571	2.358343	2.347601	2.346180	2.335535	2.335355	2.335178	2.335001	2.339589	2.360631	2.370600	2.378958	2.459507	2.498907	2.510524	2.539530	2.599519	2.644490	2.663276	2.663076	2.657280	2.650132	2.622952	2.571207	2.558999	2.558802	2.553658	2.547142	2.547125	2.526594	2.553343	2.563875	2.569457	2.659759	2.661422	2.695580	2.695998	2.696002	2.707991	2.707786	2.692354	2.571093	2.528418	2.450319	2.330610	2.205256	2.194524
2.395781	2.395600	2.384326	2.380693	2.355638	2.347589	2.347411	2.347233	2.335965	2.339102	2.338926	2.338749	2.342301	2.344607	2.353929	2.378769	2.464075	2.486775	2.516329	2.600131	2.619768	2.644282	2.663066	2.662863	2.650122	2.640773	2.610730	2.575835	2.574601	2.559634	2.559768	2.551673	2.529900	2.529706	2.569643	2.578929	2.582387	2.659549	2.690599	2.692261	2.709430	2.708188	2.701461	2.605505	2.583714	2.549659	2.474546	2.338059	2.284651	2.195552
2.395769	2.395587	2.384313	2.378402	2.356040	2.355448	2.352992	2.348671	2.337403	2.339091	2.338914	2.341846	2.291004	2.291451	2.344420	2.364514	2.383346	2.475876	2.511814	2.529804	2.602072	2.619563	2.663056	2.655602	2.655195	2.654996	2.652518	2.626421	2.605665	2.586827	2.585749	2.553943	2.535071	2.549100	2.585744	2.585550	2.582378	2.678548	2.681448	2.692251	2.692048	2.702898	2.690606	2.632152	2.586862	2.568592	2.510842	2.456483	2.317352	2.291927
2.407151	2.400754	2.395394	2.391066	2.378210	2.355437	2.352981	2.348659	2.337391	2.337214	2.338903	2.321251	2.321076	2.321520	2.355506	2.378749	2.424487	2.452525	2.504761	2.511618	2.555955	2.617688	2.654966	2.654763	2.655185	2.670799	2.663872	2.663048	2.659736	2.616852	2.585739	2.549477	2.549287	2.623904	2.621222	2.621026	2.689307	2.681646	2.681439	2.681237	2.688931	2.691835	2.690597	2.641615	2.626764	2.570496	2.502436	2.470026	2.364432	2.322554
2.470535	2.443407	2.427684	2.427496	2.378197	2.355839	2.354004	2.348647	2.337379	2.337203	2.338892	2.341824	2.341647	2.346216	2.346661	2.355320	2.419710	2.424294	2.469733	2.504564	2.529051	2.574739	2.615411	2.654752	2.689347	2.684586	2.670338	2.666200	2.662886	2.632650	2.546758	2.549469	2.549278	2.603276	2.621421	2.671576	2.690333	2.681636	2.681429	2.679984	2.679782	2.679580	2.676684	2.653486	2.609389	2.566963	2.521366	2.498090	2.426878	2.370874
2.470522	2.453758	2.424282	2.424093	2.403533	2.376348	2.367821	2.348635	2.337368	2.337191	2.341988	2.341813	2.341636	2.346205	2.346029	2.353727	2.362179	2.421590	2.443161	2.479898	2.517024	2.574558	2.607320	2.688502	2.688300	2.684575	2.670327	2.666188	2.662875	2.632640	2.546749	2.547388	2.588779	2.593553	2.621412	2.671566	2.700061	2.694263	2.681212	2.679974	2.679773	2.676876	2.666314	2.649747	2.599433	2.564466	2.524798	2.502223	2.431012	2.378118
2.439033	2.432508	2.424401	2.422629	2.397096	2.396501	2.390311	2.342613	2.245070	2.259584	2.315059	2.319445	2.319271	2.341446	2.346018	2.353925	2.376413	2.443338	2.450819	2.479888	2.520835	2.570610	2.604408	2.681444	2.681243	2.680212	2.670523	2.670322	2.665972	2.633873	2.602062	2.602696	2.646750	2.653592	2.668235	2.671816	2.700051	2.699849	2.690679	2.679965	2.677069	2.666506	2.662574	2.650141	2.634153	2.569240	2.522922	2.486430	2.433904	2.466047
2.432678	2.424570	2.363687	2.328647	2.328472	2.381980	2.334280	2.237771	2.242158	2.244891	2.315048	2.319435	2.319261	2.345994	2.354090	2.375959	2.441854	2.450996	2.477369	2.505662	2.520618	2.527890	2.596129	2.601918	2.678952	2.678750	2.670513	2.670312	2.670106	2.654696	2.646593	2.646939	2.646740	2.667803	2.667604	2.668025	2.668447	2.690877	2.689633	2.686737	2.676459	2.663594	2.659870	2.653860	2.629169	2.557831	2.494805	2.486420	2.488714	2.507488
2.312354	2.300987	2.300814	2.289546	2.250937	2.248903	2.248734	2.239062	2.237588	2.241979	2.302221	2.318595	2.346164	2.352183	2.361994	2.441196	2.441843	2.450987	2.505839	2.505652	2.528069	2.528295	2.528106	2.595919	2.617865	2.653001	2.660707	2.663668	2.670095	2.669895	2.654900	2.654701	2.681367	2.686755	2.668216	2.668016	2.662506	2.659820	2.686929	2.683411	2.676448	2.663584	2.651965	2.637251	2.588101	2.515504	2.494793	2.459883	2.453990	2.507484
2.288470	2.288298	2.280203	2.251095	2.250925	2.248891	2.245555	2.245386	2.237577	2.240932	2.249470	2.307013	2.350903	2.360087	2.366732	2.442014	2.449745	2.501668	2.505829	2.518299	2.528473	2.528286	2.528096	2.595908	2.617854	2.616621	2.616425	2.660496	2.663451	2.669885	2.658621	2.654691	2.686953	2.687367	2.670486	2.655368	2.652889	2.651241	2.656910	2.681822	2.678511	2.663574	2.634545	2.588286	2.531965	2.499295	2.493953	2.459044	2.418290	2.503335
2.288457	2.280362	2.251671	2.251498	2.250913	2.247577	2.245543	2.245375	2.237566	2.240921	2.244693	2.269875	2.344259	2.350711	2.363197	2.439345	2.490767	2.503108	2.518475	2.518288	2.518099	2.528276	2.528088	2.527894	2.547228	2.580243	2.574454	2.612073	2.643020	2.644273	2.646769	2.649732	2.654275	2.667774	2.665037	2.664837	2.655161	2.654963	2.661046	2.653385	2.645102	2.637842	2.609272	2.540868	2.529465	2.494133	2.453002	2.364347	2.381989	2.476347
2.280521	2.251827	2.242152	2.244053	2.241812	2.244398	2.244230	2.244062	2.240457	2.241118	2.240952	2.261987	2.269696	2.332987	2.363187	2.472568	2.492208	2.505378	2.505185	2.509156	2.508967	2.518523	2.526005	2.522649	2.522462	2.517713	2.517112	2.516923	2.606833	2.602493	2.633906	2.648686	2.648488	2.654059	2.665027	2.673921	2.679111	2.678912	2.664196	2.646949	2.633276	2.629967	2.610298	2.540856	2.491155	2.448204	2.353323	2.313231	2.324451	2.446203
2.206029	2.205864	2.219959	2.241968	2.241800	2.241218	2.244219	2.244050	2.240446	2.241107	2.241563	2.241396	2.273002	2.333183	2.363176	2.456903	2.469159	2.468975	2.505175	2.509144	2.508956	2.525769	2.521251	2.521058	2.517139	2.509618	2.509432	2.508207	2.548802	2.572579	2.576738	2.633698	2.648478	2.657316	2.684269	2.688838	2.688639	2.816377	2.814806	2.798218	2.640729	2.629957	2.610287	2.523097	2.479948	2.351833	2.318512	2.308868	2.313041	2.416761
2.206017	2.205853	2.205689	2.219778	2.241788	2.241621	2.257085	2.256916	2.247598	2.248052	2.241552	2.255277	2.255110	2.323772	2.353669	2.374600	2.401106	2.467383	2.505164	2.501223	2.507363	2.504635	2.520827	2.517316	2.509251	2.508027	2.508385	2.533413	2.533216	2.533026	2.533457	2.552830	2.655932	2.710797	2.800884	2.889144	2.903447	2.909555	2.874091	2.867029	2.831156	2.714727	2.629748	2.532208	2.445276	2.373919	2.318502	2.308859	2.272364	2.339188
2.207665	2.207500	2.207337	2.207167	2.205344	2.241610	2.257281	2.280335	2.260877	2.248042	2.247875	2.255268	2.278845	2.323762	2.353659	2.358046	2.439674	2.467373	2.483005	2.509713	2.507974	2.507787	2.504437	2.470645	2.470463	2.508017	2.509878	2.501395	2.471556	2.471371	2.483832	2.492770	2.635152	2.801081	3.100310	3.623821	3.707598	3.707337	3.536791	3.411793	3.078806	2.939201	2.736904	2.639691	2.532006	2.391419	2.348627	2.332498	2.339355	2.389821
2.207654	2.207489	2.207326	2.161216	2.187984	2.230587	2.272576	2.280326	2.280151	2.260697	2.258440	2.279004	2.304161	2.319812	2.353648	2.399649	2.423075	2.462616	2.482994	2.509703	2.507963	2.507777	2.466471	2.466281	2.466098	2.500024	2.501572	2.497029	2.471545	2.464931	2.471173	2.496286	2.590034	3.051550	3.624079	4.250734	5.356455	5.709873	5.586332	4.857250	4.257220	3.672526	3.139866	2.762808	2.727236	2.610358	2.444517	2.430135	2.435962	2.494726
2.209509	2.207478	2.207315	2.207146	2.217522	2.257649	2.280485	2.306841	2.306664	2.305457	2.325999	2.318570	2.318397	2.322967	2.353638	2.399638	2.423064	2.441869	2.462246	2.471554	2.479664	2.503204	2.506542	2.465234	2.464015	2.448278	2.499980	2.495437	2.465105	2.457017	2.456832	2.488376	2.590031	3.051553	4.057885	5.356833	5.917706	8.638032	8.637403	8.225107	6.846615	5.432190	4.450202	3.747411	3.182309	3.171036	3.145560	3.063283	3.026676	3.026468
2.279217	2.234684	2.218394	2.219260	2.243080	2.302816	2.311150	2.346590	2.354328	2.349798	2.349625	2.343231	2.323135	2.322957	2.352798	2.374025	2.397583	2.419554	2.444341	2.444159	2.471357	2.500289	2.503006	2.495269	2.464005	2.451378	2.446218	2.435251	2.433817	2.439957	2.439773	2.457011	2.543367	3.009041	4.057892	5.789659	8.486701	8.993392	12.90890	13.69635	13.21325	11.12316	8.780677	6.764232	5.070281	4.810783	4.731378	4.629384	4.670923	4.766635
2.279204	2.234673	2.218798	2.218627	2.238091	2.302805	2.342888	2.354497	2.385985	2.381452	2.376375	2.371844	2.365860	2.327694	2.349676	2.366855	2.364298	2.387853	2.409815	2.416272	2.439817	2.485396	2.502994	2.495258	2.465032	2.461323	2.446208	2.435240	2.433806	2.433624	2.392353	2.392175	2.475277	2.799009	3.684616	5.643229	8.486701	11.41593	13.69732	17.38526	21.34423	21.11076	17.13295	12.62463	8.868583	7.819417	7.898735	7.996023	8.153156	8.290689
2.234827	2.227194	2.212771	2.212601	2.212436	2.244250	2.332714	2.358540	2.381618	2.378123	2.373591	2.367608	2.421999	2.364837	2.363078	2.358133	2.364287	2.374615	2.369453	2.372388	2.408614	2.418131	2.431432	2.442237	2.465023	2.464839	2.452212	2.436888	2.435039	2.400424	2.391514	2.392165	2.402791	2.603459	3.230090	4.674726	7.455998	11.24739	14.53547	19.96834	21.34410	26.13653	26.13450	21.77852	16.97765	13.34580	12.91283	12.95069	13.30108	13.64203
2.232119	2.206586	2.206423	2.211759	2.208691	2.237186	2.251272	2.324648	2.328410	2.371474	2.367772	2.412671	2.409379	2.360132	2.350828	2.348372	2.348197	2.347606	2.367989	2.369265	2.372199	2.411586	2.411613	2.424909	2.436553	2.450601	2.455728	2.452019	2.436687	2.414637	2.392333	2.392155	2.394881	2.445248	2.770701	3.657892	5.250463	8.709428	13.75316	19.79034	21.44125	25.89983	27.24299	27.24076	24.87428	21.33005	20.56757	20.66750	21.44899	22.20978
2.211511	2.206575	2.202678	2.202508	2.208679	2.208516	2.237009	2.251092	2.305043	2.317537	2.364856	2.357628	2.354286	2.340204	2.338577	2.317832	2.320874	2.320701	2.347413	2.347238	2.292796	2.290137	2.403096	2.411414	2.424720	2.427444	2.455718	2.454083	2.450367	2.417531	2.393903	2.392145	2.391967	2.445237	2.446923	2.809966	3.589972	5.126394	8.464920	13.26197	19.32423	25.45922	26.84113	27.24056	30.68176	30.89950	30.71309	30.84701	31.79542	33.86055
2.197184	2.197020	2.197479	2.197309	2.197145	2.199472	2.203667	2.205163	2.204993	2.268022	2.278643	2.278475	2.346337	2.345740	2.276720	2.243454	2.244533	2.252664	2.231927	2.229688	2.278188	2.278019	2.289956	2.346391	2.382273	2.399235	2.447933	2.454073	2.451809	2.424891	2.419317	2.393715	2.393537	2.394675	2.396364	2.470822	2.786507	3.525364	4.812570	7.479899	12.51144	18.43011	24.44948	25.94322	28.59129	30.40136	30.89683	32.27596	35.01784	36.73826
2.197171	2.197007	2.190828	2.192525	2.189609	2.191937	2.189798	2.193992	2.195483	2.206271	2.206109	2.211964	2.273108	2.285593	2.274347	2.244896	2.244523	2.202032	2.178136	2.172375	2.202264	2.203683	2.213008	2.289460	2.295309	2.372451	2.378708	2.378532	2.377519	2.424881	2.424701	2.425975	2.409997	2.400332	2.409218	2.470812	2.549595	2.618948	3.316673	4.000768	5.597659	9.110417	13.56192	19.29577	23.96235	27.52151	29.43333	30.18809	33.04795	35.75106
2.197159	2.190977	2.113199	2.106700	2.108412	2.108672	2.111007	2.115208	2.193813	2.195310	2.206099	2.210502	2.224037	2.274505	2.259628	2.256297	2.210304	2.210140	2.178128	2.172366	2.172206	2.187861	2.187699	2.219883	2.276328	2.297619	2.362130	2.371292	2.376058	2.425701	2.442903	2.443345	2.409989	2.417893	2.417716	2.497479	2.549584	2.538398	2.606901	3.123962	3.720373	4.456406	5.634735	7.821791	11.16287	14.82238	18.85992	23.82574	28.30921	32.23999
2.124590	2.113343	2.103947	2.103784	2.103628	2.108247	2.109752	2.115199	2.115036	2.195300	2.204505	2.210492	2.222989	2.231768	2.256453	2.257325	2.257160	2.257588	2.257207	2.175678	2.172197	2.172039	2.183105	2.200595	2.278809	2.286545	2.344733	2.371283	2.412812	2.443074	2.442893	2.482835	2.484425	2.486306	2.508237	2.564909	2.554138	2.538386	2.606887	2.809641	3.110191	3.652609	4.419271	5.634175	7.666655	8.788902	10.41414	12.59586	15.76155	20.54716
2.113489	2.106996	2.053250	2.053092	2.067193	2.097152	2.104262	2.104107	2.106851	2.109862	2.198347	2.204334	2.210319	2.231758	2.257480	2.262062	2.271442	2.285512	2.290884	2.260351	2.189019	2.188860	2.192850	2.208888	2.284611	2.298157	2.328022	2.354511	2.413218	2.448460	2.483040	2.482858	2.486490	2.486297	2.534572	2.565522	2.554127	2.611231	2.747374	2.805472	3.110167	3.546476	4.398865	5.200246	6.355128	7.702643	8.812124	9.787853	10.37057	12.29603
2.049191	2.053509	2.053240	2.053082	2.053138	2.081560	2.082993	2.083255	2.083095	2.109853	2.177760	2.204401	2.208182	2.235069	2.257471	2.268693	2.285671	2.352198	2.350978	2.306522	2.284212	2.281555	2.240673	2.284769	2.334086	2.342631	2.345989	2.371105	2.459422	2.494006	2.493822	2.511902	2.509725	2.552181	2.581475	2.570700	2.696246	2.764388	2.747357	2.844598	3.089804	3.557023	4.400062	5.201429	6.360653	7.610397	8.790899	9.441305	9.816338	10.37166
2.049182	2.054953	2.065061	2.053279	2.016828	2.067300	2.082983	2.083246	2.087836	2.189532	2.209949	2.209788	2.232610	2.235059	2.249549	2.268683	2.282756	2.351150	2.350968	2.350795	2.350621	2.348581	2.351569	2.359066	2.377573	2.361959	2.363863	2.381523	2.501443	2.526543	2.544205	2.544021	2.605446	2.657371	2.650950	2.764476	2.772014	2.776409	2.747755	2.994946	3.313943	3.741673	4.437428	5.223207	6.593071	7.638733	8.826690	9.451980	9.834893	10.25052
2.078332	2.072783	2.065052	2.064479	2.064327	2.065838	2.082975	2.087572	2.108664	2.203768	2.209939	2.231935	2.233353	2.247422	2.261782	2.262032	2.275897	2.281540	2.350957	2.350785	2.350611	2.350439	2.357578	2.369227	2.377773	2.382995	2.386671	2.518646	2.546771	2.589250	2.617025	2.616835	2.683928	2.683721	2.802455	2.800642	2.832019	2.803376	2.868793	3.136455	3.419334	3.758861	4.691357	5.586648	6.782386	7.797624	8.856677	9.609137	9.915703	10.28630
2.160696	2.090743	2.089969	2.149988	2.149829	2.125999	2.098799	2.103004	2.108656	2.203473	2.230219	2.221260	2.233054	2.259161	2.288382	2.277141	2.273811	2.275719	2.316151	2.350774	2.350600	2.353750	2.366238	2.377936	2.430585	2.488797	2.523389	2.589581	2.600443	2.628209	2.819192	2.850745	2.863546	2.901594	2.901385	2.955761	2.979233	2.953485	3.224057	3.474785	3.791297	4.223953	5.101155	6.029362	7.119405	8.308124	9.441120	9.966262	10.26491	10.88766
2.150512	2.125011	2.127970	2.149977	2.150027	2.152776	2.126898	2.102996	2.200096	2.226842	2.219829	2.220834	2.233043	2.247110	2.250265	2.262756	2.272970	2.272803	2.272627	2.340237	2.341102	2.353740	2.374948	2.433036	2.511023	2.571101	2.682969	2.716883	3.037464	3.089352	3.225122	3.250587	3.250357	3.504492	3.519605	3.519561	3.603006	3.666760	3.757975	4.104557	4.448019	5.304521	6.135863	7.012239	8.083015	9.031555	10.04226	10.37819	11.01982	11.51019
2.125156	2.125000	2.139099	2.149551	2.149808	2.155050	2.136388	2.136232	2.199462	2.226209	2.219403	2.220823	2.233032	2.232858	2.232901	2.232688	2.242698	2.258558	2.259836	2.294079	2.339718	2.363135	2.425484	2.618172	2.786262	2.936476	3.275732	3.759527	3.873558	4.196791	4.387337	4.416518	4.542048	4.621385	4.831091	4.980781	5.205952	5.341380	5.524051	5.757306	5.929101	6.595273	7.431264	8.479657	9.428264	10.41579	11.26064	11.67028	12.15550	12.24348
2.125145	2.136076	2.139088	2.146841	2.148552	2.149641	2.154883	2.197961	2.224700	2.219553	2.219391	2.217361	2.233021	2.233055	2.236004	2.242851	2.242896	2.260001	2.294028	2.297183	2.361716	2.425653	2.632066	2.828393	3.238499	3.916979	4.688599	5.201882	5.901314	6.208457	6.729475	6.986636	7.378716	7.444517	7.641327	7.640801	8.037307	8.267714	8.548127	8.913293	9.228374	10.03421	10.47021	11.73052	12.71772	13.48122	13.81672	14.20301	14.14727	14.66152
2.112467	2.123398	2.124904	2.136447	2.143557	2.147139	2.159311	2.189229	2.215968	2.210821	2.205675	2.205514	2.233009	2.236158	2.308293	2.346542	2.375655	2.476713	2.467939	2.467763	2.559649	2.654259	2.869705	3.439517	4.279226	5.123304	6.150315	7.559429	8.803652	9.589252	10.35231	10.93654	11.60634	12.02853	12.42617	12.97198	13.11102	13.10868	13.41972	13.61315	14.10493	14.88105	15.42245	16.40207	17.14267	17.57335	18.25334	18.64116	18.59683	18.37129
2.112456	2.118635	2.123231	2.123897	2.125194	2.143390	2.146972	2.159141	2.153991	2.205825	2.201718	2.193644	2.197427	2.291593	2.346703	2.542415	3.265853	3.707975	3.707701	3.693115	3.537098	3.536852	3.615250	4.428114	5.382888	6.778200	8.348565	10.04578	12.23833	14.02734	15.72192	17.33863	18.14732	19.08976	19.92544	20.55933	20.59598	21.08546	21.81808	22.21188	22.40947	23.04060	23.50958	23.83021	24.39695	24.83781	25.08230	25.13949	25.02320	25.04991
2.102267	2.108447	2.111200	2.118304	2.092062	2.096479	2.099027	2.100119	2.153772	2.175742	2.171638	2.093111	2.093787	2.267854	2.542382	3.240741	3.708233	4.796467	5.855855	5.871273	5.956343	5.814827	5.814411	6.246345	7.169734	8.641611	10.88091	13.15786	15.70998	18.78022	22.21066	24.46304	26.57181	28.58975	29.75057	30.39252	30.42305	30.67644	31.08896	31.02501	31.15152	31.13141	30.95483	30.95224	30.99835	30.91293	31.09875	31.17981	32.35085	32.43645
2.094335	2.094181	2.096935	1.984322	1.984385	2.041602	2.054691	2.100109	2.153761	2.151318	2.133646	2.133491	2.133334	2.244379	2.542380	3.479594	4.741140	5.826014	7.244330	9.248914	9.582754	9.808241	9.674814	9.557918	9.884930	11.30244	13.05337	16.21243	19.36123	22.99557	26.72722	30.77638	32.12864	32.38606	32.83511	32.83413	32.80698	32.73728	32.70583	32.70327	32.70071	32.69813	32.69557	32.69282	32.27333	32.07705	32.34908	32.43003	33.42267	33.76312
2.038888	2.041647	1.997134	1.999681	1.987907	1.991504	2.032964	2.059725	2.114182	2.142514	2.141320	2.133480	2.133323	2.205335	2.511430	3.433686	4.741131	6.972617	9.148303	10.19577	14.27244	16.96008	16.92915	15.96959	15.02382	15.09019	16.10397	18.97593	22.68965	26.54546	30.13172	31.18006	31.64811	31.88621	32.12590	32.56108	32.49297	32.48263	32.54345	32.60405	32.60149	32.59892	32.68816	32.26846	32.11200	31.99289	32.00805	32.34632	33.42193	34.43856
2.022780	1.991244	1.998579	2.000710	2.004304	2.012262	2.048535	2.133861	2.130602	2.142503	2.142348	2.133469	2.133312	2.200340	2.460119	3.130377	4.620974	6.905303	9.296926	13.53305	16.96124	17.68776	21.95409	24.81301	24.73329	22.37080	21.90308	22.36977	25.89053	27.07293	28.65603	29.94754	30.92509	31.13923	31.01837	30.70095	30.17583	30.17345	30.38984	30.43476	31.02965	31.20437	31.25799	31.37152	31.40049	31.87880	31.86513	31.90575	32.79199	34.06346
2.010385	2.016055	1.998570	1.999663	2.004295	2.039532	2.170415	2.170257	2.235049	2.254853	2.142338	2.133458	2.133301	2.180596	2.391337	2.899063	4.123251	6.029740	9.170482	13.53299	17.16345	20.55643	25.00720	25.43132	27.17607	26.77969	26.00862	25.69783	25.80923	26.07783	27.32510	28.44718	29.68284	29.68545	29.53281	29.05703	28.84356	28.19214	28.18974	28.56050	28.95670	29.49427	29.61869	30.61789	30.95258	31.26736	31.71207	31.70370	31.77767	32.61813
2.019724	2.017707	1.998561	1.999654	2.004287	2.161420	2.197672	2.237081	2.259786	2.254841	2.223029	2.133447	2.133291	2.142617	2.211378	2.465415	3.424492	5.273900	7.746074	11.61427	15.96610	20.60280	25.15547	27.51738	27.85226	27.54804	26.82018	26.01464	25.70518	25.87583	26.07556	27.26565	28.18669	28.25901	28.16722	27.94877	27.03362	26.38760	25.83922	25.78113	26.08908	26.51527	27.45675	28.23698	28.99886	29.56364	30.24643	30.53665	31.01753	31.19073
2.017844	2.017698	2.017553	2.018258	2.018527	2.156631	2.197661	2.197500	2.194214	2.227957	2.207194	2.133436	2.112233	2.124180	2.177716	2.223260	3.010221	4.201057	6.430542	10.13494	14.54648	19.07986	23.92012	27.60895	28.03341	27.85773	27.60818	26.50908	25.81684	25.84552	25.95646	26.12079	26.95022	27.12810	27.08150	26.37371	26.00536	25.11737	24.19958	23.84371	23.84184	24.10850	24.59126	25.34228	25.92450	26.88576	27.11676	27.57715	28.92338	29.44858
2.015757	2.017688	2.028627	2.034081	2.099258	2.135516	2.189736	2.197490	2.194203	2.194042	2.191391	2.133426	2.124335	2.124169	2.150903	2.213927	2.659908	3.269502	5.126023	7.876997	12.34316	17.03731	21.88254	26.70461	28.12498	28.01511	27.85529	27.45369	26.49505	25.84527	25.84325	25.92353	25.96379	26.25664	26.24649	26.06050	25.44946	24.64943	24.01126	23.64021	23.02513	22.99709	23.01390	23.71712	24.59060	24.95128	25.96030	26.13907	26.46585	26.85743
2.015747	2.028763	2.028618	2.047124	2.094468	2.132804	2.170174	2.186449	2.194192	2.194032	2.191380	2.174806	2.129070	2.128903	2.130329	2.200203	2.226409	2.824872	4.065800	5.993851	9.586733	14.24844	19.22254	24.47527	27.89150	28.07967	28.23017	28.07924	27.45776	26.49273	25.86880	25.92797	25.93321	25.93185	26.13828	25.95955	25.55366	24.82901	24.33198	23.89881	23.28167	23.20350	22.94741	22.91111	23.10155	23.53220	23.98936	24.72134	24.85773	25.10656
2.039599	2.030337	2.046025	2.045867	2.046965	2.094307	2.098936	2.124474	2.181281	2.171945	2.174952	2.167186	2.130641	2.130474	2.130317	2.134320	2.203195	2.375691	3.008303	4.636706	7.087948	10.86708	15.42314	20.81904	26.04497	28.02494	28.19495	28.22809	28.10283	27.26234	26.37909	25.94297	25.93379	25.80532	25.79114	25.71173	25.60393	25.40462	24.67194	24.33355	24.01683	23.45786	23.42983	23.42788	23.42287	23.70832	23.85916	24.01156	24.54627	24.69551
2.039590	2.039442	2.050380	2.050222	2.046956	2.070553	2.099966	2.121970	2.127720	2.122880	2.083473	2.083323	2.130629	2.130463	2.130306	2.134309	2.134362	2.200149	2.634324	3.498688	4.944120	7.787653	11.82705	16.58919	21.86051	25.99850	27.92010	28.12705	28.12471	27.70537	26.59186	26.39315	26.03685	25.99682	25.80310	25.71149	25.55919	25.43245	25.18643	25.02173	25.01981	24.72928	24.66720	24.16522	24.19893	24.27550	24.27797	24.27612	24.97720	24.97529
2.039580	2.039433	2.050370	2.059711	2.071107	2.094702	2.122114	2.128290	2.127710	2.096914	2.083462	2.083312	2.083160	2.082998	2.082845	2.113738	2.123146	2.144795	2.244235	2.745343	3.748509	5.426582	8.390426	12.76705	17.53463	22.05986	25.88510	27.68851	27.70724	27.27334	26.78460	26.76761	26.56892	26.29825	26.19016	25.84116	25.64696	25.43839	25.15897	24.91543	24.91351	24.91229	24.89536	24.92884	24.97834	25.67885	25.79107	25.71963	25.71750	25.86275
2.011067	2.026756	2.039278	2.058246	2.071096	2.113685	2.128434	2.128280	2.128115	2.123803	2.116792	2.083717	2.083149	2.082987	2.082835	2.095364	2.124383	2.178946	2.218425	2.503449	3.209433	4.183681	6.379945	9.239499	13.57633	17.94211	22.24497	25.32226	26.79536	26.74740	26.83131	26.85373	26.82432	26.72298	26.45407	26.35835	25.98439	25.64475	25.15873	24.91520	24.85155	24.79992	24.86304	24.93615	25.57364	25.79285	26.10082	26.42518	27.24617	27.41492
2.026893	2.026747	2.025147	2.037656	2.072334	2.072521	2.113523	2.128269	2.128104	2.123793	2.123641	2.110600	2.082931	2.082768	2.082824	2.097641	2.137677	2.185383	2.269566	2.536908	3.159912	4.047739	5.332029	7.549821	10.86953	14.58698	18.63457	22.28922	25.30554	26.03873	26.61615	26.83988	26.85146	26.89306	27.40893	27.40683	27.28808	26.44479	25.77292	25.05779	24.92200	24.86473	24.87014	24.95931	25.63663	25.89389	26.42699	27.32850	27.71546	27.86981
2.024181	2.023619	2.023475	2.037647	2.072324	2.070929	2.066033	2.065883	2.090707	2.092010	2.123630	2.110589	2.109812	2.100157	2.085101	2.097632	2.152436	2.218745	2.469095	2.696025	3.240768	4.135039	5.487561	7.593262	10.09767	12.87689	16.77703	20.19338	23.79647	25.35278	26.03996	26.63097	26.85361	27.36092	27.40870	28.19990	28.26157	28.17632	27.27051	26.20945	25.18166	25.06395	24.96119	25.04284	25.71859	25.99592	26.53675	27.69377	28.14880	28.66278
1.961330	2.005521	2.005377	2.035974	2.064399	2.063005	2.064568	2.064419	2.064259	2.087842	2.120917	2.113489	2.110425	2.112131	2.096488	2.108812	2.153259	2.266835	2.490506	2.994140	3.780930	4.690967	6.125620	7.853645	10.34105	13.02382	16.85642	20.31236	23.83286	25.35256	26.11149	26.57613	26.94451	27.37858	28.00042	28.31511	28.38474	28.38260	28.27441	28.24443	26.98834	25.65540	25.61910	25.72034	25.90976	26.32938	27.62061	27.87603	28.76995	29.78396
1.936337	1.936197	1.999128	2.023300	2.023362	2.039381	2.047046	2.046897	2.056510	2.067436	2.113630	2.113478	2.113324	2.118773	2.122154	2.123357	2.182981	2.317973	2.663930	3.221594	4.115286	5.563629	7.052454	9.385311	11.59792	14.50970	18.14546	21.23398	24.79915	26.13888	26.49157	26.74008	27.11092	27.60987	28.14412	28.56783	29.02124	29.04411	29.32540	29.32319	29.27743	28.44277	27.13813	26.81376	26.81174	27.66113	27.95558	28.83210	29.90413	30.87825
1.936327	1.936186	1.939791	1.974533	1.987283	2.007614	2.023297	2.023150	2.056500	2.067426	2.108412	2.105558	2.117056	2.118763	2.123807	2.147983	2.217960	2.417876	2.783922	3.642221	4.712800	6.172868	8.221038	10.61180	13.33434	16.80426	20.27779	24.13832	26.44662	26.88611	26.99804	27.29979	27.77113	28.21880	28.91568	29.13298	29.89155	30.09060	30.71565	31.07764	31.07554	30.82240	30.62598	29.47437	29.22783	29.13904	29.32920	30.42817	31.11353	32.28211
1.993893	1.941503	1.941364	1.964958	1.969806	2.004485	2.018504	2.018357	2.023814	2.032610	2.032465	2.032321	2.033215	2.123951	2.140224	2.155669	2.251433	2.612869	3.077034	3.879807	5.228849	7.064576	9.365674	12.23205	15.51392	18.95157	23.01466	26.61389	27.69903	28.19906	28.42045	28.98950	29.10343	29.65571	30.10874	30.32665	31.38802	31.79260	32.52071	33.16078	33.16472	33.07195	33.00047	32.85881	32.81975	32.09713	32.29131	32.44351	33.59997	34.84472
2.056577	2.001016	1.965100	1.964947	1.971136	1.972452	1.997921	1.997776	2.003236	2.004962	2.018219	2.019115	2.036325	2.110320	2.142919	2.187950	2.399180	2.612869	3.292976	4.291158	5.954267	7.942795	10.78356	13.84994	17.65791	21.12342	25.15443	27.89389	28.85958	30.22121	30.53074	31.16604	31.85899	31.91211	31.96511	32.58132	33.09715	33.88683	34.81651	35.66803	35.67723	36.11704	36.10815	36.04068	36.00896	35.08093	35.09844	35.39818	36.18613	37.22655
2.072164	2.072015	2.015631	1.974804	1.972582	1.974313	2.000822	2.000677	2.003226	2.009320	2.012922	2.021187	2.061623	2.110312	2.175825	2.305576	2.428798	2.825999	3.529351	4.714179	6.484113	9.032709	11.99680	15.43858	19.12176	22.83026	26.70539	29.05139	30.27397	31.59777	32.92558	33.79255	34.33909	34.51530	34.61684	34.99305	35.94815	36.20247	36.47054	37.70419	38.43519	39.03193	39.02904	38.86256	38.46697	37.84551	37.85203	38.09903	38.21420	38.80470
2.072154	2.068838	2.016454	2.010717	2.008285	2.009066	2.008924	2.003371	2.003216	2.004111	2.012497	2.060722	2.067021	2.110303	2.195077	2.359019	2.498883	2.887977	3.911573	5.177498	7.162796	10.18442	13.30886	17.29975	21.25266	25.77683	29.29022	31.44124	32.72437	33.85721	35.38152	35.90119	36.58218	37.00654	37.09184	38.19329	38.68040	38.73059	39.21239	39.30867	40.19771	40.20631	40.51433	40.67001	40.74481	40.76358	40.42471	40.47404	40.54670	40.71428
2.068977	2.035583	2.035439	2.035282	2.034304	2.034161	2.028104	2.019846	2.014281	2.056850	2.057744	2.093015	2.100768	2.165647	2.240797	2.342484	2.563570	3.226912	4.399808	5.916234	8.103624	11.01165	14.50141	18.31801	23.22293	27.78229	31.49874	33.53167	35.75033	36.13857	37.09797	37.18977	38.91929	39.18535	39.26234	39.84557	40.02379	40.33271	41.23289	41.26594	41.26598	41.48556	42.01366	42.21726	41.93391	41.91551	41.81979	41.81898	41.92138	42.05246
2.013043	2.012897	2.030021	2.034440	2.035127	2.039768	2.039625	2.026373	2.056988	2.056839	2.083584	2.074699	2.141883	2.186865	2.264510	2.446840	2.827357	3.669741	4.907964	6.777071	9.212951	12.28857	16.08737	20.41373	25.04956	30.03891	33.46273	35.75297	37.09191	38.25083	38.87617	39.51781	39.51485	39.89421	40.17153	40.24841	40.66614	41.21444	41.23780	41.18637	41.43211	41.43749	41.43440	41.76780	41.72179	41.68538	41.77988	41.77679	41.71753	41.71444
2.011448	2.011303	1.984378	1.989632	2.034285	2.034974	2.073979	2.087199	2.156647	2.083721	2.073379	2.073231	2.138709	2.161552	2.271368	2.539580	3.186373	4.096925	5.664227	7.773216	10.79389	13.72472	17.52520	21.73232	26.68348	31.42958	34.72079	36.91645	38.08474	38.86986	39.51151	39.53838	39.89138	39.97306	40.00159	40.08330	40.18457	40.56712	41.10237	41.12608	41.07839	41.11103	41.10796	40.53123	40.44794	40.48603	40.53093	40.63855	40.96723	40.99290
2.013726	2.011292	1.985823	1.985668	1.985525	2.009789	1.995290	2.056604	2.056441	2.053127	2.070204	2.073220	2.139530	2.167241	2.310890	2.676178	3.464632	4.520031	6.154708	8.642615	11.73704	15.05575	19.52529	23.34261	28.84288	32.59760	34.99976	36.77695	38.02279	38.27151	38.85803	39.42622	39.43711	39.79870	39.74413	39.53807	39.57028	39.69872	39.72701	40.23397	40.23242	39.55866	39.59058	39.58731	39.28057	39.34117	39.34652	39.27028	39.26704	39.59982
2.026534	2.015442	1.989974	1.979327	1.979184	1.976548	1.920664	1.914075	1.975332	1.975188	1.983369	2.003617	2.156329	2.252537	2.589805	3.042588	3.909041	5.072189	7.322692	9.803706	12.76938	16.69140	20.65372	25.64364	29.69753	32.35830	34.52808	35.24698	36.79008	38.01966	38.22798	38.76057	38.74442	38.38439	38.37795	38.34895	38.29253	38.28968	38.34252	38.71239	39.02921	39.26559	39.26267	39.18450	38.44458	38.45474	38.53532	38.57465	38.59679	38.77637
2.027356	2.024795	1.989964	1.983478	1.983336	1.980283	1.946460	1.918225	1.912040	1.848627	1.848496	1.865427	2.061100	2.289988	2.766333	3.604944	4.761921	6.364169	8.428880	11.30070	14.17966	17.93807	22.12317	26.56127	30.12806	32.14550	33.55341	34.57007	35.31691	36.61977	37.39735	38.15723	38.22812	38.38408	38.38123	38.32393	38.17095	38.20897	37.87608	37.87327	38.60378	38.66071	38.65785	38.22834	38.18144	38.17946	38.31945	38.32576	38.34627	38.34344
2.010594	2.004207	2.005611	2.003998	2.003854	2.010043	2.009901	1.946311	1.918063	1.848617	1.848486	1.863962	2.013651	2.289988	3.093643	4.247249	5.844439	7.618569	9.808824	12.84992	16.44370	20.04923	23.97032	28.44731	30.82013	32.26804	33.17679	33.72440	34.76755	36.03031	36.91483	37.39428	38.22887	38.38376	38.38091	38.32447	38.29765	38.29482	37.94677	37.97176	37.97570	38.18303	38.18021	38.11119	38.10838	38.10801	38.11431	38.05806	38.05492	38.05213
2.016828	2.016773	2.010388	2.009607	2.015793	2.024273	2.024131	2.023986	1.983865	1.954377	1.864084	1.868532	1.973065	2.265015	3.071174	4.304174	6.664932	9.468182	12.62509	15.62618	19.02498	22.69927	26.51315	29.62864	31.42252	32.75197	33.30609	34.03458	34.87282	36.35742	37.00238	37.48182	38.26462	38.32307	38.32022	38.30062	38.45613	38.48071	38.49622	38.40359	38.28715	38.32458	38.32571	38.32256	38.22688	38.22590	38.25918	38.26128	38.27455	38.29376
2.073422	2.073275	2.072715	2.047862	2.038767	2.029883	2.027451	2.026681	2.026523	2.020051	1.975665	1.953386	1.961988	2.219435	2.920522	4.191175	6.519639	9.468189	13.28502	18.35147	22.67827	26.84042	29.22742	31.65190	32.91554	33.36706	34.13418	34.87540	36.41423	37.07843	37.57048	38.24368	38.55025	38.61497	38.61214	38.60925	38.49426	38.54833	38.84802	39.02714	39.02427	39.05896	39.13749	38.54572	38.54291	38.56004	38.55719	38.60047	38.66272	38.96178
2.166806	2.152406	2.096863	2.096284	2.090099	2.081001	2.077733	2.072839	2.058817	2.039689	2.029640	2.030122	2.118006	2.211524	2.661554	3.967317	5.985475	9.217516	13.15333	18.39987	23.34030	28.78413	31.95805	33.32605	34.32162	35.09518	35.87632	36.83094	37.12740	37.97080	38.32726	38.90428	39.52095	39.54427	39.56077	39.62366	39.33096	39.26434	39.26110	39.33611	39.37062	39.38017	39.79649	39.79322	39.76041	39.80382	39.52076	39.53740	39.56962	40.21132
2.148802	2.142317	2.145499	2.145332	2.160503	2.155356	2.142549	2.142395	2.147433	2.147904	2.147754	2.138708	2.142512	2.249194	2.661557	3.655877	5.685123	8.184372	12.78199	17.68860	23.47737	29.11750	32.10642	34.43209	36.36572	36.70197	37.84536	38.02866	38.58514	38.99572	38.99282	39.76204	39.85819	39.88639	39.96031	40.12764	40.15523	40.03729	39.99100	39.95974	39.95683	40.25300	40.53310	40.52978	40.55715	40.55419	41.17751	41.30491	41.30152	41.29851
2.083312	2.119567	2.139867	2.159606	2.159452	2.159301	2.159150	2.146757	2.148047	2.147894	2.309902	2.316611	2.307299	2.468740	2.801248	3.673367	5.406073	7.936223	11.72210	16.71539	22.01538	27.24710	32.18433	36.33656	36.70919	38.69662	39.90593	40.76354	40.64452	40.60123	40.66754	40.56528	40.64248	40.37501	40.40126	40.44582	40.96515	41.02359	41.18066	41.16872	41.04292	41.03988	40.78629	40.81326	40.82685	41.18112	41.59249	41.70276	41.77118	41.72094
2.083302	2.083153	2.111912	2.148144	2.159441	2.159290	2.159556	2.160859	2.148037	2.254193	2.300732	2.323055	2.419791	2.592213	2.952446	3.917825	5.470860	8.011264	11.81839	16.18589	21.11439	26.57481	32.35368	36.30349	38.64642	39.90854	40.76625	41.40627	41.80064	41.29202	40.67850	40.67857	40.63503	40.73511	41.26016	41.32253	41.36708	41.64045	41.68163	41.91453	41.85164	41.71793	41.75248	41.78414	41.79766	41.91635	42.17446	42.17990	42.23977	41.83144
2.083292	2.091057	2.091329	2.111737	2.117625	2.159280	2.161003	2.168553	2.221126	2.254182	2.314670	2.375398	2.524740	2.861875	3.363140	4.129733	6.160487	8.478565	11.95812	16.20549	21.11266	26.47457	32.57758	36.73372	39.38572	40.52383	41.36227	41.78316	41.76730	41.72123	41.23876	41.21683	40.92103	40.93696	41.21539	41.23581	41.38876	41.60397	41.88554	41.88247	41.77866	41.64017	41.69176	41.74876	41.79739	42.11594	42.17669	42.53366	42.78503	43.11287
2.285125	2.195917	2.187435	2.118389	2.118239	2.159269	2.160992	2.217748	2.220699	2.255629	2.348787	2.474668	2.559088	2.937655	3.459366	4.845448	6.342359	9.317473	12.55566	16.54413	21.36726	27.03956	32.83173	36.86585	39.24446	40.64537	40.97890	41.20596	41.56811	41.53326	41.37959	40.98425	40.76698	40.63327	40.74493	40.74191	40.85175	41.41093	41.44844	41.49436	41.47243	41.51131	41.53632	41.53661	41.83830	42.11039	42.56990	42.75838	43.00814	43.17511
2.290526	2.257128	2.195753	2.192458	2.160450	2.160300	2.194952	2.206702	2.246617	2.255326	2.421522	2.504541	2.763966	3.050967	3.914313	5.229181	7.317958	10.07595	13.42966	17.89017	22.20012	27.32370	32.85971	36.67982	39.01910	39.78897	40.50117	40.72511	40.90224	40.85700	40.85395	40.64042	40.41214	39.62101	39.72194	40.47812	40.47287	40.66044	41.23081	41.26871	41.31445	41.31137	41.30833	41.33939	41.45435	41.59069	42.35922	42.63304	43.06393	43.06079
2.297386	2.260448	2.256959	2.255325	2.255164	2.212497	2.206015	2.239075	2.241314	2.296142	2.461181	2.586759	2.821429	3.396539	4.324162	5.868248	8.214245	11.33106	14.76025	18.83468	23.61267	29.22420	33.76717	36.47067	37.80557	38.94272	39.61790	40.04204	40.03874	40.12606	40.12201	39.39592	39.38832	38.88098	38.96231	39.29867	39.80445	39.92121	40.08007	40.52110	40.55199	40.45768	40.45471	40.55127	40.58810	41.09029	41.57776	42.19463	42.55236	42.98693
2.297374	2.297211	2.256531	2.255313	2.255152	2.254995	2.244013	2.239897	2.289968	2.302795	2.461170	2.636732	2.851000	3.628377	4.995107	6.736531	9.257304	12.25899	15.98107	20.32847	25.45209	30.38523	34.33468	36.01759	36.78112	37.80813	38.58855	39.11520	39.43276	39.42986	39.11822	39.11535	38.51701	38.57387	38.78002	38.84171	38.95697	39.67432	39.78753	39.92774	39.93049	39.84253	39.71265	39.70934	40.25534	40.44918	41.03917	41.98840	42.03715	42.34955
2.297362	2.297199	2.290790	2.257384	2.257223	2.254984	2.254827	2.290135	2.302947	2.375931	2.490449	2.693015	3.174868	3.942385	5.466956	7.367126	10.19275	13.49478	17.40360	21.75623	26.53354	31.56945	34.36011	35.31496	36.07304	37.12059	37.42048	37.83138	38.09457	38.09853	38.09064	38.08785	38.08506	38.02898	38.01101	38.64128	38.63845	38.68219	39.20652	39.20364	39.03548	39.02667	39.30740	39.45363	39.63889	40.14994	40.34206	40.99474	41.89308	41.96995
2.297349	2.297186	2.297027	2.295265	2.267419	2.267262	2.297160	2.330728	2.398584	2.490611	2.693191	2.919485	3.692000	4.642219	6.424206	8.624619	11.53746	15.23150	19.06539	23.62078	28.29397	32.38610	34.21589	35.28072	35.79300	36.65951	37.30039	37.39376	37.72395	37.70117	37.69521	37.85439	37.80144	37.79555	37.77760	37.98267	38.10745	38.31219	38.37006	38.44293	38.48262	38.61515	38.59567	38.59246	38.93742	39.33521	39.52378	39.76298	40.32183	41.17511
2.297337	2.297174	2.299515	2.300794	2.308215	2.314097	2.330882	2.420903	2.490778	2.703820	2.919677	3.644818	4.579208	5.836562	7.579522	10.10596	13.57055	17.15563	21.01685	25.93410	30.12321	33.04654	34.22551	35.30062	36.00923	36.59953	37.23492	37.37262	37.64687	37.70401	37.70123	37.83396	37.85131	37.79797	37.79247	37.78419	37.79661	37.79490	37.58727	37.48389	37.48116	38.47949	38.47667	38.40017	38.39736	38.37711	38.83010	39.27639	39.41358	40.31860
2.302117	2.301954	2.311170	2.310991	2.315828	2.444928	2.472467	2.532083	2.704002	2.925286	3.645059	4.579523	5.823045	7.580042	9.577204	12.63768	15.53506	19.13575	23.34438	27.96311	31.70506	34.22775	35.30322	35.97844	36.11295	36.75017	36.98425	37.18842	37.29881	37.64381	37.70091	37.81001	37.84481	37.88264	37.97033	37.96753	37.80369	37.59011	37.45597	37.48360	37.48089	38.11717	38.41973	38.41632	38.39708	38.36124	38.73745	38.81877	39.21667	39.37269
2.346465	2.346299	2.346138	2.350956	2.496333	2.523245	2.582867	2.708984	2.925485	3.645299	4.579825	5.825028	7.483609	9.577860	12.63790	15.29483	18.94313	22.81138	27.08236	31.74236	34.63155	35.50832	35.98868	36.11527	36.73050	36.71808	36.73177	36.72905	36.80485	36.90729	37.41652	37.69786	37.80696	37.85084	37.95295	37.96724	37.96448	37.96173	37.72763	37.66691	37.80899	37.98879	38.42514	38.41624	38.39679	38.39400	38.40677	38.47477	38.47599	39.06522
2.351201	2.351035	2.357456	2.502956	2.523407	2.575337	2.706183	2.880317	3.475829	4.349081	5.808179	7.484123	9.735081	12.19822	15.34582	18.83942	22.31677	27.01755	31.81231	34.69961	35.93463	36.67567	36.94786	36.89166	36.73018	36.72746	36.22654	36.21818	36.70995	36.72150	36.77077	37.33779	37.52094	37.60405	37.84778	37.94987	37.96420	37.98654	38.03686	38.03411	38.02673	38.35919	38.48980	38.48660	38.44585	38.40932	38.40649	38.40370	38.40050	38.48536
2.454595	2.454422	2.458837	2.511695	2.575502	2.698649	2.872385	3.426449	4.165071	5.693194	7.328591	9.704162	12.19912	15.36542	18.87862	22.39985	27.06890	31.93487	34.76215	36.13273	36.86954	37.15338	37.07029	37.12046	36.96564	36.77223	36.59306	36.24972	36.21489	35.88927	35.85352	36.53457	36.93981	37.00758	37.32464	37.71021	37.78149	37.98626	38.02886	38.27941	38.47025	38.74028	38.73977	38.57010	38.48352	38.48032	38.45893	38.44223	38.43902	38.50702
2.458750	2.458994	2.467577	2.527843	2.615920	2.830931	3.354013	3.997665	5.225574	6.826901	9.315818	11.88117	14.94001	18.91722	22.40130	27.07063	31.93695	35.11186	36.24857	36.87193	37.19730	37.48785	37.48510	37.39017	37.28345	37.12374	36.95401	36.76966	36.47359	36.37246	35.88802	35.86475	35.83064	36.35368	36.37529	36.69291	37.03785	37.65615	37.98281	38.27141	38.46997	38.73314	38.85631	38.90851	38.84525	38.70231	38.57476	38.53949	38.50954	38.58696
2.490950	2.474404	2.483728	2.598691	2.812358	3.033347	3.638951	4.835797	6.486690	8.915359	11.59858	14.92709	18.17917	22.19185	26.76494	31.77741	35.83769	37.09018	37.76534	37.76261	37.89228	38.18277	38.77066	38.76746	38.65181	38.05641	37.96383	37.44839	37.31839	37.27790	36.86994	36.12663	36.03228	36.37764	36.39926	36.47847	36.73194	37.00008	37.62109	37.78765	38.11820	38.32691	38.59011	38.70806	38.76620	38.70161	38.52703	38.52425	38.52103	38.57172
2.533113	2.483886	2.541980	2.740220	2.954135	3.501061	4.199406	6.005060	7.930264	10.56719	13.56760	17.58968	21.66632	26.30549	30.61642	35.80959	37.12851	37.76811	38.23696	38.38713	38.72123	38.71484	38.70387	38.60068	38.54114	37.99617	38.05333	38.15958	38.39105	38.46700	38.48685	37.83984	37.54299	37.43299	37.06172	36.74359	36.78834	36.99980	37.20688	37.51336	37.72885	37.76542	37.80674	38.29200	38.28923	38.28498	38.22416	38.17159	38.16945	38.29292
2.610634	2.610450	2.692062	2.845942	3.218265	3.853747	5.166640	7.237350	9.615206	12.74552	16.45272	20.12582	24.80018	29.65826	34.58606	37.06630	37.70809	38.62701	38.63713	38.63434	38.73714	38.71746	38.70353	38.66700	38.16727	37.99585	38.10787	38.18319	38.24889	38.47844	38.57306	38.57030	38.98494	38.84696	38.37245	37.68380	37.41268	37.24197	37.37109	37.33612	37.42851	37.51646	37.51374	37.80329	37.92014	38.00669	38.00390	37.78065	37.65167	37.66519
2.620834	2.628572	2.785366	2.960356	3.283099	4.302675	6.213281	8.226527	11.33312	15.05541	19.02873	22.98836	28.03769	33.42653	36.97707	38.05920	38.24887	38.63997	38.64923	38.72389	38.75679	38.84701	38.71744	38.47304	38.21652	37.98896	38.06434	38.12873	38.14690	38.35503	38.58681	38.62658	39.00566	39.28221	39.14464	38.82125	38.78343	38.08976	37.63952	37.56910	37.43892	37.43616	36.66016	36.63686	36.68314	36.80636	36.81779	37.17792	37.19105	37.37676
2.628743	2.638358	2.855819	3.058752	3.679819	4.863804	6.982587	9.552069	12.92663	16.70201	21.26407	26.28566	31.03491	36.40842	38.06159	38.25128	38.28567	38.34867	38.34949	38.74352	38.81034	38.91380	38.95692	38.79928	38.73847	38.13749	38.13475	38.21606	38.21294	38.41132	38.67715	38.87351	39.30618	39.76309	39.66541	39.61385	39.37238	38.82865	38.14537	37.74232	37.71128	37.48010	36.82797	36.77769	36.77505	36.87570	36.87301	36.98758	37.27600	37.41173
2.677447	2.727299	2.959319	3.374283	4.090968	5.742990	8.050859	10.78645	14.59424	19.05478	23.69839	29.07929	34.37097	38.07561	38.25369	38.32996	38.39004	38.39541	38.40100	38.77378	38.95833	39.11338	39.11055	39.10735	39.02765	38.97489	38.31584	38.27250	38.39068	38.75657	38.82566	39.35841	39.66247	39.77506	39.74121	39.66220	39.50034	39.04123	38.49772	38.06101	37.95127	37.88131	37.64867	37.52845	37.42598	37.30302	37.25517	37.30755	37.43763	37.45535
2.892027	2.918933	3.157344	3.601449	4.883613	6.955773	9.492672	12.69551	16.46501	20.97379	26.12594	31.02677	36.35472	38.38390	38.46013	38.39246	38.47730	38.51736	38.80618	38.95752	39.10147	39.26867	39.89833	39.89507	39.89181	39.87581	39.71146	39.68507	39.02055	39.00446	39.02088	39.42603	39.42529	39.62830	39.61070	39.50363	39.29457	39.09169	38.78421	38.74158	38.25376	38.25100	38.44653	38.42592	38.30589	37.79099	37.58679	37.48501	37.50968	37.77709
2.976083	3.054745	3.458670	4.242235	5.859816	7.782452	10.90017	14.11123	18.58290	23.03217	27.94300	33.51267	38.31730	38.46259	38.54109	38.58015	38.68830	39.01923	39.06184	39.08215	39.36582	40.04140	40.08675	40.06929	40.06643	40.03544	40.08200	40.03020	39.62763	39.39987	39.28738	39.24962	39.24681	39.36501	39.43378	39.34904	39.32090	39.43417	39.28556	39.28402	39.30169	39.46724	39.66428	39.48629	39.41256	39.29244	38.48643	38.25087	38.08340	38.04922
3.054946	3.171003	3.696773	4.930323	6.622794	9.133597	12.07064	15.83967	20.12949	24.53041	30.52755	35.24487	38.31695	38.61016	38.65272	38.81953	38.95806	39.13454	39.28688	39.31549	39.80289	40.03733	40.05086	40.03339	40.03054	40.01119	39.99950	39.99326	39.60402	39.30725	39.24338	39.03778	38.75013	38.65084	38.67593	39.26101	39.37257	39.59397	39.62896	39.70394	40.46448	41.10520	41.09042	41.22642	40.88659	40.35338	39.64246	39.15012	38.55170	38.14266
3.171215	3.374219	4.426429	5.827325	7.961223	10.61150	14.04282	17.96532	22.39093	27.29787	32.86441	36.14536	37.56919	38.36537	38.60701	38.78152	38.87634	38.95489	39.26657	39.39851	39.75741	39.93899	39.98248	39.96939	39.96654	39.93847	39.93124	39.84196	39.67897	39.33844	39.23557	38.75260	38.40652	38.25529	38.27789	38.31499	39.25439	39.45921	39.59040	40.01264	40.55433	40.99673	41.20606	41.20263	40.87861	40.61266	40.29499	39.61459	39.23717	38.51792
3.374446	3.444305	4.781487	6.571262	9.193067	12.42648	16.51886	20.53548	24.60139	30.06075	35.03218	37.07261	37.39902	37.65528	37.86623	38.26171	38.72572	38.72292	38.78425	39.24409	39.74750	39.84239	39.92157	39.95054	39.94145	39.93814	39.90598	39.90152	39.67864	39.37183	39.17122	38.64204	38.25819	38.27146	38.13480	38.18447	38.25915	38.45908	39.45565	39.70586	40.16420	40.52323	40.79525	40.81514	40.67852	40.34652	39.65292	39.56392	39.27954	38.99966
3.729582	3.891500	5.531150	7.342075	10.34883	13.73823	18.16202	23.01210	27.60894	32.93613	37.07491	37.40139	37.42233	37.65494	37.86589	38.23536	38.37013	38.36734	38.51026	38.52166	38.83844	39.64503	39.64216	39.91795	39.91511	39.89788	39.89505	39.87768	39.58298	39.37152	39.20503	38.72715	38.27435	38.12944	38.13451	38.17212	38.23120	38.25617	38.90467	39.45256	39.68425	40.09131	40.25468	40.25132	39.55307	39.53424	39.48748	39.32582	39.09101	39.07969
4.248462	4.775106	6.287535	8.634084	11.83708	15.52797	20.05476	24.74997	30.26661	35.27861	37.35853	38.70044	38.70840	38.60336	38.60057	38.60330	38.60414	38.45155	38.36753	38.36480	38.39347	38.40509	38.91407	39.05993	39.65751	39.65464	39.83310	39.83021	39.52543	39.43910	39.19723	38.72684	38.37948	38.12915	38.12644	38.13728	38.18015	38.57485	38.84551	39.08198	39.39809	39.40626	39.35270	39.38062	39.37782	39.37627	39.32835	39.09400	39.08221	38.83863
5.062830	5.696024	7.560827	10.26299	13.13041	17.41958	22.12678	27.18625	32.98217	36.90051	37.96231	38.68488	38.69115	39.18317	38.74192	38.73915	38.73639	38.60983	38.37963	38.35010	38.24783	38.24511	38.30335	38.63742	38.92222	39.10293	39.10015	39.09732	39.09410	39.10110	38.79588	38.62510	38.37918	38.24222	38.08667	38.08392	38.13744	38.17179	38.54431	38.80283	38.80008	38.96259	38.95982	38.95658	38.78955	38.79430	38.35916	38.36352	38.31516	38.41191
6.077026	6.829783	9.240046	11.78595	15.65734	19.50735	24.00378	29.09342	34.14369	36.86299	37.95815	38.09100	38.68171	38.67851	38.69721	38.69445	38.69782	38.60948	38.57634	38.34975	38.27832	38.27560	38.27282	38.27368	38.13229	38.14410	38.17231	38.39878	38.67285	38.68572	38.57624	38.12422	38.12152	38.10482	38.08511	38.06347	38.06203	37.91336	37.95224	38.37920	38.58684	38.59882	38.59609	38.38140	38.38618	37.73875	37.34674	37.39488	37.48125	38.13491
7.459085	8.096202	10.94564	14.31129	18.19985	22.35828	26.88384	31.93113	35.30327	36.83751	37.42790	38.00704	38.04214	38.25335	38.33889	38.39765	38.54137	38.54449	38.37389	38.39398	38.35337	38.35065	38.34787	38.13467	37.78374	37.78122	37.68734	37.68547	37.70221	37.70271	37.70274	37.73067	37.30712	37.11192	37.09579	37.09312	37.04605	36.82229	36.86127	37.12150	37.12054	37.34760	37.43938	37.43876	37.46901	37.36666	37.36398	37.39465	37.40133	37.95487
8.719681	9.662005	12.96346	16.79942	20.70516	25.08536	30.98071	34.68208	36.48804	36.99113	37.34016	37.44264	37.99591	38.11579	38.22026	38.33581	38.40661	38.03934	37.98188	37.97919	38.04802	38.34636	38.34358	38.31445	38.16669	37.79527	37.79343	37.70079	37.70190	37.70515	37.70264	37.62443	37.17137	37.08680	36.85118	36.84769	36.76797	36.81184	36.86102	37.13226	37.12029	37.32508	37.43497	37.43851	37.55159	37.54897	37.52130	37.52182	37.87468	38.23212
10.33858	11.72603	14.87475	19.01355	23.43752	28.02016	33.67281	36.08975	36.86495	37.12817	37.34139	37.42397	37.72587	37.98864	38.15810	38.18708	38.06395	37.94139	37.91376	37.93695	38.00042	38.04500	38.34326	38.31413	38.29979	38.27183	38.21777	37.98030	37.97786	37.75120	37.74848	37.74381	37.67812	37.16800	37.09769	36.86204	36.87319	37.29165	37.43188	37.67476	37.67210	38.05359	38.90144	39.01392	38.30896	38.30627	38.45515	39.10324	38.98468	38.47718
12.12056	13.70633	17.31466	21.58163	25.87918	30.62157	35.85616	36.36393	36.86459	37.29116	37.42627	37.53247	37.73608	38.00181	38.03963	38.04748	38.04627	37.94421	37.93951	37.93662	37.93390	37.98325	38.21217	38.31379	38.29947	38.29671	38.21745	38.18634	38.19143	38.18874	38.18599	38.21470	38.28090	37.98801	37.93525	37.91546	37.90947	38.49878	38.50968	38.49438	38.52310	38.82703	39.01690	39.06651	39.16431	39.16261	39.29826	39.74308	39.61177	39.02705
13.85523	15.94836	19.97934	24.29694	28.93772	34.34308	36.17237	36.62759	36.78054	37.28256	37.35600	37.42486	37.70448	37.97844	38.00504	38.04292	38.16112	38.15985	38.11258	37.93629	37.91941	37.98293	38.21184	38.22401	38.21963	38.18222	38.18878	38.19427	38.23837	38.23568	38.23293	38.23023	38.30108	38.35867	38.35701	38.35426	39.12296	39.12936	38.76322	38.76320	38.77896	38.82676	39.06950	39.16030	39.18607	39.26460	39.74560	40.37975	40.35891	39.89005
15.94941	17.95342	22.47990	26.89480	32.27409	35.59042	36.56316	36.62723	36.75816	36.84068	37.27958	37.27694	37.24553	37.59094	37.96099	37.96462	38.12550	38.12276	38.08652	37.92181	37.91909	38.21427	38.21152	38.20837	38.20577	38.20303	38.20034	38.23008	38.27418	38.25627	38.23262	38.25084	38.36158	38.35942	38.36443	38.81782	39.17554	39.33490	39.32432	39.11699	39.12486	39.17263	39.29095	39.35387	39.47114	40.00473	40.44382	40.69069	40.81250	40.77694
18.01145	19.73396	24.22890	29.47189	33.86728	36.44595	36.56956	36.75029	36.79881	36.83059	36.95115	37.17723	37.17455	37.08160	37.08126	37.45256	37.47675	37.49882	37.55150	37.82248	37.81977	37.89117	37.93276	37.94019	38.03372	38.04874	38.04628	38.04355	38.23453	38.23184	38.29209	38.34608	38.36233	38.41888	38.44451	38.87937	39.39921	39.38791	39.37775	39.37498	39.29003	39.32490	39.32215	39.34998	39.69548	40.32340	40.49363	40.70197	40.69856	41.02582
19.86797	21.59118	25.95879	31.12995	35.08603	36.69473	36.94932	36.90378	36.90073	37.01955	37.15266	37.21471	37.21204	37.09436	37.08747	36.98238	36.90598	36.94622	37.04540	37.36748	37.37178	37.53156	37.65335	37.66461	37.87519	38.03069	38.04576	38.16295	38.22950	38.23154	38.29620	38.41621	38.55291	38.61695	38.68823	39.37334	39.50280	39.50003	39.49673	39.49397	39.43757	39.47557	39.61597	39.62247	39.69521	40.45221	40.44505	40.58804	40.62395	40.62109
21.87834	23.37866	28.23190	33.20040	35.62577	36.96020	37.36861	37.36594	37.37074	37.46652	37.46390	37.41900	37.51663	37.50382	37.15898	37.04100	36.94855	37.00084	36.99780	37.37413	37.38730	37.42714	37.55053	37.64355	37.68110	38.03037	38.02771	38.03322	38.22919	38.23565	38.38610	38.53244	38.76989	38.77581	39.12729	39.39688	39.43504	39.93488	39.98900	39.99953	40.12870	40.15812	40.03139	40.02805	40.54117	40.51741	40.44476	40.36760	40.35635	40.15854
24.07641	26.41325	31.13417	35.41957	37.05410	37.70051	37.65856	37.65586	37.99018	38.00246	37.99979	37.99713	37.85227	37.84915	37.66403	37.37919	37.10148	37.10009	37.44097	37.46645	37.50778	37.62965	37.59163	37.71301	38.15285	38.15013	38.03563	38.05405	38.24947	38.38854	38.41214	38.55831	38.77126	38.77385	39.03419	39.38409	39.91488	39.91209	39.90874	40.00007	40.10551	40.15783	40.21203	40.46822	40.72178	40.65395	40.58588	40.36731	40.12090	39.72904
26.89976	29.59875	35.36718	37.51275	38.14810	38.14002	38.02264	37.98048	37.98981	37.99112	37.99944	38.08825	38.08552	38.15018	38.18867	38.32315	38.32047	38.31773	38.32302	38.36434	38.38827	38.45577	38.49400	38.48500	38.48231	38.54110	38.54943	38.62558	38.66239	38.60615	38.59653	38.79596	38.79325	39.04433	39.21161	39.55368	39.91458	39.91179	39.90032	39.94787	40.02587	40.13854	40.19092	40.67519	40.63527	40.71746	40.66271	40.35536	40.01055	39.87096
29.60062	32.06209	37.51548	38.42216	39.51763	39.47152	38.72071	38.03605	37.99347	37.98695	38.07957	38.08790	38.22710	38.26516	38.71721	38.73342	38.78023	38.78600	38.78739	38.72321	38.76920	39.02807	39.03591	39.04124	39.03852	39.03574	39.37004	39.37495	39.44359	39.44399	39.45743	39.45467	39.40485	39.40155	39.58848	39.58567	39.70013	39.89794	39.88585	39.94757	40.00040	40.06313	40.13546	40.37029	40.65373	40.74529	40.66241	40.08618	40.01027	39.87068
32.06410	33.86941	38.42580	39.52090	39.79894	39.80178	39.74694	39.09303	38.45135	38.41310	38.42140	38.43037	38.45088	38.71962	38.75470	38.80547	38.81672	38.81395	38.81430	38.85201	39.08089	39.07817	39.07538	39.09133	39.08861	39.37720	39.46954	39.46673	39.98317	40.11463	40.11177	40.10740	40.10128	40.02720	40.02442	39.83112	39.89526	39.88433	39.89429	39.98434	40.02050	40.01262	40.10752	40.37000	40.50402	40.50119	40.39613	40.13879	40.03851	39.83133
33.87152	35.08143	38.83889	39.88517	39.88233	39.85726	39.82551	39.82267	39.27206	38.78450	38.77762	38.77492	38.80320	38.88041	38.91452	38.87239	38.87135	39.23269	39.21946	39.23549	39.23270	39.35673	39.35393	39.35883	39.38755	39.91617	39.91339	40.12665	40.12336	40.15060	40.48785	40.48503	40.47513	40.45861	40.34050	40.33763	40.22685	40.15657	40.25964	40.13095	40.01708	40.01736	40.21525	40.36971	40.50373	40.50091	40.49804	40.35950	40.10786	40.03543
35.08360	36.69491	39.35786	39.88479	39.88196	39.92630	39.92352	40.17720	40.19119	39.53539	39.21479	39.12341	39.08062	39.11996	39.15303	39.17406	39.34766	39.34925	39.37143	39.36870	39.46833	39.46559	39.60294	39.59968	39.97238	40.09698	40.14651	40.16783	40.20537	40.49186	40.49226	41.13731	41.12132	40.72709	40.71863	40.72198	40.71248	40.44735	40.37038	40.25652	40.10348	40.10063	40.14397	40.25563	40.50157	40.88750	41.19867	41.12706	40.85553	40.78822
36.70117	38.18832	39.65873	39.78997	39.95116	39.93325	40.13700	40.16084	40.16272	40.16668	39.93805	39.79283	39.78994	39.72661	39.96967	39.98405	39.82036	39.81747	39.86980	39.86963	40.32685	40.44434	40.44140	40.38366	40.38073	40.24193	40.26318	40.28693	40.54541	40.61491	41.03727	41.12374	41.05394	40.96525	40.82534	40.70981	40.70685	40.48652	40.37302	40.23622	40.19080	40.21537	40.10345	40.14052	40.21972	40.45426	40.76941	40.85842	40.79505	40.34717
38.21178	39.25782	39.70024	39.84381	40.00500	39.94872	39.94810	40.15664	40.17004	40.18270	40.19041	39.96830	40.06669	40.13473	40.39037	40.87128	40.86789	41.30939	41.38349	41.01623	41.01326	40.97256	40.95779	40.91710	40.90245	40.64184	40.62096	40.62116	40.61821	41.08435	41.10089	41.09102	41.03468	40.91453	40.69038	40.50956	40.49578	40.37625	40.24506	40.22234	40.21940	40.21647	40.10370	39.89508	39.90384	39.90093	39.94049	40.19748	40.15602	40.13830
39.42128	39.41841	39.88471	40.04340	40.04049	40.00256	40.12021	40.19211	40.18917	40.19104	40.19249	40.22811	40.29417	40.73614	41.00183	41.19696	41.42252	41.46383	41.56483	41.70522	41.93526	41.75102	41.73065	41.61467	41.61164	41.19712	41.15724	41.08611	41.15078	41.14611	41.22513	41.21316	41.06897	40.70616	40.26099	40.08020	40.03636	40.02260	39.99218	40.07737	40.08074	40.10095	39.82117	39.81826	39.81537	39.89738	39.93991	40.16499	40.16542	39.88414
39.71988	40.09575	40.34626	40.32997	40.30494	40.30201	40.24636	40.59046	40.56810	40.41982	40.45543	40.48937	40.51852	40.80974	41.05062	41.19741	41.51091	41.67812	42.00290	42.05027	42.09639	42.07758	42.06389	42.32068	42.22445	42.16343	41.78355	41.72000	41.64880	41.48825	41.25839	41.22245	40.80540	40.70425	40.37861	40.19781	40.15480	40.07318	40.07027	40.10070	40.15126	39.95957	40.02686	40.02396	39.96271	39.95980	40.07640	40.23086	40.22793	40.01274
40.69689	40.69391	41.40358	41.40787	41.40485	41.36733	41.36430	41.26497	41.32819	41.14792	40.87759	40.85938	40.74992	40.81281	40.87842	41.13603	41.23764	41.70189	42.06668	42.11406	42.45925	42.86426	43.05650	43.02147	42.89140	42.63489	42.46785	41.91451	41.72835	41.54049	41.31229	41.26271	40.90863	40.74995	40.65253	40.58257	40.40336	40.31636	40.26623	40.31144	40.39324	40.39969	40.20798	40.17216	40.16924	40.26083	40.45280	40.44986	40.47066	40.46771
42.19359	42.19050	42.21927	42.21619	42.07051	42.01854	42.01483	42.17747	42.16187	41.82128	41.41484	41.38074	41.16945	40.88183	40.89825	41.24109	41.38536	41.89207	42.11754	42.52481	42.55006	42.99918	43.00550	42.99546	42.98288	42.79701	42.56681	42.49034	41.95494	41.45428	41.43391	41.34412	40.99318	41.03789	40.88380	40.90769	41.24397	41.25450	41.17912	41.15616	41.04932	41.08572	41.14293	41.07232	40.84763	40.84465	40.84169	41.03903	41.09293	40.94382
43.66016	43.63986	43.24374	42.74696	42.66942	43.04821	43.04505	43.00711	42.80732	42.72185	42.61781	42.57882	41.89051	41.88744	41.62915	41.62612	41.89576	42.16067	42.46017	42.56109	42.58756	42.60678	42.97862	42.96733	42.55324	42.55011	42.63677	42.23209	42.07785	41.57718	41.54811	41.51360	41.51056	41.48523	41.23824	41.24730	41.31902	41.85610	41.85306	41.85002	41.85508	41.86517	41.96524	41.82486	41.66141	41.63461	41.45705	41.50340	41.76702	41.80376
44.97114	44.94352	44.88432	44.84401	44.14708	44.05556	44.05232	44.04911	43.85973	43.64534	43.30918	43.15373	42.74877	42.56113	42.13077	41.92714	42.16897	42.52397	42.56456	42.56147	42.55834	42.40631	42.34570	42.34258	42.38640	42.38329	42.37691	42.31338	42.18743	41.82478	41.75521	41.75219	41.91855	41.93960	42.00852	42.10458	41.90764	41.90519	41.95883	41.95578	41.95270	42.05155	42.05932	42.01978	42.08924	42.18525	42.25558	42.29926	42.35915	42.01400
45.81215	45.80877	45.71888	45.63525	45.60990	45.13228	44.92574	44.18583	44.05616	43.87103	43.72313	43.65714	43.24785	43.05633	42.56286	42.25449	42.27743	42.37711	42.56500	42.56189	42.55875	42.55732	42.40926	42.42032	42.41724	42.41807	42.41498	42.40844	42.26831	42.03736	42.04366	42.11230	42.15643	42.29766	42.57478	42.46765	41.96529	41.93545	41.96625	42.11406	42.19829	42.20129	42.19820	42.31827	42.32581	42.38214	42.66636	42.66325	42.48408	42.48098
45.83633	45.83294	46.52985	46.48233	46.15168	45.81053	45.64675	44.98154	44.51172	44.42694	44.28817	43.71287	43.28543	43.11245	42.47551	42.28100	42.25034	42.24830	42.37630	42.56232	42.56084	42.55774	42.50106	42.42072	42.42680	42.27561	42.09139	42.10229	42.09919	42.05045	42.11573	42.11266	42.23003	42.41766	42.86864	42.78798	42.34724	42.12980	42.03077	42.07899	42.27522	42.32473	42.33108	42.71139	42.74945	43.29458	43.44034	44.07084	44.04333	43.58575
45.86283	46.24971	46.30759	46.28149	46.18889	45.76395	45.64214	45.31846	44.91086	44.44204	43.98915	43.72085	43.20707	42.81914	42.47120	42.29311	41.76550	41.76403	42.28812	42.47099	42.56713	42.53588	42.48639	42.33516	42.33521	42.01703	42.02982	42.21084	42.22191	41.97817	42.03091	42.02787	42.25082	42.35470	42.55744	42.76680	42.78522	42.68281	42.17460	42.25190	42.31212	42.71206	42.84578	43.58060	43.57744	43.57423	44.01453	43.97135	44.01060	44.07066
45.68764	45.89669	45.95311	45.94968	45.94630	45.71214	45.36478	45.08618	44.44580	43.89630	43.89683	43.38420	42.93518	42.52834	42.38964	41.80866	41.81579	41.84944	41.94460	41.95070	41.94761	41.87726	41.86923	41.97649	41.96117	41.92597	41.92292	41.86159	41.86371	41.97855	42.03129	42.30534	42.30223	42.29915	42.74079	43.01712	43.01180	43.16261	43.15945	43.15683	43.05936	43.09282	43.74560	43.74137	43.94666	43.96981	43.97448	44.38765	44.37357	44.37028
45.50596	45.55510	45.82880	45.82808	45.66579	45.39811	44.47962	44.37725	43.66387	42.82328	42.83391	42.43963	42.45073	42.44758	42.51578	42.41494	41.89858	41.89553	41.89244	41.94198	41.94534	41.93731	42.08850	41.99424	41.96158	41.92636	41.91330	41.86668	41.91715	42.15894	42.75052	42.80724	42.77050	43.25223	43.57411	43.57088	43.30779	43.28060	43.23725	43.23408	43.27526	43.61887	43.61563	43.77403	44.33471	44.27750	44.27425	44.25684	44.20837	44.20508
44.68966	44.53679	44.33824	44.38456	44.38400	43.57759	43.57433	43.26509	43.14671	43.10755	42.82064	42.81745	42.47844	42.48904	42.48594	42.54850	42.90003	42.83728	42.63725	42.59932	42.57008	42.56697	43.40913	43.38297	42.91605	42.90284	42.86405	42.85299	42.84980	42.90025	42.92931	43.13223	43.24867	43.45547	43.56878	43.56553	43.43525	43.21652	43.18441	43.16269	43.04775	43.09774	43.36790	43.36472	43.57228	44.16393	44.19040	44.18710	44.20865	44.16615
43.48538	43.43161	43.13171	43.18499	43.55020	43.57811	43.57484	43.54703	43.23775	43.12381	43.12064	43.16740	43.21785	43.36072	43.35753	43.52880	43.52555	43.45774	43.63278	43.62957	42.69024	42.68711	42.67796	43.26516	43.30244	43.29920	43.24557	43.23761	43.23437	43.04223	43.03902	43.13506	43.21862	43.39019	43.50034	43.49083	43.27172	43.22752	43.18557	43.18155	43.06661	43.11597	42.86128	42.86168	43.15609	43.36373	43.70651	43.72804	43.39470	43.46586
43.43541	43.42588	43.40120	43.42002	43.38762	43.41281	43.59413	43.59091	44.46435	44.46190	44.27776	43.75078	43.73367	43.26839	43.44049	43.44606	43.44678	43.44359	43.43470	43.37950	42.90190	42.69506	42.69193	43.08261	43.26240	43.25915	43.24117	43.23800	43.23476	43.11505	43.11182	43.12145	43.21584	43.21581	43.31810	43.31485	43.30069	43.26409	43.23571	43.23252	43.11945	42.54702	42.54737	42.50680	42.61732	42.80771	43.57269	43.56944	43.56626	43.58109
43.44954	43.44625	44.16468	44.13484	43.74991	43.74666	43.62820	43.63873	43.64043	44.03812	44.16062	43.71372	43.70892	43.25008	43.26566	43.44652	43.44408	43.39202	43.38313	43.08207	42.88064	42.87040	42.86724	43.08323	43.17774	43.24475	43.24199	43.09474	43.14904	43.16172	43.18358	43.23341	43.23016	43.22698	43.19862	43.25459	43.38046	43.37721	43.37403	43.30367	43.27052	42.75642	42.75322	42.76780	42.79376	43.00773	43.62453	43.81232	44.10128	44.75010
43.45986	43.45656	43.47439	43.75367	43.75042	43.74717	43.64247	43.56034	43.50998	43.52907	43.36771	42.96305	42.92881	42.93203	42.98851	43.32800	43.46929	43.46838	43.42413	43.08250	43.07925	42.96615	42.96299	43.16341	43.21506	43.26852	43.22988	43.15268	43.17696	43.16211	43.28158	43.37853	43.37526	43.28655	43.28337	43.34661	43.42960	43.45844	43.55391	43.56049	43.55723	43.57430	43.23598	43.23282	43.74453	43.81203	43.81589	44.29725	45.21198	45.20860
43.30394	43.02756	43.10759	43.19980	43.52212	43.51889	43.37988	43.41943	43.53231	43.41083	42.78777	42.74683	42.77016	42.82658	42.84761	43.44296	43.52544	43.58829	43.46337	43.34438	43.30273	43.52419	43.52097	43.27975	43.27657	43.38050	43.42890	43.42570	43.20195	43.32318	43.47416	43.47095	43.51555	43.55084	43.57887	43.57244	43.56093	43.96367	44.06627	44.08507	44.63081	44.68845	44.68510	44.74170	44.92662	44.92325	45.55991	45.51761	45.50388	46.06325
42.97297	42.76449	42.76129	42.84210	42.97313	43.00185	43.41211	43.52693	43.54074	43.35366	43.03945	42.96898	42.90746	42.95907	42.97739	43.03571	43.62045	43.63907	43.63578	43.50158	43.93251	43.92927	43.75298	43.57321	43.49124	43.61803	43.72446	43.64177	43.68729	43.77143	43.69135	43.71041	43.70712	43.69132	43.68811	43.97907	44.09230	44.12619	44.78051	44.92634	45.20564	45.70686	45.70342	45.88200	46.19979	46.19631	46.62054	46.61702	46.60319	46.65632
42.38498	42.33883	42.41975	42.43340	42.36961	42.65576	43.12861	43.54455	43.42519	43.48452	43.35986	43.40913	43.44378	43.54301	43.50353	43.51385	43.63068	43.94691	44.14534	44.56449	44.56111	44.07404	44.06538	43.69337	43.69016	43.68972	43.78101	44.04137	44.03804	43.96236	44.01268	43.99528	44.01628	44.76831	44.75961	44.68886	44.71539	44.71200	44.87301	45.15097	45.47708	45.64629	46.33770	46.33429	46.28845	46.45215	46.39840	46.38718	46.52709	46.36431
42.59810	42.53663	42.49557	42.42936	42.47255	42.52965	42.99251	43.32076	43.49992	43.37774	43.41291	43.44747	43.52473	43.54348	43.57969	44.03053	44.11512	44.66016	44.65989	44.66552	44.85384	44.95971	44.70816	44.59017	43.70633	43.78465	44.02714	44.77980	44.77639	44.82674	44.82333	44.73524	44.73186	45.32584	45.28749	45.25327	45.24868	45.85410	45.32867	45.32532	45.33478	45.88361	46.19540	46.10994	46.08109	45.99500	46.12877	46.04872	45.95501	45.93564
43.52497	43.43957	43.06142	42.69040	42.59842	42.87762	43.10358	43.33112	43.44771	43.52556	43.52234	43.74918	43.81217	44.11008	44.73995	44.75431	44.75090	44.75702	44.78876	44.82630	44.85429	44.85097	44.84224	44.81511	44.80203	45.18031	45.18653	45.08267	45.10814	45.10481	45.10137	45.24634	45.23976	45.23641	45.10278	45.08682	45.14737	45.12619	45.06861	45.01191	45.04329	45.04307	45.58842	45.66460	45.65536	45.53905	45.45559	44.85097	44.78647	44.62248
45.34355	45.32044	44.79694	44.61185	43.94338	43.80122	43.40071	43.42399	43.71481	43.71787	43.71463	43.99201	44.76993	44.72331	44.71999	44.57360	44.57018	44.59444	44.61617	44.62204	44.61862	44.66951	44.66619	44.66276	44.67301	45.05130	44.91529	44.91196	44.90852	44.88494	44.83603	44.89361	44.99535	45.00659	45.00324	44.93513	44.82376	44.88169	44.77055	44.68253	44.18460	44.18129	44.46656	44.57930	44.93494	44.91665	44.13845	43.84602	43.84273	42.75317
46.16977	46.00566	45.52774	45.30795	45.13934	44.65450	44.60229	44.59896	44.58801	44.61143	44.74971	44.75098	44.74763	44.64827	44.47559	44.44117	44.43879	44.44987	44.49004	44.48358	44.48454	44.50938	44.50606	44.50264	44.45929	44.27993	44.29603	44.29273	44.51638	44.45779	44.43642	44.60070	44.71679	44.66839	44.27468	44.25917	44.34190	44.22230	43.89206	43.29174	42.89506	42.89184	42.88851	43.00169	42.99846	42.63594	42.60758	42.55360	42.55040	41.87395
46.03909	45.56647	45.40726	45.21647	45.04785	44.91412	44.53305	44.45425	44.45081	44.39177	44.41038	44.56106	44.46651	43.72171	43.77852	43.77525	43.48951	43.48627	43.45892	43.23817	43.23484	43.52884	43.52560	43.44569	43.69611	43.69275	43.64225	43.63900	43.77420	44.13348	44.10713	44.01038	43.47840	43.47515	43.42663	43.18716	43.16014	42.76614	42.68317	42.55337	41.76538	41.53903	41.52079	41.40103	41.39791	40.90244	40.91856	40.91538	40.77727	40.49395
45.28118	44.83695	44.74281	44.70718	44.70382	44.39993	44.40148	44.33207	44.21650	44.21318	43.54840	43.54500	43.42302	42.95918	43.19717	43.29012	43.28675	43.20317	42.99964	42.98975	42.98642	42.99426	43.07240	42.84377	43.00320	43.33257	43.31181	43.12636	43.01517	43.47593	43.45523	43.31817	43.31480	42.94120	42.91435	42.39732	42.33276	41.81310	41.71656	41.64306	41.54244	41.52429	40.66036	40.65417	39.88349	39.88039	39.98392	39.98248	39.53823	39.53516
44.82682	44.73254	44.59557	44.59208	43.13419	43.10318	43.32544	43.38523	43.38183	43.26848	42.82514	42.81553	42.49971	42.49639	42.50529	42.89244	42.95356	42.79081	42.78747	42.63610	42.63799	42.70885	42.34296	42.36471	42.36155	42.92369	42.92048	42.85948	42.80608	42.52984	42.45414	42.41225	42.31612	42.31292	42.30973	42.05458	41.70739	41.70414	41.62313	41.47837	40.87790	40.70093	40.66668	39.91198	39.49526	39.47132	39.35827	39.35521	39.35392	39.35315
44.73659	44.59946	44.59609	43.46465	43.10694	43.10368	43.04187	42.98182	42.83736	42.31041	42.27779	42.11308	42.10990	42.10660	42.07254	42.08355	42.08713	42.07065	41.94715	41.92351	41.93317	41.96610	42.00425	42.01735	42.01421	42.16532	42.19991	42.13821	42.11032	42.04081	41.95847	41.90566	41.61111	41.45054	41.08470	40.82940	40.82633	40.82314	40.62259	40.32374	40.29743	40.04045	39.93547	39.54395	39.54098	39.38234	39.35852	39.35544	39.31868	38.83295
44.36145	44.21125	43.42036	43.06186	43.04942	43.04324	42.98305	42.59192	42.31408	42.17503	42.08032	41.88659	41.85504	41.95739	41.97900	41.97581	42.04441	41.82466	41.83870	41.90731	41.89069	41.89504	41.46226	41.49615	41.30399	41.57178	41.57338	41.88055	41.89314	41.91361	41.83126	41.73716	41.55163	41.24306	40.85585	40.73933	40.74173	40.67244	40.37817	40.32716	40.07857	39.96745	39.87084	39.56111	39.44803	39.42805	39.37962	39.32187	39.16066	38.65312
42.89888	42.84024	42.47859	42.39176	42.37592	42.36745	42.36411	42.22480	42.12838	42.08397	41.89034	41.88161	41.60998	41.35385	41.35072	41.25613	41.28293	41.39269	41.44661	41.43258	41.44665	41.44436	41.44888	41.33573	41.33263	41.54879	41.55039	41.65751	41.77930	41.73568	41.70758	41.46825	41.43704	41.38775	41.09499	40.88050	40.76410	40.73740	40.48728	40.41037	40.19060	40.10576	39.92596	39.51555	39.44829	39.42830	39.37986	39.16385	38.75386	38.41318
42.49684	42.17145	42.16825	42.15009	42.08088	42.07768	41.55698	41.55382	41.47958	41.45434	41.49856	41.31706	41.21299	41.16347	40.94432	40.94121	40.83244	40.84584	41.01838	41.15229	41.42973	41.44392	41.44079	41.38154	41.48398	41.50840	41.50527	41.50214	41.59744	41.58679	41.43708	41.36483	41.37764	41.29205	41.09530	40.93422	40.81781	40.64957	40.49230	40.41066	40.20464	40.10604	39.82712	39.51518	39.46815	39.20166	39.10898	38.80167	38.41642	38.03483
41.24105	41.21023	41.20710	41.06831	41.05502	41.23967	41.27269	41.23291	41.16180	40.99461	40.99149	41.01406	41.01221	40.90945	40.94474	40.84860	40.66573	40.66265	40.84301	40.98020	41.11835	41.36418	41.36105	41.88562	42.01323	42.02890	41.50564	41.49645	41.59780	41.56878	41.39334	41.15607	41.08197	41.07887	40.86703	40.54585	40.61352	40.49544	40.41400	40.31384	40.10934	39.84032	39.51842	39.48057	39.06659	38.91087	38.32042	38.23895	37.80680	37.17585
41.12296	41.11968	40.93261	40.55809	40.48339	40.48030	40.44394	40.38831	40.38509	40.38202	40.35369	40.33756	40.14208	40.14460	40.07768	40.07887	40.31847	40.31540	40.36448	40.76872	40.76548	40.97184	41.20013	41.74264	41.91094	42.01028	41.79955	41.54564	41.54236	41.56913	41.39368	41.15641	41.03077	40.81660	40.46809	40.23350	40.07557	40.13771	40.14407	39.88614	39.19926	39.11995	38.77339	38.70319	38.72544	38.64429	38.29567	38.09086	37.80405	36.85217
40.49730	40.17493	40.17186	39.99029	39.55322	39.51886	39.51570	39.13658	39.13345	39.10758	39.10144	39.00368	39.00071	39.07265	39.11856	39.37981	39.54852	39.54550	39.97169	39.96864	40.53678	40.58217	40.96034	41.12433	41.64217	41.67955	41.48133	41.54601	41.54272	41.60099	41.39402	41.16661	41.01001	40.61435	40.24555	39.87718	39.67495	39.08516	39.09160	39.21611	39.19954	39.08350	39.00526	38.65053	38.64759	38.53045	38.22621	38.07446	37.92461	36.95881
39.64703	39.01781	38.92128	38.86034	38.60958	38.44011	38.50966	38.24479	38.27068	38.31477	38.61943	38.64632	38.72236	38.75357	38.76205	39.09966	39.36160	39.53043	39.50969	39.50668	39.54878	39.62896	39.85246	40.40899	41.05069	41.09479	41.14112	41.26590	41.54307	41.45016	41.36848	41.19213	41.01192	40.66245	39.98049	39.67826	39.52497	39.11737	39.11443	39.26989	39.23858	39.21047	39.23127	39.24851	38.99451	38.49894	38.22643	38.06282	37.80061	36.96493
38.85665	38.82684	38.76605	38.52143	37.94400	37.66020	37.15300	37.16413	37.22225	37.59560	37.59273	38.03136	38.10574	38.37831	38.51572	38.77557	39.05310	39.41661	39.47493	39.47190	39.50913	39.56285	39.56258	39.62590	40.13057	40.17725	40.31069	40.98084	41.22103	41.21790	41.15136	41.14823	40.95445	40.33689	40.00167	39.73761	39.75506	39.73931	39.73631	39.71077	40.19862	40.17356	40.10022	39.29618	39.20015	38.63463	38.24619	37.93112	37.39661	36.73814
38.20945	38.20637	38.11773	37.73675	37.33952	36.67543	36.66348	36.66067	36.61671	36.64672	37.03790	37.15796	37.87109	37.87593	38.22309	38.49537	38.60028	38.59732	39.34458	39.34157	39.40763	39.46731	39.50516	39.30559	39.32801	39.63106	39.77377	40.25121	40.77430	40.79206	40.79235	40.39560	40.31523	40.14983	40.00199	40.01571	40.03396	40.54225	40.52206	40.92270	41.31863	40.94734	40.85227	40.09742	39.27766	38.96511	38.38189	37.98658	37.56615	37.44377
37.03110	36.99812	37.01749	37.01451	36.63016	36.58000	36.60331	36.58631	36.60970	36.61430	36.62082	36.93748	37.01955	37.18689	37.32922	37.37388	37.73140	37.80348	38.37310	38.99580	39.00324	38.93061	38.96511	39.18070	39.30295	39.32520	39.36058	39.76707	39.79294	39.84667	40.06861	40.06556	40.08012	40.13616	40.14709	40.14388	40.87391	40.93360	40.92611	41.27187	41.21285	41.16630	40.87132	40.47346	39.66956	39.23243	38.96237	38.37608	38.00698	37.72723
36.12577	36.12284	36.12006	36.02813	36.02557	36.20812	36.50133	36.49852	36.49557	36.44956	36.42030	36.33010	36.39040	36.43659	36.94009	37.06363	37.09113	37.10925	37.11621	37.38380	37.68497	37.72099	38.04277	38.06617	38.69110	38.72038	39.09727	39.15886	39.17693	39.22299	39.55248	39.77225	40.05247	40.41430	40.65364	40.83455	41.06438	41.04548	41.06438	41.04663	41.18809	40.97301	40.73629	40.43252	39.75504	39.63634	39.27004	38.99879	38.51488	38.39860
36.04613	35.64222	35.63947	35.69813	35.69538	35.69263	35.68994	35.78186	35.77896	35.71114	35.70839	36.11345	36.12189	36.15285	36.19920	36.19811	36.21592	36.71642	36.82853	36.94340	37.01880	37.68031	37.71844	37.98817	38.02995	38.46310	38.71881	39.00602	39.17726	39.20349	39.52776	39.70724	40.12442	40.62200	40.71650	40.87368	40.98872	41.00738	41.00424	40.89633	40.89304	40.74192	40.51768	40.40950	39.95751	39.63659	39.40023	39.22860	38.92842	38.70404
34.74194	34.73910	35.01268	35.15794	35.15522	35.15251	34.84064	34.81761	34.86764	34.86494	34.93023	34.86538	34.86269	35.39304	35.44093	35.55316	36.17437	36.17601	36.65387	36.82605	37.00432	37.08012	37.59257	37.71368	37.93626	38.14588	38.58773	38.96506	39.00320	39.17272	39.45617	39.64158	39.98414	40.55886	40.60184	40.58120	40.67823	40.64614	40.64302	40.57706	40.44795	40.37579	40.41285	40.22375	39.93912	39.57101	39.40812	39.37506	39.20580	38.99177
34.68703	34.64310	34.61717	34.53639	33.73360	33.76128	33.75852	33.65008	33.65813	33.71915	33.71654	33.92258	33.91996	34.14067	34.56717	35.16335	35.44774	35.44500	35.83598	35.83321	36.47335	36.88703	36.98188	37.57312	37.65246	37.82742	37.99335	38.48239	38.90003	38.95040	39.10473	39.38831	39.46063	39.79406	39.94218	39.90125	39.88400	40.05859	40.08897	40.07801	40.04829	40.08139	40.07814	39.89416	39.86690	39.53167	39.40836	39.38672	39.14765	39.04134
34.35026	34.26585	34.13348	33.14431	33.16313	33.19954	32.94709	32.94454	32.94503	32.95011	33.40484	33.47010	33.48679	33.49147	33.51303	33.59043	34.47855	34.60884	35.05407	35.48077	35.74104	36.20478	36.45081	36.56717	36.56436	36.85914	37.14124	37.31474	37.42902	38.27369	38.28308	38.98558	39.27659	39.38676	39.61671	39.55737	39.36555	39.32379	39.27375	39.27072	38.81123	38.80231	39.63921	39.65393	39.52643	39.39193	39.37871	39.15088	39.24209	39.04239
32.94475	32.94204	32.98429	32.73613	32.62110	32.66623	32.66356	32.66102	32.65834	32.79399	32.94791	33.41135	33.48714	33.49181	33.51337	33.59077	34.38359	34.40106	34.50838	34.73568	35.06224	35.66151	35.81791	36.06969	36.06691	36.31554	36.60731	36.64069	36.78001	37.37530	37.66989	37.74376	38.92659	38.94563	38.95491	38.72821	38.70871	38.72670	38.68454	38.64221	38.16299	38.16110	38.50444	38.55462	38.41956	38.45016	38.73440	39.07453	39.07625	39.23914
32.88908	32.63734	32.13847	31.84985	31.86468	31.87449	31.90549	32.31054	32.30886	32.40878	32.64725	32.86654	33.40911	33.48411	33.48152	33.70787	34.04740	34.36623	34.36341	34.50307	34.69016	34.76190	34.82381	34.82582	34.87502	35.36843	35.83514	36.03796	36.27536	36.68567	36.86995	37.46154	37.50230	37.69229	37.68939	37.69075	37.62646	37.63313	38.02050	37.98665	37.94420	37.73989	37.74588	37.82026	37.95298	38.12273	38.62253	38.85619	39.12470	39.30174
32.84941	32.65717	31.85284	31.86752	31.86505	31.86850	31.85359	31.80605	32.24070	32.09837	32.16787	32.32256	32.44331	32.98258	33.01836	33.43351	33.62897	34.01460	34.23729	34.22509	34.31683	34.51766	34.55175	34.54890	34.59508	34.59223	34.72854	34.90392	35.14518	35.19731	35.71355	36.00914	36.37465	36.40657	36.90270	37.10588	37.17023	37.20338	37.40443	37.39476	37.11142	37.10855	37.21791	37.26353	37.38021	37.50330	38.13684	38.76155	39.16669	39.51725
32.85246	32.65755	31.82865	31.85058	31.86540	31.86293	31.85394	32.00649	31.96414	31.81860	31.59526	31.38782	31.16302	31.24252	32.12128	32.85252	33.38724	33.62669	33.98522	34.14249	34.13691	34.24335	34.47089	34.46804	34.46538	34.46254	34.50940	34.46605	34.46320	34.81830	34.87029	35.69217	35.84546	35.96111	36.59508	36.91372	37.00523	37.06673	37.06387	37.13272	37.12289	37.12003	37.14642	37.19014	37.20271	37.29751	37.80054	38.25317	39.19123	39.64022
32.64079	32.46667	31.74347	31.78955	31.83537	31.85693	31.87030	32.08553	32.00418	31.74112	31.39075	31.00415	30.39259	30.59386	31.33957	32.29236	33.33736	33.58169	33.95991	34.04841	34.11435	34.23455	34.46209	34.46835	34.46568	34.46283	34.46014	34.41679	34.41394	34.47095	34.73087	34.81989	35.77338	35.94954	36.51402	36.74984	36.94375	37.02046	37.08212	37.15479	37.49087	37.48797	37.36629	37.26874	37.30080	37.45296	37.49622	38.00882	38.65191	39.48518
32.45256	31.73073	31.70720	31.24603	31.47577	31.79963	31.85465	31.97691	32.04863	32.04614	31.70534	31.61311	31.14474	31.18072	32.29519	33.33085	33.58463	33.58681	33.84988	33.95758	34.04591	34.23486	34.26736	34.46865	34.46598	34.50697	34.53564	34.53295	34.42439	34.50428	34.56411	34.72726	34.99945	35.90475	36.44931	36.60512	37.00523	37.13439	37.32067	37.67187	37.88699	37.99123	37.75178	37.58371	37.59865	37.64089	38.00359	38.09216	39.26065	39.79499
31.62220	31.38891	31.18201	31.13485	31.15748	31.52300	31.60034	31.97160	32.13522	32.19099	32.18850	32.07079	32.23470	32.72259	33.41112	33.72031	33.76899	33.99348	33.96037	34.06722	34.10511	34.28078	34.27577	34.27293	34.51013	34.63098	34.73294	34.73025	34.69175	34.67574	34.67669	34.97508	35.58230	35.87354	36.01176	36.59846	37.12764	37.34903	37.78048	38.13772	38.32696	38.38403	38.38089	38.38983	38.40838	38.48959	39.05608	39.29897	39.82039	40.02031
31.39191	31.13507	30.79839	30.63850	30.65985	30.87412	31.55622	31.75885	32.19384	32.79465	33.50107	34.19919	34.25544	34.25259	34.18587	34.18321	34.49799	34.49532	34.48617	34.42884	34.94712	34.94440	34.42714	34.64488	34.68589	34.74233	34.96246	35.79620	35.90506	35.87643	36.18592	36.01700	36.03278	35.94090	36.30305	36.59874	37.45846	38.00462	38.25977	38.50129	38.60482	39.01449	39.22664	39.22363	39.21832	39.49026	39.72075	40.07372	40.17312	40.29247
31.49566	31.16634	30.62259	30.63824	30.66020	30.74465	31.14085	31.71746	32.69986	33.46144	34.20240	34.68170	35.42246	35.55067	35.42825	35.42550	35.61717	35.60169	35.79966	35.91208	35.89001	35.98177	35.97896	35.93761	35.98784	36.02107	36.01827	36.01546	36.04976	36.25212	36.24911	36.27383	36.35492	36.38769	36.48123	37.16849	37.49963	38.12805	38.57616	39.08244	39.50584	39.52745	39.60187	39.95423	40.37460	40.39280	40.29712	40.36043	40.35734	40.40597
31.84784	31.62624	31.21625	30.68984	30.68743	31.02159	31.45321	32.15554	32.60995	33.40671	34.29941	34.78901	35.47725	35.60486	35.61057	36.09600	36.40836	36.40095	36.30849	36.18595	36.12678	35.91197	35.97929	35.95255	36.01677	36.02139	36.01857	36.23275	36.31711	36.31428	36.31126	36.36204	36.57187	36.62750	37.00780	37.16877	37.47512	38.23003	38.65768	39.51126	39.91351	39.96098	39.95915	40.37955	40.39796	40.46876	40.55711	40.54121	40.55842	40.55511
32.59352	32.41526	32.31968	31.93462	31.74140	31.35610	31.30781	31.41568	32.15319	32.67133	33.45956	34.41557	34.89749	35.55535	35.70417	36.37790	36.42448	36.53690	36.44442	36.38617	36.25683	36.05414	35.89214	35.82374	35.53093	35.71000	36.01889	36.25196	36.31741	36.31459	36.35859	36.69960	36.70417	36.75217	36.96889	37.14893	37.47541	37.82870	38.54045	39.53431	39.91380	39.96272	40.38649	40.40134	40.47236	40.63504	40.65882	40.64928	40.64618	40.74190
33.27507	33.27230	33.12518	32.84653	32.62901	31.55993	31.39556	31.44529	31.39000	31.69855	32.05227	33.01573	34.11208	34.98161	35.64619	36.37827	36.57444	36.52518	36.54736	36.36268	36.28270	36.15928	35.93106	35.72679	35.44310	35.49331	35.63547	36.01638	36.24923	36.31488	36.66441	36.70752	36.75764	36.75478	36.75193	37.08205	37.16964	37.81954	38.18213	39.25220	39.90779	39.98577	40.50542	40.57643	40.63866	40.65553	40.66660	40.68268	40.70462	41.22168
34.37350	34.24135	34.37016	34.17844	34.01277	32.82257	31.65301	31.48883	31.70137	31.74955	31.75534	32.04995	34.08722	34.92052	35.73152	36.41386	36.67031	36.82827	36.65819	36.53345	36.01245	35.95889	35.87077	35.34891	35.02113	35.07137	35.23090	35.46443	35.54112	35.58836	36.35918	36.60038	36.64924	36.68369	36.84142	36.84216	37.17862	37.31943	37.86014	38.19836	39.25968	39.97976	40.07359	40.39961	40.46898	40.66298	40.66687	40.66352	40.73595	41.29741
35.88681	35.79437	36.37934	36.24508	35.70770	34.60979	33.86560	32.52665	31.83081	31.74990	31.85945	32.69146	34.11304	34.73849	35.00387	35.37009	35.98521	36.16829	36.40295	36.09188	35.47260	35.17979	33.84196	33.98309	33.70779	33.73951	34.74692	35.17004	35.53400	35.53864	35.65644	36.08732	36.58654	36.62099	36.76007	37.22819	37.32281	37.39427	37.38260	37.48499	38.24665	39.18192	39.62719	39.67856	39.84312	40.46592	40.63424	40.64053	40.92385	41.23334
36.92568	36.90266	37.25397	37.06749	36.74778	35.85896	34.97371	34.21584	33.20203	32.74121	32.72085	34.03447	34.14577	34.05832	34.63311	34.69057	34.68763	35.21701	35.17862	34.16622	34.16332	33.55074	33.29081	33.19436	33.35751	34.01827	34.26495	35.24422	35.24658	35.55568	35.65673	35.72318	35.79118	36.65458	36.73882	37.01646	37.30322	37.38576	37.48878	37.51618	38.15977	38.60209	39.20986	39.62756	39.73626	40.33546	40.60363	40.90533	41.18695	41.19454
37.18036	37.38092	37.59333	37.50071	37.28915	36.81165	35.93498	35.30408	34.82529	34.73906	34.57356	34.28675	34.15376	34.14323	33.57277	33.05181	32.93845	32.70714	32.70437	32.61704	32.61269	32.40071	32.87381	33.36039	33.53479	34.33235	34.64305	35.52575	35.59388	35.84312	35.77224	35.85633	35.13655	35.68008	36.01255	36.74315	37.12946	37.27433	37.49931	37.84969	38.55342	39.14885	39.41618	39.52070	39.63246	40.07130	40.36893	40.69506	40.85386	40.93733
37.67658	37.68045	37.67751	37.59060	37.50139	36.91235	36.44301	36.00775	35.30383	35.30106	35.53511	35.53211	34.57819	34.40811	34.27598	33.80616	33.16641	33.05679	32.86916	32.86637	32.77885	32.92550	33.03011	33.53767	34.14033	34.57692	34.97202	35.79195	36.36458	36.38391	36.26490	36.18809	36.18194	36.17649	36.23011	36.80362	37.27615	37.53904	37.86314	38.55692	39.35331	39.44938	39.48991	39.56005	39.49347	39.52791	39.86103	39.94102	40.23389	40.31126
37.67704	37.65004	37.67796	37.65611	37.57917	37.40392	36.68629	36.44056	36.17842	36.13929	35.79039	35.57129	35.44209	35.36655	34.76346	34.43135	33.96848	33.63057	33.62774	33.59076	33.58792	33.47590	33.60795	33.73562	34.23645	34.69637	35.10889	36.25662	36.56171	36.61572	36.62999	36.68567	36.87945	36.98107	37.34976	37.74335	38.50699	38.46597	39.57426	40.20823	40.20484	39.64462	39.54375	39.49681	39.49374	39.39099	39.35276	39.31458	39.20385	39.13291
37.73185	37.65049	37.65974	37.58257	37.48463	37.30067	36.68373	36.43755	36.41709	36.16597	35.79714	35.68041	35.69012	35.68711	35.71744	35.71464	35.71162	34.87774	34.53094	34.37331	34.06020	33.92773	33.77226	34.25970	34.40254	34.84087	35.58389	36.27701	36.50396	36.93723	37.30437	37.84793	37.84476	38.61703	39.22058	39.12974	38.93307	38.92958	38.92654	39.37447	39.37114	39.34133	39.37419	39.40662	39.39456	39.28217	39.14515	38.99900	38.60100	38.17886
37.89185	37.85229	37.66019	37.58300	36.78892	36.71924	36.42985	36.42401	36.16921	35.83087	35.68382	35.68080	35.69051	35.72061	35.73350	35.73070	35.72767	35.26424	34.76945	34.73093	34.58573	34.47135	34.47895	34.55156	34.87503	35.61790	36.20610	36.39749	37.32837	37.35539	37.80608	38.21572	38.32362	38.45397	38.45965	38.82421	38.74157	38.69102	38.40356	38.40055	38.40619	38.33462	38.33137	38.80186	38.78398	38.54419	38.72412	38.60426	38.18232	36.86551
37.90653	37.90332	37.80714	37.40235	36.88433	36.53706	35.94078	35.80223	35.04016	34.92057	34.95197	35.33091	35.45750	35.73683	35.73404	35.87009	35.50017	34.97778	34.87811	34.96202	35.15009	35.31624	35.64129	35.75472	35.63540	36.20925	36.38038	37.35618	37.43477	37.36209	37.35892	37.51664	37.99045	38.15149	38.14851	37.88156	37.70770	37.49985	37.44541	37.42005	37.41687	37.46585	37.46267	37.39275	37.53252	37.91070	37.95500	37.84472	36.50325	35.86903
38.48024	38.47697	38.42692	37.76706	37.04866	36.75532	36.08299	35.69193	35.18706	35.16670	35.16396	35.49964	35.49686	35.49387	35.53562	35.70655	35.24982	35.29183	35.40382	35.40110	35.77173	36.17776	36.75885	36.93354	37.55475	38.31074	38.25001	38.03513	37.09169	37.08875	37.05501	36.45866	35.82625	35.90316	36.62326	37.00584	36.93803	36.86899	36.73605	36.69014	36.34885	36.23899	36.23674	36.80334	36.76848	36.64219	36.25224	36.24467	35.33497	34.95932
39.14240	39.13445	38.58843	37.98020	37.07814	36.78480	36.04903	35.81106	35.79444	35.55812	35.57144	35.56527	35.71653	35.78981	35.85956	35.97152	35.96851	35.50885	35.50589	36.20485	37.52079	37.40190	38.26720	38.21840	38.02692	37.91958	37.79108	37.22532	37.09199	35.89830	35.06572	34.15383	34.38008	35.39625	35.94501	36.57588	36.93408	36.84657	36.75678	36.51744	36.41639	36.13198	36.12888	35.90483	35.77333	35.69204	35.56944	35.13864	34.78049	34.33858
39.15395	39.02742	38.53818	37.91917	37.15004	36.91737	36.27343	36.13441	36.11400	36.22572	35.88324	35.95567	35.95562	36.04853	36.04574	36.35672	36.42620	36.42297	37.05859	38.05856	39.07563	38.85119	38.54932	37.86699	37.83093	37.77567	37.36935	35.89167	35.32587	34.39516	34.06775	34.11278	34.38036	34.45718	35.41740	36.54685	36.86780	36.95628	36.71638	36.95480	36.91384	36.08845	35.87610	35.08423	34.78933	34.73079	34.78307	34.78345	34.32711	33.66251
39.04646	38.62466	38.01295	37.86131	37.88823	37.25229	36.75256	36.63448	36.33766	36.35531	36.35249	36.03454	36.03175	36.02871	36.52988	37.34869	38.13006	38.50536	38.62657	38.48783	38.45716	38.52898	37.85766	37.39140	36.59742	35.31104	35.12152	35.17409	34.66571	34.56548	34.53433	34.46299	34.28568	34.58721	35.33819	36.48058	36.95971	36.72781	37.23341	37.19738	36.86257	36.08868	35.17286	34.82475	34.78954	34.40943	34.21843	34.22244	33.79235	33.72231
38.48336	37.98898	37.98600	37.92908	38.02958	37.63817	37.38462	37.02977	36.97960	36.57349	36.56813	37.16862	37.15046	37.85593	38.13474	38.66538	38.51070	38.43620	38.38942	38.38256	38.04192	36.82623	35.76577	35.10174	35.24924	35.24709	35.28749	35.29832	35.25576	34.90893	34.77957	34.68459	34.68163	35.21383	35.90719	36.62353	36.73124	37.23663	37.23367	37.19296	36.70235	35.89381	35.29603	34.98780	34.83998	34.28834	34.31968	33.91312	34.03233	33.98634
38.10147	38.09823	38.06051	38.05410	37.91152	37.76867	37.67076	37.33512	37.30268	37.56321	38.07236	37.91462	37.83722	37.79282	37.74509	37.78578	38.05691	38.05409	37.57204	36.54118	36.12383	35.63708	35.75661	35.83234	35.37812	35.41828	35.41552	36.87925	36.95994	36.85103	36.53444	36.41675	36.37291	36.25301	36.16220	36.34289	36.34000	36.60283	36.77145	36.75157	35.94058	35.45460	35.28220	35.24479	34.98372	34.43206	34.22292	34.12019	34.11749	34.23853
38.14858	38.11059	38.16635	38.16310	38.09570	37.90901	37.82863	37.86176	38.20293	38.10490	37.82537	37.63364	37.58378	37.43225	37.10653	37.11397	36.14760	35.83491	35.61220	35.70863	35.88004	35.87722	35.88173	36.08159	36.26002	37.09458	37.57851	37.90895	38.12267	38.18584	38.09094	37.76157	36.91437	36.16536	36.05371	36.05057	36.00858	36.04277	35.39656	35.41070	35.48351	35.46437	35.45175	35.26960	35.06704	34.87065	34.52218	34.24482	34.24168	34.96119
38.24524	38.24197	38.16682	38.16357	37.98350	37.85936	37.68621	38.00023	37.89999	37.80544	37.45790	37.34892	36.75733	35.98301	35.83027	35.62118	34.95396	34.99205	35.60931	35.82317	36.03006	36.75547	36.75008	37.54512	37.53635	37.86227	37.91228	38.12629	38.88253	38.18004	38.04312	37.74936	36.83673	36.15652	36.11886	35.54258	35.03920	35.03615	34.98412	34.99427	35.37459	35.45506	35.45198	35.44916	35.26702	35.26396	35.50020	34.93912	34.90920	34.81679
38.45761	38.27877	38.20204	38.01694	37.80759	37.53869	37.93729	37.66788	37.57304	36.15976	35.32821	34.78195	34.43056	34.39731	34.51209	34.96773	35.10227	35.79633	35.96097	36.07009	37.11318	37.88601	38.34464	38.69165	39.05405	39.63276	39.49772	39.31160	38.90958	38.75975	38.01980	37.56584	36.83702	36.34402	35.98531	35.24217	35.03945	34.93724	34.91771	34.88935	35.27654	35.25900	35.34874	35.34591	35.14808	35.14502	35.13543	34.86920	34.68488	34.61047
38.28254	38.23953	38.06173	38.63519	38.56236	37.95052	37.87537	37.19890	35.29823	34.63585	33.62328	33.64943	33.96056	34.51518	34.57884	35.10566	35.85804	36.48059	37.13282	37.12990	37.96007	38.34803	39.01287	39.45059	39.53732	39.46283	39.45968	38.97571	38.76316	38.34632	37.72203	37.48267	36.73615	36.05734	35.68762	35.19175	35.14330	34.88681	34.87978	34.88959	35.27678	35.24979	35.13186	35.11293	34.48458	34.37288	34.37011	34.68785	34.68506	34.61290
38.10048	37.93807	38.80983	38.62615	38.50766	38.04520	37.12210	35.48875	34.75947	33.97558	33.94063	34.01258	34.22436	34.66147	35.10879	35.80610	36.33415	37.13222	37.84902	38.57125	38.54262	39.10303	39.45440	39.48161	39.40533	39.35120	38.89433	38.59795	38.34270	37.71776	37.56443	36.85460	36.08728	36.00882	35.66901	35.09531	35.09249	35.06582	34.83812	34.88982	34.88678	34.85981	34.78872	34.49222	34.27361	34.00610	34.01101	34.01607	33.89531	33.88427
37.80900	37.82335	38.07350	38.16857	37.64295	36.56642	35.69455	35.05453	35.05661	35.16464	34.41566	34.46873	35.01738	35.74966	35.80930	36.48308	36.93252	37.69880	38.54939	38.54634	39.11755	39.53374	39.65817	39.40880	39.35499	38.89777	38.40506	38.00140	37.50739	37.49400	36.78530	36.46570	36.06867	35.93769	35.16173	35.05315	35.05033	35.04147	34.82246	34.72220	34.73441	34.73163	34.49520	34.27657	34.23392	34.02508	34.17850	34.20471	34.11390	34.07762
37.42295	37.42282	37.52270	37.08906	36.06929	35.32979	35.35600	35.48201	35.69601	35.90613	36.18734	37.11555	37.55802	38.55580	38.68668	38.64344	38.64006	38.64864	38.77621	38.97966	39.05646	39.45680	39.45308	39.42586	39.12230	38.41949	38.00476	37.49637	37.24074	36.60769	36.46891	36.08549	35.70622	35.14594	35.02299	35.01989	34.70663	34.28671	34.20341	34.20449	34.20147	34.32175	34.27315	34.20932	34.02828	34.18623	34.20791	34.35780	34.28328	34.13821
37.02700	36.37522	35.32795	34.83549	35.04953	35.35948	35.48523	36.13198	37.42835	37.65186	38.85440	38.94351	39.33734	39.35875	39.30625	39.21868	38.88161	38.73109	38.72769	38.72459	38.85126	39.28794	39.39185	39.32433	39.02520	38.59588	38.15829	37.41227	36.79900	36.47628	36.12648	35.70966	35.14903	34.57952	34.57672	34.58320	33.77099	33.22673	33.23191	33.62561	34.07439	34.07166	33.65341	33.56046	33.71872	33.85664	34.11852	34.30000	34.36905	35.04093
35.60388	35.00875	34.73003	34.94381	35.12440	35.48852	36.03173	37.54502	38.21659	38.82111	39.62111	40.21467	40.15143	40.01876	39.93939	39.46599	38.97812	38.57875	38.57533	38.54744	38.54404	38.66015	39.03083	38.94698	38.84144	38.47997	37.97853	37.22720	36.63704	36.40784	35.99038	35.62487	34.58257	34.55930	34.55651	33.80784	33.24174	33.22696	33.23214	33.25068	33.41911	33.45291	33.57316	33.57047	33.59154	33.84383	33.94857	34.19924	35.08408	35.68575
34.72794	34.72491	34.97614	35.16378	35.49175	36.51678	37.44554	38.17585	38.74266	39.62471	40.21865	40.14399	40.05835	39.90485	39.73211	38.92126	38.47150	38.46524	38.11966	37.81700	37.81364	37.83528	38.17331	38.06469	38.05783	37.98191	37.22224	36.86086	36.32751	35.85704	35.64674	34.65011	34.33346	34.36652	33.81109	33.33483	33.32822	33.27510	33.24353	33.30153	33.45582	33.55367	33.73987	33.81099	34.01647	34.15199	34.41411	35.12123	35.74445	35.80857
34.86103	35.03582	35.54121	36.13045	36.66437	37.40659	38.15152	38.89978	39.58085	40.05888	39.93893	39.98627	39.83475	39.71282	38.91462	38.46512	38.05537	37.68645	37.68373	37.68067	37.30118	37.28416	37.43835	37.44038	37.33725	37.10954	36.78778	36.16405	35.83662	35.46918	34.64385	34.14797	33.81933	33.49461	33.56296	33.41355	33.41086	33.47815	33.52954	33.64181	33.65836	33.83873	33.91699	34.03877	34.31105	35.10017	35.41003	35.95919	35.86730	35.80877
35.71361	35.78515	36.13879	37.64668	38.38961	38.82112	39.21949	39.67115	39.61305	39.55300	39.71702	39.62076	39.48346	38.77580	38.39553	37.70632	37.03112	37.01411	36.92933	36.85540	36.83633	36.73555	36.68356	36.57038	36.49382	36.34378	35.91476	35.32418	35.26521	34.61179	34.14167	33.72628	33.52175	33.57992	33.57721	33.71932	34.02079	34.02965	34.25790	34.29506	34.38600	34.46449	34.51412	34.74117	35.03222	35.34944	35.58985	35.70999	35.68950	35.72179
36.89231	36.88906	37.75067	38.39314	39.14007	39.39569	39.80687	39.60981	39.44289	39.35653	39.34697	39.22803	38.55145	38.33263	37.45752	36.50857	36.41383	36.41087	36.32246	36.31908	36.30331	36.05016	35.95770	35.92222	35.37875	35.27887	34.65456	33.61343	33.61042	33.60769	33.46884	33.49488	33.58289	33.72210	33.72256	34.10926	34.17441	34.62175	34.61897	34.61619	34.77747	34.86864	35.00558	35.09845	35.02146	35.16619	35.16335	35.15937	35.06320	35.32042
37.59829	37.58393	38.55986	38.99065	39.72980	39.68249	39.63311	39.37154	39.35378	39.35058	38.64969	38.55498	37.63081	37.15965	36.51254	36.39695	36.39368	35.70865	35.70544	35.70254	35.60569	35.33955	35.33668	35.24397	35.22226	34.43621	33.63914	33.63641	33.63339	33.63554	33.66562	33.61171	33.75063	33.92739	34.12591	34.20859	34.97131	35.38758	35.61932	35.59396	35.59078	35.48230	35.12357	34.93364	34.79258	34.68131	34.80273	34.52597	34.49246	34.40002
39.13118	39.09882	38.95794	39.55523	39.45885	39.45314	39.27119	39.07212	39.01020	38.08117	37.49535	37.46756	37.18841	36.54876	36.07433	35.97997	35.74352	35.39991	35.07204	35.06431	35.06116	35.06086	35.05801	35.10938	34.63014	34.13205	33.96378	33.96102	34.08086	34.07809	33.90065	33.95190	33.93038	34.08260	34.22483	34.99985	35.42493	35.70263	35.59708	35.39986	35.20683	35.05464	34.64839	34.53637	34.41162	34.35747	34.24141	32.81262	32.07618	32.06385
39.71404	39.14634	39.08076	38.98409	39.05140	39.02147	38.69419	37.89865	37.43437	37.38315	37.35930	37.19183	36.54351	36.10797	36.01143	35.86671	35.44876	35.26792	35.14476	35.07725	35.06148	35.06117	34.97729	34.77369	34.67585	34.67274	34.38732	34.38453	34.93396	34.73038	34.70610	34.41593	34.41287	34.83500	35.02212	35.44099	35.50301	35.57502	35.33616	35.20345	34.91350	33.77489	32.54266	32.34756	32.28918	32.28623	31.61030	30.97250	30.96995	31.22574
39.39831	39.16969	38.98806	38.91450	38.81353	38.30976	37.81516	37.17404	37.17066	37.20264	37.16014	36.51143	36.09951	36.01683	35.73471	35.64108	35.61600	35.29564	35.26020	35.25732	35.07441	34.97049	34.77989	34.84466	34.84187	34.81816	35.35775	35.21152	35.13046	35.13023	35.21918	35.25414	35.24100	35.65233	35.58750	35.36357	35.24648	35.29309	35.18137	34.69814	33.77787	32.37534	31.69223	31.13343	31.05252	30.10032	30.16321	29.60552	29.60309	29.72663
39.24733	39.13226	38.92293	38.77979	38.31630	37.83791	36.98964	36.42532	36.20435	36.20139	35.96747	35.36778	35.43598	35.72588	35.65304	35.65014	35.63821	35.61345	35.56715	35.32545	35.12184	34.96116	34.85405	34.94577	34.99454	35.55238	36.02483	36.03825	36.06237	35.95079	35.97791	35.99409	36.30586	36.11291	36.28259	36.16726	35.11914	35.08382	34.37227	33.29424	32.37820	31.34575	31.09100	30.32374	30.10323	29.32184	28.74684	28.31680	28.37044	28.76308
39.13627	38.92658	38.78377	38.23159	37.48787	37.06473	36.46308	35.93323	35.58769	35.58478	35.31383	35.32080	35.34721	35.43313	35.58451	35.59371	35.59048	35.69868	35.71688	35.58963	35.55331	35.31836	35.12735	35.26191	35.71186	36.50602	36.43283	36.35899	36.19186	36.05975	35.84706	35.70516	35.45515	35.63192	35.56746	34.96122	34.95362	33.62244	33.00341	31.97219	31.42661	31.13666	30.50511	30.19473	29.35768	28.74095	28.69126	28.60741	28.76583	29.46190
38.79335	38.64127	38.27860	37.56566	36.93275	36.31377	36.05776	35.57812	35.49518	35.31709	35.18223	35.17904	35.17616	35.22178	35.22209	35.22813	35.44802	35.74879	35.87554	35.87263	35.86940	36.14821	36.21044	36.22713	36.73319	36.70144	36.61083	36.80360	36.31188	35.85166	35.63408	34.96785	34.36482	34.18468	34.18186	33.25748	32.05668	31.14931	31.10966	31.18817	31.22081	31.15060	30.54505	29.73516	29.05012	28.74808	28.81746	29.07725	29.46025	30.29284
38.24549	37.66409	37.35365	36.98693	36.37127	36.25984	36.09552	35.67743	35.65050	35.50722	35.38754	35.34453	35.34165	35.33844	35.37590	35.38936	35.58961	35.92180	36.02893	36.02600	36.15149	36.55288	36.88318	36.88303	36.95118	36.87676	36.88374	36.78715	36.54803	35.71698	35.33173	34.66974	34.18775	34.02545	32.71584	31.70112	30.94316	30.44534	30.58103	30.69064	30.88996	30.61766	30.23368	29.65061	29.14871	29.12141	29.15026	29.46282	29.74862	30.47642
37.44828	37.43697	36.75558	36.70213	36.39438	36.31247	36.30141	36.05081	35.82972	35.81103	35.80811	35.84499	35.84206	35.86471	35.86179	36.37364	36.49366	36.50449	36.40816	36.36171	36.55619	36.87569	36.88671	37.24532	37.24234	37.36086	37.44658	37.28175	36.87967	36.18115	35.12166	34.58492	33.94918	32.34419	31.27082	30.39890	30.39641	30.33070	30.50497	30.55614	30.51971	30.26020	29.90827	29.64792	29.31858	29.42228	29.57943	29.83403	30.12769	30.78741
37.32384	36.93274	36.81799	36.69896	36.51753	36.44722	36.53305	36.67484	36.67150	37.12620	37.12318	36.91468	36.95943	36.95608	36.95308	37.08571	37.11323	37.11023	36.70599	36.69357	37.05225	37.27625	37.26007	37.24566	37.26214	37.48709	37.57890	37.27126	36.77942	35.94115	35.04258	33.95242	32.01962	30.74705	30.00962	30.05158	30.03968	30.26817	30.43752	30.40138	30.26289	29.91120	29.68416	29.39455	29.55470	29.62089	29.95400	30.24649	30.88688	31.17872
37.12685	37.09162	37.01910	36.97948	36.82905	36.67763	36.78085	36.74015	37.09277	37.20812	37.35178	37.53775	37.52579	37.51602	37.65179	37.73326	37.72985	37.71655	38.00798	38.62297	38.61947	38.39780	37.49899	37.26547	37.49635	38.02668	37.36166	37.04763	36.53860	35.22575	34.51097	31.96356	30.63465	29.95982	29.84874	29.84066	29.92179	29.89422	30.03536	30.03288	29.89582	29.75287	29.86604	29.95011	29.70781	30.04639	30.82093	31.68721	32.21102	32.35650
37.12730	37.12391	37.05138	37.04445	36.89931	36.76466	36.81459	36.91010	37.26131	37.44644	37.67003	38.03586	38.40007	38.39658	38.49634	38.93280	38.93555	38.93239	38.89112	38.88419	38.71128	38.54793	38.43250	38.76394	38.56348	38.35468	37.58747	36.83484	35.74096	34.94815	32.96280	30.58747	29.73492	29.69470	29.69389	29.69114	29.69437	29.78424	29.78177	29.89877	29.97740	30.15309	30.33964	30.57308	31.20579	31.83002	33.02871	33.08463	33.53515	33.53207
37.15111	37.14771	37.09349	37.09010	36.94970	37.00690	36.91351	37.02834	37.33152	37.48411	37.90093	38.47622	38.62098	38.61748	39.11173	39.11045	39.15113	39.09570	39.27626	39.45940	39.92307	39.80751	39.70575	39.48112	39.06342	38.13614	37.34183	36.14010	34.95133	32.95423	30.82170	29.65362	29.37758	29.37515	29.56917	29.57760	29.61324	29.66681	29.78197	29.98036	30.31380	30.51021	30.62416	31.22933	31.92290	33.38315	33.84476	33.77459	33.99993	33.87231
37.24160	37.23818	37.27398	37.36504	37.39680	37.28666	37.29403	37.29100	37.48756	37.88549	37.93253	38.56773	38.62140	39.08287	39.42203	39.70275	39.86960	40.02793	40.99733	41.14003	40.88355	40.49575	39.39614	39.17386	38.14946	37.37047	36.15858	34.65189	32.97509	31.13090	30.03226	29.40698	29.31560	29.29388	29.38729	29.53787	29.61184	29.64944	29.68956	30.08389	30.41917	30.62715	31.38529	31.60653	33.40954	33.91388	34.42325	34.44047	34.51703	34.62194
37.31268	37.30925	37.76402	38.00188	38.09991	38.21766	38.28431	38.12760	38.15196	38.01375	38.48188	38.55753	38.87901	39.34403	39.95132	40.63842	41.12146	41.00151	40.90664	40.64676	40.43449	40.02079	39.06917	38.15293	36.79903	35.95375	34.04272	32.85363	31.64017	30.10732	29.51439	29.39051	29.39762	29.42799	29.52139	29.67197	29.70123	29.70007	30.07611	30.28689	30.59398	31.28500	31.59020	32.48368	34.01336	34.57996	34.57713	34.57397	34.79267	34.98393
37.18935	37.18591	37.63673	37.90784	38.07027	38.10197	38.68191	38.96358	38.96901	38.98780	38.98462	38.86166	38.85849	39.98967	40.23092	40.29433	40.43991	40.58918	40.36269	40.22503	39.84673	38.62049	36.40699	35.68879	34.24743	33.90245	32.94576	31.72705	30.85468	29.95039	29.69035	29.68318	29.68043	29.67798	30.22995	30.45234	30.44981	30.49455	30.88226	31.01607	31.36563	31.46813	32.44429	34.01636	34.41419	34.82959	34.82677	34.83795	35.26479	35.43257
36.99190	36.98845	37.11024	37.47316	37.78244	37.85037	38.23553	38.44944	38.76226	38.75908	38.68485	38.65453	38.56833	39.11238	39.63447	39.87569	39.86150	39.85204	39.59204	39.00145	38.05010	36.29152	34.32999	32.80912	32.42862	32.05354	31.61769	31.06301	30.61999	30.09330	30.09173	30.27457	30.51618	30.54206	31.05596	31.05306	31.35231	31.34938	31.39907	31.54472	31.40875	32.18850	33.01541	33.93199	34.52259	34.66068	34.98938	35.75180	36.48167	37.08326
35.81269	35.80936	35.82850	36.47682	36.86382	37.12563	37.47896	37.79170	37.96037	38.05035	37.98923	37.81246	37.67577	38.15302	38.71461	38.73187	38.71697	38.36442	37.49279	36.54562	35.37570	33.35904	32.23571	31.45628	31.42172	31.06843	31.06585	30.75046	30.43763	30.40515	30.35740	30.51624	31.48567	31.43669	31.43426	31.89247	31.92015	31.41944	31.43958	31.48926	32.14648	32.59255	33.02624	33.25874	34.13663	34.80098	35.68451	36.51959	37.92300	37.99512
34.84188	34.83863	35.07265	35.72791	35.94257	35.83680	35.56647	35.61213	35.63922	35.71142	35.83155	35.90567	36.27366	36.23097	35.97868	35.85106	35.78293	35.41534	34.76707	34.20561	33.31823	31.87062	31.15124	30.91486	30.76202	30.74641	30.60417	30.60161	30.49187	30.40092	30.61553	30.94374	30.95474	31.35877	31.43447	31.48729	31.51952	31.42149	31.48675	31.67752	31.73794	32.39262	32.92857	33.37985	34.04198	34.82201	35.71949	37.89171	37.99881	38.68470
34.47275	34.53202	34.97355	35.16741	35.23066	35.15022	35.14691	34.59619	33.84297	33.27336	33.26933	33.35091	34.28844	34.22859	34.19211	33.50116	33.40840	33.19840	33.02316	32.56875	31.50787	30.50710	30.43489	29.98631	29.91956	29.91673	29.91422	30.19837	30.37663	30.34700	30.34803	30.54959	30.56145	30.72959	30.75456	30.29148	30.45263	31.10384	31.33867	31.74111	31.94533	32.34602	33.11945	33.54865	34.46000	35.42419	36.74889	37.95181	38.68847	39.69508
34.53566	34.55807	35.19192	35.14614	35.03577	34.98081	34.58246	33.77155	33.28959	33.17476	32.69548	32.65240	32.81102	32.72711	32.08192	31.39328	31.35524	31.34011	31.33714	30.82265	30.46532	30.40821	29.86452	29.68436	29.31544	29.30857	29.47882	29.66048	30.10037	30.29928	30.29639	30.18359	30.00549	29.97843	29.78181	29.95151	30.59395	31.36256	32.06835	32.18771	32.41768	33.20192	33.56754	34.46303	35.42767	36.75212	37.95553	38.64560	39.58574	40.39146
35.00395	35.07648	35.19233	35.14655	35.03616	34.58611	33.77473	33.41802	33.08260	32.47638	32.45991	31.97734	31.90286	31.89983	31.08966	30.55737	30.32325	30.36605	30.36318	30.36064	29.96911	29.93687	29.73748	29.68606	29.31261	29.23373	29.19005	29.66071	30.10059	30.10134	29.93047	29.99523	29.77027	29.81937	29.95453	30.08402	31.23157	32.08820	33.24758	34.33867	34.48859	34.51422	34.99756	35.97557	37.00476	38.48264	39.31479	39.58314	40.39541	40.72693
35.03325	35.02996	35.25922	35.18942	34.71861	34.04118	33.61658	33.36474	32.95678	32.40718	31.63518	31.48818	31.00914	31.00619	30.35383	29.53520	29.54513	29.59517	29.59238	29.97222	29.96939	29.93714	29.88130	29.78643	29.71257	29.19274	29.66344	30.10370	30.10410	29.77213	29.50421	29.63455	29.86331	30.05221	30.18230	31.12737	32.39325	33.75196	34.59561	34.91511	35.55323	35.80350	36.89129	37.48471	38.48643	39.29627	39.83719	40.28948	40.67085	41.37811
34.80217	34.90874	35.02745	34.83607	34.68293	34.40457	33.72075	33.25493	32.66485	31.69418	31.21444	30.24303	29.53199	29.40755	29.35392	29.36418	29.40300	29.59545	29.85182	30.00768	30.22397	30.29058	30.21809	30.64960	30.63535	30.63243	30.54594	30.13736	29.83271	29.42378	29.56911	29.91684	30.09821	30.87746	31.34775	32.56138	34.33146	34.59871	34.91822	35.55678	35.80668	37.00548	37.59918	39.04706	39.52196	39.90784	40.21517	41.08547	41.29530	41.37994
34.88474	34.85703	34.85654	34.73834	34.63582	34.47384	34.14581	33.24769	31.75243	31.15971	30.31495	29.55488	29.18583	29.13665	29.13093	29.36446	29.54569	29.82354	30.01047	30.22711	30.36499	30.27382	30.76686	30.74607	30.73387	30.72933	30.71892	29.89397	30.03064	30.16210	30.11786	30.27913	31.42530	31.78029	32.94163	34.38960	34.60219	36.09630	36.66569	36.85336	37.04338	37.63578	39.08611	39.76367	40.32043	40.53548	40.84418	41.25962	41.29619	41.40499
35.19881	35.15533	34.88261	34.77967	34.56399	34.38989	34.08852	32.76227	31.20903	30.82371	29.95726	29.69296	29.55270	29.18008	29.36722	29.56278	29.79452	29.95041	30.85765	30.85751	30.92602	31.13192	31.12929	31.12631	30.82398	30.97475	30.69360	30.44489	30.57809	30.94773	31.19642	32.10486	32.93828	34.17866	35.20360	35.79927	36.09993	37.23408	37.65414	38.09367	38.32209	39.11046	40.29646	40.37968	40.56672	40.84591	41.26371	41.30171	41.46769	41.46386
35.67410	35.54622	35.11086	34.56729	34.44064	34.17973	32.76539	31.21234	30.79461	29.96580	29.85546	29.78922	29.58962	29.80600	29.69843	29.80387	29.87140	29.93185	30.42326	30.72443	30.85264	30.95479	31.12956	31.15652	30.97796	31.12807	31.15030	31.26320	32.25369	32.75126	33.14249	33.39860	34.33810	35.33206	35.81883	36.17561	37.03583	37.54220	37.84172	38.01472	38.92468	39.58435	40.38327	41.01240	41.35484	42.18500	42.18970	41.97929	42.01940	42.11203
35.44573	35.33908	35.21666	34.44394	34.17213	32.74550	31.14801	30.39086	30.09810	29.86979	29.83301	29.71692	29.75030	29.63188	29.62374	29.62122	29.74464	29.76119	29.66210	29.72454	30.23767	30.74854	30.79313	30.81459	30.97022	31.15317	31.24547	32.25700	32.80059	33.45272	34.60686	34.86407	35.53726	36.02705	36.20201	36.93062	37.15417	37.78374	37.96949	38.28135	38.76522	39.43473	40.11443	41.01267	41.62070	42.18527	42.27246	42.28259	42.34478	42.45148
35.38942	35.22005	34.80621	34.17541	32.73902	31.19361	30.36315	30.10130	29.54980	29.44142	29.63184	29.55450	29.48571	29.51771	29.51519	29.33824	29.34648	29.12291	29.14882	29.72160	29.74369	30.35458	30.49318	30.60618	30.74500	31.19488	31.51168	32.76551	33.45089	34.62188	35.11183	35.54089	36.50984	36.70512	36.94457	37.15753	37.72725	37.97290	38.02981	38.29671	38.81186	38.87942	39.51316	40.07679	41.07197	41.76029	42.28679	42.41141	42.50342	42.85482
35.54457	35.10902	34.40768	32.74257	31.23426	30.41380	30.02071	29.56095	29.49983	29.44173	29.39306	29.28905	29.12960	29.07819	29.03693	28.75428	28.78802	29.15765	29.27672	29.78815	29.86850	30.03414	30.33272	30.46159	30.92091	31.26518	31.93725	33.32779	34.39169	35.10368	35.26519	36.51357	36.75198	36.95051	37.21145	37.71648	37.98907	38.09934	38.13358	38.34863	38.42496	39.00574	39.04963	39.65152	40.40062	41.50250	42.01615	42.56915	42.92105	43.74659
35.11283	34.41100	32.76437	31.28335	30.41671	30.02393	29.82805	29.51838	29.51184	29.49764	29.46416	29.39051	29.28684	29.17036	29.14227	29.13980	29.20654	29.31428	29.84860	29.90181	30.16068	30.50607	30.64043	30.92374	31.26927	31.94020	33.33084	34.15472	34.48886	35.13648	36.24994	36.58470	36.86095	37.27679	37.77472	37.99251	38.05117	38.13701	38.23875	38.41023	38.72970	39.18443	39.69212	39.95150	41.43546	42.01526	42.40457	42.71509	43.73817	45.26696
33.43294	31.96819	31.30971	30.44158	30.07791	29.96339	29.89526	29.82585	29.80122	29.79869	29.79616	29.74609	29.74356	29.75250	29.78672	29.78419	30.06934	30.22871	30.31702	30.40906	30.96029	31.22483	31.73922	32.01283	32.50467	33.71282	34.14187	34.19899	35.05108	35.93659	36.28402	36.63152	37.25064	37.61251	37.76369	38.05462	38.10052	38.21287	38.41368	38.65894	39.36510	39.76249	40.53720	41.59107	42.04939	42.19159	42.62032	43.59134	45.06481	45.42503
31.69920	30.87564	30.43979	30.12122	30.05123	30.01770	30.22832	30.22576	30.03641	30.03386	29.94027	29.93738	30.15859	30.15568	30.66953	30.83337	31.14882	31.21942	31.09791	31.22664	31.29228	31.82885	32.10286	32.59551	33.63538	34.14502	34.20214	34.73959	35.86616	36.02467	36.06779	36.36140	37.53876	37.54902	37.61473	37.84262	38.21676	38.41713	38.68188	39.16246	39.93707	40.74841	41.61092	42.07119	42.19197	42.59150	43.32953	43.90108	44.02421	44.69058
30.42862	30.43471	30.13802	30.17226	30.15883	30.35514	30.41468	30.48066	30.79807	30.86913	30.95490	31.30335	31.29085	31.28782	31.48995	31.50047	31.50421	31.40075	31.49018	31.52273	32.22736	32.69450	32.67435	33.60829	33.97945	34.75366	34.74278	34.78578	35.50724	35.99032	36.06808	36.39124	37.55244	37.64726	37.75801	38.06107	38.28347	38.68536	39.16596	39.71144	40.82033	41.80928	42.18030	42.89584	42.92376	43.09256	43.04038	43.03628	43.54692	43.42695
30.11747	30.12810	30.19297	30.25745	30.42311	30.71530	30.89512	31.05773	31.58209	31.95415	32.20286	32.17130	32.06155	32.00884	31.88063	31.87795	32.39645	32.55852	32.64421	32.90104	33.21645	33.57106	33.69631	33.70268	34.45052	34.69266	34.77411	34.81264	35.44212	35.99062	36.33146	36.73569	37.49635	37.80688	38.08665	38.28693	38.57536	39.45896	39.69448	41.37690	42.04182	42.69076	43.98332	43.96709	43.29543	42.96527	42.53615	41.96409	41.32373	41.12257
30.15888	30.18306	30.53561	30.80888	31.15314	31.15051	31.20004	31.57315	32.40399	32.82104	32.99339	33.40487	33.80068	33.67035	33.33776	32.85324	32.87557	32.87939	33.14645	33.24395	33.57419	33.77476	33.77673	33.73185	34.58809	34.64180	34.79545	34.81774	35.47366	36.31291	36.76710	37.04740	37.67588	37.85390	38.29086	38.55644	39.68557	40.28629	41.12132	42.02558	42.69460	43.25024	43.09919	43.06978	42.81446	42.51463	41.80246	41.02576	40.85351	40.03825
30.55593	30.55297	30.81222	31.35343	31.35483	31.61171	32.06387	32.53128	32.87115	33.30943	33.58297	33.80388	34.10199	34.16075	34.03277	33.78754	33.45357	33.45733	33.14676	33.27147	33.64994	33.78497	33.79531	34.25761	34.68913	34.78865	34.83249	35.43060	35.90456	36.77091	37.31762	37.81637	37.94990	38.48097	39.40211	39.70718	40.29042	40.99811	41.38033	42.01035	42.06615	42.48363	42.50096	42.36411	41.55662	40.46982	39.71146	39.40253	39.37548	38.84037
31.24606	31.24303	31.25969	31.35380	31.61474	32.44742	32.57243	32.86279	33.23184	33.47884	33.78093	34.31005	34.28608	34.22027	34.04409	33.98519	34.01823	33.86728	33.70929	33.80930	33.99198	34.06009	34.24145	35.01992	35.38515	35.53708	35.59934	35.90831	36.39390	37.32086	37.81982	38.09083	39.25007	40.42030	40.44107	40.44259	41.38866	41.38408	41.70372	41.70022	41.69621	41.66977	41.70712	41.56038	40.41891	39.71504	39.20524	38.49678	38.11785	37.92979
31.84748	31.84437	31.84167	31.87204	32.15982	32.38446	32.63206	33.00410	33.46589	33.66556	34.19431	34.23904	34.23613	34.18498	34.12407	34.02938	34.17585	33.84380	33.70112	33.84843	33.98082	34.15879	34.67080	34.85100	35.04665	35.60264	35.66894	36.34097	36.95782	37.78518	38.43770	39.21410	40.31064	41.43172	42.11878	42.92797	42.84146	42.45894	41.50901	41.50552	41.08289	40.83346	40.69351	40.43470	39.71913	39.15530	38.21834	37.20136	37.24589	37.38260
32.24695	32.17441	32.21333	32.24077	32.27024	32.52593	32.65543	33.40065	34.18031	34.20842	34.30275	34.53923	34.53140	34.43604	34.23909	34.21769	34.02637	33.65052	33.68847	33.84875	34.02900	34.55247	34.66793	34.87107	35.07566	35.42557	35.84161	36.58507	37.43100	38.44168	39.19720	40.04453	41.38899	42.10797	42.93243	43.19828	42.74201	42.27470	41.42260	41.00044	40.52435	39.46595	39.30288	38.78118	38.66124	38.22179	37.08720	36.85802	37.38640	37.48924
32.55502	32.47236	32.37124	32.36805	32.29914	32.33149	32.67867	33.28750	34.16154	34.27202	34.53807	34.53469	34.60119	34.49111	34.40680	34.14780	34.14444	33.74688	33.70356	33.84333	34.36659	34.66948	35.28782	35.33583	35.49123	35.71266	36.46109	36.89914	37.93314	39.18849	40.03542	41.37234	42.01210	42.88545	42.78773	42.74593	42.29102	41.62631	40.88942	40.34365	39.32907	38.79366	37.99799	37.99480	38.10317	37.89463	37.90633	37.31789	37.33794	38.26983
32.74782	32.64829	32.28531	32.27602	32.22559	32.32096	32.36332	32.87249	33.91197	34.15707	34.26308	34.54094	34.53714	34.92709	34.79290	34.29434	34.10513	33.68375	33.58549	33.70102	34.32504	34.70996	35.31875	35.49449	35.70431	36.38610	36.69381	37.78048	39.05501	40.03958	41.37614	42.39404	42.75782	42.61050	42.58469	42.07920	41.63066	40.12183	39.82030	39.14720	38.53960	37.83582	37.64156	37.75592	37.89847	37.90975	37.99459	38.14824	38.62937	38.81545
32.65190	32.61992	32.30682	32.27637	31.93203	31.90116	32.00805	32.49271	33.00093	33.85420	34.07548	34.54045	34.52214	34.73579	34.65725	34.33430	34.17338	33.52565	32.72161	33.00542	33.77668	34.57370	34.98600	35.70757	35.90286	36.69719	37.50975	38.76761	39.64452	40.90941	42.34473	42.82689	42.52538	42.39075	41.59645	40.64717	39.74633	39.61682	39.14909	38.54142	37.65542	37.25856	36.93277	37.08438	37.32864	37.88766	38.12975	38.35891	38.52460	38.44101
32.62354	32.62008	32.33162	31.92552	31.88229	31.73184	31.80324	31.88243	32.58907	33.15446	33.81872	34.02832	34.38916	34.36440	34.37228	34.17689	33.52884	32.72513	32.67254	32.76762	33.58197	34.47430	35.10594	35.55981	36.28162	37.29256	38.77119	39.58879	40.82811	42.00726	42.28579	42.04945	41.83822	40.99882	40.30527	39.54272	39.17779	38.24697	37.45568	36.79197	36.59575	35.69654	35.80433	36.77363	37.27376	37.32539	37.85614	38.04478	38.29784	38.14494
32.59116	32.33493	31.88645	31.86589	31.22461	31.29917	31.47211	31.80971	32.03678	32.61551	33.11052	33.63807	33.63499	33.67463	33.68819	32.98332	32.82388	32.88957	32.91623	33.11308	33.99146	34.77992	35.52638	36.30620	37.25192	38.96242	40.46399	41.51500	42.29906	42.11108	41.93335	41.76652	40.91103	40.18310	39.42278	38.14927	36.84648	36.41322	36.24882	35.79179	35.69992	35.80790	36.27134	36.99347	37.33940	37.32565	37.58127	37.67398	37.89248	37.80042
32.23926	31.88853	31.59715	31.18086	31.00147	31.08478	31.31954	31.46844	32.01421	32.59674	32.60659	32.97987	32.64750	32.66117	32.42533	32.82607	32.89177	33.05787	33.30065	34.09471	34.78224	35.52392	36.75004	37.45934	38.94555	41.22043	41.58309	42.03186	41.91178	41.78343	41.56839	40.61947	39.82684	38.84921	38.15324	36.84908	36.16092	35.34241	35.35250	35.42503	35.51199	35.77280	36.87238	37.06666	37.38741	37.58397	37.67670	37.52410	37.80318	37.75766
31.89058	31.32356	31.32069	31.31623	31.06956	31.07288	31.13068	31.31446	31.72278	32.01050	32.59137	32.62085	32.71780	32.84706	32.96038	33.05106	33.30516	33.46782	34.28680	34.84003	35.52627	36.67631	37.90482	39.81042	41.29887	41.69940	41.86126	41.53161	41.47107	40.77431	39.70536	38.74775	38.13158	37.19374	36.71485	35.16998	34.92599	35.01341	35.09223	35.11589	35.32201	35.69541	36.84077	37.08887	37.97311	37.87575	37.74842	37.74500	37.72543	36.88558
31.13806	31.32272	31.31986	31.31541	31.29464	31.19863	31.23645	31.31366	31.45007	31.56709	32.03411	32.60788	32.73717	32.85051	33.09544	33.41344	33.98840	34.72158	35.16794	36.15892	36.68398	38.23055	39.74246	41.25848	41.83843	41.71756	41.53448	41.27029	40.06362	38.20935	36.99643	35.85059	35.80483	35.42679	34.88250	34.88762	35.01586	34.99032	35.09156	35.14510	35.48727	35.94744	36.52477	36.54666	36.81618	37.68864	37.68524	36.85107	36.31314	35.92974
31.07151	31.06869	31.10431	31.26812	31.27884	31.29714	31.30194	31.36692	31.39981	31.57185	32.22092	32.45022	32.91425	33.05714	33.40397	34.04760	35.17187	35.88504	37.08602	37.60787	38.83570	40.49365	41.22960	41.84126	41.49601	41.32972	40.96589	40.03301	38.18075	36.96032	35.29045	34.78357	34.78043	34.14627	33.83363	33.87035	34.46642	34.93650	35.04317	35.47913	35.70922	36.46210	36.45883	36.42049	35.82355	35.72125	35.72017	35.75798	35.77051	35.90722
31.09101	31.06786	31.10349	31.18879	31.28521	31.30396	31.22398	31.41879	31.53713	31.83087	32.62219	33.07064	33.27203	33.49046	34.13844	35.85745	36.07037	37.64058	38.19398	39.59384	40.59094	41.98276	41.82104	41.54454	41.28209	40.95589	40.03578	38.46231	37.04684	35.30947	34.76917	34.21082	33.78290	33.72575	33.77847	33.90952	33.91640	34.46268	34.90855	35.62117	35.92447	36.12208	36.11884	35.79784	35.66044	35.65725	35.69466	35.70696	35.75415	35.89086
31.93978	31.24465	31.21153	31.20872	31.11133	31.20196	31.29588	31.40543	31.69367	32.71380	33.12161	33.44778	33.67011	35.42605	36.73856	37.95571	38.07007	39.24049	40.37089	41.33628	41.82524	41.60801	41.47377	41.21709	40.95868	40.03537	38.46497	37.48622	35.94527	34.90504	34.46141	34.21247	33.98898	33.94648	33.98139	33.97837	34.30218	34.91099	35.57902	35.86769	35.81176	35.75673	35.68792	35.58562	35.11589	35.11275	35.23676	35.33217	35.68592	35.82264
32.47789	31.99622	31.39089	31.35925	31.44494	31.29788	31.37700	31.55409	32.39042	33.14479	34.13659	34.78416	35.47634	36.96564	38.49733	39.53505	40.11801	41.50742	41.64869	41.82800	41.51407	41.30009	41.16863	39.57080	39.09852	38.10950	37.26190	35.92263	34.90635	34.46378	34.33215	34.32911	34.32607	34.32301	34.33889	35.24772	35.91296	36.25832	36.18967	35.97793	35.78832	35.60418	35.48929	34.83216	34.82902	34.87623	34.98235	35.12858	35.23401	35.69019
32.60485	32.56365	32.14096	31.94802	31.99407	31.90937	32.05559	32.48816	33.33886	34.17471	34.81234	35.47857	37.60070	38.56244	39.60024	41.21429	41.65641	42.01569	41.83078	41.49683	41.15087	40.38390	39.44102	38.37789	36.66762	35.67788	34.99493	34.24082	33.67449	33.71132	33.77223	34.32841	34.82311	35.48902	35.82750	35.86208	35.97943	36.19221	36.13623	36.09138	35.66837	35.43511	34.70784	34.40744	34.40433	34.69849	34.70796	34.73255	35.10593	35.37130
32.59608	32.59319	32.63664	33.15822	33.29582	33.30687	33.52313	34.21529	35.28077	35.85845	36.77799	37.69931	39.30763	39.59605	41.21693	42.11653	42.51298	42.29329	42.04275	41.08366	40.17679	39.18507	38.15211	36.49057	34.70638	34.38237	33.11762	32.66550	32.80050	33.10254	33.70613	34.32621	35.44830	35.66858	35.70688	35.68772	35.71937	35.94441	36.05350	35.83720	35.29678	34.77216	34.28768	34.07572	34.07983	34.31026	34.59158	34.66444	34.76231	34.78618
32.59522	32.63871	33.16029	33.47579	33.93690	34.64149	35.13260	35.53599	35.87173	36.92326	38.19354	39.31010	39.59859	41.20865	42.07101	42.47321	42.12600	41.76682	41.23521	40.13440	39.15415	37.34653	35.72601	34.31644	32.86705	32.27266	32.22979	32.54860	32.91950	33.00928	33.62465	34.22707	35.49942	35.59281	35.58136	35.47871	35.44793	35.69720	35.59578	35.29924	34.77792	34.30267	33.69967	33.43008	33.47656	33.63235	33.79945	33.89739	33.62911	34.10886
32.66094	32.90025	33.31803	33.62184	34.68768	35.13478	35.47441	35.87399	37.39745	38.26050	39.18029	40.41996	41.18924	42.15443	42.42627	42.12877	41.68536	41.05467	39.43728	38.42321	36.25462	34.75269	33.08384	32.50140	32.00634	32.10408	32.30754	32.54790	32.92836	33.57272	34.19281	35.00798	35.37963	35.41218	35.38671	35.30165	35.29543	35.26212	35.16074	34.85797	34.33919	33.70531	33.12146	32.70317	32.79121	33.19814	33.60615	33.84450	34.11425	34.28982
33.33634	33.32862	33.45090	33.64225	34.92834	35.46239	35.85369	37.32775	38.29456	39.13352	40.40823	41.18470	42.35727	42.50931	42.11311	41.42937	40.97424	39.33749	38.03416	36.00073	33.58298	32.14945	31.10556	30.97254	31.46039	32.11890	32.41442	32.99983	34.22572	34.82584	35.32440	35.32127	35.30937	35.30621	35.04183	35.05017	35.25509	35.25801	35.04431	34.74062	34.23431	33.34502	32.76418	32.85590	33.01433	33.67297	33.90042	34.63749	34.76458	35.55219
33.58592	33.58302	33.80780	35.05933	35.62186	35.85714	37.33004	38.09367	39.15470	40.21556	41.13194	41.59964	41.86688	41.54565	41.16692	40.67773	38.49860	37.00861	35.27028	33.46365	31.30027	31.06443	30.02244	30.13173	30.96911	31.72868	32.98207	34.17994	35.03254	35.04047	35.03733	35.24766	35.21231	34.86436	34.90489	34.97192	35.03022	35.03417	34.82962	34.29623	34.07673	33.36672	33.37470	32.98360	33.63320	33.85331	34.71944	35.13195	36.01397	37.02670
34.37617	34.37322	35.89857	36.47412	37.35945	37.87398	38.38865	39.21965	40.01475	40.93126	41.11720	40.89923	40.76762	40.42505	39.25932	37.75846	35.91824	33.91494	32.01347	31.02163	30.15681	30.16350	30.23705	30.25660	30.91005	31.80718	33.39613	34.36328	34.59966	34.59661	34.52703	34.52398	34.15264	34.00629	34.03902	34.03596	34.04117	34.04803	33.89013	33.88078	33.64076	33.31700	33.36314	33.52571	33.69001	34.26108	35.11145	36.01647	37.18538	37.61595
35.96075	35.95769	36.47632	37.36821	37.92731	39.22902	39.77196	40.83920	40.93942	40.87906	40.78762	40.35412	39.79596	38.73716	37.45414	35.24938	33.48846	32.01554	30.90854	30.15095	30.22923	30.23477	30.45380	30.87637	31.68645	33.25334	33.56752	33.92084	33.96234	33.95934	33.51858	33.24602	33.05194	32.91003	32.80493	32.79090	32.68501	32.67104	32.96836	32.95743	32.74105	32.80813	33.14249	33.20961	33.47020	34.22879	35.11084	36.10790	37.31443	37.76071
37.69964	37.69643	38.29889	39.01082	39.56316	39.88174	41.06110	40.94203	40.70899	40.27001	39.60344	39.25969	38.25991	37.47113	35.28781	32.96345	31.96162	30.69460	30.00101	30.18496	30.21910	30.43609	31.16083	31.66638	33.02584	33.11990	33.17562	33.11631	33.11339	33.13643	33.13344	32.89297	32.66647	32.29404	32.25238	32.24948	32.02836	32.02553	31.95857	31.96396	32.46761	32.55874	32.62590	32.78158	33.26858	33.77688	34.77788	35.93592	37.31379	37.76007
39.38830	39.35079	39.76010	40.38652	41.09028	41.06362	40.87510	40.65283	40.24291	39.45286	38.63146	37.51680	35.62333	33.93186	32.77597	31.77866	30.83580	30.09021	30.08759	30.22103	30.39271	31.08891	31.32612	32.85179	32.93801	32.93339	32.89249	32.83941	32.54630	32.51651	32.17172	31.42962	31.45231	31.47241	31.48294	31.47373	31.42785	31.30008	31.03230	31.03286	31.16842	31.47585	31.79879	31.93361	33.01339	33.57530	34.64587	35.82026	37.36373	38.42899
40.09950	40.06192	40.87535	41.51271	41.24243	40.60077	40.33189	39.83206	39.38984	38.63397	36.83606	35.03087	33.78527	32.33805	31.54284	30.79290	30.82859	30.82592	30.78968	30.69987	31.20128	31.32814	32.71598	32.71775	32.64642	32.54886	32.47841	31.94958	31.47117	31.12152	30.53859	30.35101	29.78282	29.73536	29.77608	29.91871	30.13000	30.20920	30.33099	30.43641	30.89559	31.19940	31.71424	31.96054	32.40980	33.34887	34.64526	35.75628	37.18725	39.25218
40.49530	40.81730	41.23455	41.04731	40.73991	40.14217	39.70950	38.53585	37.32358	35.32874	34.76339	32.72324	31.61792	31.12885	30.80604	30.83058	30.82787	31.24103	31.80501	32.43089	32.48738	32.44473	32.65876	32.58215	32.01790	31.66932	31.60778	30.66547	30.20244	29.84599	28.53358	28.28804	28.41556	28.65708	29.12242	29.77281	30.10225	30.20079	30.34599	30.50030	30.95742	31.26165	31.81058	32.04786	32.46789	33.34827	34.64465	35.75566	37.18660	39.03312
40.96316	40.83504	40.80407	40.53306	40.10985	39.60526	37.69857	35.90470	35.04152	33.52810	32.54408	31.52191	31.12120	31.02902	30.89594	30.86825	31.24299	31.80701	32.43301	32.50938	32.44688	32.66087	32.58427	32.06480	31.67139	31.53794	30.32326	29.60621	29.29207	28.01654	27.75892	27.72342	28.00295	28.50959	28.87913	29.16553	30.19583	30.34164	30.37891	30.87461	31.01967	31.21626	31.85352	32.04726	32.91401	33.86697	35.00647	36.15308	37.55871	38.96015
40.69948	40.47634	40.25608	39.75397	38.38133	36.43987	35.38298	34.06444	32.80828	32.43989	31.52387	31.11615	31.03102	30.83110	30.93484	30.91390	31.37306	31.76019	32.51152	32.67954	32.68696	32.63124	32.46336	31.92810	31.49729	30.30100	29.64128	28.99459	27.92712	27.19807	27.19564	27.27197	27.48661	28.04938	28.86950	29.15590	30.19357	30.34103	30.66945	30.88388	31.04448	31.26373	31.86894	32.62978	33.57079	34.25553	35.10364	36.34681	37.64541	38.80893
40.27761	39.55175	39.10595	37.84886	36.18949	34.67558	33.47920	32.46868	31.81582	31.08733	30.65094	30.19295	30.25095	30.66718	30.83367	31.30689	31.76218	32.46716	32.68170	32.61777	32.56152	32.39336	31.90347	31.06947	30.30298	29.43103	28.44421	27.79141	27.16866	27.04713	26.96072	27.00212	27.03054	27.51390	28.08499	29.15530	30.12277	30.29489	30.51704	30.85249	31.05541	31.32862	32.30591	32.62918	34.10749	34.66863	35.09026	36.48009	38.26349	38.66299
39.15548	38.85365	37.58119	36.06237	34.85958	33.86180	33.14970	32.15891	30.98285	30.54609	30.17448	29.94603	30.23645	30.60749	31.24310	31.74014	33.02415	32.90764	32.78463	32.56360	32.21647	31.42597	31.00818	30.12568	29.26641	28.26549	27.49450	27.31330	27.21038	27.04509	27.03470	27.06105	27.15751	27.54394	28.08442	29.12734	30.00468	30.31325	30.47789	30.65659	31.07228	31.44333	32.36506	33.20762	34.28392	34.77522	35.18582	36.48816	38.31364	38.37940
38.84470	37.50274	36.06454	34.64083	34.30187	33.30700	32.25721	31.90039	31.03649	30.14436	29.88090	29.94529	30.10913	30.91151	31.62935	32.92627	32.89246	32.78669	32.71667	32.21852	31.33662	30.78855	30.12433	29.22954	28.18802	27.47676	27.31335	27.21214	27.18734	27.20286	27.19152	27.24072	27.54579	27.88301	28.61830	29.28389	30.16388	30.47998	30.65860	31.07433	31.44548	32.26619	32.75478	33.33213	34.28883	34.74440	35.23079	36.17541	37.74398	38.11236
37.40541	36.02468	34.49892	34.30394	33.28187	32.32551	31.94998	31.93798	31.09331	30.22678	29.92740	29.93429	30.09278	31.26576	31.74409	32.12739	32.73685	32.64959	31.99615	31.32034	30.75999	30.11176	29.12824	28.16299	27.40047	27.25902	27.08587	27.18189	27.20461	27.26842	27.65783	27.77594	27.87133	28.58709	29.28586	30.18188	30.67402	31.45561	31.64118	31.63341	32.36787	32.80708	33.33435	33.92019	34.31287	34.60231	35.23016	36.19838	37.34020	37.51102
36.02681	34.66539	34.04100	33.36028	32.86046	32.09279	32.00975	31.17152	30.62710	30.56033	30.32298	30.15720	30.72181	31.68366	32.06860	32.01056	31.95408	31.56324	31.14294	30.46867	29.55457	28.25417	27.83516	27.17912	27.16561	27.03152	26.92414	27.00987	27.27140	27.69172	28.01568	28.30230	28.50582	29.45504	30.34210	30.82966	31.45765	31.87204	32.60894	33.70242	34.19431	34.14815	34.07505	34.21466	34.40472	34.60169	34.87212	35.49360	36.91296	37.33632
34.66742	34.17518	33.44804	32.93883	32.47122	32.16036	31.61702	31.22700	31.01026	30.74519	30.71291	30.72368	31.68569	31.64829	31.97097	31.91458	31.53380	30.86463	29.92195	29.03421	27.94432	27.59499	26.98116	26.97883	26.99513	26.54063	26.56691	26.79202	27.31190	28.01755	28.46701	28.50766	29.37383	30.12222	30.34148	30.82904	31.52295	32.35080	33.44141	34.46939	34.48807	34.93340	34.87216	34.63964	34.47012	34.67624	34.90765	35.39856	36.35909	36.90829
32.97902	32.59030	32.54882	32.59475	32.38786	32.10077	31.91213	31.69485	31.24472	31.21249	31.19274	31.67642	31.65033	31.59225	31.51804	31.32475	30.43161	29.92382	29.02492	27.93527	27.60358	27.00175	26.52280	26.47276	26.49507	26.39305	26.56633	26.79144	27.89271	28.38266	28.51914	29.38538	29.72987	30.23622	30.41756	30.69275	31.58039	32.54135	33.44076	34.69788	35.48577	35.50919	35.43601	35.28424	35.20667	35.07249	34.86834	34.95316	35.89172	36.35533
32.59219	32.58944	32.35442	32.30732	32.28137	32.26725	32.06970	31.98852	31.94406	31.87315	31.65678	31.48235	31.41021	31.34378	31.32669	30.43359	29.76370	28.99325	27.83090	27.21525	26.79093	26.53123	26.10017	26.11170	26.39143	26.51822	26.60724	27.18687	27.99902	28.40445	28.87774	29.51067	29.84388	30.41951	30.53889	31.29675	32.11834	32.74818	33.55479	35.39556	35.58030	35.95985	35.87812	35.43235	35.22369	35.06887	34.86772	34.75719	35.01067	35.86377
32.66344	32.64308	32.62126	32.42655	32.38930	32.37722	32.48587	32.47121	32.45016	32.35640	31.90545	31.41212	31.33158	31.12930	30.09287	29.40725	28.42782	27.76909	27.18480	26.59277	26.19731	26.10179	26.11333	26.13617	26.30898	26.57535	26.89039	27.23868	27.81824	28.11581	28.89253	29.53615	30.36374	30.50509	31.15833	31.60418	32.49435	32.78713	34.06157	35.39488	36.01525	36.00808	35.95613	35.43892	35.18901	34.57335	34.08748	34.23170	34.80217	35.85400
32.89401	32.83841	32.83554	33.18919	33.07198	32.95837	32.94686	32.66526	32.36793	32.27356	31.89580	31.33512	31.08304	29.96897	29.04123	28.36232	27.65308	26.91208	26.65881	26.24884	26.13579	26.12070	26.13780	26.22921	26.33550	26.72113	26.99919	27.35517	27.83387	28.59909	29.33498	30.26338	30.36312	30.82714	31.18214	31.68430	32.43035	33.59715	34.51429	35.61274	36.10834	36.00739	35.98288	35.47314	35.18835	34.73271	34.59002	34.64431	35.50488	35.86794
33.43597	33.21701	33.19131	33.55434	33.46899	33.39376	32.98657	32.73782	32.43932	32.20414	31.79870	31.08492	29.99636	29.05758	28.37864	27.66944	26.93221	26.71097	26.52460	26.39438	26.29654	26.23777	26.23556	26.59036	26.64843	26.87153	27.35697	27.83560	28.60089	29.22513	29.70641	30.29479	30.36199	30.89039	31.33740	31.68366	32.55259	33.67150	34.52298	35.30268	35.70973	36.00513	35.91024	35.66870	35.01498	35.01203	34.97662	35.17416	35.30542	35.67123
33.27897	33.22531	33.20391	33.18921	33.40377	33.36408	32.91217	32.75931	32.43849	31.90733	31.16759	30.26951	29.71075	28.69911	27.73738	27.28090	26.71259	26.57284	26.57061	26.56827	26.84361	26.87161	26.86935	26.84541	26.90346	27.35625	27.63616	28.15050	29.26291	29.63903	30.38215	30.37961	30.89243	31.33938	31.63469	32.01232	33.10520	33.67085	34.56209	35.33667	35.74882	36.00445	35.90956	35.69810	34.91592	34.79958	34.81102	34.95013	35.04363	35.15415
33.20872	33.20594	32.83002	32.83585	32.99927	32.87025	32.84731	32.56393	31.91990	31.20016	30.64012	30.04181	29.07961	27.89679	27.39674	26.90289	26.72954	26.70674	26.99049	26.89609	27.17531	27.17187	26.98092	26.86646	26.91157	27.35565	27.78655	28.41544	29.65833	30.43098	30.66294	31.08007	31.63359	31.97567	32.01444	33.05774	33.41883	33.91248	34.50018	35.30133	35.73035	35.97122	36.40536	36.07537	35.48497	34.73606	34.28364	33.23335	33.37272	33.47624
33.09377	33.06738	32.79213	32.71091	32.67221	32.81722	32.56585	32.07144	31.46440	30.76365	30.04360	29.20290	28.28880	27.58548	27.37943	27.16831	27.08461	27.05767	27.00938	26.98810	26.95870	26.91499	26.74076	26.12565	26.23758	26.89026	27.54157	28.56767	30.08632	30.68466	31.10595	32.07780	32.08952	32.61513	33.05992	33.14484	33.42752	33.79354	33.87560	34.18071	35.09463	35.72533	36.10369	36.05424	35.51264	34.28589	33.40071	33.15549	32.99957	33.08053
32.99366	32.96992	32.71279	32.46057	32.40689	32.46046	32.07331	31.46576	30.74965	30.18126	29.19642	28.65516	27.59400	27.39769	27.17303	27.16664	27.08395	27.07449	27.05475	26.07456	26.00161	25.89865	25.87639	25.87628	26.05648	26.28062	27.03234	28.54310	30.08568	31.06487	32.11903	32.50272	33.09617	33.17741	33.19282	33.18997	33.52554	33.80521	33.85219	34.09477	34.32346	34.78451	35.64708	35.64411	35.12993	33.55489	33.15777	32.97795	32.93694	32.69683
32.93933	32.79985	32.42484	32.00242	31.94816	31.24786	30.93024	30.21463	30.15756	29.19826	28.65356	27.59562	27.03357	26.93327	26.91213	26.89098	26.88863	26.87837	26.80739	26.17215	26.04053	26.01268	26.01052	26.05446	26.13221	26.85937	27.68980	28.37283	29.27861	31.16467	32.15067	32.87440	33.21310	33.29065	33.38137	33.65461	33.86177	34.32949	34.25167	34.34883	34.72543	34.99609	35.11332	35.11040	33.90915	33.68308	33.17319	33.15429	32.93634	32.68494
32.70681	32.37300	31.97344	31.41862	31.00832	30.80532	30.15519	29.61826	28.85292	27.74834	27.28365	26.61931	26.61710	26.84604	26.91148	26.89033	26.88798	26.91623	26.89982	26.73127	26.21271	26.21043	26.60899	26.60677	26.90414	27.41355	27.74076	28.37222	29.17971	30.32095	31.65826	32.87372	33.72323	34.05077	34.11539	34.11248	34.42521	34.62060	34.80748	34.72763	34.99845	34.95433	34.95142	34.06136	33.68688	33.36200	33.23052	33.16088	32.94294	32.69012
32.11641	31.96964	30.89763	30.88065	29.96388	29.71506	28.80379	28.03516	26.71009	26.50632	26.50730	26.61865	26.64043	26.83470	26.86953	26.88968	26.92391	26.90141	26.73358	26.76187	27.10323	27.13669	27.25790	27.28773	27.39878	27.54286	28.05639	28.63098	29.17910	30.30676	31.62529	33.08018	33.42083	33.71965	34.04729	34.10181	34.62275	34.94035	35.12658	35.05629	34.93860	34.93187	34.01257	33.34163	33.35632	33.28655	33.22992	33.17486	32.98085	32.77719
31.37548	30.61048	29.49379	29.03859	28.35281	28.14982	26.97000	26.64559	25.95754	26.02267	26.52225	26.64465	26.86206	26.91239	26.89887	26.89663	26.78738	26.44106	26.80404	27.15896	27.16472	27.45157	27.42301	27.62898	27.62659	27.92926	28.37040	28.56647	29.24714	30.30613	31.62463	33.07949	33.13584	33.31992	33.32048	33.45166	34.28820	34.44479	34.66148	34.63931	34.34116	33.03724	32.68048	32.67779	32.72406	32.75014	33.17815	32.98298	32.93882	32.79777
30.29939	29.35347	28.63620	28.17016	27.32125	26.59263	25.79475	25.44792	25.44878	25.95475	26.17330	26.74367	26.92989	26.90043	26.89821	26.81125	26.80893	26.82808	27.11374	27.16632	27.60831	28.22124	28.34354	28.28800	28.28555	28.39189	28.47257	28.56905	29.17482	30.24083	31.28233	32.08112	33.07610	33.13602	33.26257	33.26488	33.63513	34.10547	34.17600	34.12100	33.04151	32.68255	32.19030	32.17389	32.09617	32.09560	32.50541	32.51798	32.69482	32.70454
28.94452	28.21537	27.41471	26.67165	26.03734	24.98871	24.74177	24.81986	24.87137	25.43328	25.87132	26.01847	26.58878	26.61563	26.64322	26.75452	26.75549	26.78018	26.87638	27.14432	27.80917	28.33883	28.39447	28.41770	28.41916	28.48359	28.59057	28.92620	29.17421	30.16993	31.28168	31.68459	32.44336	33.12794	33.20786	33.24411	33.48960	33.65719	33.87122	33.04359	32.68679	31.82598	31.80755	31.85718	31.89468	31.98660	32.10152	32.15392	32.16443	32.74444
27.32535	26.94211	26.06797	25.47515	24.97996	24.82423	24.76825	24.82190	24.87074	25.20398	25.56841	25.66920	25.89273	25.89047	25.89122	25.96720	25.99535	26.00718	26.53603	26.87348	27.20455	27.88009	28.40759	28.48424	28.48529	28.64178	28.86621	29.04054	29.77572	30.32090	31.21076	31.55785	32.24479	33.06234	33.24629	33.17255	33.44229	33.43955	32.49294	31.97582	31.56973	31.55901	31.57620	31.76655	31.85384	31.91821	32.03558	32.12983	32.20639	32.69433
26.96976	25.83055	25.51252	24.98136	24.90049	24.77469	24.68400	24.76560	24.85621	25.15137	25.67294	25.66856	25.63605	25.43988	25.33896	25.16239	25.21117	25.34849	25.95663	26.23957	26.51747	27.26606	27.94437	28.56763	28.86471	29.24162	29.29453	29.53718	29.97649	30.31779	30.79499	31.52268	32.14632	32.94950	33.20000	33.13797	33.02168	32.39474	31.87670	31.52916	31.55371	31.52389	31.51022	31.57303	31.76322	31.63227	31.68353	32.07520	32.38577	32.57519
25.84655	25.80745	25.51184	25.39499	24.89747	24.88754	24.59429	24.26106	24.31217	24.79851	25.68318	25.68107	25.69233	25.52474	25.45361	25.35269	25.32449	25.39309	25.64394	25.86727	26.24684	26.61362	27.38013	28.59658	29.21479	29.54857	29.59017	29.76483	30.01942	30.31716	30.79188	31.99585	32.14566	32.93073	32.86887	32.65673	32.45346	32.35526	31.42549	31.42293	31.52598	30.99551	31.30362	31.46043	31.50436	31.59024	31.65486	31.82622	32.43472	32.54956
25.80374	25.61081	25.41418	25.34094	25.07935	24.83917	24.16319	23.71863	23.80875	24.28267	24.85599	25.68043	25.67834	25.66070	25.65861	26.10336	26.14303	26.09813	25.86889	25.92399	26.33890	27.17535	27.37953	28.42823	29.21517	29.42017	29.60884	29.76419	30.03794	30.58312	31.67076	32.04945	32.62485	32.73204	32.64514	32.58644	32.40350	32.03857	31.42486	31.37607	30.95421	30.95917	30.95665	31.30810	31.39787	31.35303	31.48406	31.84229	32.29726	32.64877
25.80304	25.57493	25.40443	25.19040	24.87915	24.24648	23.70981	23.19269	23.41149	23.80622	24.27996	24.85334	25.64893	25.66007	25.76420	26.16498	26.19233	26.61577	26.64590	26.64363	27.43428	27.44447	27.98490	28.42760	28.48786	29.32024	29.48149	29.84116	30.11972	31.49397	31.71591	32.36346	32.76313	32.67589	32.61775	32.43200	32.04052	31.41421	31.37799	30.95612	30.43654	30.57339	31.06106	31.16273	31.35497	31.48603	31.56097	31.94239	32.42625	33.24899
25.94624	25.87422	25.59218	25.43148	25.29209	24.43844	24.22167	23.85560	23.83321	23.99658	24.25234	24.80921	25.05512	25.77018	25.83837	26.19394	26.61729	26.75998	27.33949	27.92476	28.19252	28.53651	28.60244	28.46252	28.45476	28.55132	29.48085	30.08614	31.43460	31.68588	32.33519	32.76510	33.16794	33.14422	32.62817	32.16011	31.45556	31.38006	30.52879	30.50414	30.50168	30.64267	31.21828	31.46392	31.72233	31.86259	31.94451	32.42826	33.15240	33.70885
26.04650	26.03947	26.03025	26.10656	26.14224	25.48238	24.59032	24.54562	24.43073	24.40842	24.64110	25.02282	25.77176	26.07321	26.24494	27.02187	27.34158	27.33939	27.92362	28.12756	28.38876	28.45701	28.31088	28.20155	28.20493	28.51207	29.57961	31.39677	31.64810	31.68927	31.73860	32.14780	32.66478	32.66199	32.20309	31.49836	31.42485	31.35810	30.59785	30.50354	30.51692	31.22019	31.67949	31.76553	32.11751	32.19985	32.84480	33.19913	33.67768	34.38705
26.57909	26.50342	26.42739	26.98047	26.56855	26.15995	26.14223	26.07439	26.23277	26.16050	25.78407	25.55910	25.73743	25.78584	26.17918	27.20436	27.40089	28.22964	28.51548	28.34888	28.33716	27.70519	27.77366	28.00431	28.19054	28.99948	30.43258	31.04644	31.04396	31.42071	31.48699	31.54988	31.56314	31.43968	31.17549	31.14756	31.32053	31.31802	30.60358	30.59481	31.11764	31.58473	31.63585	31.81036	32.20180	32.84682	33.64480	33.77731	34.32253	35.02106
27.03289	26.97834	27.30209	27.38615	27.24955	26.54997	26.38625	26.22964	26.03575	25.61974	25.54715	25.39340	25.48932	25.64779	25.78315	26.11831	26.99552	27.07814	27.90126	27.89885	27.32627	26.83707	27.33979	27.90177	28.38459	29.52401	30.30986	30.87152	30.86904	30.76135	31.27105	31.26852	30.98708	30.53700	30.44085	30.66319	30.85875	30.87064	30.86800	30.88136	31.02971	31.33375	31.50509	31.76231	32.56146	33.32598	33.58570	34.15134	34.90702	35.26062
28.00677	27.95215	27.85483	28.26016	27.36041	26.48847	26.30784	26.02741	25.65448	25.24484	24.95001	24.39000	23.52059	23.71548	24.12809	25.36734	25.86716	26.67502	26.66707	25.62313	25.69303	25.77051	26.59376	27.19049	28.06283	28.38824	29.40301	30.18434	30.14330	30.13696	30.13439	29.56187	29.56464	29.36586	29.37851	29.99791	30.56497	30.70607	30.71142	30.70897	30.70431	30.86465	31.34873	31.56880	31.79694	33.05759	33.36039	34.09224	34.75133	35.11618
29.22544	29.16681	29.04000	28.07471	27.05521	26.05415	25.81822	25.38192	24.99571	24.49200	23.93228	22.57803	21.91972	22.07349	22.23993	23.69556	24.54868	24.50118	24.34903	24.26312	24.21813	24.45519	24.95794	25.85077	27.09428	27.98866	28.26988	29.31889	29.31655	29.26803	29.26553	29.34846	29.33030	29.01967	29.08212	29.34253	29.48375	29.47216	29.57170	29.83447	29.85223	29.67464	29.63273	30.06976	31.20978	31.95726	33.11715	34.06932	34.56092	35.02770
29.41830	29.13933	28.86499	27.76467	26.38955	25.44543	23.95403	23.42758	22.54181	21.35679	19.65024	18.61180	18.58056	18.81355	20.39827	21.50091	22.34650	22.88241	23.24010	23.33839	23.17884	23.49310	23.89895	24.37426	24.98155	25.30884	26.31472	27.68897	28.88856	28.89858	29.01592	29.01361	29.03365	29.09905	29.21520	29.44336	29.43649	29.43416	29.27175	29.16733	28.99120	29.14267	29.28130	30.18047	31.23553	32.01945	32.59066	33.70181	34.56031	35.04086
29.44916	29.10800	28.30854	26.99263	25.26465	23.50975	21.12309	19.46384	17.13301	14.52804	12.63564	10.90252	11.04909	12.35713	14.58497	16.36556	18.31621	19.52649	19.92611	20.25721	21.38959	21.78317	21.96198	21.44980	21.78065	22.30987	24.37843	26.18367	27.48561	28.58558	28.76592	29.01301	29.13835	29.26193	29.44526	29.43824	29.43590	29.27181	29.06629	28.83165	29.07424	29.22823	29.47603	30.66053	31.30326	32.11330	33.14575	34.21337	34.71729	34.68567
29.22934	28.79637	27.88042	25.50602	23.49714	21.00601	17.38471	13.77436	9.721375	5.712144	3.185029	3.202829	3.710485	4.790658	6.613015	8.676188	10.81553	12.12746	13.08364	13.61383	13.62275	14.12335	14.29871	14.80635	15.85776	17.87177	20.10602	23.39680	25.70333	27.17763	28.58254	28.77906	29.01010	29.13528	29.41939	29.43764	29.41775	29.06818	28.83335	28.59064	29.07439	29.37514	29.83118	30.90680	31.34759	33.17796	34.23986	34.76898	34.75264	34.61430
28.81219	28.51508	26.54462	24.61490	21.56974	17.38571	13.77515	8.464346	3.927305	1.652892	1.550106	1.550608	1.804547	1.866159	2.344295	2.675558	3.028841	3.513060	3.704218	3.975264	4.334636	4.373326	4.497145	5.131390	6.250284	8.652963	11.72795	15.45457	18.98184	20.25424	21.29739	22.70615	24.37323	28.15033	29.12121	29.46028	29.10865	28.83522	28.67363	28.79779	29.19057	29.71658	30.36723	30.93155	32.26143	33.88769	34.64627	34.77219	34.76564	34.44083
28.72656	28.20822	25.62007	22.94567	19.04845	14.27219	8.465041	3.927553	1.650462	1.290275	1.234895	1.237317	1.181012	1.180910	1.282877	1.282774	1.282663	1.362303	1.362193	1.411509	1.412236	1.417366	1.593279	1.824463	2.420071	3.209314	4.558832	5.889891	8.171361	10.45303	13.53250	17.79449	22.72985	24.37607	29.12596	29.13831	29.15266	28.90514	29.02909	29.19228	29.61962	29.93368	30.92145	31.97109	33.08621	34.26456	34.64565	34.64278	34.49321	34.55652
28.55591	26.78486	24.56602	21.59819	16.94719	11.52360	6.235805	2.407104	1.290345	1.214442	1.190652	1.168452	1.090365	1.090902	1.127119	1.127029	1.126932	1.172068	1.172816	1.172715	1.195862	1.212265	1.251390	1.287142	1.368503	1.688983	2.077602	3.253695	5.757639	8.757938	11.00231	14.51457	21.06569	24.42511	29.18722	29.45774	29.41472	29.31677	29.43474	29.57738	29.87472	30.90772	31.97295	33.08624	34.14810	34.23845	34.37464	34.44470	34.49416	34.53698
27.55605	26.47727	23.23011	19.59771	15.01503	9.140724	3.959892	1.622091	1.214508	1.186102	1.135893	1.086324	1.077817	1.055307	1.017342	1.034622	1.056628	1.112609	1.116723	1.116628	1.137048	1.153142	1.191951	1.203526	1.220237	1.449268	1.861555	2.468909	4.224273	6.954976	11.05659	14.51431	21.12714	27.82496	29.29144	29.41642	29.42112	29.44536	29.53929	30.34214	31.55294	32.41639	32.93579	33.87846	34.14961	34.23783	34.40233	34.47232	34.49463	34.53639
26.53734	25.83664	22.56310	18.50581	12.73024	7.150896	2.629875	1.273017	1.186797	1.135962	1.082181	1.074723	1.050958	1.012985	1.015426	1.015346	1.054711	1.064408	1.100919	1.116601	1.116514	1.136924	1.168266	1.195613	1.232608	1.461426	1.944732	2.599163	4.352311	7.049243	11.25807	16.13911	22.33792	28.33451	29.41539	29.41583	29.41355	30.22996	30.66373	31.17389	31.54269	32.41578	32.93519	33.96508	34.42047	34.90789	34.88989	34.55605	34.53999	34.70149
26.18192	24.11731	20.61457	15.74074	9.887510	4.212728	1.630032	1.186869	1.069910	1.049298	1.049207	0.986287	1.013046	1.012959	1.014771	1.015321	1.055315	1.058070	1.060299	1.066092	1.092826	1.116393	1.149313	1.171930	1.267354	1.556802	2.090752	2.962650	5.008714	8.071127	12.08558	17.43845	24.21252	29.43762	30.00816	30.22500	30.48418	30.41784	30.48946	30.66077	31.27179	31.69653	32.74173	33.96446	34.95885	35.24567	35.36362	35.36071	34.98110	34.92870
25.33515	23.25727	19.20157	13.71713	7.917894	2.963221	1.298849	1.071024	1.065144	1.049271	1.025498	0.985002	0.986185	1.001885	1.003698	1.015926	1.015840	1.017021	1.024724	1.039568	1.065984	1.089862	1.092720	1.120584	1.320494	1.680129	2.332309	3.806610	6.218589	9.462231	14.18338	20.06055	27.00278	30.03041	30.22690	30.66615	30.37276	30.34967	30.41466	30.18888	30.22107	30.48064	31.84503	33.09551	34.91227	35.36570	35.90502	35.90205	35.40051	35.29520
24.03837	21.72356	17.47145	12.15896	6.374801	2.087277	1.264280	1.067838	1.064588	1.049244	0.984424	0.984977	0.985110	0.986076	0.987891	0.996437	0.996353	0.996485	1.018389	1.030496	1.037351	1.039786	1.108246	1.164270	1.434162	1.906754	2.904296	4.633944	7.625262	11.46064	16.81523	23.49564	29.55551	30.22861	30.62493	30.57545	30.53160	30.34906	30.06009	29.23970	28.94199	30.10800	30.66457	32.26760	33.81221	35.33527	35.87374	35.77609	35.26456	35.18628
22.14041	19.99464	14.93725	9.330323	4.092158	1.464925	1.265818	1.073802	1.067922	1.023631	0.988812	0.988734	0.988658	0.988574	0.990178	0.996413	0.996539	0.997932	1.003739	1.020054	1.022498	1.040486	1.087596	1.279740	1.668902	2.310500	3.811682	5.890288	9.129404	13.94208	20.05186	26.80708	30.20604	30.64686	30.52806	30.52549	30.45763	29.98844	28.18440	28.43671	28.73118	29.51608	30.63444	32.16530	33.75433	35.07162	35.47728	35.44095	35.13260	34.78841
20.14166	17.62572	12.51529	6.846635	2.243689	1.272189	1.152806	1.102185	1.075249	1.016222	0.997192	0.997115	0.997038	0.996954	1.001613	1.000382	1.000298	1.022705	1.022629	1.032009	1.057359	1.070304	1.187185	1.477392	2.090821	3.221073	5.289122	7.821969	11.59747	16.92314	23.12858	29.20306	30.41144	30.51225	30.47330	30.41004	29.81622	28.09678	27.98165	28.43678	28.73064	29.54734	30.80760	32.16472	33.74031	34.97979	35.08558	35.13465	35.01882	34.33012
18.47530	15.39852	9.934798	4.028382	1.486745	1.172333	1.118211	1.091282	1.081838	1.023341	1.033234	1.033155	1.038332	1.029613	1.031115	1.067415	1.071533	1.071454	1.073058	1.107646	1.107569	1.187240	1.477460	1.915852	2.823786	4.328878	7.050672	10.59024	15.75536	22.33232	28.15000	29.11252	29.73085	30.26746	30.29883	29.78791	28.05376	27.67661	27.98111	28.34484	29.28272	30.29800	31.24523	32.47555	34.19534	35.05874	35.24507	35.22340	35.13136	34.36783
16.78473	13.23004	6.916914	2.394005	1.416157	1.327181	1.219700	1.154871	1.128988	1.145506	1.152447	1.125521	1.132167	1.150367	1.173840	1.268433	1.299229	1.315961	1.343521	1.372843	1.397552	1.581276	1.915935	2.823911	3.803125	5.811645	8.831703	13.62890	19.17421	25.61966	28.40788	28.77595	28.99065	29.11211	29.16906	27.94704	27.66253	27.67606	28.16390	28.43598	29.35803	30.59460	31.91733	33.68794	34.11514	34.97852	35.29312	35.64043	35.63773	35.10035
15.09509	11.00206	5.291917	1.794469	1.686808	1.479673	1.393869	1.398604	1.424893	1.434040	1.462509	1.510255	1.530646	1.580164	1.609081	1.671844	1.800315	1.830041	1.908153	2.073802	2.241002	2.574345	3.050228	3.803291	5.811900	8.787958	11.68435	16.16539	22.01063	27.87515	28.39786	28.69259	28.69387	28.14117	27.85406	27.60985	27.66198	27.93062	28.27846	28.47100	29.35481	30.60426	31.91674	33.84253	34.55350	34.88533	35.21232	35.57084	35.63710	34.88323
13.53892	9.031127	3.882569	1.843186	1.845770	1.825783	1.841202	1.812210	1.855148	1.865741	1.897334	2.055431	2.127212	2.148283	2.210895	2.388371	2.592750	2.819187	2.964181	3.334130	3.898652	4.406492	5.107030	6.622430	8.802547	11.68490	16.16632	22.01179	27.16748	28.44052	28.48201	28.47982	28.09832	27.81841	27.21719	27.29037	27.81396	28.06841	28.42570	29.08554	29.71359	30.61114	32.57714	33.87059	34.42923	34.47305	34.85206	34.85943	34.76820	34.69580
11.97931	7.632973	3.124281	2.021173	1.931692	1.971676	2.099983	2.144610	2.273485	2.292671	2.319613	2.553133	2.592054	3.002143	3.001945	3.201880	3.360428	3.854629	4.007603	4.535989	5.341570	6.390010	7.798902	9.790587	13.04544	16.83107	22.29305	27.16894	28.62078	28.51974	28.51161	28.10753	27.67962	27.21458	27.02966	27.15693	27.41002	28.05286	28.70757	29.66141	30.55079	31.89366	32.98324	33.92712	34.40753	34.43618	34.52951	34.53691	34.58884	34.06612
10.96082	6.320072	2.589887	2.118460	2.119259	2.153769	2.237674	2.356799	2.523696	2.710198	2.986221	3.305647	3.403148	3.814746	3.891554	4.050070	4.260250	4.378484	5.014155	5.510562	6.954916	8.295962	10.28451	13.70793	17.87364	23.53240	28.09045	28.54210	28.52391	28.50776	28.21187	27.77107	27.40288	27.02437	27.13620	27.21126	27.56344	28.16908	29.19227	30.41221	31.75059	32.98168	33.92900	34.45633	34.43810	34.55680	34.52123	34.58993	33.95910	34.07447
10.10911	5.412764	2.582916	2.168317	2.153881	2.237775	2.356901	2.590134	2.866078	3.144229	3.523615	3.856375	3.934892	3.956231	4.031142	4.222651	4.314593	4.908252	5.414200	6.837875	8.532001	10.93402	14.43056	19.00328	24.72927	28.02063	28.14812	28.15912	28.22973	28.22758	28.20610	27.74222	27.17427	27.26638	27.29475	27.44750	28.08364	28.60090	29.59821	31.09066	32.81843	33.91258	34.45824	34.60082	34.58776	34.55617	34.52296	34.23086	34.05407	34.10603
10.12646	4.953442	2.615420	2.226627	2.233115	2.336832	2.590245	2.863496	3.144371	3.520024	3.852777	3.897320	3.954978	4.026077	4.196773	4.330005	4.517459	4.951574	6.186944	8.145158	10.62268	14.26075	18.87908	23.80322	26.34261	27.91004	28.04893	28.08351	28.15639	28.15199	27.74291	27.56377	27.50544	27.57635	27.53179	27.68452	28.08309	28.84658	30.45205	31.16709	32.79950	33.97296	34.40546	34.58211	34.57928	34.55789	34.30471	34.27334	34.10818	33.69596
9.759309	4.537541	2.473077	2.512108	2.498651	2.577331	2.839939	3.132431	3.384122	3.811641	3.892884	3.924060	4.043657	4.182766	4.330210	4.517698	4.846117	5.775545	6.854844	8.560816	11.51761	15.04692	19.86722	23.73219	24.73330	26.39409	26.71500	27.09527	27.93242	27.91243	27.54861	27.45411	27.49253	27.50466	27.53122	27.68397	27.88459	28.80204	30.29422	31.11245	32.71121	33.95167	34.09492	34.39357	34.55980	34.39584	34.27549	34.11010	33.94811	33.97478
8.408479	4.256409	2.531223	2.560591	2.594671	2.840065	2.998373	3.371673	3.811818	3.888894	3.960546	4.032897	4.120275	4.403323	4.620049	4.988439	5.787813	6.855155	8.561288	11.30892	14.70505	18.52914	20.10193	22.32842	23.85407	24.79566	26.41560	27.09468	27.48193	27.60293	27.53754	27.46689	27.35438	27.39777	27.55934	27.69873	27.88404	28.69828	30.29117	31.04971	32.31216	33.40285	33.97638	34.09521	34.38134	34.23015	33.43863	33.85785	33.85601	33.94483
6.668561	3.615998	2.507759	2.585329	2.642327	2.948092	3.213951	3.571863	3.894921	3.998801	4.015726	4.120461	4.403556	4.881679	5.335073	6.232277	7.891753	9.537553	12.51409	15.79893	18.33817	19.74374	20.44838	21.27343	22.45540	23.91652	25.81828	27.09409	27.48133	27.60233	27.60006	27.50577	27.39944	27.23318	27.28934	27.68770	28.24932	29.68278	30.52681	30.92194	32.18791	32.52496	33.47171	33.98998	34.04361	33.37577	33.39079	33.79532	33.90576	34.52612
5.509244	3.093043	2.544474	2.605247	2.694256	2.955172	3.572023	3.727804	3.912483	4.021617	4.229541	4.473200	4.954516	5.584580	6.866052	8.628908	10.99188	14.07719	16.74811	18.33911	19.35855	20.23913	20.51337	20.76064	21.54637	23.75663	25.81771	27.09350	27.60442	27.77720	27.59948	27.55401	27.52042	27.57712	27.59173	28.17047	29.34077	29.57613	30.08781	30.49503	31.03520	32.16772	32.59285	33.27512	33.37758	33.37241	33.56908	33.65074	33.99227	34.34462
4.242519	2.680153	2.642752	2.694372	2.873727	3.288664	3.735466	3.891911	4.149110	4.301642	4.473403	4.948636	5.584868	6.866349	8.762384	11.20069	14.18365	16.82118	18.35552	19.35954	20.70731	20.31254	20.60626	20.82062	21.59914	23.75612	26.01021	27.54598	27.94414	27.94205	27.77433	27.55343	27.54123	27.56325	27.62978	28.44825	29.29208	29.34920	29.70470	30.14860	30.45613	31.09473	32.00863	32.69235	33.32122	33.57094	33.65284	33.86224	33.86993	34.15557
3.599670	2.750276	2.806600	2.902432	3.303958	3.552502	3.892082	4.195104	4.413888	4.631179	5.098769	5.804433	7.224861	8.537165	11.19655	14.19990	17.52551	19.54848	21.66710	21.72612	20.71655	20.31539	20.11401	20.82016	22.12737	24.80982	26.70844	27.69353	27.92400	27.92192	27.76125	27.53209	27.59169	27.59706	27.61257	28.40656	29.08746	29.22748	29.41053	29.88864	30.33455	30.77576	31.88538	32.64940	33.31786	33.44284	33.75035	33.76096	33.86889	33.95896
3.360017	2.808033	2.875706	3.264627	3.591978	3.981362	4.362101	4.821435	4.957873	5.327167	6.044109	7.274220	8.537607	11.19705	14.20058	17.62896	19.62584	21.66820	22.05673	21.66516	20.75849	19.81385	20.08314	20.71344	22.83158	24.80928	26.70786	27.69292	27.79577	27.66749	27.71851	27.41253	27.50581	27.59649	27.61201	28.57584	28.81052	29.26073	29.46385	29.64932	30.33398	30.71963	31.37202	31.76674	32.42207	32.96946	33.56793	33.59706	33.65956	33.74773
3.413941	2.919507	2.988433	3.330230	4.009290	4.425130	4.946265	5.444872	5.913922	7.056124	8.068169	9.349875	12.10148	15.46742	18.78524	20.00225	21.76576	22.06248	22.05620	21.66463	20.15002	19.84362	20.13510	20.95962	23.08005	24.75385	26.65239	27.59193	27.66895	27.60553	27.54021	27.28133	27.09415	27.07934	27.65147	28.57526	28.98490	29.42422	29.55334	30.11914	30.68243	31.26717	31.31589	31.60993	31.85937	32.04151	32.88647	33.56460	33.62876	32.84534
3.557592	3.508410	3.619112	4.074819	4.582544	5.108251	5.847168	6.667372	7.877642	9.328349	11.90116	15.29097	19.45045	21.11983	21.46071	22.35380	23.18877	22.17563	22.06070	20.90893	19.89085	20.02838	20.19169	21.06151	23.23396	25.17362	26.96025	27.45503	27.77810	27.60100	27.47929	26.87252	26.18949	26.74237	27.13438	28.55975	29.33795	29.55514	30.11474	30.30025	31.41827	31.64657	31.69604	31.82909	31.70766	31.70538	32.44471	32.92195	32.84740	32.47218
4.515132	4.265370	4.426566	5.259834	6.243653	7.293348	8.164476	9.752674	12.20977	15.69883	19.74052	21.90274	21.83361	22.88639	24.66865	24.51263	23.37173	23.10346	22.17344	20.92685	19.94938	20.11478	20.64444	21.93795	23.81046	25.49161	26.77937	27.34649	27.55566	27.45963	26.85356	25.84072	25.73527	26.22262	26.91780	28.60646	29.33738	29.64294	30.01924	30.44192	31.65807	31.72571	31.83077	31.69711	31.65321	31.84047	32.37299	32.51369	32.47421	32.47161
7.177260	7.176824	8.124590	9.851892	12.16900	14.66477	17.15025	19.57770	21.45599	22.76718	23.54062	24.83785	26.30289	26.23581	24.98888	24.48056	23.65567	23.28640	22.19140	20.93215	19.94892	20.12198	20.94498	22.05434	23.70498	26.00004	26.54574	26.71262	26.80955	26.85518	25.81411	25.34531	25.67034	26.22209	26.91725	27.97938	29.06644	29.52922	29.91913	30.39616	31.12694	31.47400	31.62391	31.59022	31.58064	31.80041	31.83757	31.30552	32.04372	32.47104
17.49538	17.49418	18.84511	19.39238	20.63392	21.25596	22.49601	24.90954	27.44087	28.96723	28.63717	27.65346	26.24871	26.14864	25.11867	24.46911	23.95834	23.29508	22.19086	20.88550	19.94845	20.12153	20.94830	22.87377	24.19884	25.98165	26.43348	26.43288	26.51278	25.81565	25.46985	25.50994	26.12958	26.91865	27.36890	28.12171	29.03736	29.42689	29.80063	30.38175	30.97956	30.90430	31.29080	31.45678	31.51571	31.52681	31.16282	31.30015	31.41262	32.34948
19.41207	19.52705	21.97803	24.68797	27.00099	29.50361	30.28173	30.23041	29.61082	28.87523	28.02057	26.88563	26.15015	25.33265	24.50862	24.33376	23.97388	23.31293	21.53500	20.02462	19.96931	20.17135	21.22634	23.02497	24.68209	25.28292	25.98145	26.06114	25.82849	25.50678	25.54667	26.13092	26.95258	27.34152	28.11104	28.77686	29.20205	29.66332	29.80006	30.49416	30.73251	30.97078	31.27684	31.22300	31.20709	31.03127	31.05575	31.15977	31.32283	32.34891
25.71228	25.71579	27.61835	27.66220	28.55991	29.03358	29.31902	29.61249	28.86118	27.98209	26.84574	25.61525	25.33411	24.29540	24.16487	24.05400	23.33955	21.65788	20.59782	19.99186	20.08689	20.26184	21.47965	23.02445	24.43034	24.78095	24.85265	24.97940	25.53460	25.54818	26.09874	27.08630	27.68911	28.11726	28.67972	29.20121	29.65141	29.78958	30.09589	30.49358	30.98685	31.04188	31.28263	31.20905	31.11912	30.94330	30.96614	31.03661	31.14110	31.39885
27.92140	27.68023	27.72566	27.75149	28.41426	28.64929	28.57055	28.18223	27.68351	26.84727	25.59909	24.93125	24.21968	24.13073	24.09315	22.62473	21.69889	20.65494	20.71781	20.09944	20.16994	21.23893	22.62128	23.66889	24.48015	24.60271	24.87611	25.10910	25.62328	25.99183	26.96205	28.05815	28.53849	28.68118	29.02993	29.62461	29.76277	30.09536	30.51384	31.04008	31.32243	31.67106	31.56597	31.22020	31.11854	30.94273	30.46143	30.44802	30.55955	30.61994
29.76750	28.73601	27.92976	27.92776	27.86964	28.27331	28.21371	27.34799	26.88309	25.78942	25.13617	24.37835	23.86317	23.30476	22.66165	22.07397	21.33549	21.03026	20.75894	20.81376	21.20228	22.28469	23.45612	23.61473	24.05227	24.73088	24.87023	25.20416	25.99622	26.72124	27.97753	28.52520	28.75882	29.03139	29.25434	29.58676	29.86280	30.51569	30.60824	30.99424	31.25397	31.62234	31.63865	31.53976	31.13687	30.83890	30.50180	30.48119	30.12827	30.60079
29.65509	29.56121	28.08206	27.82755	27.78559	27.74368	27.35850	26.89061	26.20114	25.66167	25.00426	24.16974	23.86258	23.30417	22.52674	21.93755	21.43681	21.36475	21.30002	21.34121	21.99619	23.15978	23.35235	23.65944	24.07873	24.83275	25.24287	26.20503	26.73902	28.10196	28.44789	28.64266	28.75823	29.03760	29.25377	29.58617	29.80855	30.56866	30.55603	30.90934	31.62426	31.64031	31.60617	31.59653	31.19677	30.87925	30.57507	30.51725	30.57512	30.64692
29.63126	29.56041	28.07782	26.75827	26.51127	25.99530	25.94606	26.03213	25.63947	25.00568	24.63425	24.11324	23.44520	22.77081	22.47683	21.97986	21.62328	21.47747	21.51695	22.16575	23.02697	23.39964	23.45408	24.00754	24.83396	25.24408	26.20986	26.92409	28.10336	28.86733	28.92471	28.67579	28.84133	28.91268	29.13858	29.53593	29.89289	30.51645	30.92571	31.69740	31.66613	31.60783	31.59817	31.44463	31.20001	30.95250	30.55575	30.53788	30.64880	31.02716
29.56173	28.14329	26.76106	26.51248	25.80821	25.33572	25.26465	24.98564	24.95129	24.63566	24.11189	23.44629	22.77211	22.47458	22.44036	21.94242	21.94723	22.07773	22.32681	23.15445	23.96133	24.78992	24.89605	25.32148	25.53759	26.21112	26.87622	28.00744	28.65549	28.93641	29.00505	28.80273	28.84075	28.80211	28.91008	29.52486	30.39589	30.94815	31.71380	31.70952	31.60975	31.59982	31.45821	31.23699	31.24076	30.80737	30.68309	30.69978	30.97007	31.69999
28.77406	28.00030	26.71903	25.86944	25.33710	25.11228	24.65909	24.38475	23.94859	23.61650	23.31011	22.59887	22.39212	22.39690	22.24878	21.98619	22.13554	22.32784	23.20429	23.98775	24.98116	25.68637	25.78666	25.86559	26.00640	26.35568	26.87564	28.07160	28.71779	28.95184	29.00588	28.66021	28.60765	28.67882	28.87188	29.79716	30.61401	31.42891	31.71112	31.67477	31.60461	31.58728	31.35568	31.18943	31.06182	30.73097	30.73827	30.75814	31.71016	32.25021
28.78376	27.33153	26.71832	25.80005	25.33644	24.71657	24.51957	24.07245	23.94797	23.73314	23.30951	22.59830	22.39632	22.15480	21.68605	21.98803	22.14681	22.85540	23.93035	24.95348	25.74048	26.07937	26.18920	26.22233	26.13183	26.28336	26.85902	27.72494	28.20691	28.58822	28.58598	28.22847	28.25590	28.60484	28.91261	29.71514	30.53876	31.62030	31.61776	31.58553	31.56848	31.29863	31.12577	30.94521	31.03903	30.73041	30.73772	31.41513	31.90803	32.25787
28.78298	27.25619	26.69602	25.69563	25.44418	24.92344	24.61502	24.38350	23.99755	23.86057	23.69146	23.05273	22.49073	22.00318	21.97167	22.04319	22.80549	23.21984	24.49236	25.05610	26.22838	26.76366	26.78809	26.32005	26.22641	26.28278	26.66866	27.04343	27.78535	27.86031	27.67798	27.67606	28.25533	28.81369	29.07805	30.25822	31.39807	31.61967	31.57888	31.50729	31.30053	31.09900	30.77919	30.80383	30.29560	30.54398	30.73717	31.62318	32.11608	32.29494
28.61998	27.23282	26.44943	25.63037	25.35077	24.89505	24.61666	24.44910	24.12035	23.96500	23.85799	23.34576	22.59201	22.17362	22.04421	22.14837	23.04207	24.53790	24.87996	25.70971	27.05689	27.50056	27.49862	27.01731	26.46189	26.54536	26.70427	26.77555	27.16395	27.55839	27.59860	27.63284	28.28128	29.07948	30.26000	30.34048	31.34861	31.36729	31.32653	30.95782	30.71219	30.50044	29.81558	29.81294	29.57258	29.17044	29.47486	30.94283	32.15193	32.53621
27.89401	27.11883	25.89034	25.34239	24.89640	24.16762	24.16591	24.22395	24.20605	24.31394	24.27946	23.90757	23.26982	22.84817	22.35446	23.00058	24.45063	24.88109	25.75065	27.13504	27.51735	27.49992	27.49799	27.01670	26.74150	26.54477	26.64150	26.71279	26.80782	27.22072	27.64635	27.91793	28.86118	30.36985	30.49216	31.44271	31.46479	31.48635	31.36416	31.25670	30.70522	30.26267	29.82097	29.54006	29.23763	29.16992	29.34230	30.48197	32.14817	33.84722
27.79594	27.11809	25.88013	24.88799	24.16892	24.17030	23.98190	24.12613	24.39845	24.74926	24.72903	24.82084	24.13713	23.41431	23.49986	24.81161	25.94966	26.24348	26.72808	27.11117	27.43694	27.40676	27.20378	26.86537	26.39912	25.83523	26.00987	26.12383	26.77365	27.14644	27.91928	28.50478	29.99951	30.54943	31.44454	32.03965	32.00431	31.93940	31.92468	31.80711	31.18726	30.55514	29.86817	29.60757	29.38454	29.24014	29.32327	30.36790	32.29084	33.47513
27.13520	26.56064	25.05112	24.65275	24.15876	24.16636	24.12719	24.10976	24.75036	24.73042	24.72840	24.83615	24.79777	24.92271	24.95614	25.75159	26.24469	26.42797	26.71018	27.06544	27.10866	27.11982	26.86664	26.19707	25.39919	24.96185	25.20085	25.93411	26.63278	27.14588	28.28198	29.96826	31.04606	31.96959	32.55532	32.90301	32.99574	32.87934	32.73406	31.78139	31.09723	30.83030	29.90603	29.74933	29.42894	29.39481	29.59977	31.33703	32.49597	33.02150
26.93462	26.32025	25.05044	24.61256	24.10602	24.07941	24.07771	24.00048	24.00162	24.52900	24.56737	24.68384	24.86077	24.99775	25.04127	25.79517	26.24318	26.31893	26.55198	26.54986	26.35501	26.27067	26.23166	25.80669	25.40850	25.01839	25.13451	25.84638	26.53024	28.20071	29.59876	30.93405	31.65552	32.44668	32.67117	32.71706	32.79725	32.73604	32.10793	31.17468	30.86650	30.53277	30.11709	29.37479	29.53638	29.71932	31.39211	32.53815	32.66253	32.94009
27.06037	26.33444	25.04977	24.67187	24.21690	24.01357	23.51402	23.51238	23.28652	23.29733	22.81170	23.00035	23.66982	24.63377	25.09761	25.52120	26.34105	26.42700	26.65292	26.65081	26.49025	26.41516	26.26827	25.84149	25.81518	25.55236	25.75162	26.18200	27.14007	28.44088	29.48135	30.81183	30.75299	31.41157	32.14990	32.14734	32.12916	32.03295	30.93948	30.59904	30.59691	30.15623	29.80142	29.58053	29.65390	31.00174	32.01985	32.59290	32.97829	32.97566
27.37351	26.68710	25.77588	24.95201	24.28261	23.67869	23.51340	22.75561	22.19521	22.22607	22.36798	22.78666	23.11773	23.91622	24.68846	25.51073	26.09467	26.65143	26.73208	26.72997	26.64799	26.53978	26.50570	26.26587	25.97766	26.00359	26.04707	26.16519	27.24998	28.36193	29.24452	29.54694	30.49920	30.44312	30.93022	30.92530	30.39986	30.05367	29.77600	29.98582	30.12298	30.04975	30.01331	30.13087	30.86102	32.16092	32.23077	33.07854	33.00954	33.05471
28.45187	27.37090	26.48203	25.70677	24.73668	23.68428	22.81869	22.27066	22.20389	22.18767	22.33305	22.74170	23.61257	24.04812	24.67389	25.50642	26.08419	26.65081	26.73147	26.81710	26.81488	26.79920	26.58364	26.50411	26.26921	26.08493	26.11629	26.89312	27.48344	28.43035	29.00605	29.18617	29.48815	29.84249	30.36384	30.36145	30.05265	29.77777	29.56036	29.60689	30.03629	30.26164	30.37914	30.88757	32.21444	32.73609	33.71821	33.98027	34.38173	34.25192
29.26891	28.44916	27.36798	26.32455	25.09028	23.71953	22.93384	22.75713	22.23952	22.30447	23.16010	23.45814	23.77321	24.32087	24.67686	25.30518	26.07987	26.65019	27.06430	27.18979	27.18796	26.85882	26.83359	26.65155	26.62523	26.63844	26.92365	27.48983	28.42820	28.81520	28.93758	29.11728	29.41392	29.70081	29.78182	29.86551	29.71976	29.28580	29.29108	29.46137	30.03572	30.31824	30.84652	31.75779	32.73767	33.75438	34.72821	34.83852	34.77717	34.46159
29.37316	29.04886	27.82760	26.57311	25.46187	24.19902	23.71727	23.44682	23.39381	23.99186	23.98143	23.86489	23.95620	24.09484	24.34514	25.19808	25.86412	26.51830	27.06367	27.20170	27.20831	27.31972	27.34441	27.34255	27.35319	27.91666	28.30860	28.95919	29.37968	29.37248	29.37019	29.32643	29.37382	29.37152	29.65153	29.64632	29.25079	28.81688	29.03724	29.35249	29.76048	30.15684	30.48449	31.75722	33.30289	34.76081	34.89581	34.89434	34.83555	34.74249
29.81526	29.13627	27.92758	26.62894	25.82967	25.36562	25.26160	25.24408	25.17787	24.86746	24.09571	23.98764	23.95457	24.03566	24.20273	24.97376	25.86351	26.31824	26.54963	27.20950	27.37708	27.42324	27.42141	27.39776	27.90910	28.20696	28.35582	28.95856	29.38090	29.39777	29.54488	29.53443	29.40652	29.40422	29.38263	29.38035	29.30596	29.29227	29.29973	29.45064	29.49554	29.77957	30.48392	31.78752	33.31081	34.81706	34.98420	34.97868	35.37772	35.25957
29.83563	29.17703	27.92952	26.63623	25.87850	25.71360	25.56755	25.56580	25.53340	25.23966	24.81372	24.34723	24.09470	24.02719	24.14109	24.34494	24.97122	25.93749	26.47063	27.20728	27.38467	27.42262	27.49914	27.66474	28.12624	28.34825	28.95466	28.97731	29.39621	29.42424	29.56256	29.60280	29.54023	29.52424	29.54823	29.58276	29.65705	29.76388	30.36999	30.37770	29.62065	30.26656	30.84122	31.88408	33.30168	34.39688	34.97761	35.82292	35.80879	35.22545
29.83483	29.20483	27.92878	27.53775	26.37434	26.05908	26.00372	25.56514	25.43056	24.88112	24.88203	24.73384	24.42012	24.02846	24.14050	24.22259	24.90073	25.53579	25.93558	26.63559	27.10969	27.50034	27.54500	28.20775	28.45976	29.14732	29.54468	29.40206	29.39701	29.39358	29.57138	29.58656	29.65262	29.77588	29.72784	29.73660	29.88435	30.88057	30.87814	30.53932	30.63299	30.65656	30.91962	31.87511	33.05799	34.22704	34.34565	34.79329	35.22756	34.93383
29.83402	29.75516	28.84122	27.61062	27.14963	26.03806	25.94859	25.41849	24.31312	24.34439	24.66008	24.65840	24.42240	24.28489	24.21049	24.25265	25.00418	25.62299	25.76682	26.63497	27.00243	27.37526	27.56474	28.40948	29.33721	29.66733	30.23263	30.01663	29.40831	29.40056	29.39828	29.64444	29.71936	29.72879	29.72884	29.73601	30.94885	30.94680	31.50175	31.62144	30.87565	30.91863	31.76682	32.77977	32.93003	33.58211	34.12106	34.23932	34.30841	34.22511
30.24198	30.13985	29.42392	28.44815	27.04002	26.06697	25.25742	24.06699	23.07008	23.12775	23.53808	24.50624	24.54870	24.56914	24.39705	24.76508	25.17717	25.70011	26.41009	26.99475	27.26035	27.38245	27.65712	29.22847	29.82414	30.41555	30.66636	30.67259	30.19064	29.52086	29.46573	29.64382	29.64183	29.71049	29.71097	30.93816	31.21903	31.41121	31.64265	31.73302	32.06913	32.24284	32.74182	32.76744	33.28701	33.34138	33.38110	33.47683	33.47459	33.64386
31.93017	30.07878	29.19451	28.40598	26.52685	25.25848	24.06384	22.86807	23.12871	23.15553	23.60001	24.63625	24.77944	24.85048	24.90024	25.13904	25.63069	26.32053	26.97483	27.29909	27.35919	27.58756	28.27653	29.22782	30.01162	30.66199	30.66795	30.78988	30.68107	30.50041	30.44519	30.57803	30.56404	30.54027	30.62892	30.67981	30.97640	31.31344	31.46121	32.02377	32.34821	32.74339	33.44106	33.43884	33.28639	33.16707	32.06580	32.08844	32.28364	32.67959
31.67316	29.88474	28.58713	26.57827	25.28673	24.06485	22.96617	22.96561	23.05779	23.21272	23.66752	24.79629	25.00443	25.13608	25.29947	26.23375	26.45369	26.97256	27.04716	27.23048	27.29667	27.45039	28.23415	29.09036	29.95460	30.54089	30.68641	30.69039	30.68838	30.57656	30.57943	30.51247	30.46102	30.46991	29.81783	29.91487	30.10464	30.47205	31.27501	31.84626	32.30061	32.44772	32.69858	33.00996	33.16781	31.42588	31.60612	32.15915	32.24019	32.77875
30.58875	29.58285	27.36332	25.40566	24.10068	23.44021	23.06833	23.16218	23.21211	23.40358	23.69962	24.95591	25.10330	25.25630	25.90974	26.23312	26.59323	26.90752	26.96583	27.03222	27.07816	27.28138	27.83546	28.55497	29.56985	30.11271	30.67649	30.68849	30.68649	30.63647	30.66483	30.63276	30.48280	29.67741	28.65008	29.75367	30.00587	30.42250	30.91382	31.55300	31.69527	31.95932	32.04438	31.33308	30.60120	30.77995	31.70864	32.16497	32.78345	33.92819
29.89310	28.50735	26.78806	24.93811	24.18596	23.80929	23.61999	23.39648	23.45859	23.61598	24.31715	24.96372	25.17586	25.85345	26.06166	26.22489	26.58499	26.61672	26.82321	26.84188	26.85288	27.01127	27.71554	28.43568	28.78172	29.56723	30.12285	30.65286	30.64510	30.73298	30.92029	30.71313	30.61070	29.82611	29.75535	29.75780	29.96290	30.86399	30.80702	31.52934	31.48157	30.71490	30.02666	29.30439	29.34950	30.79653	30.92904	32.53722	33.93658	34.14829
28.55699	27.60101	26.32866	24.86053	24.62587	24.18903	24.19778	23.77594	23.95235	24.47656	25.05112	25.17688	26.04104	26.05336	26.16862	26.25553	26.35744	26.57765	26.66308	26.66614	26.69279	26.90541	27.48618	27.97150	28.49558	28.75348	29.38294	30.04190	30.59653	30.65506	30.73078	30.75754	30.57661	30.45288	29.92041	29.96427	30.91954	31.01799	31.16949	31.12426	30.76234	30.09605	29.77061	29.40629	29.59945	30.27393	30.92850	32.59245	34.28810	34.45734
28.08521	27.39399	26.08202	24.85987	24.76237	24.68796	24.36720	24.22735	24.26166	25.13325	25.28648	26.72436	26.77201	26.70900	26.36397	26.34424	26.34632	26.35507	26.41073	26.42471	26.51202	26.92536	27.48556	27.97088	28.12031	28.41501	28.74154	29.34176	30.16196	30.58429	30.66172	30.69449	30.78351	30.52767	30.49008	31.00537	31.01939	31.17454	31.13103	31.12900	30.53145	29.99476	29.85932	29.71373	29.81698	30.21803	31.20498	32.68368	34.34330	34.48720
27.78854	27.15619	26.34672	25.86404	24.91490	24.86239	24.60816	24.55394	24.82485	25.15627	26.80894	27.03407	27.00641	26.81469	26.72346	26.48879	26.49723	26.35444	26.36672	26.40805	26.50648	26.99649	27.58594	28.00130	28.12133	28.13862	28.74091	29.30288	29.82993	30.15933	30.68249	30.74765	30.74564	30.71040	31.07224	31.54642	31.39212	31.33592	31.13040	30.53287	29.99649	29.86071	29.96183	29.79980	29.85737	30.90663	32.08717	32.68311	34.34539	34.74810
27.83055	27.76993	27.04133	26.36958	25.95910	25.49894	25.05913	24.85616	25.24566	25.85790	26.83192	27.04964	27.01870	26.99911	26.76110	26.70974	26.51163	26.35382	26.20502	26.37269	26.49344	26.96461	27.59642	27.74014	28.02187	28.13065	28.90590	29.67661	29.82949	29.94519	30.00996	30.08741	30.74501	30.85314	31.60559	31.78461	31.39148	31.33529	30.22372	29.68473	29.84922	29.99753	29.99559	30.10584	30.71234	31.81625	32.59978	32.93396	34.32252	34.75261
28.17768	27.94166	27.04536	26.74889	26.05965	25.63007	25.53095	25.40085	25.92841	26.90746	26.97046	27.59728	27.98494	27.60291	27.28800	26.75870	26.53197	26.20054	26.20441	26.21101	26.45808	26.91937	27.09658	27.59400	27.96963	28.13420	29.37544	29.67617	29.94650	30.01161	30.07865	30.50899	30.86308	31.25778	31.98333	31.80679	31.40442	30.17672	29.68604	29.86292	30.09324	30.22360	31.07650	31.12798	32.04873	32.57034	32.66343	32.84819	33.92194	34.35582
28.32440	27.88352	27.03600	26.74818	25.77740	25.49207	25.58222	25.67816	26.89016	26.98102	27.79580	28.25731	28.07229	27.96438	27.55853	27.28555	26.58922	26.20547	26.21243	26.21040	26.45747	26.89798	27.06491	27.16271	27.81923	28.04329	28.84741	29.48339	30.00654	30.08029	30.50024	30.86444	31.25952	31.98476	31.89546	31.80613	31.39795	30.07099	29.86423	30.09460	30.26827	31.50728	32.42376	32.93469	33.73042	33.64552	32.85288	32.84761	32.90942	33.98037
28.26059	27.87414	26.77501	25.70810	25.33606	25.52606	25.64367	25.85250	26.99928	27.96627	28.39149	29.35539	29.16064	28.58543	27.94709	27.31520	26.60730	26.27313	26.27146	26.20979	26.88258	26.96181	27.05218	27.39165	27.78688	28.04267	28.50105	28.96961	29.62426	30.07966	30.69557	31.26089	31.98841	31.87981	31.84254	31.39936	30.00812	29.76837	29.95267	30.19636	31.28774	32.57404	33.12592	34.00007	34.62750	33.75090	33.35832	32.85662	32.91988	33.02421
27.88136	26.77639	25.70455	25.24823	25.38629	25.61546	25.85346	26.65752	28.04095	28.77965	30.22289	30.07618	30.09250	29.06491	28.58288	27.32647	26.27420	26.34367	26.34200	26.94723	27.00633	27.25933	27.28113	27.43608	27.49406	28.16114	28.48991	29.12538	29.83129	30.07635	31.24633	31.98982	31.85609	31.87914	30.68000	29.60153	29.63806	29.77190	29.95209	30.60974	31.28716	32.57344	33.86878	34.69778	34.72858	34.72638	33.35773	32.85605	33.02608	33.07967
26.77739	26.51240	25.64409	25.24756	25.41185	25.69972	25.98233	26.99572	28.78073	29.37255	30.26964	30.24522	30.05844	29.88681	28.66814	27.24512	26.36304	26.38377	26.67393	27.13822	27.62729	27.68240	27.48620	27.45398	27.58374	27.67824	28.50019	29.70273	29.98178	30.78608	31.14609	31.02724	30.98182	30.65133	29.55175	29.57704	29.72222	29.90976	30.27701	30.76698	31.29531	32.57774	33.87561	34.70204	34.82996	34.72575	34.04996	33.24052	33.41607	33.71857
26.51338	26.14192	25.54172	25.53844	25.53629	25.76033	25.98168	27.44407	28.88040	29.46457	30.29624	30.38121	30.24256	29.92988	28.78590	27.49214	27.33536	27.16616	27.18040	27.95515	27.86885	27.86191	27.72628	27.61277	27.58314	28.09814	28.49958	29.94908	30.61602	30.76382	30.67810	30.96537	30.65303	30.13599	29.60093	29.72353	29.82017	30.06676	30.53105	30.90870	32.17535	33.59660	34.21560	35.01048	34.82932	34.65381	34.04274	33.52971	33.65892	33.71800
26.09589	25.58809	25.45268	25.49950	25.53563	25.77160	26.04938	27.76212	29.00895	29.46454	30.47864	30.46662	30.26588	29.96906	28.91138	28.02902	27.50051	27.48765	28.12727	28.14821	28.12648	27.86127	27.59618	27.57225	27.73183	27.99880	28.64405	29.84970	30.53762	30.50854	30.50621	30.14143	30.13766	29.97013	29.74906	29.82147	30.01708	30.39538	30.91000	32.17782	33.72604	34.17773	35.03074	35.74996	34.89456	34.65503	34.00562	33.52401	33.59720	33.71742
25.58903	25.28204	25.36349	25.26133	25.43012	25.66611	26.04873	27.76143	29.00925	30.12439	30.47789	30.46609	30.12076	29.73304	28.93289	28.46864	28.39622	28.33210	28.21431	28.14755	28.12583	27.63051	27.49214	27.46015	27.41562	27.74304	28.48248	29.31845	29.75303	30.05300	29.97069	28.96148	29.05343	29.15724	29.42568	29.96426	30.38047	30.82689	31.79866	33.54811	34.26230	35.22825	36.07827	36.09248	35.73059	34.79293	34.12585	33.40870	33.59662	33.71110
25.21673	25.27875	24.84578	24.55288	24.83308	25.66606	26.14284	27.85987	29.03883	30.33887	30.50076	30.49872	30.15229	29.77813	29.03666	28.75573	28.56001	28.34931	28.27089	28.18443	28.11978	27.60641	27.45947	27.38130	27.45760	27.69454	28.44175	28.63365	29.52293	29.51373	29.44284	28.99004	29.00659	29.04142	29.38289	30.06794	30.60849	31.22742	33.48899	34.20367	35.18554	36.13090	36.19839	36.09160	35.84835	34.91200	34.45325	33.91771	33.71368	34.16565
25.24010	24.51738	24.06623	24.31613	24.63134	25.25099	26.46604	28.27973	29.78409	30.53441	30.66319	30.50637	30.19325	29.93897	29.47232	29.38214	29.24216	29.30481	29.18681	28.56838	28.02966	27.53992	27.39230	27.28681	27.38017	27.53092	27.90057	28.37792	28.95360	29.47833	29.47632	29.06506	29.04412	29.21199	29.49257	30.24497	30.60922	32.06886	33.88562	34.85000	35.96808	36.11386	36.07652	36.00573	35.84918	35.12867	34.95222	34.55462	34.33672	34.77464
25.05867	24.51814	24.06338	24.31070	24.63206	25.25171	27.25361	29.14074	30.56223	30.67334	30.67127	30.51444	30.19411	30.15198	30.36638	30.49624	30.22466	29.21516	29.05910	28.55006	27.75624	26.83605	26.78818	26.72489	26.74650	27.14893	27.52979	27.79865	28.37674	29.41030	29.40830	29.44827	29.37360	29.49895	30.03907	30.61198	32.00488	33.11096	34.42464	34.84209	35.50356	35.95779	36.07736	36.00657	35.83702	35.14822	35.14587	35.01181	34.77537	34.84166
25.05947	24.51891	24.07679	24.14221	24.62661	25.68005	27.78110	29.14158	30.59375	30.72254	30.69045	30.51531	30.47686	30.41394	30.84896	30.41609	30.22265	29.17362	28.57032	27.83914	26.83867	26.51158	26.29474	25.77559	25.64688	26.15514	27.04810	27.61133	27.85631	28.56812	29.57094	29.78288	30.02185	30.02475	31.12053	32.65049	32.98855	34.22036	34.37664	34.69427	34.91592	35.46709	36.03348	35.96971	35.92381	35.72160	35.05099	35.00919	34.85926	35.02460
24.63897	24.20720	23.87776	24.11278	24.70484	25.68079	27.74777	29.17306	30.25648	30.74276	30.72074	30.56565	30.41689	30.85196	30.78568	30.41695	29.83116	28.91007	27.95949	27.48478	26.61073	26.29728	25.76285	25.42070	25.48909	26.19163	27.03997	27.23819	27.83029	28.56886	29.56373	29.83737	31.25991	31.76407	32.92461	33.12010	33.88490	33.88257	34.20864	34.34626	34.53519	34.83475	35.42082	36.01910	35.79074	35.53821	35.28395	35.06411	34.86003	35.02537
24.25103	23.98098	24.04994	24.67802	25.37544	27.13864	28.91663	29.76764	30.25735	30.38139	30.61630	30.59492	31.22671	30.82858	30.47139	29.96404	29.18651	28.80545	28.04932	27.55013	26.64973	26.29871	26.00124	25.90348	26.19412	26.68231	27.13471	27.23006	27.99873	28.53978	29.18597	29.78299	30.99264	31.59425	32.37726	32.64087	32.91893	32.96275	33.05195	32.46437	32.72747	34.30745	34.83323	35.52257	35.54145	35.49644	35.53664	35.29472	34.87359	35.06959
23.98335	24.02283	24.50875	25.31725	26.91706	28.48358	28.91747	29.04133	29.92876	30.23953	30.52526	31.30933	31.21775	31.12775	29.98381	29.61402	29.18734	28.75511	28.41654	27.62337	26.72149	26.33173	25.99352	26.09887	26.17322	26.72786	27.12289	27.64215	27.99946	28.23772	28.72306	29.32500	30.57836	31.14896	32.33652	32.39482	32.44676	32.55520	31.75876	31.83990	32.52633	33.53297	34.76187	35.51232	35.49968	35.47639	35.28778	35.17804	34.85555	35.05154
24.04185	24.09180	24.72426	26.20919	27.49102	28.49028	28.64137	28.97673	29.24610	30.14521	30.56780	31.26254	31.15635	30.80840	29.75134	29.49806	29.02590	28.77921	28.42905	27.61099	27.43660	26.47277	26.30832	26.06344	26.20139	26.53390	27.12361	27.65790	27.78858	28.18586	28.42265	29.21858	30.47197	31.04196	31.92067	32.33510	32.44357	31.76167	31.84279	31.95268	32.71607	33.64997	34.53599	35.00104	35.20193	35.16481	35.06536	34.44378	34.67085	35.05231
24.49571	24.60171	25.45312	26.70333	28.11743	28.48049	28.57058	28.70452	29.18300	30.37191	30.81162	30.84337	30.81143	29.78640	29.48820	29.02876	28.86673	28.39812	27.61367	27.44114	26.71978	26.39217	26.30904	26.11836	26.17659	26.25724	26.57351	27.34980	27.86479	28.17955	28.40667	29.10607	30.33719	30.90163	31.67553	31.78706	31.54444	31.56224	31.96792	32.75930	33.70798	34.55642	35.09774	35.28430	35.14941	35.05266	34.85575	34.44456	34.41874	34.92917
24.70156	24.98816	26.33198	27.97808	28.48326	28.49633	28.49438	28.62332	29.49127	30.35179	30.58163	30.52749	30.11805	29.71982	29.19051	28.90268	28.40093	27.25018	27.07857	26.72425	26.40503	25.88927	25.88810	25.94635	26.04322	26.26041	26.60568	27.33300	27.90695	28.34601	28.72807	29.37941	29.89282	30.26984	30.82191	30.95799	30.44747	31.58863	31.84026	33.45787	34.62219	35.43737	35.72076	35.68807	35.33471	35.08819	34.90469	34.25779	34.44677	34.75865
25.44375	25.58859	27.39289	28.35093	28.58373	28.58179	28.57946	29.41111	30.17973	30.24309	30.23206	30.11197	29.77064	29.22363	29.09722	28.51992	27.34685	27.10139	26.52797	26.28532	25.89755	25.95578	25.95400	26.00669	26.26293	26.60820	27.14751	27.42739	27.90768	28.62609	29.38222	29.65710	29.82552	30.01348	29.94017	29.37979	29.96004	30.71344	31.83931	33.45866	35.38411	35.61554	35.72564	35.70297	35.49479	35.21935	34.54823	34.40936	34.56808	34.83736
26.24122	26.41969	28.15960	28.71091	28.73944	28.65731	29.55771	30.13976	30.04720	29.99413	29.24667	29.24461	29.18666	29.13033	28.20287	27.52933	27.41798	27.15747	27.09546	26.28975	26.00775	26.00593	26.12880	26.46022	26.81017	27.11881	27.39751	27.73192	28.58745	29.45994	29.59623	29.82837	29.82629	29.48849	28.54592	28.82596	29.96077	30.58299	33.15059	34.67791	34.95454	35.34526	35.80742	35.72403	35.58208	35.29251	34.69981	34.58074	34.84042	35.02253
26.66507	27.29497	28.46189	28.65955	28.74029	29.83954	30.14277	30.05020	29.97432	29.18211	28.93789	28.49855	27.96193	27.94558	27.71067	27.60824	27.55348	27.49541	27.41456	27.21649	26.41077	26.44491	26.70356	26.81274	27.12141	27.51648	27.73458	28.47755	28.95463	29.38112	29.60420	29.60211	29.49132	28.51713	28.70254	29.83723	30.22694	31.95366	33.38618	34.58951	34.78114	34.79046	35.43280	35.85231	35.93121	35.94295	35.77504	35.23623	35.16608	35.31712
27.25613	27.29578	28.43437	28.62176	29.85666	30.27360	30.14326	29.99378	29.18499	28.92597	28.30623	27.96631	27.76502	27.77829	27.77635	27.90961	27.90766	27.77272	27.72152	27.46504	27.44875	27.46204	27.38475	27.43527	27.44898	27.73722	28.42079	28.88744	29.05966	29.24520	29.24314	28.94138	29.07432	29.25967	29.84000	30.22438	31.93684	32.96265	33.67261	34.03959	34.31558	34.65211	35.07108	35.93450	36.05920	36.80198	36.83125	36.82875	37.18205	38.43628
27.30381	27.32702	28.40480	29.53544	30.27660	30.23093	30.14417	29.54860	29.20230	28.30905	27.98505	28.00125	27.99932	27.99735	28.16140	28.54702	28.56209	28.91313	28.51811	28.40626	28.14746	27.77970	27.53965	27.43600	27.43408	28.18914	28.42155	28.88820	29.28625	29.28422	29.22145	29.14450	29.28278	29.85451	30.51009	31.98794	32.98172	33.58377	33.67342	33.79356	34.22673	34.63567	35.07190	35.63751	36.40356	36.87166	37.19422	38.08495	39.21723	39.09536
27.77269	28.09610	28.96818	30.26999	30.23681	30.23472	29.64656	29.45866	28.79882	28.40493	28.34311	28.26382	28.32411	28.69874	28.69671	28.51288	28.54583	28.57130	28.49197	28.49000	28.43773	27.81182	27.83097	27.73015	27.85097	28.17426	28.68534	29.04997	29.08617	29.14277	29.34741	29.56278	29.86846	30.77903	32.07846	33.02267	33.49454	33.58459	33.62843	33.82148	34.22755	34.63648	34.84424	35.40890	36.10602	37.16199	38.14588	39.45024	39.58458	40.69789
27.77459	28.08646	28.96905	30.26460	30.25856	30.05525	29.51341	29.28939	28.82494	28.78411	29.07641	29.35125	29.09889	28.58771	28.56225	28.26660	28.26460	28.35278	28.47200	28.49079	27.77178	27.84959	27.83173	27.82976	27.97513	28.16745	28.67048	28.87538	29.10728	29.18183	29.34815	29.76428	30.75658	31.20829	32.72416	33.55032	33.61225	33.85939	33.85701	33.82229	33.96559	34.32881	34.79800	35.16763	36.06358	37.04278	38.98366	39.59401	40.79558	40.71579
27.76494	28.05030	29.00574	30.19843	30.19239	30.05615	30.01570	29.61502	29.57406	29.49760	29.34084	29.16853	28.49890	28.51701	28.04282	27.41806	27.04403	27.07720	27.59855	27.63364	27.70796	27.83718	27.87674	27.83051	28.17020	28.79802	28.80835	28.73954	28.94997	29.18259	29.63240	30.41366	30.83702	31.18925	32.72497	33.67541	33.95509	33.95271	33.96558	34.00202	34.11889	34.44098	34.78824	35.25445	36.76433	37.99057	38.65681	39.28333	39.57707	40.71123
28.06627	28.94614	28.98215	29.68450	29.97307	29.97099	29.94649	29.52852	29.43721	29.25912	29.10386	28.46803	28.20444	27.99506	26.75998	26.11501	26.92534	27.03828	27.59932	27.69733	27.83990	27.85335	27.96647	28.39509	29.05297	29.06366	28.87944	28.76625	28.79259	29.37292	29.65012	30.51437	30.72305	31.53382	32.89164	33.67624	33.96891	34.02346	34.02108	34.34993	34.53993	34.71321	35.02576	35.65993	36.96761	38.06674	39.08260	39.20261	39.21691	39.57528
28.36475	28.87877	28.94398	29.19797	29.19587	29.04515	28.77141	28.69328	28.74230	28.93985	28.54823	27.79540	26.63472	26.31096	26.27876	26.27693	26.85063	27.03539	27.32588	27.62790	27.85607	28.09293	28.54014	29.30524	29.36923	29.92836	29.92629	28.99516	29.37571	29.65296	29.86536	30.57429	31.07103	32.07568	33.22372	33.69006	34.03553	34.10809	34.13645	34.54315	34.90598	35.15640	35.41915	36.75946	37.26276	38.06760	38.92184	39.08580	39.20077	39.55558
28.57562	28.69198	28.65321	28.60469	28.48444	27.89718	27.98145	28.16471	28.17151	27.56653	26.25867	26.25680	26.38637	26.33392	26.30983	26.85105	26.82425	26.86655	26.88538	27.04860	27.32835	28.14035	28.63548	29.48991	30.02196	30.28773	30.28440	30.46241	30.56861	30.73699	30.87062	31.20869	32.10065	33.26691	34.05333	34.06541	34.09917	34.10891	34.54631	34.96575	35.22108	35.55376	36.44364	36.53926	37.14700	38.02534	38.29427	38.91770	39.40297	39.74556
28.26905	28.18767	28.25953	28.15410	27.87250	27.02741	26.84038	25.84199	25.52448	25.59968	26.20514	26.25755	26.69815	27.41703	27.38997	27.30726	26.84416	26.86484	26.88613	26.61750	27.21941	28.24698	29.24885	30.18459	30.51056	30.98042	31.05272	31.13145	31.20297	31.35180	31.36706	32.10283	33.38602	33.72949	34.05418	34.06624	34.15163	34.22204	34.54840	35.02024	35.55708	35.74769	36.44384	36.44129	36.68822	37.19078	37.93938	38.70829	38.95509	39.66172
27.52446	26.96157	26.15656	25.68496	25.36086	25.19365	24.81536	24.76675	25.26666	25.60042	26.20590	26.69749	27.13283	27.30970	27.30771	27.30743	26.84492	26.15160	25.92312	26.72760	27.24008	28.39499	29.54938	30.68052	31.16318	31.48987	31.55008	31.38276	31.38054	31.89492	32.46975	33.36125	33.69205	33.73033	33.78584	33.87287	33.94167	34.34295	34.56178	34.99056	35.78233	35.74853	36.44469	36.59283	36.67841	36.86090	37.19635	38.05164	38.97007	39.72242
26.05147	25.18891	24.20969	24.23875	24.19628	24.27170	24.45134	24.84497	25.44097	26.20854	26.70060	27.13264	27.10340	27.05189	26.42103	26.40645	26.10953	26.20809	26.30119	26.75814	27.89013	29.04567	30.10606	30.86374	31.69896	32.97618	33.20381	33.08736	33.22443	33.74994	33.57048	33.58533	33.59727	33.69133	33.78048	33.89540	34.09813	34.53965	34.87656	35.78569	35.81575	36.66711	36.60096	36.59367	36.69011	36.86173	37.19717	38.23138	39.24709	40.00572
24.48457	23.83400	23.55910	23.71817	24.09060	24.43376	24.52112	25.40962	26.25534	26.72139	27.22563	27.26963	27.15866	26.70472	26.56945	26.50957	26.51335	26.27057	26.69862	27.12368	28.35734	29.62075	30.52216	30.94755	32.63943	33.25931	34.12682	34.61156	34.58225	34.39682	33.70837	33.58065	33.32309	33.43078	33.75688	34.00565	34.25926	34.89412	35.85730	35.98824	36.83093	37.17667	37.06171	36.61797	36.61538	36.97246	38.06696	38.38808	39.21290	39.78202
24.05111	23.74529	23.76828	24.10292	24.36482	24.43687	25.66090	26.57489	26.69383	27.11182	27.28231	27.29797	27.26851	27.04879	26.76747	26.70914	26.67060	26.74679	27.10696	27.96756	29.02970	29.69643	30.64229	31.47001	32.61452	33.96739	34.63496	34.62395	34.60997	34.42474	33.73627	33.04298	32.81387	32.99036	33.32508	33.94418	34.23176	34.77550	35.99152	36.83441	37.50008	37.16455	37.09451	36.66433	36.66174	36.89302	37.40775	37.52436	38.33087	39.13478
24.05554	24.05894	24.56853	25.44491	25.56870	25.99892	26.39795	26.44394	26.60377	26.69171	26.88397	27.27002	27.28948	27.14063	27.27288	27.24779	27.15804	27.27881	27.91966	28.48181	29.45968	30.31211	31.18302	31.81567	32.70140	33.85398	34.62736	34.62486	34.50508	33.81662	33.13866	33.07042	32.87558	33.02565	33.20192	33.77036	34.23258	34.74801	36.00435	36.56409	36.77837	36.81684	36.69973	36.66518	36.66257	37.14938	37.14684	37.24586	37.76744	38.25443
25.54191	25.54004	25.53823	25.49468	25.56150	25.60778	25.97108	26.15199	26.16733	26.23204	26.28973	26.41716	26.77632	27.26764	27.35175	27.54233	28.21290	28.43315	28.48455	29.38466	30.16413	30.72454	31.14042	32.37875	33.53605	33.89156	33.90261	33.60934	33.65481	33.65248	33.86806	33.86562	33.40820	33.20507	33.68430	33.77308	34.20743	34.82155	36.00521	36.00274	36.03509	36.04019	36.58138	36.61173	36.84450	37.03094	37.14768	37.20198	37.69524	38.04729
25.66931	25.66741	25.65943	25.50467	25.46112	25.47802	25.46002	25.46391	25.15973	25.69546	26.03949	26.50403	26.82970	27.35084	27.57317	28.30862	29.28138	29.33785	29.84803	30.37451	30.58093	31.12742	32.12880	32.37961	33.54715	33.55814	33.59348	33.49384	33.49377	33.66994	33.96577	34.00462	34.07994	33.72575	33.77628	34.21056	34.87595	35.83826	35.83570	35.98197	35.97940	36.03336	36.58223	36.61258	36.61826	36.77993	37.02924	37.14586	37.68692	37.99319
25.68222	25.66821	25.65262	25.52397	25.40641	25.32765	25.20838	25.07629	25.14041	25.24726	25.88157	26.24468	26.98215	27.60388	28.40066	29.37576	29.61221	30.41454	30.69662	31.56742	31.60460	32.10250	32.12263	32.39068	33.31292	33.59031	33.49945	33.49704	33.50888	33.64697	33.94526	34.08313	34.08931	34.24781	34.48318	34.96112	35.82379	36.02646	36.02390	36.12184	36.03678	36.70314	36.61605	36.58046	36.61314	36.74520	36.84292	37.14670	37.65881	37.79281
25.69987	25.68112	25.74770	25.62356	25.40719	25.21102	24.72296	24.41930	24.92113	25.39974	25.83396	26.55433	27.53302	28.40349	29.42320	30.10045	30.91880	31.81200	31.98303	32.54494	32.56703	32.09186	32.17773	32.40686	32.91940	33.28030	33.31460	33.34805	33.58318	33.74276	33.86471	33.96112	34.08163	34.66795	34.88058	35.24353	35.82465	36.02732	36.18284	36.19349	38.07411	37.57082	37.13821	36.56636	36.72653	36.82777	37.01350	37.12519	37.57850	37.79365
25.95538	25.94011	25.92141	25.74657	25.46509	25.26572	25.38114	24.92861	25.10907	25.83655	26.55699	27.53569	28.77942	29.85725	31.04486	31.27530	31.80142	32.00022	32.54812	32.54584	32.54345	32.28260	32.21456	32.40094	32.77693	33.15854	33.57821	33.61091	34.20181	34.10878	34.10633	34.51713	34.47909	34.63794	34.74122	34.87893	34.97192	36.02818	36.15754	37.91734	38.07500	37.95196	37.46517	37.37609	37.25851	36.99474	36.99474	37.09410	37.81311	37.69122
26.69641	26.21426	26.20665	26.19814	25.96490	25.70672	25.75106	26.02910	26.33272	27.01773	27.83531	28.77749	29.82017	31.06730	31.29336	31.80462	32.00344	32.34270	32.48357	32.48130	32.16613	31.94358	32.06352	32.43887	32.68484	33.42138	33.71677	34.35796	34.66830	35.37214	35.74130	34.80585	34.45867	34.48085	34.04251	34.49883	34.94088	35.93265	36.45820	37.84777	37.95562	37.88323	37.42390	37.19820	36.92736	36.82265	36.89722	37.30443	37.65547	37.56319
26.87879	26.82725	26.75662	26.75401	26.75204	26.77706	26.83487	27.11209	27.45172	27.83156	28.62833	29.35166	30.09789	31.08799	31.34064	31.99943	32.37397	32.34359	32.28654	32.23481	32.16700	32.00828	32.22163	32.36082	32.68568	33.54144	34.34830	35.74400	35.97802	35.87292	35.64601	35.01525	34.45954	33.82891	33.93882	34.33533	34.84635	35.80450	36.30302	37.82256	37.81831	37.75998	37.20179	36.84734	36.74866	36.71788	36.69403	36.79124	36.98908	36.88449
26.86831	26.82807	26.75743	26.75544	26.77976	27.17251	27.21714	27.44510	27.78335	28.52439	29.12056	29.40366	30.11854	30.92223	31.34151	32.39831	32.55761	32.42059	32.27921	32.23569	31.86719	32.00594	32.08522	32.30484	32.85072	34.14799	34.69118	35.64361	35.57949	35.51209	35.04959	34.86053	34.44572	33.74376	33.74128	33.93718	34.33380	35.30904	36.20872	36.68136	37.64172	37.28678	37.10183	37.02971	36.81591	36.74683	36.71616	36.58644	36.50648	36.35338
26.86893	26.74885	26.75825	26.83844	27.09375	27.22326	27.48841	27.81931	28.56397	29.09538	29.15602	29.68880	30.24459	30.91075	32.03263	32.38208	32.34004	32.33333	32.24952	31.63099	31.62770	31.68943	32.01437	32.32148	33.31009	33.54060	34.08862	34.29148	34.22406	34.19305	34.26735	34.48806	34.37529	33.74311	33.59555	33.59010	33.58775	33.68660	35.06654	36.14343	36.36279	36.37674	37.12313	37.09998	37.09726	36.81261	36.67365	36.61069	36.50731	36.35421
26.75145	26.45872	26.55875	26.90499	27.21907	27.57345	28.08274	28.83645	29.09827	29.15900	29.57490	30.06250	30.63784	31.12637	31.98447	31.96653	32.22646	32.20332	31.63407	31.63088	31.63834	31.63601	32.25299	32.45401	32.48290	32.94664	33.02861	33.68660	33.99853	34.13198	34.20842	34.30068	34.27740	33.59888	33.33716	33.33470	33.31790	33.40628	33.51962	33.59072	34.50957	35.54183	36.23826	37.03648	37.06101	36.86626	36.81088	36.86572	36.65989	36.42273
26.14389	26.14195	26.54137	26.95039	27.61792	28.23442	29.03612	29.44986	29.90725	30.18952	30.18380	30.61312	31.03162	31.67951	31.71708	31.98311	31.94910	31.63728	31.63393	31.66961	31.70664	31.70431	32.46769	32.46530	32.48375	32.48137	32.59582	32.95704	33.59454	34.03318	34.17651	34.15312	33.72655	33.33982	33.32351	33.32104	33.34684	33.32861	33.32614	33.47984	33.58905	34.49679	35.51338	36.23645	36.88534	36.88264	36.94528	36.86868	36.71408	36.51931
26.40066	26.73285	27.14673	28.05795	29.06119	29.24684	30.16011	30.65377	31.16643	31.07309	31.33408	31.67997	31.79775	31.78471	31.91021	31.93520	31.93287	31.93052	31.93368	31.78621	31.79387	32.73851	32.86211	32.69265	32.48461	32.49020	32.71196	32.70084	33.13814	33.31921	33.62792	33.62891	33.25798	33.25552	33.25304	33.25056	33.24823	33.30920	33.31481	33.32460	33.64708	34.02714	34.49521	35.51160	36.23462	36.87730	36.94613	36.98633	36.81115	36.61758
27.93478	27.95469	29.14020	29.88739	30.62591	31.57765	32.07437	32.20623	32.60810	32.58156	32.49670	32.24827	32.28791	32.00608	31.98428	32.02375	32.50983	32.43171	32.65816	32.65590	33.28130	33.60337	33.58657	33.50367	33.46521	33.70755	33.29585	33.14991	32.66205	31.96271	31.91368	32.08034	32.42001	32.42434	32.48463	32.61177	32.60949	32.84847	33.29071	33.40977	33.61254	33.85295	34.00274	34.49347	35.76891	36.57585	36.90311	36.81472	36.79174	36.73143
29.80918	29.80695	30.00755	30.34525	30.98780	31.59900	32.20955	32.63956	32.67222	32.66992	32.58007	32.57764	32.38572	32.40215	32.38631	32.45083	33.03146	33.72269	33.72018	33.74294	33.78980	33.58979	33.58746	33.68329	34.76632	34.43324	33.67804	33.16023	32.03758	31.92365	31.91449	32.04312	32.32848	32.36739	32.36373	32.43083	32.61029	32.62539	32.85959	33.33494	33.44442	33.53027	33.86777	34.28905	35.06354	35.50375	36.27840	36.62890	36.65952	36.65692
30.08747	29.88013	30.03414	30.34616	30.91776	31.49160	32.42703	32.64050	32.67316	32.68723	32.71268	32.79877	32.76327	32.64299	32.53185	32.71638	32.89132	32.95460	33.48002	33.71874	33.77517	33.78926	33.78690	34.89901	34.76724	34.62920	33.79859	32.97091	32.30830	32.05049	32.07122	32.30549	32.30319	32.32050	32.11480	32.14306	32.48171	32.67854	32.91040	33.41642	33.49311	33.54745	33.86856	34.35064	34.90503	35.03344	35.18210	35.17052	35.24274	35.32344
30.77809	30.19315	30.22058	30.37010	31.04662	31.53352	32.09668	32.42555	32.66172	32.71855	32.85634	32.81820	32.79739	32.72209	32.70346	32.64527	32.66695	32.17920	32.59539	33.44582	33.70927	33.72973	34.90257	34.81313	34.72699	34.44545	33.76886	32.87043	32.29927	32.29697	32.35357	32.30631	32.30401	32.28950	32.11560	32.14385	32.48251	32.91367	33.83693	33.94267	33.89338	33.96876	34.41574	34.95208	34.91997	35.03424	35.18291	35.18026	35.27654	35.43772
32.04330	30.91040	30.33900	30.77423	30.99164	31.32661	31.53454	31.90823	32.10335	32.26528	32.89150	32.96186	32.90777	33.15910	32.74247	32.64619	32.56388	32.06860	32.10576	32.45634	33.33033	33.57297	34.03030	34.27747	34.15324	33.77217	33.54713	32.43305	32.30186	32.29781	32.29538	32.35195	32.30709	32.36140	32.37051	32.40626	32.86459	33.46923	33.79028	34.13647	34.24854	34.38362	34.97361	35.28669	35.69242	35.85465	35.78157	35.77888	35.48185	35.54306
32.34177	32.04185	31.15216	30.98299	30.99256	31.10724	31.10550	31.10140	31.25961	31.96871	32.57378	33.01870	33.46756	33.22896	33.02930	32.73016	32.56480	32.01345	32.06707	32.35539	32.59249	33.24133	33.29173	33.44861	33.43291	33.36851	32.48561	32.29845	32.22130	32.19031	31.88945	32.11193	32.35047	32.34803	32.98443	32.98193	33.33034	33.52069	33.63272	33.77253	34.13472	34.22123	34.93910	35.34249	35.69325	35.92040	35.95398	36.16169	36.24585	35.70325
33.17411	32.51469	32.03815	31.38819	31.13010	31.10878	31.10642	31.04334	31.50067	31.77926	32.15100	32.55057	32.99561	33.21088	33.06948	33.01698	32.58806	32.09693	32.01191	32.01130	32.29943	32.55165	32.60291	32.58419	32.50554	32.39785	32.30816	32.06305	31.95050	31.70295	31.64156	31.73645	31.98280	32.77935	32.85472	32.85220	32.88727	33.30642	33.33883	33.43829	33.47117	33.79668	34.21963	34.97263	35.43389	35.95124	36.24676	36.88372	37.45978	37.50993
33.25550	33.15964	32.60241	32.17241	31.56087	31.24212	31.10893	31.43104	31.45475	31.58213	31.59392	31.70214	32.19104	32.80604	33.06630	32.98524	32.48062	31.99425	31.62773	31.54085	31.53844	31.88247	32.02705	32.02461	32.40118	32.31136	32.21797	31.95970	31.58707	31.38681	31.20482	31.20243	31.54628	31.84530	32.30762	32.35179	31.81750	31.93433	32.02402	32.29620	33.10538	33.55683	33.95749	34.62904	34.98038	35.78856	36.84306	37.43256	38.00684	38.07282
33.66754	33.66503	33.61099	33.05364	32.33362	32.14238	32.06551	31.95835	31.45566	31.53189	31.43946	31.60302	32.18875	32.70951	32.99855	32.87906	32.48153	31.55971	31.38519	31.19654	31.13826	31.17491	31.17268	31.55976	31.83908	32.15911	32.05976	31.53548	31.25364	30.87791	30.90535	30.94003	30.93780	30.96894	31.00151	31.01373	31.10876	31.58881	32.08404	32.21762	32.52413	33.41562	33.73320	34.52341	34.97592	35.70359	36.71554	37.33358	37.89379	38.05366
33.87288	33.87037	33.90882	34.07449	34.25288	34.20319	34.09829	32.86116	32.36637	31.66327	31.69738	32.10421	32.20560	32.93080	33.60165	33.46782	32.70181	31.48271	31.19142	30.57761	30.57525	30.59525	30.84687	31.50718	31.68868	31.60011	31.48133	30.84060	30.23718	29.51299	29.58082	29.94975	30.21112	30.70802	31.06169	31.11173	31.34369	31.72558	32.26685	32.56269	32.77386	33.68217	34.52683	34.97938	35.52804	35.79865	36.57923	36.86082	37.17358	37.50448
33.97488	33.97236	34.27603	34.83122	34.73355	34.42963	34.24427	33.75090	32.65342	32.48112	32.26375	32.30150	33.02143	33.81814	33.80069	33.70444	32.85606	32.04738	31.24659	30.65228	30.43553	30.43317	30.53594	30.72346	31.35434	31.34965	30.90177	30.24032	29.56694	29.65463	29.74162	30.09625	30.85647	31.10328	31.25204	31.26630	32.12201	32.72129	32.85911	33.37012	33.88874	34.64693	35.16412	35.55691	35.80218	36.49789	36.74047	36.82302	36.68095	36.78478
35.00277	35.00015	34.94680	35.28179	35.09805	34.84035	34.18607	33.29944	32.58546	32.20131	32.31497	32.50426	33.01007	33.17100	33.70100	32.98464	32.75251	32.36612	31.86908	31.09685	30.38373	30.35037	30.11091	30.13364	30.58942	30.54513	30.46311	30.32642	29.66787	29.69369	29.98011	30.94888	31.51480	32.02560	32.22089	32.68247	32.57690	32.71342	32.88860	33.37092	34.30256	35.16741	35.65197	35.96925	37.16196	36.98755	36.73034	36.59423	36.33792	35.79198
34.66871	34.66608	34.66362	34.60837	34.81829	34.15771	33.19432	32.44041	32.05475	31.78711	31.91792	32.13500	32.44906	32.95468	32.86972	32.77387	32.74566	32.47986	31.79471	31.39961	30.31101	29.95794	29.70080	29.08402	29.80102	29.97210	30.57018	30.56782	30.38672	30.38453	30.79708	31.14163	31.17885	31.52716	32.02393	32.21921	32.21691	32.26745	32.71171	32.89685	33.74379	35.10417	35.62876	36.05963	36.55095	36.97271	36.81167	36.57938	36.04668	34.66856
33.51186	33.50930	33.13403	33.08193	33.10903	33.03001	32.42806	31.51271	31.06117	31.05589	31.23410	31.82783	31.93663	32.14857	32.75161	32.72355	32.55840	32.14243	31.47786	30.64222	29.86291	28.85324	28.37914	28.56495	29.11639	29.92529	30.37471	30.56862	30.56624	30.75381	30.94937	30.99012	31.12799	31.15151	31.38835	31.99195	32.11564	32.17318	32.05954	32.20362	32.60287	33.72051	35.09741	35.58685	36.02083	36.47878	36.81253	36.61314	36.07013	34.69198
33.51287	33.24117	32.97029	32.92393	32.64806	31.85560	31.69177	31.22427	31.06207	31.02963	31.12633	31.17492	30.80670	30.80432	31.21996	32.03609	31.96375	31.54453	30.67717	29.74713	28.83453	28.52031	28.37991	28.21047	28.56350	29.49642	30.27173	30.56943	31.16218	31.02859	30.81555	30.89989	29.77315	29.83433	31.14988	31.59664	31.84954	32.01495	32.12154	32.20438	32.60365	33.51244	34.07533	34.97167	35.32781	35.81675	36.27243	36.20684	35.66575	33.97805
33.32191	33.24857	33.14134	32.95575	32.65852	32.36135	31.96551	31.81699	31.22275	31.18003	31.17826	31.09539	30.74637	30.72241	30.67047	30.63310	30.41179	30.06305	29.97685	29.74796	28.66126	28.44023	28.38069	28.41874	28.48042	29.38109	29.56091	30.10742	30.33396	30.67163	30.75718	29.56372	29.59753	29.82869	30.55511	31.65086	31.96022	32.12479	32.39497	32.72479	33.07790	33.52962	34.04847	34.71864	35.29564	35.42118	35.61113	35.32816	35.22663	34.35289
33.32866	33.32035	33.21718	33.17905	32.67868	32.64692	32.47492	32.41109	32.47544	32.66600	32.06781	31.36164	30.97118	30.60760	30.37829	30.22490	29.95741	29.86424	29.80455	29.50383	28.66205	28.42823	28.38146	28.38067	28.37844	28.37622	29.22815	29.22585	29.22355	29.22346	29.31735	28.83903	28.96418	29.77337	30.60931	31.74533	32.14018	32.66968	32.70375	32.80528	32.98291	33.49379	33.71680	34.68646	35.34621	35.28625	35.23392	35.19503	34.95778	34.35368
33.89197	33.40228	33.29337	33.14627	33.13091	32.75027	32.68639	32.60518	32.69213	32.56321	31.95433	31.21362	30.90182	30.31130	29.77201	29.68100	29.58787	29.55372	29.58834	29.34480	28.41051	28.18948	28.20818	28.34486	28.33338	28.21689	28.21482	28.94354	29.02961	28.88474	28.67127	28.79626	29.10857	30.05214	31.09785	32.14326	32.92564	32.92308	32.95010	32.97029	33.39417	33.41946	33.64502	34.63497	34.58950	34.79308	34.73152	34.79930	34.27134	33.34365
34.48833	34.21289	33.43068	33.12962	32.95579	32.64884	32.60869	32.50222	32.35196	31.95780	31.34136	30.77379	30.11551	29.47707	29.20640	29.13172	29.27049	29.42118	29.28223	28.19718	27.52968	27.77663	28.18820	28.16582	28.06680	28.05368	28.05161	28.08245	27.42490	27.30101	28.77517	28.90200	30.02390	31.05081	32.59329	32.86563	32.89198	32.96915	32.96658	33.02827	33.16281	33.37869	33.65663	33.77083	34.35203	34.20766	33.86774	33.24625	32.34357	32.20183
34.40860	33.54680	33.14556	33.00266	32.03322	31.71663	31.61022	31.92119	31.85929	31.37333	30.77716	29.75519	28.23848	28.13680	28.16304	28.16092	27.36931	27.45710	26.55141	26.43210	27.12701	27.52825	27.72010	28.07577	28.07352	28.06533	27.38882	27.14067	27.19867	27.30171	27.67774	29.13090	30.29269	31.59283	32.56665	32.81585	32.80165	32.73644	32.77214	32.76977	32.73307	32.90904	33.16336	33.32811	33.24839	33.12601	32.61045	32.24050	31.72452	31.84888
33.53603	33.52701	33.25902	33.01597	32.88350	31.94271	31.61115	31.50269	31.37098	30.47256	30.16740	28.98470	28.13989	28.00999	27.26992	26.08541	25.08462	24.93391	24.88024	26.50895	26.52012	27.52901	28.13200	28.07653	28.07428	27.35520	27.08784	27.19973	27.21787	27.44302	28.90882	29.84247	30.18740	31.57581	32.54964	32.78090	32.71112	32.70854	32.13665	32.13433	31.56258	31.07703	31.37450	31.60895	31.81686	32.07196	32.00794	31.72772	31.77464	31.92303
33.53064	33.52802	33.07506	32.99060	32.89570	32.78514	31.81334	31.50363	31.03909	30.62134	30.29198	29.56641	28.29128	28.00580	26.60837	26.20510	25.71651	25.42004	25.53988	26.60398	27.36540	28.36824	28.33697	28.07730	28.02395	27.05419	26.73290	26.86517	27.21857	27.44372	28.49599	29.28126	30.16657	31.27833	31.72734	32.39025	32.38790	32.13996	32.13743	31.66058	31.31281	31.40358	31.94657	32.04957	32.28534	32.24602	32.17398	32.17144	31.92605	32.45477
31.94297	31.94047	32.52225	32.45136	32.78854	32.35744	31.78862	31.32393	31.04000	30.62224	30.29287	30.02696	29.49798	28.35602	27.72887	27.05907	26.70514	26.65458	26.65249	27.33830	28.46865	29.28140	29.23097	29.09241	28.07581	27.05491	26.73361	26.86588	26.35227	27.41128	28.25651	29.30938	29.93642	30.93288	31.68210	32.24288	32.18935	32.01023	31.56886	31.18276	31.31355	31.94959	32.69343	33.56883	34.34726	34.24349	34.21738	34.21469	33.49339	33.45853
31.78001	31.12147	31.37401	32.21940	32.10760	31.60691	31.18298	30.89843	30.54894	30.23558	30.03027	29.50102	29.14077	27.85495	27.77834	27.83012	27.81806	27.81585	28.69891	29.23447	29.57716	29.53739	29.22499	29.21813	28.25636	27.24501	27.21859	27.10083	27.28446	28.31037	29.35269	29.97756	30.93609	31.68541	32.24626	32.10824	32.05306	31.24820	30.67039	30.76395	31.18105	31.76435	32.80060	33.59728	34.53022	34.52755	34.62879	34.74232	34.73961	34.80149
30.43045	30.43399	30.99591	31.20242	31.07591	30.91931	30.79668	30.25842	29.52705	28.43592	28.40369	28.06600	27.81175	27.73266	27.75035	27.82083	27.81884	27.78642	28.76769	28.93592	29.11090	29.18641	28.40326	27.58011	27.41023	27.41567	27.50530	27.73656	28.12777	29.16667	29.94163	31.48728	31.62376	31.85923	32.02737	32.02478	31.03157	30.21832	29.63532	29.77414	30.06576	31.17933	31.95158	32.99212	34.28465	35.01453	35.36119	36.56543	36.82170	36.31641
30.23796	30.23555	30.18147	30.10821	29.86031	29.99231	29.80115	29.51023	28.38817	27.45699	26.73004	26.39505	26.50648	26.55839	26.66965	27.84852	27.81961	28.28564	28.94277	28.93673	28.93439	28.40611	27.64260	27.58928	27.58625	27.92798	27.73945	27.77426	28.10589	29.74023	29.87059	30.40604	31.33576	31.59328	31.45859	29.99841	29.83795	29.78840	29.48828	29.63387	28.46325	29.24272	30.71592	32.44035	33.91902	35.44219	36.85733	38.25928	37.99472	37.28190
30.05780	29.81854	29.82166	29.20325	29.12574	29.32780	29.32068	28.47596	27.32095	26.71285	25.87931	25.94335	26.13080	26.55937	26.69731	27.84930	28.34457	29.01515	28.94358	28.94144	28.55300	28.06504	27.77052	27.82048	28.01949	28.06022	28.09330	28.09767	29.74318	29.87372	30.40925	30.44319	30.93088	31.12024	31.04376	30.67039	30.27454	29.83628	29.63679	28.37003	28.09715	28.76504	29.78228	31.41508	33.45588	35.49129	38.55453	39.96766	38.65062	37.89596
28.29502	28.24079	28.16086	28.08655	28.11137	28.13050	28.03063	26.78887	26.71526	26.67693	26.54423	26.07677	26.17693	26.74886	26.88827	27.84515	28.52850	28.98084	28.95219	28.54912	28.52977	28.18003	28.13326	28.12649	28.37498	29.23785	29.27741	29.74633	29.86373	30.28137	30.41003	30.90045	30.93167	30.92921	30.92067	30.84420	30.45857	30.01583	29.45015	28.51795	28.76800	29.49095	30.91852	32.53022	34.03850	37.11003	38.91796	40.01818	39.78113	38.55812
28.17990	28.17761	27.60553	27.19685	26.59113	26.31642	26.37159	26.53915	26.90806	26.90259	26.90044	26.79999	26.91160	26.95977	27.31015	28.62114	29.14307	29.06244	28.95301	28.45085	28.28451	28.23350	28.17874	28.91919	29.20870	29.28033	29.30078	29.51404	29.86450	30.40029	31.05870	30.90124	30.93246	30.27485	30.66656	30.85965	30.95668	30.97477	30.53207	30.61635	30.96434	31.11915	32.05253	33.73034	36.17510	37.74467	38.75583	38.81940	39.30331	38.64107
28.18079	27.61194	27.09938	26.46921	26.30449	26.34730	26.48182	26.70373	27.25178	28.11688	28.38585	28.44539	27.37055	27.34637	28.98693	30.03847	29.93437	29.33934	29.07855	28.21342	28.14369	28.18155	28.26673	29.08925	29.23245	29.44094	29.37819	29.89870	30.50230	31.06199	31.11930	31.03641	30.48990	30.56783	30.80315	31.04095	31.78401	32.45960	32.90366	33.61501	34.53240	35.22446	35.32830	35.80275	36.70300	36.97509	37.43593	38.30336	38.53011	38.26156
27.75684	27.17041	26.51898	26.43220	26.47000	26.52472	26.74628	27.49758	28.24750	28.47261	28.67763	28.66693	28.49049	30.18774	30.86610	30.77302	29.97980	29.42456	29.13770	28.14776	28.20800	28.27578	28.88191	29.26349	29.47198	29.79944	31.09155	32.29779	32.27600	31.19697	31.08798	31.03842	31.03615	31.42309	31.53247	32.09011	32.68856	32.90516	33.61271	35.43850	35.49540	35.54757	35.94049	35.93760	36.17006	36.56795	36.83555	37.13139	37.40854	37.38363
27.89212	27.66740	27.50716	26.83124	26.81493	27.39695	28.02028	28.70951	28.81932	29.41933	29.66168	29.92504	30.83335	31.80979	32.05798	31.18575	30.53005	29.52706	29.17722	28.81108	28.79012	28.87408	29.96580	30.12153	31.43016	31.89002	31.88765	31.88507	31.20007	31.09126	31.07604	31.13482	31.54539	31.57939	32.05347	33.17668	33.23980	33.92539	34.84754	35.51638	35.62830	36.03890	36.03095	35.90908	35.90617	36.02650	36.07257	36.32983	36.93007	36.28469
28.02415	28.02190	28.19016	28.49514	29.31373	29.63683	29.73627	29.45545	29.59948	29.73368	30.54693	32.43481	32.62672	32.45796	32.16301	31.29098	30.63309	29.69240	29.68999	29.71678	29.82782	29.88764	30.97598	31.42556	31.43100	31.42847	31.41895	31.20341	31.09434	31.08249	31.14766	31.29348	31.62267	32.04321	33.33646	33.58759	33.84682	34.53333	34.84838	35.42918	36.14651	36.18076	36.09626	36.06397	36.05167	35.89645	35.82146	35.34559	34.95274	34.75083
28.11871	28.20130	28.65216	29.33504	30.04796	30.37638	30.40368	30.46345	30.48665	31.23936	32.41760	32.35894	32.54451	32.51044	32.15941	31.33212	31.20460	30.46682	30.37963	30.29269	30.31507	30.33684	30.96613	30.99669	31.23000	31.43543	31.43312	31.56458	31.42891	31.39339	31.39091	31.67384	32.99829	33.58418	33.58146	33.93459	34.23209	34.49487	34.66976	35.45365	36.14737	36.20891	36.19627	36.09418	36.06188	35.93803	35.82229	35.79745	34.99948	34.75162
28.20441	28.36382	29.08010	30.07798	30.30439	30.98219	31.15879	31.30442	31.30782	31.55822	32.08537	32.07931	32.21284	32.17879	31.33535	31.20802	31.15249	30.41468	30.22745	30.20644	30.29105	30.33766	30.40939	30.59917	30.91806	31.44366	31.62366	31.69174	31.76533	32.38092	32.53799	33.40497	33.90949	34.03033	34.01608	33.95013	33.97380	34.23014	34.44466	34.56672	35.72674	36.48616	36.54799	36.36632	36.29189	36.12301	35.94386	35.86262	35.79537	35.01960
28.20527	28.40121	29.08097	30.18772	30.98543	31.08713	31.21763	31.22598	31.25914	31.25682	31.55658	31.49649	31.22633	31.19011	31.09390	31.06404	30.47323	30.10787	29.81930	29.28172	29.38448	29.73760	30.44430	30.64661	30.92627	31.22269	31.62448	31.63087	32.40698	33.33817	33.59733	33.91285	34.03394	34.01970	34.01692	34.01415	34.01166	34.12312	34.22705	34.62409	35.27990	36.15770	36.87566	37.00952	38.36631	38.25129	37.77188	36.85669	36.37195	35.69926
27.90966	28.24038	29.18470	30.29538	31.16033	31.23940	31.23683	31.30328	31.31755	31.31522	31.56940	31.49740	31.44782	31.35161	31.06727	31.06333	30.11120	29.81139	29.37220	29.44912	29.51820	29.81316	30.71093	30.91117	31.18369	31.22350	31.62530	32.38455	33.20068	33.46009	33.67612	33.80587	33.98375	33.99035	34.01777	34.01499	34.12673	34.26415	34.52369	34.76075	36.16139	36.91952	37.98912	39.16764	40.10415	40.02385	38.64972	37.73285	37.11129	36.21856
27.94704	27.99943	29.18947	30.31867	31.17809	31.36377	31.67139	32.27040	32.57829	32.57586	32.23609	32.15642	32.10616	32.05382	31.32239	30.52061	29.90422	29.48489	29.45516	29.57459	29.90409	30.75364	30.87537	31.20117	31.22683	32.11724	33.27259	33.61103	33.60827	33.46300	33.46027	33.65443	33.80315	33.91002	33.91659	34.05880	34.25840	34.57132	34.76404	36.02722	37.15763	37.99271	39.22469	40.37072	40.62678	40.17195	38.65781	37.86233	36.96062	36.11447
27.96229	27.96003	29.24361	30.29720	31.36705	31.65022	31.75452	31.81369	32.22721	32.26688	32.23703	32.23436	32.15494	31.56072	31.12796	30.66605	30.22337	30.15301	29.84526	29.99032	30.75697	31.84110	32.64729	32.67750	32.69331	33.39991	33.66896	33.66621	33.57016	33.56766	33.56492	33.62177	33.43364	33.43092	33.90808	34.05964	34.35903	34.61419	35.36589	36.27914	37.70938	39.08689	39.22406	40.02739	39.90580	39.20703	38.00455	36.73011	35.91678	35.18544
27.92146	27.91920	29.16259	30.17329	31.20458	31.33130	31.49190	31.58742	31.49058	31.31433	31.32224	32.03415	32.03976	31.74928	31.50418	31.48706	30.97944	30.98775	31.59961	32.61243	32.56536	32.53763	32.53522	32.62083	32.71705	33.16327	33.66666	33.62811	33.59637	33.53956	33.54441	33.58029	33.41896	33.43176	33.90786	34.06434	34.28916	34.52781	35.01622	35.26632	36.74010	37.24341	38.58350	38.59966	38.46794	37.91362	36.47588	35.69895	35.02283	33.68167
27.89500	27.87713	29.21887	30.47693	30.95326	30.95133	30.92793	31.06067	31.22329	31.36000	31.75687	32.21350	32.22158	32.09524	31.93976	31.93739	32.75978	32.95851	32.92262	32.61052	32.54120	32.53850	32.50961	32.50692	32.59210	32.61582	32.68419	33.43909	33.43630	33.43379	33.43863	33.53611	33.37748	33.41708	33.81273	34.18558	34.32944	34.43289	34.78941	34.95515	35.43823	36.55904	36.85352	36.75962	35.91536	35.77818	35.02285	34.23613	33.55588	32.18886
28.38144	29.20433	30.06666	30.41792	30.91578	30.91385	30.99132	31.15479	31.24966	31.47240	32.21709	32.22489	32.25072	32.56517	32.83509	32.96804	32.96535	32.92625	32.66977	32.61671	32.57565	32.53939	32.53698	32.21857	32.36129	32.36747	32.55406	32.55138	32.37778	32.39023	32.66503	32.76257	32.79878	33.04370	33.59893	34.32681	34.52110	34.57753	34.90617	35.44199	36.58084	36.49527	36.48959	36.11744	35.91620	35.62741	35.06109	34.02878	32.73085	32.29300
29.20619	29.55427	30.13584	30.21816	30.56936	30.66219	30.74727	31.06647	31.30498	31.46366	32.21802	32.51535	32.65298	32.67283	32.74114	32.79466	32.75669	32.56147	32.52474	32.52643	32.51134	32.34209	32.24861	32.24593	32.36375	32.56004	32.54445	32.51505	32.35262	32.35204	32.39600	32.72029	32.82691	33.20980	33.77815	34.56115	35.40098	36.81754	37.35093	37.59047	37.96810	37.68799	36.49345	36.36893	35.82621	35.62824	35.10363	34.15680	32.78444	32.43638
29.55762	30.05647	30.17042	30.55847	30.57029	30.67933	30.76215	31.22217	31.33789	32.02139	32.24153	32.49782	32.50338	32.50071	32.49800	32.42021	32.17710	32.16702	32.41144	32.40903	32.23210	32.28896	32.29293	32.29025	32.23128	32.28574	32.47465	32.46558	32.30272	32.27474	31.78488	32.44323	32.75584	33.09216	33.93103	35.20917	36.16382	37.19238	37.53901	37.55514	37.82116	37.68889	37.60483	37.43426	36.17451	35.61881	34.79322	33.61605	32.80525	32.48460
29.84531	30.05739	30.56038	30.55919	30.55684	30.68026	30.90905	31.22309	31.33880	32.06911	32.24247	32.32296	32.28522	32.07091	31.81040	31.80800	31.89557	32.04480	32.02544	32.00212	32.07616	32.22966	32.23671	32.23484	32.23214	32.30615	32.49338	32.47281	32.46371	32.27558	32.24734	32.26620	32.45280	32.65020	33.47656	34.54632	35.09917	35.91624	36.40753	36.40482	37.19344	37.45440	37.49680	37.43515	36.21566	35.61965	34.32323	33.20068	32.65902	32.32018
29.84623	30.05318	30.56271	30.56013	30.55777	30.68118	30.78672	31.00203	31.32432	31.86587	32.20808	32.20538	32.07449	31.79302	31.74373	31.74133	31.81035	31.80767	31.91713	31.91474	31.89640	31.80538	31.60446	31.70834	32.23587	32.37479	32.54171	32.55727	32.55453	32.29984	32.25229	32.26539	32.31657	32.39821	32.54507	33.58159	34.32792	34.32507	35.20621	35.21966	35.23717	35.23423	35.40273	35.42648	35.62348	35.56233	34.32404	33.21973	32.46743	31.92733
31.05100	31.04695	31.01134	30.62830	30.64481	30.67410	30.75812	30.73787	31.05638	31.35328	31.84752	31.82945	31.72924	31.56213	31.52967	31.63587	31.60361	30.82539	30.82280	30.74645	30.81780	31.24642	31.51402	31.72114	32.21756	32.53703	32.63683	32.66493	32.66219	32.38543	32.34520	32.19340	32.16060	32.30750	32.45489	32.83453	33.80902	34.38227	34.84490	35.22052	35.22504	35.20588	35.25104	35.26586	35.21025	34.71677	34.03024	32.88911	31.86229	31.89279
31.33241	31.21484	31.00285	30.84633	30.64574	30.73310	30.71547	30.73877	31.00678	31.12696	31.34501	31.40137	31.46492	31.53327	31.53058	30.30870	29.63268	29.20405	29.99032	30.83236	30.87613	31.61989	31.80803	31.89830	32.21842	32.67273	32.68403	32.68130	32.63223	32.62977	32.41623	32.57283	32.49839	32.57709	32.78240	33.84004	34.57549	35.06072	36.02566	36.18056	35.63475	35.24346	35.13152	35.08744	34.72052	34.02047	32.82379	32.31073	32.13454	32.17529
31.30157	31.17256	30.99082	30.85651	30.72836	30.67895	30.71638	30.73967	31.00769	31.00781	30.94003	31.20224	31.27701	31.24623	30.22625	29.56103	29.21529	29.25966	30.02960	30.83319	31.85360	31.93315	31.98857	31.99161	32.67632	32.55057	32.54810	32.54968	32.55246	32.63061	32.53685	32.61661	32.80961	32.97430	34.03894	34.96493	35.84113	36.24163	36.78485	36.27731	35.98503	35.26190	35.10114	34.72431	34.02414	33.19497	32.77074	32.31147	32.13527	32.13285
31.17760	31.17496	30.86009	30.16918	30.25469	30.28134	30.71728	30.73113	30.83897	30.94352	30.94093	31.06394	31.06056	30.86253	30.05177	29.60786	29.62436	29.94885	30.41400	31.02894	32.02407	32.09607	32.02460	32.67996	33.29441	32.91229	32.57290	32.32727	31.86666	31.33364	31.46114	32.33054	32.97779	34.04257	35.04374	35.67868	36.35343	37.14285	36.84868	36.62687	36.12588	35.21241	35.10198	34.50848	33.36753	32.93237	32.48877	32.35845	32.31937	32.32490
31.21161	30.64680	30.17266	30.25813	30.27242	30.28224	30.70711	30.81498	30.79882	30.94442	31.11305	31.11041	31.00810	30.48129	30.10293	30.01091	30.18250	30.28550	30.71635	31.98445	32.94218	33.75114	33.62204	33.29815	33.29370	32.78432	32.46644	31.37405	30.95156	31.00467	31.40763	32.35236	32.76379	34.15909	35.46027	36.11659	37.46847	38.08846	37.09429	36.58329	36.03635	35.21326	34.51225	33.37116	33.09241	33.13731	32.51025	32.47608	32.32011	32.32564
30.42190	30.15582	30.26162	30.25904	30.25650	30.58083	30.69447	30.80234	30.80829	30.95639	31.01634	31.01369	30.55209	30.51912	30.38373	30.37806	30.43925	30.51798	30.69132	31.83071	32.70430	32.63930	33.29826	33.29746	32.49307	31.71847	31.66165	31.65754	31.47592	31.30749	32.01541	32.43107	33.06638	33.87656	35.76947	37.53108	38.15191	37.91238	37.23335	36.49029	35.32097	34.39473	33.34192	33.07361	33.14087	33.14671	32.48164	32.36200	32.33360	32.22737
30.34026	30.33772	30.26335	30.62668	30.62409	30.56803	30.55901	30.52380	30.68404	30.69970	30.68375	30.26666	30.26435	30.34223	30.35420	30.28045	30.44009	30.51882	30.69216	31.21770	32.35006	32.33127	32.33089	31.83017	31.85251	31.84984	31.86160	31.89088	32.21493	32.31923	33.07512	33.20165	33.53194	35.00546	35.95325	37.41439	37.33087	37.41422	36.64423	35.48693	34.39853	33.75694	33.04435	32.67860	32.41763	32.47263	32.38575	32.45188	32.57340	32.78669
30.83597	30.82557	30.97374	30.95673	30.62501	30.56894	30.54679	30.52613	30.73338	30.72420	30.69799	30.26753	30.20921	30.20665	30.20610	30.28233	30.44094	30.51966	30.69939	31.19926	32.35095	32.34817	31.97921	31.92671	31.97802	31.99469	32.05460	32.80073	33.07605	33.41313	33.73912	33.90099	35.21122	35.95716	37.07062	37.33459	37.13507	36.74804	36.01905	34.63033	33.92664	33.25349	32.60080	31.95048	32.45217	32.47338	32.54171	32.64884	33.20458	32.61771
31.68938	31.61938	30.97469	30.96242	30.73564	30.60471	30.60208	31.18223	30.89009	30.80290	30.72026	30.28176	30.26609	30.20751	30.20491	30.28318	30.35966	30.40922	30.56595	32.35462	32.35184	32.42215	31.94014	31.93743	31.97887	32.75884	32.75699	32.98720	33.27718	34.00049	34.87106	35.87513	36.59555	37.91666	39.14895	38.29725	37.07687	36.10727	34.78156	34.08493	33.96856	33.15815	32.65952	32.12495	32.15938	32.47412	32.77055	33.47308	33.01011	32.76176
31.61853	31.07410	30.97562	30.96335	30.77975	30.77740	31.08266	31.09172	31.09829	30.99147	30.85352	30.78683	30.68820	30.43079	30.20577	30.27788	30.36051	30.38132	30.79390	31.27454	31.32729	31.42461	31.81470	31.93828	32.57971	32.74099	32.75721	32.98806	33.56243	34.71742	35.44003	36.55349	38.26697	39.38488	39.14994	38.90736	37.07780	35.23465	34.31537	34.07837	33.86245	32.90458	32.87139	32.41496	32.41220	32.47540	33.31471	33.20853	32.96278	32.13584
31.28597	31.28330	31.33631	31.31825	31.01931	31.11623	31.11355	31.17001	31.21475	31.24570	31.33226	31.27640	31.21264	31.16235	30.51319	30.30593	30.36136	30.47748	30.85161	31.13555	31.40986	31.59585	31.79173	32.08325	32.60498	32.63732	32.73936	32.87946	33.29291	34.34366	35.28355	36.42809	37.00969	37.84030	39.10672	37.35630	35.99646	35.14085	34.26424	33.87195	33.69027	32.94845	32.99824	33.06195	32.82777	33.17489	33.27401	33.11041	32.85351	32.13659
31.49200	31.48932	31.73615	31.73342	31.69394	31.66977	31.94086	32.01223	31.76453	31.71593	31.65146	31.99604	31.46695	31.22769	31.19237	30.83849	30.45499	30.85510	31.17055	31.18136	31.57847	31.72763	31.94683	32.52119	32.52618	32.60307	32.12970	32.32789	32.95341	33.29125	34.30453	35.92580	35.97316	36.57154	36.46157	36.00008	35.61696	35.05339	34.24146	33.64532	32.99305	32.87528	32.94766	32.99619	32.82747	32.76681	33.18560	33.10002	32.85427	32.20005
31.51328	31.55512	31.73711	31.82520	32.16364	32.28513	32.28108	32.25932	32.19131	32.12392	32.11236	32.03837	31.99451	31.61718	31.56497	31.21240	31.20311	31.12153	31.15848	31.28408	31.75155	32.05949	32.61668	32.52987	31.89064	31.61058	31.82320	32.50731	33.05745	33.29211	34.30541	35.31234	35.24798	35.03825	34.88783	34.81856	34.80922	34.21036	33.75566	32.99671	32.78976	32.59060	32.22763	31.72329	31.73333	32.67840	32.59319	32.75799	32.35509	32.20080
31.55877	31.29172	31.67670	32.20303	32.31936	32.35175	32.77706	32.75065	32.74371	32.73238	32.25017	32.01548	31.90696	31.87135	31.61534	31.64719	31.25264	31.12239	31.11971	31.35663	32.06313	32.12865	32.14820	32.16862	32.19439	32.18767	32.41016	33.13983	33.60693	34.62067	35.37156	35.31323	35.19594	34.97045	34.77337	34.08910	33.92043	33.74691	33.00003	32.36241	32.15660	32.15380	31.69680	31.62401	31.62127	31.53452	32.30856	32.20340	32.19156	30.92983
31.04859	31.23179	31.39526	31.75921	32.32032	32.78087	32.66003	32.55769	32.55483	32.19510	31.97383	31.70534	31.67602	31.63808	31.65052	31.25619	31.26994	31.26723	31.34610	32.06125	32.13231	32.15149	32.21210	32.55517	32.76355	33.35118	33.89788	34.32023	34.99428	36.23357	36.63194	36.37259	36.06765	35.07488	34.64424	33.97459	33.67305	32.93881	32.11212	32.01715	31.97861	31.84494	31.80421	31.57606	31.34650	31.27477	31.17003	30.98022	30.93294	30.74235
30.50316	31.02697	31.27669	31.72830	32.01070	32.14973	32.36547	32.33928	32.15871	31.34430	31.18234	31.19666	31.19427	31.68291	31.70273	31.61431	31.66682	31.66756	32.41344	32.41099	32.41904	32.65517	32.71075	32.76723	33.24456	33.82902	34.28621	34.81170	35.78965	36.63598	36.74990	36.60575	36.37143	35.93291	34.75377	34.03173	32.95402	32.49254	32.11290	32.04731	31.97682	31.93829	31.84328	31.54148	31.27821	31.16150	30.80179	30.48969	30.46711	29.75571
30.96841	31.18565	31.60711	31.94957	31.89367	31.88937	31.89050	31.82557	31.77675	31.21815	31.22962	31.22691	31.24039	31.83878	31.83602	31.75320	31.75048	32.73566	32.78955	32.79537	32.85246	33.39299	33.50355	33.30248	33.83276	34.27353	34.81299	35.47824	35.73040	36.47832	36.60989	36.39408	36.26452	35.82833	34.93210	34.38320	34.07126	32.96304	32.56260	32.16282	32.12670	31.98055	31.94718	31.79462	31.21671	30.89997	30.78895	30.49759	30.40863	29.72043
32.01098	32.00821	32.03733	31.89554	31.89278	31.89217	31.92960	31.90605	31.94021	31.45742	31.35539	31.35266	32.22008	32.28446	32.21764	32.20286	33.98896	33.99051	33.42250	33.43167	33.80437	34.27957	34.38413	34.38119	34.94221	34.93925	36.26340	36.20865	36.14791	36.31153	36.25646	36.13641	35.76192	35.11564	34.91573	34.38406	34.07211	33.78463	33.22944	32.54311	32.35956	32.14700	32.10756	31.80814	31.24046	30.90069	30.75146	30.36680	30.35775	29.58471
31.96170	31.95892	31.98865	31.88008	31.76903	31.83954	31.89960	32.10495	32.10216	31.98971	32.80783	32.80496	32.75762	32.77042	33.65779	33.85043	34.02072	34.06025	34.12655	34.24915	34.42727	34.86040	34.87119	35.09135	35.17501	36.37275	36.36999	36.26125	36.24968	36.17706	35.97988	35.84093	34.94914	34.50513	33.91219	33.92911	33.78845	33.67261	33.17234	32.50241	32.35747	32.14551	32.12949	31.84855	31.33216	30.79177	30.56839	30.42565	29.53985	29.04661
31.96269	31.95989	31.96623	31.41802	31.81435	31.83160	31.90053	32.10587	32.59471	32.89758	33.31312	33.48642	33.45367	33.45074	33.50999	33.61449	33.78806	34.06120	34.12749	34.25008	34.40950	34.87111	35.03649	35.20213	36.37680	36.37370	36.37093	36.36303	36.52160	36.20163	35.90422	35.80017	34.66515	33.77907	32.60894	32.38697	32.42433	32.23463	32.21190	31.91406	31.69595	31.88631	31.88387	31.51135	30.86279	30.75046	30.56832	29.63662	29.09803	28.96949
32.23613	31.96087	31.33987	31.32670	31.50610	31.83255	31.94792	32.31661	32.59565	33.25082	33.53344	33.47220	33.45463	33.45170	33.38691	32.89946	32.97289	33.89780	34.02161	34.17184	34.16889	34.68893	34.99278	36.32543	36.33331	36.63280	37.20038	37.05880	36.87134	36.52078	35.92879	35.56011	34.78661	32.61267	31.90983	31.94685	31.94440	32.11677	31.93988	31.72644	31.69672	31.69392	31.51489	30.98062	30.96193	30.66572	30.58177	29.72566	29.70148	29.66733
31.96465	31.40566	31.29426	31.33805	31.49206	31.52698	32.07206	32.17112	32.64397	33.67661	33.63757	33.54805	33.54544	33.47729	33.45511	32.97666	33.15697	33.43592	34.15141	34.17277	34.49158	34.80548	36.16420	36.26964	36.32323	36.33114	36.69547	36.95419	36.75921	36.52358	35.89116	35.12786	34.19371	32.70633	32.37914	32.03329	32.01647	31.94668	31.94386	31.91562	31.69749	31.65155	31.64912	31.13617	30.96265	30.63292	30.56872	30.50334	30.50066	29.69986
30.95015	30.94743	31.29521	31.35706	31.13140	31.29245	31.77036	32.17206	33.72755	34.06138	34.18471	33.76046	33.75784	33.65956	33.53935	33.38640	33.45918	34.13065	34.57888	34.46450	35.47319	35.50981	35.58936	35.72672	35.00324	35.08536	36.32400	36.95749	36.76017	36.52454	35.92084	34.62470	33.61122	32.73273	32.43151	32.03408	32.01727	31.94747	32.09512	31.98235	31.57141	31.46641	31.56771	30.96551	30.17657	30.45001	30.58977	30.56671	30.56403	29.87411
30.95110	30.73125	30.79348	31.14036	31.29576	31.71478	32.21995	33.57066	34.09049	34.36847	34.34763	34.15952	33.82956	33.82660	33.81476	33.94325	34.02893	34.06437	34.57344	35.52999	35.51390	35.51077	35.59031	35.21313	34.94741	35.08095	35.94789	36.87020	36.73114	36.54271	35.92363	34.62560	33.59730	32.73356	32.43232	32.03489	31.99013	32.09877	31.98561	31.56651	31.08628	30.86051	30.19562	29.66496	29.73318	30.53331	30.68129	31.08011	30.75192	30.59522
30.93838	30.93568	31.17576	32.17111	32.36064	32.99281	33.57944	34.29072	34.42863	34.39348	34.42114	34.39388	34.17549	33.96822	34.07166	34.06961	34.06668	34.05893	35.63906	36.02000	35.99863	36.02287	35.64971	35.65550	35.21098	35.86050	35.90823	36.29969	36.46909	36.30416	35.92457	34.96033	34.10342	33.11946	32.43314	32.22507	32.10244	31.81227	31.56975	31.11539	30.85233	30.19866	29.65882	29.68949	30.23663	30.76862	31.35413	31.35133	31.16191	30.88238
31.76905	31.76628	32.28548	32.37247	33.56675	33.65228	34.29493	34.54642	35.12711	35.09444	35.13143	34.93203	34.43807	34.14284	34.12063	34.11800	34.59839	35.56725	35.86599	36.02098	36.01937	36.32369	36.54124	36.44833	35.84607	35.81765	35.76251	35.74203	35.63980	35.45898	35.28979	34.82343	34.11724	33.13324	32.31546	32.14066	31.97086	31.61844	31.48590	30.98841	30.20209	29.53710	29.53484	30.20283	31.16420	31.13865	31.30698	31.30419	31.19501	31.00164
32.31344	32.34288	33.06153	33.53776	33.72840	34.26500	34.55046	34.82650	34.82339	35.12540	35.12232	34.86863	34.65403	34.57446	34.57141	34.55222	35.44837	35.32410	35.31946	35.58015	35.79800	35.91027	36.37035	35.84253	35.63915	35.52744	35.61371	35.58561	35.03406	34.88418	34.84370	34.12327	33.24089	32.52370	32.42650	32.13390	31.87657	31.48953	30.99158	30.39083	30.16711	30.16688	30.16456	30.50028	30.70792	30.95737	31.02644	31.05120	30.41075	31.00234
32.54562	32.59375	33.17791	33.53875	34.26783	34.53841	34.83058	34.82751	34.84735	35.04750	35.18496	35.14361	34.99162	34.92802	35.13833	35.45248	35.38435	35.07152	35.05691	35.06123	35.18452	34.88855	34.88634	35.24531	35.65836	35.63128	35.61465	35.21616	34.76723	34.14020	33.44962	33.22567	32.48795	32.43023	32.31828	31.94928	31.55150	30.84997	30.40318	30.40368	30.21898	30.24915	30.18438	30.50100	30.70577	30.70592	30.77501	30.59443	30.71460	30.87700
32.59757	33.17340	33.39465	34.25615	34.54128	34.55867	34.57045	34.82854	34.84030	34.84566	35.14772	35.52414	35.32490	35.05429	35.05116	35.04842	35.03896	35.05634	35.15923	35.22750	35.39562	35.39249	35.40980	35.83714	35.90524	36.37819	36.25997	35.53699	35.02029	34.63093	33.35809	33.15528	32.36516	31.89800	31.87172	31.40343	31.03862	30.70981	30.47704	30.47795	30.26535	30.24987	30.52357	30.86043	30.85765	30.70438	30.56028	30.59513	30.69228	30.84438
33.80901	33.80602	34.20312	34.25654	34.25351	34.49762	34.55660	34.56459	34.56150	34.47640	34.64330	34.66778	34.66977	34.76635	34.38820	34.04756	34.57439	35.03680	35.16020	35.28354	36.29878	36.50476	37.31662	37.38705	37.64706	37.62965	37.39274	36.26297	35.44814	34.82294	33.41090	33.15614	31.61608	31.61203	31.46737	31.44625	31.13646	31.04974	30.73979	30.56001	30.55727	31.08888	31.02507	30.98250	30.85838	30.47894	30.41986	30.49642	30.39459	30.72860
34.55679	34.16627	33.73581	33.28571	33.28275	33.39073	34.10272	34.10713	33.81250	33.76445	33.38108	32.80135	32.83899	33.22377	33.29407	33.98244	34.27238	34.99825	35.19712	35.85397	36.29976	36.60983	37.37222	37.65137	37.84985	38.53556	38.25162	36.64827	35.48316	34.60157	33.28793	32.69831	32.66331	31.90362	31.87568	31.46532	31.27170	31.19539	30.92410	30.92171	31.09778	31.08963	31.02581	30.99281	30.93257	30.85450	30.37352	30.30674	30.40575	30.72929
34.55785	34.16731	34.16463	33.30263	33.28374	33.07923	32.82985	32.82695	32.79745	32.73063	32.80366	32.80069	32.79972	33.17503	33.22172	33.48292	34.24210	34.94144	35.26053	35.50931	36.00280	36.32426	36.74869	37.65236	38.08262	38.50053	38.19746	36.64925	35.59475	34.63656	33.43348	33.28577	32.79888	32.54880	31.94282	31.55646	31.49813	31.34542	31.27626	31.54535	31.66156	31.59226	30.99637	30.93214	30.87283	30.81560	30.37279	30.28176	30.30475	30.80630
34.82112	34.74435	34.33700	33.84181	33.39092	33.26035	33.10483	32.80136	32.73415	32.64255	32.65564	32.64222	32.76703	32.93898	32.94811	33.13493	33.53219	33.99405	34.70358	34.95376	34.58902	34.85448	35.86668	37.03025	37.99732	37.94576	37.72540	36.68145	35.67449	34.63747	33.70792	33.43152	32.91224	32.71912	32.17713	32.09062	32.18138	32.10474	32.03098	31.83127	31.67956	31.54230	31.09857	30.86098	30.74905	30.32946	30.01831	30.28245	30.37391	30.74187
35.63858	35.28453	34.95148	34.26163	33.81985	33.59921	33.43437	32.93718	32.61981	32.61724	32.29555	32.30841	32.65106	32.95203	32.97674	33.13586	33.43053	33.79237	33.87732	33.94507	33.71161	33.90808	34.85276	35.88709	36.91255	37.28297	37.02957	35.87292	35.31133	34.39478	33.78764	32.98759	32.72347	32.72056	32.71761	32.77211	32.86600	32.86597	32.72269	31.94199	31.64337	31.27902	30.95288	30.51531	29.64324	29.69892	29.68523	30.11078	30.56624	30.95639
35.63966	35.57483	35.28283	34.17814	33.74081	33.60044	33.38698	32.89364	32.45805	32.12316	32.18596	32.29950	32.66235	32.98067	32.98479	33.13680	33.80929	33.89285	33.90679	33.58406	33.70148	33.78916	34.57728	35.54605	35.93371	36.20074	36.19794	35.81340	35.39930	34.63330	34.40284	33.70778	32.99862	32.82056	32.78185	32.68402	32.71321	32.70550	32.65014	31.66758	31.28798	30.95949	30.58661	30.37347	29.97341	29.70577	29.78252	30.23067	30.62903	30.95710
35.54578	35.16183	34.10711	33.79337	33.52739	33.39279	32.83522	32.46996	32.07924	32.07671	32.12121	32.18991	32.34877	32.66036	32.97861	33.09758	33.69198	33.80571	33.67403	33.56418	33.60892	33.69934	34.44349	34.75190	35.56654	35.93595	35.94245	35.93631	35.79113	35.39745	34.88558	34.46362	33.68853	32.97906	32.68782	32.61112	32.52398	31.85106	31.58778	31.29162	30.96452	30.83551	30.59749	30.38241	30.35568	30.11509	30.14947	30.14755	30.54222	30.82549
34.25532	33.98261	33.77206	33.53145	32.67673	32.62635	32.58007	32.43806	32.46795	32.07765	32.10086	32.17604	32.34009	32.64467	33.02588	32.90565	33.29386	33.40181	32.69746	32.87337	33.44202	33.58319	33.82795	34.09069	34.24228	35.14961	35.89153	35.79527	35.54468	35.20330	34.82858	34.43700	33.64003	32.88503	32.25055	32.16300	31.98740	31.72782	31.47802	30.95189	30.83909	30.60061	30.41138	30.38313	30.45969	30.45694	30.09348	30.09073	30.13749	30.48299
33.86922	33.77097	32.72593	32.69769	32.60428	32.59779	32.53284	32.43520	32.43604	32.06386	32.15266	32.25722	32.71010	33.06842	33.08444	33.03523	32.97458	32.69193	32.40404	32.74303	33.40742	33.66640	33.64859	33.64550	33.71712	34.02636	34.78007	34.79075	34.49112	34.16616	34.09081	33.64355	32.88884	32.21552	31.83536	31.71970	31.65580	31.35727	30.91730	30.49260	29.83035	29.82762	30.37987	30.64470	30.64986	30.40897	30.07734	30.09143	30.13817	30.17515
33.35010	33.32123	33.22601	32.65794	32.60137	32.51776	32.39134	32.40745	32.40815	31.90938	32.23384	32.62149	32.83678	33.26385	33.51223	33.20284	33.02209	32.43796	32.45612	32.70494	33.36935	33.63675	33.64951	33.40481	33.41522	33.47785	33.49913	33.50994	33.50690	33.39738	33.45373	33.37490	32.86350	32.37351	31.74398	31.71229	30.80309	30.43484	30.13842	29.82026	29.81751	29.81478	30.40712	30.64543	30.64260	30.05868	30.06880	30.07527	30.16919	30.45406
33.32529	33.32184	33.29273	32.72077	32.56421	32.35043	32.34102	32.34072	32.05061	32.14135	32.31136	32.70354	33.30970	33.86168	34.08812	33.97011	33.24406	33.06327	32.77367	32.88176	32.88202	33.36720	33.39073	33.38409	33.09521	33.18134	33.42331	33.49701	33.48035	33.44202	33.43016	33.19588	32.77587	32.57350	31.74479	30.83731	30.45135	30.14196	29.82331	29.81460	29.81824	30.08282	30.64901	30.64617	30.28247	30.05939	30.05061	30.06673	30.06399	30.42374
33.32590	33.29641	33.20577	32.98025	32.55904	32.35141	32.34199	31.98108	32.05156	32.14228	32.31229	33.31326	33.79760	34.45290	35.13916	34.91721	34.78197	33.61176	33.09977	32.88267	32.88292	33.02324	33.37083	33.36292	33.13905	33.29435	33.37956	33.44645	33.48122	33.44331	33.25034	32.91900	32.88805	32.63942	31.14077	30.58970	30.30832	30.50286	30.46414	29.86176	30.13685	31.72710	31.24612	30.62041	30.14173	29.92822	29.68366	29.68091	29.69606	29.78189
33.25681	33.20945	33.14035	32.94865	32.41333	32.32588	31.93144	31.92850	31.89572	31.98425	32.14030	33.23308	33.64479	34.38499	34.92100	34.88086	34.86864	34.09945	33.58578	33.09809	33.00379	33.22739	33.22931	33.25984	33.32993	33.33530	33.39645	33.44732	33.25177	33.24916	33.37930	33.24813	32.92277	32.04692	32.12245	31.54088	31.07769	31.12908	32.03535	31.94991	33.05303	32.06112	31.72536	30.14524	29.93167	29.88805	29.81398	29.54275	29.52481	29.48771
32.93707	32.93403	31.93552	31.76382	31.71557	31.69170	31.75304	31.76722	31.69050	31.82130	31.93447	32.01088	32.97048	33.30064	34.04975	34.46835	34.05270	33.81618	33.26142	33.17075	33.20347	33.20491	33.20292	33.19984	33.26236	33.32137	33.29034	33.12716	33.21481	33.20687	33.38016	33.06830	32.92891	32.13299	32.19511	32.27955	32.34146	32.82402	33.18178	33.37728	33.21587	33.08525	32.05935	31.07274	30.03682	29.96237	29.84433	29.52968	29.25878	28.71216
31.16891	31.16614	31.57195	31.69874	31.64853	31.43569	31.48957	31.43318	31.55956	30.44313	30.23543	30.78757	31.64303	31.92977	32.47473	32.75210	32.83726	33.12085	32.98673	32.98377	32.86679	32.60758	32.65392	32.69658	32.58495	32.62229	32.57141	32.55622	33.00792	33.10290	33.02163	33.01233	31.91007	31.92862	32.23384	32.32560	32.79432	33.19096	33.55551	34.21191	34.41141	33.54940	32.95435	31.98373	30.67575	30.08551	29.88588	29.53038	28.71524	27.80436
31.16869	31.16161	31.71653	31.65115	31.45207	31.43405	31.26815	30.02792	29.58965	29.71778	29.79986	30.33185	31.13462	31.77102	32.18464	32.53732	32.79216	32.98952	32.86306	32.72779	32.29691	32.22178	31.39620	31.25064	31.34989	32.15210	32.40220	32.51882	32.64506	32.39430	32.49274	32.43232	32.40887	32.40603	32.50230	32.68806	33.00674	33.32826	33.62526	33.60686	33.59896	33.47481	32.34008	31.84940	30.34689	30.18872	29.88585	28.71779	27.80681	27.80434
31.20455	31.33891	31.75158	31.69093	31.64811	31.44902	30.66392	30.13725	29.85165	29.89860	30.10703	31.43709	31.99827	32.28949	32.54005	32.81688	33.28538	32.90915	32.90213	32.29082	31.83575	31.26834	31.11927	31.16145	31.34217	31.62880	31.70728	31.65366	31.89640	32.39419	32.39135	32.86731	32.96356	32.92301	32.51435	32.51148	32.50861	32.68112	33.00259	32.95483	32.76668	32.26860	31.85223	30.40749	30.25466	29.95176	28.64894	27.85217	27.81028	27.80433
31.20965	31.20156	31.63525	31.74854	31.74571	31.76095	31.75831	31.12879	30.67952	30.72218	31.77652	33.10838	33.19961	33.26165	33.81969	33.68271	33.46602	32.90898	32.29932	31.63512	31.54168	31.05068	31.07338	31.11638	31.24763	31.12055	31.19683	31.58397	31.78011	32.70972	32.76469	32.76181	32.75483	32.66142	32.48141	32.16528	31.79111	31.67888	31.57731	31.40060	31.41376	31.41896	30.07927	29.11676	28.68018	28.67765	28.67513	28.64637	28.90810	28.87369
30.50637	30.78435	31.18280	31.60618	31.76211	31.75930	31.78950	32.12555	32.70289	32.81601	33.06997	33.52530	33.33650	33.42207	33.20882	33.39357	32.83648	32.06498	31.17682	31.14571	31.14295	31.16562	31.13661	31.26785	31.27357	31.29216	31.52299	31.71218	32.56060	32.56283	32.55994	32.60043	31.61404	31.61229	30.84543	30.91475	30.83298	31.21825	31.36898	31.33827	30.50481	29.56763	28.81514	28.99660	28.91257	28.79627	28.94878	29.80868	29.69823	28.81688
30.13727	30.13459	30.64753	31.07483	31.35587	31.75069	31.74869	32.08454	32.16023	32.56917	32.58710	32.63347	33.03293	32.87387	32.56606	31.39561	31.41595	30.16876	30.21445	30.26163	30.82907	31.12383	31.15371	31.15096	31.46020	31.97421	32.82169	32.69934	32.45991	32.39116	31.85895	31.19256	30.33040	29.71798	29.71537	30.18190	30.67276	30.59348	30.59076	30.56250	29.66198	29.49486	29.51097	29.50838	30.72500	30.60853	30.51219	30.13506	29.62715	29.44094
28.51555	28.51302	28.61118	29.14029	29.57702	31.21058	31.36267	31.61259	31.60977	31.60698	31.56827	31.52589	31.39159	30.78438	30.29442	29.55179	29.58502	28.97433	29.12706	29.26665	29.54650	30.72056	30.77366	31.11820	31.03215	31.09920	31.57274	31.56990	31.27888	30.56573	30.05164	29.05630	29.09310	29.08343	28.50860	28.45333	28.58665	28.92900	28.93300	29.23796	29.23537	29.33506	29.44726	30.36299	30.47227	30.43332	30.34048	30.15642	29.35936	28.81685
28.51053	28.50800	28.50549	28.60845	28.93486	29.51908	30.33879	30.56416	30.56145	30.76228	30.77921	30.86081	30.71632	30.35626	29.55161	29.37667	28.84077	28.78775	28.49953	28.52240	28.54284	28.97752	28.97495	29.90209	29.89942	29.84109	28.87537	28.55144	28.62505	28.30769	26.95433	26.95198	27.49959	27.97064	27.83842	27.76307	27.12290	27.30321	27.49420	27.49180	27.58629	27.96886	29.20225	29.17481	29.80795	29.73197	29.72932	29.20303	26.68147	26.21540
28.08462	28.07639	28.47643	28.68547	28.68961	29.11383	29.81056	30.63023	31.13416	31.16673	31.10517	30.92053	30.71615	30.53231	29.69240	29.37653	28.75266	28.37555	27.93795	27.16251	26.78359	26.18964	26.18734	26.59787	26.59553	26.63954	27.19410	27.26782	26.30091	26.29861	26.95424	27.50194	27.95127	27.84864	27.80386	27.12527	25.65228	25.65001	25.81811	26.24354	26.78639	27.38370	27.38130	27.28402	27.48447	28.13829	28.13581	26.59120	26.65665	26.69415
28.35874	28.59627	28.74340	28.77087	29.01526	29.75636	30.63268	31.63207	32.94838	33.49360	34.03541	33.68587	33.43593	33.13363	31.18928	29.68960	28.75826	28.41952	27.16482	26.96067	26.13132	26.09509	26.09280	26.09049	26.11380	26.18843	26.26229	26.32136	26.31909	26.67915	27.47757	27.95368	27.95120	27.94873	26.61205	25.63078	25.37491	25.31881	25.31655	25.23146	25.06235	25.20759	25.54174	26.91454	27.08668	27.08429	27.08193	27.11712	27.15460	27.37220
29.94318	29.92764	30.92519	30.92246	30.49647	30.57855	30.64868	31.66016	32.88702	33.73030	34.03520	34.64426	34.59912	34.12801	33.17649	31.39844	29.93466	28.75553	28.05386	27.00117	26.33290	26.12888	26.05514	26.05283	26.11370	26.23328	26.01801	26.32127	26.69966	27.44191	28.05908	28.04432	27.96190	26.62008	26.56501	26.42147	25.62844	25.37263	25.23362	25.06450	25.18040	25.26836	25.36763	26.97979	27.09260	27.09022	27.11948	27.24483	27.44420	27.70072
30.77075	30.75758	30.75490	30.47537	30.42411	30.26895	30.67370	31.48206	32.84966	33.69295	34.70245	34.70885	34.57267	34.16310	33.35129	32.44296	31.43442	30.09020	29.45959	28.05121	26.99867	26.33044	26.31590	26.09027	25.93467	26.08910	26.22025	26.78424	27.46537	28.18103	28.17855	28.16553	28.25850	28.17613	27.97980	27.67667	27.09172	26.13056	25.61935	25.52946	25.34989	25.43568	27.04670	27.05408	27.22419	27.22181	27.26012	27.44654	27.68770	28.35433
30.76008	30.41738	30.37199	30.04473	30.16410	30.29152	30.75450	31.57495	33.04342	33.87979	34.60111	34.48346	34.42111	34.03597	32.94301	31.52792	31.50154	31.32260	30.58373	29.45682	28.13457	27.08211	26.61001	26.66714	26.38968	26.29282	26.78646	30.42161	30.42872	30.08879	28.82403	28.59187	28.58937	28.81391	28.29508	27.80469	27.18033	26.51801	26.28487	26.31541	26.41907	27.38777	27.48182	27.28195	27.37877	29.12543	29.67372	29.55594	29.51365	29.60246
30.44444	30.37441	30.18735	30.18723	30.30659	30.60071	31.26154	31.79187	33.26990	33.77991	33.82445	34.23099	33.78280	32.68978	31.19936	31.15184	31.14314	31.07906	30.72432	29.59014	28.92328	28.34087	27.64386	27.47025	27.45521	28.92130	30.73868	30.73595	30.42041	29.57172	28.91246	28.86482	28.81631	28.58682	28.30341	27.54978	27.33381	26.72743	26.79585	26.65804	27.59944	28.00446	28.62875	30.31145	31.69515	31.49087	30.15258	29.56885	29.60980	29.67397
30.93233	30.60925	30.47029	30.65330	31.07978	31.16337	31.34789	31.79166	33.26969	33.37269	33.50861	33.36397	32.69248	31.29115	30.87193	30.90793	30.20466	30.07036	29.75859	29.14394	29.20606	29.12423	29.12174	29.75929	31.04513	30.80171	30.48228	30.06445	29.21571	28.63724	28.73444	28.77359	28.36856	28.47636	27.81684	27.93518	27.84700	27.77871	27.77633	28.24238	30.06585	30.10655	30.54050	31.92586	31.86418	31.59367	31.02574	30.28650	30.13465	30.17556
34.48674	34.38286	34.03308	33.05203	31.91211	31.48629	31.82883	32.81894	33.57895	33.42848	33.68130	33.40767	32.69230	31.29099	30.83519	30.72797	29.85092	28.65656	28.64754	28.67847	29.03246	29.13876	29.68170	30.31289	30.57165	30.39292	29.31682	28.38218	26.41116	25.05307	25.19433	26.19683	26.53777	27.20046	27.93744	29.13049	30.29145	30.67500	30.39697	30.32878	30.36281	30.71009	32.16738	32.16841	31.99813	31.88496	31.71964	31.17966	31.22052	31.33911
35.34022	35.23708	34.91297	34.05711	33.29901	32.83092	32.80734	32.99273	33.52354	33.42479	33.65525	33.92031	33.29438	31.72249	30.84758	30.36151	28.49607	28.03500	27.91209	27.90965	28.35233	28.67159	28.76951	29.33183	29.32928	27.55195	25.46025	25.47606	25.48228	25.64443	25.81192	26.05002	26.47052	27.22439	29.13142	30.14853	30.30895	30.55340	30.57212	30.67118	31.04414	31.10065	32.33816	32.58615	33.29486	33.01768	31.90642	31.78830	31.78558	31.86261
35.59249	35.16077	34.78520	33.83873	33.08062	32.54876	32.58751	32.59764	32.59521	33.16127	33.17025	33.52132	32.03806	31.51974	30.89788	30.21615	29.35605	28.33034	28.17933	28.17686	28.24245	28.14929	27.74036	27.00983	26.66121	25.90703	25.97612	25.83044	25.91669	26.20627	26.32140	26.41994	27.10837	28.97168	29.80681	29.89911	30.14586	30.37652	30.67368	30.91253	31.28677	31.41175	33.66787	35.23916	34.87292	33.29190	32.43486	31.84201	31.86537	31.89611
35.01847	34.35893	33.12783	32.70853	31.78056	31.07567	29.63073	29.69173	29.82403	30.40390	31.09984	31.23016	31.22743	31.24399	30.91322	30.73846	30.58890	29.67298	28.44543	28.43126	28.37733	28.23985	27.09141	26.66338	26.63080	26.29774	26.36652	26.50725	26.50501	26.50274	27.49120	28.74930	28.81437	28.91885	29.03786	29.13025	29.07023	29.43084	30.90388	31.13092	31.60620	34.13440	36.66146	36.35318	35.00996	34.14912	32.45146	31.89559	31.86289	31.83341
32.99564	32.47709	31.25990	30.16733	29.72987	28.75920	27.84492	27.84662	28.13396	28.91071	29.35756	30.13906	30.56560	30.56628	30.74090	30.96663	31.08632	31.19149	31.14192	30.75230	28.91731	28.38047	28.31403	27.22022	26.93918	26.96639	27.08569	27.15433	28.93920	28.93668	28.70711	28.74921	28.86205	28.73945	29.06929	29.58861	29.96078	31.08126	31.13338	33.65199	36.01097	35.92273	35.79285	35.60888	35.33309	34.15442	33.30927	32.58522	32.47275	31.86009
30.44298	29.50695	28.34829	27.78091	27.30872	27.28586	27.44403	27.68368	28.01137	28.21726	28.45925	28.50171	29.41859	29.96218	30.09989	30.73814	31.06032	31.19134	31.04654	30.75215	29.31800	28.64603	28.43873	28.24262	27.10580	27.09011	27.00513	26.93999	27.02695	27.69077	27.71546	27.47033	27.74134	29.20167	29.53657	30.56410	32.18691	34.55094	36.17778	36.39526	36.05042	36.00789	35.98257	35.77864	35.60581	35.32997	33.85890	33.30634	32.58242	31.89005
29.81472	29.52663	29.37350	28.54816	28.06632	27.57482	27.74206	28.02739	28.21952	28.24754	28.23808	28.23565	28.25115	28.40645	28.72113	29.42566	30.26065	30.99264	30.84787	29.87105	29.33119	28.52589	28.31860	26.98797	26.97767	26.86965	26.86736	26.79433	25.84264	25.54805	25.88836	27.27881	28.00488	29.42163	32.43254	34.04192	35.60667	36.38349	36.30621	36.22351	36.05035	36.01675	36.08626	36.65833	36.14956	35.55104	35.30290	33.85592	33.27616	32.52637
30.96095	30.46276	30.17930	30.24970	30.41544	30.37568	30.18258	30.00859	29.94363	29.05496	28.40294	28.23549	28.21762	28.24858	28.40381	28.42029	28.46604	28.81694	29.17276	29.33357	28.69128	28.32090	27.35829	26.97985	26.87191	26.86955	26.57902	25.07217	25.41807	25.92613	26.43313	27.96206	30.99632	32.31342	33.82470	35.53947	35.88385	36.37044	36.37072	36.22344	36.18975	36.14934	36.13053	36.05688	35.97352	35.79423	35.52123	34.78519	33.49864	33.27324
33.98421	33.90911	33.46210	33.21881	33.31293	33.29735	33.26118	32.97775	32.73273	31.68993	31.11005	29.98155	28.41867	28.23044	28.06177	27.17218	27.18408	27.18173	28.42187	28.37344	28.15679	27.34819	26.46089	26.45858	26.61426	26.69811	25.36126	25.51321	25.92819	26.43522	29.46255	31.32728	32.15943	33.65816	35.39251	35.73317	36.12508	36.41289	36.37064	36.27564	36.17522	36.14927	36.14619	36.13822	35.98024	35.84647	35.63064	34.94262	34.27248	33.55573
34.91050	34.42682	33.99749	33.71315	33.66615	33.66338	34.50119	35.07249	35.11069	34.54016	32.85334	31.14309	30.03348	28.44849	28.06162	27.05185	27.05083	26.90471	26.90245	26.53285	26.08200	26.00318	25.85376	25.38080	25.76357	25.87651	26.60167	26.64212	30.83586	31.66516	31.76147	32.15990	33.64617	35.36132	35.60552	35.94723	36.01046	36.09440	36.32940	36.26926	36.20519	36.17215	36.16908	36.16600	36.13516	35.95501	35.81982	35.09755	34.42593	34.22099
34.94144	34.85800	34.60981	34.16242	34.24143	34.64896	35.45093	35.42429	35.19264	34.72471	33.72693	32.85712	30.91574	29.78030	28.39714	27.20838	27.09746	26.94847	26.94622	26.94389	26.59634	26.40702	26.56316	26.61209	26.63726	26.97262	30.52496	32.47554	32.68186	32.70438	32.79916	34.36318	35.35161	35.57615	35.60542	35.64878	35.67443	35.75479	36.00755	36.00711	35.96135	36.20213	36.16272	36.16594	36.11874	36.01830	35.95197	35.81421	35.09458	34.41953
35.00315	34.85944	34.63440	34.67523	34.75418	34.95374	35.30060	35.40827	35.19241	34.72450	33.87252	33.42912	31.43831	30.84466	30.31094	28.92802	27.82030	27.76954	27.76725	27.76489	27.81080	28.01358	28.16484	28.56222	30.49911	31.70281	32.91331	33.14456	32.94810	32.94532	34.36589	35.33200	35.58002	35.59942	35.62188	35.63339	35.64566	35.67141	35.94986	35.95479	35.96127	35.94854	36.02410	35.97683	36.10573	36.09331	35.96962	35.64041	35.36266	35.06178
35.08826	35.00391	34.64604	34.72062	34.75395	34.75109	35.22971	35.18155	35.17130	34.75792	33.93322	33.60221	32.35223	31.64961	31.42496	31.35877	31.66310	30.91869	29.86111	29.62821	29.43233	29.53218	29.68798	30.67625	32.10096	33.23724	33.31821	33.33261	34.02723	35.40453	36.28530	36.28230	35.84777	35.62481	35.62986	35.63330	35.63027	35.83980	35.87542	35.94174	35.94231	35.93553	35.89021	35.84296	35.82705	35.55800	35.54572	35.59806	35.47142	35.06877
35.13618	35.11253	34.72815	34.68915	34.77277	34.75086	35.08196	35.18132	35.02102	34.93827	34.03063	33.59846	32.94946	32.45989	32.34246	32.22815	31.69083	30.96694	29.90937	29.82908	29.58094	29.73666	30.87300	32.33775	33.31594	34.44386	35.13014	35.80101	36.48332	36.45621	36.69439	36.69136	35.94222	35.63277	35.54863	35.68122	35.86963	36.27311	36.01486	35.87240	35.93840	35.89318	35.85423	35.84290	35.56096	35.45258	35.45440	35.46744	35.32990	35.06875
35.23434	34.94109	34.77993	34.88501	34.88738	34.91672	35.29502	35.18110	35.29566	35.01788	34.27117	33.64036	32.99149	32.96416	32.50497	32.29156	31.75281	31.05682	30.86405	30.25445	30.44756	31.26217	32.69294	33.31850	34.44664	35.88197	36.36820	36.57347	36.55264	36.96268	36.93510	36.73606	35.99649	35.68705	35.68404	35.72839	36.31423	36.27302	36.08442	35.92132	35.87053	35.85508	35.85205	35.34679	35.21301	35.17865	35.11309	35.10948	35.25748	35.13981
35.11719	35.09208	35.20848	34.91957	35.11459	36.28957	36.08908	35.66721	35.21393	34.54067	33.63254	33.17559	33.03339	33.03068	32.67549	32.57992	32.35297	31.96199	31.36535	31.33027	31.38401	32.98375	33.74418	34.69091	35.95450	36.36471	36.43114	36.57334	37.04110	37.58368	36.94347	36.76859	36.36123	36.04781	36.04477	36.28761	36.32391	36.27293	36.26178	36.19321	36.12557	35.80296	35.34972	35.11058	35.07152	35.04009	35.11304	35.10944	35.25745	35.29026
35.11693	35.11396	35.60738	35.60438	36.04855	36.06194	35.66997	35.14725	34.31461	32.86652	32.78845	32.85137	32.89225	32.68935	32.68586	32.68695	32.55794	32.55802	32.45850	32.52647	33.03597	33.74677	34.77268	35.58974	35.97176	36.43396	37.24333	37.64000	37.65923	37.69531	36.94802	36.61428	36.06150	36.17263	36.40752	36.44395	36.66029	36.62189	36.69032	36.23835	36.12550	35.78526	35.27997	35.11053	35.07147	35.04004	35.11300	35.20522	35.29203	35.25442
35.64524	35.60529	35.60714	35.64364	35.53790	35.29560	34.99244	34.31736	33.27749	32.60141	32.12812	31.73788	31.81910	32.24640	32.66391	32.73625	32.77668	33.14620	33.76091	33.81984	33.88573	34.95503	35.46482	35.67798	36.44004	37.25253	37.51038	37.50925	37.47941	37.29646	36.61715	36.00471	36.05838	36.17252	36.44681	37.07273	37.06960	37.05576	36.96656	36.87624	36.21204	36.00092	35.66408	35.09010	35.04294	35.03574	34.97403	35.25045	35.24757	34.95087
35.68805	35.64106	35.60660	35.64339	35.53766	35.23533	34.91638	34.07824	33.27729	32.07247	31.63469	30.85586	31.28508	31.94923	32.66373	33.05819	33.38889	33.74162	33.79812	34.72549	34.95695	35.10377	35.65111	36.42543	37.05838	37.36032	37.42559	37.39564	37.27274	36.58140	35.96438	35.73665	36.02024	36.28898	36.78542	36.88484	37.05867	37.02487	37.00113	36.87616	36.55369	36.00085	35.52231	35.09004	35.03864	35.03994	35.02095	34.89393	34.91156	34.96997
34.86214	35.03858	35.59845	35.63678	35.45486	35.09283	34.39376	33.54277	32.98224	32.07302	30.85817	30.95113	31.28490	32.45158	33.04818	33.34631	33.65407	33.74144	34.07510	34.84592	35.09720	35.63855	36.44964	36.94023	37.12822	37.36332	37.39869	37.27567	36.85955	36.56216	35.73727	35.73483	35.75222	36.36293	36.78531	36.88474	37.02777	37.02478	36.96639	36.65186	36.10289	35.99165	35.52225	35.06427	35.08242	35.03564	34.95569	34.94086	34.90892	34.98439
34.84045	34.92251	34.99604	35.50756	35.16932	34.60642	34.32497	33.23573	32.33504	31.72052	31.72630	31.73903	32.43151	32.94189	33.26860	33.34316	33.40595	33.85931	33.96995	34.84108	36.02335	36.43524	36.64361	37.10496	37.12663	37.12347	36.85856	36.80339	36.69010	36.38495	35.63181	35.42561	35.73171	36.33543	36.75824	37.02783	37.02470	36.96943	36.70170	36.21238	36.11799	35.68105	35.53983	35.41686	35.05261	35.07942	34.95564	34.47119	34.40543	34.40255
34.79755	34.79462	34.94020	34.87359	34.90463	34.60620	34.27921	33.10012	32.46011	32.35464	32.35189	32.44700	32.74538	32.76714	32.87326	32.77446	32.92690	33.91646	34.79055	35.97566	36.29305	36.65003	36.91605	37.16474	37.12648	37.04907	36.73206	36.71788	36.30911	35.58776	35.17615	35.21919	35.38535	36.28052	36.54972	36.75517	36.75185	36.66637	36.58191	36.24193	35.92570	35.88201	35.54295	35.40543	35.35376	35.04750	34.60016	34.42622	34.45916	34.45628
34.70412	34.78619	34.83045	34.89220	34.76996	34.52891	34.18763	33.13702	32.52371	32.35444	32.35170	32.44681	32.46847	32.67994	32.82363	32.93159	33.92825	34.81390	35.97852	36.14432	36.67864	36.96559	37.21636	37.18497	37.12633	36.96271	36.73193	36.24631	35.40718	34.93816	34.98215	35.11566	35.25710	35.65659	36.27737	36.32097	36.31791	36.31501	36.01232	35.93947	35.93539	35.91254	35.75613	35.44701	35.36837	35.27726	35.08776	34.60339	34.44361	34.43521
34.59374	34.61863	34.73514	34.56160	34.42567	34.24897	33.60017	32.84253	32.45942	32.35425	32.36085	32.51300	32.63406	32.90368	33.38081	34.61146	35.43916	36.00797	36.14719	36.68142	37.00494	37.24150	37.18796	37.13257	37.12460	36.82852	36.28282	35.58913	35.19107	34.93804	34.97672	35.10217	35.21111	35.52816	35.78855	35.84110	35.86294	35.90342	35.90041	35.93833	35.93532	35.93244	35.86066	35.75306	35.44856	35.41415	35.41130	35.19430	34.81539	34.37950
34.56358	34.61838	34.55109	34.33086	34.25289	33.78374	33.54527	32.64690	32.46082	32.36339	32.42730	32.62701	33.08527	33.51232	34.53847	35.29292	35.75568	36.16005	36.40314	36.80578	37.00116	37.18231	37.17931	37.13084	37.01405	36.31704	35.73285	35.72351	35.48414	34.88568	34.89144	35.12827	35.34280	35.52276	35.78845	35.80065	35.83800	35.88400	35.94600	35.94314	36.07556	36.07268	36.06478	36.01990	36.22574	35.81862	35.31565	35.09078	34.79665	34.37309
34.45581	34.44655	34.59772	34.31940	34.30542	34.01706	33.56863	32.84154	32.57236	32.57961	32.64543	33.08784	33.51479	34.34739	35.11584	35.27979	35.85028	36.14862	36.64775	36.80199	36.95131	37.18958	37.18658	37.06401	36.58993	36.33218	35.96609	35.72968	35.61014	34.87961	34.87922	35.26050	35.46199	35.54314	35.60105	35.78802	35.80774	36.01968	36.16169	36.29270	36.47893	36.47602	36.49772	36.41500	36.22569	35.92561	35.32155	34.86850	34.36319	33.87827
34.53534	34.45266	34.59748	34.39447	34.32917	34.27512	34.09214	33.46817	33.08963	33.08976	33.74702	34.09524	34.32870	34.91332	35.13051	35.48128	35.82186	36.51956	36.60362	36.75214	36.88330	36.88020	36.70372	36.64429	36.58978	36.13491	35.96596	35.72956	35.61002	34.86611	34.87655	35.24615	35.46071	35.53469	35.56527	35.59811	35.78492	35.94546	36.16161	36.31238	36.47886	36.51218	36.50913	36.49460	36.26961	35.97337	35.60690	34.90990	34.36316	34.33953
34.26410	34.52732	34.58387	34.39423	34.34761	34.29356	34.20143	33.53141	33.55090	33.74689	34.04043	34.34165	34.76369	34.90867	35.07358	35.48109	35.72435	36.50727	36.62598	36.59907	36.59614	36.36361	36.42396	36.11332	36.01299	35.99131	35.86231	35.50292	35.52740	34.69522	34.69824	34.81526	35.19083	35.44523	35.44990	35.39912	35.47834	35.74330	35.82179	35.88779	36.32180	36.51210	36.52224	36.50602	36.43259	36.20941	35.85398	35.23877	34.33211	34.32272
34.26385	34.42925	34.53522	34.39400	34.34737	34.29333	33.78933	33.57927	33.57647	33.92933	34.34141	34.58052	34.79191	35.01583	35.13996	35.45373	35.69699	36.47992	36.62580	36.59575	36.33783	36.11077	35.91070	35.90215	35.94384	35.92806	35.50581	35.44603	34.62475	34.29793	34.46795	34.68661	34.81200	34.85540	34.89241	34.92638	34.93832	34.97910	35.66777	35.76062	35.79097	36.12989	36.13900	36.06546	36.21238	36.16972	35.83482	34.79651	34.32858	34.30336
34.36927	34.35495	34.47409	34.35005	34.28433	34.29311	33.69489	33.52325	33.59196	33.92913	34.51577	34.75069	34.93024	35.11237	35.29254	35.40461	36.20975	36.20671	36.41719	36.40053	36.21040	36.06538	35.86532	35.79671	35.76378	34.97840	34.81187	34.63076	34.24019	34.24175	34.29493	34.46510	34.67651	34.70560	34.74263	34.77661	34.92336	34.90488	35.29415	35.29136	35.16656	34.92061	34.91771	35.36855	35.80495	35.79984	34.81891	34.45795	34.30836	34.25701
34.31215	34.30821	34.29108	34.34661	34.28394	33.85328	33.69467	33.52303	33.59175	33.94611	34.67737	34.80734	34.91178	35.25817	35.32573	35.32292	35.58655	36.00780	36.00495	36.10726	36.10439	35.86802	35.49762	35.22390	35.20831	35.14674	34.81174	34.49072	34.21841	34.22076	34.16257	34.19937	34.46209	34.67365	34.72491	34.88945	34.90118	34.90480	34.90187	34.90070	34.89332	34.89056	34.96008	34.99023	35.24884	34.96801	34.71392	34.33745	34.22394	34.16840
33.80933	33.80077	34.24435	34.20330	34.25165	33.85305	33.72968	33.52664	33.59154	34.12573	34.67716	34.80714	35.06182	35.25955	35.35186	35.43782	35.58637	35.61178	35.96718	35.96414	35.55359	35.53326	35.25452	35.19529	35.14956	35.09034	34.74067	34.17953	34.11123	34.03952	34.12502	34.15658	34.27041	34.55988	34.67065	34.72206	34.78561	34.78840	34.88629	34.87578	34.93270	34.90316	34.89877	34.83220	34.81754	34.81422	34.68690	34.28473	34.18623	34.16837
33.49480	33.73856	34.15945	34.15809	34.15520	33.72380	33.52908	33.44765	33.62189	34.14547	34.69690	35.00116	35.29821	35.90326	35.85524	35.74227	35.73928	35.83412	35.83130	35.55689	35.55343	35.52377	35.29600	35.15220	35.04545	34.83317	34.15319	34.08473	33.58304	33.60931	33.68590	34.07869	34.12445	33.96029	33.98103	34.21120	34.64063	34.67414	34.72296	34.82103	34.82117	34.81842	34.67484	34.67193	34.67854	34.67566	34.57638	34.52087	34.20528	34.11372
33.34391	33.33942	33.65100	33.62230	33.64769	33.74245	33.75936	33.68494	33.97242	34.85664	35.09389	35.86021	35.92562	36.35615	36.27495	35.93150	35.83695	35.83393	35.83112	35.52912	35.52631	35.29864	35.16817	34.87142	34.79224	34.28305	33.94154	33.39966	33.39701	33.39646	33.32821	32.79796	33.15806	33.44379	33.77027	33.94045	33.98900	34.01926	34.04408	34.20599	34.34051	34.47185	34.64589	34.67188	34.66914	34.58990	34.55361	34.49974	34.41704	34.10774
33.34367	33.34088	33.65247	33.68403	33.73489	33.84049	33.95819	34.04552	34.86255	35.74818	36.01586	36.64786	36.59322	36.39458	36.27555	35.95508	35.83677	35.83375	35.80335	35.49180	35.30143	35.08088	34.87422	34.75829	34.25254	33.90103	33.30309	32.94040	32.75706	32.21613	32.12365	32.13467	32.41676	33.06590	33.31886	33.39672	33.46720	33.48477	33.50555	34.04136	34.30136	34.46159	34.53090	34.55159	34.55418	34.52782	34.48590	34.45670	34.41701	34.10772
34.25262	34.10723	34.05130	34.20876	34.77475	34.49855	34.56633	34.67184	35.72890	36.04645	36.72564	36.65592	36.64182	36.39905	36.29976	35.95489	35.88077	35.84859	35.76603	35.39399	35.01381	34.45614	34.42844	34.34031	33.72537	32.60471	32.54922	32.23700	31.66722	31.06782	30.94369	30.94127	31.89671	31.89933	32.16952	32.30715	32.71106	33.31265	33.48190	33.92232	34.16071	34.45834	34.48117	34.49996	34.59300	34.56071	34.52665	34.47642	34.43334	34.18591
35.10824	34.97525	34.57849	34.57561	34.65652	34.69075	34.78356	35.37306	36.04905	36.38495	36.72775	36.72214	36.63185	36.59461	36.33923	35.91756	35.85300	35.73936	35.30531	35.08974	34.45888	34.40785	34.34307	32.74712	32.18496	31.87819	31.83652	31.65629	31.03380	30.69219	30.70972	30.54972	30.75604	30.94861	31.43625	32.16925	32.47829	32.83958	33.47757	33.93351	34.16064	34.48398	34.51659	34.53877	34.60240	34.61294	34.97517	34.90916	34.47155	34.21435
34.95947	34.86487	34.51842	34.57537	34.65629	34.71068	34.94907	35.41103	36.20415	36.39131	37.30417	37.29194	36.96632	36.59309	36.48373	36.02153	35.74219	35.10524	35.07936	34.59133	34.40585	34.14457	32.69122	32.22857	31.88075	31.82884	31.82758	31.02280	30.69464	30.71218	30.37863	30.37626	30.37372	30.75107	30.88043	30.94756	31.84446	32.83376	33.16912	33.86314	34.17183	34.48391	34.63167	34.65385	34.89672	35.04733	35.13309	34.97222	34.48384	33.65110
34.86755	34.86462	34.77972	34.56049	34.65605	34.73124	34.86968	35.41080	36.20626	37.31449	37.54082	37.51521	37.07075	36.76445	36.37776	35.74498	35.18782	34.89946	34.65945	34.46652	34.18029	33.16503	32.65518	32.05788	31.83140	31.82872	30.81973	30.68201	30.22275	30.24034	30.37852	30.37617	30.37363	30.37126	30.55350	30.91711	31.27708	32.03767	33.15991	33.85394	34.15966	34.49845	34.60952	34.65379	34.89667	35.09684	35.18148	35.13013	34.52255	34.18505
35.46982	35.32344	34.86546	34.92625	34.73368	34.80400	35.04928	36.13722	36.84177	37.21074	37.28102	37.19728	36.88108	36.46420	35.79180	35.64830	34.92280	34.74463	34.53463	34.26431	33.76302	33.07056	32.55969	31.76199	31.24275	30.64932	30.64694	30.21126	30.20931	30.24024	30.23771	30.23537	30.37354	30.38184	30.55342	30.91703	31.30588	32.19022	32.54305	33.67487	33.75739	34.15248	34.44202	34.58919	34.65105	35.09445	35.19718	35.17852	34.54355	34.25895
35.72562	35.71202	35.61158	35.48379	35.35333	35.39962	35.73973	36.49300	36.78849	37.01061	36.97887	36.78764	36.48274	36.17668	35.79140	35.02654	34.74736	34.55539	34.09229	33.85225	33.53400	32.57605	31.77414	31.51215	30.53653	30.57690	29.47915	29.51381	29.45899	29.48179	30.26284	30.24595	30.38411	30.48078	30.72295	31.02824	31.66426	32.29414	32.53911	33.21756	33.27939	33.66058	33.72321	33.95170	34.56564	35.07592	35.17393	35.18951	34.71470	34.18283
35.72536	35.67740	35.60483	35.59946	35.32848	35.35037	35.73949	36.48619	36.47943	36.78724	36.69334	36.52822	36.29769	35.98048	35.12989	34.74519	34.57381	34.00735	33.85492	33.59531	32.69461	32.39347	31.73710	31.50300	30.55023	29.47269	29.39458	29.43500	29.46791	30.11732	30.62713	30.62477	30.62222	30.66141	30.66974	30.96821	31.62007	31.66284	32.42875	32.49402	32.76173	32.91295	33.15158	33.72036	34.26523	34.74419	35.13970	35.14486	34.71466	34.00565
35.68012	35.60735	35.58245	35.26201	35.00434	35.28695	35.73671	35.94991	36.45819	36.69619	36.65387	36.25090	36.02682	35.18283	34.78875	34.58012	34.01001	33.83216	33.49553	32.82025	32.58823	31.90817	31.51783	30.56478	30.07535	29.47257	29.39447	29.42177	29.92069	30.11971	30.61288	30.62468	30.62213	30.61976	30.68114	30.70749	31.01027	31.57933	32.26571	32.41821	32.50766	32.91289	33.15152	33.66478	33.97040	34.21669	34.69798	34.74290	34.24966	33.50779
35.55427	35.45407	35.09391	34.43204	34.37658	35.03305	35.66201	35.87881	36.38452	36.35824	36.28369	36.02963	35.18534	34.79147	34.45894	34.06371	33.87324	33.45038	32.85022	32.60867	31.48236	31.17671	30.55678	30.07755	29.56488	29.51922	29.47019	29.62498	29.74564	29.75340	30.15683	30.36721	30.39649	30.66110	30.70977	30.71992	31.21475	31.45441	31.81520	31.92941	32.45194	32.69403	32.97096	33.66473	33.97035	34.19562	34.46697	34.41005	33.49396	33.49119
34.89617	34.60088	34.27362	33.98711	34.05580	34.42614	35.29530	35.96320	36.03390	36.00482	35.95641	35.44174	34.86499	34.43510	34.32266	34.03297	33.45301	32.90222	32.65347	31.60398	31.27286	30.63038	30.20022	30.05354	29.67035	29.56230	29.57405	29.64067	29.69971	29.81816	30.24861	30.44936	30.69454	30.75751	31.48704	31.21726	31.22821	31.45434	31.76714	31.93304	32.44689	32.68229	32.97090	33.09931	33.66209	33.94648	34.40689	34.40406	34.32426	33.48500
34.60352	34.50897	33.99605	33.98688	34.08973	34.42591	35.09761	35.92074	35.98211	35.96278	35.51405	34.99785	34.74911	34.32937	34.05346	33.50809	32.93412	32.46052	31.92340	31.60383	31.19169	30.71164	30.23925	30.19757	30.07368	29.73891	29.72048	29.70187	29.73507	30.03612	30.58048	31.15434	31.44021	31.48575	31.50141	31.47844	31.49224	31.77237	32.18676	32.39680	32.77861	32.84260	32.96286	33.05968	33.33352	33.75190	34.40686	34.44360	34.40245	34.18768
34.51160	33.97361	33.95443	33.78827	34.08949	34.40744	35.04816	35.99034	35.98317	35.96257	35.07056	34.79871	34.73786	34.05612	33.29594	32.85342	32.47536	32.15940	31.92324	31.53485	31.03790	30.91290	30.64271	30.64016	30.48584	30.15207	29.87659	29.91780	30.02390	30.57942	31.17650	31.45482	31.45160	31.45596	31.47757	31.49477	31.49216	32.17849	32.54012	32.73142	32.75987	32.84254	33.00336	33.06451	33.70884	34.46446	35.09327	34.90467	34.46471	34.25350
33.71164	33.70884	33.73458	33.45070	33.85823	34.37623	35.29277	36.00084	35.98557	35.50326	35.38932	34.87167	34.73767	33.99355	33.24328	32.83603	32.39304	32.06009	31.55823	31.16973	31.02491	31.01917	30.74879	30.64618	30.64775	30.53428	30.33837	30.33689	30.53112	31.09594	31.15134	31.15415	31.33025	31.35698	31.40758	31.41477	31.49208	32.17842	32.13678	32.38880	32.38837	32.50224	33.00330	33.11245	33.73024	34.52133	35.09323	35.09034	34.92575	34.25241
33.66971	33.60920	33.40893	33.50336	33.85800	34.50450	35.44882	35.60565	35.74170	35.57201	35.49378	35.32934	34.74229	34.02049	33.24310	32.85307	32.19508	31.57768	31.34640	31.22904	31.03277	31.01923	30.94627	30.83730	30.77736	30.68773	30.70775	30.71710	30.75282	31.08292	31.08568	31.08333	31.09143	31.37330	31.42739	31.41674	32.12005	32.14758	32.13670	32.13427	32.06495	32.14609	32.66304	33.11308	33.13728	34.40128	35.09319	35.34996	35.08763	34.35986
33.56296	33.47109	33.39767	33.53517	34.01759	34.53461	35.45241	36.01134	35.89784	35.71076	35.49357	35.28215	34.50240	34.03691	33.21105	32.20781	31.58383	31.51189	31.52551	31.52659	31.40572	31.18552	31.15275	31.08355	31.02195	31.20187	30.99235	30.86983	30.79142	30.90556	30.97951	31.07787	31.07695	31.11260	31.40740	31.74864	32.08920	32.13930	32.11141	31.75811	31.79651	32.13485	32.36395	32.73952	33.13150	34.39006	35.08211	35.07137	35.06869	34.16770
33.68365	33.70121	33.39743	33.53493	34.04494	34.85670	35.48252	35.91795	35.89761	35.62134	35.40493	34.94062	34.50221	34.07178	32.98987	32.20764	32.02728	31.53783	31.51305	31.52275	31.40557	31.18538	31.15261	31.08342	31.01076	31.00819	30.94827	30.80698	30.71462	30.71210	30.80081	30.81880	30.93453	31.05851	31.37553	31.42909	31.80893	31.80653	31.75983	31.79907	31.86885	32.21433	32.41820	32.73946	33.13145	34.37426	34.88506	35.06660	34.81214	33.71914
33.77590	33.77311	33.69283	33.78363	34.48223	34.85648	35.16042	35.72881	35.69830	35.62113	35.50420	34.94041	34.62082	33.75476	32.77194	32.35087	32.20483	32.01791	31.53531	31.51030	31.18778	31.10843	31.10608	31.08329	31.03646	31.00807	30.88299	30.80481	30.71226	30.70974	30.28743	30.15728	30.41970	30.93374	31.05897	31.37307	31.39176	31.38940	31.46257	31.77025	31.86879	32.19990	32.28852	32.73941	33.13140	34.36051	34.37672	34.82452	34.82719	33.82806
33.73768	33.77287	33.69260	33.78340	34.48200	34.74231	35.16020	35.71075	35.69341	35.62091	35.57978	35.35852	34.65987	33.70790	32.79744	32.52853	32.34805	32.20200	31.78341	31.57267	31.21347	31.10828	31.13984	31.76793	31.61386	31.05635	30.87282	30.80244	30.68775	30.21846	30.02246	30.11782	30.30019	30.43332	30.93421	31.02937	31.00508	31.38933	31.46229	31.47306	31.53816	31.94586	32.27367	32.64887	33.13984	34.24230	34.38024	34.62084	34.65409	34.50806
32.90202	32.71297	32.82253	33.85063	34.15553	34.71089	35.65794	35.72454	35.65458	35.62069	35.57957	34.73087	34.50812	33.70771	33.20156	32.71558	32.51278	32.34522	31.88413	31.30803	31.22767	31.17245	31.81052	31.68755	31.62580	31.00723	30.77391	30.68340	30.57746	29.89132	30.01600	30.05272	30.15462	30.34056	30.33154	30.92646	31.00500	31.46481	31.46017	31.45987	31.50179	31.69930	32.00713	32.49922	32.80763	33.57895	34.30545	34.59214	34.58954	34.50803
32.76654	32.76387	32.77987	33.76210	34.13048	34.68562	34.95504	35.62999	35.59908	35.37571	34.99863	34.73067	34.59151	33.95837	33.13764	32.92152	32.51262	31.99052	31.27733	31.29600	31.29366	31.82651	31.76684	31.70747	31.61440	30.61619	30.61390	30.55219	29.88157	29.87913	29.90311	29.95030	29.76403	30.07139	30.33801	30.92638	31.46709	31.43480	31.41129	31.45776	31.50173	31.58264	31.74535	32.10469	32.72351	33.18873	34.31630	34.45873	34.45614	34.48910
33.10299	33.10027	33.41196	33.72898	33.98720	34.13898	34.66177	34.65918	34.95206	35.04395	34.94390	34.72290	34.52943	33.89568	33.25238	33.10256	32.31913	31.66936	31.71908	31.76758	31.74059	31.63981	31.73476	31.70733	30.98416	30.61607	29.86682	29.85492	29.85267	29.85024	29.67655	29.72561	29.84334	30.07131	30.56809	31.13628	31.35237	31.37484	31.39399	31.00602	31.06274	31.43882	31.70377	32.08722	32.56179	33.17234	34.20732	34.12125	34.16011	33.34998
33.64302	33.54409	33.65134	33.77309	33.91457	34.12200	34.54108	34.63350	34.89791	34.84018	34.76942	34.57149	34.41817	33.89549	33.45074	33.10239	31.72929	31.65198	31.66686	31.70222	31.64224	31.51483	31.74037	31.71642	30.65128	30.37018	30.07681	29.86322	29.86098	29.74285	29.72115	29.76201	30.06226	30.40211	30.77862	30.78591	30.72905	30.69321	30.27388	30.33378	30.69046	31.17255	31.71179	32.05022	32.52373	33.69249	34.06155	33.99828	33.26460	32.98405
33.73683	33.68118	33.69544	33.77285	33.98005	34.53201	34.76866	34.69542	34.66417	34.65288	34.50279	34.32607	34.26297	33.37565	33.03337	31.92224	31.65052	31.66904	31.66670	31.69612	31.64210	31.51468	31.51171	31.11952	30.72688	30.50123	30.36781	29.86311	29.72384	29.67878	29.72105	29.76192	30.11172	30.38561	30.78346	30.78104	30.77852	30.63883	30.33595	30.67693	30.92131	31.19012	31.55284	32.05016	33.21196	33.66378	33.61285	33.35965	33.07300	32.29761
34.21481	33.75674	33.75425	33.85731	34.59496	34.60710	34.76334	34.68629	34.66396	34.52495	34.34921	34.20763	33.45564	33.10725	31.92445	31.33111	31.35071	31.66990	31.66655	31.68982	31.60116	31.52787	31.44117	31.08577	30.72676	30.48683	30.21029	29.81551	29.72373	29.71354	29.72095	29.76183	29.83857	30.35108	30.78973	30.83817	30.86969	30.73001	30.72751	31.10429	31.19236	31.55531	32.06268	33.02996	33.59518	33.56792	33.51701	33.35962	33.07297	32.28960
34.38770	34.38489	34.43962	34.63806	34.64695	34.78835	34.76311	34.69555	34.61091	34.49316	34.31409	33.72903	33.18023	32.41235	32.11892	32.02848	31.96850	32.02351	32.02013	31.68967	31.60102	31.52038	31.43324	30.78006	30.48922	30.28919	29.85586	29.81540	29.75262	29.71384	29.71593	29.80564	30.02391	30.35734	30.43279	30.66252	30.84988	30.99483	31.67976	31.94918	32.00965	32.42941	33.16953	33.70398	33.67018	33.86603	33.80597	33.36184	32.74475	32.25695
34.43539	34.44192	34.65097	34.81875	35.14609	35.11764	35.55421	34.67624	34.58078	34.42821	33.82919	33.15339	32.64988	32.43451	32.36140	32.13796	32.11199	32.03093	32.03842	31.69566	31.61850	31.52984	31.45886	30.83118	30.47229	30.28743	29.79415	29.64736	29.69088	29.71374	29.78619	29.82632	30.02588	30.39006	30.49527	30.71964	30.87188	31.69966	31.97923	32.92506	33.07569	33.52214	34.25594	34.62603	34.57741	34.58648	34.06959	33.77213	32.74473	31.78764
34.52677	34.60733	34.73302	35.22953	35.55177	35.81612	35.74510	35.45779	34.63297	34.23178	33.65154	33.05933	32.64970	32.42408	32.41877	32.29519	32.12843	32.04737	31.77737	31.65902	31.56342	31.47272	31.43040	31.06144	30.48323	29.79622	29.62609	29.63577	29.68607	29.72163	29.80687	29.96532	30.02578	30.41745	30.53455	30.73591	31.12429	31.86584	32.36654	33.02710	33.43505	33.98372	34.73941	35.23443	35.16454	34.72323	34.17323	33.78420	31.82774	31.44897
34.66444	34.70171	34.95972	36.05558	36.26019	36.19751	35.73385	35.45757	34.67242	34.28397	33.12987	33.08290	32.95234	32.65930	32.41429	32.29256	32.13787	32.11888	31.72228	31.55921	31.46873	31.43502	31.07267	30.49416	29.77762	29.64217	29.63078	29.63492	29.63828	29.72153	29.78504	29.94370	30.35500	30.47969	30.59840	30.80582	31.53483	32.28575	32.38876	33.02703	33.52124	34.54164	35.06131	35.29446	34.99094	34.84055	34.14862	33.04551	32.48755	31.93581
34.99774	34.99491	36.07499	36.26448	36.16309	36.06596	35.70222	35.03783	34.29711	33.30731	33.11525	33.08844	32.97592	32.70156	32.42109	32.30126	32.13770	31.90867	31.60715	31.54717	31.46859	31.07484	30.49653	29.78848	29.72392	29.71268	29.70868	29.63851	29.63817	29.75817	29.89964	30.19686	30.27498	30.47960	30.63375	30.98591	31.61521	32.36251	32.66689	33.49563	34.30287	34.55436	35.08758	35.08474	35.01103	34.78786	33.86844	33.42502	33.15390	32.79059
35.63909	35.87954	36.31509	36.24641	36.12870	35.74664	35.04020	34.04172	33.77893	33.27486	33.09065	32.97842	32.87030	32.71138	32.70011	32.31667	31.94083	31.70890	31.63630	31.54702	31.29610	31.03545	30.64243	30.15036	29.81223	29.76853	29.76637	29.87619	29.97808	29.96827	29.99761	30.03849	30.01303	30.14862	30.49940	31.01087	31.63953	32.57319	33.34427	34.17295	34.50727	34.86110	35.09134	35.09381	35.01098	34.78782	33.99261	33.57354	33.54265	33.50236
36.10976	36.36259	36.26394	36.24616	35.80777	35.17355	34.82740	33.91654	33.76748	33.22129	33.00131	32.82801	32.74365	32.70259	32.31886	31.91624	31.77875	31.72677	31.70645	31.60406	31.32880	31.13820	31.06808	30.67998	30.18884	29.85047	29.88302	30.00067	29.97797	29.97556	29.99751	29.95407	30.01294	30.14853	30.49677	31.01079	32.10288	33.33053	33.72726	34.37578	34.78687	35.13674	35.11420	35.09375	35.01092	34.77311	33.90403	33.60917	33.57106	33.91343
36.45236	36.39236	36.26369	36.04429	35.63646	35.20153	34.85772	34.04129	33.86626	33.63493	32.93431	32.71889	32.61215	31.54161	31.20109	31.48494	31.77880	31.77623	31.71019	31.85517	31.84034	31.32633	31.26644	31.11031	30.37858	30.10256	30.07804	30.70745	30.21135	29.97545	30.00807	29.96484	30.06247	30.39587	30.70446	31.91216	32.10173	33.34998	33.74544	34.46274	34.87426	35.11693	35.51060	35.46210	34.96523	34.48607	33.61180	33.59618	33.57103	34.06389
36.60222	36.54221	36.32774	36.04404	35.67991	35.00069	34.45154	34.26129	33.92909	33.62899	32.75160	31.78822	31.48714	31.20037	31.22160	31.49454	31.78818	32.10101	32.08937	32.06073	31.96155	31.87923	31.35486	31.12493	30.90157	30.78661	30.73854	30.70324	30.21124	29.97535	29.86772	30.03302	30.35964	30.61876	31.35170	31.91208	32.19114	32.87531	33.85583	34.67940	34.78418	35.27163	35.25077	35.24793	34.85412	34.10758	33.59880	33.55516	34.10674	34.51822
36.68043	36.65413	36.49454	36.04379	35.64998	34.99155	34.45131	34.24495	33.92888	32.81187	32.56712	32.10032	31.82275	31.53696	31.56459	31.80016	32.11299	32.15527	32.08921	32.06058	31.97350	31.88155	31.45436	31.17779	31.04701	30.87802	30.73843	30.44524	30.15197	29.83458	29.90801	29.96983	30.47860	30.82434	31.35161	31.91199	32.39087	32.85167	33.85044	34.53762	34.66105	35.16839	35.16558	34.91492	34.12050	33.33770	33.53550	33.53442	34.48147	34.48083
36.77814	36.75183	36.49429	36.04700	35.73346	35.29933	34.45589	34.23192	33.35577	32.80859	32.56693	32.11694	31.82257	31.53679	31.57184	31.83118	32.16002	32.11669	32.08906	32.05141	31.99693	31.91297	31.48825	31.12413	31.03785	30.98634	30.74951	30.45168	30.44627	29.86891	29.97187	30.08393	30.51752	31.33618	31.60085	31.96924	32.73916	32.93324	33.84293	34.40290	34.55781	34.82434	34.85850	34.10804	33.32628	33.27439	33.28159	34.11871	34.49580	35.20945
36.77088	36.75157	36.46328	36.09056	35.76100	35.46552	34.40795	33.72100	33.32339	32.80614	32.14999	31.80255	31.53886	31.57421	31.83330	32.17132	32.15985	32.14221	32.10846	32.09111	32.02814	31.58874	31.38006	31.34110	31.16196	31.05760	30.99656	30.74669	30.49180	30.56980	30.28130	30.43034	30.90671	31.59208	31.88992	32.74170	32.93717	33.83188	33.92564	34.57857	34.76924	34.72980	34.31273	33.82286	33.03397	33.27434	33.28154	34.25118	34.91298	35.79258
36.77061	36.76764	36.67316	36.36678	35.89346	35.44726	34.52448	33.74773	33.41052	32.19631	32.05436	31.87985	31.91356	32.31926	32.34158	32.76191	32.75930	32.74774	32.68622	32.13291	32.09458	32.06642	31.61932	31.58377	31.70414	31.61733	31.32998	31.16025	30.79745	30.60548	30.41743	30.53259	31.11058	31.81649	32.59415	33.29025	33.88909	33.97561	34.76423	34.76324	34.76917	34.72974	33.98843	33.03627	33.00419	33.26283	33.64394	34.56687	35.32036	35.70726
37.17456	37.13869	37.04419	36.57664	35.97851	35.44703	34.57431	33.63888	33.16611	33.12746	32.90055	32.55870	32.52954	32.54337	32.80185	32.79950	32.79689	32.89118	32.85744	32.50266	32.28007	32.09697	32.05598	31.91005	31.87396	31.75021	31.59200	31.17880	30.81477	30.67036	30.81922	31.08961	31.61084	32.59662	33.37114	33.83674	34.33742	34.75314	34.76562	34.75807	34.76472	34.75269	33.94885	33.05935	33.03386	33.63484	34.56576	35.32288	35.64981	35.51192
37.54927	37.50658	37.05341	36.57639	35.96872	34.89746	33.98243	33.66119	33.39851	33.35985	33.35717	33.35481	32.61550	32.80855	32.85875	32.87719	32.90640	32.89101	32.85071	32.57584	32.29695	32.27283	32.19995	31.99669	31.87383	31.78329	31.46366	31.24202	30.92535	31.02923	31.07174	31.58992	32.50270	33.41796	33.69040	33.79060	33.99363	34.31242	34.55651	34.75800	34.82568	34.02597	33.32108	33.27809	33.70931	34.50344	34.94349	34.97091	34.83340	34.29331
37.54900	37.19346	36.80479	36.36445	35.12238	34.64065	33.98221	33.66097	33.64240	33.43977	33.43708	33.55965	33.55462	33.25283	33.25335	33.21322	32.93825	32.89084	32.88004	32.58502	32.35606	32.31429	32.21812	31.99655	31.89031	31.52008	31.32989	31.32738	31.40038	31.38166	31.52411	32.49373	33.18519	33.41786	33.64907	33.71060	33.97741	33.99116	34.32635	34.35494	34.00731	33.68223	33.61293	33.73225	34.65442	34.59809	34.88868	34.83118	34.29609	33.91090
37.20807	37.11378	36.83232	36.38625	35.14313	34.45370	34.19667	33.97956	33.64219	33.60775	33.56181	33.55946	33.55676	33.33909	33.25316	33.25080	33.18028	33.31324	33.30241	32.84732	32.53354	32.50577	32.22331	31.96954	31.65055	31.56545	31.35950	31.39040	31.64972	31.74550	32.46492	33.07727	33.23520	33.65164	34.04287	34.05891	34.06362	34.32903	34.35727	34.36782	33.72289	33.68217	33.76461	34.64898	34.69688	34.93976	34.85978	34.59443	33.91368	32.48244
37.14301	37.11351	36.87193	36.41867	35.30243	35.08719	34.23467	34.14412	33.60993	33.56590	33.56161	33.55926	33.55742	33.55995	33.34111	33.29705	33.31851	33.30459	33.29165	32.86363	32.57645	32.35743	32.30146	32.24435	32.00937	31.70547	31.71268	31.72702	31.74790	32.36187	33.07650	33.22608	33.64522	34.34687	34.34415	34.28302	34.29364	34.35513	34.40015	33.76030	33.72281	33.93608	34.71475	34.76318	35.26018	35.07161	34.59719	33.90731	32.48512	30.92552
37.11623	37.08737	36.85159	36.12775	35.30220	35.08696	34.24060	34.15324	33.62351	33.56570	33.56301	33.56152	33.57492	33.57257	33.56989	33.84446	33.78577	33.29381	33.19358	32.88045	32.41308	32.39611	32.35500	32.46515	32.44853	32.03947	31.75119	31.83129	31.82905	32.58768	33.09624	33.55974	33.48256	33.48019	34.10284	34.16409	33.75763	33.56252	33.30099	33.29975	33.71086	33.74775	34.64783	35.06742	34.97993	34.79485	33.91004	32.42042	30.47645	28.06969
37.10812	37.03971	36.85133	36.00680	35.17202	35.09573	34.29361	34.20922	33.68142	33.63740	33.63472	33.56620	33.57472	33.57239	33.53767	33.51324	33.32962	33.22586	33.08006	32.43219	32.39853	32.39384	32.33643	32.33383	32.33158	32.01247	31.79657	31.83117	31.82894	32.77098	32.82171	33.00874	32.97829	32.68024	31.92949	31.65193	31.68612	32.29273	32.52760	32.67744	32.74194	33.59424	33.70144	34.36306	34.18490	33.77962	32.39896	30.64187	28.35482	27.34019
37.06044	37.03958	36.49561	35.56581	35.23201	34.93379	34.34174	34.34517	33.84109	33.75520	33.67863	33.64339	33.63538	33.54017	33.51543	33.32248	32.71476	32.31359	32.31136	32.41996	32.39625	32.33856	32.30862	32.22123	31.99711	31.09422	31.07992	31.25141	31.80591	32.59716	32.58735	32.54181	32.49604	32.52813	32.52832	31.96663	31.96409	32.29266	32.47383	32.52528	32.61854	32.62934	33.33550	33.38070	33.15197	32.46648	30.78151	29.40773	27.58787	26.25076
37.06017	37.05098	36.50108	35.54445	35.21621	34.64757	34.43547	34.43307	34.43196	34.37165	34.30784	33.98979	33.69924	33.50131	33.29389	32.68641	32.30391	32.31343	32.27195	32.52801	32.51047	32.31075	32.20544	32.09888	31.68873	31.38501	31.09195	31.17364	31.42252	32.54655	32.54395	32.54170	32.53910	32.54998	32.70080	33.05171	33.23764	33.59966	33.42375	32.51877	32.42033	32.28162	32.36711	32.16871	31.68914	30.84888	29.74204	27.87664	27.07862	26.33522
37.22079	37.08740	35.86200	35.22153	35.21597	35.18364	35.26996	35.22083	34.31785	34.28830	33.95662	33.86233	33.41372	33.18573	32.57788	31.67749	31.48852	32.00703	32.19831	32.19574	32.29123	32.20388	31.94023	31.52971	31.38728	31.29737	31.05457	31.07075	31.39000	32.46910	32.42675	32.42450	32.50314	32.53673	32.66400	33.04058	33.16564	33.19515	33.18401	32.77612	32.37968	32.20509	32.07113	31.38131	30.70982	29.82901	29.73526	27.92090	27.32028	26.61987
37.10834	35.87506	35.78964	35.75755	35.22937	35.06215	35.05933	34.13327	33.19695	33.15372	33.14067	32.05820	31.72268	31.54627	31.54374	31.32302	31.22852	31.15899	31.22160	31.15514	30.44244	30.20960	30.18188	29.99707	29.59921	29.70135	29.74069	30.02299	30.59629	31.05130	31.26624	31.29665	30.81350	30.94211	31.71072	32.57441	33.00879	33.00653	32.86542	32.78592	32.60769	32.16948	31.38564	30.79354	29.90332	29.80417	29.13440	28.52060	27.69091	26.89871
36.53813	36.44085	35.89443	35.48395	34.98609	34.94958	32.99502	32.46887	32.46631	32.42401	32.07782	31.89467	31.85700	31.54609	31.44993	30.79219	30.55907	30.04437	29.85954	29.24955	28.47378	28.23568	27.33012	27.59321	28.17739	28.44982	28.88965	29.23916	29.52050	29.48433	29.48391	28.84603	28.92898	29.32577	29.45854	30.29883	31.05201	31.74465	32.12239	32.62337	32.38575	32.09838	31.07792	29.98882	29.72675	29.63584	29.53514	28.71653	27.75139	26.89869
36.67089	36.58080	36.15495	35.15672	34.37741	33.08365	32.47092	32.30494	32.32530	32.08441	32.06913	32.02579	31.98172	31.78129	31.42497	30.66541	30.04665	29.86292	29.26243	28.16865	26.88786	26.92672	26.94082	27.32721	27.86314	28.19408	28.37738	28.34764	28.30188	28.29963	28.34614	28.19207	28.23983	28.73360	29.20191	29.75208	30.29635	31.14643	31.68533	31.96029	31.83748	31.59564	31.12995	30.27205	29.72671	29.67044	29.63372	29.08732	28.41595	27.74914
36.68077	36.53983	36.15469	34.44780	33.97019	33.08343	32.30697	32.32764	32.36031	32.35807	32.32029	32.26422	31.98592	31.76984	31.42480	30.64189	30.01231	29.36227	28.18697	27.67420	26.95432	26.96818	27.15721	27.47907	27.98220	28.15849	28.32289	28.32063	28.29119	28.34832	28.37782	28.19792	28.22478	28.69539	29.13808	29.66858	30.04945	30.78796	31.23789	31.55524	31.67651	31.59682	31.15987	31.07470	29.87705	29.72433	29.38164	29.37932	29.15271	28.54712
36.68052	36.25834	34.92558	34.18155	33.86107	33.12325	32.32966	32.33782	32.36010	32.35787	32.32795	32.26403	31.98554	31.73873	31.19268	30.26873	30.01216	29.13812	28.26859	27.75583	27.42773	27.42558	27.48115	28.03520	28.13184	28.32739	28.37914	28.37688	28.40600	28.40376	28.39002	28.41718	28.66430	28.95745	29.13759	29.58303	30.05119	30.72804	30.92780	31.22606	31.48974	31.67425	31.61887	31.18193	29.99857	29.98505	29.93542	30.24533	30.15733	29.64321
35.71009	35.04176	34.68046	34.22119	33.88395	33.14593	32.97027	32.33762	32.36541	32.36319	32.34981	32.27025	32.19672	31.72073	31.10871	30.22078	29.78210	29.13148	28.44754	28.25164	28.19390	28.17653	28.20925	28.20700	28.76656	28.83151	28.85066	28.66125	28.52993	28.40526	28.40300	28.56893	28.58305	28.92314	29.22680	29.33183	29.58060	30.04908	30.74869	30.90265	31.16060	31.47397	31.45016	31.38857	30.92010	30.91542	30.88754	31.26694	31.22500	30.93855
35.27972	35.03430	34.68022	34.33953	33.76973	33.15787	33.12706	32.36469	32.36521	32.36299	32.41328	32.27832	32.20072	31.60869	31.12022	30.24193	29.83296	29.09645	28.78881	28.74556	28.91030	29.36962	29.65407	29.47338	29.29008	29.12460	29.12261	28.89006	28.86839	28.83045	28.50999	28.50805	28.50578	28.51160	28.88655	29.22470	29.28948	29.56415	29.73187	30.30757	30.90014	31.16638	31.43707	31.44954	31.42182	31.13570	31.41938	31.47396	31.67352	31.67906
35.27225	34.94631	34.34348	34.09909	33.75614	33.21872	33.12981	32.33084	32.36501	32.41565	32.41309	32.27608	32.14727	31.54208	30.65943	30.03779	29.92111	29.26916	29.26719	29.65215	29.71795	29.93512	29.91134	29.68921	29.63228	29.62378	29.39766	29.00264	28.94786	28.78158	28.40357	28.40266	28.43934	28.45877	28.45654	28.56638	29.17115	29.23332	29.63594	29.85219	30.31700	30.92400	31.46305	31.46056	31.56378	31.43358	31.52991	31.80097	32.81534	32.79317
34.94884	34.38927	34.18904	34.02514	33.69945	33.22614	32.68583	32.53728	32.38097	32.37876	32.30410	32.26402	31.69074	31.09200	30.53421	30.04705	29.92096	29.54587	29.62395	29.65201	29.74855	29.97310	29.93293	29.86295	29.63217	29.60439	29.32152	29.29790	28.92911	28.37090	28.36864	28.40155	28.10675	27.94306	27.94723	28.48845	28.66856	29.25655	29.39804	29.86401	30.34943	31.01577	31.87427	32.04980	32.04761	32.14359	32.23566	32.88928	33.44947	33.54062
34.78257	34.25441	34.09585	33.70762	33.54700	33.22592	32.68668	32.59154	32.38077	32.35226	32.30390	31.78342	31.52403	31.09183	30.73416	30.53195	29.94416	29.62107	29.62380	29.62146	29.75866	29.97009	29.93731	29.89683	29.86081	29.74983	29.64128	29.28284	28.90668	28.36875	28.36854	27.58195	27.63797	27.94933	28.10354	28.56688	28.89569	29.39823	29.87555	30.35174	30.94084	31.97065	32.50325	32.67796	32.90777	32.91965	32.93657	33.52154	33.61498	33.83443
34.25687	34.14607	33.77322	33.56157	33.55251	33.04557	32.71615	32.68424	32.35427	32.31369	32.27179	31.63776	31.43044	31.36726	30.75440	30.53138	29.63882	29.61088	29.61894	29.65973	29.65771	29.74596	29.96792	29.93482	29.87831	29.77144	29.64425	29.28293	28.92892	28.39058	27.78521	27.67019	27.66801	28.19214	28.61568	28.93847	29.60786	30.08715	30.55539	30.87445	31.63249	32.50571	32.68048	33.03725	33.36710	32.98667	33.01372	33.44063	33.65739	33.87409
34.14853	33.85542	33.68764	33.55493	33.04756	32.78100	32.71509	32.45377	32.30678	32.27415	31.63970	31.51282	31.44927	31.36710	30.75464	29.56634	29.58104	29.59059	29.60398	29.58710	29.61229	29.76849	29.76648	29.75204	29.71809	29.66231	29.48642	29.10391	28.91463	28.35654	27.88778	27.68076	27.83884	28.61781	29.26439	29.62999	30.64803	31.22762	31.25673	31.54218	32.26602	32.49481	32.85166	33.28028	33.33998	33.17984	33.20687	33.23943	33.65736	33.89189
33.89432	33.81086	33.56241	33.31595	32.73398	32.66932	32.38047	32.23701	32.11020	31.61318	31.48593	31.46102	31.37845	30.76634	29.50397	29.50197	29.57331	29.57097	29.48521	29.46280	29.48800	29.59039	29.34469	29.34238	29.34046	29.55796	29.35473	29.19281	28.93072	28.48689	28.00547	28.16385	28.23760	29.26656	29.80132	30.64647	31.15133	31.22756	31.28218	31.84727	32.04391	32.26633	32.81966	33.23232	33.23070	33.14732	33.18562	33.22535	33.64035	33.81011
33.97902	33.85153	33.55993	33.32080	33.00515	32.66910	32.44914	32.33995	32.14319	31.66799	31.47591	31.40822	30.79568	30.03681	29.84801	29.84599	29.83629	29.48703	29.48506	29.46266	29.05242	28.99186	28.72222	28.71996	29.34751	29.41493	29.55587	29.26913	28.96525	28.76387	28.65893	28.23972	28.60505	29.52140	30.46784	30.96512	31.16887	31.28456	31.54254	31.58055	31.88480	32.07338	32.78326	32.83043	33.18886	33.17083	33.18557	33.21892	33.51841	33.80202
33.97538	33.76810	33.52209	33.13952	33.00492	32.65998	32.58418	32.31208	32.17400	31.66964	31.52116	30.86657	30.54709	30.04443	30.01473	29.96972	29.83306	29.54957	29.39741	29.05424	28.96677	28.99368	28.99174	28.96140	29.50975	29.76414	29.76217	29.74282	29.34451	29.22071	29.24423	29.14995	29.52328	29.88087	30.76012	31.14002	31.44440	31.56377	31.64219	31.85986	32.16098	32.19716	32.81758	32.81501	33.04128	33.18882	33.25943	33.55862	33.66727	33.82703
33.77051	33.39590	32.99413	32.94641	32.63469	32.60518	32.42316	32.20109	31.71194	31.30998	31.19453	30.85809	30.77269	30.48776	30.01457	29.96957	29.71446	29.42440	29.07872	29.00443	29.01232	29.01275	29.08068	29.70899	29.96298	29.93071	30.08341	30.08812	29.74071	29.59586	29.39528	29.54313	29.86208	30.01915	30.83356	31.44678	31.56576	31.73246	31.86187	32.21774	32.25356	32.74820	32.92616	33.08969	33.23759	33.64740	33.81744	33.81760	33.95825	33.88005
32.82607	32.82348	32.17816	32.07781	32.07529	32.04584	31.86707	31.73038	31.69866	31.32844	31.21318	30.85791	30.75323	30.48759	30.00764	29.71662	29.42977	29.37144	29.11729	29.01023	29.01219	29.33619	29.66181	29.93572	29.93293	30.24694	30.22630	30.22874	30.21073	29.72047	29.59343	29.70275	29.82641	29.90733	30.44350	30.99587	31.56568	31.73684	31.91729	32.25601	32.54456	32.91787	33.69487	33.87607	34.04749	34.62612	34.68047	34.60118	34.58530	34.98075
30.39354	30.39116	30.55079	30.59124	30.61056	30.83794	31.24691	31.39700	31.45962	31.38404	31.24404	31.18227	30.78668	30.44212	30.29454	29.67590	29.39028	29.07192	29.08252	29.11487	29.30738	29.45461	29.60943	29.86392	30.13869	30.22715	30.19423	30.20945	30.16788	29.88253	29.59333	29.64425	29.68180	29.74601	29.90496	30.44856	30.99337	31.73197	31.91722	32.30898	32.77300	33.52306	33.91747	34.07069	34.95360	35.30036	35.45176	35.33702	35.33468	35.30519
24.60820	24.60628	26.21677	27.77292	28.62617	30.28684	30.74582	31.07644	31.20113	31.29034	31.24385	31.21251	31.07784	30.41388	30.28823	29.40762	29.01239	29.01892	29.06988	29.13770	29.13945	29.26361	29.56403	29.84044	30.11521	30.02290	30.03901	30.06163	29.85647	29.43313	29.45254	29.34202	29.53756	29.67974	29.85446	30.04193	30.35746	31.04962	31.79731	32.18557	32.79373	33.52299	34.12419	34.97008	35.27311	35.67493	35.70248	35.51325	35.34881	35.65292
15.79421	15.79299	18.37611	20.65153	23.45094	25.99937	28.10635	28.84162	30.25380	31.15483	31.13911	31.08010	30.67349	30.29045	29.71580	29.02329	28.97062	28.96835	29.00807	28.97610	28.92617	29.11220	29.54383	29.46786	29.59025	29.82405	29.82207	28.88687	28.67793	28.72202	28.49384	28.51371	29.18457	29.53551	29.72307	29.85241	30.10330	30.42776	31.35861	31.82468	32.70858	33.47837	34.46933	34.90168	34.79522	35.14198	35.36380	35.40076	35.28576	35.27919
9.430216	9.429482	11.11518	13.44909	15.66184	18.46855	21.76446	25.49196	27.56417	29.14305	29.79601	29.74674	29.71076	29.54550	28.57944	28.14681	28.16040	28.29965	28.34595	28.57740	28.77391	28.72170	28.82476	28.94415	28.88918	28.37455	27.24037	27.01707	27.09005	27.18709	27.38152	27.46867	27.56754	28.63460	28.67400	29.42218	29.84681	30.10128	30.77524	31.32470	32.24626	32.58757	33.27188	33.77524	33.65672	33.94313	33.99309	33.90617	33.86246	33.85983
5.960209	5.959746	6.895694	8.302558	10.16075	12.92757	15.84981	18.27169	20.76502	22.94334	23.33131	23.50082	23.54741	23.26564	23.29452	23.72597	24.72099	25.45838	25.95464	26.02300	26.71418	27.77086	27.65837	27.18874	26.36673	26.36463	25.68444	25.46297	25.39931	25.27096	25.30829	25.46808	25.74858	26.07508	26.80154	27.95318	28.06902	28.81785	29.68933	30.43502	30.72973	31.36344	31.35118	31.63745	31.63412	31.61570	31.66955	31.96656	32.20391	32.63960
4.697526	4.697164	5.004225	6.009554	6.960157	8.564127	10.09827	11.40474	12.13667	12.49801	12.53678	12.56133	12.63697	12.74336	13.10734	14.01664	14.95492	16.42667	17.93686	20.37460	22.45557	23.46011	23.45251	22.22394	21.11462	20.03827	18.98052	18.97898	18.29322	17.54856	17.60181	17.80502	18.15764	19.26760	19.66166	19.92589	20.82909	21.55859	22.57402	23.42809	24.09110	25.42533	25.75565	25.86592	26.87285	27.70866	28.52925	29.47540	30.03440	30.55596
3.958704	3.958407	4.226676	4.403527	5.139056	5.629265	5.752235	5.751851	5.655362	5.654984	5.645493	5.652874	5.983541	6.157343	6.791863	7.515409	8.332731	9.491414	11.24055	13.19301	13.91644	13.90796	12.03343	10.48361	9.653622	9.002235	8.672931	8.325354	8.318500	8.317829	8.320262	8.335831	8.903361	8.914065	9.241850	9.408447	10.03283	10.65640	11.58529	12.69855	13.25118	14.14870	15.64681	16.41998	18.24565	20.57966	22.66200	24.82489	25.69258	25.43871
3.657346	3.657074	3.772301	3.772025	3.771742	3.769928	3.688951	3.688720	3.729698	3.745607	3.869309	3.873679	4.011489	4.218296	4.429860	4.751136	5.609479	6.142218	6.471913	6.494225	5.746229	5.070982	4.543206	4.544953	4.612606	4.612252	4.622645	4.548052	4.444162	4.424347	4.437415	4.522404	4.809419	4.819163	4.757829	4.772606	4.933979	5.359013	5.881028	6.480305	6.620371	7.310722	8.120888	9.354953	10.86663	12.17512	13.85068	14.73271	14.61936	14.00332
3.339767	3.337219	3.374907	3.374666	3.384006	3.383804	3.400959	3.440303	3.460738	3.459267	3.602948	3.609432	3.606190	3.606391	3.611360	3.750511	3.923006	3.922708	3.754640	3.557186	3.439649	3.487725	3.670814	3.652944	3.641661	3.636476	3.643589	3.554864	3.530344	3.624848	3.725000	3.724774	3.669234	3.588681	3.598478	3.663002	3.714694	4.030872	4.276404	4.498647	4.690950	4.892609	5.329300	5.497681	6.355427	6.377356	6.376933	6.212426	6.225217	5.731033
3.098661	3.103668	3.108713	3.141997	3.141770	3.143262	3.249043	3.223923	3.223693	3.323316	3.323072	3.318598	3.278617	3.273680	3.251868	3.377434	3.373629	3.369400	3.170428	3.175851	3.319479	3.316308	3.316104	3.265812	3.185040	3.186065	3.214576	3.289074	3.508413	3.508159	3.321879	3.327336	3.319197	3.330307	3.299514	3.313141	3.521251	3.526280	3.679539	3.813735	3.884029	3.878131	4.082947	4.082643	3.890290	3.890009	3.886834	3.845551	3.810402	3.823323
3.031591	2.988096	2.991265	2.960308	3.112173	3.111989	3.102571	3.156915	3.156687	3.078033	3.079693	2.935586	2.940190	3.074883	3.074660	3.042129	3.000506	3.000289	3.100860	3.126971	3.128456	3.128235	3.128254	3.131169	3.130985	3.180482	3.163747	3.159536	3.159344	3.198602	3.197112	3.196923	3.072875	3.100502	3.248679	3.255103	3.284745	3.322431	3.337274	3.387576	3.471609	3.560050	3.559799	3.559331	3.675755	3.659568	3.580486	3.580231	3.571211	3.570949
2.886395	2.882209	2.926352	2.941972	2.954209	2.988848	2.952820	2.997567	3.001542	2.736425	2.755121	2.840672	2.940172	2.940420	2.998880	3.001956	3.000489	3.000272	3.000098	3.043185	3.074705	3.128428	3.147510	3.144122	3.147100	3.144778	3.158994	3.158765	3.143956	3.143733	3.143091	3.069524	3.072868	3.088339	3.141800	3.218092	3.235221	3.245712	3.176541	3.135428	3.135203	3.347239	3.492826	3.492573	3.505789	3.548238	3.548019	3.453676	3.453044	3.443785
2.886374	2.882187	2.918373	2.916492	2.924567	2.916228	2.842046	2.765934	2.784796	2.743153	2.747355	2.756831	2.845687	2.940402	2.946684	2.967156	3.001729	3.001513	3.010823	3.044844	3.134518	3.148521	3.148332	3.147267	3.144990	3.138898	3.130546	3.130319	3.114868	3.062645	3.033380	3.069512	3.069299	3.076805	3.085468	3.093937	3.093717	3.048779	2.874603	2.964023	3.002271	3.133750	3.210837	3.366780	3.366574	3.371577	3.406596	3.405940	3.267412	3.249837
2.882374	2.882166	2.879062	2.873835	2.861264	2.852915	2.743931	2.743766	2.762630	2.745649	2.737847	2.752560	2.761853	2.851999	2.961746	2.961570	3.021400	3.037172	3.074162	3.181674	3.159198	3.155008	3.235226	3.148098	3.147070	3.144539	3.138702	3.138475	3.073530	3.041327	3.041124	3.069500	3.076992	3.069880	3.024664	3.022893	2.989534	2.889362	2.889160	2.953328	2.981521	3.024172	3.133523	3.133299	3.185904	3.309549	3.312068	3.275570	3.206842	3.197798
2.882337	2.882148	2.879237	2.875674	2.815005	2.788271	2.754606	2.759032	2.745803	2.736133	2.746008	2.752532	2.774618	2.852049	2.954642	2.974315	3.027874	3.072035	3.085947	3.157708	3.216835	3.241909	3.241695	3.181650	3.147880	3.144532	3.139298	3.073703	3.045073	3.044036	3.047431	3.086851	3.071325	3.051758	3.030196	2.871335	2.882196	2.888503	2.912825	2.920525	2.952272	2.965908	2.947708	2.986956	3.147128	3.185690	3.209978	3.212492	3.139745	3.134093
2.882372	2.882183	2.881994	2.856065	2.815039	2.814855	2.788122	2.769745	2.748139	2.746217	2.752741	2.781319	2.838030	2.896358	2.964163	2.965552	3.019113	3.071084	3.081680	3.109930	3.153980	3.181896	3.185876	3.185668	3.178129	3.139753	3.139337	3.073741	3.044272	3.041350	3.094215	3.083748	3.071363	3.031690	2.882608	2.881163	2.880974	2.882043	2.888349	2.751708	2.810293	2.885474	2.944180	2.985734	3.083663	3.130781	3.142938	3.094682	3.133475	3.134969
2.883244	2.883054	2.871786	2.856518	2.815073	2.811539	2.814704	2.797395	2.755919	2.755253	2.772037	2.801910	2.891342	2.959154	2.950911	3.004477	3.004280	3.009528	3.080135	3.081516	3.109764	3.131686	3.158022	3.178376	3.169581	3.164860	3.133721	3.124037	3.068550	3.039921	3.030295	3.041586	3.035070	2.976469	2.888927	2.882455	2.881010	2.856825	2.786023	2.789613	2.808859	2.926532	2.944215	2.984513	3.061615	3.083499	3.081721	3.092834	3.092633	3.108355
2.888094	2.872009	2.852827	2.842006	2.824603	2.814923	2.819763	2.805176	2.795013	2.765404	2.802122	2.846228	2.880696	2.880509	2.949364	2.949172	2.882576	2.886578	2.977421	3.054682	3.081351	3.092635	3.114556	3.139634	3.077120	3.075660	3.116532	3.061039	3.022144	3.022573	3.027610	3.027411	2.979842	2.894387	2.888962	2.888774	2.882301	2.856859	2.839313	2.842688	2.911462	2.942344	2.942155	2.957741	3.047467	3.057682	3.077987	2.949079	3.048240	3.063943
2.829554	2.825182	2.824370	2.821465	2.835315	2.835130	2.827962	2.795225	2.795673	2.801564	2.841209	2.841025	2.836445	2.880542	2.881938	2.881749	2.882610	2.886193	2.889985	2.926681	3.037556	3.089093	3.070691	3.065842	2.990902	2.968586	2.968392	2.895360	2.901184	2.900995	2.905413	2.943124	2.893982	2.893794	2.893605	2.893417	2.892181	2.856894	2.855534	2.858490	2.913075	2.924100	2.936520	2.937168	2.956956	2.956765	2.945533	2.945343	3.040525	3.058952
2.829587	2.829401	2.825031	2.796174	2.821105	2.835164	2.834977	2.795257	2.800520	2.812763	2.841242	2.841057	2.880763	2.882157	2.903360	2.868382	2.874686	2.886226	2.890018	2.910381	3.010722	3.025877	3.015418	2.963072	2.951436	2.745847	2.782007	2.890314	2.895206	2.901030	2.900840	2.905259	2.905070	2.893828	2.906625	2.906437	2.893264	2.866773	2.861852	2.864179	2.871325	2.925698	2.927926	2.938251	2.956990	2.956800	2.956609	3.040761	3.079693	3.053753
2.829620	2.829435	2.810256	2.802328	2.809834	2.845488	2.829359	2.784194	2.800552	2.812795	2.841274	2.885379	2.917174	2.907144	2.906955	2.879882	2.879117	2.886259	2.907441	2.940449	2.951552	2.973757	2.960580	2.940985	2.746054	2.745878	2.782039	2.892443	2.903139	2.895621	2.895430	2.900686	2.897209	2.908749	2.909817	2.979094	2.965915	2.915741	2.861887	2.871544	2.883088	2.952962	2.963819	3.020104	3.036842	3.141400	3.141195	3.081412	3.071981	3.040593
2.848073	2.847888	2.810288	2.821355	2.942044	2.927816	2.846381	2.784226	2.800584	2.816176	2.833397	2.921794	2.917209	2.907179	2.906990	2.906798	2.891800	2.897894	2.902104	2.906659	2.931592	2.938109	2.942888	2.928474	2.910423	2.840711	2.892665	2.903363	2.895845	2.895656	2.859139	2.858953	2.892637	2.897056	2.899170	2.898982	2.917013	2.916823	2.871764	2.884563	2.938941	2.961947	3.040653	3.152633	3.259746	3.224407	3.141234	3.078296	3.051307	2.968089
2.852710	2.847919	3.048580	3.019404	2.965234	2.927853	2.879647	2.813227	2.803201	2.824167	2.874560	2.921828	2.913056	2.907214	2.908606	2.908415	2.884507	2.890391	2.897741	2.900203	2.903561	2.920758	2.931632	2.931441	2.908573	2.908383	2.903797	2.903398	2.903210	2.807827	2.800734	2.858988	2.887227	2.891646	2.859007	2.861125	2.866804	2.867248	2.878919	2.930367	3.059029	3.151825	3.152877	3.206317	3.233666	3.230522	3.171245	3.106752	3.051346	2.926383
2.992225	2.999790	2.980548	3.024674	2.971760	2.918944	2.909256	2.890797	2.841558	2.861592	2.896069	2.913280	2.894669	2.894479	2.897221	2.884983	2.878470	2.878283	2.889191	2.889004	2.860361	2.855988	2.920604	2.931476	2.908608	2.899280	2.899092	2.903643	2.898715	2.898317	2.897708	2.898375	2.898186	2.891681	2.866081	2.865766	2.865581	2.871389	2.871832	3.046070	3.051736	3.075613	3.079393	3.080869	3.183219	3.180079	3.163325	3.106791	3.032458	2.888742
3.014427	3.006313	2.996700	2.984366	2.977029	2.918980	2.918787	2.909101	2.888341	2.873913	2.855997	2.855809	2.847250	2.847064	2.878510	2.881250	2.843204	2.767123	2.773781	2.851096	2.850909	2.860209	2.860024	2.878804	2.874640	2.899314	2.899127	2.898938	2.898750	2.898561	2.901530	2.902598	2.902409	2.902221	2.866114	2.865929	2.865535	2.865350	2.865165	2.908431	2.942208	2.995674	2.995480	3.018322	3.018125	3.072840	3.061331	3.032694	3.032495	2.964478
3.039796	3.036456	3.044228	2.984402	2.935048	2.927806	2.926775	2.915533	2.888376	2.889443	2.875016	2.855843	2.847285	2.839564	2.852031	2.828980	2.786098	2.757317	2.764256	2.779915	2.850943	2.853480	2.865271	2.868247	2.878652	2.903746	2.903558	2.898973	2.898785	2.901756	2.908055	2.915824	2.915635	2.915447	2.905624	2.963856	2.963664	2.865384	2.907820	2.907628	2.908278	2.908508	2.979736	3.002578	3.016582	3.016388	3.058480	3.061170	3.055316	3.043014
3.014092	3.030214	3.030016	2.963505	2.903516	2.919927	2.919734	2.919544	2.917471	2.896712	2.894941	2.855877	2.845855	2.839599	2.831041	2.822944	2.780062	2.757350	2.756289	2.678670	2.779765	2.850791	2.859652	2.862628	2.859722	2.878497	2.903593	2.899008	2.898820	2.905122	2.912886	2.915858	2.921113	2.917156	2.973717	2.963892	2.963700	2.936669	2.907854	2.907663	2.891691	2.815010	2.904444	2.960652	3.002418	3.014539	3.055794	3.069794	3.057448	3.057246
2.985133	2.970271	2.963732	2.903738	2.885328	2.885141	2.919769	2.919579	2.898818	2.895164	2.861750	2.861562	2.845889	2.831261	2.831076	2.822979	2.774957	2.690086	2.678871	2.678700	2.846195	2.856310	2.856126	2.846732	2.849708	2.872041	2.873949	2.873762	2.873576	2.832544	2.912920	2.915892	2.915704	2.973948	2.967890	2.963928	2.963736	2.908288	2.908099	2.893492	2.891726	2.891539	2.904478	2.946029	2.960494	2.997653	3.049521	3.049142	3.049599	3.059659
2.902831	2.913308	2.917274	2.883038	2.882851	2.883291	2.884984	2.884798	2.860873	2.827158	2.830140	2.858875	2.845923	2.839668	2.839483	2.841851	2.797338	2.780067	2.779890	2.853741	2.859878	2.856344	2.846950	2.848346	2.868707	2.872076	2.873983	2.873797	2.832758	2.832576	2.916114	2.933301	2.933112	2.936081	2.967926	2.963964	2.963772	2.908322	2.908134	2.893736	2.893339	2.910513	2.913257	2.909770	2.909145	2.958245	2.991004	2.985157	2.995350	3.058301
2.908788	2.908594	2.884654	2.875958	2.876817	2.882698	2.883135	2.861092	2.859024	2.858839	2.848608	2.851584	2.867964	2.863173	2.849354	2.850211	2.797369	2.799074	2.858982	2.858798	2.856749	2.859099	2.855891	2.871859	2.903909	2.907066	2.880507	2.880321	2.880135	2.958940	2.966699	2.933336	2.933146	2.932958	2.971939	2.964419	2.963808	2.963616	2.908169	2.893770	2.893373	2.893187	2.899313	2.909595	2.909613	2.948438	2.985386	2.985193	3.022858	3.037958
2.896246	2.884878	2.827691	2.827507	2.827323	2.827139	2.792130	2.791949	2.854245	2.848828	2.848643	2.848244	2.850596	2.849573	2.849388	2.854849	2.836939	2.839478	2.859852	2.862830	2.864967	2.861341	2.856343	2.855740	2.875683	2.907101	2.906913	2.910910	2.958122	2.957929	2.924559	2.927510	2.931297	2.931108	2.930915	2.964036	2.955471	2.956953	2.904017	2.884124	2.883937	2.883752	2.896191	2.899160	2.914748	2.945751	2.945979	2.985229	2.985036	3.031909
2.886780	2.884913	2.827724	2.827541	2.827357	2.792348	2.766838	2.766659	2.766480	2.831456	2.837601	2.837412	2.834065	2.833880	2.842418	2.849764	2.833623	2.836790	2.860327	2.862026	2.865000	2.859793	2.854377	2.853775	2.853590	2.898764	2.903599	2.906759	2.910757	2.924787	2.924594	2.924405	2.924196	2.924008	2.911673	2.919379	2.955507	2.919001	2.900895	2.880181	2.883972	2.883158	2.894970	2.886005	2.885814	2.891474	2.892333	2.898122	2.907775	2.933115
2.963218	2.910375	2.840425	2.827575	2.832622	2.801552	2.792196	2.766692	2.766512	2.831490	2.831306	2.742513	2.742337	2.837890	2.849985	2.849797	2.849612	2.857196	2.860360	2.811461	2.811277	2.859827	2.854411	2.853809	2.853624	2.907170	2.906982	2.914747	2.910792	2.924823	2.924629	2.924440	2.921091	2.867678	2.889598	2.919415	2.919225	2.923223	2.900930	2.900738	2.899293	2.891214	2.891028	2.890840	2.890649	2.891509	2.892369	2.898156	2.928318	2.928125
2.980408	2.940619	2.856236	2.855005	2.854820	2.849404	2.799725	2.792049	2.766545	2.742903	2.742726	2.742545	2.749692	2.842853	2.904363	2.904170	2.880257	2.857229	2.822743	2.825722	2.825538	2.864882	2.859676	2.854261	2.907817	2.924576	2.924388	2.914781	2.925048	2.964357	2.938883	2.924475	2.804465	2.798216	2.802769	2.889445	2.905795	2.913503	2.906198	2.900772	2.940049	2.930388	2.902158	2.909926	2.905772	2.903493	2.899956	2.929229	2.992658	2.958131
2.951938	2.938354	2.911690	2.864539	2.859123	2.849020	2.798176	2.744179	2.743110	2.752349	2.761587	2.761406	2.853742	2.924750	2.913890	2.904205	2.884267	2.857263	2.829797	2.825754	2.879328	2.992978	2.980230	2.986361	2.991190	2.987830	2.938393	2.938456	2.964586	2.964393	2.964196	2.938728	2.923902	2.809057	2.808872	2.858277	2.908627	2.930283	3.025760	3.025561	3.012545	3.012352	2.965611	2.928350	2.923971	2.914573	2.931032	2.926447	2.946429	2.958795
2.938586	2.913500	2.892783	2.859344	2.849659	2.798814	2.760218	2.749650	2.763698	2.768961	2.831246	2.886441	2.886256	2.925621	2.925432	2.925238	2.917516	2.918977	2.929460	2.938059	2.993207	3.006195	3.029718	3.029524	2.993527	2.993329	2.999458	3.073538	2.977807	2.977614	2.977417	2.966552	2.963848	2.924167	2.866788	2.891874	2.930503	3.023479	3.106320	3.106114	3.102319	3.100009	3.099810	3.087468	3.151258	3.135353	3.000832	2.926483	2.926293	2.946269
2.924817	2.893007	2.859564	2.835628	2.799029	2.760852	2.765480	2.765511	2.814377	2.830414	2.830233	2.831092	2.886289	2.925656	2.968181	2.967983	2.967790	2.975548	2.990747	2.990554	3.000774	3.053663	3.053468	3.037463	3.018854	3.018026	3.017831	3.011314	2.977842	2.961849	2.961652	2.977260	2.987741	2.987550	2.952605	3.012522	3.023709	3.104048	3.151215	3.115624	3.105950	3.096697	3.093568	3.156952	3.137177	3.136972	3.004219	2.926518	2.926328	2.932443
2.918578	2.890234	2.829571	2.739073	2.738897	2.756135	2.760910	2.765543	2.814410	2.830447	2.830265	2.830078	2.925880	2.971573	2.971380	2.968018	2.975775	3.000178	2.993292	3.001007	3.103590	3.106946	3.051411	3.032384	3.005918	3.005717	3.005896	2.976186	2.962075	2.961884	2.973406	2.989014	3.005145	3.017929	3.071434	3.156030	3.342178	3.323581	3.151254	3.105197	3.086051	3.093805	3.087745	3.125685	3.145267	3.011569	2.976658	2.959964	2.953911	2.942670
2.914223	2.890270	2.831488	2.734713	2.738929	2.738752	2.743590	2.756382	2.783176	2.830480	2.888853	2.934552	2.971802	2.971608	2.968252	2.968054	2.983250	2.989334	2.993352	3.057998	3.084676	3.084476	3.044751	2.985505	2.975688	2.991295	2.992776	2.985192	2.976030	2.961919	2.973440	3.003697	3.005179	3.071670	3.161502	3.358134	3.339919	3.273092	3.111760	3.089447	3.064268	3.061558	3.061359	3.066601	2.987482	2.973731	2.962493	2.962302	2.959808	2.957517
2.922597	2.914480	2.890534	2.831757	2.738333	2.743804	2.747804	2.757459	2.780488	2.886354	2.962133	2.964653	2.965508	2.949493	2.949303	2.972273	2.977427	2.980399	3.011840	3.041131	3.049924	3.000709	2.995774	2.993281	3.001155	2.993006	2.992812	2.983135	2.973973	2.977756	2.973475	2.973285	2.998517	3.099804	3.139087	3.136434	3.123467	3.110536	3.088227	2.968022	2.954437	2.974537	2.976227	2.982277	2.975005	2.938516	2.937280	2.962338	2.965704	2.982671
2.961030	2.960830	2.949345	2.934900	2.840600	2.786017	2.790581	2.797931	2.885528	2.948116	2.947925	2.950028	2.828412	2.889402	2.925606	2.953324	2.977463	2.977271	2.981264	2.981071	2.923776	2.924844	2.995809	2.995618	3.001192	2.993042	2.992849	2.992654	2.977984	2.967429	2.969534	2.977223	2.995990	2.994124	3.003403	3.006368	3.006176	3.003188	3.002994	3.002794	2.989207	2.989014	2.988821	2.962517	2.938740	2.933817	2.937315	2.962374	2.978717	2.986473
3.113749	3.015340	2.972383	2.965857	2.857991	2.851115	2.808178	2.929357	2.937082	2.939192	2.940047	2.825906	2.828444	2.897884	2.929824	2.957124	2.956933	2.981490	2.984018	2.937961	2.923810	2.924877	2.996053	3.011672	3.001227	2.993287	2.992885	2.998757	2.983459	2.985568	2.988508	2.994637	2.996025	2.994159	3.003438	3.003245	3.006212	3.003224	3.003031	3.002830	3.002636	2.995956	2.992206	2.963599	2.938776	2.933852	2.938397	2.960301	2.974550	2.975399
3.073972	3.026249	2.979110	2.974527	2.968001	2.935425	2.928536	2.928347	2.929202	2.931314	2.840371	2.842901	2.842719	2.903147	2.933623	2.957159	2.965897	2.984872	2.989701	2.989508	2.989309	3.037393	3.037199	3.011707	3.011513	3.011313	3.020674	3.020480	3.019869	3.000711	2.994864	3.048394	3.048198	3.048002	3.005148	3.003281	3.006247	3.052218	3.052021	3.002866	3.001417	3.000806	2.987070	2.974249	2.974050	2.943435	2.943246	2.949902	2.949712	2.972714
3.029023	3.018366	3.009597	2.974562	2.974162	2.947978	2.928571	2.909384	2.909195	2.895808	2.859397	2.842933	2.842752	2.930081	2.933658	2.957821	2.969278	2.989926	2.989736	2.994288	3.037625	3.048515	3.048321	3.022829	3.022635	3.197281	3.197074	3.191219	3.176370	3.170516	3.067588	3.048430	3.048234	3.005383	2.985693	2.984455	3.006283	3.052465	3.052058	3.002902	2.974287	2.972842	2.980127	2.986913	2.986713	2.987663	2.950126	2.949938	2.949747	2.949550
3.029058	3.009830	3.009634	2.974389	2.955733	2.948014	2.896940	2.896754	2.894983	2.855224	2.837091	2.840247	2.842785	2.930115	2.929928	2.947736	2.969731	2.989961	2.994516	3.037027	3.048746	3.073439	3.073246	3.057574	3.204019	3.375005	3.197113	3.190630	3.164904	3.085609	3.037993	3.047839	3.005610	2.985926	2.994933	2.985536	2.998996	3.052293	3.052095	2.974514	2.974323	2.972877	2.988284	2.986949	3.004112	3.003919	2.985205	2.949973	2.948205	2.948008
3.102116	3.009866	3.009670	3.008221	2.961386	2.922714	2.917558	2.882361	2.841013	2.824553	2.824369	2.824180	2.834035	2.834214	2.912557	2.933530	2.944425	2.974176	3.030932	3.048984	3.094229	3.097194	3.096999	3.307434	3.307219	3.303439	3.197152	3.186905	3.177914	3.085647	3.038030	2.997054	2.985106	2.997885	2.997687	3.004254	3.141053	3.136038	3.052133	3.023981	2.965362	2.969565	2.969375	2.985407	3.004149	3.004374	2.984918	2.948430	2.948240	2.948043
3.102153	3.096299	3.052471	3.005958	2.961422	2.922540	2.903167	2.844398	2.822050	2.822287	2.824404	2.778314	2.779182	2.815404	2.841385	2.927243	2.948014	3.035971	3.049215	3.081293	3.091989	3.091792	3.177641	3.274245	3.307260	3.238920	3.234318	3.178997	3.177954	3.041433	2.995399	2.993185	3.022374	3.008588	3.012220	3.176473	3.289433	3.204066	3.123238	3.051964	3.028215	2.969601	2.966691	2.966500	2.996579	3.009014	3.008820	2.984763	2.948276	2.948079
3.102191	3.092365	3.049373	3.005995	2.946729	2.917825	2.841271	2.841088	2.818918	2.821454	2.778533	2.778347	2.790296	2.823382	2.829058	2.927276	3.036201	3.049445	3.060543	3.081328	3.125892	3.177881	3.195074	3.223710	3.209489	3.234568	3.196074	3.122129	3.046059	2.999191	2.998990	3.043141	3.042948	3.067081	3.347412	3.342382	3.292404	3.175539	3.133318	3.062043	3.031579	3.024900	3.008081	2.993678	3.009243	3.009051	3.008857	2.984800	2.926960	2.927601
3.092614	3.049610	2.999954	2.972296	2.883417	2.859267	2.841306	2.841123	2.847000	2.822533	2.779611	2.786742	2.798272	2.823415	2.923532	3.015862	3.062010	3.061816	3.081142	3.120490	3.150333	3.172272	3.178173	3.173368	3.173162	3.172948	3.044691	3.044496	3.044302	3.044106	3.045158	3.067134	3.074840	3.290129	3.283445	3.282394	3.181432	3.171750	3.067306	3.067100	3.039774	3.024937	3.126532	3.126328	3.009279	3.009087	2.996266	2.927183	2.926995	2.927635
2.980754	2.980551	2.971479	2.841410	2.837523	2.841881	2.853047	2.847219	2.861250	2.834065	2.819635	2.819447	2.921757	2.936412	2.987614	3.015897	3.047200	3.153006	3.152803	3.106726	3.106517	3.138876	3.160815	3.114755	3.122918	3.122918	3.123556	3.117500	3.254568	3.211681	3.162144	3.064613	3.064417	3.187281	3.191339	3.191132	3.175130	3.171789	3.067342	3.067137	3.061919	3.093615	3.093415	3.093213	2.996706	2.955454	2.931588	2.927846	2.926079	2.924689
2.941183	2.921973	2.908154	2.871537	2.841262	2.840660	2.851554	2.861468	2.835951	2.835770	2.833915	2.920305	2.920119	2.973413	3.001708	3.015747	3.042636	3.138805	3.138604	3.016206	3.059102	3.061414	3.069584	3.123156	3.123164	3.257546	3.281053	3.262975	3.320999	3.253560	3.160091	3.079803	3.079604	3.178953	3.178739	3.178533	3.175169	3.068831	3.067379	3.067173	3.083688	3.080561	3.074506	2.952738	2.953167	2.931811	2.935389	2.935202	2.935015	2.935123
2.928059	2.927860	2.916109	2.908002	2.871388	2.871202	2.860012	2.864846	2.864661	2.835803	2.873614	2.877601	2.920153	2.961323	2.971137	2.970936	2.985168	2.995013	2.995868	3.004722	3.031593	3.073159	3.093524	3.126538	3.167672	3.281302	3.281093	3.294382	3.293332	3.253601	3.160130	3.077748	3.079641	3.099986	3.128636	3.128434	3.127816	3.125734	3.125532	3.125363	3.083725	3.080599	3.066190	2.960513	2.960315	2.960127	2.987018	2.986829	3.052237	3.198792
2.970298	2.970096	2.935626	2.932094	2.909522	2.891913	2.872714	2.864879	2.864695	2.861168	2.835654	2.865540	2.875869	2.919999	2.920022	2.912421	2.926448	2.935965	2.995903	2.996757	3.001573	3.043142	3.093560	3.129737	3.244854	3.309083	3.290890	3.282938	3.254272	3.180931	3.160168	3.089358	3.100639	3.100442	3.134947	3.128472	3.126599	3.125772	3.119296	3.112600	3.080835	3.066425	2.987278	2.988968	2.988767	3.019325	3.019134	3.109977	3.204908	3.198833
2.970334	2.970132	2.979357	2.956483	2.931941	2.891947	2.872748	2.859896	2.828133	2.827953	2.827772	2.835496	2.865391	2.875926	2.913487	2.926669	2.926482	2.935790	2.984858	2.996791	3.001608	3.013124	3.098340	3.196195	3.203021	3.234219	3.226275	3.214999	3.134170	3.045448	3.046080	3.100458	3.100677	3.128922	3.128711	3.127045	3.126009	3.119536	3.114524	3.107994	3.069796	2.987504	2.987314	2.989004	3.000934	3.000745	3.034444	3.108341	3.194946	3.193683
3.054207	3.014391	3.012943	2.997704	2.956329	2.931577	2.872782	2.859930	2.861418	2.831153	2.830971	2.865607	2.876831	2.884530	2.892917	2.927539	2.936846	2.985083	3.008895	3.019782	3.020624	3.086865	3.094833	3.167383	3.167176	3.083154	3.080238	3.080039	3.043797	3.005665	3.007344	3.057822	3.118097	3.117898	3.117688	3.128546	3.126883	3.123756	3.114562	3.108032	3.067951	3.008070	2.995245	2.987158	2.998460	2.998270	3.033434	3.033242	3.064613	3.017728
3.055828	3.054036	3.014232	3.012786	2.997447	2.944986	2.938452	2.928025	2.896287	2.896102	2.910164	2.919789	2.922738	2.893132	2.892950	2.949818	2.998685	3.026977	3.054608	3.054412	3.164433	3.135380	3.094870	3.094671	3.024889	2.961878	2.961689	2.961500	3.000757	3.005699	3.009052	3.043608	3.122525	3.122327	3.128786	3.128584	3.126921	3.123794	3.114182	3.058358	3.003487	3.008106	2.987386	2.946140	2.957445	2.998305	2.998741	3.033278	3.076363	3.076157
3.065476	3.060462	3.058680	3.018881	3.009185	2.978897	2.966995	3.010408	3.007705	2.991677	2.910199	2.922958	2.934507	2.939335	2.943360	2.987833	3.027204	3.054837	3.054644	3.109313	3.135715	3.135510	3.037241	2.998233	2.982226	2.964630	2.961725	2.961534	3.000792	3.008034	3.009087	3.008897	3.120890	3.129036	3.121296	3.121094	3.120895	3.108777	3.034888	3.003090	2.910339	2.914965	2.947409	2.965415	2.965217	2.998968	3.042978	3.071577	3.071380	3.076193
3.141989	3.065722	3.079523	3.038139	3.036484	3.021455	3.199846	3.061782	3.007742	2.991714	2.912532	2.924246	2.939556	2.942534	2.980962	3.059085	3.063278	3.063233	3.054680	3.087708	3.162927	3.099053	3.089364	3.050462	3.000376	2.984359	2.964922	2.991610	3.000828	2.970900	2.973627	2.995568	3.114028	3.102749	3.102537	3.075522	3.075325	3.038676	3.006886	2.910560	2.915183	2.925036	2.965637	3.057034	3.077700	3.216438	3.216230	3.069313	3.071417	3.073511
3.172134	3.155810	3.079558	3.079363	3.034221	3.146919	3.130198	3.078900	3.042277	2.997745	2.924269	2.934519	2.942129	2.982141	2.989685	2.993872	3.068477	3.071210	3.104245	3.142078	3.131833	3.129541	3.111224	3.107473	3.102882	3.000208	2.995001	2.991646	2.994591	2.965708	2.965508	2.989331	3.102986	3.102787	3.075760	3.075560	3.018484	3.007116	2.975327	2.915403	2.925254	2.958539	3.049947	3.118489	3.188264	3.188060	3.187853	3.069350	3.071663	3.070391
3.180529	3.097220	3.079593	3.066133	3.067921	3.112615	3.110314	3.058182	3.033945	3.000498	3.010751	3.012010	3.012445	2.995549	2.995361	3.005400	3.079797	3.114418	3.215044	3.212747	3.137513	3.131668	3.131469	3.126880	3.111546	3.102708	3.000053	2.997979	2.994627	2.983368	2.985165	3.043461	3.041383	3.082280	2.992671	2.991850	3.002720	2.974718	2.975363	2.959667	2.959687	3.038468	3.049566	3.049370	3.113924	3.104315	3.084647	3.067714	3.043934	3.070427
3.058548	3.031403	3.033089	3.061415	3.061221	3.075281	3.072775	3.072580	3.058020	3.044234	3.045501	3.049681	3.030603	3.024077	3.034126	3.037088	3.103365	3.318147	3.317935	3.289240	3.146118	3.139856	3.131506	3.139215	3.128981	3.114234	3.112990	3.093187	3.037351	3.037156	3.037367	3.037174	3.040140	3.034904	3.034698	3.002948	3.002756	3.002565	2.969196	2.968994	2.968803	2.982296	2.983361	2.995781	3.005074	3.004883	3.004689	3.019764	3.026512	3.051522
3.031643	3.031438	3.033124	3.043098	3.042907	3.079495	3.167900	3.162893	3.155793	3.155591	3.076843	3.054225	3.046469	3.040682	3.037326	3.103212	3.103013	3.109535	3.289492	3.213331	3.188724	3.186429	3.179241	3.170888	3.153286	3.135075	3.114073	3.112409	3.083540	3.037820	3.037613	3.044108	3.049165	3.042491	3.037895	3.032682	3.002793	3.002602	2.969232	2.969030	2.968839	2.979707	2.982143	2.983206	2.983003	2.979656	2.979465	3.015063	3.026507	3.051976
3.041286	3.041081	3.037265	3.043132	3.092052	3.242206	3.234464	3.286524	3.286309	3.167329	3.098805	3.088193	3.074157	3.073961	3.152529	3.109579	3.106215	3.106018	3.153474	3.213369	3.190343	3.190139	3.187847	3.175107	3.170722	3.170505	3.234542	3.201125	3.119090	3.096755	3.094455	3.092169	3.091342	3.090101	3.083411	3.032719	3.031271	3.002638	2.969267	2.969065	2.968875	2.981322	2.982179	2.983242	2.979881	2.979692	3.015289	3.020044	3.026543	3.053685
3.041320	3.041115	3.040921	3.086224	3.176333	3.242245	3.242023	3.236594	3.234086	3.154698	3.112212	3.115552	3.115356	3.156318	3.236465	3.223916	3.138240	3.150367	3.205732	3.208660	3.190380	3.191848	3.191646	3.212992	3.265335	3.264901	3.239388	3.205971	3.153358	3.134184	3.115001	3.097457	3.245842	3.144478	3.140501	3.130265	3.068906	3.005835	2.969303	2.960739	2.973186	2.981358	2.991204	2.991013	3.003982	3.093098	3.148160	3.146381	3.026578	3.028465
3.176065	3.041149	3.040956	3.083544	3.172193	3.223274	3.223053	3.222848	3.223475	3.194279	3.168737	3.168522	3.292653	3.287426	3.237131	3.229805	3.216934	3.159691	3.205770	3.208698	3.213076	3.212871	3.285021	3.284812	3.310802	3.284789	3.248205	3.226071	3.159456	3.153194	3.170371	3.257379	3.245882	3.206159	3.144301	3.140337	3.076260	3.009842	3.005677	3.010212	3.010018	3.003135	3.009845	3.063351	3.103504	3.193127	3.187672	3.147999	3.112834	3.074424
3.130141	3.041183	3.040989	3.048008	3.104558	3.172027	3.223092	3.223722	3.223514	3.223309	3.255871	3.256483	3.257321	3.256067	3.249263	3.229844	3.164741	3.165375	3.202257	3.208736	3.213114	3.258790	3.285060	3.315445	3.310842	3.290054	3.259528	3.260573	3.265437	3.259167	3.258044	3.253239	3.225373	3.206199	3.204398	3.144137	3.140175	3.139975	3.104060	3.061192	3.064131	3.056876	3.063582	3.227639	3.226372	3.200483	3.200277	3.158858	3.167645	3.173910
3.130178	3.050726	3.048234	3.046163	3.087165	3.110869	3.175606	3.222925	3.222717	3.250271	3.255910	3.257567	3.257360	3.257150	3.255899	3.229884	3.229675	3.216060	3.225256	3.208775	3.213151	3.258829	3.284055	3.296860	3.290320	3.253715	3.260821	3.260612	3.263895	3.258162	3.258084	3.253279	3.232518	3.206238	3.206854	3.206646	3.243435	3.198528	3.179513	3.295838	3.287750	3.290674	3.298824	3.298611	3.298384	3.234568	3.234360	3.234155	3.233947	3.233726
3.117267	3.117053	3.039289	3.043483	3.087201	3.107736	3.175644	3.256228	3.256017	3.249475	3.250100	3.257605	3.274944	3.274735	3.272857	3.255715	3.342933	3.344655	3.225503	3.213409	3.213190	3.248214	3.274902	3.274693	3.192285	3.198962	3.203566	3.203362	3.263935	3.262945	3.273371	3.264386	3.253109	3.246578	3.213163	3.213165	3.214423	3.228741	3.280675	3.289000	3.290926	3.294896	3.296148	3.298652	3.282191	3.281982	3.272296	3.267351	3.267141	3.266917
3.129984	3.129769	3.078942	3.067286	3.074979	3.107772	3.175681	3.256267	3.251671	3.245128	3.250140	3.230849	3.223206	3.208173	3.274358	3.417223	3.408227	3.344697	3.242831	3.213447	3.213227	3.248253	3.248046	3.182977	3.194472	3.203805	3.226586	3.266244	3.380672	3.368126	3.330302	3.304668	3.264215	3.213423	3.213202	3.213204	3.227105	3.226900	3.226065	3.225843	3.225635	3.184358	3.092540	3.164439	3.266438	3.292474	3.292262	3.292054	3.287452	3.271347
3.181111	3.156882	3.136077	3.086301	3.106422	3.113814	3.175718	3.224624	3.245374	3.250389	3.258045	3.199214	3.208412	3.198601	3.440666	3.417265	3.412657	3.247824	3.242870	3.213484	3.213265	3.213059	3.208531	3.208327	3.194868	3.199037	3.262312	3.262313	3.274759	3.334961	3.334731	3.318709	3.215965	3.213462	3.213241	3.225678	3.225472	3.144675	3.145518	3.131083	3.092966	3.092771	3.092577	3.167195	3.249011	3.278811	3.293765	3.293557	3.293346	3.287267
3.265155	3.187603	3.187399	3.158675	3.126786	3.122411	3.227705	3.226247	3.250635	3.258572	3.258084	3.267345	3.198840	3.440928	3.440708	3.429213	3.288061	3.266857	3.251417	3.248340	3.219632	3.219426	3.265529	3.266277	3.266066	3.221578	3.223882	3.248980	3.256682	3.320770	3.327436	3.324063	3.317790	3.300446	3.270184	3.223419	3.142612	3.136811	3.131334	3.099519	3.099322	3.099127	3.167435	3.179772	3.184294	3.278851	3.323416	3.327597	3.324228	3.318150
3.263941	3.263716	3.263507	3.187235	3.164851	3.240702	3.236304	3.255895	3.258818	3.264667	3.267606	3.267383	3.431656	3.444102	3.443674	3.432596	3.419425	3.291234	3.270449	3.286065	3.286883	3.271416	3.263898	3.263690	3.244495	3.212634	3.221413	3.223504	3.256721	3.257556	3.262076	3.318044	3.317830	3.287840	3.267926	3.142848	3.092076	3.094180	3.099768	3.099556	3.099359	3.284579	3.296909	3.194789	3.292264	3.336300	3.389315	3.390681	3.390465	3.549180
3.263979	3.263754	3.187472	3.187271	3.187071	3.240740	3.348253	3.332198	3.292265	3.282245	3.277651	3.512894	3.512669	3.443935	3.440792	3.435124	3.419468	3.341927	3.335448	3.300413	3.282745	3.238225	3.124095	3.122918	3.212894	3.212673	3.221452	3.221245	3.254253	3.254045	3.239618	3.221863	3.229594	3.102919	3.007145	3.021179	3.092112	3.094216	3.102168	3.106697	3.262917	3.297157	3.307188	3.306977	3.322546	3.383650	3.388240	3.390721	3.388415	3.370419
3.264017	3.187711	3.187508	3.187308	3.255247	3.266805	3.343515	3.363556	3.363342	3.352065	3.605551	3.603210	3.512295	3.436877	3.435405	3.402317	3.399173	3.392690	3.335490	3.279878	3.238472	3.186670	3.186469	3.186268	3.212933	3.212711	3.213134	3.248023	3.247817	3.247608	3.208112	3.199194	3.095212	3.007384	3.007179	3.021214	3.076344	3.089758	3.102205	3.263167	3.262957	3.270690	3.292809	3.314245	3.366141	3.373450	3.380967	3.377595	3.370691	3.370459
3.212533	3.212313	3.213777	3.238059	3.255286	3.260505	3.271764	3.314482	3.363381	3.396457	3.571830	3.571162	3.442988	3.436920	3.410113	3.402359	3.392950	3.335744	3.280131	3.246648	3.249579	3.213609	3.213407	3.263835	3.263626	3.213794	3.246809	3.311331	3.311120	3.244932	3.223254	3.184023	3.092087	3.023228	3.023022	3.060766	3.074182	3.086634	3.171774	3.261626	3.262996	3.262163	3.261956	3.292638	3.298262	3.264513	3.272037	3.295520	3.375539	3.427411
3.212571	3.212350	3.234334	3.253233	3.255324	3.256159	3.243281	3.249550	3.306376	3.396497	3.426152	3.443876	3.443030	3.435709	3.402638	3.313736	3.210617	3.210415	3.253161	3.257755	3.264840	3.330833	3.374929	3.374716	3.360259	3.360026	3.369037	3.367984	3.311161	3.238198	3.201603	3.195760	3.193257	3.193055	3.192834	3.063963	3.063771	3.086670	3.171812	3.250749	3.256860	3.262203	3.261996	3.257925	3.264755	3.280014	3.279807	3.345535	3.432077	3.431841
3.411603	3.410529	3.359587	3.259526	3.255362	3.172553	3.179852	3.249586	3.306413	3.437688	3.432665	3.424912	3.419271	3.419048	3.314006	3.226693	3.210654	3.253404	3.276943	3.294691	3.299895	3.380197	3.374970	3.374757	3.374539	3.374305	3.372421	3.372203	3.258288	3.224868	3.232793	3.232592	3.307443	3.283212	3.282983	3.192667	3.138724	3.172053	3.231905	3.250788	3.258480	3.262243	3.258173	3.263947	3.278768	3.281724	3.478284	3.446480	3.435045	3.434808
3.568591	3.548481	3.540109	3.351274	3.233213	3.180104	3.182393	3.306661	3.464878	3.464659	3.454170	3.444118	3.437686	3.320591	3.226954	3.229236	3.312942	3.279486	3.294940	3.304544	3.391731	3.416209	3.403464	3.377930	3.374580	3.434465	3.374132	3.384357	3.326515	3.308906	3.302413	3.431874	3.431653	3.357039	3.348904	3.327864	3.327655	3.332250	3.332037	3.339180	3.338963	3.273565	3.273673	3.277434	3.278464	3.476042	3.478326	3.446522	3.437176	3.434850
3.613777	3.597415	3.540155	3.335466	3.233251	3.247617	3.255535	3.401101	3.467425	3.469453	3.469230	3.461892	3.453753	3.448780	3.392495	3.359008	3.335252	3.328431	3.304792	3.455792	3.503783	3.498546	3.439419	3.403289	3.403070	3.402833	3.405181	3.352072	3.326554	3.326342	3.435235	3.435675	3.441093	3.440877	3.442519	3.442298	3.434178	3.420802	3.420582	3.423269	3.369923	3.360231	3.356678	3.436433	3.458911	3.464333	3.467312	3.446563	3.441955	3.444365
3.597718	3.543563	3.337806	3.223474	3.251029	3.251410	3.320540	3.416986	3.479942	3.485776	3.512446	3.512204	3.508434	3.668444	3.609638	3.504669	3.369688	3.369477	3.448418	3.454999	3.454759	3.448900	3.440506	3.405001	3.403111	3.404546	3.409968	3.342620	3.342411	3.365923	3.419462	3.435060	3.438002	3.440918	3.440680	3.442340	3.434220	3.434003	3.437335	3.437098	3.369963	3.366409	3.461114	3.457731	3.462923	3.459637	3.462106	3.451343	3.448197	3.446496
3.434466	3.339107	3.224759	3.251269	3.254823	3.320806	3.417240	3.496277	3.498768	3.533403	3.559777	3.548676	3.631477	3.636534	3.630249	3.551677	3.505530	3.500924	3.450043	3.452952	3.454800	3.452491	3.418391	3.412955	3.411065	3.402916	3.415647	3.342659	3.342450	3.365963	3.414758	3.435101	3.438044	3.438453	3.440721	3.440501	3.432590	3.434045	3.448440	3.437139	3.417765	3.417132	3.457997	3.467592	3.462613	3.459679	3.465307	3.460351	3.448239	3.441733
3.479373	3.371909	3.371694	3.371482	3.373358	3.417517	3.504459	3.564453	3.564642	3.566714	3.566486	3.639683	3.637857	3.630525	3.630294	3.551720	3.518239	3.500967	3.500744	3.455081	3.454842	3.454620	3.450018	3.437273	3.411107	3.402958	3.358227	3.360101	3.359890	3.417542	3.417305	3.438306	3.565218	3.572092	3.445357	3.440751	3.443696	3.443480	3.448481	3.437180	3.432220	3.432004	3.429492	3.426557	3.462655	3.464460	3.464237	3.459557	3.442013	3.441774
3.443114	3.439538	3.439318	3.439103	3.438887	3.490968	3.565462	3.562616	3.562388	3.564461	3.573738	3.631795	3.629761	3.629526	3.597621	3.520597	3.505615	3.505393	3.506215	3.455332	3.461355	3.494231	3.489625	3.445458	3.403863	3.348246	3.358266	3.360140	3.370996	3.370782	3.452764	3.612278	3.614133	3.613904	3.599005	3.471608	3.443738	3.448743	3.440174	3.453512	3.456008	3.446158	3.429533	3.458133	3.494228	3.464502	3.464280	3.318754	3.443308	3.452871
3.443154	3.442916	3.442697	3.439352	3.438927	3.492594	3.560496	3.565279	3.562430	3.562207	3.540066	3.576252	3.591865	3.591632	3.521720	3.520639	3.520412	3.506479	3.455595	3.462679	3.502013	3.494273	3.485284	3.412266	3.361266	3.349957	3.280385	3.300222	3.385443	3.453043	3.612551	3.612322	3.612089	3.613531	3.599048	3.477079	3.468957	3.456094	3.471538	3.478192	3.477972	3.591581	3.673293	3.673054	3.494271	3.464545	3.301624	3.318793	3.443351	3.470284
3.487590	3.487348	3.456089	3.442521	3.445308	3.544939	3.560539	3.565948	3.556212	3.540337	3.536978	3.546235	3.546010	3.518855	3.520928	3.520682	3.520455	3.527812	3.526547	3.510214	3.502455	3.485131	3.410085	3.359226	3.353395	3.280626	3.300465	3.300258	3.491472	3.628667	3.612596	3.599839	3.599606	3.469259	3.469436	3.469215	3.476903	3.492348	3.528482	3.556688	3.546018	3.597457	3.591172	3.590940	3.491154	3.301872	3.301663	3.443613	3.462671	3.470326
3.497436	3.500740	3.467225	3.467010	3.547295	3.562917	3.566215	3.556482	3.553125	3.540380	3.537022	3.476575	3.476355	3.476132	3.471873	3.482484	3.507833	3.534532	3.527632	3.511961	3.505663	3.488722	3.402649	3.367617	3.373044	3.341846	3.341640	3.591404	3.640220	3.628712	3.616765	3.599884	3.456572	3.469301	3.471983	3.509737	3.509520	3.528747	3.556976	3.536055	3.542742	3.537715	3.565934	3.491441	3.355324	3.357203	3.450346	3.459607	3.471864	3.488995
3.501023	3.500781	3.500558	3.617649	3.608241	3.567550	3.567301	3.566033	3.556297	3.556073	3.495639	3.484755	3.484536	3.484312	3.502458	3.504929	3.507873	3.534574	3.618268	3.610106	3.570001	3.501706	3.472995	3.427107	3.394787	3.397268	3.518893	3.589865	3.585585	3.627504	3.616811	3.600764	3.466845	3.473100	3.510774	3.536656	3.545923	3.731140	3.720668	3.550323	3.542787	3.539848	3.491709	3.390358	3.403280	3.472957	3.482215	3.596603	3.590523	3.583796
3.510241	3.500820	3.617919	3.613311	3.608285	3.579522	3.591164	3.579846	3.570110	3.573851	3.573624	3.503158	3.502940	3.619070	3.590334	3.587789	3.587560	3.681756	3.680063	3.614899	3.609897	3.580250	3.509667	3.480959	3.480286	3.480045	3.516221	3.513074	3.542946	3.574752	3.607719	3.541445	3.476521	3.501567	3.532952	3.542216	3.778524	3.731186	3.730946	3.595582	3.544919	3.542606	3.455469	3.405436	3.421073	3.482476	3.613374	3.607705	3.601624	3.582796
3.549924	3.544255	3.617962	3.615440	3.615213	3.614981	3.591206	3.603876	3.627640	3.629459	3.678048	3.815627	3.803285	3.739679	3.618886	3.587831	3.631944	3.681800	3.671551	3.671314	3.609941	3.574883	3.528251	3.512203	3.494570	3.494327	3.516053	3.514159	3.514478	3.582311	3.582060	3.530016	3.488671	3.533236	3.589920	3.778809	3.778570	3.743552	3.689891	3.638304	3.592263	3.557268	3.470128	3.480349	3.482733	3.540973	3.624477	3.604408	3.601670	3.584043
3.627667	3.625328	3.625097	3.624870	3.615255	3.620030	3.653781	3.659606	3.687900	3.849301	3.923232	3.922956	3.843230	3.803086	3.726817	3.663024	3.660494	3.671829	3.671596	3.671360	3.575154	3.530601	3.530380	3.537256	3.537030	3.547566	3.540040	3.539813	3.539592	3.588408	3.603396	3.536738	3.536514	3.677192	3.779724	3.778855	3.743833	3.705624	3.705387	3.718131	3.717891	3.608577	3.567528	3.529376	3.529132	3.577890	3.617838	3.616775	3.616543	3.615872
3.629295	3.629042	3.633816	3.632004	3.645336	3.664462	3.747047	3.849832	3.849587	3.934916	3.934664	3.924881	3.864140	3.807096	3.805273	3.797874	3.770525	3.704648	3.691477	3.672240	3.679702	3.584359	3.584135	3.583912	3.579474	3.578182	3.575871	3.574181	3.573958	3.586672	3.610327	3.610102	3.677467	3.677237	3.676980	3.683008	3.710702	3.751577	3.761150	3.752984	3.730047	3.720835	3.605680	3.578406	3.578156	3.577933	3.577496	3.616820	3.638284	3.638029
3.668350	3.668094	3.649709	3.668255	3.698150	3.894273	3.955818	3.957863	3.949474	3.949226	3.939926	3.925390	3.879624	3.870615	4.005672	3.896879	3.872824	3.714709	3.704460	3.700258	3.706539	3.706300	3.590387	3.597727	3.590404	3.582433	3.666618	3.664296	3.575462	3.586714	3.610369	3.610145	3.609915	3.690223	3.689967	3.702440	3.795500	3.794636	3.794394	3.779097	3.778857	3.753567	3.741638	3.720855	3.717251	3.577976	3.618970	3.651201	3.634153	3.635359
3.733216	3.732961	3.740567	3.746389	4.064819	4.055801	4.047176	4.082414	4.074934	3.957408	3.931802	3.943626	3.943380	4.016406	4.005929	3.905272	3.873706	3.827487	3.714520	3.710736	3.710475	3.710238	3.661313	3.657919	3.654973	3.667936	3.666663	3.664340	3.575505	3.586756	3.589846	3.625216	3.645651	3.713436	3.709190	3.901940	3.901486	3.900615	3.814185	3.801273	3.801031	3.775740	3.771536	3.758828	3.734679	3.712469	3.653773	3.647070	3.646836	3.630783
3.793801	3.793542	3.998772	4.065117	4.155233	4.257177	4.248534	4.197209	4.081367	3.965379	3.957203	3.931573	3.964429	3.974385	3.969545	3.883143	3.836329	3.832333	3.777330	3.718500	3.718240	3.718002	3.717770	3.713365	3.710415	3.667355	3.666707	3.640649	3.640421	3.586798	3.624646	3.645118	3.713707	3.721387	3.908501	3.901780	3.900908	3.851648	3.851401	3.811251	3.801614	3.775787	3.771583	3.763824	3.736814	3.654052	3.650060	3.649830	3.633798	3.570869
4.039663	4.035542	4.071671	4.155540	4.267847	4.258814	4.230774	4.225792	4.082876	3.970224	3.965173	3.941781	3.941531	3.955253	3.872629	3.810914	3.806916	3.806678	3.829322	3.829078	3.820893	3.807505	3.807266	3.799897	3.784853	3.708530	3.692490	3.664430	3.640465	3.648371	3.620338	3.627627	3.712475	3.731676	3.753664	3.753423	3.751936	3.837083	3.845394	3.801903	3.789014	3.788777	3.771630	3.749648	3.737486	3.660779	3.654072	3.581169	3.578680	3.578429
4.102017	4.105277	4.162103	4.171444	4.259139	4.235926	4.235207	4.090697	3.979488	3.971731	3.981317	3.970351	3.941580	3.872918	3.828956	3.828690	3.828447	3.896181	3.883212	3.882964	3.870366	3.866953	3.863999	3.952932	3.811801	3.790892	3.705630	3.694541	3.666331	3.642363	3.606190	3.625165	3.700205	3.699975	3.711006	3.752216	3.751981	3.800763	3.803650	3.788258	3.789059	3.788823	3.771676	3.749695	3.749429	3.683069	3.670193	3.606080	3.605850	3.644817
4.243125	4.188908	4.178008	4.208557	4.245636	4.240358	3.994344	4.000017	3.998096	3.998305	4.003220	4.002937	4.002687	3.971828	3.971579	3.998228	3.997972	3.900190	3.899948	3.894901	3.889413	4.037993	4.018741	3.961952	3.912628	3.811579	3.835014	3.824126	3.809261	3.671358	3.642621	3.661593	3.672005	3.708158	3.711051	3.779147	3.801049	3.803941	3.803697	3.803638	3.789105	3.788868	3.776942	3.776700	3.785175	3.686872	3.686636	3.808981	3.808110	3.807839
4.243174	4.242877	4.208874	4.241491	4.241222	4.063383	4.008153	4.007905	4.069468	4.077139	4.076880	4.013413	4.002735	3.995179	3.993344	3.993062	3.900479	3.860640	3.882573	3.894948	4.039347	4.038043	4.018790	3.915637	3.913927	3.912399	3.896506	3.903301	3.899715	3.761802	3.686585	3.672278	3.677264	3.722909	3.838593	3.819983	3.823709	3.804196	3.803744	3.803475	3.782889	3.788914	3.793271	3.799709	3.799443	3.834386	3.820989	3.820749	3.808784	3.809557
4.243223	4.212531	4.242228	4.241959	4.068694	4.070312	4.070026	4.117329	4.117066	4.097791	4.084600	4.112375	4.095640	3.986050	3.945442	3.885388	3.859673	3.860685	3.890491	3.962086	4.039397	4.031219	3.874225	3.873983	3.913974	3.924900	3.908611	3.903350	3.903103	3.686887	3.692262	3.704554	3.723182	3.843292	3.826745	3.826499	3.823755	3.821637	3.803791	3.782969	3.787616	3.765363	3.765131	3.799754	4.002254	3.987597	3.821037	3.817637	3.817392	3.817121
4.212881	4.212582	4.212311	4.067744	4.068742	4.068483	4.154097	4.153837	4.139810	4.122451	4.122185	4.101581	3.991987	3.825320	3.833424	3.859963	3.885063	3.894325	3.970105	4.039533	4.031529	3.910930	3.874271	3.874030	3.912561	3.901999	3.901544	3.901293	3.654976	3.656622	3.692306	3.745644	3.808686	3.827062	3.826791	3.825503	3.823802	3.798655	3.777856	3.781433	3.748733	3.761024	3.805051	3.910917	3.924685	3.892443	3.795801	3.748162	3.747923	3.747658
4.212932	4.163465	4.114036	4.113779	4.065662	4.056438	4.140177	4.139917	4.100244	4.099982	4.101925	3.966929	3.841497	3.835792	3.860904	3.891403	3.900661	3.976449	4.039842	4.039582	4.031578	3.910977	3.874317	3.870113	3.912609	3.906908	3.911743	3.911492	3.890084	3.804541	3.804273	3.804452	3.831104	3.827109	3.826838	3.825550	3.817589	3.816097	3.798458	3.781480	3.791464	3.792809	3.808469	3.845985	3.845711	3.799640	3.748442	3.748208	3.747969	3.747704
4.130383	4.098504	4.097824	4.054914	3.986476	3.986223	4.053489	4.109736	4.103631	3.971812	3.937145	3.950629	3.950383	3.950132	4.121001	4.120707	4.120442	4.117472	4.092158	4.050718	4.039344	3.911024	3.910780	3.916869	3.916619	3.920171	3.914294	3.911957	3.911712	3.888422	3.804319	3.804081	3.831151	3.834041	3.858600	3.858356	3.834846	3.905955	3.839289	3.798235	3.775858	3.791431	3.788271	3.793872	3.793603	3.757017	3.753229	3.745063	3.733612	3.704254
3.997325	3.996625	3.996371	3.916829	3.921344	3.982934	4.003263	4.003015	4.002759	3.972471	3.973054	3.950675	3.950429	4.118141	4.117882	4.129933	4.124663	4.117523	4.092626	4.050767	4.050479	4.040595	3.926338	3.926094	3.999625	4.072185	4.066296	3.912004	3.906128	3.905877	3.804364	3.783976	3.807431	3.855995	3.858645	3.867891	3.937550	3.925828	3.905752	3.837811	3.786561	3.779999	3.788318	3.788701	3.752080	3.751845	3.745344	3.730081	3.658739	3.606348
3.996955	3.996672	3.892964	3.905410	3.916632	3.921141	3.925868	3.925626	3.973595	4.020904	4.238210	4.231568	4.205616	4.118191	4.134614	4.136447	4.129718	4.124455	4.068212	4.067952	4.074929	4.084472	4.030630	4.000555	4.145325	4.133974	4.066347	4.033042	3.906176	3.905925	3.786968	3.780821	3.798593	3.853537	3.868181	3.867936	3.921297	3.930675	3.919156	3.892793	3.826136	3.806922	3.788365	3.750185	3.749919	3.729560	3.729320	3.659020	3.568722	3.590178
3.905725	3.891173	3.890925	3.892768	3.923139	3.931021	3.945299	3.985148	4.192569	4.243745	4.238262	4.237959	4.231355	4.222076	4.137833	4.130033	4.129142	4.128884	4.079523	4.086353	4.113591	4.095605	4.184025	4.176094	4.145586	4.138406	4.128133	4.033093	3.944208	3.905973	3.787014	3.790951	3.809712	3.853583	3.868227	3.901199	3.938742	3.930723	3.919205	3.910787	3.869677	3.815526	3.750471	3.750232	3.748713	3.745259	3.730410	3.595857	3.590472	3.607335
3.891494	3.891218	3.893055	3.903026	3.923184	3.942753	3.972096	4.136561	4.160079	4.191525	4.238313	4.231671	4.231406	4.225297	4.158273	4.129457	4.129192	4.106756	4.130063	4.140852	4.333778	4.328705	4.197005	4.183236	4.145638	4.128448	4.124014	4.036690	3.906272	3.849048	3.849817	3.852707	3.843019	3.855402	3.901493	3.943954	3.945291	3.934944	3.922592	3.918974	3.910585	3.823294	3.758238	3.754034	3.750340	3.767491	3.762508	3.665013	3.629273	3.614056
3.900292	3.900017	3.899769	3.913259	4.122262	4.121997	4.118524	4.124104	4.136347	4.102801	4.092535	4.091458	4.219574	4.200749	4.141854	4.129507	4.107062	4.106806	4.106550	4.272150	4.317775	4.328758	4.192304	4.178489	4.145690	4.128500	4.037001	3.910110	3.923632	3.923381	3.916328	3.916084	3.923759	3.888672	3.894029	3.901292	3.946677	3.946675	3.954257	3.939579	3.915850	3.771254	3.758790	3.760131	3.772781	3.769207	3.769592	3.694336	3.688616	3.679921
4.111851	4.008449	4.008194	4.000444	4.122312	4.122047	4.126129	4.121026	4.098688	4.093678	4.080703	4.065403	4.072074	4.140290	4.087737	4.089320	4.089057	4.090385	4.104306	4.120098	4.146776	4.181353	4.178800	4.162274	4.157837	4.025910	3.987949	3.987694	4.038095	4.024904	4.008028	3.909665	3.877906	3.761278	3.771861	3.823583	3.904017	3.962277	3.949090	3.937124	3.906829	3.769501	3.758836	3.760177	3.935368	3.910546	3.886106	3.797366	3.797752	3.797693
4.121486	4.098984	4.017827	4.058817	4.134032	4.132726	4.132431	4.130707	4.098735	4.098482	4.078875	4.072379	4.070873	4.070611	4.070356	4.000346	4.001966	4.001717	3.993508	4.012435	4.142029	4.156019	4.176347	4.174003	4.057318	4.001423	3.997212	4.038397	4.025214	4.001596	3.920608	3.789449	3.665925	3.756871	3.774825	3.823627	3.962571	3.949392	3.949139	3.918810	3.826847	3.834121	3.833884	3.979059	3.978774	3.963548	3.936427	3.936183	3.959636	3.958520
4.134932	4.121241	4.120979	4.139756	4.139500	4.144862	4.139811	4.133927	4.290626	4.276392	4.090021	4.072012	4.070923	4.070662	4.045051	4.002270	4.004516	4.012814	4.018820	4.129447	4.143407	4.143142	4.142883	4.136798	4.081116	4.039979	4.044963	4.028646	4.025265	3.925736	3.756116	3.659733	3.674727	3.692649	3.774868	3.970793	3.966913	3.962373	3.962121	3.937216	3.936966	4.017362	4.028378	4.033339	4.023568	4.023320	4.190601	4.128437	4.118783	4.109515
4.284309	4.280252	4.216527	4.201236	4.145175	4.144911	4.144616	4.138733	4.290469	4.276029	4.089236	4.072062	4.071807	4.078216	4.077960	4.025873	4.025618	4.074942	4.139642	4.143754	4.143457	4.143192	4.142934	4.127257	4.109576	4.101776	4.087758	4.028697	3.936674	3.906840	3.759706	3.687525	3.713144	3.731908	3.971092	4.045193	4.031138	3.974642	3.969175	4.054291	4.067800	4.090078	4.070733	4.070477	4.150811	4.170188	4.162202	4.161943	4.114453	4.105811
4.284361	4.284054	4.265000	4.201286	4.199150	4.190952	4.144665	4.138782	4.133934	4.244373	4.090327	4.088576	4.088322	4.084309	4.095935	4.095644	4.087460	4.142660	4.220489	4.216674	4.143507	4.166800	4.132316	4.132058	4.124705	4.101826	4.087809	3.953858	3.930353	3.914396	3.768510	3.798257	3.798022	4.046211	4.077655	4.077397	4.059174	4.030938	4.065477	4.068108	4.078905	4.078653	4.171138	4.151155	4.150861	4.171282	4.162254	4.143217	4.113879	4.091641
4.284622	4.284314	4.284039	4.264785	4.199200	4.198932	4.154946	4.134247	4.133983	4.067138	4.066880	4.088625	4.088371	4.088110	4.095984	4.095692	4.095432	4.223514	4.220541	4.220270	4.167114	4.166850	4.154084	4.143194	4.131636	4.101876	4.090153	4.087596	3.946665	3.946480	3.967262	3.967020	4.065497	4.076323	4.262817	4.262545	4.159454	4.086434	4.086176	4.079212	4.078954	4.150795	4.150537	4.130761	4.130883	4.163823	4.143738	4.121142	4.099707	4.067808
4.284673	4.284366	4.338028	4.283824	4.232559	4.169813	4.169512	4.134296	4.067437	4.003766	4.055675	4.088674	4.088420	4.088160	4.087905	4.095740	4.095480	4.095227	4.146504	4.158330	4.162786	4.204327	4.221487	4.150332	4.131895	4.112390	4.109840	4.106412	3.991562	4.010285	4.042700	4.077063	4.076831	4.299485	4.300843	4.270105	4.218108	4.217853	4.260213	4.349848	4.343103	4.152723	4.130033	4.129768	4.129473	4.110859	4.110387	4.088003	4.075452	4.021223
4.284725	4.284417	4.284142	4.248668	4.233400	4.149239	3.989361	3.953636	3.953385	3.977712	3.992308	4.069700	4.088470	4.088209	4.132331	4.095789	4.104074	4.112157	4.111905	4.158380	4.211941	4.229096	4.221538	4.221276	4.150118	4.200490	4.117188	4.113759	4.074993	4.054159	4.077568	4.102432	4.300015	4.301206	4.278562	4.270621	4.270361	4.271382	4.350425	4.350111	4.281480	4.152774	4.150639	4.099157	4.098860	4.104444	4.102535	4.088054	4.037364	4.037075
4.284777	4.284468	4.241074	4.233723	4.149561	3.915653	3.895238	3.911456	3.947088	3.953512	3.989591	4.000404	4.088519	4.202381	4.159527	4.150840	4.112458	4.141591	4.130085	4.228968	4.358647	4.279835	4.226593	4.221327	4.219598	4.203460	4.128494	4.138617	4.124115	4.123856	4.118559	4.306646	4.306372	4.306520	4.227980	4.227713	4.271699	4.350759	4.350480	4.152113	4.129116	4.136765	4.099473	4.099209	4.098912	4.102619	4.096329	4.031203	4.026356	4.021269
4.276853	4.262379	4.241128	4.151286	3.946332	3.920701	3.904659	3.915668	3.947459	3.962309	4.000110	4.150432	4.142465	4.152544	4.172915	4.154223	4.141890	4.141638	4.257800	4.451485	4.445745	4.405025	4.402456	4.395718	4.219650	4.174719	4.083508	4.124416	4.138412	4.308860	4.306967	4.306699	4.306425	4.265430	4.222401	4.209205	4.343996	4.333088	4.138906	4.129432	4.129168	4.107707	4.048924	4.096759	4.096461	4.100376	4.025245	3.936567	4.001118	4.026117
4.308642	4.262433	4.163264	4.001365	3.962003	3.936372	3.923037	3.951296	3.957389	4.053870	4.077395	4.090439	4.110810	4.109372	4.076281	4.082658	4.130892	4.257068	4.435852	4.461960	4.451219	4.440512	4.413599	4.413322	4.234500	4.176527	4.164145	4.159297	4.382012	4.302450	4.300556	4.275097	4.265328	4.214622	4.209525	4.335148	4.334876	4.143183	4.141459	4.138659	4.129219	4.113303	4.099577	4.096811	4.096513	4.021381	3.937955	3.941676	4.019524	4.050782
4.288167	4.227578	4.077591	4.009120	3.980797	3.977372	3.977089	3.978302	4.054169	4.036211	4.054319	4.054025	3.993550	4.002673	4.079245	4.082705	4.248210	4.341442	4.375694	4.435622	4.440852	4.440568	4.427619	4.356777	4.166451	4.166154	4.165898	4.154170	4.180828	4.185357	4.185056	4.200625	4.200691	4.188196	4.195189	4.195964	4.083370	4.083118	4.135061	4.141212	4.138446	4.124425	4.106512	4.089878	3.996505	3.942215	3.941966	3.951527	4.051120	4.109307
4.235852	4.103844	4.103583	4.087384	4.087130	4.086870	4.015202	3.976890	3.962057	4.037927	4.037668	3.982801	4.002972	4.016053	4.077625	4.233319	4.326552	4.326283	4.340114	4.339835	4.339104	4.346746	4.346474	4.155094	4.147327	4.147028	4.142395	4.142131	4.153963	4.158494	4.158196	4.199426	4.184481	4.181303	4.101878	4.083672	4.083419	4.083167	4.133652	4.141263	4.138496	4.124477	4.099160	4.044630	3.974128	3.983685	3.951816	4.046420	4.125195	4.123229
4.138550	4.122220	4.103632	4.190557	4.190296	4.086919	4.015248	3.976937	3.976685	4.032278	4.051049	4.079506	4.079257	4.199477	4.234090	4.326881	4.326605	4.326336	4.314816	4.167185	4.166469	4.334126	4.333856	4.147642	4.147377	4.196546	4.196285	4.142181	4.155264	4.155001	4.156995	4.198851	4.194207	4.105142	4.102971	4.099545	4.083469	4.135426	4.141613	4.141314	4.141050	4.138291	4.115894	4.066611	4.064616	4.007448	4.046718	4.110700	4.098757	4.110973
4.248098	4.231759	4.240137	4.202597	4.190347	4.036206	3.983475	3.983232	4.035396	4.060521	4.086186	4.141388	4.315526	4.315251	4.327664	4.327350	4.326657	4.326388	4.318197	4.192708	4.192407	4.205477	4.325111	4.306087	4.305185	4.196598	4.196337	4.146817	4.155314	4.155051	4.157045	4.156789	4.187556	4.182920	4.117263	4.117001	4.135733	4.135477	4.135213	4.134915	4.142560	4.158776	4.149375	4.127429	4.104196	4.228847	4.212518	4.109500	4.079204	4.037814
4.259095	4.245876	4.236233	4.202649	4.036510	4.004632	4.008305	4.095296	4.229363	4.233859	4.286031	4.315846	4.332035	4.315303	4.327717	4.327404	4.327127	4.328101	4.334292	4.319757	4.213293	4.311671	4.325164	4.351452	4.333876	4.196649	4.142547	4.107822	4.117364	4.157393	4.161263	4.177592	4.199488	4.187348	4.182669	4.209920	4.206949	4.135528	4.135264	4.134965	4.151173	4.164679	4.164425	4.129981	4.210780	4.228900	4.228630	4.114503	4.109498	4.037864
4.549575	4.442917	4.258565	4.225606	4.235757	4.235487	4.327184	4.316919	4.316643	4.316374	4.318711	4.334436	4.332087	4.330746	4.327770	4.330163	4.328421	4.315378	4.327790	4.341059	4.319497	4.632836	4.579941	4.334212	4.333931	4.071584	3.981442	4.109330	4.113245	4.157652	4.174771	4.199803	4.199538	4.199280	4.280469	4.275819	4.215169	4.209905	4.135315	4.135016	4.160188	4.164729	4.164474	4.240120	4.254655	4.254393	4.231184	4.226542	4.183845	4.183540
4.569461	4.446929	4.328572	4.317197	4.316721	4.327550	4.313284	4.304269	4.316696	4.317998	4.201416	4.318450	4.318183	4.328091	4.327823	4.195483	4.241200	4.315429	4.341383	4.379139	4.650697	4.610394	4.479619	4.334269	4.076304	4.005488	4.006702	4.017534	4.122795	4.146619	4.176280	4.199853	4.199587	4.292713	4.282475	4.277199	4.252487	4.209956	4.209688	4.157165	4.197763	4.206892	4.197695	4.378903	4.378586	4.364137	4.339671	4.285090	4.270843	4.231012
4.540986	4.460522	4.356360	4.330646	4.327879	4.327603	4.313337	4.311403	4.304782	4.200691	4.184567	4.198537	4.317194	4.315460	4.193127	4.195533	4.242834	4.331283	4.340527	4.366900	4.358485	4.379140	4.374698	4.162154	4.078437	4.041964	4.006749	4.017581	4.122845	4.156046	4.169711	4.212199	4.319940	4.312586	4.277526	4.252804	4.249375	4.212719	4.157513	4.196822	4.197811	4.208631	4.401333	4.390423	4.378640	4.364192	4.339726	4.271174	4.226999	4.142548
[truncated: 2,195 more rows]
[truncated: 1,310 more columns]
