# Supplementary material for: XYZ color data on the visual degradation of vegetables
Source: Data Brief. 2020 Jan 3;28:105079. doi: 10.1016/j.dib.2019.105079 (PMC7093819; doi:10.1016/j.dib.2019.105079)
Supplement: Multimedia component 2 [file mmc2.zip › carrot6h.csv]

�O�h���lX
2.381454	2.381323	2.452576	2.452439	2.458599	2.456257	2.352218	2.354048	2.353917	2.346125	2.345995	2.332107	2.371316	2.371183	2.367903	2.315361	2.345754	2.346603	2.353823	2.356632	2.356501	2.369419	2.369288	2.355005	2.355120	2.364687	2.364555	2.364424	2.345430	2.256909	2.256785	2.314025	2.323327	2.327034	2.341047	2.341163	2.450433	2.461294	2.483150	2.510094	2.509956	2.503935	2.448253	2.515746	2.528266	2.524693	2.456462	2.466130	2.532604	2.563854
2.381600	2.372648	2.383049	2.450626	2.450489	2.377681	2.377549	2.377661	2.376304	2.376171	2.332865	2.362146	2.371455	2.371321	2.367551	2.365844	2.343685	2.345759	2.335083	2.355788	2.355902	2.356505	2.355271	2.355140	2.355010	2.373746	2.366261	2.366130	2.364426	2.257037	2.256912	2.294793	2.324351	2.347592	2.347462	2.413568	2.452987	2.483424	2.502772	2.510232	2.510093	2.509955	2.527543	2.539329	2.528402	2.528260	2.491274	2.491379	2.531022	2.545154
2.372925	2.372302	2.383193	2.383060	2.378202	2.377824	2.377691	2.380559	2.381650	2.381516	2.368789	2.368166	2.365092	2.368313	2.367689	2.365981	2.343821	2.342116	2.344190	2.354352	2.355792	2.355661	2.346093	2.355275	2.355144	2.373882	2.373749	2.366264	2.366131	2.364427	2.354778	2.354646	2.365054	2.368354	2.413590	2.442229	2.484546	2.500842	2.510509	2.510370	2.512928	2.544247	2.616349	2.601248	2.565085	2.551948	2.527763	2.508782	2.509622	2.487505
2.372579	2.372446	2.369372	2.375539	2.372255	2.362075	2.365090	2.364957	2.369545	2.370638	2.368929	2.355611	2.357051	2.363910	2.363777	2.314193	2.314063	2.342252	2.344325	2.344193	2.342692	2.358064	2.357931	2.348547	2.374149	2.399175	2.373884	2.366398	2.366264	2.366132	2.364427	2.361151	2.367349	2.368197	2.413724	2.474035	2.487591	2.502161	2.517876	2.527788	2.541340	2.616637	2.679245	2.679097	2.612275	2.588633	2.551940	2.518826	2.509264	2.487147
2.370028	2.369649	2.369515	2.361049	2.362349	2.362216	2.362082	2.365098	2.364963	2.364830	2.354902	2.354769	2.355616	2.354606	2.354473	2.314574	2.314197	2.316273	2.316142	2.317790	2.342826	2.358199	2.361212	2.362652	2.368993	2.370433	2.369809	2.369676	2.391552	2.391418	2.391038	2.390903	2.367481	2.367349	2.416712	2.473436	2.476729	2.492247	2.514582	2.530587	2.543050	2.677089	2.695098	2.694948	2.694797	2.612270	2.588582	2.605315	2.569057	2.537515
2.369927	2.369793	2.356178	2.349916	2.359795	2.361132	2.362572	2.364013	2.365103	2.364970	2.353815	2.354908	2.354774	2.354151	2.353036	2.329298	2.319725	2.318859	2.316276	2.316145	2.323859	2.358335	2.356443	2.357883	2.364225	2.369587	2.390385	2.391823	2.391687	2.424567	2.450908	2.392609	2.392473	2.413060	2.415865	2.432915	2.459581	2.490177	2.490771	2.527048	2.551005	2.659089	2.684939	2.695094	2.694943	2.678607	2.628511	2.607415	2.603734	2.556049
2.333415	2.324949	2.318688	2.350057	2.349922	2.359802	2.361242	2.356695	2.358134	2.358491	2.352058	2.353821	2.353687	2.353554	2.353664	2.353531	2.329792	2.329661	2.320333	2.324125	2.323993	2.346825	2.356578	2.358018	2.363480	2.365799	2.390030	2.391467	2.420123	2.424703	2.444756	2.440983	2.439762	2.436670	2.431715	2.431579	2.458590	2.487861	2.501170	2.515905	2.582028	2.614871	2.632379	2.650381	2.692636	2.679977	2.674675	2.641064	2.607403	2.584834
2.319093	2.318961	2.318828	2.318696	2.318562	2.329455	2.352943	2.354383	2.350815	2.356565	2.352197	2.347340	2.348921	2.350014	2.353557	2.353423	2.351960	2.352072	2.366977	2.368315	2.349299	2.359545	2.358286	2.358152	2.360469	2.365443	2.365798	2.387088	2.419278	2.419141	2.423964	2.441119	2.443432	2.444664	2.431850	2.453716	2.453575	2.485300	2.499100	2.515306	2.518305	2.570003	2.603579	2.632374	2.636149	2.678405	2.668931	2.659214	2.641052	2.607393
2.309780	2.319101	2.318967	2.318835	2.318701	2.329594	2.353083	2.352948	2.352812	2.354149	2.347612	2.347478	2.347343	2.350152	2.352223	2.353560	2.353670	2.367250	2.367114	2.367225	2.359814	2.356983	2.358421	2.358287	2.358151	2.358017	2.361027	2.416120	2.416962	2.419277	2.419383	2.426415	2.435707	2.438512	2.439844	2.434990	2.453710	2.485436	2.497665	2.497523	2.511375	2.539510	2.566069	2.589433	2.618230	2.626821	2.663922	2.658618	2.626914	2.607530
2.309920	2.309788	2.319107	2.293770	2.293637	2.329734	2.329599	2.329465	2.329575	2.346415	2.346279	2.333550	2.334886	2.352497	2.356039	2.355905	2.355769	2.367387	2.367251	2.360086	2.357252	2.357118	2.356982	2.358421	2.358285	2.358151	2.361160	2.361026	2.369229	2.370812	2.370676	2.386264	2.387108	2.438893	2.439979	2.441558	2.444851	2.459593	2.488373	2.488232	2.511511	2.535722	2.535575	2.535430	2.543870	2.543725	2.543578	2.543433	2.590396	2.583967
2.337338	2.319381	2.306643	2.293908	2.293775	2.295219	2.295086	2.295200	2.331430	2.346554	2.346417	2.333687	2.340173	2.356313	2.356177	2.356043	2.355906	2.359656	2.367388	2.363819	2.357388	2.357253	2.357117	2.358556	2.358419	2.359857	2.361294	2.366802	2.371080	2.370945	2.370809	2.387379	2.390430	2.405670	2.441586	2.441692	2.444986	2.445583	2.461794	2.486650	2.483562	2.507578	2.507432	2.507289	2.493006	2.494827	2.525898	2.543569	2.559125	2.565260
2.353875	2.337591	2.307518	2.294782	2.294648	2.293782	2.293648	2.295092	2.321629	2.321496	2.321361	2.340447	2.341047	2.349254	2.356315	2.356180	2.356044	2.359793	2.364091	2.363955	2.357523	2.357389	2.357252	2.358691	2.358553	2.359992	2.365497	2.369634	2.374158	2.379421	2.385573	2.394873	2.405940	2.416708	2.430717	2.441582	2.445121	2.447927	2.461929	2.461789	2.459929	2.483556	2.507568	2.493285	2.493140	2.492998	2.492852	2.525888	2.529422	2.529278
2.354018	2.320822	2.306505	2.282316	2.252249	2.293919	2.293785	2.293653	2.296566	2.339786	2.338424	2.345737	2.349525	2.349392	2.349255	2.356318	2.356916	2.356782	2.361079	2.360945	2.360806	2.357524	2.357387	2.357252	2.358687	2.364195	2.368330	2.374430	2.391870	2.391734	2.395143	2.409159	2.415509	2.429521	2.430851	2.442699	2.467262	2.474781	2.462064	2.461923	2.460063	2.477405	2.482564	2.488706	2.488561	2.493131	2.492985	2.492843	2.464624	2.494863
2.354161	2.320962	2.290887	2.285888	2.282320	2.294793	2.293922	2.301396	2.309705	2.339926	2.353963	2.352602	2.351238	2.351105	2.388753	2.388617	2.361716	2.366506	2.364651	2.361817	2.361678	2.357659	2.357522	2.357386	2.354102	2.364330	2.374699	2.388954	2.407734	2.407597	2.401568	2.409294	2.417216	2.429656	2.441401	2.466560	2.472113	2.471972	2.474772	2.474631	2.482345	2.482203	2.482058	2.482555	2.482411	2.482268	2.482123	2.459990	2.464756	2.494995
2.367998	2.346809	2.321458	2.291385	2.298496	2.298365	2.301665	2.304968	2.309844	2.340065	2.368825	2.367218	2.371724	2.390485	2.402389	2.402252	2.402112	2.401975	2.401835	2.364652	2.361814	2.361678	2.357656	2.357521	2.363026	2.370556	2.381863	2.402611	2.407870	2.407733	2.409566	2.429873	2.429930	2.429791	2.465119	2.466697	2.472250	2.509833	2.512631	2.479482	2.479337	2.482337	2.488477	2.488335	2.488189	2.488047	2.482255	2.482113	2.491588	2.495128
2.368142	2.353821	2.321598	2.300979	2.300843	2.359008	2.301803	2.302897	2.309981	2.354928	2.368966	2.379856	2.397142	2.402671	2.402530	2.402393	2.414847	2.414954	2.414813	2.417577	2.380836	2.366535	2.358527	2.363791	2.370827	2.382138	2.381998	2.402748	2.430028	2.429889	2.435056	2.463034	2.462889	2.462256	2.462111	2.466833	2.471404	2.508989	2.512768	2.479617	2.479471	2.507617	2.507468	2.488469	2.498879	2.498736	2.496872	2.487155	2.490691	2.496979
2.380064	2.353964	2.328609	2.324794	2.349830	2.349695	2.349555	2.351874	2.364986	2.369246	2.369107	2.474496	2.474350	2.466436	2.460933	2.460791	2.493708	2.487512	2.487366	2.479352	2.417821	2.391635	2.369462	2.369326	2.382411	2.382274	2.382134	2.424908	2.430166	2.430027	2.468222	2.463172	2.463026	2.462884	2.462739	2.462597	2.466824	2.471397	2.475967	2.479753	2.507897	2.507507	2.507604	2.499160	2.499014	2.498871	2.498724	2.491707	2.491560	2.497112
2.410726	2.403716	2.391793	2.356983	2.353162	2.349836	2.406418	2.385100	2.364106	2.373543	2.427837	2.474642	2.474495	2.476317	2.507419	2.507275	2.507126	2.501826	2.501678	2.501533	2.493514	2.420969	2.420827	2.385633	2.382792	2.382410	2.393718	2.425046	2.424902	2.424763	2.445067	2.463309	2.463163	2.463021	2.462875	2.462733	2.462587	2.465590	2.474875	2.474732	2.507788	2.507643	2.507740	2.518153	2.518005	2.530430	2.523405	2.523259	2.492231	2.493070
2.461610	2.440116	2.428189	2.391798	2.356985	2.378911	2.409016	2.417958	2.394181	2.403616	2.470513	2.474788	2.476605	2.509188	2.509039	2.508894	2.508008	2.503199	2.501823	2.501678	2.499954	2.493513	2.466609	2.415672	2.385629	2.393995	2.403294	2.403157	2.423321	2.423181	2.443485	2.463447	2.463300	2.463158	2.463011	2.462869	2.462723	2.457376	2.466662	2.500461	2.503013	2.507779	2.507875	2.509695	2.518141	2.530566	2.523540	2.519711	2.522702	2.531982
2.538544	2.528939	2.438890	2.426450	2.397936	2.419860	2.437152	2.437010	2.421148	2.437723	2.475078	2.474935	2.477979	2.512282	2.512132	2.522789	2.511591	2.508009	2.503195	2.501822	2.501672	2.499952	2.464050	2.463416	2.461304	2.430325	2.403431	2.423602	2.450203	2.443768	2.443622	2.462357	2.463438	2.463295	2.463148	2.463006	2.458684	2.454366	2.457364	2.469108	2.503150	2.506196	2.507766	2.507866	2.509681	2.509536	2.521956	2.524706	2.529120	2.549396
2.538699	2.524673	2.518384	2.478301	2.443787	2.438917	2.438770	2.437155	2.429170	2.439832	2.475225	2.475081	2.479843	2.512430	2.516945	2.517535	2.517385	2.511592	2.507514	2.501966	2.501816	2.498478	2.529809	2.529661	2.461444	2.453433	2.453285	2.448969	2.448822	2.450199	2.443759	2.462494	2.463575	2.463432	2.463284	2.444814	2.444667	2.444525	2.456809	2.462560	2.478182	2.506332	2.506182	2.507510	2.507851	2.509425	2.523416	2.524841	2.522970	2.522824
2.518667	2.516801	2.508547	2.484755	2.475108	2.445019	2.438915	2.437197	2.439872	2.441451	2.475372	2.480139	2.479990	2.482302	2.513654	2.517683	2.517532	2.614830	2.560400	2.519719	2.501960	2.501077	2.532409	2.532261	2.463549	2.456720	2.455590	2.452254	2.452107	2.455647	2.456482	2.462632	2.463712	2.449413	2.449265	2.449124	2.449223	2.449080	2.448933	2.465888	2.470457	2.478173	2.507791	2.508136	2.508232	2.509560	2.523551	2.523404	2.523252	2.497970
2.517101	2.508851	2.496086	2.482695	2.445308	2.445165	2.440289	2.438570	2.449473	2.478185	2.475764	2.475620	2.479891	2.479748	2.512083	2.511937	2.635896	2.618419	2.589628	2.548206	2.519712	2.501958	2.532554	2.532405	2.470867	2.466002	2.455728	2.452393	2.452245	2.455786	2.461930	2.461787	2.461638	2.451122	2.449402	2.449505	2.449358	2.449215	2.463218	2.466023	2.470592	2.479782	2.508418	2.509500	2.509349	2.509203	2.509051	2.523047	2.523386	2.498102
2.509150	2.509002	2.499001	2.482844	2.445455	2.440583	2.440435	2.440292	2.440144	2.470658	2.473455	2.475766	2.508700	2.511400	2.512230	2.576662	2.596675	2.596523	2.593217	2.561573	2.548198	2.516270	2.515382	2.524679	2.500915	2.489751	2.455868	2.452532	2.452382	2.452239	2.447176	2.453327	2.460547	2.447819	2.450373	2.449395	2.449493	2.449350	2.465073	2.466158	2.478587	2.480408	2.515433	2.515286	2.509484	2.509338	2.509186	2.523182	2.523029	2.515518
2.509302	2.499305	2.483385	2.482011	2.467242	2.445458	2.440581	2.440437	2.440288	2.462208	2.470654	2.495760	2.513023	2.513123	2.545458	2.578531	2.581076	2.593524	2.593367	2.554106	2.544905	2.516415	2.515525	2.515378	2.508928	2.489892	2.458709	2.458566	2.452520	2.447463	2.447313	2.447170	2.453409	2.446972	2.447806	2.448793	2.449382	2.449485	2.465209	2.465064	2.478722	2.483000	2.515569	2.515422	2.515270	2.513649	2.521892	2.523316	2.523163	2.523016
2.425487	2.425344	2.416005	2.415863	2.467391	2.469456	2.440727	2.440583	2.440433	2.462354	2.473011	2.494925	2.505802	2.544534	2.573963	2.575531	2.572223	2.573546	2.554403	2.545207	2.538753	2.513857	2.513704	2.515521	2.509070	2.461701	2.461550	2.461407	2.456835	2.452023	2.450299	2.451729	2.451580	2.445143	2.447942	2.450502	2.448780	2.463773	2.465343	2.465199	2.483280	2.542340	2.542431	2.520274	2.520122	2.527833	2.523599	2.539166	2.539011	2.532578
2.382303	2.350623	2.354655	2.403394	2.416105	2.438074	2.439296	2.457925	2.457775	2.479697	2.473157	2.506103	2.516979	2.537313	2.544528	2.566389	2.566231	2.553478	2.548654	2.545354	2.514149	2.506876	2.509425	2.513699	2.509213	2.461840	2.470044	2.461547	2.456973	2.456829	2.456679	2.451866	2.450142	2.449998	2.446603	2.449409	2.449750	2.462189	2.465478	2.465334	2.504890	2.542724	2.542569	2.542420	2.600427	2.600273	2.565536	2.550303	2.550146	2.550488
2.350904	2.350766	2.350621	2.384926	2.412851	2.416149	2.431478	2.436004	2.440584	2.457779	2.512787	2.517282	2.517127	2.516979	2.538288	2.541332	2.541176	2.553627	2.553470	2.548651	2.545790	2.509722	2.509568	2.503121	2.509356	2.482937	2.462322	2.461686	2.457112	2.479000	2.477273	2.452003	2.450279	2.451609	2.451458	2.446595	2.457259	2.462324	2.462173	2.479622	2.505027	2.542863	2.542706	2.592763	2.594176	2.600413	2.600252	2.565522	2.561677	2.564968
2.351047	2.350909	2.350518	2.385070	2.384922	2.416294	2.431624	2.435659	2.436001	2.440588	2.520816	2.523819	2.517274	2.518110	2.522869	2.539905	2.525570	2.525421	2.525266	2.548797	2.546673	2.541406	2.503412	2.503264	2.482734	2.462121	2.461970	2.461826	2.496301	2.483563	2.483410	2.477267	2.473918	2.473772	2.454740	2.454596	2.462113	2.461968	2.482754	2.486048	2.501477	2.516023	2.536453	2.575608	2.592743	2.598831	2.600391	2.597094	2.596933	2.565350
2.351190	2.351051	2.365099	2.364959	2.385065	2.412752	2.431770	2.435805	2.436147	2.465953	2.520966	2.523968	2.523812	2.523173	2.541924	2.527594	2.525717	2.525567	2.525412	2.525263	2.520436	2.506905	2.503555	2.476639	2.480417	2.469249	2.471555	2.471410	2.471257	2.483702	2.483549	2.483403	2.477989	2.473909	2.473756	2.459451	2.462249	2.482552	2.482644	2.486184	2.492177	2.512473	2.512072	2.509711	2.577063	2.597398	2.598809	2.600375	2.608327	2.605031
2.368685	2.365389	2.365242	2.367067	2.387420	2.410931	2.432654	2.436442	2.469931	2.527416	2.536353	2.539356	2.564936	2.564785	2.564625	2.549296	2.534958	2.531859	2.529245	2.527621	2.515801	2.510982	2.481843	2.480713	2.479084	2.467915	2.469236	2.470812	2.470659	2.483842	2.483688	2.483542	2.481814	2.477980	2.473892	2.476697	2.476543	2.476396	2.482780	2.486565	2.512758	2.512609	2.512454	2.512305	2.511167	2.577047	2.598947	2.608627	2.608465	2.608312
2.412997	2.379729	2.365385	2.366719	2.387563	2.387423	2.398825	2.436589	2.488404	2.507463	2.539657	2.580487	2.580327	2.579192	2.588372	2.586253	2.555588	2.552487	2.583836	2.531700	2.522092	2.516780	2.516624	2.480854	2.479225	2.479077	2.467901	2.469231	2.469078	2.468931	2.476647	2.479649	2.481952	2.481805	2.478701	2.478554	2.478400	2.478253	2.484636	2.516587	2.518398	2.512746	2.512590	2.512441	2.556310	2.556158	2.599086	2.602074	2.611748	2.601512
2.463624	2.450857	2.379723	2.370118	2.371444	2.387566	2.398969	2.430098	2.488552	2.491848	2.535875	2.604284	2.604120	2.613309	2.613147	2.645100	2.630430	2.590449	2.587136	2.577530	2.574219	2.574065	2.534093	2.507031	2.490389	2.483941	2.468041	2.467896	2.469216	2.469069	2.468916	2.478213	2.482091	2.481943	2.479575	2.478692	2.478536	2.478635	2.514661	2.515249	2.522469	2.512883	2.512726	2.512577	2.556448	2.570446	2.602368	2.602213	2.602049	2.601650
2.463773	2.451005	2.379867	2.370261	2.371587	2.374397	2.398130	2.402167	2.468204	2.496972	2.597708	2.611090	2.624607	2.627648	2.627484	2.627328	2.645089	2.614233	2.589454	2.576696	2.567974	2.534396	2.516913	2.501014	2.491268	2.491119	2.468919	2.469511	2.469356	2.469208	2.469054	2.478352	2.478196	2.479868	2.479712	2.483009	2.482854	2.483491	2.514798	2.514647	2.522606	2.522456	2.512862	2.545736	2.570737	2.570583	2.600294	2.602351	2.602187	2.601787
2.446568	2.380161	2.372124	2.371879	2.371730	2.374540	2.376111	2.436680	2.466139	2.497122	2.597862	2.613457	2.624762	2.625836	2.627638	2.627482	2.634213	2.613401	2.611516	2.570451	2.533464	2.490436	2.490527	2.501403	2.501246	2.501097	2.502169	2.479979	2.479823	2.471315	2.469192	2.469046	2.468891	2.478432	2.482064	2.483146	2.487711	2.509589	2.529094	2.528943	2.532474	2.522593	2.550207	2.558172	2.570875	2.600596	2.600432	2.600276	2.602325	2.602170
2.406963	2.390161	2.382122	2.374092	2.376544	2.376404	2.425906	2.441210	2.466287	2.487810	2.560221	2.605729	2.619752	2.624761	2.627793	2.634533	2.627481	2.611831	2.608223	2.607820	2.571419	2.534934	2.509818	2.501792	2.501389	2.502469	2.502312	2.502164	2.495708	2.479816	2.479660	2.481728	2.481572	2.480784	2.480627	2.482054	2.495716	2.528608	2.533168	2.532770	2.536547	2.536887	2.540908	2.550192	2.571013	2.643192	2.643024	2.600414	2.601233	2.602062
2.407109	2.392765	2.390154	2.382122	2.378265	2.400969	2.426052	2.441357	2.464452	2.491156	2.565046	2.605884	2.614036	2.615111	2.625980	2.681880	2.681217	2.663839	2.661949	2.608216	2.573043	2.573134	2.572972	2.509812	2.501778	2.501628	2.502454	2.502306	2.502148	2.501998	2.497756	2.497609	2.494304	2.484070	2.482339	2.482191	2.502148	2.528747	2.549542	2.550963	2.546868	2.546715	2.547338	2.556622	2.602068	2.610310	2.610143	2.600552	2.591938	2.602200
2.456644	2.448134	2.400646	2.394335	2.390188	2.401114	2.434068	2.441504	2.467797	2.496672	2.565198	2.609626	2.612267	2.615266	2.630863	2.681544	2.665631	2.663993	2.663824	2.610088	2.573437	2.573281	2.573119	2.572964	2.572800	2.577369	2.502596	2.502447	2.502289	2.517884	2.517725	2.519789	2.519630	2.519479	2.515629	2.507611	2.531057	2.549843	2.549682	2.549530	2.547007	2.546854	2.560850	2.560696	2.602208	2.614632	2.612251	2.601674	2.601508	2.601353
2.570782	2.521710	2.455318	2.403106	2.402198	2.413862	2.434214	2.454572	2.494755	2.501553	2.558161	2.609781	2.612422	2.631185	2.664523	2.681700	2.665785	2.665623	2.664714	2.627572	2.573831	2.573921	2.573758	2.573111	2.577672	2.593266	2.578335	2.502590	2.518178	2.518026	2.520080	2.519931	2.557552	2.566842	2.566678	2.562835	2.597349	2.600392	2.553021	2.552868	2.551083	2.561152	2.560988	2.617460	2.618867	2.614772	2.614604	2.601813	2.601646	2.601490
2.539027	2.523093	2.522931	2.471307	2.471148	2.464488	2.450134	2.449987	2.494905	2.501702	2.502282	2.578400	2.630266	2.670754	2.687923	2.687762	2.687835	2.677340	2.665606	2.642151	2.574225	2.574069	2.573905	2.573750	2.573584	2.578154	2.570606	2.518480	2.519304	2.520382	2.524897	2.561303	2.567140	2.566985	2.566821	2.566667	2.597492	2.600535	2.598944	2.601987	2.601823	2.599452	2.627602	2.629017	2.633281	2.633122	2.614743	2.605150	2.601784	2.601628
2.557139	2.549095	2.532432	2.492834	2.485294	2.474102	2.450282	2.450135	2.482507	2.501852	2.513470	2.610784	2.627961	2.684564	2.688081	2.687918	2.687746	2.672820	2.669942	2.644518	2.598010	2.575792	2.574052	2.573896	2.573731	2.573575	2.570751	2.536932	2.519446	2.520525	2.523808	2.523659	2.570728	2.567128	2.566963	2.590420	2.600835	2.602400	2.602286	2.602129	2.601965	2.630128	2.635620	2.646879	2.635145	2.633264	2.680276	2.678392	2.617427	2.603980
2.549404	2.549251	2.541197	2.541044	2.496964	2.493661	2.484036	2.482814	2.487387	2.501232	2.605929	2.605771	2.622949	2.622792	2.622622	2.679217	2.679044	2.672975	2.670096	2.646293	2.636619	2.598001	2.575775	2.574044	2.573877	2.573721	2.573555	2.570742	2.532778	2.517713	2.517551	2.523800	2.570871	2.570716	2.570550	2.603853	2.603686	2.606236	2.605577	2.605419	2.652459	2.657959	2.657789	2.657628	2.679331	2.680592	2.680420	2.678534	2.674177	2.644141
2.537749	2.549406	2.549242	2.549088	2.539558	2.525207	2.518893	2.522691	2.519083	2.521885	2.532763	2.605925	2.605757	2.605601	2.618046	2.625770	2.673293	2.670422	2.670250	2.670086	2.633618	2.596229	2.577498	2.577342	2.574023	2.567714	2.567547	2.562519	2.532428	2.532029	2.517693	2.523942	2.566291	2.570859	2.573400	2.602423	2.603829	2.603672	2.605720	2.652772	2.653095	2.652935	2.657933	2.679647	2.682622	2.702908	2.701010	2.674492	2.674319	2.674158
2.537904	2.537749	2.537585	2.537430	2.545242	2.545089	2.542710	2.559127	2.530074	2.529922	2.532912	2.594267	2.605911	2.605755	2.618200	2.663025	2.659259	2.670577	2.670404	2.670240	2.627513	2.596377	2.596210	2.579064	2.571167	2.566136	2.548788	2.524119	2.532570	2.532171	2.516556	2.519359	2.549114	2.566278	2.573543	2.585639	2.598065	2.597661	2.644709	2.654482	2.654312	2.653079	2.676508	2.682938	2.703218	2.703053	2.700661	2.695081	2.674461	2.674300
2.539043	2.537903	2.537738	2.545779	2.545309	2.549340	2.559436	2.645560	2.558621	2.533227	2.537795	2.594419	2.602865	2.605908	2.618353	2.663918	2.663006	2.673439	2.673265	2.663644	2.615055	2.611203	2.596359	2.590241	2.571166	2.563082	2.502359	2.502208	2.504998	2.513414	2.519159	2.519500	2.542958	2.549101	2.566255	2.585783	2.597962	2.645026	2.654297	2.695546	2.706387	2.709669	2.713677	2.714250	2.706509	2.706344	2.721255	2.715671	2.695049	2.672226
2.520254	2.528587	2.533461	2.541994	2.541827	2.541674	2.593577	2.640984	2.640810	2.568219	2.565590	2.601711	2.603018	2.606061	2.605891	2.618347	2.643403	2.651962	2.650559	2.620793	2.617913	2.611352	2.596507	2.589947	2.568111	2.538017	2.505455	2.502349	2.465513	2.500753	2.517085	2.519150	2.543099	2.542945	2.549078	2.566242	2.583049	2.645171	2.695858	2.738188	2.720698	2.709815	2.709883	2.709717	2.706654	2.706489	2.722138	2.728399	2.715638	2.674583
2.479420	2.478531	2.520205	2.542147	2.538534	2.538379	2.593731	2.604896	2.615858	2.568372	2.568204	2.568048	2.584291	2.584135	2.606044	2.629538	2.643557	2.652608	2.651943	2.650550	2.647224	2.624208	2.611332	2.597580	2.591500	2.540131	2.508059	2.466059	2.466390	2.481991	2.500729	2.540699	2.542749	2.549386	2.549219	2.575488	2.583191	2.645316	2.696005	2.721023	2.706681	2.709962	2.709783	2.709617	2.698673	2.708303	2.722284	2.715960	2.715781	2.674725
2.470217	2.474250	2.485137	2.519218	2.526059	2.538531	2.586274	2.611452	2.546591	2.577635	2.577467	2.577310	2.577141	2.591182	2.613091	2.629692	2.643711	2.653009	2.652836	2.652673	2.650528	2.650366	2.630590	2.624125	2.597557	2.559972	2.540600	2.471123	2.470962	2.475388	2.495702	2.510321	2.540675	2.549528	2.575786	2.579571	2.623485	2.646446	2.676181	2.675524	2.647019	2.646856	2.709929	2.709763	2.709585	2.701060	2.700882	2.716105	2.715925	2.715760
2.413528	2.417566	2.474238	2.485135	2.519696	2.549517	2.559691	2.546910	2.555854	2.577789	2.609173	2.609013	2.591491	2.595028	2.640596	2.640434	2.660415	2.664983	2.664810	2.652826	2.652651	2.652488	2.630741	2.630579	2.630406	2.597544	2.593924	2.593766	2.483314	2.485871	2.488858	2.506034	2.513744	2.572158	2.575929	2.579714	2.586195	2.653734	2.655133	2.647828	2.647163	2.647000	2.646825	2.706460	2.703327	2.695293	2.695360	2.700859	2.716069	2.715904
2.417861	2.417714	2.462294	2.477930	2.492263	2.535946	2.559844	2.561658	2.570656	2.590565	2.609328	2.609168	2.611705	2.640925	2.697778	2.699089	2.698911	2.703178	2.682504	2.666771	2.666595	2.657566	2.652959	2.652796	2.634497	2.634336	2.616428	2.598639	2.604085	2.545830	2.545662	2.541075	2.553313	2.572054	2.579028	2.584783	2.654043	2.653880	2.655279	2.655116	2.654696	2.654533	2.646968	2.678279	2.675147	2.671684	2.668948	2.668783	2.696104	2.697172
2.418009	2.446818	2.462444	2.487842	2.501525	2.536099	2.559998	2.570979	2.570809	2.609656	2.610961	2.629733	2.640256	2.698115	2.699414	2.699247	2.700053	2.699887	2.698626	2.666926	2.666750	2.722403	2.719022	2.718361	2.672473	2.672308	2.672131	2.643359	2.629841	2.604071	2.591295	2.591138	2.576790	2.579342	2.585083	2.622721	2.654189	2.655601	2.661583	2.661420	2.655087	2.654678	2.678589	2.676945	2.673566	2.664682	2.662438	2.645325	2.653772	2.664281
2.426386	2.449922	2.487899	2.492729	2.536406	2.607677	2.615385	2.629264	2.629090	2.628931	2.636947	2.662676	2.734723	2.744021	2.745316	2.746131	2.747525	2.739470	2.700360	2.695857	2.730364	2.727486	2.722379	2.718762	2.716758	2.672461	2.672282	2.671873	2.671695	2.633769	2.617840	2.601033	2.594560	2.591302	2.623025	2.643338	2.655910	2.661906	2.661729	2.661566	2.658189	2.678912	2.718917	2.678663	2.675283	2.664331	2.662579	2.638813	2.647999	2.653259
2.454656	2.492404	2.492787	2.527614	2.536559	2.615716	2.629583	2.638891	2.638717	2.641713	2.670288	2.664065	2.733652	2.744182	2.743998	2.745306	2.746108	2.740121	2.741912	2.741742	2.730521	2.730353	2.727463	2.718917	2.718488	2.718320	2.718137	2.717971	2.705183	2.699944	2.633742	2.628408	2.635714	2.635551	2.643646	2.656234	2.656057	2.655893	2.658673	2.658508	2.666054	2.717686	2.710358	2.680285	2.680108	2.672112	2.662721	2.651540	2.648140	2.651181
2.532191	2.532034	2.531865	2.531708	2.536713	2.570092	2.615699	2.639050	2.640453	2.657653	2.670447	2.662005	2.682338	2.709587	2.721636	2.721465	2.722513	2.737127	2.740099	2.741900	2.730679	2.730510	2.729590	2.736413	2.735982	2.734235	2.734051	2.733884	2.705335	2.705167	2.696465	2.636037	2.635860	2.636683	2.645517	2.670556	2.670377	2.670211	2.658818	2.668101	2.688241	2.713261	2.713079	2.681661	2.678336	2.676938	2.670501	2.656364	2.660867	2.648118
2.532345	2.532188	2.532018	2.548089	2.560549	2.560392	2.566873	2.625165	2.640611	2.657812	2.662328	2.674787	2.681511	2.718823	2.721794	2.721624	2.708820	2.716290	2.732372	2.732202	2.733990	2.754318	2.754135	2.753225	2.752300	2.746707	2.734206	2.734038	2.733853	2.700883	2.700208	2.693740	2.636007	2.645842	2.729147	2.735880	2.673728	2.673316	2.673136	2.690290	2.715303	2.713409	2.713226	2.689447	2.682367	2.681461	2.672217	2.662704	2.657804	2.648258
2.532500	2.532342	2.537347	2.560875	2.560703	2.560547	2.567028	2.625322	2.628695	2.666362	2.675112	2.682835	2.746365	2.740774	2.722692	2.709901	2.708140	2.714870	2.716266	2.730882	2.748044	2.754477	2.754293	2.754122	2.753196	2.752285	2.737221	2.732615	2.727994	2.699309	2.692823	2.635592	2.640344	2.640180	2.736199	2.736031	2.735846	2.679762	2.685881	2.715631	2.724022	2.718430	2.713372	2.713203	2.689413	2.682344	2.675507	2.662846	2.645357	2.598108
2.532654	2.536193	2.559711	2.561030	2.560858	2.563905	2.584502	2.624001	2.647795	2.661838	2.683161	2.687729	2.747512	2.747342	2.732955	2.720163	2.719880	2.711823	2.713269	2.724139	2.741301	2.751481	2.754451	2.779505	2.779317	2.753921	2.742798	2.734988	2.701355	2.693156	2.692974	2.681434	2.640492	2.640328	2.640150	2.736182	2.735997	2.732622	2.716688	2.728542	2.744106	2.739745	2.723817	2.720499	2.692516	2.692348	2.684278	2.675975	2.647469	2.616294
2.532809	2.552143	2.559866	2.561186	2.561012	2.584586	2.619146	2.624158	2.646474	2.647544	2.683321	2.687888	2.696578	2.719244	2.731091	2.721702	2.721518	2.719769	2.719588	2.724296	2.734463	2.751639	2.754608	2.779664	2.779475	2.754077	2.742953	2.715988	2.695105	2.693211	2.691548	2.681584	2.637188	2.640475	2.640296	2.646544	2.736148	2.737948	2.725712	2.729924	2.743381	2.749508	2.747104	2.731190	2.727860	2.700382	2.692311	2.684253	2.681112	2.652624
2.540962	2.542283	2.553357	2.561094	2.561167	2.617509	2.619303	2.633348	2.638345	2.646469	2.686983	2.688046	2.697477	2.725074	2.734357	2.729503	2.729317	2.729147	2.728965	2.740723	2.744481	2.759686	2.762655	2.762478	2.779633	2.752754	2.743109	2.727176	2.712752	2.693362	2.692931	2.691532	2.634624	2.637171	2.640443	2.646691	2.711095	2.713638	2.725519	2.732102	2.744517	2.750645	2.767777	2.766125	2.764214	2.726358	2.692455	2.689821	2.689638	2.681089
2.542596	2.547367	2.547194	2.561496	2.561321	2.562397	2.617488	2.617324	2.626423	2.630996	2.670279	2.686973	2.695171	2.719565	2.726678	2.726507	2.729477	2.736702	2.745984	2.745813	2.762976	2.761817	2.764786	2.762641	2.754563	2.752911	2.752723	2.743094	2.766498	2.758927	2.693328	2.691682	2.659982	2.637317	2.637138	2.646838	2.684465	2.711074	2.727244	2.744851	2.750966	2.768115	2.767927	2.857589	2.836874	2.819417	2.723208	2.717613	2.717427	2.710108
2.547682	2.547523	2.561565	2.561651	2.561476	2.605537	2.605605	2.601496	2.601318	2.601157	2.630971	2.630806	2.686948	2.692946	2.721167	2.726667	2.729883	2.736862	2.746144	2.763324	2.763136	2.762963	2.762777	2.762358	2.759158	2.754547	2.752878	2.752708	2.766654	2.766479	2.697424	2.661793	2.660130	2.636231	2.637284	2.637121	2.646805	2.711224	2.726009	2.746122	2.779464	2.779289	2.779099	2.841904	2.832340	2.832161	2.815427	2.758587	2.756918	2.749594
2.547838	2.547678	2.609357	2.609193	2.609013	2.605694	2.601816	2.595241	2.595309	2.601311	2.609026	2.608861	2.639163	2.691378	2.691440	2.726827	2.730042	2.743480	2.743294	2.747210	2.759597	2.763122	2.762689	2.762516	2.759316	2.759142	2.753035	2.752864	2.766809	2.766634	2.671724	2.665887	2.661758	2.661591	2.643733	2.653435	2.653253	2.722400	2.735610	2.743313	2.777642	2.779440	2.832788	2.836631	2.841938	2.837812	2.828171	2.823269	2.812056	2.756892
2.547993	2.549659	2.555804	2.609351	2.604486	2.601165	2.595560	2.595396	2.597929	2.601466	2.601286	2.588394	2.595121	2.650252	2.662943	2.697841	2.729215	2.741667	2.737782	2.747369	2.747179	2.749964	2.749777	2.756509	2.759473	2.759300	2.753191	2.753020	2.766965	2.742994	2.690789	2.666036	2.665853	2.665685	2.672654	2.653582	2.686485	2.732002	2.735760	2.743463	2.771627	2.827710	2.836963	2.832837	2.828697	2.828517	2.823598	2.823418	2.758690	2.725468
2.549729	2.549568	2.555712	2.607289	2.604642	2.595896	2.595715	2.595551	2.598083	2.601621	2.588711	2.561265	2.566268	2.597333	2.649734	2.687592	2.715172	2.725996	2.737940	2.732341	2.738704	2.738530	2.738342	2.751241	2.758151	2.754771	2.753347	2.749969	2.743322	2.743148	2.690940	2.685100	2.666002	2.672987	2.672803	2.672637	2.672454	2.736099	2.736897	2.743613	2.809579	2.809401	2.809206	2.801154	2.799730	2.787733	2.787539	2.787363	2.758836	2.719938
2.554433	2.554271	2.605639	2.611793	2.599373	2.596051	2.592712	2.592547	2.592366	2.596151	2.554919	2.558704	2.564200	2.596253	2.686192	2.687749	2.693876	2.711460	2.720049	2.732499	2.729102	2.724489	2.738499	2.738324	2.754362	2.753694	2.751529	2.748397	2.743476	2.711772	2.710007	2.690677	2.690491	2.673136	2.672951	2.672786	2.726571	2.737236	2.737047	2.735887	2.743576	2.782778	2.782585	2.793432	2.793240	2.775192	2.786019	2.784362	2.767475	2.720082
2.571595	2.580911	2.594450	2.594284	2.590943	2.581302	2.573913	2.554796	2.554619	2.558406	2.555070	2.558856	2.594347	2.605287	2.671402	2.677546	2.683672	2.717680	2.730117	2.729944	2.732466	2.729086	2.724458	2.738480	2.738288	2.751877	2.751685	2.743822	2.715250	2.711925	2.711489	2.703439	2.690641	2.699928	2.699740	2.712179	2.723020	2.737387	2.737197	2.736037	2.735850	2.743552	2.782735	2.782558	2.779218	2.779041	2.786168	2.784510	2.767621	2.760446
2.622321	2.581067	2.580885	2.580720	2.574218	2.557761	2.549684	2.554949	2.557731	2.558558	2.555222	2.555060	2.594501	2.637014	2.671558	2.674742	2.699068	2.709943	2.726574	2.730101	2.732624	2.732450	2.729055	2.738636	2.738444	2.738269	2.729956	2.715592	2.715403	2.712077	2.711641	2.703590	2.703402	2.700078	2.699890	2.710108	2.720949	2.730875	2.730932	2.736186	2.735999	2.783080	2.782885	2.779558	2.779367	2.778639	2.786316	2.784658	2.760765	2.731184
2.581389	2.578062	2.577880	2.574554	2.519076	2.522371	2.546876	2.548934	2.554923	2.555010	2.555373	2.555211	2.566727	2.632433	2.641721	2.669818	2.673970	2.699052	2.709912	2.726557	2.719022	2.729399	2.729210	2.743234	2.742301	2.742126	2.726162	2.715746	2.701365	2.701193	2.703910	2.703741	2.703552	2.700228	2.697819	2.697650	2.699037	2.720926	2.722956	2.723030	2.736148	2.773779	2.778311	2.779709	2.761994	2.764967	2.776124	2.774373	2.748817	2.731327
2.578384	2.578218	2.563813	2.511504	2.511327	2.511169	2.514446	2.546865	2.546439	2.547266	2.551824	2.552895	2.564657	2.626223	2.630677	2.639981	2.667813	2.686582	2.710068	2.709895	2.711282	2.715303	2.726159	2.729192	2.729000	2.726508	2.716070	2.715900	2.701517	2.701098	2.700909	2.703893	2.703703	2.703531	2.700189	2.699375	2.699186	2.721075	2.720884	2.720710	2.728399	2.766032	2.764603	2.763192	2.755842	2.755666	2.761769	2.755421	2.731644	2.711005
2.526381	2.486707	2.486531	2.486372	2.511478	2.511814	2.511636	2.546770	2.546590	2.547417	2.548471	2.560300	2.596438	2.602542	2.620764	2.623753	2.667968	2.686738	2.710225	2.710051	2.711437	2.712497	2.712802	2.718305	2.718113	2.694278	2.697297	2.701859	2.701669	2.701250	2.701060	2.704044	2.703854	2.703682	2.703491	2.703322	2.721399	2.721225	2.721033	2.720859	2.728548	2.728374	2.737233	2.736564	2.755990	2.754825	2.753890	2.731948	2.711319	2.711148
2.492940	2.492781	2.492605	2.494420	2.510542	2.511964	2.511786	2.546922	2.547729	2.548802	2.548621	2.548458	2.590914	2.596921	2.616721	2.623906	2.637929	2.686893	2.710382	2.728323	2.728131	2.712653	2.712957	2.718460	2.694604	2.694431	2.697450	2.697281	2.697091	2.701402	2.701212	2.704196	2.704005	2.703832	2.703641	2.703472	2.721549	2.735558	2.721182	2.727920	2.727731	2.702727	2.728328	2.736712	2.744125	2.743207	2.736713	2.689577	2.684695	2.684525
2.493093	2.492933	2.511570	2.522472	2.519678	2.519520	2.550941	2.548802	2.548621	2.548460	2.509286	2.508631	2.548428	2.597073	2.596888	2.600918	2.623627	2.655277	2.710538	2.711845	2.726710	2.726535	2.727924	2.727749	2.713357	2.705531	2.695875	2.697433	2.696996	2.693120	2.700814	2.704347	2.704156	2.703983	2.703791	2.721891	2.735883	2.735708	2.735514	2.727328	2.727139	2.726223	2.733202	2.730558	2.733211	2.737054	2.695912	2.685029	2.617129	2.616965
2.581771	2.581604	2.603396	2.603228	2.603042	2.602878	2.557414	2.552114	2.548773	2.509119	2.472611	2.508780	2.510330	2.548272	2.548090	2.558095	2.608434	2.611229	2.656726	2.712002	2.711808	2.726693	2.728081	2.727906	2.727712	2.714067	2.705493	2.695858	2.693445	2.693272	2.691599	2.699314	2.701097	2.700924	2.721226	2.735241	2.736034	2.743738	2.760878	2.760700	2.759578	2.754026	2.727424	2.727248	2.722366	2.697823	2.685191	2.623600	2.625142	2.624976
2.581928	2.581760	2.603554	2.603385	2.603199	2.636220	2.600378	2.552266	2.548924	2.548763	2.509090	2.508928	2.510478	2.546842	2.550956	2.553508	2.560532	2.611381	2.611198	2.661647	2.669349	2.721418	2.721968	2.728062	2.729241	2.728325	2.714028	2.713363	2.710947	2.691942	2.691750	2.691580	2.693364	2.693191	2.721376	2.735392	2.743078	2.742901	2.760042	2.759863	2.759669	2.751342	2.785806	2.722703	2.698142	2.691206	2.674309	2.630039	2.623553	2.619929
2.515682	2.581917	2.581731	2.600332	2.601133	2.600967	2.578410	2.564418	2.550014	2.546692	2.506522	2.506361	2.511414	2.530207	2.548390	2.553658	2.560682	2.587851	2.592114	2.593923	2.661020	2.678467	2.721136	2.722539	2.728656	2.728479	2.728285	2.714010	2.709618	2.709443	2.691901	2.691730	2.691538	2.693341	2.693148	2.692978	2.711702	2.743052	2.742855	2.760014	2.751669	2.751491	2.749811	2.702369	2.692326	2.679089	2.678896	2.630179	2.625266	2.620067
2.515342	2.515179	2.514998	2.496361	2.500133	2.517360	2.534909	2.534250	2.533821	2.495988	2.497192	2.497031	2.501390	2.507549	2.542366	2.553606	2.558362	2.570634	2.592265	2.592098	2.593889	2.661001	2.678433	2.678261	2.666407	2.720485	2.726958	2.724315	2.709771	2.709595	2.692052	2.691881	2.691689	2.691514	2.691321	2.691151	2.711851	2.743202	2.743005	2.740111	2.734483	2.704366	2.702689	2.658400	2.627419	2.627249	2.622614	2.625594	2.625406	2.623664
2.515495	2.422050	2.440848	2.453831	2.462201	2.490988	2.507700	2.534154	2.503949	2.495889	2.494130	2.459065	2.458889	2.461891	2.515666	2.547439	2.554560	2.567079	2.587229	2.587062	2.592063	2.655925	2.660967	2.663595	2.663403	2.666386	2.724642	2.724469	2.709924	2.709748	2.692202	2.692032	2.684922	2.684748	2.684555	2.708985	2.708790	2.708614	2.737721	2.736555	2.704688	2.704018	2.658715	2.641212	2.628054	2.625413	2.622754	2.622584	2.622395	2.620653
2.421119	2.420963	2.439762	2.440839	2.458052	2.473752	2.490217	2.494797	2.504098	2.484924	2.449984	2.430774	2.430599	2.430445	2.447748	2.477111	2.548393	2.564018	2.567048	2.587212	2.592213	2.631509	2.658155	2.654278	2.663555	2.663381	2.666345	2.686686	2.692801	2.692626	2.682967	2.682796	2.682602	2.684897	2.684703	2.684532	2.684338	2.684164	2.704121	2.705521	2.704341	2.702682	2.658365	2.640860	2.634497	2.631855	2.625365	2.622724	2.620959	2.615110
2.421267	2.421111	2.420937	2.420781	2.439330	2.453352	2.472981	2.480722	2.471897	2.450307	2.423269	2.423111	2.429261	2.430589	2.447892	2.469846	2.548542	2.548376	2.567197	2.577889	2.626644	2.656026	2.654602	2.663900	2.663707	2.666689	2.661308	2.658173	2.678489	2.678314	2.674964	2.673329	2.674865	2.677161	2.669083	2.668912	2.684486	2.684311	2.684117	2.692070	2.690396	2.658701	2.658509	2.628682	2.623768	2.624831	2.629335	2.622863	2.621098	2.615248
2.463913	2.452885	2.421085	2.420681	2.418530	2.452758	2.474362	2.474200	2.453080	2.423588	2.422424	2.422513	2.423079	2.440308	2.470151	2.477888	2.539302	2.548525	2.548344	2.575074	2.626795	2.647147	2.653272	2.657834	2.662376	2.657507	2.658493	2.661478	2.661284	2.661110	2.660916	2.660745	2.637102	2.640142	2.642422	2.642254	2.684633	2.684458	2.684263	2.684088	2.659019	2.646244	2.635179	2.625612	2.625423	2.620524	2.624781	2.621428	2.621237	2.619494
2.464064	2.456493	2.438626	2.420828	2.411759	2.474691	2.474510	2.465210	2.448485	2.423733	2.423556	2.422657	2.431960	2.432545	2.448181	2.470136	2.477854	2.503509	2.527963	2.548326	2.575036	2.607830	2.617116	2.639044	2.634157	2.632008	2.631816	2.631647	2.659856	2.659682	2.659487	2.632499	2.636261	2.605534	2.611028	2.642400	2.684781	2.684606	2.684410	2.682999	2.654468	2.632235	2.622712	2.622540	2.620836	2.608059	2.594986	2.599512	2.619801	2.619633
2.456803	2.456644	2.438774	2.438368	2.459336	2.466935	2.466754	2.465012	2.450607	2.428325	2.427159	2.423542	2.422623	2.423209	2.439429	2.448166	2.492214	2.499948	2.506635	2.516892	2.534078	2.575017	2.607794	2.617095	2.611811	2.632158	2.631965	2.631796	2.631603	2.634586	2.632815	2.633882	2.604860	2.604690	2.611172	2.642547	2.642354	2.648488	2.678626	2.678450	2.638234	2.632377	2.622853	2.622681	2.605157	2.590866	2.598090	2.599651	2.604898	2.615047
2.452852	2.452692	2.462643	2.473009	2.468380	2.472273	2.470510	2.458593	2.436285	2.428963	2.428292	2.428133	2.430427	2.436591	2.448470	2.448310	2.500257	2.500094	2.508553	2.514073	2.534224	2.591641	2.603399	2.614279	2.610380	2.631318	2.631125	2.630956	2.620382	2.620951	2.631385	2.567770	2.605005	2.611508	2.612801	2.644670	2.650784	2.648634	2.642508	2.666512	2.638378	2.638205	2.625960	2.605979	2.535864	2.546883	2.595078	2.602076	2.573530	2.604871
2.453002	2.452841	2.466994	2.473159	2.472978	2.468372	2.465225	2.465064	2.458561	2.436275	2.432884	2.432725	2.438868	2.445632	2.448614	2.455127	2.500403	2.508137	2.508698	2.525906	2.545425	2.591790	2.594075	2.614429	2.608305	2.608133	2.630038	2.622700	2.620529	2.537467	2.556214	2.566679	2.572022	2.611654	2.613441	2.645806	2.645612	2.650757	2.639440	2.635558	2.635368	2.626296	2.608763	2.608591	2.537484	2.539790	2.554249	2.573855	2.573667	2.573503
2.453151	2.462382	2.465414	2.473309	2.473128	2.472970	2.468339	2.465212	2.479258	2.479098	2.463059	2.432870	2.432691	2.445777	2.455432	2.458431	2.504064	2.497968	2.508844	2.520367	2.536920	2.560358	2.591753	2.576998	2.576807	2.587760	2.600920	2.600752	2.520417	2.520252	2.520066	2.554709	2.566633	2.576200	2.623050	2.645952	2.645758	2.651151	2.635876	2.635702	2.635511	2.635337	2.634648	2.617137	2.559654	2.542151	2.551419	2.554219	2.558481	2.568201
2.508569	2.508651	2.471891	2.473459	2.473277	2.473119	2.472937	2.479589	2.479405	2.476033	2.475850	2.433014	2.439651	2.449824	2.455577	2.464509	2.496311	2.495750	2.508001	2.520512	2.520326	2.532450	2.546477	2.545567	2.545379	2.548424	2.548978	2.548813	2.520559	2.519157	2.518724	2.540652	2.554662	2.579229	2.631365	2.646099	2.650635	2.651297	2.647239	2.647065	2.689442	2.641908	2.635285	2.617278	2.561522	2.559623	2.553131	2.553366	2.568502	2.577790
2.521824	2.511770	2.513315	2.521802	2.521616	2.521454	2.521269	2.519867	2.538048	2.537884	2.475996	2.476328	2.474670	2.455161	2.455722	2.490322	2.496457	2.513273	2.527994	2.520658	2.520471	2.520305	2.520121	2.520449	2.523477	2.531945	2.549122	2.548957	2.519465	2.516143	2.515956	2.540793	2.567427	2.592582	2.623351	2.645537	2.645342	2.646745	2.647384	2.647210	2.689588	2.701526	2.641856	2.638467	2.620938	2.571630	2.571441	2.571796	2.609514	2.592015
2.512089	2.513654	2.517176	2.521955	2.525971	2.525810	2.525624	2.558662	2.558473	2.542979	2.528361	2.479194	2.488653	2.482172	2.481989	2.492338	2.494626	2.513420	2.528141	2.521298	2.520616	2.513279	2.513095	2.520593	2.523621	2.524196	2.539795	2.539630	2.522080	2.516532	2.516345	2.516182	2.568064	2.578527	2.579325	2.623327	2.645488	2.645313	2.647529	2.656815	2.680273	2.687979	2.653189	2.641824	2.641632	2.642694	2.636194	2.636020	2.631620	2.609483
2.512242	2.512323	2.517329	2.522108	2.526125	2.525963	2.558985	2.558816	2.558626	2.551538	2.544177	2.534331	2.534637	2.501284	2.497390	2.492484	2.492299	2.528472	2.522353	2.521444	2.520761	2.518369	2.518184	2.501789	2.504817	2.505394	2.505208	2.539775	2.563262	2.563092	2.560674	2.568398	2.568701	2.578671	2.579468	2.593499	2.623276	2.633676	2.647674	2.656961	2.680419	2.680242	2.677816	2.656155	2.655961	2.655785	2.642639	2.636161	2.631760	2.629364
2.512643	2.512476	2.517482	2.517315	2.526278	2.559329	2.559139	2.558970	2.558779	2.551690	2.547543	2.547374	2.534539	2.518818	2.497536	2.497371	2.546169	2.546000	2.540125	2.522332	2.519670	2.518514	2.499377	2.499459	2.505702	2.505536	2.527452	2.539918	2.563406	2.563236	2.570935	2.570768	2.570575	2.579804	2.598015	2.597847	2.597653	2.616410	2.619369	2.644428	2.667949	2.678161	2.676971	2.676793	2.656103	2.655927	2.641544	2.642606	2.636104	2.629503
2.498555	2.498389	2.516645	2.517468	2.534680	2.543667	2.559292	2.559123	2.556459	2.551842	2.566666	2.547525	2.545754	2.542126	2.554579	2.554410	2.546317	2.546148	2.545961	2.535116	2.518826	2.514701	2.501881	2.499602	2.505845	2.505679	2.527596	2.527432	2.547764	2.571272	2.571079	2.570911	2.572450	2.584152	2.598159	2.597991	2.597797	2.597625	2.610916	2.613897	2.644378	2.669432	2.669232	2.656442	2.656246	2.656070	2.657108	2.642746	2.642549	2.631374
2.498707	2.502747	2.516798	2.516632	2.533844	2.534669	2.534479	2.547652	2.547460	2.547295	2.555009	2.554839	2.546743	2.543857	2.554729	2.554559	2.546465	2.546296	2.541369	2.519161	2.515013	2.502209	2.502024	2.499745	2.503515	2.503349	2.505634	2.527575	2.546329	2.555631	2.571223	2.572787	2.583231	2.584296	2.598303	2.598135	2.597940	2.592325	2.609481	2.606586	2.611125	2.636182	2.635984	2.638034	2.639047	2.656212	2.656012	2.657073	2.642689	2.637817
2.503065	2.502899	2.505876	2.516784	2.516595	2.532348	2.532157	2.530752	2.546375	2.551395	2.551202	2.551032	2.542935	2.542770	2.543815	2.543645	2.543453	2.537498	2.524670	2.522523	2.519116	2.504826	2.498323	2.499888	2.503658	2.503491	2.503303	2.527718	2.546473	2.563103	2.580273	2.580106	2.583375	2.584440	2.598448	2.598279	2.598084	2.592468	2.592273	2.592100	2.606536	2.630017	2.629818	2.622254	2.623792	2.638024	2.655165	2.657214	2.658004	2.656841
2.435168	2.503052	2.493659	2.493492	2.498049	2.503472	2.503282	2.503114	2.510425	2.532506	2.532314	2.530563	2.523787	2.523621	2.540500	2.519783	2.518850	2.494978	2.494794	2.524648	2.511818	2.511651	2.504652	2.504485	2.507018	2.503634	2.525552	2.537335	2.544072	2.555354	2.580418	2.575054	2.580055	2.584585	2.585968	2.598423	2.598228	2.618563	2.617128	2.596449	2.589329	2.606503	2.620499	2.620323	2.612705	2.610954	2.622633	2.655129	2.657156	2.677470
2.429379	2.422785	2.490645	2.493642	2.495725	2.495562	2.501700	2.493367	2.493177	2.493013	2.499256	2.511738	2.515548	2.526243	2.505500	2.507311	2.484993	2.495123	2.494939	2.494772	2.511963	2.512537	2.512599	2.518980	2.518791	2.535290	2.535098	2.534934	2.528427	2.528258	2.551593	2.551179	2.576240	2.580027	2.584534	2.585944	2.618882	2.618707	2.617272	2.617097	2.589470	2.598759	2.606447	2.613040	2.608546	2.607381	2.607182	2.607007	2.636755	2.654896
2.426558	2.422933	2.476553	2.491319	2.495876	2.492885	2.492694	2.490546	2.473281	2.450944	2.458180	2.463706	2.463519	2.458409	2.458221	2.455087	2.478608	2.483391	2.486422	2.494917	2.512851	2.512930	2.518682	2.525444	2.539469	2.547808	2.541677	2.535078	2.534886	2.534717	2.551984	2.576580	2.576384	2.578191	2.584677	2.584509	2.619027	2.617614	2.617415	2.613033	2.610116	2.598901	2.606588	2.613181	2.611253	2.607520	2.607321	2.607145	2.606946	2.618706
2.425717	2.423081	2.474229	2.474063	2.486869	2.486705	2.437075	2.392608	2.305429	2.400477	2.400294	2.400380	2.400197	2.402514	2.418140	2.421179	2.454052	2.477595	2.477656	2.481202	2.512253	2.594987	2.600979	2.605755	2.615434	2.616248	2.644476	2.644303	2.641626	2.625105	2.624904	2.611949	2.611254	2.576355	2.576653	2.578712	2.613231	2.613550	2.613351	2.606740	2.606545	2.606369	2.617210	2.611588	2.631892	2.609236	2.607460	2.607284	2.607084	2.606912
2.423391	2.412586	2.412402	2.462827	2.486771	2.486607	2.429300	2.392751	2.332458	2.332305	2.335593	2.359158	2.400338	2.408485	2.404093	2.413416	2.421135	2.461933	2.473058	2.476604	2.494026	2.595135	2.601128	2.613555	2.640209	2.661213	2.662000	2.667518	2.661620	2.685253	2.655049	2.623145	2.611399	2.611223	2.576301	2.578360	2.613375	2.612704	2.606068	2.605892	2.605696	2.605521	2.600865	2.611729	2.611532	2.607799	2.582371	2.582197	2.528401	2.569219
2.412895	2.412733	2.412548	2.444877	2.464767	2.464603	2.439099	2.392894	2.392709	2.335910	2.335732	2.400664	2.406805	2.406647	2.408442	2.404072	2.413372	2.427300	2.427366	2.427202	2.464145	2.499201	2.603010	2.602835	2.634040	2.642657	2.667844	2.667669	2.697468	2.685404	2.682039	2.623291	2.611545	2.611369	2.611168	2.578503	2.578305	2.606411	2.606210	2.605787	2.572709	2.572536	2.557648	2.555248	2.553323	2.551170	2.550974	2.528730	2.528536	2.571583
2.413043	2.412880	2.412694	2.445768	2.450327	2.449175	2.439493	2.432999	2.398298	2.397150	2.396966	2.404712	2.407690	2.408769	2.408583	2.420304	2.420119	2.425480	2.427507	2.427343	2.443743	2.470618	2.470433	2.539786	2.608230	2.638717	2.664836	2.673761	2.703562	2.687782	2.652930	2.650433	2.623236	2.619406	2.611312	2.603248	2.603048	2.606306	2.606105	2.567843	2.572602	2.572676	2.572478	2.557614	2.555193	2.553288	2.551111	2.550938	2.563354	2.565413
2.413190	2.413027	2.412841	2.428505	2.450475	2.449322	2.433310	2.433145	2.402898	2.402740	2.402555	2.414207	2.447728	2.447567	2.453815	2.420446	2.424222	2.441449	2.441265	2.444072	2.458109	2.463085	2.470576	2.539932	2.639045	2.640105	2.648815	2.670754	2.670549	2.663683	2.651500	2.651324	2.625858	2.622523	2.606721	2.603393	2.598734	2.598558	2.570133	2.532090	2.540318	2.572815	2.572617	2.572443	2.558055	2.555901	2.554466	2.551074	2.550877	2.565549
2.413337	2.413174	2.412987	2.430385	2.450622	2.449469	2.433455	2.403227	2.403041	2.403626	2.403440	2.431188	2.464215	2.461577	2.461388	2.461222	2.449965	2.449800	2.459101	2.458935	2.460232	2.467743	2.470719	2.639400	2.640434	2.640255	2.645499	2.648792	2.664013	2.660614	2.653227	2.651472	2.651266	2.622669	2.609838	2.606508	2.606306	2.586075	2.559970	2.532971	2.532779	2.540779	2.572756	2.558386	2.558192	2.558019	2.555841	2.554182	2.552251	2.565686
2.413484	2.413321	2.413133	2.428799	2.449779	2.449617	2.422524	2.403371	2.403185	2.403769	2.411508	2.420260	2.456661	2.469152	2.516005	2.510386	2.476988	2.475240	2.480749	2.487268	2.482664	2.482498	2.542648	2.640294	2.640585	2.640406	2.645402	2.642256	2.652210	2.660764	2.653375	2.653199	2.651413	2.625972	2.622611	2.606652	2.606451	2.588694	2.569578	2.550467	2.532916	2.526717	2.533456	2.537248	2.573686	2.573513	2.568609	2.562492	2.571259	2.574738
2.413631	2.413467	2.425945	2.420526	2.417365	2.412456	2.404354	2.411868	2.403329	2.404656	2.411652	2.418423	2.464507	2.516348	2.510704	2.509542	2.509348	2.476966	2.482475	2.504744	2.519164	2.547444	2.542794	2.640940	2.640735	2.640556	2.640351	2.648229	2.650781	2.660914	2.650551	2.639229	2.637443	2.608842	2.608638	2.606797	2.606594	2.601463	2.581508	2.566386	2.533053	2.526855	2.533594	2.537385	2.547597	2.572661	2.572463	2.573304	2.577836	2.582554
2.413779	2.413615	2.405996	2.417700	2.417510	2.404686	2.404498	2.410031	2.414549	2.404799	2.413777	2.418567	2.462672	2.497402	2.509861	2.502506	2.502311	2.506103	2.565459	2.570981	2.532005	2.544714	2.607740	2.641092	2.639895	2.639716	2.639510	2.640078	2.645448	2.652393	2.650699	2.637796	2.587058	2.586881	2.580578	2.592821	2.598563	2.598385	2.591805	2.567268	2.545814	2.526992	2.531502	2.537523	2.563065	2.572800	2.577332	2.577159	2.582862	2.585845
2.413926	2.411532	2.406142	2.405977	2.404991	2.400082	2.399894	2.408194	2.414693	2.410145	2.413921	2.413757	2.413570	2.493586	2.486455	2.484056	2.488072	2.506249	2.506058	2.563202	2.563001	2.586784	2.624082	2.623902	2.634596	2.634416	2.601030	2.600362	2.631753	2.628848	2.627156	2.579292	2.563514	2.560861	2.560660	2.560490	2.571806	2.577944	2.568823	2.567408	2.546696	2.523165	2.531639	2.531466	2.562707	2.568753	2.593244	2.624610	2.676445	2.674285
2.404907	2.404742	2.406287	2.406122	2.363975	2.363818	2.400038	2.410278	2.405989	2.405829	2.405641	2.412167	2.411979	2.454530	2.459063	2.458895	2.455539	2.442189	2.446746	2.449741	2.562901	2.562725	2.586733	2.598763	2.599055	2.594444	2.594240	2.594811	2.594607	2.626023	2.583077	2.575008	2.530928	2.518368	2.491328	2.491163	2.489729	2.536016	2.567724	2.547030	2.518923	2.493503	2.497767	2.524418	2.555660	2.583178	2.616009	2.634214	2.681047	2.680869
2.398364	2.398198	2.404699	2.366534	2.366348	2.363960	2.365757	2.365595	2.373833	2.403743	2.403555	2.403390	2.406423	2.406263	2.448783	2.455876	2.438286	2.438119	2.437932	2.435535	2.443249	2.542758	2.542562	2.532964	2.535491	2.535813	2.539083	2.538914	2.557673	2.558242	2.559528	2.532507	2.532309	2.508260	2.499361	2.491300	2.489866	2.485979	2.534716	2.518758	2.495387	2.493638	2.497902	2.524554	2.549850	2.580863	2.616149	2.629351	2.659111	2.681012
2.266353	2.342215	2.360149	2.366677	2.366490	2.366085	2.365898	2.365736	2.373975	2.373818	2.403697	2.403533	2.403344	2.406406	2.406216	2.440850	2.438428	2.438261	2.435843	2.405634	2.435484	2.486804	2.495285	2.495114	2.500865	2.513337	2.513635	2.516937	2.516740	2.518798	2.532818	2.532650	2.518236	2.509391	2.508202	2.513544	2.490003	2.486115	2.485919	2.491254	2.493201	2.493774	2.498038	2.497867	2.529948	2.585958	2.614597	2.629492	2.659252	2.681154
2.266491	2.271788	2.347623	2.364838	2.366385	2.366227	2.366041	2.372569	2.374117	2.388203	2.388015	2.403676	2.403486	2.403326	2.406358	2.416618	2.435407	2.433009	2.396024	2.405773	2.435872	2.456908	2.495428	2.495257	2.495060	2.500837	2.513282	2.514106	2.516882	2.518941	2.518743	2.532792	2.532593	2.532419	2.530450	2.518136	2.505305	2.483030	2.464245	2.464074	2.472804	2.476104	2.493712	2.499489	2.503262	2.567775	2.604823	2.628755	2.670773	2.670595
2.313513	2.313107	2.312923	2.352312	2.366528	2.367857	2.367670	2.372712	2.386770	2.388346	2.388157	2.407040	2.404867	2.404707	2.417173	2.418990	2.429222	2.435382	2.409241	2.409075	2.435765	2.435845	2.456859	2.495400	2.495202	2.500980	2.500782	2.516232	2.516033	2.516852	2.533103	2.532934	2.532734	2.540458	2.539018	2.518275	2.518075	2.476722	2.464378	2.448422	2.436751	2.442780	2.455971	2.499624	2.503397	2.503226	2.604962	2.614225	2.628688	2.670737
2.315885	2.315726	2.312375	2.319350	2.368158	2.368000	2.367812	2.372854	2.388648	2.388489	2.391522	2.418586	2.417156	2.428071	2.429461	2.441951	2.448086	2.436268	2.412108	2.409215	2.435906	2.438217	2.439763	2.463275	2.495345	2.495917	2.503899	2.503732	2.517167	2.516994	2.524695	2.533077	2.540774	2.614835	2.597006	2.581618	2.573479	2.511593	2.466248	2.440818	2.440850	2.442913	2.453130	2.461886	2.465843	2.503361	2.557749	2.610624	2.630067	2.667160
2.319401	2.314283	2.314100	2.314684	2.319210	2.325389	2.367954	2.374732	2.388791	2.391854	2.407492	2.417490	2.428376	2.478850	2.478653	2.478482	2.456139	2.448061	2.436716	2.436548	2.415857	2.415691	2.425393	2.444445	2.467777	2.496059	2.495861	2.503874	2.504668	2.519864	2.527564	2.541614	2.603019	2.602839	2.602136	2.581761	2.575356	2.511730	2.467126	2.441695	2.440983	2.428839	2.439058	2.440874	2.447627	2.468783	2.557887	2.610763	2.639672	2.679920
2.319543	2.319383	2.314984	2.319535	2.339432	2.339278	2.364986	2.371156	2.388934	2.407827	2.407635	2.418548	2.455899	2.474533	2.478799	2.478628	2.478431	2.453387	2.448451	2.444623	2.420708	2.420542	2.425781	2.460209	2.467918	2.475652	2.496002	2.505009	2.511752	2.532185	2.612566	2.610811	2.608123	2.607200	2.602281	2.582151	2.575993	2.488469	2.472963	2.472791	2.444810	2.439385	2.439191	2.441006	2.440816	2.465760	2.558024	2.613134	2.628770	2.671183
2.326379	2.326219	2.319836	2.319676	2.319491	2.322559	2.371462	2.385548	2.385357	2.407971	2.407779	2.407612	2.456044	2.474679	2.477705	2.502506	2.499579	2.475677	2.459666	2.459496	2.459300	2.460123	2.461513	2.470829	2.480892	2.491787	2.505815	2.512094	2.541182	2.621601	2.614696	2.612445	2.610749	2.608089	2.607136	2.595932	2.569451	2.489102	2.485744	2.479869	2.483890	2.448989	2.441307	2.441138	2.449380	2.476309	2.561386	2.583298	2.624109	2.671325
2.326522	2.326362	2.319977	2.319817	2.319135	2.377577	2.377386	2.381972	2.385500	2.387819	2.387628	2.387463	2.403843	2.474825	2.477850	2.502654	2.502453	2.481713	2.475628	2.475457	2.476250	2.476079	2.475886	2.476211	2.492101	2.491930	2.508437	2.512238	2.614027	2.621749	2.614844	2.614172	2.610895	2.610714	2.608025	2.597068	2.575701	2.568082	2.495239	2.495066	2.518552	2.524330	2.453096	2.455159	2.476861	2.481156	2.561523	2.583436	2.638447	2.655622
2.326665	2.326504	2.320118	2.319958	2.374713	2.370528	2.369345	2.377364	2.385643	2.387962	2.387770	2.390771	2.391323	2.408535	2.474772	2.502800	2.502599	2.505154	2.483246	2.481090	2.481139	2.480967	2.481268	2.487049	2.492244	2.494553	2.512301	2.583512	2.610207	2.621897	2.614991	2.620787	2.620575	2.608379	2.607674	2.600188	2.584524	2.584345	2.556796	2.554387	2.548235	2.524716	2.453478	2.460253	2.543284	2.546084	2.561661	2.638800	2.638587	2.655763
2.324575	2.320446	2.320260	2.351286	2.353408	2.353000	2.352810	2.355622	2.351979	2.385624	2.387913	2.391657	2.394937	2.407438	2.470205	2.502699	2.502745	2.505300	2.505103	2.500465	2.509753	2.509579	2.515583	2.516649	2.517686	2.531060	2.579864	2.602628	2.610355	2.610174	2.605960	2.620933	2.620721	2.607899	2.606826	2.600332	2.584667	2.583991	2.583783	2.556760	2.554327	2.546956	2.524650	2.540891	2.608134	2.562005	2.568993	2.646879	2.642201	2.657641
2.320749	2.320588	2.309486	2.341010	2.343797	2.321463	2.321275	2.343285	2.347655	2.355682	2.388055	2.395827	2.398800	2.396158	2.434966	2.435045	2.436834	2.504702	2.505249	2.500610	2.509899	2.509724	2.515728	2.516049	2.526914	2.526739	2.575545	2.598806	2.602565	2.598414	2.606106	2.621080	2.610944	2.599976	2.593444	2.600213	2.603475	2.582894	2.583925	2.583746	2.583542	2.577972	2.577516	2.605751	2.618446	2.618264	2.633435	2.661658	2.671854	2.659518
2.320891	2.309814	2.309627	2.309465	2.312255	2.321603	2.321414	2.335507	2.336309	2.347636	2.386708	2.395969	2.395776	2.403991	2.424278	2.430843	2.436977	2.487443	2.500929	2.500755	2.510044	2.509869	2.514136	2.525031	2.524827	2.539966	2.523386	2.557653	2.571586	2.579309	2.598065	2.593422	2.592401	2.595314	2.597583	2.593410	2.574871	2.576585	2.584067	2.591082	2.592615	2.603488	2.617487	2.659659	2.659449	2.671669	2.705052	2.703625	2.724228	2.749059
2.321033	2.310947	2.309767	2.309606	2.312395	2.312238	2.321554	2.335646	2.336449	2.347528	2.356270	2.386684	2.395918	2.402892	2.422933	2.430987	2.457693	2.480889	2.480692	2.480519	2.507211	2.508618	2.562196	2.569459	2.540288	2.531675	2.523529	2.523356	2.551264	2.573407	2.574777	2.589597	2.570356	2.570175	2.592986	2.567531	2.568065	2.573501	2.554200	2.562955	2.592757	2.603630	2.662221	2.701662	2.714710	2.695491	2.705198	2.739731	2.768251	2.749205
2.311250	2.310096	2.309907	2.309994	2.309805	2.309648	2.318964	2.335786	2.337829	2.347668	2.356410	2.356742	2.387127	2.395899	2.421835	2.454563	2.451138	2.481034	2.480837	2.483828	2.483625	2.500729	2.525837	2.539896	2.540434	2.540256	2.515800	2.507687	2.507482	2.507306	2.511815	2.511644	2.527241	2.542866	2.541665	2.541492	2.544510	2.543629	2.543422	2.563096	2.592899	2.667297	2.704975	2.701808	2.701594	2.709843	2.735849	2.798609	2.798382	2.798193
2.311391	2.310236	2.310047	2.310134	2.309945	2.309788	2.319103	2.338160	2.338465	2.356742	2.359032	2.358868	2.358675	2.389588	2.395846	2.449496	2.479367	2.479193	2.480578	2.481986	2.469623	2.469449	2.481690	2.511383	2.520856	2.523842	2.515943	2.507829	2.452289	2.456832	2.485084	2.511784	2.527383	2.527205	2.510203	2.508452	2.518670	2.518494	2.518288	2.551076	2.630944	2.672810	2.698917	2.699969	2.701740	2.730511	2.790517	2.793051	2.838589	2.861728
2.314014	2.295521	2.294588	2.294427	2.294239	2.312657	2.314701	2.326124	2.350022	2.349863	2.359173	2.359008	2.366732	2.366572	2.389534	2.440021	2.461980	2.462303	2.468062	2.473847	2.469765	2.469591	2.467284	2.470585	2.470382	2.470209	2.465291	2.455635	2.457170	2.456998	2.482062	2.485054	2.525943	2.525765	2.509755	2.509583	2.518810	2.518633	2.540338	2.573330	2.619422	2.662035	2.693851	2.693661	2.720424	2.790150	2.790666	2.835657	2.838740	2.871348
2.300042	2.299880	2.299004	2.298843	2.298656	2.296017	2.301078	2.312831	2.345930	2.355547	2.356265	2.367066	2.366873	2.380962	2.388186	2.405432	2.438474	2.460460	2.461504	2.475572	2.469907	2.463404	2.437894	2.437722	2.381544	2.367143	2.364219	2.455773	2.455571	2.456888	2.456685	2.485193	2.518180	2.518003	2.521561	2.521389	2.521183	2.544161	2.577127	2.575705	2.621302	2.649545	2.664194	2.693807	2.725168	2.748210	2.784858	2.784662	2.835575	2.877706
2.312843	2.308213	2.300977	2.298983	2.298795	2.298639	2.303203	2.312971	2.318090	2.345511	2.373828	2.375126	2.444605	2.388523	2.388327	2.405573	2.438617	2.463769	2.507885	2.503487	2.470049	2.438230	2.438034	2.437861	2.394335	2.367279	2.364354	2.364194	2.379812	2.412848	2.456824	2.461620	2.485127	2.522405	2.530887	2.532453	2.532246	2.544302	2.577268	2.622897	2.651117	2.664558	2.664338	2.697310	2.723825	2.723632	2.748131	2.766879	2.817725	2.858495
2.347880	2.345978	2.310151	2.300956	2.322953	2.322546	2.322355	2.304764	2.333362	2.366468	2.367514	2.375267	2.431584	2.431417	2.431216	2.434211	2.438759	2.438587	2.506447	2.505524	2.494239	2.470017	2.438174	2.440484	2.416618	2.394304	2.367220	2.367059	2.364134	2.379780	2.379584	2.385877	2.433103	2.497257	2.529199	2.530856	2.532386	2.577622	2.616906	2.623041	2.664891	2.664703	2.697647	2.703772	2.703553	2.717571	2.718605	2.754612	2.798366	2.858647
2.378317	2.378137	2.348812	2.348634	2.339634	2.335484	2.322642	2.323459	2.333404	2.333475	2.366562	2.383805	2.431881	2.431695	2.431509	2.431323	2.383641	2.383460	2.426017	2.480482	2.480292	2.480101	2.441936	2.441749	2.443797	2.419946	2.402363	2.398952	2.396038	2.375573	2.379862	2.433567	2.433382	2.494368	2.498896	2.525574	2.538024	2.617403	2.617203	2.617500	2.665188	2.701313	2.704265	2.704057	2.703849	2.700165	2.718903	2.761638	2.764157	2.827765
2.501094	2.439076	2.405603	2.401696	2.452231	2.432946	2.347973	2.347547	2.333393	2.366483	2.377083	2.380069	2.383613	2.431683	2.431498	2.383813	2.383632	2.383451	2.413343	2.425076	2.461290	2.461101	2.441926	2.441739	2.447016	2.440410	2.414420	2.413244	2.407099	2.433798	2.440069	2.458013	2.500510	2.494360	2.494170	2.537713	2.613372	2.613172	2.617194	2.617491	2.617788	2.701304	2.704256	2.704047	2.703840	2.700155	2.699948	2.718685	2.757337	2.819568
2.550230	2.550035	2.459488	2.459301	2.459115	2.453465	2.443841	2.474539	2.474100	2.469441	2.382972	2.380059	2.379877	2.383421	2.431486	2.431301	2.383622	2.383689	2.407001	2.412404	2.424880	2.461091	2.460902	2.444212	2.448496	2.445147	2.414909	2.414725	2.455333	2.464635	2.518273	2.518082	2.516310	2.510158	2.527353	2.564570	2.564376	2.608196	2.607995	2.615247	2.617283	2.647094	2.704246	2.704038	2.703831	2.700146	2.699939	2.699732	2.724179	2.829001
2.548726	2.544310	2.509243	2.503669	2.546269	2.540611	2.502458	2.502266	2.504591	2.502413	2.473710	2.458615	2.446939	2.396824	2.396641	2.423374	2.423438	2.407424	2.407240	2.413139	2.424870	2.457915	2.460211	2.453889	2.453703	2.453517	2.458050	2.464322	2.470030	2.520442	2.586251	2.586054	2.540014	2.533498	2.532561	2.532120	2.564367	2.592386	2.607986	2.615238	2.617275	2.647085	2.685284	2.704029	2.703821	2.703614	2.701917	2.705436	2.777326	3.002045
2.548713	2.547029	2.513986	2.513793	2.545511	2.540598	2.530965	2.508591	2.508398	2.504387	2.474195	2.460839	2.460403	2.450714	2.431248	2.431063	2.430879	2.430695	2.440006	2.432369	2.431935	2.460389	2.469889	2.469700	2.469513	2.474045	2.480316	2.483855	2.521619	2.657410	2.657207	2.615900	2.593548	2.587028	2.533298	2.532857	2.531920	2.601588	2.612448	2.615230	2.617266	2.647077	2.689498	2.700009	2.720953	2.720746	2.720539	2.751632	2.862609	3.183350
2.548700	2.547015	2.513973	2.513781	2.540779	2.540585	2.530952	2.505846	2.506150	2.505958	2.504183	2.473994	2.473806	2.478087	2.484854	2.484666	2.484478	2.492516	2.500239	2.488872	2.466527	2.470067	2.469879	2.469691	2.469503	2.475278	2.487040	2.521801	2.599094	2.658392	2.647123	2.650647	2.642091	2.640896	2.586823	2.532849	2.531912	2.601579	2.620159	2.619960	2.617258	2.617059	2.651586	2.690526	2.720944	2.720738	2.720531	2.770755	2.979622	3.306122
2.583694	2.542282	2.544076	2.539126	2.540518	2.539828	2.517116	2.505833	2.505640	2.505946	2.504264	2.504073	2.508353	2.507449	2.510239	2.510049	2.509859	2.509917	2.509726	2.509535	2.503383	2.471548	2.469870	2.469681	2.475456	2.479741	2.484299	2.576985	2.630709	2.647314	2.650094	2.663556	2.663355	2.657686	2.677037	2.662424	2.618811	2.618612	2.621730	2.623767	2.617249	2.594921	2.621572	2.664294	2.720936	2.720730	2.727480	2.850058	3.016391	3.471133
2.583679	2.542268	2.544063	2.540698	2.538423	2.534752	2.523440	2.516910	2.516716	2.514537	2.514345	2.515147	2.515547	2.517342	2.510229	2.510038	2.520929	2.520986	2.522377	2.547506	2.547313	2.518574	2.518383	2.515026	2.475448	2.480006	2.526992	2.603701	2.627378	2.630499	2.650083	2.663547	2.663346	2.686851	2.721189	2.743194	2.727829	2.621922	2.641349	2.647113	2.642335	2.639652	2.639453	2.721135	2.728823	2.728616	2.735366	2.861482	3.210843	4.026506
2.572568	2.542255	2.542062	2.538697	2.536919	2.534739	2.523427	2.516897	2.514716	2.514523	2.515326	2.509763	2.515535	2.517331	2.535549	2.551188	2.551243	2.574791	2.609412	2.580728	2.580532	2.580336	2.543752	2.522992	2.521311	2.522701	2.591825	2.602697	2.602249	2.602052	2.608811	2.654842	2.678351	2.721882	2.744884	2.744426	2.742975	2.742766	2.718751	2.724509	2.724303	2.723352	2.734200	2.729022	2.746520	2.730187	2.746131	2.861479	3.248726	4.051112
2.556831	2.536030	2.500968	2.512273	2.533334	2.533141	2.526892	2.516884	2.516690	2.522710	2.502738	2.502549	2.502359	2.515828	2.535538	2.551177	2.574727	2.609600	2.609400	2.594959	2.594933	2.594737	2.561136	2.560941	2.648515	2.648314	2.637677	2.602687	2.602238	2.602041	2.608801	2.654832	2.654632	2.717647	2.720920	2.720713	2.742965	2.742757	2.744036	2.743828	2.743620	2.743411	2.777625	2.756040	2.755829	2.746303	2.765068	2.948292	3.416031	4.338353
2.556816	2.499157	2.498967	2.498775	2.508093	2.527071	2.526879	2.520350	2.522890	2.526674	2.502727	2.502538	2.502348	2.503151	2.535526	2.574910	2.574715	2.595344	2.610303	2.610106	2.595668	2.597709	2.597513	2.652681	2.648504	2.648304	2.637666	2.637465	2.602229	2.602031	2.603325	2.631222	2.654622	2.654419	2.718922	2.719461	2.742955	2.742995	2.750683	2.742576	2.731433	2.764159	2.756243	2.752301	2.752090	2.755606	2.820281	3.038494	3.562995	4.471966
2.554813	2.530843	2.497960	2.497022	2.480927	2.491424	2.526866	2.529408	2.523374	2.526662	2.502715	2.502526	2.502337	2.535707	2.575093	2.574898	2.582408	2.611734	2.612777	2.612581	2.612384	2.599530	2.599334	2.652670	2.648494	2.638849	2.638649	2.638449	2.602218	2.602021	2.601824	2.631212	2.656601	2.656398	2.718912	2.718705	2.742945	2.750885	2.750673	2.747979	2.742551	2.768886	2.760969	2.752290	2.752079	2.753855	2.817786	3.038487	3.564236	4.756036
2.554799	2.529835	2.518211	2.484582	2.480913	2.480724	2.492713	2.502465	2.502770	2.523170	2.526459	2.526268	2.562808	2.573694	2.575082	2.575384	2.657822	2.658864	2.658660	2.664425	2.675639	2.670715	2.661021	2.648683	2.648483	2.648283	2.638638	2.638438	2.628748	2.602011	2.604051	2.617275	2.642934	2.660116	2.715225	2.719441	2.743184	2.753360	2.753148	2.750454	2.777288	2.777076	2.764686	2.750699	2.722069	2.753845	2.854083	2.997443	3.656469	4.875770
2.532593	2.531406	2.527641	2.486308	2.480899	2.469090	2.457812	2.476670	2.486422	2.502568	2.526447	2.559510	2.573879	2.573682	2.575069	2.613363	2.657811	2.658852	2.669834	2.682292	2.676871	2.670704	2.668514	2.648672	2.648472	2.648272	2.648072	2.638427	2.628737	2.609567	2.604041	2.620995	2.646157	2.663339	2.718696	2.742103	2.759275	2.759068	2.759352	2.760724	2.785977	2.785765	2.776855	2.729723	2.720480	2.721851	2.882906	3.039693	3.723166	5.006139
2.544013	2.538352	2.529212	2.486294	2.477715	2.457985	2.432451	2.392230	2.401740	2.419704	2.489699	2.559498	2.570387	2.575253	2.579807	2.614095	2.649008	2.658841	2.682483	2.691976	2.731329	2.730875	2.668751	2.668298	2.648462	2.648262	2.648062	2.645625	2.628727	2.609557	2.609997	2.620986	2.663534	2.687035	2.718686	2.757894	2.830362	2.808528	2.771980	2.774008	2.809466	2.801548	2.785545	2.729128	2.720469	2.721840	2.938953	3.122300	3.792767	5.081462
2.548755	2.538339	2.526028	2.486280	2.482922	2.432622	2.389665	2.392218	2.339673	2.387293	2.416530	2.486517	2.570374	2.576510	2.600374	2.612840	2.632016	2.650377	2.682472	2.731524	2.731318	2.730865	2.721959	2.708079	2.667340	2.648251	2.648052	2.645614	2.638202	2.603224	2.616699	2.620978	2.684000	2.718632	2.756352	2.829074	2.830352	2.830635	2.830416	2.830202	2.829988	2.809244	2.785535	2.755448	2.730489	2.730282	2.955849	3.163564	4.091498	5.361413
2.545012	2.538325	2.526263	2.525819	2.482845	2.435591	2.429070	2.363601	2.349165	2.357191	2.391826	2.416338	2.465736	2.570164	2.579782	2.600165	2.617379	2.650366	2.672403	2.731513	2.731308	2.800711	2.800251	2.791336	2.759806	2.700338	2.698642	2.664578	2.645401	2.613158	2.616691	2.620970	2.685235	2.756550	2.756342	2.828815	2.830341	2.830624	2.830405	2.830192	2.829978	2.822057	2.794355	2.773128	2.756807	2.759084	2.978465	3.287621	4.133766	5.818757
2.574957	2.534612	2.529170	2.523319	2.497090	2.446205	2.436516	2.436331	2.361087	2.360910	2.390820	2.405886	2.414158	2.422924	2.423489	2.460956	2.555642	2.631588	2.666062	2.685617	2.736044	2.797536	2.800488	2.800274	2.788627	2.771020	2.722131	2.684695	2.659193	2.651656	2.621157	2.653816	2.655606	2.655403	2.756332	2.794044	2.810289	2.810077	2.809860	2.830181	2.822261	2.818814	2.794344	2.773118	2.767177	2.811223	2.988156	3.314970	4.550276	6.010972
2.566489	2.529347	2.507653	2.506714	2.477225	2.460449	2.460263	2.442037	2.361077	2.360899	2.390809	2.404880	2.404699	2.412223	2.422733	2.446701	2.547354	2.607998	2.676743	2.691936	2.736033	2.770631	2.797314	2.800262	2.800053	2.790393	2.779115	2.721916	2.683712	2.662961	2.657166	2.665990	2.665792	2.655394	2.784764	2.794034	2.803960	2.803749	2.803532	2.792381	2.792170	2.798275	2.789610	2.781585	2.782121	2.858571	3.044592	3.402742	4.705185	6.333056
2.504699	2.483872	2.499034	2.496355	2.485914	2.461182	2.460748	2.437549	2.435502	2.395728	2.395549	2.404869	2.411021	2.412576	2.434192	2.446692	2.547344	2.607987	2.672505	2.689191	2.713874	2.770620	2.800466	2.800251	2.800041	2.794360	2.782834	2.775661	2.713740	2.683501	2.688770	2.719719	2.722252	2.797893	2.784754	2.794023	2.803950	2.803739	2.790592	2.790381	2.790170	2.789810	2.788107	2.788636	2.799117	2.875970	3.159316	3.906551	4.998896	6.789707
2.504687	2.487838	2.503497	2.499077	2.486647	2.477508	2.461481	2.437536	2.435489	2.435306	2.411372	2.411191	2.461671	2.428396	2.434181	2.438227	2.545095	2.589100	2.618697	2.687440	2.713864	2.800665	2.800455	2.800240	2.800030	2.799820	2.793891	2.778760	2.767479	2.716758	2.709965	2.719710	2.791777	2.797883	2.807154	2.814097	2.803939	2.799004	2.790581	2.790370	2.783694	2.788308	2.788096	2.788625	2.799107	2.911026	3.440997	3.971213	5.243132	7.293869
2.498950	2.498761	2.501743	2.499063	2.494555	2.487653	2.485227	2.437524	2.441812	2.441628	2.443186	2.463585	2.466566	2.472345	2.438399	2.444683	2.559327	2.563861	2.596802	2.670704	2.687906	2.705445	2.800443	2.800228	2.822159	2.821947	2.821736	2.809479	2.781766	2.722805	2.721020	2.720816	2.791768	2.820535	2.815044	2.814087	2.803929	2.798993	2.790570	2.785883	2.783684	2.781732	2.788085	2.788615	2.862265	3.128275	3.522294	4.444719	5.910872	8.187583
2.498936	2.498748	2.479907	2.481299	2.487669	2.493321	2.487975	2.437511	2.441800	2.447337	2.447154	2.467553	2.472772	2.476561	2.487591	2.493623	2.494433	2.538532	2.565056	2.617420	2.666266	2.705434	2.730539	2.802226	2.819411	2.821935	2.821724	2.821512	2.821296	2.786022	2.722590	2.735030	2.803903	2.807344	2.826929	2.822488	2.816059	2.797740	2.786082	2.785872	2.781931	2.781720	2.781760	2.827153	2.935614	3.229308	3.925027	5.152208	6.618254	8.768843
2.464058	2.445218	2.437112	2.436923	2.481097	2.482493	2.481626	2.435509	2.430702	2.436241	2.447142	2.472946	2.476740	2.495476	2.495291	2.495106	2.511629	2.541507	2.581213	2.617411	2.667251	2.667053	2.730528	2.773747	2.819400	2.819188	2.818977	2.821501	2.821285	2.817913	2.785801	2.735020	2.758681	2.811606	2.822690	2.822478	2.816049	2.805889	2.798706	2.785861	2.781921	2.753288	2.761040	2.832120	3.160641	3.638514	4.431712	5.510714	7.667645	9.920468
2.408940	2.380236	2.380058	2.364032	2.363854	2.479311	2.479125	2.435496	2.430691	2.436229	2.448872	2.458844	2.490908	2.500192	2.501748	2.511059	2.541687	2.593714	2.610878	2.617401	2.667240	2.686432	2.730517	2.768263	2.819388	2.819176	2.818966	2.817173	2.816957	2.814756	2.793999	2.785830	2.787115	2.810600	2.822680	2.822468	2.821262	2.805878	2.798695	2.785352	2.766119	2.753278	2.773965	2.901261	3.336985	3.817793	4.838305	6.478808	8.635096	11.03083
2.380402	2.380223	2.364202	2.357800	2.357623	2.358939	2.430691	2.432996	2.424210	2.436218	2.437778	2.446167	2.462404	2.500182	2.501738	2.518962	2.593151	2.593703	2.601415	2.659718	2.727750	2.730711	2.730506	2.768252	2.780856	2.819165	2.817374	2.817163	2.814956	2.814745	2.793988	2.793780	2.787104	2.795448	2.814608	2.821462	2.814535	2.812335	2.798683	2.769885	2.766692	2.767478	2.791323	2.991136	3.502370	4.078272	5.441270	7.146747	9.297644	12.19305
2.380389	2.380211	2.361021	2.319766	2.319592	2.358927	2.360990	2.419409	2.421710	2.423518	2.436025	2.443918	2.447964	2.495446	2.545568	2.592835	2.593139	2.607933	2.677346	2.760954	2.728663	2.730699	2.768453	2.768240	2.768034	2.767827	2.807146	2.806936	2.806719	2.793807	2.793978	2.793770	2.793562	2.789117	2.804708	2.814735	2.813778	2.812324	2.805216	2.766889	2.766681	2.766472	2.797964	3.062170	3.541834	4.412890	5.807427	8.044688	10.55204	12.75737
2.380376	2.354846	2.340412	2.325974	2.327384	2.362398	2.362222	2.363289	2.380526	2.380348	2.421334	2.442165	2.453222	2.530072	2.578793	2.593072	2.628688	2.637984	2.637782	2.686589	2.728652	2.728449	2.736811	2.736601	2.734745	2.734540	2.755170	2.794485	2.794268	2.789317	2.791346	2.782066	2.781859	2.784877	2.811527	2.814476	2.813767	2.812314	2.808363	2.766878	2.743532	2.743324	2.766254	3.018378	3.476901	4.371098	5.893253	8.080343	10.85447	13.49553
2.355010	2.354834	2.354659	2.352910	2.340045	2.339872	2.361871	2.363278	2.363096	2.380336	2.378576	2.390591	2.451718	2.530060	2.578781	2.594056	2.628676	2.628479	2.633024	2.637574	2.689611	2.728438	2.736800	2.736590	2.734734	2.727563	2.725121	2.744165	2.776824	2.776616	2.765956	2.780065	2.781848	2.784120	2.794138	2.811305	2.814255	2.814045	2.808352	2.715456	2.708782	2.698127	2.743104	2.893892	3.309596	4.213356	5.731532	7.752279	10.65110	13.58189
2.354998	2.354822	2.354647	2.362180	2.362004	2.364274	2.364099	2.363266	2.363085	2.362908	2.378564	2.390581	2.410213	2.521277	2.541961	2.553259	2.591365	2.606993	2.606793	2.630329	2.676910	2.704703	2.736789	2.738160	2.734723	2.726805	2.715903	2.736688	2.736475	2.757692	2.757482	2.722497	2.738714	2.749561	2.783902	2.793918	2.814244	2.814034	2.813816	2.717932	2.711507	2.708565	2.744251	2.834151	3.086608	3.830171	5.047866	7.245978	10.00755	13.22384
2.354985	2.354810	2.354635	2.362168	2.360997	2.368742	2.376485	2.376308	2.369792	2.375563	2.390747	2.399301	2.410203	2.486197	2.516330	2.530686	2.570784	2.591161	2.606782	2.675516	2.687970	2.690259	2.704491	2.734914	2.726997	2.716093	2.708425	2.708222	2.721532	2.708885	2.665809	2.667103	2.712214	2.716232	2.725236	2.793161	2.814234	2.814771	2.814552	2.813596	2.717717	2.717512	2.760165	2.839116	2.932958	3.361048	4.383808	6.002132	8.675902	11.08211
2.326452	2.326279	2.331084	2.361161	2.360986	2.368731	2.376972	2.376795	2.385074	2.384897	2.394220	2.401959	2.410192	2.477118	2.486250	2.524346	2.568285	2.602225	2.624173	2.688159	2.690447	2.690247	2.691041	2.690834	2.711308	2.704633	2.705426	2.705223	2.693067	2.664007	2.663806	2.657696	2.658990	2.667244	2.676253	2.759979	2.814970	2.814760	2.849880	2.897985	2.907977	2.953305	2.979931	3.032680	3.211466	3.729161	4.388161	5.073380	6.779328	8.969136
2.326440	2.331245	2.333811	2.368119	2.376655	2.384400	2.405086	2.402171	2.395268	2.396875	2.402125	2.409863	2.457666	2.464446	2.480407	2.516619	2.557821	2.575033	2.624161	2.685658	2.710924	2.713959	2.690035	2.679872	2.701662	2.689439	2.689237	2.694011	2.693801	2.665985	2.657883	2.511727	2.552101	2.655286	2.695406	2.804767	2.908078	2.996160	3.076475	3.316142	3.565121	3.659369	3.853400	4.067887	4.107021	4.733412	5.076899	5.767885	6.972170	7.870047
2.332153	2.331981	2.339774	2.376820	2.406738	2.417017	2.436748	2.436569	2.436383	2.536850	2.536664	2.508662	2.464624	2.478092	2.525880	2.538761	2.538574	2.557619	2.611207	2.699665	2.712333	2.713874	2.686787	2.686580	2.690581	2.699704	2.691039	2.690836	2.706059	2.693514	2.663427	2.658868	2.700987	2.745128	2.877145	3.031418	3.334796	3.545496	4.021175	4.349420	4.936200	5.101337	5.477590	5.990634	6.414906	6.670640	7.047379	7.585024	8.375195	9.501406
2.332142	2.331969	2.331798	2.399935	2.406728	2.431938	2.436738	2.436559	2.539288	2.539099	2.538913	2.538726	2.515261	2.515067	2.525371	2.536758	2.538563	2.538374	2.557410	2.631563	2.699449	2.681251	2.621941	2.686715	2.710233	2.699327	2.699127	2.708135	2.707926	2.747553	2.809794	2.792907	2.817354	3.033527	3.163308	3.789746	4.451488	4.817905	5.517660	6.068610	6.759375	7.644944	8.395406	9.071886	9.896920	10.58870	11.41138	11.75202	12.36978	12.85894
2.331135	2.330962	2.331787	2.390215	2.390037	2.406540	2.431750	2.539471	2.539276	2.584998	2.554686	2.558229	2.512139	2.510859	2.521997	2.525047	2.536560	2.538363	2.544494	2.552216	2.631355	2.640121	2.652122	2.709680	2.776438	2.778477	2.795453	2.815166	2.891306	2.974299	3.125549	3.256019	3.764649	4.069122	4.659617	5.071091	6.028756	6.751636	7.701958	8.685899	9.928909	10.70234	12.15396	13.43887	14.72750	15.86563	17.33379	18.40586	19.29395	20.56621
2.322908	2.322735	2.323062	2.322884	2.378144	2.388107	2.441191	2.534480	2.585177	2.569301	2.567617	2.558215	2.558023	2.543582	2.539142	2.527878	2.524848	2.524659	2.524463	2.538072	2.547783	2.631147	2.662817	2.749752	2.877649	3.266520	3.284840	3.496420	3.528533	3.765501	4.123630	4.469067	5.116344	5.532969	6.445044	7.504060	8.339951	9.613422	10.60417	12.04438	13.49090	15.47704	17.04021	18.74600	20.87800	23.10442	24.85293	26.25589	28.09736	28.49410
2.310197	2.310025	2.318320	2.318141	2.324304	2.373225	2.387919	2.526500	2.523566	2.567794	2.567604	2.558202	2.543766	2.538821	2.538631	2.538443	2.520852	2.513443	2.513247	2.515800	2.525220	2.530760	2.662807	2.828802	3.179361	3.696087	4.293674	4.973362	5.293430	5.884097	6.191359	6.352734	6.904629	7.932744	8.723604	9.825534	10.89948	11.94403	13.66397	15.53530	17.87667	19.93559	22.83025	25.20066	27.32154	28.65714	29.24944	30.66204	31.06864	32.59721
2.310184	2.310012	2.309842	2.316884	2.317957	2.324121	2.356366	2.380509	2.500645	2.500458	2.524265	2.528061	2.488876	2.492916	2.492730	2.521026	2.519096	2.383713	2.435742	2.438550	2.509273	2.530750	2.686183	2.900789	3.392785	4.164002	4.796932	6.041409	6.898815	7.831034	8.625293	9.099827	9.621555	10.37995	11.43691	12.77675	14.45620	16.09527	17.70307	19.86334	21.80554	24.23125	25.04291	26.70775	27.16799	28.47907	29.56205	30.04558	31.29292	32.60980
2.305440	2.305268	2.305098	2.305915	2.284976	2.317775	2.338937	2.342498	2.369231	2.500444	2.500258	2.485313	2.488863	2.470749	2.457907	2.391275	2.385622	2.378971	2.397768	2.399173	2.401983	2.512562	2.683928	2.843259	3.297906	4.073849	5.158809	6.764097	7.371333	9.892242	11.32664	12.61404	13.16234	13.65454	14.67900	16.36016	18.31411	20.90473	21.71209	21.81660	22.11168	22.35695	23.32911	24.11048	25.64836	26.13089	27.45925	28.51198	29.01542	30.14060
2.305427	2.302018	2.301847	2.247819	2.247652	2.289528	2.338925	2.342487	2.358137	2.369043	2.458576	2.464869	2.466181	2.458078	2.391440	2.391265	2.385611	2.397943	2.397757	2.399162	2.398984	2.440569	2.506038	2.700988	2.978992	3.806650	4.922468	6.443338	8.157417	10.91816	12.41041	14.54249	18.26280	19.07777	19.34958	19.28588	19.21381	19.12730	20.17646	21.15376	21.27892	21.55653	21.86428	21.89320	22.82836	23.31941	24.59895	25.09869	26.02375	26.82070
2.302176	2.248147	2.247981	2.247807	2.247640	2.261014	2.293085	2.342475	2.358125	2.364443	2.374675	2.466351	2.458256	2.458066	2.454719	2.454539	2.418310	2.406150	2.399328	2.399151	2.418598	2.422405	2.450588	2.528246	2.707003	3.124819	3.939754	5.302635	7.001946	9.791076	11.71892	13.85097	15.20232	17.55324	18.46486	18.80561	18.77140	18.43780	17.71108	17.35846	16.92876	16.56765	15.63418	15.63280	15.95430	16.23915	16.70164	17.82095	18.41490	18.83314
2.226123	2.225958	2.247969	2.247795	2.256595	2.257178	2.288341	2.305659	2.338547	2.364432	2.372172	2.395707	2.458244	2.458054	2.457872	2.454527	2.454348	2.411457	2.410437	2.416077	2.422225	2.428622	2.444632	2.479529	2.627074	2.744896	3.163670	3.979771	5.373628	7.034695	9.790178	11.67550	13.80733	15.13581	15.07055	14.86514	14.28990	13.72801	13.17084	12.74464	12.39380	12.39277	12.20212	12.21150	12.51192	12.71688	12.81086	13.40314	13.84144	14.39289
2.212033	2.211869	2.245217	2.247783	2.256584	2.257166	2.258247	2.305647	2.308458	2.345426	2.364247	2.395696	2.458980	2.459537	2.469918	2.469737	2.465047	2.422158	2.433180	2.433004	2.439152	2.458502	2.503275	2.637858	2.678872	2.835492	3.272329	3.585012	4.097489	4.692696	4.995735	5.845323	6.747031	7.452546	7.673245	8.269804	8.993610	9.978718	10.57108	11.53251	12.22493	12.47420	12.45650	12.45542	12.75708	12.77935	12.95076	13.18377	13.63491	14.32232
2.212021	2.211857	2.230701	2.241027	2.251822	2.252405	2.256725	2.318341	2.318163	2.317993	2.354709	2.408507	2.459715	2.463759	2.463578	2.468380	2.468200	2.493626	2.510872	2.504365	2.516886	2.629762	2.871480	2.929054	3.027741	3.393613	3.812682	4.275856	4.558696	5.023213	5.345927	6.287661	7.168681	7.947632	8.251380	8.869843	9.942234	10.94926	12.02116	12.74002	13.01309	13.08824	13.18498	13.28291	13.28187	13.45331	13.64024	14.07280	14.72415	15.36728
2.213504	2.211846	2.212680	2.242475	2.251811	2.252394	2.256715	2.318330	2.318152	2.318232	2.406928	2.422578	2.457212	2.459513	2.463567	2.468369	2.521549	2.549016	2.548821	2.625540	2.878620	3.126809	3.307204	3.594551	4.048300	4.697263	5.166606	5.925210	6.107625	6.886472	7.264515	8.181622	8.640657	9.241884	9.851407	10.89674	11.93464	13.00667	13.95737	14.87633	15.54676	15.79296	15.79179	16.13488	16.09835	16.45984	16.66677	17.22977	17.22837	17.75144
2.211997	2.212831	2.223632	2.242962	2.252547	2.253131	2.256704	2.288594	2.318142	2.401860	2.417760	2.417584	2.455456	2.455765	2.463555	2.556949	2.562243	2.623590	2.674301	2.942848	3.262914	3.717124	4.248016	4.801591	5.553177	6.430195	7.388671	8.465285	9.373478	10.36124	11.58179	12.39906	13.41035	14.37024	15.00038	16.20287	17.53903	18.72738	19.83004	20.50367	20.98677	20.94306	21.46782	21.45758	21.47540	21.42410	21.58757	21.81745	22.03475	22.04389
2.222575	2.222909	2.234707	2.240033	2.243783	2.256359	2.257690	2.288584	2.314394	2.376524	2.401673	2.408602	2.436906	2.455254	2.506260	2.562418	2.623772	2.674496	2.943050	3.480228	4.113506	4.685123	5.578545	6.458883	7.599409	8.969823	10.52742	12.00173	13.75204	15.06017	16.97711	18.29188	20.01200	21.13375	22.58481	24.42589	25.91088	27.30631	29.00157	29.73219	29.67439	30.31322	30.21054	29.87210	29.79951	29.82378	30.19361	30.19128	29.63463	29.62869
2.274833	2.222399	2.228467	2.236019	2.244841	2.257843	2.260670	2.276569	2.369784	2.373347	2.374346	2.390011	2.408412	2.445026	2.508815	2.561462	2.653416	2.923082	3.480467	4.170722	5.172376	6.403190	7.590164	8.857094	10.42380	12.30129	14.28063	16.28989	18.51106	21.19215	23.79932	26.29821	28.94119	30.22385	31.95175	33.50192	34.11544	34.80260	35.29140	36.20872	36.20593	35.95564	35.61622	35.11873	34.70765	34.70397	34.80359	34.80088	34.66610	34.65974
2.274820	2.230306	2.230143	2.236200	2.247998	2.260823	2.265644	2.303470	2.373510	2.376501	2.376329	2.394734	2.407229	2.469434	2.525250	2.600075	2.748771	3.125482	4.096004	5.172738	6.403631	7.672909	9.812861	11.80670	13.43321	15.82997	17.91912	20.35060	23.81468	27.17482	30.18384	31.37451	32.48739	32.82892	34.00417	34.47153	35.50488	35.63979	36.51284	37.45774	37.45483	37.39976	37.21523	36.97126	36.70254	36.62849	36.22885	36.06786	36.04461	36.12836
2.230458	2.230294	2.230131	2.236189	2.236024	2.260813	2.303628	2.325095	2.495530	2.503573	2.482820	2.482642	2.493538	2.559566	2.600252	2.748959	3.046950	3.513871	4.556461	5.710544	7.606197	9.746307	11.70057	14.25502	17.04635	20.01330	22.91047	25.64542	28.25887	28.97483	29.50558	30.14213	31.63996	32.62661	32.92018	33.86436	34.29359	35.29322	35.95107	36.41816	37.31294	37.21782	37.11263	36.98068	36.87984	36.65810	36.49074	36.11345	36.11042	35.95627
2.221473	2.221309	2.227129	2.226955	2.236013	2.260803	2.325255	2.495711	2.524680	2.818357	3.043947	3.086275	3.184155	3.173946	3.159482	3.178449	3.514114	4.482775	5.400161	6.437912	8.656074	11.34139	13.98660	16.88162	19.86375	22.76945	25.80985	26.94470	27.13105	28.04702	28.78154	29.31522	29.90509	31.43935	32.41440	32.66310	33.63937	33.96619	34.59571	35.54609	35.99220	36.76362	36.81800	36.81807	36.42231	36.33757	36.01678	36.01395	35.78247	35.76262
2.206006	2.215314	2.221134	2.222955	2.226779	2.260792	2.398064	2.521124	2.813566	3.189754	3.846654	4.464857	4.591096	4.682518	4.607142	4.660597	4.899060	5.400556	6.396479	7.938495	9.547820	11.80714	14.85405	18.89609	22.35475	25.01908	25.01766	25.60286	26.53816	26.53605	26.69878	26.87167	26.94832	28.06805	29.29546	30.18881	31.19574	31.61045	31.64801	32.91432	33.71597	34.18058	34.73735	35.29327	35.34459	35.34180	35.05088	35.09784	34.67502	34.30084
2.207736	2.207573	2.215138	2.222444	2.226767	2.243333	2.386586	2.524281	3.180749	3.718791	4.403092	5.371491	6.515107	6.870690	7.483987	7.433172	7.359939	7.612155	7.939035	9.433361	11.52224	13.07129	16.11978	19.22416	22.16825	23.36738	24.79425	24.71183	24.60910	23.87020	23.80341	23.91638	24.49851	25.44076	26.56654	26.93180	27.67435	28.94436	29.87240	30.19123	30.82481	31.60744	31.94517	32.08698	33.04342	33.44683	33.51190	32.88117	32.86311	32.92072
2.207722	2.207559	2.207208	2.219002	2.225071	2.232826	2.330609	2.481395	3.151321	3.718774	5.066113	6.278737	7.200668	10.02242	11.06624	11.70109	11.67225	11.47403	11.38132	11.84534	12.95215	15.87493	17.47490	19.72615	21.13869	21.99495	23.18006	23.11220	22.96022	22.36761	22.27967	22.27790	22.63651	23.44429	23.99010	24.55799	25.75010	25.78267	26.57691	26.95564	28.08162	28.30466	28.42001	28.95022	29.29935	29.46765	30.15336	30.50142	30.61877	30.69955
2.103929	2.110755	2.137057	2.137142	2.149066	2.223117	2.245119	2.365474	2.623703	3.523217	4.894321	6.278703	8.925153	10.76700	12.45730	16.27866	19.43514	19.42355	17.89626	16.89851	16.85840	17.39508	18.89939	19.28640	19.66647	21.06659	21.19320	21.18956	21.06892	20.94792	20.57933	20.50431	20.64015	21.69165	21.95931	22.61188	23.24240	23.35591	24.38938	24.68829	25.42293	25.68216	25.93790	26.21844	26.26202	26.29111	27.27154	27.97115	28.29460	28.56976
2.116633	2.118972	2.127796	2.130874	2.150441	2.188019	2.249596	2.365462	2.491714	2.986846	4.064825	5.871282	8.653640	10.74311	13.05692	16.80807	19.51251	20.00896	20.39566	20.28826	19.68509	18.94331	18.92791	18.95013	18.96165	19.27217	19.77859	19.84657	20.39814	20.33590	19.93399	19.36722	19.19116	19.14288	20.06946	20.49486	20.71691	21.49096	22.09036	22.72655	23.75439	23.78270	24.10456	24.61112	24.91193	25.47701	25.51402	25.63113	26.68156	26.77398
2.119116	2.118962	2.131028	2.134106	2.150432	2.183522	2.317910	2.358891	2.488709	2.608619	3.228709	4.413754	6.234674	9.262325	12.91443	16.80791	19.51231	20.09027	20.53858	20.43903	20.01449	19.24820	18.98417	18.96293	18.62312	18.68078	18.91921	19.31174	19.44300	19.35507	19.04265	18.86951	18.47585	18.47120	18.44863	19.00768	19.04680	20.10340	20.54543	21.26567	21.32585	22.34053	23.19571	23.30914	23.83747	24.09384	24.14005	24.99384	25.04352	25.48209
2.081098	2.091171	2.119012	2.134845	2.145772	2.242917	2.355886	2.409526	2.463145	2.595886	2.703609	3.520539	4.760348	7.024443	10.10075	13.83252	17.05541	19.99418	20.39017	20.38834	20.28879	19.71281	19.25165	19.05529	18.79701	18.79554	18.83557	18.98306	19.11898	19.19102	19.11366	18.92283	18.54809	18.50537	18.14252	17.86007	18.16560	18.87503	19.34835	19.79459	20.31095	20.93487	21.49715	22.07823	22.28880	22.78222	23.34692	23.61245	24.26717	24.33926
2.091313	2.091162	2.117756	2.145918	2.209584	2.242907	2.355874	2.396851	2.409324	2.462949	2.503908	2.791992	3.657886	5.025681	7.409798	10.74316	14.28768	17.83155	20.22271	20.38421	20.34923	20.25410	19.78089	19.71043	19.34339	18.99417	19.00203	19.08076	19.16568	19.23405	19.20284	19.08584	19.00096	18.67278	18.66824	18.32864	18.33385	18.64454	19.31754	19.47727	19.87093	20.36539	21.04454	21.56816	21.99540	22.12946	22.79472	22.88591	23.39046	23.87896
2.222742	2.222580	2.222420	2.203250	2.209075	2.271149	2.286814	2.355689	2.355506	2.355334	2.374151	2.478398	2.791764	3.625146	5.127271	7.590605	10.80923	14.66005	18.11443	20.18485	20.32863	20.28900	20.34024	19.77313	19.48368	19.28611	19.21804	19.22971	19.31000	19.45526	19.42208	19.27242	19.19309	19.04558	18.81557	18.81853	18.82517	19.38848	19.41224	19.70211	20.22277	20.89181	21.21501	21.74353	22.11867	22.22033	22.92612	23.01290	23.48291	24.06684
2.208263	2.208102	2.210187	2.191017	2.220415	2.245409	2.264241	2.286636	2.343427	2.346421	2.349416	2.364069	2.471467	2.776558	3.596411	5.070476	7.486214	10.61878	14.47282	17.91615	19.91932	20.28879	20.22065	19.95621	19.50804	19.34141	19.36024	19.45439	19.54930	19.67757	19.78468	19.75099	19.48233	19.42618	19.42468	19.42316	19.56579	20.00803	20.16190	20.26369	21.04825	21.21646	21.80090	22.29845	22.41264	23.18848	23.27771	23.59984	24.16892	24.62457
2.208250	2.208089	2.165843	2.170424	2.220403	2.245397	2.264229	2.256581	2.272229	2.319547	2.322543	2.328282	2.347172	2.424067	2.728127	3.449032	4.821770	6.780733	10.06240	13.53174	17.02636	19.03181	19.95768	19.71954	19.34272	19.37236	19.45572	19.55074	19.57688	20.23726	20.23572	20.38765	20.29524	20.03246	19.93834	20.01052	20.02174	20.16340	20.66804	21.04968	21.67140	22.02615	22.54084	23.41078	23.51925	24.37647	24.56588	24.87865	24.91512	25.41546
2.152891	2.152236	2.123584	2.174644	2.193482	2.220233	2.240984	2.256569	2.256392	2.251496	2.251333	2.251170	2.248918	2.257972	2.437095	2.666180	3.230090	4.328968	6.272458	9.199995	12.22138	15.49479	17.81371	18.74281	19.08969	19.37182	19.50024	19.58077	20.25017	20.25060	21.07300	21.44001	21.57121	21.54731	21.16421	20.99978	20.71345	20.70817	21.05111	21.61731	21.98075	22.53083	23.41254	24.07902	24.50130	25.57744	26.10035	26.25196	26.52753	26.52712
2.152381	2.152225	2.152071	2.174134	2.193471	2.220222	2.251716	2.255052	2.256380	2.251975	2.246574	2.235338	2.225178	2.235482	2.294371	2.568834	2.766755	3.312410	4.465295	6.486214	8.616711	11.17531	14.02619	16.52762	18.26524	19.26513	19.56540	19.99056	20.46412	21.10096	21.63762	22.26361	22.82790	23.28617	23.24707	22.61609	22.49353	21.66350	21.67060	21.98225	22.61880	22.95049	24.08083	24.49371	25.67821	26.33483	27.32904	27.97771	27.97541	27.89186
2.149126	2.148970	2.158392	2.183802	2.205624	2.220210	2.254869	2.251797	2.252127	2.246723	2.235487	2.221088	2.225167	2.235471	2.294363	2.435806	2.849324	3.428406	4.610966	6.104431	7.603024	9.460920	11.44733	14.21680	16.72496	18.43563	19.67209	20.47152	21.12510	21.72064	22.33660	23.00293	23.65453	24.13001	24.12820	24.19144	24.12669	23.51425	23.12106	22.95381	22.95207	24.08247	24.50214	25.36368	26.33663	27.58949	28.35620	29.37082	29.94977	30.44243
2.144364	2.148958	2.155137	2.183541	2.183632	2.202212	2.250366	2.252290	2.244380	2.241720	2.216246	2.221076	2.220914	2.230057	2.333640	2.484897	3.007280	3.768769	4.967741	6.326604	7.826815	9.602644	11.60451	14.43904	16.94126	18.58656	20.55422	21.21682	21.81717	22.10990	23.13055	23.71540	24.60293	25.02404	25.43064	26.11069	26.28782	26.21220	25.51404	25.38284	25.15202	25.15012	25.38266	26.43575	27.75359	28.38450	29.72959	30.99828	31.75320	32.81883
2.062017	2.115699	2.148793	2.180285	2.188119	2.188213	2.191799	2.250190	2.238038	2.219557	2.205754	2.199606	2.201026	2.230045	2.333632	2.486475	3.296889	4.206722	5.472508	7.342946	9.164851	11.09157	13.69019	15.88903	18.62722	20.84087	21.69528	22.13477	22.33438	23.38505	23.91437	25.03732	25.93480	26.22289	27.29752	27.83486	28.17548	28.68315	28.63080	28.36532	27.55093	27.54886	27.62708	28.41947	28.97995	30.24463	31.56086	33.14133	34.03382	34.97796
2.061508	2.066367	2.110546	2.180273	2.184863	2.187952	2.188045	2.188635	2.185969	2.176827	2.215722	2.205581	2.205420	2.222214	2.261562	2.570281	3.368246	4.364231	5.961258	8.237353	10.54442	12.70281	15.59969	18.41718	21.06188	22.41263	22.95768	23.65689	24.28723	25.48019	25.77851	26.84796	27.54421	28.19496	29.01901	30.20309	30.31710	30.68476	31.43804	31.52373	31.44285	31.02517	30.88313	30.99023	31.16989	32.35625	33.57941	34.39505	35.55924	36.88984
2.048271	2.048123	2.056227	2.057066	2.099895	2.175711	2.179049	2.178891	2.145494	2.165242	2.165087	2.183084	2.182926	2.193735	2.259972	2.602216	3.368992	4.738471	6.268123	8.941334	11.37039	14.45682	18.16890	21.21214	22.73991	23.95693	24.93040	26.47113	26.78114	28.04854	28.33706	29.48668	29.97322	30.65161	31.04776	31.74797	32.72447	33.83792	34.67721	34.59004	34.55395	34.41080	33.74701	33.76675	34.16153	35.42944	36.09312	37.23659	38.36331	38.78064
2.048260	2.046864	2.046719	2.047558	2.093309	2.094742	2.175543	2.174132	2.167633	2.165230	2.165075	2.164921	2.171751	2.201959	2.315616	2.786614	3.514164	4.873487	6.771849	9.014564	12.33218	15.72978	19.45694	22.64223	24.38655	26.18892	27.72013	28.40842	29.25724	30.23047	30.99140	32.25052	33.22849	33.85878	33.92823	34.31744	35.12266	35.65818	36.22715	37.50801	37.44134	37.43855	37.45803	37.09445	37.09290	37.09423	37.64797	39.12779	39.61703	40.25298
2.047001	2.046853	2.046708	2.047547	2.047399	2.093148	2.170784	2.171125	2.165375	2.144652	2.144499	2.169982	2.176814	2.282564	2.468139	2.987658	3.929060	5.458177	7.454346	9.969988	13.72244	16.80418	21.00110	24.41746	26.48703	28.93835	29.94864	30.75244	32.12748	32.80218	33.70357	34.94880	35.62191	36.70948	36.76616	36.97279	37.43925	37.43650	37.98941	38.79451	39.04196	39.03828	38.75200	38.25292	38.29684	39.03640	39.16514	39.48792	40.19762	40.94511
2.078911	2.059763	2.059361	2.047537	2.047389	2.093137	2.132549	2.137886	2.086257	2.144641	2.159465	2.165555	2.224727	2.430353	2.724204	3.287969	4.342108	6.002155	8.367631	11.20565	14.49859	18.36683	22.56477	26.48880	28.94031	31.00414	32.43034	34.15350	34.56651	34.86666	35.75363	36.53130	37.24599	38.35618	39.12020	39.11728	39.09772	39.45559	39.45236	39.32515	39.39309	39.50988	39.50695	39.50371	39.27412	39.32478	39.42365	40.15097	40.57645	40.79532
2.078899	2.078748	2.084092	2.083929	2.052126	2.051981	2.112710	2.113307	2.149939	2.154530	2.159455	2.186513	2.343739	2.446329	3.029543	3.642966	4.911276	6.752222	9.331304	12.14663	15.69751	19.51934	23.99802	28.22966	30.96151	32.37615	34.15101	35.04401	35.78863	36.52835	36.82998	37.12492	38.26228	39.01670	39.08786	39.55766	39.63507	39.54053	39.22356	39.22064	39.18640	39.18345	39.24950	39.02967	39.02677	39.02059	39.01767	39.01477	39.74171	40.15763
2.098860	2.085227	2.085664	2.085501	2.059605	2.065452	2.120689	2.124780	2.127780	2.129209	2.177085	2.213393	2.372110	2.550019	3.396718	4.474065	5.752964	7.877327	10.51108	13.66005	17.00061	21.11730	25.53243	29.15881	32.09427	34.00682	34.94201	35.72127	36.59476	36.71571	37.26614	37.80862	38.10205	38.09892	38.75125	38.82238	39.21814	39.21522	39.11007	38.64114	37.82218	37.41349	37.39339	37.41936	37.74897	37.74617	38.37603	38.28049	38.10198	38.50351
2.135261	2.135107	2.134957	2.141781	2.141628	2.127070	2.120678	2.123690	2.127770	2.151918	2.180322	2.316509	2.465073	3.014939	3.634070	4.752094	6.739673	9.029875	11.94262	15.12630	18.52562	22.46448	26.60625	29.81052	32.21796	33.83979	34.86190	35.60678	36.32488	36.48775	36.84747	37.00256	37.54500	37.54189	37.55553	37.79845	37.79564	37.44632	36.85626	36.79110	36.63587	36.40208	36.44460	36.61014	36.62815	36.62544	36.43699	36.25893	36.21020	35.92807
2.135249	2.135096	2.134945	2.148101	2.147947	2.185609	2.179213	2.167980	2.129342	2.155156	2.294691	2.523515	2.693463	3.293669	4.275549	5.519771	7.223696	10.18286	12.88156	16.41821	20.47092	24.45332	28.12531	30.30269	32.13306	33.55892	34.18888	34.79662	35.54120	36.29361	36.22746	36.01992	36.01726	36.01429	36.01036	36.00766	35.94561	35.94295	35.81242	35.76696	35.75623	35.75683	35.84180	35.88408	35.93349	35.96415	36.07320	35.90933	35.76612	35.71383
2.077677	2.121850	2.121700	2.141099	2.146189	2.179355	2.175955	2.172552	2.178874	2.265877	2.484980	2.619312	3.092485	3.817425	4.983780	6.559972	8.460155	11.31872	14.51165	17.78935	21.60076	26.26030	28.97775	30.30246	31.64791	32.68261	33.63139	34.25353	34.79278	35.35520	35.35256	35.37359	35.37098	35.36806	35.36546	35.36156	35.42825	35.36625	35.64680	35.64417	35.62384	35.60543	35.60280	35.66834	35.72561	35.93085	36.07297	35.99501	35.83511	35.76321
2.077666	2.077517	2.105860	2.105695	2.127698	2.167107	2.165455	2.178461	2.203599	2.305166	2.484972	2.851803	3.401622	4.587221	5.701843	7.649655	9.687636	12.48595	15.40745	19.21214	23.18962	26.84732	29.14761	30.34960	31.38217	32.23937	33.54507	34.25328	34.70139	34.98716	35.37555	35.39658	35.39397	35.45425	35.45164	35.37773	35.44443	35.45041	35.64749	35.74879	35.64259	35.56739	35.63326	35.69022	35.41248	35.67566	36.09991	36.16964	35.99180	35.83221
1.964535	1.977380	2.012061	2.011904	2.014924	2.078586	2.117491	2.117336	2.148804	2.197096	2.398557	2.849553	3.702098	5.135934	6.883317	8.943637	11.20093	14.53733	17.35305	20.89443	25.12787	27.72746	29.29285	30.85799	31.50101	32.77005	33.63129	34.08611	34.72465	35.16425	35.38464	35.45609	35.52256	35.55224	35.54963	35.62107	35.57877	35.67065	35.82018	35.83448	35.84020	35.78401	35.76066	35.75772	35.76246	35.77501	36.11990	36.18964	36.20083	36.17644
1.964523	1.964381	1.977230	2.011892	1.982525	1.955152	1.954513	1.955953	1.948805	1.960401	2.103360	2.585342	3.580229	5.048781	7.220110	10.86292	14.00591	16.92626	20.32662	23.77019	27.28291	29.34560	30.53293	31.51041	32.77224	33.10720	33.94645	34.36488	35.40773	35.50009	35.67868	35.65889	35.95603	35.93942	35.99665	36.02574	36.53183	36.52915	36.40525	36.41219	36.52062	36.51791	36.51524	36.46877	36.21270	36.23457	36.47433	36.47369	37.01825	37.20434
1.964511	1.964370	1.964231	1.961079	1.947699	1.926658	1.926022	1.921136	1.920984	1.925590	2.006872	2.184625	2.896052	4.663915	6.921543	10.74560	14.29233	18.79124	23.58937	27.48183	29.61975	30.74710	31.77110	32.86819	33.25504	34.00582	34.37754	35.62287	35.60634	35.95990	36.71204	36.76499	36.69614	36.47423	36.47157	36.67911	36.99287	37.19800	37.19494	37.21674	37.21402	37.21127	37.29264	37.28958	37.28685	37.29930	37.73402	37.72646	37.72336	37.93299
1.967997	1.967855	1.964219	1.958569	1.932779	1.930143	1.927758	1.925870	1.920971	1.862310	1.940438	2.088153	2.760059	4.166559	6.272913	9.437849	14.16212	18.80657	23.90335	27.71776	30.98807	32.18486	33.30360	34.02389	35.13384	35.13964	35.88644	36.45594	37.22688	37.43672	37.43395	38.08146	38.16945	38.14701	38.11266	38.01327	37.44811	37.44412	37.73551	37.76057	37.80347	37.78526	37.82518	38.31946	38.38568	38.40284	38.42605	38.51608	38.61993	38.61711
1.988971	1.969093	1.968954	1.964053	1.941010	1.937126	1.932992	1.928606	1.862433	1.885032	1.941518	2.119875	2.781718	3.864562	5.684773	8.609456	12.68174	17.92569	22.94889	28.00144	31.54065	33.55693	35.10534	36.76072	37.02509	36.88937	37.17693	37.58174	37.57490	37.92673	38.08396	38.17196	38.43890	38.48960	38.44331	38.65298	38.57786	38.56797	38.53827	38.22685	38.22406	38.55552	38.66763	38.67785	39.02866	39.13313	39.17499	39.47897	39.51445	39.38617
2.138823	2.137922	2.135024	1.997021	1.958488	1.958351	1.958214	1.953328	1.896232	1.930573	1.999871	2.233008	2.858167	4.026698	5.869278	8.870955	12.47084	16.54679	21.66960	26.61031	31.81056	35.10768	36.90833	38.24170	39.21400	39.06527	39.17353	39.09452	38.90158	38.89873	38.69869	38.77198	38.77607	38.85178	39.17804	39.13166	39.41468	39.68265	39.67154	39.65604	39.06433	39.06144	39.32304	39.42287	39.47411	39.50827	39.52230	39.88407	40.75714	40.64849
2.173634	2.160818	2.160667	2.158916	2.011611	1.994070	1.992683	1.992543	1.988394	2.000002	2.215922	2.421163	3.048589	4.540919	6.279621	9.199905	12.70124	16.75299	21.92171	26.72909	32.36872	36.60325	38.27512	39.50336	40.24897	40.58562	40.30752	40.12503	39.01063	38.97167	38.90029	38.97306	39.59490	39.70676	39.81570	39.79380	40.61447	40.28865	40.13731	40.00179	39.88293	39.66488	39.66198	39.86964	39.89177	39.93728	40.07439	40.69299	41.02160	41.37032
2.187284	2.179215	2.174815	2.217370	2.217211	2.187913	2.187760	2.127494	2.120019	2.204075	2.386593	2.839740	3.736883	5.163520	7.181167	9.987782	13.87161	18.40689	23.06343	28.48607	33.59722	37.80849	39.46833	40.27234	41.56974	41.47435	41.03540	40.43668	39.99345	39.18530	39.22058	39.28726	39.41420	39.66854	39.79646	40.64851	40.59977	40.54977	40.28503	40.16368	40.04639	40.09122	40.13913	39.95168	39.94878	40.44690	40.69569	41.19574	41.32787	41.74487
2.187272	2.187117	2.217531	2.217357	2.219698	2.311304	2.311142	2.343211	2.360271	2.491178	2.728734	3.204742	4.591273	6.107468	8.368609	11.64617	15.33410	19.73029	24.89016	30.38302	35.47134	38.77008	40.17363	41.57243	41.72459	42.31266	41.30177	40.83980	40.39812	39.92620	39.17880	39.21741	39.26798	39.46289	39.95808	40.60244	41.10047	41.04208	40.86390	40.45184	40.50478	40.53593	41.10219	41.09880	41.76939	41.81215	41.54839	41.48947	41.77015	41.74460
2.236325	2.235166	2.220768	2.219845	2.219687	2.311291	2.311378	2.347449	2.363261	2.644045	2.977233	3.844887	5.374753	6.998953	10.01080	13.29597	17.03033	21.69783	26.31252	32.12830	36.87651	39.61472	40.73518	41.51709	42.04097	42.09573	41.78563	41.10715	40.55061	40.00086	39.41385	39.10532	39.10499	39.35789	39.72358	40.37425	40.70200	40.79350	40.83740	40.86061	40.55093	40.92104	41.01593	41.54551	41.81491	42.08096	42.07785	41.84717	41.79668	41.76683
2.256887	2.236153	2.220756	2.220583	2.219675	2.270145	2.331609	2.363433	2.516044	2.745462	3.341146	4.325818	5.974517	8.547381	11.37225	14.72091	19.32232	23.80334	29.51266	34.34359	37.78494	39.32424	40.49672	41.32347	41.50331	41.78834	41.49601	41.19187	40.42215	39.95120	39.37836	39.06985	39.06902	39.18391	39.67876	39.87659	40.27208	40.59981	40.64045	40.40437	40.49525	40.57816	40.99490	41.45922	42.04276	42.22466	42.38203	42.37894	42.15633	41.79335
2.262207	2.239891	2.225494	2.221821	2.272291	2.290628	2.305216	2.414979	2.580770	3.099278	3.590898	5.034261	6.945946	9.113661	12.67080	16.78337	20.89500	25.98457	31.75746	35.89603	37.61461	39.15496	39.88160	40.39842	41.14579	41.14599	41.08883	40.35632	39.88498	39.46293	38.95274	38.90105	39.03785	39.15653	39.65137	39.66418	39.77825	39.77534	39.87391	39.91778	40.00946	40.38826	40.64030	41.41428	42.07163	42.29466	42.52922	42.52613	42.15795	42.15173
2.400550	2.269033	2.265626	2.277189	2.279527	2.292867	2.328617	2.536218	2.742217	3.457666	4.398100	5.819270	7.859615	10.46988	14.09269	17.81377	22.16283	27.63358	32.62087	35.87750	37.59227	38.33094	39.15172	39.84686	39.92707	39.85655	39.82251	39.43661	39.43336	38.78083	38.66295	38.51481	38.84122	38.99517	39.42065	39.49008	39.51653	39.59979	39.73504	39.76047	39.80436	39.93715	40.55830	41.20370	41.52487	42.13298	42.44768	42.45723	42.45371	42.15432
2.404535	2.404364	2.287105	2.286927	2.293014	2.328767	2.528137	2.734838	2.976699	3.907328	5.005987	6.752886	9.241885	12.19685	15.58594	20.15882	24.18904	29.39816	33.51970	35.84507	36.67831	37.68261	38.46618	38.90125	39.01260	39.17374	39.13975	38.79174	38.69510	38.66549	38.28728	38.26703	38.46437	38.73696	38.81964	39.35914	39.42862	39.49594	39.59618	39.65940	39.67447	39.90343	40.08759	40.53969	41.17483	41.50685	42.12627	42.35703	42.35350	42.34435
2.410022	2.409851	2.370547	2.379612	2.483955	2.547284	2.735022	2.976919	3.690930	4.720091	6.326396	8.276643	10.69615	13.96587	17.58857	22.08689	26.28733	31.33381	34.17545	35.94523	36.63651	37.52042	38.04998	38.60526	38.69702	38.79504	38.71706	38.69796	38.65437	38.29461	38.28393	38.29403	38.45145	38.67696	38.67414	38.74060	38.81495	39.10113	39.18798	39.56452	39.56165	39.54531	39.86555	39.87387	40.49824	41.04509	41.08557	41.60489	41.77402	42.25703
2.472147	2.416587	2.425421	2.468617	2.653442	2.751018	3.072026	3.722204	4.754665	6.078923	8.017872	10.40884	13.32237	16.07197	20.05118	24.11580	28.94382	33.23401	34.81240	35.96542	36.63956	37.47859	37.96666	38.43168	38.60212	38.68675	38.73669	38.69764	38.69344	38.59924	38.36551	38.35487	38.48783	38.61173	38.65368	38.67258	38.74694	38.82372	39.14286	39.45108	39.42189	39.42539	39.41670	39.41342	39.87066	40.49119	40.54156	40.96003	41.53670	41.55139
2.480384	2.454890	2.457721	2.632613	2.739695	3.023471	3.722460	4.755017	6.061947	7.817132	10.56308	13.48244	16.17903	20.10558	24.25402	28.43341	32.83464	34.83545	35.96772	36.63157	37.21540	37.41829	37.98935	38.36503	38.49110	38.55162	38.73635	38.74356	38.74037	38.61309	38.39126	38.39176	38.56066	38.66582	38.66883	38.74009	38.74664	38.82342	38.96624	39.39790	39.44791	39.44230	39.41641	39.37492	39.71761	39.85886	40.27393	40.28189	40.28030	40.73038
2.455051	2.457878	2.517114	2.714622	3.004164	3.518687	4.234456	5.827701	7.817669	10.53730	13.48333	16.52040	20.45055	24.36062	28.56104	32.92710	35.83503	37.03096	37.25545	37.26135	37.43738	37.99182	37.98902	38.07396	38.07119	38.17239	38.51611	38.71015	38.61557	38.42371	38.42088	38.41809	38.47687	38.69258	38.76244	38.74383	38.74634	38.92511	39.05411	39.39760	39.47503	39.50648	39.46491	39.44795	39.44509	39.45892	39.52004	39.78580	40.21507	40.25988
2.474795	2.488448	2.572871	2.886036	3.362062	3.972268	5.519412	7.261428	9.703522	12.80498	16.52148	20.53723	24.51227	28.69657	33.35429	35.90464	37.36251	37.91804	38.17511	38.12299	38.23987	38.19178	38.11322	38.11007	38.07085	38.07119	38.08734	38.22742	38.37252	38.40466	38.42056	38.41778	38.47656	38.78291	38.78010	38.76150	38.85867	39.08258	39.08848	39.41730	39.54351	39.54469	39.49450	39.46133	39.44479	39.23582	39.30151	39.42924	39.75239	40.01984
2.555340	2.575420	2.768468	3.054336	3.842275	4.765801	6.720212	9.170783	11.99097	15.32101	19.71598	23.60634	28.64309	33.43519	36.36820	37.64474	38.21140	38.43341	38.43026	38.49364	38.37361	38.25904	38.20426	38.13505	38.10849	38.06771	38.06810	38.10577	38.15477	38.26885	38.42025	38.46202	38.56260	38.77450	38.77979	38.76120	38.85837	39.03505	39.07904	39.34963	39.43744	39.53652	39.51772	39.46103	39.22876	39.23554	39.23417	39.23133	39.35862	39.70494
2.668948	2.704779	2.874426	3.340624	4.285351	5.969450	8.091294	11.08181	14.28983	18.38971	22.29980	26.88299	31.68594	36.37055	38.68187	38.75163	38.56905	38.48582	38.49609	38.52642	38.40638	38.37051	38.27690	38.27375	38.22055	38.20407	37.94446	37.94168	38.08508	38.18315	38.28649	38.51468	38.56665	38.77532	38.77139	38.75280	38.75810	39.03476	39.07039	39.34554	39.35655	39.39123	39.33498	39.29272	39.21278	39.21374	39.23237	39.22954	38.93781	38.93499
2.704957	2.753297	3.078919	3.939420	5.121832	6.775631	9.478406	13.24155	16.83632	21.01409	25.71892	30.79786	36.30804	38.64916	38.99807	38.96968	38.68773	38.50512	38.50195	38.48668	38.84962	38.80276	38.79991	38.77621	38.47397	38.25843	38.37466	38.26612	38.26299	38.33068	38.60580	38.66761	38.81445	38.77703	38.77221	38.71255	38.77608	38.85829	38.99830	39.18123	39.17839	39.17855	39.20562	39.15097	39.10131	39.08590	39.08302	38.40062	38.33328	38.84507
2.753479	2.799570	3.300829	4.041746	5.765989	7.982131	10.81853	14.57723	18.66528	23.26073	28.15143	33.50146	38.49123	39.22787	39.22499	38.96404	38.80398	38.42266	38.35011	38.36023	38.59137	38.60770	38.60486	38.66226	38.78884	38.82701	39.16860	39.20016	38.93384	38.97458	39.07098	39.06817	39.21360	39.30253	38.99552	38.80219	38.83751	38.92916	38.92591	38.86171	38.63889	38.84538	38.84886	38.83119	38.69350	38.44998	38.36363	38.27748	38.25986	38.31455
2.886781	3.027499	3.559324	4.502485	6.589513	8.747948	12.07298	16.14230	20.41124	25.09073	30.41523	36.28587	38.66303	38.67403	38.92851	38.78059	38.41981	38.32228	38.26188	38.19302	38.24084	38.44946	38.48761	38.56240	38.61100	38.67400	38.82388	38.91017	38.94140	39.07352	39.18566	39.65040	39.59110	39.54679	39.36841	39.04155	39.02141	38.92886	38.86421	38.57336	38.57058	38.62127	38.63107	38.58228	38.47880	38.40565	38.40284	38.26278	38.18251	38.17975
3.027702	3.171912	3.873912	5.170990	7.255240	10.00050	13.32102	17.82340	21.97450	27.05372	32.22479	36.41083	37.62173	38.24303	38.27391	37.85604	37.85331	37.60140	37.52094	37.46101	37.39217	37.54412	37.58011	37.57954	37.02228	37.08996	37.16478	38.13940	38.74301	39.06917	39.32397	39.59364	40.05540	40.01104	39.70979	39.33255	39.07781	38.99210	38.63939	38.63031	38.08961	38.06810	38.04993	38.17960	38.46358	38.46080	38.35260	38.24086	38.18805	38.10509
3.218007	3.339201	4.356257	6.000119	8.520800	11.29294	15.21045	19.29905	23.41335	28.01073	33.11121	36.41024	37.04944	37.32466	37.37106	37.42257	37.05246	36.98668	37.00441	37.30919	37.25100	36.90202	36.67647	36.59278	36.62121	36.41836	36.82886	37.26002	37.49374	38.22008	39.05790	39.30869	39.55833	39.82601	39.70997	39.12765	39.01790	38.88411	38.70141	38.17765	38.13693	38.09795	38.09522	38.23502	38.30870	38.54509	38.56481	38.37958	38.24003	38.12659
3.339425	3.542904	4.732848	6.707068	9.183325	12.55567	16.68346	20.73365	25.64429	30.23494	35.11864	36.83883	36.88097	36.95366	37.00442	37.07399	37.07134	37.06864	37.07348	37.11498	37.34103	37.37983	37.17379	36.81090	36.70077	36.61976	36.61714	36.82588	37.24722	37.71919	38.21700	39.01910	39.17860	39.19935	39.19654	38.90555	38.93800	38.81627	38.36190	38.35917	38.33492	38.43940	38.43665	38.31117	38.54758	38.57050	38.62516	38.61925	38.39951	38.23701
3.609593	3.880436	5.166073	7.137524	10.07857	13.88129	18.41511	22.75944	27.40097	32.87306	36.75341	37.07103	37.13850	37.16029	37.17558	37.23474	37.23997	37.23727	37.28626	37.48602	37.57889	37.57621	37.42241	37.37375	37.31790	36.97963	36.75076	36.91037	37.09117	37.48945	37.68448	38.33775	38.95649	38.95653	38.79314	38.82154	38.83471	38.64660	38.41506	38.41234	38.69919	39.48697	39.35653	38.99567	38.59799	38.61269	38.66737	38.68258	38.92943	38.90133
3.917087	4.284688	6.121264	8.176945	11.17683	15.24368	19.82579	24.75671	29.45998	35.20681	37.39983	37.64799	37.64527	37.58226	37.27633	37.28157	37.47545	37.45576	38.14483	38.13123	38.28695	38.25053	38.23129	38.45771	38.29464	38.23175	37.63844	37.19995	37.19689	37.25570	37.31599	37.52448	38.28888	38.34039	38.31260	38.59788	38.59740	38.69849	38.69655	39.29504	39.56451	39.99419	39.90549	39.44553	38.99260	38.82620	38.86137	38.89556	38.91119	38.89576
4.305544	4.920916	6.976907	9.348906	12.83846	17.10461	21.82553	26.72351	31.96629	37.63804	38.94022	39.16048	39.00779	38.88210	38.86258	38.85981	38.85704	38.91393	39.05577	39.04210	39.03116	38.96167	38.90238	38.69220	38.40778	38.25988	37.98434	37.58244	37.25805	37.14073	37.07825	36.94173	36.98746	37.76107	38.14649	38.38323	38.59029	38.58754	39.29629	39.46977	39.94487	39.95212	39.90521	39.69226	39.39507	38.82593	38.82311	38.82870	38.86546	38.85193
4.921249	5.851261	7.763677	10.46967	14.01707	18.27569	22.98611	28.00848	34.04285	38.94264	39.62612	39.97488	39.74363	39.01488	38.95213	38.94147	38.93870	38.91359	38.95043	39.02175	39.01892	39.16518	38.95249	38.90150	38.68911	38.24710	38.02050	37.83227	37.41527	37.22114	36.94407	36.59179	36.61198	36.92437	37.78138	37.91199	38.38022	38.54750	39.11161	39.31499	39.72631	39.72343	39.71630	39.60434	39.09901	38.82565	38.47992	38.48555	38.55750	38.55602
5.866693	6.774944	8.978419	11.95605	15.94506	19.78193	24.43040	29.95166	36.07034	39.11631	39.59081	39.94133	39.88523	39.68798	39.01171	38.94902	38.93837	38.93378	38.91006	38.97255	39.01859	39.01354	38.99143	38.95514	38.86570	38.40913	38.29296	38.01744	37.53428	37.30833	36.98030	36.64064	36.65652	36.71781	36.97338	37.17806	37.72222	38.09750	38.49411	39.10854	39.13565	39.13890	39.23801	39.18433	38.82814	38.59256	38.47966	38.40789	38.07576	38.08721
6.775404	7.547158	10.35620	14.03986	17.53951	22.28686	26.95583	32.39267	36.73811	38.11273	38.84357	39.37427	39.62348	39.30239	38.92737	38.94868	38.93803	38.93522	38.93025	39.00313	39.01038	39.00533	38.95801	38.95481	38.89217	38.88936	38.43852	38.28989	38.01905	37.45586	37.12627	36.86973	36.70184	36.71080	36.76685	37.07545	37.13292	37.80426	38.06010	38.13925	38.13654	38.17736	38.39903	38.44302	38.67253	38.48217	38.41035	37.77493	37.84255	38.04650
7.700260	8.904401	12.21525	16.26027	20.08661	24.53119	29.38110	35.27202	37.76488	38.11237	38.51350	38.50266	38.49987	38.59133	38.58853	38.60150	38.93770	38.93312	38.90939	38.87572	39.01005	39.00500	38.99078	38.95448	38.95172	38.88904	38.84625	38.40300	38.28337	37.97425	37.39863	37.09471	36.83383	36.70026	36.76657	37.07036	37.09616	37.35353	37.81299	37.98500	37.90911	37.91118	38.14627	38.15583	38.15312	38.05604	37.86980	37.51397	37.70816	37.79987
9.291837	10.62122	14.18775	17.78263	22.76632	27.34242	32.57602	37.54516	38.43348	38.95603	38.95098	38.50230	38.45745	38.45428	38.24407	38.21804	38.29731	38.33458	38.42848	38.65771	38.82672	38.99327	38.99046	38.93414	38.83400	38.83120	38.71898	38.36114	38.27445	38.23854	37.87711	37.34323	37.09178	36.83046	36.89066	36.94729	37.07228	37.11918	37.33647	37.58732	37.58466	37.48738	37.50373	36.87921	36.88649	37.08106	37.21439	37.26826	37.57269	37.90882
11.20196	12.40073	15.87890	20.10665	24.92977	29.65133	35.97485	38.42892	39.29136	39.28852	39.18880	38.94202	38.45709	38.34741	38.19480	38.19209	38.22561	38.17951	38.17635	38.20075	38.29083	38.33171	38.32893	38.22178	38.22033	38.23683	38.21207	38.20931	38.20616	37.93908	37.76950	37.37394	36.97182	36.83397	36.89140	36.94239	36.95625	36.95365	36.95057	36.63951	36.61489	36.78546	36.84899	36.85581	36.88843	36.97324	37.18533	37.25231	37.44506	37.93712
12.91545	14.31168	18.15337	22.65053	27.37303	33.24294	37.80407	38.99209	39.26970	39.28586	39.18843	39.08747	38.89676	38.44064	38.24337	38.19174	38.18269	38.13660	37.83393	37.78586	37.78313	37.78045	37.77683	37.77371	37.62931	37.68007	37.38299	37.38030	37.41043	37.40778	37.37620	36.79676	36.12484	36.03051	35.81899	35.72282	36.16253	36.17849	36.36434	36.36178	36.45526	36.45797	36.48379	36.64437	36.72517	36.89222	36.98000	37.18250	37.42356	37.90211
15.40964	16.96609	21.12717	25.41866	30.33588	35.22155	38.64600	38.99171	39.26931	39.28548	39.22482	39.12740	39.01024	38.94236	38.58319	38.25400	38.18869	37.88133	37.80569	37.80834	37.80561	37.75018	37.58200	37.54341	37.25400	37.28148	37.33612	36.85703	36.89557	36.89297	36.47723	36.16817	36.06327	35.85662	35.83605	35.91609	36.21219	36.20965	36.39550	36.45757	36.46033	36.54160	36.70267	36.72750	36.85707	36.90614	37.05135	37.35777	37.87742	38.18610
17.85197	19.52871	23.54203	28.66950	33.69647	37.50522	38.91948	39.12545	39.14123	39.19807	39.13297	39.17902	39.17620	39.06091	38.95579	38.64943	38.34400	38.29481	38.18087	38.15308	37.88766	37.84494	37.77730	37.58288	37.57060	37.29536	37.33581	37.27005	36.91555	36.91296	36.96430	36.55701	36.42038	36.40036	36.39780	36.46920	36.52518	36.93184	37.05162	37.62004	37.70888	37.69446	37.74175	37.86446	37.85548	37.78315	37.89368	37.93943	37.93627	38.08314
20.37921	21.72486	26.87334	31.69356	37.44192	38.48004	38.93229	39.01942	39.09797	39.12432	39.17229	39.17865	39.18750	39.18427	39.11813	39.10599	38.97080	38.40049	38.32124	38.24405	38.24130	38.28859	38.23742	37.91614	37.89298	37.89583	37.54316	37.46488	37.28697	37.33834	37.44935	37.44342	37.41774	37.36976	37.33266	37.20248	37.22673	37.63668	37.65231	38.10781	38.13277	38.23268	38.25780	38.27134	38.49577	38.49308	38.32310	38.31662	38.08227	38.07961
23.30867	24.86534	29.25205	34.83316	37.82717	38.46673	38.69311	38.92912	38.95481	38.96367	39.17193	39.17830	39.18715	39.28642	39.20003	39.11502	39.10289	39.10007	39.08697	39.07382	39.02171	38.96161	38.74091	38.51881	38.23708	38.22488	38.04536	37.84734	37.89821	37.96830	38.15712	38.15445	38.14619	38.49363	38.45695	38.15937	38.09530	38.09263	38.17387	38.20464	38.30466	38.41598	38.43160	38.81067	39.46704	39.38724	39.33730	39.28667	38.87612	38.68277
26.27748	27.73169	33.01490	36.16779	37.27565	37.76251	38.37690	38.38203	38.65420	38.92167	39.14037	39.16246	39.25744	39.28606	39.28324	39.18246	39.14513	39.12964	39.12641	39.17094	39.16814	39.03754	39.00102	38.73738	38.52211	38.31395	38.27663	38.08212	37.98819	38.15956	38.15683	38.18914	38.56119	38.53236	38.70315	38.67756	38.22251	38.28852	38.31422	38.23334	38.32014	38.36971	38.79692	39.62270	39.97644	40.39678	40.27908	40.13875	39.67744	39.50606
29.96087	31.11700	34.93010	36.49659	36.75647	36.84030	36.84051	38.20102	38.31038	38.45584	38.82221	39.09542	39.13166	39.23093	39.25119	39.16487	39.13692	39.12930	39.12607	39.17060	39.16780	39.20287	39.20234	39.11521	38.83676	38.65486	38.36880	38.40053	38.44225	38.45376	38.73243	38.72972	38.67606	38.81609	38.86374	38.86097	38.82504	38.78977	38.67165	38.75842	38.77827	38.77577	38.96971	39.49900	40.31974	40.31691	40.16653	40.07557	40.09507	39.50579
33.10967	34.38005	36.04212	36.71772	36.75891	36.83995	36.84015	37.38589	37.69197	38.15931	38.45278	38.53997	38.80585	39.05158	39.09418	38.86657	38.86385	39.13427	39.13105	39.12298	39.17691	39.20253	39.37178	39.37133	39.32016	39.16770	38.72233	38.71957	38.72703	39.15838	39.16516	38.83665	38.87000	39.17862	39.13735	39.12197	39.11924	39.12588	38.94757	38.95676	38.95404	38.97216	39.48859	39.49871	40.01903	40.01582	40.01295	40.04234	40.05621	39.50553
35.43335	35.67260	36.85737	37.03897	37.18938	37.30511	37.42955	37.68053	37.78626	37.92987	38.11491	38.11224	38.38760	38.57819	38.62083	38.64551	38.87238	39.14758	39.14436	39.09014	39.17657	39.35803	39.37145	39.37099	39.37812	39.33689	39.33413	39.33944	39.33844	39.15807	39.21638	39.18216	39.27118	39.66308	40.02866	40.17627	40.14764	40.10568	39.93013	39.67859	39.72095	39.70571	39.66138	39.92388	40.01874	39.95104	39.59749	39.11353	39.11913	39.31889
37.01194	37.01333	37.15659	37.50413	37.67659	37.67396	37.76277	37.94883	38.03878	38.19079	38.18482	38.17099	38.42530	38.62476	38.64787	38.67764	38.82215	38.93719	39.15188	39.14914	39.42055	39.44616	39.50626	39.51289	39.49218	39.42075	39.41090	39.40810	39.40459	39.37772	39.28168	39.27895	39.59840	39.66278	40.01669	40.13189	40.12908	40.05798	40.00281	40.05230	39.88589	39.87063	40.45081	40.34958	40.28160	39.95076	39.59721	39.38554	39.10999	39.15669
37.70968	37.69077	38.40239	38.35559	38.30574	38.30306	38.25179	38.27975	38.39806	38.39532	38.67967	38.67696	38.71936	38.95094	38.94817	38.94545	39.07481	39.07204	39.27531	39.52142	39.51072	39.61197	39.60914	39.67384	39.67132	39.61710	39.61435	39.59098	39.58773	39.60385	39.60890	39.63763	39.61788	39.80887	39.86684	39.95737	39.95534	39.98906	40.03845	40.13885	40.40865	40.59315	40.72987	40.68589	40.61790	40.18166	39.88449	39.53105	39.04660	39.15643
38.77299	38.75603	38.75333	38.53942	38.40456	38.35191	38.34923	38.48375	38.64060	38.68201	38.67931	38.72177	39.03422	39.03100	39.44952	39.52491	39.54738	39.69384	39.69057	40.03804	40.00780	39.97001	39.76707	39.79398	40.01490	40.04655	40.08257	40.07972	39.98851	39.91979	40.10276	40.07841	40.11026	39.98661	39.93894	39.91962	39.97507	39.98598	40.02776	40.31152	40.62666	40.79682	40.77497	40.68560	40.58211	40.12736	39.88420	39.50592	39.02148	39.04360
38.77262	38.76987	38.83163	38.82844	38.62233	38.47680	38.48612	38.73103	38.91311	38.92531	38.95861	38.97250	39.03387	39.36369	39.50702	39.54979	39.61751	39.69351	40.04327	40.03770	40.02116	40.01838	40.02315	40.28767	40.35158	40.34871	40.34591	40.84490	40.84155	40.65154	40.62051	40.61743	40.26679	40.12915	40.09213	40.03502	39.97477	39.97198	40.28867	40.53622	40.55486	40.79375	40.77468	40.74972	40.45442	40.01541	39.85561	39.46790	39.18950	39.01697
38.77229	38.83394	38.83594	39.16177	39.15893	39.10149	38.92484	38.94338	38.94055	38.97374	38.98436	39.02288	39.08665	39.41075	39.53611	39.61563	39.69589	40.08157	40.11964	40.28172	40.26991	40.26216	40.46851	40.53229	40.44744	40.44450	41.21259	41.32771	41.34222	41.33922	41.33013	41.05469	40.84872	40.32425	40.30763	40.43879	40.41276	40.40982	40.45881	40.51064	40.53464	40.72461	40.75260	40.68676	40.58160	40.34921	39.85521	39.29402	39.05867	38.90546
38.78064	38.77782	39.11889	39.16224	39.99407	40.11474	40.15915	39.97608	39.39250	39.38963	39.37662	39.36586	39.41403	39.64590	39.69576	39.80322	40.18447	40.18155	40.37879	40.36697	40.58330	40.59789	40.66166	40.66047	40.68694	41.12302	41.21296	41.27768	41.32507	41.33348	41.56973	41.50533	41.15288	41.05340	40.76924	40.43630	40.41307	40.41012	40.36356	40.35198	40.34904	40.42216	40.59538	40.58482	40.53012	40.27668	39.91198	39.51773	39.05890	38.90567
38.62014	38.77830	39.05794	39.89170	40.02042	40.41813	40.76224	40.82553	40.72993	39.90590	39.63805	39.65774	39.75778	39.75488	39.81820	40.20358	40.22043	40.40192	40.39898	40.94005	40.90281	40.88918	40.88620	40.69028	40.68960	41.06353	41.20544	41.26387	41.23914	41.42548	41.50590	41.49348	41.17635	40.96925	40.70767	40.39577	40.05027	40.04734	40.19277	40.18983	40.22622	40.22329	40.19498	40.32888	40.21495	39.93821	39.52391	39.52101	38.92066	38.51691
38.61072	38.76887	39.05842	39.82586	40.02090	40.48503	40.76271	40.82751	40.84610	40.84313	40.80032	40.79733	40.79436	40.44344	40.44051	40.76192	40.75894	40.96875	41.04670	41.31667	41.27255	41.04833	41.05600	41.05528	41.05228	41.05401	41.19592	41.20944	41.35817	41.40553	41.29012	41.09168	40.84937	40.69369	40.17867	40.06034	40.05056	40.04763	40.03379	40.13348	40.17458	40.17088	39.82806	39.47506	39.35579	39.22935	39.21532	38.71820	38.42451	37.84197
38.83690	38.96231	39.17436	39.83674	40.04827	40.48550	40.53444	40.82798	40.84657	41.11350	41.73934	41.73629	41.44830	41.29675	41.22803	41.39528	41.71393	41.71090	41.58100	41.57798	41.46532	41.42278	41.41113	41.36345	41.09047	41.16621	41.19606	41.36156	41.35852	41.27964	41.00204	40.79622	40.45927	39.86129	39.85837	40.07373	40.07080	39.76257	39.57486	39.57196	39.29539	39.29252	39.28963	39.28677	39.28390	39.14105	38.70656	38.63297	38.23866	38.03619
39.56229	39.55939	39.99827	40.12553	40.30405	40.54093	40.68945	40.84901	41.03651	41.56347	41.73981	41.73675	42.24290	42.16343	42.08246	42.19447	42.04689	42.04382	42.04074	42.06153	42.05844	41.79831	41.74553	41.72303	41.70678	41.20417	41.16842	41.16069	40.92144	40.82518	40.59264	40.58968	40.20729	39.98869	39.96852	39.93726	39.87233	39.69473	39.69310	39.62043	39.54831	39.58195	39.59808	39.59520	39.47908	39.03692	39.05311	39.02556	38.90532	38.65912
41.00695	41.00393	41.08216	41.36008	41.40124	41.39822	41.26885	41.25138	41.48651	41.48348	41.69180	41.83971	42.15150	42.25562	42.23936	42.24835	42.24524	42.25231	42.40387	42.62916	42.62450	42.58460	42.36759	41.94555	41.70412	41.23295	41.18104	40.95753	40.85845	40.11852	40.12216	40.11923	40.36211	40.27378	40.18270	40.16276	40.09689	39.93449	39.97192	39.96902	39.86920	39.79709	39.90782	39.90493	39.90204	39.85135	40.05283	40.11868	39.98686	39.52229
41.51086	41.50780	41.55301	41.58777	41.59463	42.02705	42.13123	41.97460	41.97150	41.54834	41.56535	41.78484	42.05472	42.22663	42.25188	42.28810	42.51985	42.51674	42.55065	42.57140	42.58813	42.58501	42.53064	42.19155	41.81053	41.25928	41.18538	40.93667	40.35453	40.25710	40.21383	40.24261	40.37386	40.47482	40.58097	40.76844	40.37833	40.31598	40.42112	40.55122	40.54826	40.70490	41.08459	41.15089	40.79028	40.80907	40.99723	41.08128	41.13060	41.12763
41.97909	41.74546	41.71243	41.77331	42.59410	42.72510	42.87191	42.85203	42.47549	42.00417	41.76453	41.93009	41.97372	41.98584	42.22400	42.24924	42.28541	42.28232	42.31624	42.33521	42.33208	42.32898	42.32589	42.28013	41.53349	41.37781	41.12907	40.76761	40.62207	40.64754	40.53590	40.54463	40.68793	41.01324	41.04178	41.09780	41.13708	41.16109	41.33907	41.40010	41.46311	41.53239	41.58813	41.76504	41.99420	42.05878	42.02876	42.02570	42.02269	42.50039
43.82648	43.67085	43.16883	42.88773	42.88460	42.99191	42.95884	42.99605	42.84935	42.47285	42.09912	41.97725	42.02494	41.77946	41.60929	41.65929	41.35218	41.16318	41.16014	41.20359	41.24191	41.40435	41.57308	41.66083	41.67587	41.68306	41.53355	41.10530	40.92741	41.05927	41.10455	41.14635	41.71955	41.72055	41.62451	41.63523	41.74746	41.77568	41.82920	42.37666	42.49472	42.36763	42.58162	42.91909	43.33295	43.48705	43.48392	44.84338	45.16780	45.16449
45.58119	45.49723	44.67591	43.55344	43.28517	43.07244	43.06374	43.00342	42.65580	42.63096	42.25721	42.12950	41.61741	41.76168	41.89851	41.67791	41.56450	41.48708	41.48404	41.51781	41.56179	41.63384	41.71709	41.99496	42.10629	42.14175	42.14946	41.99997	41.88981	41.96309	41.96254	42.10616	42.10310	42.02204	42.17811	42.17504	42.29791	42.48209	43.04409	43.25340	43.83708	43.74313	43.73992	44.16515	44.16196	44.99775	44.99449	45.49750	45.74796	45.31820
45.85707	45.57837	45.00505	44.51670	43.39640	43.32536	43.26894	42.96449	43.03947	42.69421	42.52393	41.95044	41.58629	41.65525	41.93533	42.01362	41.92374	41.97326	42.00922	42.00621	41.99188	41.95121	42.21761	42.25927	42.63304	42.62992	42.62685	42.62378	43.30038	43.38007	43.70935	44.17673	44.19732	44.11609	45.07246	45.06915	45.06588	45.06256	45.34642	45.36689	45.45383	45.42476	46.01746	46.07528	46.05791	45.45819	45.45489	45.96952	45.89876	45.77623
45.79031	45.16682	44.76381	44.27797	43.66021	43.62043	43.06033	42.69924	42.69609	42.79460	42.81002	42.80530	42.25341	42.05794	42.11046	42.10742	42.08332	42.64773	42.67638	43.00583	43.00267	42.98331	43.54742	43.90878	43.93471	44.56944	44.56620	45.20157	45.19699	45.57055	45.64733	45.64402	45.83216	45.96142	46.06347	45.85844	45.85510	45.88847	45.99338	46.08260	46.05592	46.22826	46.28286	46.26549	46.06879	45.99427	45.90937	45.91122	45.94139	45.95900
45.22039	44.21027	44.14348	44.02817	43.86602	43.84520	43.59558	43.25167	42.99452	43.02419	43.18353	43.47683	43.44391	43.82634	43.82317	43.81998	44.18877	44.51921	45.09703	45.12553	45.22590	45.56671	45.55563	46.01727	45.99891	45.90768	45.86418	45.86084	46.03359	46.03024	46.63053	46.65389	46.57438	46.37802	46.30558	46.28413	45.85546	45.85205	45.85171	45.92210	46.02900	46.05291	46.28320	46.27982	46.19772	45.92715	45.90968	45.90627	45.94569	46.07332
44.10071	43.98282	44.16939	44.27816	44.27494	43.97475	43.95898	44.02362	44.31815	44.34649	44.62715	45.23859	45.23530	45.20892	45.18611	45.39661	45.48669	45.46235	45.45898	45.94318	45.93976	45.93641	46.02890	46.12140	46.27897	46.36205	46.33265	46.32901	46.41692	46.82021	46.82771	46.57825	46.56301	46.52909	46.45665	46.43517	46.25735	45.82865	45.78944	45.78909	45.91953	45.97325	46.20086	46.28396	46.28059	45.94056	45.93195	45.94028	46.02151	46.27271
44.10129	44.18068	44.32961	45.00157	45.81490	45.80805	45.79212	45.76360	45.78447	45.78963	45.77875	45.78360	46.24906	46.22635	46.20421	46.20083	46.19739	46.19402	46.14503	46.01160	46.00416	46.39675	46.55106	46.54759	46.68392	46.67192	46.63799	46.54173	46.76753	46.76627	46.74876	46.56689	46.55141	46.54800	46.79053	46.70623	46.43214	45.85277	45.79279	45.78367	45.80752	45.98660	46.28768	46.28429	46.32343	46.31998	46.50205	46.48458	46.48117	46.48397
46.61478	46.42578	46.37582	46.36509	46.05935	46.05247	46.04596	46.20618	46.42651	46.71812	46.73272	46.65689	46.67274	47.00100	46.89008	46.63679	46.63330	46.74148	46.69244	46.66024	46.46040	46.50413	46.50748	46.68777	46.68336	46.87431	46.86912	46.77145	46.77011	46.75268	46.66805	46.55429	46.55080	46.61746	46.73489	46.80293	46.80883	46.36299	45.93508	45.84857	45.84889	46.28948	46.35659	46.35520	46.36957	46.75344	47.04637	46.97407	46.49428	46.45653
46.71946	46.71595	46.73835	46.93941	46.89138	46.70857	46.45074	46.41751	46.42704	46.71866	46.72074	46.75177	47.00505	47.00152	46.99807	46.96585	46.96232	46.93510	46.88103	46.84781	46.84428	46.84085	46.83741	46.65369	46.83879	46.87300	46.86030	46.83533	46.74477	46.66596	46.54184	46.51190	46.48889	46.56819	46.74404	46.81263	46.80920	46.71606	46.35970	46.14702	46.14356	46.35666	46.31815	46.23520	46.61917	46.98490	46.97789	46.93409	46.93064	46.75201
47.27515	47.14096	47.13749	47.15346	46.93653	46.95433	46.85483	46.45665	46.66393	46.70769	46.72627	46.93634	46.98630	47.00204	46.99653	46.99308	46.96577	46.91227	46.88151	46.84829	46.84475	46.88374	46.85376	46.80938	46.80595	46.84265	46.92246	46.80899	46.64529	46.31592	46.31244	46.29498	46.39666	46.39325	46.64834	46.73116	46.71994	46.70241	46.67847	46.55344	46.31815	46.31474	46.26872	46.34372	46.31829	46.24607	46.52646	46.44807	46.44463	46.30123
47.14511	47.14155	47.13356	47.13001	47.09056	46.96920	46.95936	46.95591	46.91457	46.90640	46.88218	46.87864	46.89563	46.93297	46.95625	46.93202	46.91621	46.88603	46.85221	46.84876	46.84523	46.80774	46.70175	46.66443	46.66100	46.74632	46.78684	46.61269	46.33121	46.30582	46.29407	46.29066	46.15499	46.20222	46.37146	46.54234	46.53891	46.44231	46.29751	46.23853	46.23502	45.97906	45.85777	45.77619	45.77278	45.45876	45.38939	45.20777	44.93114	44.83506
46.81583	46.71030	46.70685	46.94092	46.93746	46.92718	46.95316	46.94971	47.08186	47.05761	46.82163	46.81808	46.72728	46.74417	46.84687	46.84341	46.76456	46.72782	46.72427	46.72083	46.46968	46.43070	46.41901	46.39321	46.20127	46.19776	45.98071	45.97730	46.13572	46.13231	45.71326	45.70988	45.79120	45.71974	45.91016	46.00304	45.97372	45.92122	45.88758	45.88415	45.55608	45.34839	45.29617	45.16988	44.36042	44.25600	44.17578	43.97129	43.59563	42.27721
46.32958	46.32605	46.40047	46.39695	46.53023	46.67153	46.69946	46.81282	46.81084	46.93749	46.93401	46.68995	46.55782	46.57471	46.59078	46.31851	46.30797	46.30453	46.21778	46.18632	46.18280	45.69233	45.68893	45.77929	45.77591	45.74239	45.64928	45.56130	45.22175	44.98442	44.90487	45.10842	45.00874	44.97694	44.72165	44.66287	44.63008	44.68627	44.51589	44.44148	43.72265	43.55743	42.28350	42.28033	42.20179	41.64087	40.75931	40.68585	40.49591	40.25665
46.26080	46.25727	46.26885	46.26531	46.23309	46.16110	46.10424	46.10081	46.20015	46.50500	46.47547	46.43512	46.43166	45.97998	45.97656	45.89492	45.88264	45.59787	45.58086	45.47809	45.25927	45.25336	45.19894	44.53278	44.52946	44.62343	44.77402	44.75011	44.58414	44.52428	44.37689	44.31248	44.18964	44.11929	42.95910	42.38913	42.36182	42.28645	41.55682	41.24578	41.18114	40.42338	39.94844	39.66387	39.63729	39.63422	39.26606	39.08640	38.54730	37.47592
45.94790	45.94010	45.61017	45.15502	45.15314	45.36061	45.52365	45.52025	45.38196	45.37856	45.37517	45.42804	45.33973	45.09512	44.99427	44.58011	44.57668	44.57336	44.45845	44.41704	43.66284	43.62225	43.55120	43.25019	43.24697	42.65077	42.64758	43.16636	43.06578	42.66902	42.42115	42.19348	42.07368	41.38008	41.06148	40.54715	39.94139	39.74629	39.28299	39.04646	38.37004	37.96126	37.94969	38.08367	38.11101	37.55773	37.26633	36.60376	36.48938	36.23031
45.13298	45.12946	44.56151	44.14055	44.13723	44.12885	44.12542	44.15004	44.19207	44.02934	44.02602	44.03785	44.09489	44.13288	43.68777	43.17367	43.11359	42.67688	42.61950	42.67565	42.67236	42.79269	42.75927	41.74942	41.60609	41.14662	41.07295	41.26305	41.61570	41.52472	40.99241	40.94718	40.62780	39.69528	39.05990	38.57756	38.05618	38.03190	37.55025	37.28816	36.59084	36.58810	36.58525	36.45668	36.06355	36.06406	35.92832	35.63850	35.69143	35.75443
43.06165	42.59579	41.66135	41.65811	42.04713	41.95683	41.89674	41.91237	41.69818	41.74761	41.57357	41.62215	41.73586	41.74202	41.80950	41.82898	41.89264	41.88951	41.85003	41.84690	41.72634	41.51248	41.31714	41.30291	40.96112	40.88050	40.75615	40.35463	40.30960	40.26846	39.80396	39.13103	39.12392	38.41413	38.21250	37.93753	37.31690	37.14859	36.95296	36.66655	36.49535	36.21183	35.84382	35.65395	35.65129	35.60452	35.61074	35.60799	35.60533	35.63137
40.46507	40.21408	40.21103	40.20789	40.32047	40.31742	40.27642	40.27337	39.95786	39.99268	40.39695	40.55915	40.63178	40.75231	40.82300	41.00011	41.11202	41.31667	41.31347	41.54995	41.51599	41.29440	41.28013	40.74083	40.46183	40.45411	40.03983	39.94923	39.53644	39.18848	39.18543	38.19469	38.17421	38.16727	37.84800	37.37432	37.21371	37.03141	36.94365	36.77674	36.49068	36.14088	36.04685	35.86498	35.67513	35.67237	35.66813	35.67425	35.60554	35.55252
39.31972	39.29611	39.19281	39.18974	38.87904	38.86789	38.89152	38.77499	38.63313	38.30999	38.33124	38.60960	39.05423	39.38421	39.59643	39.92293	40.48158	40.47853	40.55310	40.64748	40.64433	40.64382	40.16778	40.11412	39.98219	39.83364	39.57930	39.46383	38.98417	38.71490	38.25679	38.27271	37.94698	37.94412	37.78127	37.47922	37.24903	37.08403	37.08650	37.03179	36.81384	36.60424	36.41749	36.37794	36.19125	36.04536	35.85089	35.58159	35.54114	35.53838
38.52297	38.51995	38.13890	37.85814	37.85529	37.85954	37.88071	37.96763	38.08771	38.31042	38.30828	38.54158	38.67213	38.87498	39.30913	39.44807	39.91541	40.15893	40.19770	39.98462	40.01501	40.17117	40.14962	40.12592	39.98256	39.90384	39.84421	39.57668	39.06525	38.78988	38.65142	38.40431	38.42698	38.28398	38.26333	37.91880	37.61702	37.39442	37.23105	37.12283	36.90754	36.81667	36.68201	36.58479	36.29792	36.02269	35.65274	35.30991	35.27893	35.19204
38.20343	38.18340	37.89561	37.86240	37.86284	37.84151	37.86521	37.96806	38.00187	38.23903	38.39545	38.54198	38.58226	38.70823	39.31360	39.39014	39.54217	39.96006	39.95221	39.96114	40.01184	40.16800	40.16094	40.13926	40.10424	40.04599	39.84455	39.73131	39.37384	39.16627	38.89079	38.88786	38.89118	38.86150	38.75722	38.72347	38.66709	37.58695	37.36980	37.22853	37.12020	36.86770	36.67744	36.47381	36.32039	35.91043	35.32556	34.46194	34.44117	34.06144
38.20390	38.20089	37.89606	37.87275	37.86988	37.88455	37.97136	38.00529	38.03405	38.29153	38.46874	38.58559	38.60883	38.70864	38.93557	39.39055	39.54258	39.85680	39.95260	39.97980	40.20923	40.33070	40.28234	40.20387	40.18232	40.10147	39.84491	39.73166	39.72854	39.72555	39.48634	39.47707	39.48033	38.88857	38.88565	38.84858	38.87357	38.74237	37.92241	37.52146	37.18855	37.01305	36.67515	36.45989	36.10828	35.70357	34.96336	34.42607	33.96351	33.06195
38.20436	37.94042	37.87618	37.87319	37.93463	37.93175	38.00034	38.02414	38.05341	38.47523	38.60632	38.64037	38.86297	38.85991	39.03465	39.33863	39.67645	39.78853	39.92478	40.76014	40.98571	40.98389	40.64516	40.27830	40.27528	40.17953	40.08148	39.73200	39.72889	39.72589	39.50750	39.47739	39.47430	39.07465	38.87661	38.86619	38.82034	38.47970	37.92269	37.48440	37.16417	36.76336	36.54465	36.31731	36.02977	35.70378	34.92751	34.24451	33.09982	32.82817
37.92813	37.72651	37.73380	37.80834	37.80547	37.91771	37.96901	37.96969	38.16040	38.46727	38.58946	38.82924	38.84458	38.98186	39.13556	39.28136	39.71674	39.71373	40.03723	40.75766	40.87077	40.93931	40.96339	40.72300	40.71521	40.49303	40.18016	40.07409	39.74142	39.73842	39.54516	39.49855	39.07791	39.07496	38.90358	38.86903	38.60973	38.47998	37.91357	37.46003	37.26986	37.05750	36.58929	36.34347	36.11540	35.69564	35.25322	34.57393	33.16156	32.51095
37.70912	37.60351	37.62148	37.59551	37.42556	37.43415	37.78733	37.96656	37.98446	38.19705	38.46478	38.58556	38.79673	39.07593	39.07296	39.16085	39.62441	39.62140	39.65611	40.70038	40.78251	40.87989	40.68290	40.72211	40.71558	40.52175	40.49033	40.07825	39.79262	39.73876	39.60178	39.40867	39.10312	39.10016	38.98136	38.68990	38.61993	38.47771	38.30968	37.57101	37.29214	37.23396	36.85696	36.53381	36.20527	35.70958	35.36994	34.59594	33.35872	32.62478
37.56477	37.56177	36.95332	36.99637	37.37056	37.41091	37.43440	37.64731	37.85826	38.04856	38.19457	38.51803	38.76588	38.81888	38.94365	38.94399	39.06354	39.27496	39.57038	39.74332	40.20896	40.41103	40.58250	40.67330	40.71469	40.52211	40.49069	40.28124	40.03277	39.84547	39.73596	39.42119	39.13772	39.18049	39.16788	38.97859	38.87345	38.68573	38.47361	38.29943	37.48019	37.28958	37.23125	36.89056	36.53127	35.86238	35.40669	34.69745	33.46021	32.85947
36.97226	36.91033	36.29831	36.33683	36.76199	36.77952	37.25846	37.45565	37.82183	37.94200	38.19751	38.49100	38.70883	38.81928	38.80006	38.79710	38.92171	39.06524	39.27221	39.56774	39.68847	39.96491	40.35601	40.56975	40.56795	40.41130	40.36316	40.23180	40.01126	39.94260	39.83707	39.73328	39.45929	39.33194	39.31932	39.73287	39.70634	39.62395	39.27791	38.58221	38.34314	37.50149	37.42611	37.33514	36.90705	36.18888	35.66288	35.07036	34.35872	33.17736
36.11576	36.12202	36.12028	36.14097	36.20968	36.39350	36.72355	37.21996	37.69186	37.76124	37.87193	38.14121	38.51997	38.70729	38.79334	38.79038	38.92210	38.99783	39.01250	39.07355	39.16621	39.41633	39.47633	39.52070	39.86118	40.29621	40.15924	39.59342	39.59027	39.84058	39.97736	39.97764	39.97446	40.25776	40.23692	40.20070	40.13161	39.90760	39.62122	39.36613	38.48361	38.01389	37.72300	37.72014	37.45522	36.99983	36.29440	35.88974	35.29739	34.57187
36.11620	35.79284	35.99475	36.06763	36.13864	36.25769	36.69347	37.13525	37.27741	37.31084	37.70235	37.80616	38.07009	38.47967	38.70473	38.79078	38.78766	38.93989	39.00322	38.97851	39.01248	39.01231	39.08613	39.21300	39.22706	39.06278	39.09156	39.44997	39.50241	39.61834	39.94009	39.93808	40.23090	40.37269	40.34904	40.34582	40.24597	40.09517	39.84793	39.45367	39.31292	38.48096	38.45833	38.45542	38.28514	38.28210	37.64338	37.50349	36.49594	35.65794
35.85540	35.85252	36.05341	36.05051	36.04775	36.12696	36.44223	36.64457	37.11336	37.13487	37.18408	37.69971	37.80365	37.90287	38.02933	38.15895	38.27571	38.75992	38.81059	38.83353	38.85439	38.86946	38.87844	38.96046	39.01187	39.02603	39.10055	39.11333	39.49284	39.57310	39.89749	40.22097	40.37049	40.36741	40.34936	40.29710	40.24347	40.20850	40.03983	39.45395	39.43906	39.41574	39.34111	39.36580	39.01552	39.01429	38.78900	38.77806	37.87173	37.57788
35.79979	35.79691	35.76716	35.86371	35.85777	35.95918	36.35181	36.39005	36.59222	36.83234	36.85442	37.03095	37.05962	37.14736	37.67455	37.83092	37.95401	38.08841	38.14053	38.36914	38.54957	38.84396	38.85497	38.86150	38.95917	38.96432	38.99002	39.11367	39.46650	39.79727	40.17813	40.21286	40.34286	40.33979	40.30063	40.27148	40.21201	40.19329	39.73009	39.44479	39.43934	39.39873	39.34366	39.36606	39.35864	39.07895	39.14623	39.17461	39.24614	39.29966
35.26318	35.31874	35.46125	35.49570	35.49297	35.49023	35.88155	36.23154	36.31136	36.39061	36.65400	36.93859	37.02061	37.04913	37.48394	37.76962	37.92237	38.02348	38.04564	38.29988	38.48869	38.59666	38.70401	38.72274	38.78047	38.94536	38.98375	39.39378	39.53394	39.70207	40.06894	40.09579	40.05903	40.04510	40.06415	40.21361	40.19682	39.77652	39.48427	39.47897	39.40201	39.39900	39.39583	39.39282	39.38406	39.39689	39.46208	39.48306	39.48005	39.48173
34.66602	34.62883	34.85513	34.85229	35.19209	35.18348	35.18377	35.30190	35.38741	35.76817	36.07248	36.63522	36.92268	36.96069	37.16372	37.39987	37.68537	37.85503	38.00172	38.05239	38.29714	38.43329	38.56763	38.61615	38.64293	38.67843	38.86167	38.89929	39.34346	39.50495	39.59782	39.93327	39.93004	39.92697	39.67503	39.67183	39.67381	39.31912	39.31610	39.31461	39.27525	39.35862	39.39609	39.34875	39.38634	39.42635	39.41101	39.40784	39.38630	39.33893
33.78953	33.79782	34.17208	34.16929	34.26112	34.25848	33.98680	34.00554	34.74467	34.78374	35.39656	35.49263	35.66852	36.33814	36.94247	37.09415	37.24880	37.55717	37.61402	37.66099	37.98892	38.02716	38.08471	38.21922	38.25747	38.43204	38.56061	38.71045	38.80654	39.19653	39.19335	39.11953	39.05185	39.04886	39.02537	39.00721	38.49110	38.45876	38.73885	38.78516	38.75011	38.77534	38.91423	38.91329	39.01626	39.04945	39.08077	39.38268	39.34233	39.53916
33.78994	33.67257	33.20525	33.50998	33.60506	33.82025	33.82584	33.86571	33.94078	34.30879	34.79592	35.14715	35.23885	35.58767	36.22922	36.83350	36.98157	37.05596	37.37991	37.38414	37.42774	37.76842	37.76550	37.91346	37.91056	37.80280	38.26671	38.26376	38.24058	38.28962	38.51857	38.51561	38.51249	38.50597	38.42729	38.22517	38.16760	38.28633	38.28338	37.86438	37.75326	37.84107	38.30253	38.58849	38.72097	39.04970	39.08101	39.38292	39.54258	39.38644
33.04306	33.04036	33.16880	33.51036	33.59904	33.60445	33.81787	33.88376	34.29168	34.36583	35.03210	35.12862	35.19846	35.31702	35.53348	35.71996	36.25941	36.32755	36.30616	36.48777	36.52547	36.85144	37.58294	37.68346	37.39676	37.40557	37.59707	37.60992	37.63227	37.70383	37.69289	37.68999	37.84298	38.13921	38.13626	38.08665	38.07355	37.32131	37.32708	37.20780	37.26423	37.44119	37.96074	38.41116	38.68439	39.11220	39.40311	39.58286	39.45110	39.38666
33.04346	33.04075	33.14709	33.50306	33.48745	33.52968	33.74335	34.01657	34.23189	34.35662	34.97028	34.97682	35.16527	35.31295	35.52311	35.70170	35.79810	35.84213	35.82151	35.92678	35.92382	35.95345	36.08602	36.17130	36.48844	36.85355	36.86617	37.18021	37.17717	37.20196	37.20146	37.20418	37.47252	37.46963	37.44642	37.42328	37.02218	37.00544	37.04959	37.18824	37.26449	37.37851	37.62925	38.39974	38.56851	39.20926	39.65187	39.60330	39.45132	39.41890
33.04386	33.04115	33.06818	33.38655	33.36862	33.38292	33.45380	33.66989	33.92133	34.17215	34.24163	34.88233	35.11111	35.24702	35.45245	35.47260	35.57935	35.74755	35.72497	35.70687	35.70392	35.70115	35.69838	35.87273	36.12439	36.19115	36.25120	36.83858	37.05289	37.11792	37.13623	37.13336	37.18797	37.18982	37.16530	37.16226	37.14694	37.00697	37.01682	37.06733	37.17812	37.37878	37.63840	38.43328	38.65568	39.23290	39.76304	39.66148	39.58424	39.42264
32.66465	32.98946	32.92870	32.99561	33.27922	33.35608	33.37488	33.37792	33.27025	33.29591	33.61776	34.21997	34.71587	35.09189	35.25002	35.30815	35.32882	35.49950	35.47938	35.46288	34.96346	34.96074	35.24749	35.36475	35.36202	35.56763	35.61134	36.24870	36.72243	36.78748	37.08141	37.13365	37.19297	37.17638	37.17351	37.17045	37.17073	37.16158	37.07045	37.19873	37.24345	37.49477	37.73395	38.38990	38.97073	39.38029	40.23437	40.15919	39.75914	39.58532
32.61617	32.94564	32.99289	33.00483	32.96370	32.82550	32.55643	32.08733	31.74165	32.48661	33.37178	34.22033	34.56656	35.09225	35.25037	35.30851	35.30632	35.47700	35.47407	35.47131	35.46616	35.26208	35.25934	35.36307	35.38712	35.56794	35.60691	35.72918	36.51865	36.78880	37.09772	37.21767	37.22538	37.33742	37.33809	37.64277	37.68383	37.40583	37.44971	37.49057	37.54826	37.65390	38.33308	38.97880	39.43839	40.34216	40.45230	40.47682	40.39267	39.97747
32.55810	32.55541	33.00752	33.00969	32.96230	32.65891	32.62898	32.28728	32.33102	32.86789	33.42715	34.60374	35.13407	35.30149	35.34083	35.33808	35.30667	35.30392	35.47441	35.52026	35.63274	35.62997	35.54999	35.56623	35.83741	35.64239	35.70249	35.76215	36.55727	36.76369	37.07610	37.34566	37.43819	37.48680	37.64919	37.68702	37.94285	38.18959	38.51558	38.68261	38.67945	38.78171	39.59434	39.99296	40.43008	40.72235	40.91426	40.85352	40.84405	40.58633
31.58661	31.86389	32.06154	32.88023	33.04026	33.03770	32.80442	32.80629	32.99533	33.48217	34.71529	35.09859	35.51476	35.55442	35.55166	35.54890	35.55898	35.55623	35.66728	35.66450	36.00516	36.28831	36.28550	36.28251	36.23599	36.03426	36.03146	36.56060	36.76684	37.07132	37.34885	37.61723	38.04585	38.07495	38.07203	38.40492	39.09472	39.14751	39.42282	39.41980	39.54265	39.93925	40.48555	40.57344	41.11430	41.13837	41.72453	41.72115	41.60461	41.11072
31.45148	31.45623	31.88144	32.19926	33.04065	33.04496	33.69861	34.37151	34.40231	34.84126	35.10187	35.32113	35.72657	35.94601	36.14193	36.04506	36.19818	36.19537	36.20549	36.30260	36.51239	36.50957	36.61390	36.77039	37.56327	37.47576	37.24284	37.14037	37.21941	37.28766	37.59914	38.04929	38.47735	38.74055	38.86774	39.48258	39.77939	39.86485	40.32447	40.69547	41.45662	41.77766	41.80959	41.74324	41.87235	41.86896	42.10212	42.11144	42.39106	42.38762
31.38307	31.38045	31.52243	32.01869	32.81205	33.65376	34.51311	34.57863	35.43811	35.54153	35.54056	35.75312	36.04124	36.68130	36.67693	37.49934	37.49622	37.88115	37.46861	37.37996	37.47423	37.66832	37.68588	37.69572	37.69281	37.59532	37.51181	37.40322	37.33078	37.58501	37.85315	38.46980	38.70763	38.87105	39.48613	39.98110	40.73260	40.73257	40.88247	41.80532	42.11008	42.20677	42.28377	42.28731	42.34515	42.42953	42.45912	42.60980	42.58676	42.63204
30.76560	30.76302	31.13576	31.71874	32.79229	33.66421	34.51768	35.44145	35.55099	35.77078	36.08303	36.23463	36.76811	37.35046	37.49451	37.42446	37.80307	37.72692	37.35808	37.37040	37.36728	37.53118	37.55819	37.66733	37.69315	37.72485	37.76564	37.79865	37.81661	37.89656	38.45607	38.71114	38.88885	39.16885	39.79996	40.58352	40.73623	41.43047	41.80885	42.17667	42.42730	42.55963	42.74104	42.77137	42.51191	42.54254	42.74885	43.25331	43.25003	42.88516
30.66377	30.66118	30.70789	31.13351	31.79794	33.00814	34.06340	34.86512	35.55140	36.08623	36.23803	36.77136	37.32700	37.56325	37.50818	37.49911	37.27626	37.22598	36.82827	36.83742	36.83432	37.17590	37.42483	37.54436	37.66475	37.68424	37.76597	37.80330	37.81694	38.62081	38.69688	38.90110	39.16329	39.65850	39.98262	40.67079	41.06903	41.58663	42.01300	42.51369	42.61933	42.83029	43.00236	43.11414	43.11087	43.42034	43.51729	43.62000	43.87141	44.30043
31.01013	30.67595	30.70824	30.75429	31.08704	31.64381	33.12590	34.14834	34.90504	36.02730	36.21223	36.97223	37.23712	37.26704	37.26134	37.17293	36.81659	36.74747	36.82592	36.07380	36.08280	36.07997	36.23014	36.46550	36.59339	37.26237	37.37490	37.56994	38.01456	38.34132	38.80679	39.05346	39.24304	39.35153	40.12127	40.73573	41.22520	41.81414	42.11633	42.54761	42.70512	43.00619	43.58633	43.76256	44.24368	44.31398	44.29155	44.28792	44.91247	44.89174
32.37791	31.08598	30.77166	30.91605	30.39245	30.59914	31.47227	33.12370	34.14588	35.62991	36.12413	36.88233	37.18538	37.10062	36.93164	36.37906	36.20840	36.26891	36.02243	36.08617	35.70395	35.60344	35.86384	35.97224	36.04498	36.20065	37.27071	37.58642	37.88345	38.23219	39.10359	39.28566	39.34040	39.55797	40.00479	40.82952	41.45588	41.84806	42.27247	42.56255	43.23992	43.50301	44.18593	45.23322	45.17787	45.09672	44.72492	44.72123	44.54889	44.44242
33.75392	32.62100	31.97318	31.02934	30.98975	30.57223	31.02601	32.73486	33.71495	35.03407	35.31214	35.77415	36.55845	36.49172	36.33176	36.07937	35.55122	34.94485	35.00118	34.61138	34.93237	35.28895	35.78895	36.04911	36.20399	36.22462	36.69168	37.72162	38.06381	38.45197	39.46091	39.63642	39.81402	40.32877	41.15379	41.54712	41.88116	42.21137	42.45836	43.14607	43.21150	43.33091	44.93521	45.00547	45.00201	44.98700	44.60418	44.39216	44.03681	43.71412
34.93122	34.23574	33.27530	32.70295	31.84689	31.02897	32.66261	32.70007	33.60550	34.23934	34.56298	34.65291	35.27641	35.58570	35.54924	35.39566	34.71773	33.90681	33.89153	34.63404	35.08695	35.64685	36.14684	36.40319	36.67299	36.83218	37.27402	37.99202	38.43820	39.05772	39.63980	39.91965	40.48414	41.69217	41.68298	42.94547	43.29910	43.16996	43.23589	43.19345	43.13599	43.74942	44.49326	44.43768	44.47164	44.56832	44.40722	43.93479	43.47625	42.70831
35.66101	35.04220	34.43150	33.53800	33.10944	32.93877	32.84436	33.64336	33.86141	33.82410	33.88655	33.88368	33.86571	33.89356	33.43898	33.51302	33.52175	34.02295	34.24746	34.97849	35.37978	36.31603	37.40585	38.05405	38.28994	38.39563	38.49288	38.73463	39.21817	39.79164	40.02659	41.16401	41.97941	42.48256	44.04890	44.21925	44.77990	44.93309	44.91558	43.91726	43.72654	43.44952	43.26561	43.13643	42.94694	43.82062	43.56876	43.16133	42.48796	41.42529
36.28233	35.91767	35.21548	34.70011	34.67382	34.67111	34.73463	34.62696	34.36684	34.03922	34.08077	34.17241	34.16975	34.19418	34.19151	33.80703	34.14956	34.36410	35.07235	35.49599	36.41634	37.80837	38.61127	39.28679	39.79389	40.10109	40.14065	40.13759	40.67514	41.38710	41.87347	42.03014	43.28277	44.08085	44.79739	45.13280	45.11052	44.93344	44.89311	44.38953	43.61370	43.26954	42.97601	42.65053	42.24321	42.08934	41.71590	40.73278	39.84314	38.39580
36.63627	36.34744	36.03830	35.20728	35.20994	35.23034	36.00540	36.00259	35.60494	35.23547	34.47582	34.37801	34.40566	34.49638	34.81604	35.00690	35.23378	35.52877	36.32867	36.76873	38.06723	38.75904	39.52234	40.34958	41.22829	41.97171	42.08341	42.52930	42.62343	43.14621	43.42503	44.04780	44.04412	44.04070	44.69574	44.98095	44.99645	44.89693	44.71480	44.53357	43.93217	43.14041	42.69478	42.05520	41.41121	40.69136	38.51846	37.52526	35.64960	34.47338
36.91106	36.70026	36.42897	36.17533	36.06657	36.07673	36.86616	36.94479	36.94168	36.92888	36.76563	36.22459	36.34514	36.40773	36.59147	36.62272	37.01233	37.11198	37.47449	38.07078	38.57956	39.59168	40.33677	41.24637	42.00127	42.43737	42.91934	43.56978	43.55159	43.44968	43.43327	43.59346	43.49493	43.43509	43.46633	44.03748	44.03506	44.29187	44.51498	44.24473	44.05989	42.82739	42.22079	41.34669	39.62487	37.83266	36.00692	34.65487	33.61839	33.01262
36.91507	36.91036	36.69930	36.50239	36.53922	36.96773	37.17984	37.37492	37.67677	37.67384	37.93755	38.06817	37.68001	37.70357	37.81285	37.93567	38.04637	38.53153	38.73089	38.74212	39.59513	40.31871	41.25021	41.91086	42.35243	42.45001	42.71767	42.80386	43.29648	43.32619	43.27753	42.77459	42.53508	42.50964	42.18380	42.01313	42.48834	42.48472	43.67454	43.74885	42.75781	42.15073	41.30355	39.55590	37.83614	35.71587	34.68923	33.16576	32.71970	31.76398
36.92184	36.70263	36.50592	36.58093	36.72232	37.17552	37.52755	37.81267	37.96814	38.42262	38.55069	38.70035	38.78360	39.56208	39.63978	39.72376	39.72047	40.00296	39.99889	40.52710	40.86605	41.15593	41.62730	41.64046	41.55810	41.79601	41.96760	42.15736	42.18316	42.15854	42.15499	42.13264	42.45985	42.33064	41.64547	41.40599	40.34825	40.24820	40.18880	40.08612	39.94509	38.68303	37.99101	36.60924	35.64742	34.08564	32.91121	32.39204	31.81206	31.46665
37.29758	37.06208	36.83815	36.95411	37.03036	37.59443	38.01603	38.20000	38.85266	38.95796	39.43137	39.92429	40.01525	40.28903	40.28594	40.45596	40.99202	41.51318	42.16817	42.20329	42.39372	42.34818	41.46988	41.21959	41.10063	41.01900	40.85179	39.99391	39.59604	39.85546	40.59602	41.59600	41.83218	41.83112	41.59560	40.86650	40.21069	40.00609	39.03680	38.55612	37.51253	36.21979	35.73642	34.72786	33.81599	32.53341	32.39500	31.88576	31.56582	31.49631
38.68248	38.03971	37.46421	37.58320	38.23922	38.45883	38.65222	39.28081	40.07072	40.47926	40.49270	40.47829	40.47518	40.70367	40.70054	41.42352	41.82420	42.36757	42.37378	42.25319	42.21427	41.64415	41.15837	40.91826	39.51803	38.83553	38.26477	37.11535	37.37854	38.72071	39.60769	40.38413	41.59854	41.59921	41.42015	40.72893	40.09949	38.83820	38.32121	35.96060	35.14978	35.07204	33.98355	33.25856	32.45661	31.89677	31.21063	31.20895	31.47364	31.59377
40.13854	39.79092	39.27775	39.39026	39.44189	39.58032	40.00790	40.05273	40.85234	41.90639	41.90767	41.90415	42.07193	42.02600	41.91865	42.51245	42.14171	41.95369	41.73867	41.73536	41.11326	40.21472	40.10392	39.58178	38.40973	37.18619	36.31674	36.03895	37.09226	37.40905	38.68599	40.01524	40.80447	41.22318	40.78718	40.10298	38.99137	38.27415	35.88016	34.65682	34.13307	33.45679	32.93670	32.52105	31.54110	31.33295	31.33048	31.32878	31.59665	32.06285
40.96616	40.32002	40.09077	40.00431	40.15950	41.13350	41.63669	41.66457	42.23390	42.23063	42.18622	42.55054	42.25875	42.06128	42.27639	41.97665	41.78263	41.44097	40.83526	39.65437	39.05845	38.40753	38.09245	37.54469	37.29554	37.22977	36.86936	36.45674	36.64341	37.08969	37.59627	38.72643	39.64583	40.30263	40.08967	39.04956	38.27774	36.83184	34.70306	34.13761	33.05473	32.73067	31.69076	31.54994	31.51175	31.47514	31.47266	32.59618	32.62452	32.67380
41.42670	41.41367	41.40118	41.39769	41.39447	41.56967	41.63719	42.12960	42.03648	41.93237	42.17733	42.13276	41.97779	41.90473	41.73908	41.23783	40.21624	39.50774	38.87783	37.90205	37.33112	36.46936	36.63515	37.32373	37.40402	37.30057	37.25872	36.60353	36.50640	36.77161	37.13228	38.01077	38.29578	38.88237	38.68169	38.28107	36.90533	35.34959	34.15752	33.07722	32.25868	31.67920	31.67553	31.55014	31.54765	32.24756	32.48173	32.58330	32.63428	32.67668
41.76507	41.65743	41.87696	41.86890	41.52474	41.58075	41.74141	41.87343	41.63146	41.56507	41.53356	41.52999	41.47181	40.31999	40.25219	39.27319	39.05624	38.43008	37.40352	37.33154	37.27179	37.36076	37.44868	37.54900	37.66690	37.53825	37.29796	37.26551	36.60072	36.69689	37.06386	37.21804	37.46360	37.71616	37.58534	36.90855	35.35292	34.13074	33.14454	32.26169	31.83589	31.66417	31.62241	31.62604	31.99054	32.07924	32.12774	32.51104	32.63303	32.26838
42.67684	42.57964	42.54562	42.46623	41.77002	41.64524	41.66546	41.53850	41.37720	41.01798	40.87766	40.09473	40.22668	39.64213	39.42455	39.25900	38.54166	38.08637	37.97241	37.50553	37.55008	37.45726	37.55257	38.55324	38.88134	39.08272	38.97149	38.49937	37.66919	36.95185	36.68040	36.56983	36.72777	36.68670	36.65991	34.78126	34.03814	33.14398	32.21668	31.88046	31.79309	31.58626	31.56265	31.56014	31.86933	31.83093	31.97956	32.00872	32.16767	32.07219
43.13813	43.10058	42.49986	42.32773	41.78632	41.49571	41.10340	40.23074	40.06172	40.05853	39.19567	38.89169	38.41821	38.21916	38.30877	38.69323	38.51013	38.48928	38.26464	38.32932	38.35910	38.36016	39.05220	39.15691	39.20885	39.32807	39.25901	38.76314	37.86716	36.83958	36.28482	35.94859	35.07506	34.34762	34.19350	33.51498	33.00841	32.17548	31.81613	31.65943	31.18158	31.18621	31.34654	31.34993	31.36242	31.40830	31.45396	31.53256	31.69093	31.92813
43.39846	42.98695	42.45149	41.86120	40.90749	40.35329	39.72786	39.13283	39.14010	38.81796	37.77130	36.80167	36.81883	36.89455	37.07576	38.34509	38.53064	38.52760	38.53217	38.52913	38.53014	39.18400	39.17327	39.21228	39.38908	39.48505	39.10846	38.61779	37.67613	36.23692	35.98714	34.67041	34.35063	33.71572	33.11826	32.44437	32.17852	31.76940	31.65494	31.20147	31.12825	31.12921	30.84671	30.71243	30.70998	30.94449	31.17263	31.27411	31.42473	31.86022
42.99118	42.58960	42.15904	40.91124	39.78339	38.95354	37.86732	37.22524	36.36969	36.00666	35.99348	36.10235	36.46743	36.98759	37.13673	37.55175	38.41434	38.52799	38.53255	39.61734	39.91778	39.84489	39.75979	39.75185	39.60546	39.35205	39.07265	37.77586	36.86077	36.16543	35.16556	34.33645	33.69410	33.12116	32.60237	32.19829	31.79551	31.68719	31.56318	31.16412	31.18229	30.74324	30.95594	30.96700	30.89646	31.04225	31.27702	31.28978	31.83736	32.08553
42.59383	42.22292	41.06956	39.88071	38.97353	37.79109	36.54712	36.15145	35.29966	35.34904	35.78560	36.05699	36.47369	37.07948	37.55511	37.64994	38.42577	38.53628	39.66483	39.89730	39.83834	39.83517	39.62539	39.59189	39.47245	39.09800	38.19128	37.06896	36.82117	35.40363	34.89424	33.91630	33.10071	32.60522	32.38502	32.03967	31.65985	31.56592	31.16683	31.11865	31.06515	31.23496	31.17623	31.17377	31.18016	31.95180	32.70827	32.70761	32.30332	32.38186
42.21721	41.07411	40.03894	39.18380	37.97401	36.59045	36.15475	35.30313	35.11301	35.14943	35.79731	36.05739	36.46147	37.20431	37.59274	38.42950	38.83935	39.59299	39.66594	39.80734	39.70969	39.62612	39.59572	39.47950	38.90165	38.21925	37.12117	36.94962	35.45716	34.91211	34.17972	33.10387	32.50117	32.35320	32.01839	31.66139	31.34696	31.13119	31.00540	30.99532	31.16318	31.39520	31.43499	32.13945	32.58260	33.41829	33.67367	32.97837	32.42495	32.30069
41.07822	39.76387	38.60483	38.13175	37.41985	36.45718	36.61259	36.66061	35.71053	36.05840	36.09172	36.44515	37.11274	37.43040	38.00303	38.67590	39.03986	39.28820	39.57598	39.47864	39.34384	39.01500	38.59596	37.87161	37.37986	37.12447	36.05325	35.60249	35.27472	34.23883	33.29300	32.50429	32.35604	31.97009	31.68801	31.35095	31.07781	31.04743	30.99802	31.07690	31.06921	31.36149	31.48844	32.60286	33.58809	34.04552	33.66946	33.39689	32.26340	32.25417
39.74316	38.60838	37.67996	37.44287	37.11785	37.15537	36.99134	37.03983	37.30801	37.40453	37.93367	38.19527	38.19223	38.10760	38.43107	38.48005	38.84579	38.87078	39.13372	39.02448	38.97165	38.46502	37.80504	37.37530	37.12807	35.93256	35.79158	35.27813	34.24186	33.22860	32.82621	32.32031	31.93406	31.35081	31.12924	31.01151	30.99575	31.03932	31.07960	31.05716	31.09812	31.17953	31.45473	32.58562	33.59557	33.51441	33.48886	33.38060	32.03004	30.96484
38.05503	36.94177	36.95393	37.12124	37.18906	37.61410	37.79490	38.21715	38.30586	38.73367	39.48241	39.48313	39.42473	38.64179	38.44341	38.44032	38.53372	38.61753	38.64757	38.64445	38.38437	37.75232	36.83059	36.68266	35.95139	35.75198	35.22668	34.37931	33.24262	32.96361	32.41424	32.06334	31.32087	31.10617	30.95539	30.99887	31.02232	31.07706	31.12669	31.07631	31.07357	31.23501	32.00790	32.37195	32.95318	33.30075	33.28049	31.85135	30.70668	30.50003
36.44569	36.47635	36.93512	37.09218	37.48948	37.76427	38.31371	39.59992	39.80573	40.10683	39.90772	39.43322	39.24339	38.97814	38.37743	38.22255	38.18352	38.17305	38.11077	38.00678	37.54048	36.71931	36.60903	35.88770	35.66893	35.21951	34.27025	33.24585	32.99998	32.43139	32.06618	31.29514	31.07670	31.13050	31.04497	31.02344	31.07774	31.18276	31.12691	31.12441	31.17773	31.67642	31.94812	31.87654	31.90021	31.77936	31.05832	30.59451	29.43691	29.43428
36.52736	36.67575	36.90860	37.09263	37.83710	38.22891	39.52309	39.80968	40.07053	39.95300	39.77156	39.49948	38.95959	38.65225	38.11598	37.86555	37.86217	37.82493	37.45216	37.40905	36.50325	35.90141	35.66352	35.30646	35.22297	33.60294	33.27366	32.97848	32.47289	32.08676	31.31192	31.17999	31.20353	31.22180	31.23626	31.13905	31.15622	31.18859	31.48955	31.60536	31.59484	31.53411	31.51728	31.49605	30.63174	30.57713	29.88287	29.05439	28.89573	28.95116
36.80674	36.79460	37.08539	37.78939	38.54360	38.67786	39.64351	39.62733	39.88420	39.77521	39.45887	39.00351	38.65611	37.70046	37.48289	36.99696	36.79216	36.76041	36.48365	35.90122	35.81292	35.39087	34.85599	34.60760	33.60624	33.28352	32.71180	32.45528	32.11223	31.49923	31.42381	31.44119	31.30900	31.28214	31.27961	31.27684	31.55022	31.54742	31.43571	31.32891	31.30304	31.30999	31.30718	30.37358	29.32640	28.81319	28.79171	28.71735	28.77206	28.75237
37.58172	37.44041	38.18965	38.48628	38.55766	39.41705	39.51456	39.43805	39.29551	39.11950	38.95543	38.22890	37.70422	37.24021	36.46739	36.28308	36.27958	36.24443	35.64745	35.56486	34.96572	34.82668	34.57161	33.62866	33.14155	32.74350	32.47072	32.11537	31.85706	31.72985	31.75850	31.77670	31.76748	32.09604	32.08163	31.60219	31.39185	31.35683	31.05794	30.88802	30.32125	30.21503	29.44144	29.21878	28.52951	28.56924	28.59564	28.71453	28.84351	28.93068
39.08897	39.00454	39.09969	39.19754	39.50120	39.49801	39.34859	39.23158	39.04206	38.51342	38.14616	36.99120	36.63463	36.37578	36.21036	36.18995	36.17760	35.02748	34.96015	34.90689	34.83868	34.18036	33.08598	32.87738	32.78238	32.49625	32.13079	31.86017	31.86076	31.88991	32.13790	32.13530	32.80816	32.74896	32.14521	31.45192	31.20801	30.93723	30.48932	30.30377	29.20946	29.15854	28.53665	28.17485	28.31239	28.32288	28.48433	28.77421	28.99243	29.05329
39.89139	39.82189	39.78126	39.72749	39.70314	39.35256	39.23520	39.04600	38.26445	37.56239	36.69210	36.60184	36.20759	36.17751	35.77548	35.08994	34.92658	34.88586	34.86502	34.32995	33.56525	33.14529	32.91039	32.79686	32.52356	32.22011	31.97355	31.96937	31.96502	32.15098	32.14809	32.20779	32.47092	32.27140	31.80891	31.15200	30.89745	29.74920	29.08114	28.65295	28.53861	28.09248	27.97023	27.66330	27.78938	28.21295	28.48040	28.76202	29.07940	29.30330
40.27031	40.12994	39.94683	39.83601	39.44360	39.16915	38.99736	37.95896	37.48462	36.59945	36.17229	35.59692	35.14460	34.93162	34.86040	34.17365	34.17057	34.15009	34.10062	33.62761	33.24519	33.06659	32.93465	32.88102	32.60820	32.41602	31.98121	31.96976	31.95434	31.91104	32.08514	32.01711	31.86722	31.80879	31.15504	29.58144	29.48384	28.92293	28.45754	28.07844	28.08703	27.47182	27.39121	27.51732	27.65077	28.04884	28.49901	28.84900	29.32769	30.07312
40.01179	39.88394	39.78099	39.34661	39.12077	38.41774	37.60760	36.88490	36.61168	36.18890	35.41808	34.68218	34.65477	34.28625	33.99595	33.97203	34.07162	34.08410	33.85780	33.27801	33.14547	33.10612	33.06950	33.04217	32.96278	32.68966	32.41366	31.96547	31.91389	31.75191	31.74264	31.68716	31.06995	30.71052	29.53786	28.80290	28.37675	28.37417	27.98545	27.25484	27.03578	27.32564	27.52464	27.56741	27.95537	28.39205	28.70099	29.63215	30.12383	31.43014
39.88802	39.38734	38.95198	38.46090	38.24448	37.61143	36.46758	36.31548	36.19225	35.43020	34.80777	34.68354	34.58951	34.28660	34.18782	33.97237	33.95282	33.84127	33.45474	33.33108	33.33398	33.33128	33.32243	33.37699	33.34996	33.12315	32.92569	32.63861	31.92416	31.65722	31.58620	30.86338	29.32608	28.89996	28.73145	28.37928	28.37694	27.34125	27.10398	27.03841	27.08860	27.43968	27.56982	28.43976	28.55276	28.70635	30.25310	30.43965	31.11139	32.26277
39.26029	38.79492	38.40799	37.93056	36.91694	36.26347	36.25255	36.19592	35.42953	35.03666	34.87284	34.73696	34.67652	34.58674	34.29719	34.21046	33.98337	33.70765	33.46367	33.45343	33.45804	33.89263	33.99739	33.88733	33.52488	33.33986	33.05064	32.50137	31.82947	31.51726	30.75842	29.21287	28.65917	28.13021	28.08233	27.71562	27.30241	27.12074	27.19933	27.22195	27.61162	27.65905	28.64554	28.70863	28.76017	30.36264	30.36018	31.07793	31.52662	32.46331
38.76259	38.41159	37.38173	36.50655	36.06620	36.06523	35.49364	35.15611	35.10302	34.93420	34.87321	34.73733	34.70812	34.72122	34.62719	34.44356	34.41631	34.22768	34.00258	34.02936	34.33337	34.32715	34.24025	34.35438	33.82365	33.47958	33.13412	32.17739	31.52011	30.76147	29.93635	28.66201	27.96340	27.23824	27.15294	26.86458	26.89185	27.20175	27.37440	27.89060	28.03897	28.78089	29.04898	29.69142	30.48689	30.47652	31.46063	31.52222	32.34443	33.25121
38.11228	37.47233	36.54155	36.06957	36.06662	35.49727	35.16847	35.12455	34.94653	34.88433	34.87359	34.76894	34.81802	34.87401	34.87364	34.89354	34.83145	34.86378	34.86065	35.36049	35.60677	35.55373	35.37392	35.24305	34.46024	33.56873	32.91816	32.02513	31.41766	30.65363	29.37562	27.96146	27.22151	26.84388	26.84167	26.91381	27.01369	27.37682	27.92282	28.22150	28.94205	29.23357	30.33858	31.09224	31.40568	32.05224	32.58247	33.10180	33.32419	33.50409
37.47620	36.66180	36.14488	35.70804	35.58704	35.19891	35.15217	35.08781	35.01359	35.01074	34.96280	34.97855	34.91384	35.11320	35.25686	35.31259	35.49367	35.70173	35.98079	36.32894	36.25234	36.28998	36.29283	36.00148	35.44316	34.05542	33.18050	31.97541	31.01918	29.50101	27.94582	27.22916	26.84628	26.67794	26.72480	27.03015	27.30080	27.68228	28.33935	29.08286	30.33284	31.67119	32.19001	32.57849	32.84425	33.67096	33.71396	33.75462	33.81834	33.84542
36.66560	36.17263	35.77643	35.66320	35.29128	35.26787	35.26994	35.28404	35.43268	35.44558	35.43302	35.32881	35.42401	35.46359	35.64793	35.74765	35.74445	36.80449	37.44214	37.63778	37.65741	37.46004	37.47380	37.05045	35.89017	35.00253	33.57235	31.89816	29.50369	28.30816	27.34236	26.93379	26.85143	26.72719	26.86670	27.25052	27.68942	28.78231	29.88195	31.29492	32.73854	33.42257	33.62325	34.11683	34.62414	34.53770	34.07084	34.04966	34.25063	34.36769
36.22779	35.90702	35.95490	35.88923	35.79210	35.83544	35.89004	35.95370	35.95044	35.97146	36.01872	36.16238	36.23765	36.32022	36.31730	36.60460	36.86469	37.57169	38.08236	38.83403	38.62852	38.55864	38.29888	37.33929	36.48508	34.85739	33.48870	31.30661	28.94722	27.33667	26.92829	26.93399	26.95727	27.07303	27.25187	28.06239	28.78511	29.89750	31.40174	32.87531	33.79982	34.89090	34.93223	35.76474	35.97566	35.46642	35.08677	35.11647	35.46970	36.70232
36.28852	36.16833	36.03506	36.06289	36.41698	36.66444	36.70186	36.75900	36.63145	36.68860	36.79892	37.05185	37.42516	37.42179	37.50488	37.82994	37.78171	39.02452	39.39895	39.15274	38.79142	38.47263	37.97198	37.04287	35.70160	33.92709	32.63094	29.91676	27.95420	27.13770	27.01791	27.04144	27.16644	27.22817	27.82970	29.30688	29.89279	31.32233	32.33056	33.80656	34.98401	36.20591	36.49683	36.64269	36.68202	36.62067	36.69947	36.76072	37.96853	39.12884
36.49207	36.48872	36.27039	36.32720	36.48109	36.71404	36.76241	36.99110	37.39428	37.60611	38.17263	38.30446	38.68828	38.68478	38.66459	39.15060	39.81353	39.62893	39.79505	39.58215	38.93994	38.14572	37.33413	35.81878	33.97434	33.04345	30.07442	28.02850	27.36537	27.23784	27.23532	27.43277	27.52222	27.73722	29.07333	29.65687	30.87195	31.60201	33.33534	35.01622	35.89163	36.66719	36.84014	36.95315	37.14399	36.97515	36.97218	38.05079	39.54332	39.53974
36.70820	36.55540	36.54574	36.46224	36.49086	36.80054	36.83824	37.31010	37.65238	38.25080	38.39677	38.85637	39.29947	39.37379	39.96803	39.88301	41.06466	40.93615	40.72272	39.89153	38.94651	37.86725	37.05196	34.87829	33.06527	31.10115	28.94862	27.89415	27.75798	27.58790	27.58092	27.61380	28.06721	28.90837	29.44721	30.29274	30.79911	31.57690	33.43596	35.53123	35.93239	36.90025	37.10988	37.43583	38.26654	38.29613	38.62650	39.75842	40.42507	39.97489
36.84262	36.83292	36.74826	36.71353	36.71735	36.89881	36.96350	37.56104	38.31573	38.62397	39.25708	39.25351	39.36803	40.28408	41.09222	41.10855	41.41369	41.07483	40.44320	39.50703	38.05796	37.05883	34.97194	32.50044	31.10702	29.28020	28.67391	27.97466	28.01587	28.52456	29.23137	29.28907	29.83791	29.89178	30.08314	30.45252	31.07881	32.01945	33.45659	35.53149	36.16547	37.04815	37.64509	39.06422	39.43545	41.37559	41.46346	41.45969	41.13084	40.89652
38.05634	37.72433	37.22060	37.09718	37.00090	36.99790	37.45650	38.28921	38.63207	39.24109	39.46674	40.54941	41.22946	41.42732	41.13679	40.72688	40.45385	40.16786	39.36229	38.06187	36.45515	34.97517	32.33266	30.78920	29.28318	28.65487	28.62000	28.60483	28.65236	29.25544	29.69177	30.03543	30.23113	30.28497	30.42837	30.86799	31.71127	32.01176	33.45684	35.04886	36.16574	37.64875	39.07146	39.57170	41.38065	41.46811	41.46373	41.45995	41.56562	41.78778
38.87033	38.85570	38.38977	38.38625	38.41943	38.69733	38.69377	38.73570	39.11325	39.73875	40.37151	40.73893	40.91804	40.93757	40.64277	40.39423	39.50314	38.93381	35.99749	34.22619	32.65763	32.30119	30.75421	29.18611	28.70281	28.65551	28.60057	28.84112	29.37539	29.63128	29.83581	30.06322	30.28770	30.43111	30.87107	31.62428	31.81142	32.27228	33.45073	35.04912	36.13570	38.01566	39.57391	40.80850	41.41553	41.46838	41.48208	41.56924	41.79183	42.16309
38.87365	38.87005	38.86685	38.63970	38.63652	38.63334	38.52375	38.53384	39.02134	39.43165	39.73457	39.89890	40.21782	40.19988	39.96738	38.37660	36.92719	35.81938	33.70847	31.64673	31.33149	30.57468	29.45763	29.03667	28.68412	28.60320	28.84377	28.96789	29.28877	29.58474	29.75276	29.91223	30.49497	30.94093	31.62744	32.24229	32.44316	32.72714	34.36411	35.26770	36.59461	38.48109	39.52604	40.80751	41.45356	41.48572	41.64733	41.76455	41.99073	42.23701
38.50570	38.50209	38.32042	38.30083	38.29765	38.17653	38.08138	38.04869	38.04093	38.44497	38.80996	39.10297	38.94193	38.73736	37.26193	36.06976	34.35875	31.81451	30.74164	29.79418	29.76757	29.46531	29.40846	28.71796	28.62199	28.61928	28.68181	28.87842	28.98449	29.25281	29.81673	30.35177	30.89957	32.04588	32.71876	32.83118	32.86932	34.36716	35.21656	36.46447	37.57138	38.48137	39.24411	40.47712	41.25820	41.62152	41.77040	41.89059	42.24112	42.87339
37.07078	37.01359	36.80729	36.58995	36.50320	36.32151	36.01497	35.53588	35.45254	36.18370	36.50252	36.49488	36.11128	35.73505	34.67226	33.87317	31.84283	30.45205	29.36721	28.87283	28.53446	28.42352	28.42113	28.42290	28.44812	28.58105	28.73418	29.20279	29.37655	29.81072	30.41258	30.95237	32.58447	34.14555	35.24197	35.23872	35.25631	35.54190	37.09139	37.47676	38.34566	39.12363	40.16445	40.60581	41.35020	41.82103	42.34576	42.72673	43.07700	43.36432
35.83029	35.72383	35.69918	35.30920	34.66198	33.72761	33.69564	33.58699	33.58295	33.55973	33.55101	33.31500	32.32618	32.20948	31.67424	31.01390	30.42228	29.16280	28.77539	28.58600	28.55207	28.54967	28.48210	28.55373	28.59037	28.73681	29.20546	29.62486	29.91827	31.10281	32.16956	33.64065	35.68557	36.35893	36.77578	37.22895	37.76199	38.15839	38.27043	38.29226	38.98798	39.24192	40.19607	41.03920	41.82514	42.39619	42.96846	43.94978	44.17461	44.82948
34.97884	34.95387	34.91648	34.55350	33.61904	32.76612	32.58888	32.52781	31.92423	31.45674	31.33663	30.56846	30.16276	30.15991	30.13006	29.98365	29.26571	29.22560	29.16030	28.79794	28.82377	28.85138	28.99788	29.07986	29.21359	29.49582	30.13597	30.74425	31.20555	32.60909	34.69098	36.00017	36.72757	36.74035	37.84047	37.91882	38.67999	39.21515	39.23689	39.03957	39.17737	39.97270	40.31031	41.06345	42.12665	42.97223	43.86080	44.17846	44.94311	45.70440
34.90816	34.66392	34.55717	33.85210	32.65598	32.49434	32.44989	31.67164	31.35157	30.81690	30.03462	29.65789	29.55726	29.51446	29.48861	29.38939	29.77358	29.77108	29.91348	29.90265	29.83943	29.90984	29.67200	29.74505	30.00399	30.63816	31.22611	31.76654	33.02917	34.71258	35.94971	36.78558	37.90689	38.24601	38.29738	38.37332	39.17333	39.27404	39.35312	39.49131	39.97625	40.31430	40.81219	41.52748	42.19024	43.11620	43.98619	44.94703	45.64909	47.06710
34.44756	34.38817	33.85570	33.23904	32.45557	32.09585	31.60571	30.78177	30.62845	29.83649	29.14342	29.17488	29.40920	29.48816	29.42735	29.96577	30.14213	30.19498	30.10490	30.11685	30.27884	30.55181	30.68377	31.22973	32.47595	33.00421	33.52423	34.65192	35.79581	36.32851	36.66417	37.78510	38.08799	38.23789	38.32774	38.44317	39.25593	39.45552	39.71221	40.02787	40.49065	40.85391	41.53114	42.19396	43.12044	43.70928	44.90731	45.35828	46.44030	47.05874
34.28130	33.97514	33.65074	33.15078	32.36804	31.66994	30.78470	29.78170	28.98905	28.27496	28.31640	28.56196	29.22691	29.34368	29.84965	30.00077	30.19780	30.33042	30.27185	30.29316	30.53799	31.44466	32.82730	34.28785	35.12576	35.39196	35.96577	37.06943	37.06594	37.06286	37.25790	37.60660	37.84733	38.13330	38.32804	38.52578	38.71171	39.68723	40.03143	40.53978	40.85753	41.88300	42.46982	43.48607	43.71359	44.85598	45.36273	46.46144	46.99123	47.21897
34.22557	34.07064	33.55140	33.34041	32.29133	31.27013	29.75056	28.99213	28.43124	28.27994	28.31670	28.84007	29.22721	29.33363	29.84010	30.14989	30.45460	30.36235	30.52553	30.75269	31.66592	32.69909	34.29137	35.14273	36.21027	37.14156	37.13847	37.14695	37.06625	37.08212	37.31810	37.59224	37.69918	37.89373	37.97998	38.50270	38.89500	39.95944	40.54338	41.43761	42.33049	43.31744	44.04845	44.21772	44.97491	45.95642	46.33234	47.00263	47.22787	48.21794
34.24898	33.91517	33.42571	32.72638	31.42050	30.00042	28.91543	28.45248	28.42414	28.44267	28.62858	28.99108	29.33475	29.84291	30.14287	30.51541	31.14764	31.31589	31.28353	31.46163	32.26068	33.93307	34.91056	36.16013	37.14539	37.14188	37.13878	37.39937	37.51446	37.36168	37.52163	37.64632	37.79647	37.84484	38.02573	38.46867	38.89531	40.01099	41.44131	42.34074	43.43259	44.12469	44.25227	44.97888	45.99237	46.33641	46.70207	47.27736	48.24578	48.36078
34.09351	33.78948	32.72991	31.47227	30.43791	29.00740	28.77737	28.75572	28.52812	28.68399	28.99414	29.42804	29.87167	30.32645	30.66084	31.17356	31.21392	31.31619	31.31371	32.00131	33.72865	34.55177	35.39497	35.84404	36.36975	37.13186	37.13910	37.26621	37.39899	37.44738	37.48998	37.85716	37.90510	38.02916	38.08364	38.71774	39.68126	40.81487	41.55595	42.55086	43.94448	44.30366	45.49348	46.47779	46.69364	46.68935	47.30817	48.25002	48.30476	48.64472
33.80681	33.42856	32.21671	30.77646	29.30001	29.11951	29.08950	29.11906	29.23231	29.22986	29.72610	30.33480	30.71001	30.70707	31.44550	31.44285	31.40233	31.40019	31.94913	33.40708	33.75161	33.81178	34.42730	35.36459	35.84139	35.98991	36.08859	36.71585	37.05692	37.39570	37.51831	37.88121	38.16464	38.34631	38.83916	39.69042	40.81898	41.35660	42.14069	42.64441	44.12346	45.49801	47.32365	47.48054	47.73393	48.33649	48.37741	48.62640	48.86279	48.52132
33.46419	32.25748	30.83345	29.98053	29.70086	29.69837	29.91282	30.61340	30.68760	31.87500	31.86248	31.87382	31.95252	32.05041	32.10360	31.86012	31.87062	32.35594	33.42424	33.67417	33.73272	33.76091	33.86789	34.31414	34.85347	35.24951	35.56730	36.29932	36.75630	37.29632	37.56961	38.11654	38.34976	38.89694	39.93454	41.17645	41.81307	42.17662	42.64822	44.09848	45.44678	47.21957	47.44752	47.68489	48.28804	48.54267	48.54657	48.24278	48.02774	47.83517
31.81991	30.98836	30.69705	30.72588	30.62865	30.62608	31.04093	31.73021	32.65476	32.55793	32.54928	32.79737	32.46964	32.50592	32.51451	32.65952	32.74478	33.57404	33.87038	33.93105	33.92781	33.92496	33.90032	33.91596	33.69736	34.55974	35.48478	35.79103	36.87021	37.54061	38.20208	38.42198	38.90045	40.16018	41.20266	42.61950	42.79799	43.79001	45.25244	45.84343	47.11122	47.38745	47.53835	48.32900	48.49278	48.32816	48.00884	47.62384	47.34825	46.10466
31.13962	31.11581	31.21269	31.26045	31.36678	32.13839	32.52294	33.03838	33.14287	33.39629	33.52996	33.44004	32.94097	32.71790	32.78583	32.87616	33.46300	33.89886	34.02534	34.25650	34.18275	34.14362	34.17862	34.24598	34.38340	34.75814	35.66076	36.32723	37.58250	38.30209	39.03212	39.83496	40.65279	41.73286	42.62382	43.33212	44.29506	45.23186	46.13799	47.06796	47.29292	47.62481	48.14635	47.96397	48.15631	47.83060	46.89063	45.95119	44.79018	43.87929
31.24886	31.24587	32.00298	32.43708	33.18253	33.45065	33.49490	33.78677	33.86200	33.85915	33.85630	33.79825	33.57966	33.57644	33.44891	33.46654	33.65881	33.92653	34.16851	34.30165	34.51841	34.44247	34.43962	34.75900	35.39123	35.68110	36.35733	37.58636	38.51133	39.11897	40.08709	41.32058	42.13890	42.83323	43.40763	44.37293	45.22438	46.34873	47.03550	47.25146	47.44386	47.32510	47.16629	47.48476	47.27839	46.89483	45.17859	44.81152	43.90743	42.28366
32.11172	32.19200	32.54129	33.28643	33.96957	34.52740	34.60383	34.56915	34.56583	34.19366	34.15335	34.08923	33.96421	33.83906	33.83623	33.84373	34.01492	34.08890	34.30485	34.87715	35.20703	35.49873	35.52792	36.18417	36.88111	37.51428	38.56367	39.08884	39.61647	40.12306	41.63936	42.54956	43.16360	43.62246	45.22056	46.74816	46.87932	47.45189	47.81366	47.61247	47.18008	46.92257	46.50778	46.28038	45.96289	44.75679	43.67908	43.56669	41.76273	41.32661
32.37180	32.42962	33.43072	34.08217	35.26426	35.26795	35.31274	35.30683	35.06102	34.66208	34.39719	34.35228	34.32919	34.32589	34.11420	34.12587	34.20930	34.71432	35.13300	35.21071	35.52649	35.56868	36.20579	37.26258	38.33054	38.58558	39.09241	39.62056	40.12671	41.64362	42.70703	44.25166	45.24933	46.34323	46.91565	47.59459	47.51325	47.33308	47.32915	47.21942	46.92272	46.09282	45.19356	44.88212	43.63755	42.91248	41.90558	41.29625	41.33231	40.55802
32.83770	33.43392	34.01440	34.86642	35.24446	35.28697	35.49234	35.61093	35.52869	35.45969	35.43669	35.29569	35.15227	35.14888	35.15157	34.85430	34.97976	35.11630	35.27866	35.89134	35.95932	36.32055	37.63604	38.42275	39.33807	39.46873	39.84376	40.63705	41.67028	43.05800	44.21346	45.21174	46.30521	46.89050	47.59947	47.51756	47.31280	47.03455	46.80472	46.19172	45.97562	45.12247	44.27256	42.98749	42.05102	41.42095	40.88981	39.61065	39.40479	39.79742
33.47793	33.51926	34.87019	35.16827	35.30328	35.31388	35.72753	35.67968	35.26675	35.26376	35.27012	35.26670	35.18007	35.17159	35.12927	35.00137	35.12051	35.23495	35.83271	36.36364	36.44050	38.07000	38.56752	39.76615	40.22860	40.39704	40.87001	42.24839	43.37397	44.21801	45.21585	46.27353	46.72158	47.40824	47.32312	47.13562	46.92184	46.80388	46.10513	45.17825	44.44655	42.74185	42.53667	41.87547	41.07910	39.95603	38.77795	38.90328	39.67147	39.87186
34.65566	34.87354	35.18845	35.33130	35.32832	35.73140	35.68309	35.27055	35.09626	34.95238	35.02638	35.10385	35.03618	35.06171	34.91969	35.00172	35.12076	35.56181	36.14785	36.44433	38.07352	38.59481	39.77387	40.82495	41.77251	42.13027	43.48908	44.73195	45.68136	46.15836	46.58755	47.56668	47.39272	47.07727	46.97897	46.26557	45.54843	45.20811	44.63932	44.04940	42.58364	42.08752	40.90813	39.47461	39.03926	38.90739	39.05843	39.40145	39.96411	40.59704
34.86671	35.01904	35.25828	35.86170	35.85865	35.63130	35.55027	35.13324	34.98415	34.89583	34.89923	34.50132	34.19402	34.28258	34.49825	35.07253	35.29567	35.87833	36.25200	37.16890	38.28932	39.40230	40.51862	41.77629	42.63115	43.67235	44.94474	46.11511	47.14921	47.44960	47.42496	47.24762	47.03071	46.84061	45.85600	44.89389	44.74974	43.25975	42.52415	42.38211	41.35668	40.66713	39.64699	39.39391	39.43451	39.47156	39.69831	40.40382	40.87474	41.77653
34.87233	34.86893	35.12492	35.66799	35.65389	35.50240	35.41294	35.30275	34.93234	34.85776	34.32497	33.84933	33.76533	33.93055	34.44630	35.20792	35.88169	36.25583	37.14405	37.85777	39.14856	40.06671	41.07121	42.65737	43.67690	44.94384	46.07938	46.96552	47.07212	47.15501	47.04808	46.87433	46.70200	45.78040	44.69990	43.95610	42.59636	41.87609	41.86849	41.37037	40.77486	39.94689	39.86554	39.86125	39.94158	41.38803	41.38461	41.38068	41.76723	43.07300
34.81140	34.80798	34.83088	35.38504	35.38521	35.35311	35.33917	35.31446	34.94256	34.32826	33.71824	33.47873	33.63280	33.93090	34.52218	35.24233	36.21251	37.09570	37.66415	39.15266	40.03828	41.04609	42.58142	43.61938	44.97055	46.08363	46.77500	46.92778	46.83101	46.77340	46.55541	45.65856	44.58813	43.63508	42.45100	41.80732	41.45676	41.39219	41.01030	41.07240	40.91744	40.91402	40.16162	40.23274	41.23967	41.83764	42.38936	42.59803	42.85627	43.90641
34.20632	34.24142	34.61530	34.73983	35.24862	35.31777	35.31428	35.06021	34.43357	34.18355	33.83143	33.50740	33.68982	34.03792	34.66646	35.42480	36.43350	37.68344	39.01279	40.04248	41.04410	42.47398	43.56285	44.91353	45.87021	46.68706	46.73627	46.65673	46.49154	45.71709	45.27009	44.54028	43.46794	42.22486	41.53625	41.03464	41.18379	40.48335	40.54625	40.64782	40.92920	40.93904	41.60943	41.55491	41.62022	41.73463	42.28629	42.46696	43.71785	43.52895
33.40161	33.43678	34.07626	34.35372	34.57857	34.86134	34.87218	34.45902	34.30941	34.23293	33.86012	33.87395	34.08961	34.46836	34.94177	35.71008	37.39540	38.48948	39.28126	40.83078	42.15139	43.44206	44.82699	45.83342	46.45868	46.52053	46.40931	46.18156	45.27188	44.27459	43.63584	43.25597	42.22878	41.48347	40.58551	39.45350	38.45662	38.52379	39.26929	40.00006	40.65566	40.93932	41.50180	41.49831	41.50464	41.50077	41.37552	41.91540	41.79214	42.24664
32.54393	32.83720	33.35408	33.35077	33.68127	33.67861	33.78134	33.82156	33.85025	33.96218	34.14605	34.26050	34.50905	35.07822	35.85449	37.60194	38.65352	39.35405	40.87633	42.15584	43.79648	45.14101	45.79119	45.81547	45.77942	46.04375	45.84345	45.11222	44.26623	43.42222	42.21140	41.39982	40.22852	39.54161	39.00471	38.33823	37.47293	37.17184	38.14351	38.78291	39.60931	40.64787	41.24664	41.39146	41.27581	41.21588	41.10995	40.93955	40.77696	40.58007
32.34705	32.34409	32.35124	32.34828	32.55557	32.58389	32.67012	32.74229	33.03993	33.77079	34.26404	34.58359	35.77036	36.82377	37.66090	39.14847	39.94703	41.49884	42.63311	43.93671	45.40969	45.88889	45.76949	45.55790	45.09130	44.50375	43.87789	43.52794	42.48823	41.99564	41.27372	40.05112	39.36391	38.12928	37.45345	37.35453	37.10469	37.28146	37.43106	38.22580	38.89675	39.15764	39.94086	41.01586	41.05433	40.92487	40.79882	40.02546	39.22545	38.57001
32.25871	32.33683	32.05984	32.18435	32.40337	32.48962	32.59435	32.92110	33.22688	34.00676	34.58584	35.91938	36.92387	37.82876	39.15102	40.81076	42.13895	43.41904	45.41231	45.96623	45.86824	45.64554	45.33778	44.85509	44.11140	43.63071	42.31921	42.20543	41.34327	40.37075	39.70829	38.20424	37.99446	36.94016	36.98661	37.01598	37.15702	37.27513	37.39592	38.22509	38.89356	39.06791	39.80571	40.81973	40.67614	40.52420	39.95028	39.19787	38.48793	38.08035
30.91817	30.99298	31.30989	31.49056	32.34100	32.52118	32.74063	33.29309	33.99650	34.92283	35.75782	36.89495	37.83119	39.23285	40.81341	42.25017	43.95782	45.36603	45.96929	45.87130	45.64861	45.18203	44.34152	43.93586	42.62069	42.01105	40.40782	40.07954	38.90022	38.74860	37.17920	36.89234	36.94274	36.98919	36.01554	36.04293	36.68969	37.16244	37.93847	38.81620	39.29107	39.80853	40.57267	40.60088	40.47899	40.11832	39.13839	38.45451	38.04691	37.44505
30.77781	30.77504	31.13843	31.59952	32.54050	32.86250	33.78055	34.12012	35.07864	35.79762	36.89731	38.46014	39.47522	41.69507	42.53060	44.12793	45.71411	46.08636	45.90917	45.58048	44.99012	44.34452	43.61504	41.99156	41.02570	39.78337	38.63231	38.30268	37.43269	36.75486	36.00975	36.67596	36.75524	36.90372	36.81541	36.65831	37.06120	37.61986	37.88182	38.53156	38.76698	38.72083	39.26171	40.31218	40.03325	39.09933	37.94215	37.35775	37.03833	36.24888
31.03944	31.03667	31.49395	32.28136	33.16687	33.89750	34.44174	35.31966	36.30542	37.65244	39.15118	40.46395	41.69775	42.54139	44.13080	45.71712	45.99103	45.80455	45.54425	44.79813	43.90573	42.90001	41.99440	41.02493	40.00219	38.65318	37.59775	37.16898	36.66621	35.79490	35.88113	36.12972	36.66971	36.69882	36.89231	37.60378	37.62248	37.78780	38.35034	38.27964	38.16286	38.09411	38.01972	37.83305	37.51345	37.10195	36.52930	35.94732	35.73812	35.67595
31.31799	31.52995	32.34451	33.41068	34.81754	35.49057	36.27633	37.17929	38.71164	40.29589	41.32351	42.80823	43.48773	44.44203	45.72009	45.70005	45.55592	44.80189	44.45835	43.69643	42.80264	41.89330	41.02770	39.93378	38.86970	38.04990	37.58365	36.73957	35.86666	35.88360	35.99200	36.12898	36.18333	36.66024	37.45682	37.76046	37.97134	38.03218	38.06990	37.87700	37.86077	37.65456	37.64254	37.30565	36.61206	36.49422	35.91222	35.68747	35.62137	35.60535
32.53995	32.53709	33.79421	35.38400	36.27763	37.57414	38.37494	39.33359	40.72643	42.31892	42.78236	44.04894	45.33543	45.92756	45.69665	45.41250	44.59591	44.36692	43.46544	41.66286	41.65146	40.31083	38.90332	38.35378	38.10585	37.86393	37.06799	36.95907	36.95578	36.19904	36.18744	36.16131	36.23269	36.98591	37.59429	37.79064	37.78725	37.72029	37.68820	37.68481	36.96693	36.37476	36.40968	36.29033	35.56540	35.54519	35.54201	35.52329	35.55470	35.55150
33.97705	33.97409	35.41680	36.29621	37.62140	39.18163	40.53807	41.46977	43.06374	43.71787	45.39784	45.34910	45.23286	45.63889	45.39658	44.42181	44.10352	42.51577	41.39940	40.83702	38.84052	38.02895	37.21205	37.26344	37.39369	37.13266	37.19877	37.17945	37.15704	37.06315	36.85923	36.81628	36.98156	37.64986	37.76010	37.63965	37.50961	37.35728	37.25803	36.38326	35.73348	35.63310	35.21578	35.21181	35.09000	35.12446	35.56749	35.57277	35.84966	35.84643
35.49844	35.54504	37.07561	37.98824	39.26583	40.71268	42.37269	43.33712	44.58833	45.58962	45.54082	45.14263	44.98152	44.73201	43.85101	43.32510	41.79082	41.08694	40.11058	38.29687	36.86898	35.85581	35.29396	35.53996	36.25505	36.43064	37.13268	37.15953	38.35425	38.56133	38.56314	38.47716	38.17527	37.88799	37.64227	37.51222	36.97439	36.13533	35.59697	35.32469	34.56413	34.51223	34.03281	34.15323	34.88473	35.14908	35.59691	35.87389	35.92606	35.92283
38.18366	38.18037	39.38520	40.05781	41.74291	42.87942	43.50718	45.14930	45.55451	45.53870	45.38465	44.90217	44.63927	43.38703	43.08239	41.60907	40.67345	39.42766	37.74283	36.41344	35.20731	34.65473	34.31687	34.43755	35.60575	36.25107	36.50785	37.34540	38.26864	38.42498	38.45809	38.32505	37.96505	37.70387	37.48281	36.88408	36.13784	35.46570	35.33060	33.89734	33.29939	33.37082	33.94657	34.20928	34.93608	35.21374	35.66822	36.00032	36.19708	35.98158
39.99788	39.99445	40.82619	42.30073	42.92033	43.50988	45.15212	45.51642	45.34862	45.20440	44.73844	44.37297	42.55050	42.08818	41.10163	40.02792	38.75227	37.58960	36.17779	35.20962	34.38683	34.41129	34.43982	35.08344	35.61856	36.18521	36.44200	37.33228	37.84002	38.28360	38.23210	37.70402	37.28449	37.09965	36.79379	36.03960	35.46815	34.58020	33.62122	33.51067	33.61491	34.13326	34.35754	35.15763	35.36998	35.78458	36.20283	36.38816	36.32901	36.32577
40.81459	40.81110	42.34098	43.59880	44.64776	45.57839	45.53343	45.29615	45.05742	44.38223	43.39094	42.48705	41.12070	40.31932	39.17303	37.98774	36.97243	35.38332	34.62387	34.10759	34.23926	34.45414	35.19590	35.76436	36.09962	36.35643	36.50403	36.48820	37.08915	37.43203	37.39318	37.28703	36.64120	36.35233	35.65094	35.46198	34.53724	33.50651	33.43379	33.63957	34.18678	34.95244	35.44661	35.85352	36.33348	36.33030	37.68089	37.67754	37.47829	37.21087
42.92211	42.91215	44.16067	45.28176	45.54478	45.68658	45.46652	44.98479	44.27176	43.24451	41.64682	40.93679	40.32199	38.67869	37.13691	36.02593	34.64487	34.02662	33.78465	33.96820	34.26461	34.75398	35.72432	36.53383	36.55894	36.45544	36.32950	36.32452	36.36046	36.74479	36.70747	36.49383	36.28092	35.21373	35.20984	34.33777	33.31777	33.23601	33.38951	33.63893	34.19476	35.07621	35.89222	36.47423	37.15198	37.97056	37.96723	38.16632	38.16299	38.04927
44.14032	44.16341	45.68290	45.58885	45.49355	45.30330	44.94883	44.10514	42.85126	41.57380	40.76667	39.63984	38.76750	36.93103	35.99135	34.25279	33.83833	33.47713	33.65360	33.96742	34.24487	35.49157	36.41621	36.42310	36.73704	36.64976	36.17423	36.02015	35.99970	35.94474	35.63957	35.38276	34.91812	33.96560	33.26335	33.04157	32.40204	32.32274	32.48052	33.33702	33.80309	35.08714	35.99697	36.70311	37.22683	37.78685	38.17295	38.24398	38.53934	38.63158
45.71355	45.66134	45.63521	45.44175	45.17451	44.09686	43.36343	42.71128	41.47061	40.21988	39.64090	38.06634	36.39551	35.21236	34.38069	33.87851	33.47929	33.65576	33.65283	33.82051	34.11447	35.36114	36.38951	36.60938	36.50974	36.24310	35.96495	35.75834	34.49793	34.43941	33.59071	33.56700	33.05211	31.73156	31.71368	31.35315	31.00684	31.15370	31.32786	32.34815	33.54616	34.06560	35.58413	36.77490	37.33152	37.80633	38.28954	38.58488	38.96619	39.04594
45.77711	45.61605	45.35568	45.01349	43.94300	43.28144	41.70993	41.05154	39.81885	38.79298	38.07789	35.50613	34.59910	34.44227	33.84567	33.93734	34.00334	33.83083	33.81039	34.01414	34.57955	35.89775	36.20015	36.05438	36.00924	35.31042	35.04853	33.60924	33.27299	32.52707	32.04967	31.09644	30.93996	30.52515	30.16376	30.25372	30.79340	30.97673	31.32725	32.14962	33.51361	34.06250	35.58347	36.83521	37.57775	38.35820	38.73330	39.23594	39.39201	39.33893
45.58384	45.34882	44.59587	43.88040	42.28066	41.29415	40.82022	39.67873	38.71410	36.81963	35.41055	34.60843	34.44451	33.62860	33.86655	33.91017	34.62957	34.65612	34.65310	34.52753	35.67297	35.60833	35.50289	35.40238	35.00951	34.85986	33.55609	33.19651	31.68884	31.39686	30.95317	30.04380	29.78460	29.76115	30.25679	30.40270	30.82556	31.30009	31.93023	32.70602	33.51298	34.60123	35.80790	36.99182	38.32560	38.77999	39.31258	39.46860	39.51931	39.91080
44.58715	44.09418	42.79699	42.05916	41.28416	39.97783	39.39762	37.25681	35.56549	34.81799	34.01155	33.37844	33.37555	33.67979	33.87685	34.05787	34.48033	34.53578	34.39993	35.06770	35.42988	35.22139	34.41762	34.18883	33.48279	32.52295	31.31486	30.54527	29.80127	29.53874	29.27906	29.30853	29.76319	29.83564	30.14989	30.69870	31.30219	31.93243	32.60126	33.39472	34.25822	34.91142	36.26386	37.61776	38.43845	39.06861	39.31189	39.46792	40.03522	40.35136
42.32124	41.67657	40.77583	40.64877	39.94292	38.61301	37.07869	35.50837	34.61258	34.03834	33.52372	33.64503	33.95898	34.13110	34.06002	34.35460	34.43220	34.31217	34.43206	34.27986	34.44113	34.28466	33.46260	32.26509	30.94342	29.45017	29.30708	28.75112	28.52885	28.71859	29.13477	29.31333	29.75802	29.93953	30.27128	30.73111	31.46125	32.55767	33.21581	34.14099	34.47141	35.02245	36.19443	37.56222	38.28374	38.89066	39.19391	39.39222	40.12785	40.64877
40.93466	40.31735	39.07463	38.64641	36.58865	35.88301	34.56047	34.02143	34.04043	34.14446	34.19444	34.47474	34.67020	35.15005	34.93237	34.70614	34.47360	34.43426	34.22644	34.12969	33.18370	32.34483	30.91914	29.91101	28.95611	27.84823	27.14579	27.20864	27.91688	28.58944	28.76101	29.24251	29.59182	30.01822	30.44214	31.27947	31.97146	32.86191	33.96212	34.29085	34.54736	35.31444	36.51233	37.52358	38.22801	38.62989	39.04227	39.19270	39.64754	40.12369
40.31980	38.30974	37.51631	36.17908	35.88281	34.56260	34.17400	34.20768	34.32074	34.37275	34.75558	34.75259	35.37332	35.80925	35.70337	35.35950	35.16014	34.25701	34.08637	33.18584	31.88015	30.49549	29.66116	28.16249	27.51762	27.10761	27.20793	27.32087	28.04641	28.72340	28.95325	29.31438	29.73120	30.20623	31.22250	31.70669	32.14693	33.14548	33.95234	34.25180	34.49741	35.46005	36.48997	37.33575	37.90025	38.52530	38.74603	38.78630	39.12235	39.56688
38.33916	37.51867	36.15713	35.83250	34.87750	34.05508	34.20259	34.28051	34.31989	34.74472	34.74167	35.59002	35.65699	35.69131	35.48316	35.22063	34.95448	34.08855	33.30937	31.88220	30.49752	29.65231	28.16953	27.29889	27.14559	27.24566	27.35201	28.01867	28.95326	29.22409	29.55019	30.21524	30.31326	31.24451	31.72880	32.16286	33.12426	33.36935	33.90903	34.22132	34.43834	35.48981	36.47199	37.15368	37.63950	38.14893	38.38197	38.68360	39.08850	39.41987
37.63160	36.86987	35.80288	35.12403	34.04070	33.86205	33.91780	34.29296	34.67451	34.93727	35.56046	35.53300	35.53905	35.59104	35.40506	34.99770	34.01275	33.22340	31.92821	30.68459	29.64559	28.17134	27.30065	27.14739	27.24075	27.24753	27.92662	28.78973	29.93990	30.53011	31.45662	32.22300	32.86538	33.10958	33.08307	33.12645	33.35825	33.70972	33.94508	34.18147	34.56929	35.09594	35.98055	36.70678	37.37225	37.83020	38.27502	38.55534	39.25464	39.32199
36.89624	36.49505	35.75299	34.57380	33.68916	33.78351	33.72292	33.99390	34.90858	35.21304	35.53519	35.54124	35.59506	35.58389	35.22698	34.19894	33.21658	31.86274	30.61912	28.95872	28.01264	26.73983	26.68879	26.78103	27.24015	27.28049	28.38076	29.71506	30.17912	30.68108	31.45596	32.75781	33.11748	33.35588	33.56393	34.09576	34.09282	33.70683	33.70607	34.00188	34.34129	34.93171	35.33354	36.24224	37.13401	37.77390	38.20903	39.00798	39.19169	39.22443
36.57315	35.75522	34.68175	34.57289	33.58262	33.68176	33.71413	33.92774	35.11460	35.50195	35.95895	35.81018	35.60513	35.37573	34.20110	33.26835	31.85658	30.57940	28.37986	27.21375	26.36271	26.47628	26.78272	26.82135	27.31279	28.36803	29.20776	29.60818	29.75250	30.23159	31.29753	31.87263	33.05952	33.15083	33.39561	33.56029	33.55741	33.51464	33.53145	33.74112	33.92333	34.14766	35.00451	35.46044	36.26989	37.63773	38.06215	38.86924	38.89017	38.94715
35.41764	34.80719	34.70597	34.67989	33.79605	33.66186	33.87012	34.48186	35.24828	35.35303	35.78922	35.59165	35.37872	34.18412	33.30724	31.85867	30.58134	28.37197	27.12267	26.23552	26.28927	26.54483	26.82304	27.39477	28.41667	29.23624	29.38808	29.43748	29.75186	30.13024	30.88988	31.45429	32.00338	33.05594	33.41711	33.41418	33.53902	33.51619	33.51324	33.58438	33.73940	33.86463	34.12173	34.98361	35.38801	36.08776	37.74222	38.02718	38.53745	38.64790
34.97487	34.83802	34.83495	34.77288	34.46848	33.86590	33.90143	34.28057	35.00781	35.13745	35.43202	35.21277	34.18635	33.30088	31.77751	29.96322	28.37375	26.97726	26.11324	25.82571	26.29711	26.54422	27.38022	27.87518	28.82055	29.48731	29.48479	30.06645	30.09618	30.26856	30.84511	31.16488	31.99213	32.77427	33.41644	33.41351	33.53835	33.51873	33.51579	33.56617	33.63603	33.81613	33.90575	34.19538	34.97082	35.30651	36.80714	37.73827	38.08811	38.16647
35.01831	34.92361	34.86509	34.79391	34.58663	34.46825	34.28262	34.72570	34.79618	34.90930	34.73874	33.91584	32.20694	31.03629	29.97502	27.73023	26.84910	26.08756	25.82738	25.91347	26.27652	26.84506	27.63532	28.34119	28.96351	29.48222	30.04330	30.06383	30.40700	30.69187	31.03295	31.10852	31.93274	32.76201	33.17908	33.40125	33.40999	33.53483	33.55358	33.56690	33.61359	33.44900	33.52233	33.98521	34.83997	35.27851	36.51857	37.53485	37.97676	38.22476
35.47218	35.06808	34.97110	34.84983	34.78142	34.50305	34.72777	34.79838	34.64640	34.35295	33.32876	31.99935	30.75547	29.41702	27.65998	26.60370	25.83597	25.73067	25.82652	25.99998	26.36566	27.52516	28.34297	28.76086	29.08590	29.45248	30.03821	30.27482	30.47635	30.83657	31.00945	31.59489	31.84449	32.72683	32.86182	33.17181	33.17269	32.83677	32.81155	32.83047	32.84865	33.32290	33.44825	33.83781	34.65841	35.71202	36.49944	37.53419	37.97610	38.25238
36.41260	36.20541	35.78200	35.47546	34.73085	34.70372	34.80047	34.62396	34.01589	33.33089	31.91980	30.75735	29.29735	27.51933	26.60534	25.69952	25.59970	25.73005	25.82591	26.20824	27.20405	27.72734	28.80480	29.12995	29.58438	29.69980	29.80112	30.27416	30.31916	30.82606	30.88431	31.10545	31.58677	31.90047	32.21098	32.64233	32.78835	32.73431	32.73144	32.72483	33.17085	33.57160	33.77248	33.86860	34.66872	35.52304	36.12815	36.57107	37.64911	38.24790
36.75893	36.63604	36.43920	36.09642	35.35997	34.89249	34.62603	33.99099	33.27707	31.92184	30.75204	29.29020	27.50570	26.55989	25.67801	25.52869	25.54952	25.63140	25.79453	26.20764	27.23523	28.36228	29.19610	29.94470	29.94209	29.93955	29.99127	30.21866	30.31851	30.82540	30.82269	30.86445	31.00478	31.05335	31.72516	31.98735	32.43826	32.55149	32.46605	32.46329	32.53128	33.05098	33.46287	33.62038	34.09427	34.60305	35.45458	36.01369	36.50919	37.64521
36.76286	36.63085	36.36368	35.92071	35.38699	34.88022	34.17306	32.91871	31.83194	30.32984	28.72241	27.40979	26.56159	25.64918	25.38162	25.37474	25.02860	25.16636	25.75397	26.08069	27.11154	28.36163	29.21146	30.02291	30.02029	30.27816	30.27562	30.40200	30.89935	30.81515	30.82204	30.81943	30.86120	30.94034	30.94731	31.54895	31.74268	32.06542	32.21162	32.20888	32.05844	32.00617	32.11808	32.49816	33.29240	34.04394	34.31511	34.62337	35.54916	35.83446
37.17894	36.49061	36.19830	35.69680	34.88241	34.17510	32.92068	31.62594	30.07996	28.35145	27.41144	26.11018	25.51206	25.19044	25.20069	25.10807	25.15281	25.26033	25.82386	27.00546	27.34241	27.97889	29.12847	30.02224	30.28644	30.38135	30.90620	30.97227	30.96968	30.89609	30.81180	30.81878	30.80263	30.76989	30.75004	30.83382	31.30925	31.37315	31.33587	31.21674	30.12367	30.26967	30.79055	31.44788	32.43872	32.71186	33.09106	33.98293	34.08287	34.72055
37.17461	36.48083	35.91983	34.95053	34.08394	32.77738	31.65314	30.06896	28.35439	27.20643	26.11746	25.33739	25.14986	25.14188	25.16559	25.24524	25.35271	26.03144	27.11310	27.34407	27.98069	28.55299	29.13127	30.02157	30.38931	30.67927	30.97702	31.01721	31.00156	30.91293	30.82073	30.78658	30.65580	30.60582	30.57314	30.54762	30.67905	30.67645	30.24454	29.87830	29.76779	29.80241	29.86632	29.96735	31.12499	32.02789	32.08756	32.58539	32.80783	33.19947
36.48294	35.88113	34.95257	34.08595	32.77943	31.65502	30.07075	28.35617	27.20805	26.17222	25.45531	25.40826	25.49458	25.54464	25.55634	25.81988	26.60156	27.63087	28.41505	28.41258	28.65870	29.13304	30.02341	30.35798	30.52123	30.92461	30.97634	31.01677	30.95798	30.90386	30.78852	30.65774	30.55782	30.40803	30.13411	30.13145	29.96800	29.96546	29.71803	29.49027	29.47069	29.40909	29.40660	29.54563	29.66617	30.42502	31.23222	31.90520	32.11523	32.70274
34.65810	33.95357	33.66044	32.55929	30.92332	29.37248	28.01455	27.20975	25.63777	25.45690	25.40975	25.49607	25.66742	26.58242	27.17990	28.00871	28.13815	29.19729	29.27725	29.37220	29.94517	30.59010	30.60111	30.62124	30.92650	30.92392	30.92136	30.89877	30.90579	30.79350	30.65967	30.55976	30.41965	30.09731	29.58217	28.59328	28.19131	28.12990	27.97586	27.98517	28.04786	28.06080	28.39663	28.78481	28.97161	29.36498	30.41203	31.22392	31.87396	32.23835
33.82642	33.30619	31.91320	30.88319	29.06166	27.95786	26.34052	25.30614	25.07785	25.20637	25.39597	25.57425	26.41398	27.50611	29.02927	30.19416	30.45535	30.35594	30.48967	30.48701	30.55474	30.56811	30.62310	30.70715	30.70401	30.70121	30.56857	30.61278	30.60698	30.58563	30.49621	30.47396	30.09932	29.58405	28.59520	28.15860	27.70244	27.32834	27.32595	27.32367	27.53243	27.68280	27.69587	28.20873	28.43760	29.06221	29.55058	30.53311	31.43130	32.17570
32.31851	30.90711	29.48652	28.07258	26.52078	25.23439	24.58099	24.54044	24.41549	24.49909	25.20355	25.90577	27.23381	27.97641	29.38680	30.18054	30.45463	31.15386	31.16238	30.98708	30.61986	30.61721	30.72552	30.72298	30.70382	30.64186	30.53333	30.57853	30.53664	30.43387	30.36890	29.60472	29.52157	28.41444	28.20297	27.71512	27.23831	27.23604	27.32540	27.32313	27.55300	27.68226	27.68243	27.73769	28.26804	28.70612	29.44691	29.84392	31.13747	31.97911
30.41405	28.83561	27.52846	26.07212	24.73042	24.56131	24.33164	24.41377	24.24476	24.35577	24.75177	25.51272	26.41316	27.39135	28.61942	29.90852	30.39943	30.81230	31.16166	31.17277	31.28008	31.31319	31.09551	31.09036	30.80347	30.69491	30.64282	30.61836	30.43576	30.37090	29.59491	29.36698	28.28384	28.20475	27.69536	27.16080	27.16052	27.23400	27.36085	27.51810	27.59640	27.68421	27.69481	27.69252	27.81568	28.47243	28.85139	29.68080	31.11523	31.97855
27.79948	26.05865	24.42177	23.94510	23.92919	24.06214	24.25150	24.36019	24.45564	24.54481	25.22219	25.52128	26.55527	27.15373	28.19663	28.67998	30.01962	30.59925	30.82631	31.18512	31.16949	31.14092	31.09382	30.80470	30.68371	30.59932	30.51567	30.41996	30.35809	29.59686	29.14913	28.28561	28.19864	27.47206	27.15242	27.16223	26.88393	26.90479	27.23109	27.39876	27.61259	27.74339	27.83567	27.83339	27.89386	28.59616	28.89105	29.68027	30.27817	31.79531
24.99889	23.82319	23.47496	23.48568	23.63077	24.11377	24.39535	24.50851	24.83778	25.55913	26.21860	26.84237	27.17415	28.19825	28.49593	29.26820	29.64991	30.46535	30.66950	30.65848	30.93548	30.90873	30.83051	30.68567	30.60117	30.50939	30.45422	29.85490	29.69179	29.17773	28.38669	28.23267	27.23948	26.86683	26.94231	26.93998	26.93453	26.91368	27.18508	27.42354	27.66047	27.83744	27.88143	28.64505	28.95512	29.02203	29.55012	30.16226	30.51193	31.38640
22.95855	22.99861	23.43443	23.56624	23.77364	24.39673	24.97972	25.88859	26.84620	27.52480	28.49327	29.13384	29.49305	29.57206	29.60539	29.62082	29.71591	30.44911	30.62884	30.62581	30.89311	30.80177	30.69472	30.60313	30.51124	30.49317	29.91569	29.84287	29.27535	28.53254	28.27783	27.72733	27.68673	27.21991	27.07730	27.07498	27.00101	27.21544	27.44918	27.66220	27.87917	27.88319	28.39011	29.01626	29.20403	29.55201	30.05482	30.39603	31.09652	31.34912
22.53599	22.77072	23.13775	23.66623	24.46243	24.98113	25.89768	26.84782	27.52635	28.49502	29.19369	29.72863	30.49220	30.48958	30.08422	29.73391	30.16918	30.36012	30.46792	30.53217	30.77784	30.90948	30.75138	30.43771	29.83768	29.86798	29.86552	29.31015	28.56879	28.39866	28.29883	27.84592	27.79521	27.78865	27.60199	27.63142	27.97380	28.32016	28.35759	28.41667	28.43230	28.51345	29.02300	29.26690	29.59283	30.06709	30.57337	30.82873	31.09597	31.42536
22.23046	22.63409	23.16202	23.74754	24.50499	25.29945	26.77112	27.46934	28.49662	29.13729	29.73033	30.48333	30.67215	30.58915	30.41188	30.20479	30.33649	30.31085	30.47295	30.57161	30.68246	30.73717	30.39336	29.74302	29.70689	29.68639	29.06385	28.57497	28.41776	28.41096	28.31535	28.34282	28.36026	28.35184	28.28750	28.29296	28.36085	28.70014	28.69891	29.00956	29.12776	29.32341	29.71968	30.44562	30.56896	30.57531	30.76251	30.87959	31.34044	31.73654
22.47761	22.63349	23.46906	24.26786	25.20480	26.70210	27.43118	28.43967	29.13892	29.62985	29.72760	29.91111	30.51908	30.37737	30.20652	30.33835	30.31260	30.61908	30.53518	30.56035	30.38922	30.29771	29.74479	29.64425	28.88314	28.11267	27.68018	27.44637	27.79958	27.93141	28.06629	28.31243	28.33990	28.35723	28.39707	28.62108	29.07118	29.12356	29.14374	29.57288	29.74748	29.74496	30.44060	31.38895	31.55684	31.81179	31.93226	31.98993	31.65066	31.74684
23.25418	23.30388	24.15450	24.84999	25.61066	26.70142	27.47017	28.49763	28.62222	29.33803	29.42667	29.72446	29.87716	30.01370	30.13579	30.27723	30.62084	30.71495	30.74410	30.59415	30.47973	29.84760	29.32692	28.49844	27.77565	27.59121	27.29694	27.30072	27.35119	27.79584	27.98500	27.98271	28.21865	28.20852	28.20621	28.39405	28.61817	29.11140	29.44943	29.74931	30.58580	30.58442	31.36805	31.52974	31.67211	31.81933	31.84191	31.79902	31.82859	31.92476
23.25898	23.28415	24.15386	24.84935	25.69382	26.74374	27.50925	28.52453	28.62126	29.31067	29.39931	29.39693	29.57885	29.87047	30.00463	30.21751	30.67282	30.70870	30.74338	30.72446	30.50664	29.96181	29.26781	28.61751	28.35853	27.59878	27.23545	27.08934	27.16856	27.28162	27.72582	27.74962	27.74934	27.94186	27.93957	27.95852	28.20354	28.56743	29.10832	29.61242	29.98557	30.58384	31.36746	31.52915	31.68261	31.68006	31.72213	31.73024	31.82803	32.00508
23.09080	23.10902	23.63552	24.42024	25.12170	26.69893	27.49672	28.58863	29.37468	29.69658	29.34287	29.26678	29.12192	29.20086	29.49261	29.59743	29.93830	30.45932	30.53835	30.50840	30.46377	30.10979	29.80332	28.77658	28.58087	28.35110	27.51748	27.17415	27.17194	27.20919	26.95426	26.64775	26.65577	26.94392	27.07318	27.17167	27.12931	27.26028	28.22422	28.83556	29.62618	30.11032	31.41181	31.73134	31.68203	31.67949	31.71564	31.72523	31.82747	32.00452
22.71235	22.71047	22.90905	23.48082	24.46216	26.21221	27.37917	28.56351	29.36235	29.47739	29.40115	29.25627	29.13018	28.95933	28.85666	28.42751	28.61868	28.77249	29.05876	29.27196	29.55101	29.80505	29.73187	28.89893	28.67697	28.34748	27.59031	27.30775	27.21579	27.01825	26.64935	26.47781	26.57490	26.99550	27.18361	27.24307	27.31609	27.97563	28.79785	29.47966	29.74551	30.13490	31.14176	31.72878	31.68144	31.71762	31.71506	31.71237	31.82053	31.95588
21.31314	21.31135	21.50334	22.15408	22.86947	24.01755	25.70754	26.89933	28.05672	28.90305	29.06204	28.91841	28.79539	28.60270	28.02833	27.05263	26.50696	25.97900	26.15416	26.75745	27.91123	28.72029	28.73184	28.83198	28.29602	27.58051	27.51352	27.40851	27.26805	27.07329	26.99287	26.73055	27.01885	27.55225	27.83916	28.68476	28.96133	29.09004	29.53124	29.89600	30.26041	30.54702	31.44411	31.73016	31.72548	31.67832	31.55032	31.45657	31.49720	31.65088
19.24559	18.73329	18.03911	17.87529	18.01745	18.57478	20.42230	22.49695	23.64584	24.91358	25.67137	25.65987	25.81816	25.83088	25.75759	24.53591	23.22057	22.59322	22.72798	23.87109	25.01503	26.76831	27.06941	27.45744	26.91317	27.12102	27.24467	27.26964	27.19940	27.23818	27.23586	27.28698	27.55402	27.79780	28.69059	28.95828	29.09652	29.28649	29.94957	30.37575	30.73568	31.67067	31.99830	31.99577	31.86250	31.75418	31.69296	31.57075	31.49665	31.65033
16.18484	14.18578	12.32147	10.36864	10.01303	10.06303	11.74171	13.58052	15.16991	17.69039	17.85866	17.80745	17.76128	17.12950	16.69725	16.11300	14.98419	15.09988	15.39480	16.38268	18.32339	20.25680	20.41705	20.10009	20.47823	20.97840	23.31152	25.39287	26.74577	27.23760	27.28859	27.54970	27.79760	28.04449	28.19945	28.96744	29.16858	29.46519	30.47421	30.99255	31.92746	32.28037	32.39469	33.37191	33.27662	32.68700	32.50912	32.38530	32.32057	31.88240
11.63243	7.870407	4.968555	2.972205	2.980775	3.181167	3.910798	5.280093	6.535377	7.326840	7.422499	7.416813	7.206159	7.185219	6.394373	5.219499	4.821860	4.908937	5.555501	7.086191	8.991916	10.95144	11.59566	13.08929	14.31722	18.97132	21.18212	24.57810	26.09231	26.98075	27.26723	27.32208	27.86102	28.08435	28.31723	29.02826	29.34728	30.33742	30.99437	31.92936	32.51544	33.60014	33.89243	33.99022	33.93755	33.83604	33.66395	33.70454	33.61632	32.52583
7.094742	4.960297	2.372685	1.421355	1.426280	1.426155	1.561903	1.758411	1.772471	1.786442	1.770491	1.770345	1.670963	1.635446	1.654978	1.675519	1.724463	1.828047	2.184988	2.972243	4.125041	5.554218	7.565625	10.86344	14.20561	19.07321	21.18167	24.55944	26.09175	26.96850	27.13908	27.31396	28.06469	28.66245	28.92260	29.19686	29.68227	30.42216	31.23233	32.29486	33.50823	33.94157	34.30559	34.86835	34.98330	35.24816	35.07299	34.40857	34.25718	33.76480
4.959823	2.372832	1.419668	1.256790	1.258452	1.259351	1.266323	1.269498	1.282780	1.286962	1.296682	1.294999	1.299938	1.311754	1.351990	1.410444	1.651368	1.815797	2.173900	3.232136	4.472157	5.934227	7.894722	11.04547	14.92588	20.91587	24.50661	25.80811	26.33240	26.87457	27.09731	27.41289	27.95393	28.20235	28.86061	29.22587	30.00148	30.43415	31.25615	32.29425	33.59296	34.46228	34.87043	34.94543	34.99660	35.18932	35.03609	34.48335	34.25657	33.63198
2.444963	1.475186	1.256858	1.256756	1.215757	1.183483	1.184143	1.207860	1.268531	1.272715	1.171896	1.202109	1.223416	1.326803	1.406419	1.557405	1.902150	2.295527	3.253201	4.313297	5.970988	7.895101	11.05747	14.93297	20.91705	24.76401	25.79534	26.28003	26.44920	26.75913	27.16447	27.14541	27.28127	27.46915	27.80871	29.09928	30.09362	31.01672	32.13028	33.34154	34.12807	34.46164	34.83751	34.99891	35.19143	35.05846	35.05025	34.28076	33.59721	32.97555
1.709942	1.335954	1.214157	1.214059	1.183554	1.184208	1.185373	1.188051	1.176003	1.171966	1.184977	1.191944	1.246360	1.443760	1.635895	2.027303	2.601689	3.617781	4.589366	6.103847	8.629596	11.72914	16.36908	21.65101	25.22500	25.79630	26.28119	26.53773	26.68567	26.59542	26.76098	26.78292	26.78526	26.51126	26.85367	28.02556	29.38965	31.02525	32.27343	33.34091	34.10524	34.29823	34.85375	34.68037	34.75190	34.75460	34.31854	33.59925	32.97771	33.24454
1.428567	1.297988	1.214124	1.179265	1.126645	1.128565	1.134407	1.160279	1.186148	1.187065	1.204866	1.274866	1.417612	1.704311	2.136837	2.841714	3.863137	5.637014	7.810175	11.08231	15.78415	21.25843	24.18359	25.59741	25.94415	26.32146	26.68148	26.69737	26.58849	26.58637	26.51756	26.07725	25.66442	25.46727	26.29859	27.18085	28.61589	30.22406	32.27282	33.34028	34.31824	34.96741	34.77881	34.70684	34.70391	33.48477	32.67654	32.84253	33.10490	33.43691
1.305621	1.218230	1.165106	1.123932	1.128632	1.131309	1.136009	1.168844	1.208306	1.230906	1.317793	1.509457	1.835508	2.293338	2.995889	4.216781	6.115350	8.754799	12.59364	17.29170	22.71860	25.64282	26.27159	26.26951	26.71914	26.72124	26.71913	26.67866	26.62094	26.59101	26.16907	26.14350	25.83656	25.87362	26.23155	27.07131	28.22657	29.45490	32.14463	33.42097	34.31760	34.90074	34.77815	34.70619	33.40389	32.64856	32.84465	33.01287	33.29728	34.41372
1.219807	1.189752	1.158047	1.129701	1.131375	1.136069	1.158923	1.216467	1.289211	1.453538	1.688166	2.114536	2.794173	3.908092	5.099535	6.998806	9.552092	13.42247	18.31309	23.91700	25.85654	26.59405	26.84746	26.84918	26.63013	26.62802	26.71706	26.71478	26.67598	26.39482	26.18713	26.18506	26.18064	26.17299	26.43041	26.99655	27.80542	29.28443	31.69552	33.42033	34.16380	34.90008	34.75381	34.41173	33.04149	32.64797	32.91733	33.13247	33.72129	35.26818
1.219773	1.191233	1.165832	1.137991	1.137901	1.158984	1.216380	1.374051	1.564542	2.197891	2.700122	3.566296	4.740947	6.428625	8.506502	11.72080	16.71498	21.67966	25.72387	26.27349	26.86687	26.84895	26.81419	26.80263	26.62952	26.66715	26.71646	26.69983	26.68870	26.44988	26.31901	26.31693	26.22563	26.19478	26.35711	26.55322	27.58243	29.04982	30.30236	32.22451	33.22163	33.98275	34.47905	33.13397	32.63221	31.81972	32.32038	33.13190	33.72073	35.54261
1.221167	1.200529	1.151412	1.153845	1.189558	1.247453	1.391005	1.912754	2.415465	3.356253	4.600090	6.288550	8.068662	11.39894	15.79456	21.14125	25.16648	26.60369	27.10157	27.53307	27.49591	27.31068	26.87515	26.84175	26.66865	26.30290	26.34109	26.63667	26.63461	26.50092	26.50194	26.71525	26.61435	26.19423	26.35658	26.55269	27.09812	28.14598	29.65736	30.13060	32.10205	32.93318	32.93063	32.63433	31.85841	32.01877	32.31983	33.18343	33.85160	35.63521
1.230580	1.222584	1.202462	1.204241	1.247519	1.391067	1.912836	2.415578	3.708525	5.334868	8.196198	11.73691	16.26567	21.33144	24.25491	26.03624	27.12308	27.31425	27.76330	27.74431	27.53028	27.34283	27.05723	26.90024	26.66709	26.34255	26.43834	26.43612	26.58611	26.59450	27.65659	27.65442	26.75381	26.50951	26.39415	26.60479	27.09757	27.99053	28.58582	29.65452	30.12770	30.98600	31.20220	31.85504	32.00853	32.44160	32.78717	33.29192	35.08408	35.73825
1.283241	1.283147	1.341959	1.419523	1.718738	1.978476	2.415673	3.708695	5.241479	7.857939	11.59074	16.16567	21.24604	23.78872	25.45181	26.38529	26.66283	27.09549	27.28666	27.40573	27.40982	27.45144	27.10603	27.04166	26.80654	26.54267	26.49842	26.74197	26.95896	27.39034	27.39592	27.39377	26.76442	26.50896	26.39361	26.55961	27.14464	27.98998	28.58527	29.59655	29.83765	30.39425	30.97226	31.46712	32.20601	32.78907	33.29404	33.90061	35.46680	36.01909
1.506735	1.506639	1.779649	2.180504	2.540141	3.303229	4.232956	5.241732	7.843401	11.25270	15.90056	20.72797	22.11886	23.77522	25.20888	25.77116	26.42417	26.67154	26.77027	27.40996	27.57609	27.62631	27.33937	27.37105	27.30654	27.56053	27.37712	27.31433	27.51134	27.44879	27.39483	26.94806	26.77454	26.33948	26.39307	26.55908	26.90921	28.06663	28.62466	29.71979	29.99445	30.54265	30.87714	31.68458	32.39254	33.29699	33.90276	34.88055	35.91823	36.57678
1.931519	1.931415	2.587145	3.471648	4.535435	5.954118	8.118756	11.03313	14.89328	18.56161	20.49490	21.07322	21.47453	22.79560	24.12639	25.28678	25.85431	26.57346	26.87170	27.58420	27.79492	27.97288	27.97446	27.97233	28.28125	29.17623	29.10617	28.69383	28.24554	27.76354	27.36915	26.86084	26.46291	25.77428	25.85748	26.58000	26.90868	27.81209	28.76963	29.55450	30.33096	30.87890	31.31501	32.50320	33.30371	33.90471	34.88277	35.89121	36.57911	37.34412
3.011235	3.011074	4.242218	6.191998	8.447803	11.58727	15.91580	19.70812	21.72569	21.72399	21.10575	21.09082	21.21932	21.58345	23.70912	24.26550	25.40252	26.57284	27.55872	27.79639	28.25964	28.35865	28.84237	28.89146	29.95640	30.19886	30.06890	29.57635	28.58764	28.13196	27.36856	26.40082	25.55065	25.66648	25.91853	26.70847	27.04504	27.97261	28.91682	30.20195	30.82787	31.24969	32.40677	33.30583	33.86245	35.31916	36.30340	36.46865	36.60722	37.34350
4.351060	4.471486	6.563481	9.533747	13.39876	17.75010	21.03266	21.89884	22.53996	21.87122	21.49485	21.19161	21.33005	21.73316	23.84835	24.38247	25.41757	26.60673	27.63065	28.24288	28.54863	28.81306	28.89301	29.79220	30.15582	30.07054	29.95325	28.98339	28.22609	27.39261	26.70906	25.54611	25.25066	25.66595	25.96191	26.73186	27.52172	28.73368	30.11753	30.82961	31.30221	32.02241	33.20943	33.78084	35.17399	35.48245	36.41442	36.47926	36.96375	37.92519
5.115554	6.503707	9.534165	13.46869	17.80995	21.15665	22.57486	23.42082	22.74598	22.39703	21.58768	21.33113	21.48085	22.13167	24.32464	24.94533	26.02032	27.06673	27.79259	28.37287	28.61999	28.66393	29.13311	29.68992	30.07219	29.91615	28.97801	27.99002	27.30472	26.66577	25.70340	25.19935	25.29105	25.78067	26.01866	26.80881	27.76444	29.14328	30.20576	31.24131	31.92648	33.07095	34.02960	34.34907	35.12410	35.48183	36.42007	36.95565	37.70269	38.48506
6.503970	7.856936	11.26356	15.68326	20.30369	22.64779	23.49155	23.48477	22.81268	22.41608	21.57325	21.71785	22.01451	23.20682	24.85550	25.41692	26.49410	27.73016	27.97720	28.41611	28.61391	29.18792	29.60798	30.19292	29.91619	29.78399	27.99177	26.78601	26.46642	25.64340	24.76809	24.87523	25.29053	25.78685	26.03466	26.87241	28.08644	29.18687	30.56513	31.56162	32.25212	33.12634	34.03862	34.26875	34.45266	35.44061	36.38982	37.18681	37.70204	38.51327
7.994710	9.220080	13.18712	18.16957	21.59909	23.22783	23.52917	23.50650	22.61835	22.07657	22.07832	22.23481	22.56151	23.28343	24.80251	25.34554	26.49347	27.28233	27.97113	28.38266	29.13418	29.31266	29.84014	30.01552	29.91253	28.47409	27.54437	26.74468	25.68242	24.95769	24.80457	24.68751	25.09511	25.74253	26.50566	27.30177	28.20383	29.67052	31.05161	31.90801	32.30752	33.22178	34.19072	34.32048	35.15855	36.14100	37.05586	37.44699	37.64033	38.76224
9.733831	11.11241	15.10311	19.35069	21.55879	23.06651	23.34433	23.30132	22.80066	22.67190	22.27136	22.35632	22.66282	23.28287	24.02899	24.95148	25.92947	27.01712	27.87555	28.24760	28.99910	29.23504	29.71737	29.65461	29.37237	27.92445	27.24903	26.41119	25.50710	24.94821	24.53338	24.70016	25.01074	25.96795	27.30343	28.20538	29.11857	30.07524	31.09419	31.97624	32.82376	34.18464	34.71344	35.31553	36.26763	37.06281	37.44935	37.59957	38.60687	38.96044
13.30731	13.37949	17.71659	21.05379	21.99838	23.06590	23.34372	23.30518	23.02840	22.84576	22.69682	22.49004	22.62368	23.17804	23.89263	24.95089	25.89310	26.98733	27.82409	28.21298	28.84010	29.11229	29.29064	29.22160	28.49982	27.38759	26.41282	25.88406	25.38268	24.66412	24.54007	24.72101	25.10347	26.13814	27.45952	28.46480	30.07047	30.60030	31.76275	32.42203	33.92473	34.71536	35.32282	35.88936	37.09269	38.06709	38.78035	38.77723	38.82550	39.34284
15.83547	17.57650	21.15563	21.50472	22.48736	23.36178	23.44223	23.44044	23.02781	22.85834	22.68033	22.53790	22.62313	23.19859	23.89206	25.11076	26.14438	26.94894	27.76451	28.26968	28.51981	28.57553	28.56979	28.48939	27.25660	26.41424	25.88566	25.35375	25.22863	24.70272	24.72235	25.02943	25.29067	26.69536	27.69356	29.16005	30.28153	31.61046	32.36950	33.72305	34.36899	35.16584	35.98529	37.18900	37.78622	38.79326	38.77967	38.82209	38.89929	38.91889
19.45710	19.62096	21.19214	22.63622	23.42570	23.44342	23.40735	23.43312	23.00097	22.67561	22.35717	22.53909	22.75985	23.29669	24.20144	25.47881	26.47867	27.23362	27.77983	28.11504	28.10472	27.63206	27.49015	26.57014	25.97498	25.79267	25.24033	25.22576	24.70405	24.69403	24.90373	25.22773	26.05074	27.29218	28.40655	30.24330	31.61189	32.75079	33.63063	33.84356	35.02340	35.75770	36.56741	37.43180	37.95020	38.98879	39.05349	39.03809	38.92135	39.02958
21.12619	21.22040	22.66041	23.50558	23.50759	23.72691	23.43430	23.33988	22.85727	22.31799	22.41944	22.54275	23.02472	23.51064	24.91755	25.42555	26.34095	27.02881	27.06926	27.58089	27.50605	27.14360	26.51965	25.85213	25.47812	25.16526	24.41823	24.54088	24.04505	24.28576	25.17578	25.58200	27.29379	28.40805	30.26879	31.62494	32.74193	33.15723	33.56684	33.81085	34.83913	35.92360	36.80372	37.95258	38.83802	39.09959	39.48775	39.48458	39.53442	39.09762
22.56532	22.68876	23.27011	23.56360	23.79805	23.74118	23.57108	22.90954	22.36116	22.36163	22.47003	22.58689	23.02416	24.00962	24.94854	25.35938	26.03208	26.33249	26.62612	26.55113	26.45079	26.37737	25.25865	25.24156	25.15070	24.41505	24.54237	24.04556	24.24512	24.85984	25.34572	26.42102	27.77170	29.34303	31.08629	32.31161	33.15898	33.50927	33.61333	34.54647	35.13766	35.58066	36.63348	37.67761	38.11586	38.59674	39.02401	39.41481	39.60245	39.20116
23.49152	23.29104	23.24590	23.56298	23.84336	23.79543	23.62534	22.93055	22.74092	22.52381	22.58493	22.70615	23.20469	23.99562	24.90518	25.31878	25.94381	25.99008	26.08650	26.12881	26.05706	25.55368	25.23147	25.03286	24.41584	23.71285	23.93141	24.24636	24.78393	25.34720	26.08037	27.48512	28.72117	29.74111	31.21854	32.29544	33.19380	33.54437	34.50377	34.56562	34.87254	35.15615	35.42098	36.39312	37.50205	38.07180	38.17117	38.21148	38.44356	39.22441
23.45588	23.24722	23.18817	23.68527	23.83346	23.80523	23.45916	23.25684	23.10610	22.91969	22.91779	23.20583	23.98336	24.65871	24.97138	25.01105	25.27585	25.45385	25.45021	25.37830	25.55521	25.18882	25.02275	24.44095	23.64231	23.83490	24.02155	24.72698	25.34851	25.91702	27.31749	28.67506	29.38382	30.82324	31.86784	32.43129	33.51108	34.49802	34.43204	34.37771	34.46471	34.54760	34.65927	34.89036	35.92116	36.93248	37.08542	37.30492	37.79999	38.57703
23.12103	23.08853	23.13118	23.60353	23.60175	23.46702	23.25797	23.32354	23.24531	23.25229	23.24863	24.22064	24.66015	24.97262	24.97375	24.97188	24.86185	24.85999	24.69602	24.56284	24.86617	24.83131	24.51809	23.82507	23.70946	23.87387	24.16673	24.92251	25.80931	26.71295	28.16297	29.36621	30.49774	31.60538	32.10870	32.68810	33.98120	34.62746	34.57281	34.39159	34.29950	33.50101	33.49041	33.55384	34.12018	34.86741	35.60239	36.54599	37.23578	37.93124
22.98912	22.98742	22.97017	23.15839	23.41322	23.28468	23.35894	23.39174	23.39850	23.39678	24.12151	24.62124	24.96042	24.97499	25.07820	24.99458	24.99253	24.91280	24.86825	24.82024	24.72079	24.51985	24.44296	23.98525	24.00903	24.26528	24.65057	25.63883	26.47523	27.46917	28.58622	29.96580	31.21244	32.02158	32.69006	33.98302	34.91735	34.97407	34.49713	34.36279	33.40440	32.89498	32.60409	32.64833	32.91895	33.90205	34.49492	35.44684	36.74759	37.66870
23.03072	23.00990	23.00531	23.19354	23.43421	23.52491	23.61804	23.70060	23.85145	24.15295	24.61492	24.62833	24.83449	24.93749	24.93889	24.99746	24.99541	25.22336	25.16637	25.01019	24.99220	24.85601	24.77950	24.14917	24.28977	24.54604	25.53550	25.98111	27.16921	27.80245	29.43719	31.14622	31.95563	33.06921	33.86912	34.16782	34.08493	34.43464	34.27853	33.37881	32.74653	32.32001	32.23517	32.35864	32.57178	32.86761	33.71991	34.75008	35.65800	37.66808
23.20712	23.19126	23.38611	23.91709	23.96696	23.90168	23.70635	23.79676	24.33192	24.78000	24.71050	24.85358	24.85598	24.94011	24.94151	24.99685	25.22463	25.22277	25.39791	25.39582	25.35271	25.09116	25.09131	24.79523	24.75541	25.11918	25.96413	26.43169	27.28386	28.13045	29.88415	31.80361	33.07119	33.38546	33.99254	33.93401	33.92830	33.89671	33.42599	32.80924	31.59061	31.58805	31.52232	31.35602	31.47928	31.92407	33.11728	34.07903	35.19925	37.06549
23.26959	23.23162	23.25437	23.52891	23.74556	23.68786	23.79788	23.83491	24.74296	25.23852	25.19398	25.08707	25.27268	25.31828	25.07189	25.07004	25.18602	25.36614	25.39731	25.40640	25.09265	25.14831	25.18495	24.96788	25.09343	25.55407	26.37040	27.07463	28.07605	29.51587	30.51246	32.96854	33.38746	33.87574	33.93288	33.92691	33.68172	33.29737	32.47070	31.64857	31.58187	31.41562	31.27159	30.83283	30.91826	31.39948	32.29968	33.82205	35.26022	37.18161
23.23270	23.23099	23.39889	23.51562	23.59360	23.68725	23.81540	23.96800	25.15286	25.28333	25.86302	25.95732	25.94847	25.63012	25.17391	25.05330	25.05126	25.18729	25.19664	24.95867	25.08503	25.18619	25.23889	25.36461	25.46424	26.23208	27.02835	28.15686	29.51577	30.45523	32.97025	33.80901	33.94266	33.87504	33.55274	33.43752	33.11840	32.35255	31.63765	31.58356	31.44741	31.37484	31.12277	31.02206	31.07061	31.41816	31.88437	33.26779	35.25964	37.18100
23.23207	23.25507	23.39825	23.51499	23.56874	23.70352	23.78276	24.24216	25.12094	25.81035	25.95859	26.20509	26.11831	25.62948	25.05468	24.96478	24.98396	24.98213	24.98032	25.08005	25.14345	25.17475	25.34613	25.43633	26.13396	26.96132	27.46852	29.19023	30.01177	32.04080	33.83626	33.97822	33.91063	33.59225	33.43955	33.11218	32.59948	31.44641	31.35643	30.93200	30.88920	30.88671	31.02371	31.07033	31.20055	31.55542	31.88381	33.26722	35.19932	37.09878
23.18499	23.20738	23.23550	23.35226	23.44616	23.62573	23.78216	24.45491	25.03735	25.69968	25.88689	25.98229	25.73458	25.01267	24.96153	24.42404	24.61835	25.09306	25.09847	25.17492	25.14287	25.21390	25.35322	25.55553	26.27003	27.39535	28.76805	29.98759	32.03699	33.75858	33.82689	33.90569	33.86426	33.59155	33.16058	32.60120	32.15204	31.34060	30.91757	30.42467	30.42494	30.56493	30.90311	31.17437	31.26561	31.54433	32.42432	33.43883	35.20512	37.23510
22.89652	22.74911	22.49366	22.60602	23.04771	23.69672	23.85432	24.46199	25.02129	25.65755	25.71360	25.71171	25.10429	24.95527	24.54553	24.55034	24.66988	24.75062	25.22531	25.22327	25.32616	25.26761	25.42790	25.75308	26.67455	28.70308	29.73719	31.55315	32.57369	33.68855	33.67621	33.65871	33.61034	33.16402	32.76098	32.50440	32.15139	31.33998	30.66677	30.54605	30.58136	30.67120	30.90252	31.17380	31.32557	31.54377	32.87603	33.76469	35.20454	37.23449
22.82365	22.49490	22.60705	22.70452	23.20219	23.80614	24.13999	24.64655	25.63932	25.76871	25.74275	25.74087	25.11995	24.64001	24.55637	24.65122	24.72096	25.10973	25.37258	25.37054	25.42630	25.54780	25.74199	26.32583	27.30256	28.94335	30.99746	32.62069	33.25560	33.63398	33.61261	33.57539	33.19586	32.89863	32.60036	32.15356	31.94245	30.65089	30.56419	30.56594	30.61730	30.68517	30.99382	31.26550	31.39408	31.79927	32.87545	33.76413	35.14633	37.22917
23.08851	23.08687	22.78404	23.03967	23.72025	24.14110	24.68418	25.72297	26.45450	26.33511	26.25636	25.74817	25.14864	24.65879	24.55578	24.66653	24.79019	24.86647	25.24266	25.51976	25.58256	26.12725	26.15270	27.14918	28.77084	30.76660	32.06362	32.57460	33.22158	33.63327	33.66247	33.60947	33.04616	32.68716	32.19421	32.03762	31.16047	30.78255	30.64780	30.60040	30.67907	30.69791	30.99546	31.33550	31.75626	31.93837	32.93978	34.11125	35.22622	37.27916
23.61699	23.37137	23.41120	24.52564	25.63581	25.94115	25.96859	26.39993	26.45382	26.34016	26.25569	25.74752	25.00610	24.96975	24.55519	24.68060	24.80814	24.90617	25.20052	25.57913	26.22362	26.45133	27.86956	28.79357	30.22853	30.90253	32.00792	32.24936	33.02854	33.56836	33.56568	33.29383	33.14638	33.10352	32.80627	32.35579	32.08994	31.56651	31.51979	30.83084	30.69187	30.69733	30.99488	31.45503	31.87018	32.59200	33.72856	34.57093	35.85218	37.71354
25.12298	25.12120	25.43419	26.02965	26.01819	26.01609	26.19025	26.33391	26.26994	26.23088	25.88297	25.01611	24.91031	24.45399	24.35667	24.46721	24.61968	24.96184	25.27920	26.25148	26.47947	27.87088	28.79498	30.02114	30.22786	30.90186	31.34121	32.04731	32.54741	33.08088	33.16914	33.19588	33.25055	33.10284	33.10049	33.08988	32.94473	32.28941	32.21574	31.64918	31.38883	30.88472	31.29058	31.65196	32.04713	32.67853	33.80844	34.71801	36.22318	37.90596
26.10065	26.09880	26.11773	26.11589	26.02710	26.02501	26.14296	26.16855	26.15698	25.22573	25.06323	24.72207	24.01886	24.05896	24.10472	24.27987	24.70243	25.06142	25.93324	26.48578	27.71619	28.83928	29.75948	30.14344	30.57635	30.83389	31.34103	31.89033	32.04439	32.54441	33.07755	32.96294	32.75532	32.60936	32.66894	32.87727	32.47591	32.26335	32.17661	31.61501	31.38600	31.32060	31.28999	31.53111	31.98883	32.81240	34.15464	35.74490	37.29630	38.69972
26.19109	26.18926	26.18715	26.19170	26.18984	26.19463	26.19277	26.14895	25.73501	25.37586	25.15078	24.80963	24.11738	24.11808	24.20474	24.62731	25.00215	25.92727	26.48727	27.76114	28.91568	29.86104	30.59128	30.82843	30.83538	30.90339	31.64445	32.18895	32.43871	32.82276	32.72225	32.51464	32.33393	32.27365	31.68189	30.19695	29.74920	29.74713	30.84553	30.90011	30.94060	30.92141	31.07961	31.20875	32.04107	33.44007	34.63070	36.32299	38.03453	39.45232
26.16313	26.16131	26.25205	26.37327	26.53909	26.52466	26.36943	26.31421	26.18682	25.58705	25.41515	25.14658	24.89496	24.37690	24.49717	24.97830	25.78021	26.44383	27.65490	28.84991	29.83733	30.68591	30.95465	30.95248	30.96411	31.81347	32.54650	32.93942	32.93713	32.77518	32.65340	32.50847	32.32659	31.76334	31.12310	30.16623	29.74861	29.26214	29.74417	30.88325	30.92327	31.01947	31.11605	31.37599	32.07700	33.81734	35.45670	36.81081	38.95824	40.31927
25.27133	25.69585	26.20549	26.55433	26.92251	26.81062	26.52508	26.36990	26.31144	26.18434	25.58287	25.39583	25.22750	24.96543	25.07029	25.27224	26.02316	26.92418	28.50915	29.53893	30.60406	30.74051	30.91547	31.67176	31.72668	32.42641	32.45525	32.49730	32.77655	32.65531	32.51009	32.36344	32.24504	31.37375	30.19506	29.50903	29.15204	29.26157	29.75198	31.05440	31.12009	31.22499	31.37824	31.95063	33.24099	34.18349	36.09491	37.91244	39.82542	41.19566
25.27066	25.69343	26.45440	26.66796	26.92182	26.91969	26.80731	26.52257	26.42098	26.36576	26.13490	25.62578	25.53763	25.38520	25.43052	25.87915	26.22537	27.25002	28.73797	29.65674	30.51357	30.61005	31.27637	31.35854	31.66159	31.75522	32.07677	32.03991	32.28858	32.49473	32.37344	32.32944	31.37562	30.03265	29.17763	28.87985	29.06609	29.27374	29.87503	30.91297	31.22685	31.38259	32.20860	33.08471	34.00093	35.06796	36.45619	38.20660	39.97251	41.49714
25.60462	25.82324	26.38253	26.65001	26.91866	27.42294	27.42102	27.20090	26.75092	26.68449	26.31629	25.96444	25.66311	25.66917	25.75584	26.10370	26.40890	27.61486	28.73731	29.65211	30.04493	30.49168	31.23150	31.23646	31.36622	31.64411	31.68020	31.94250	31.86940	32.16323	32.12193	31.42354	29.31223	29.17908	28.84019	28.88404	29.09998	29.45584	29.64981	30.50393	31.22985	32.09394	32.68818	33.82551	34.20463	35.56851	37.32522	38.44294	40.04319	41.90128
25.47502	25.60909	26.07973	26.52201	26.82421	27.37591	27.42032	27.41844	27.14475	26.69773	26.67970	25.99286	25.78217	25.85265	26.00051	26.30623	26.75147	27.74987	28.75540	29.63885	29.88412	30.33785	31.17775	31.28389	31.31571	31.16018	31.15803	31.54316	31.82757	31.75008	31.13810	30.16020	29.81698	29.33372	29.06850	29.06892	29.33044	29.46626	29.73208	30.07961	31.30183	32.32286	33.36848	34.20667	35.07460	37.05576	38.23645	39.78622	41.59613	42.79009
25.22945	25.30990	25.57134	26.07724	26.55349	26.87865	27.01389	27.16722	27.08187	26.88877	26.67904	26.46028	26.23176	26.30220	26.47792	26.58430	27.23847	27.67299	28.57392	28.87532	29.89285	30.35156	30.92500	30.93937	30.97211	30.97640	30.92963	30.99542	31.34724	31.34506	31.29042	30.43799	30.21964	29.92082	29.45218	29.46097	29.58432	29.62549	29.86382	30.57746	31.35280	32.32227	33.35756	34.95431	36.27057	37.96702	39.54327	40.28508	41.53564	42.59018
24.46630	24.52163	24.60187	25.35706	25.55679	26.12082	26.70999	26.92363	27.03367	26.99803	26.50127	26.40423	26.23112	26.35458	26.52268	26.67495	27.51626	27.81916	28.43125	28.72473	29.44710	29.85600	30.19111	30.22603	30.25219	30.15601	30.64990	31.01203	31.34978	31.34761	31.43028	31.40579	30.52260	30.35034	30.29247	30.29009	29.89142	30.01524	30.53920	30.69763	31.59211	32.32168	33.35415	34.95097	36.62942	37.69790	39.10786	40.16686	40.97212	42.41698
24.27733	23.81871	23.95712	24.30342	25.16434	25.62989	26.21986	26.75594	26.85548	26.63945	26.37586	25.93497	25.73040	25.94767	26.50536	26.78213	27.66339	28.23119	28.58188	29.44917	29.48738	29.89183	29.97063	30.22996	30.17657	30.17449	30.63295	31.09108	31.36638	31.43207	31.43677	31.41229	31.39606	31.32600	31.27125	31.16841	30.45643	30.47896	30.61445	31.50259	32.15697	32.52739	34.26904	35.91663	36.61548	37.69724	38.79893	39.93367	40.64427	41.66964
23.81052	22.78407	23.35777	23.79192	24.43723	25.21016	25.57407	26.14265	26.57854	26.44189	26.13691	26.01929	25.91426	25.95666	26.47528	26.88660	28.29686	28.69294	29.54186	30.23993	30.27073	30.28571	30.40013	30.39806	30.33452	30.65065	31.10940	31.41626	31.47977	31.53110	31.50633	31.41164	31.39542	31.82231	31.36437	31.32838	31.39017	31.51638	31.85993	32.00293	32.35358	33.75820	34.80877	35.79973	36.61483	37.68483	38.76844	39.77606	40.49694	41.21563
22.41613	22.41460	22.92669	23.58879	23.96602	24.51591	25.17607	25.61775	26.20421	26.20244	26.27861	26.11812	26.16082	26.28060	26.83771	27.12963	28.35524	29.41603	30.27246	30.40450	30.48388	30.61595	30.78641	31.15115	31.83364	31.70637	31.69584	31.52594	31.58476	31.60446	31.56810	31.50353	31.98346	31.92619	31.85229	31.50790	31.63460	31.70727	31.91707	32.29222	33.69945	34.68342	35.28221	35.77916	36.25212	36.92928	38.00778	39.22324	39.95876	41.17949
22.56058	22.36923	22.71325	23.20015	23.77460	24.64907	25.39096	25.61711	25.90009	26.19541	26.22705	26.29107	26.28202	26.88683	27.10616	28.34986	28.73437	29.48720	30.42026	30.58134	30.70834	30.78777	31.15257	32.02286	32.60724	32.56110	32.07348	31.89239	31.71858	31.69965	31.64440	32.34844	32.33365	32.34373	32.13509	31.65683	31.70876	31.89945	32.79219	34.12040	34.58449	34.68278	34.83732	35.46301	36.40709	37.07224	37.80766	39.26091	40.08649	41.97396
22.65957	22.68512	22.80606	23.77560	24.65035	25.39205	25.61818	25.76608	25.89944	26.16435	26.25447	26.35019	26.87792	27.30363	28.35333	28.69550	29.52306	29.90081	30.53860	30.53842	30.60892	31.15395	32.37361	32.74949	32.89402	32.86887	32.75959	32.51078	32.50862	32.91801	33.00037	32.90559	32.90336	32.71661	32.41170	32.50594	32.97839	33.94317	34.01219	34.50201	34.58384	34.68213	34.79185	35.14542	36.47109	37.26321	37.98202	40.08845	41.53748	43.31499
22.86105	22.90573	23.75339	24.93242	25.64351	26.15029	26.12516	26.14302	25.95148	26.02800	26.25382	26.73779	27.24121	27.90629	28.66838	29.52464	29.90214	30.51575	31.18538	31.13432	30.94400	31.08665	31.87049	32.53208	32.89331	32.89110	33.16892	34.01995	33.85498	33.37320	33.05547	32.90491	32.90268	32.73759	32.71373	32.80367	32.91257	33.13977	33.93985	34.11910	34.20097	34.36322	34.90473	35.71879	36.89180	37.91154	38.77812	40.69537	41.61564	43.42484
23.66855	23.70247	24.88922	25.63242	25.71564	26.07041	26.06863	26.09168	25.95083	26.08228	26.24251	26.86992	27.39571	28.62222	29.41378	29.83786	30.39083	30.78523	31.00652	30.75858	30.78193	30.94086	31.08438	31.44056	31.96773	32.89261	33.59134	33.89327	33.85426	33.39844	33.26825	32.86870	32.77911	32.80987	32.65475	32.68085	32.69789	32.84286	33.22075	33.63952	33.76067	34.13646	34.86635	35.72991	37.34785	38.68033	39.30627	40.86924	42.69626	44.33040
24.07070	24.34353	25.29826	25.52171	25.52305	25.55857	25.57108	25.42825	25.56189	26.11000	26.26333	27.10072	28.05790	28.88831	29.47372	30.00152	30.36914	30.59145	30.53217	30.34790	30.40706	30.53026	30.67381	31.07631	31.18582	32.55964	33.48303	33.85578	33.74495	33.46506	33.10640	32.75225	32.67034	32.77588	32.61485	31.88839	31.90550	32.31749	32.94577	33.24072	33.36190	33.95270	34.51151	35.79877	37.46142	38.92918	39.75175	41.75189	42.69555	44.61591
24.44131	24.87638	25.20022	25.47117	25.48757	25.50024	25.37987	25.42761	25.60323	26.11997	27.03529	27.10006	28.48497	29.22116	29.55121	30.00081	30.45938	30.54098	30.50490	30.40839	30.06688	29.74402	30.73901	30.80963	31.16354	32.45135	33.28823	33.63641	33.39479	32.98966	32.53241	32.50603	32.51190	31.96417	30.80202	30.83840	31.59735	32.09232	32.53030	33.15327	33.41638	34.15486	34.68438	36.19051	38.01787	38.92850	40.03480	41.75119	43.33962	44.79348
24.87737	24.97138	25.22862	25.30505	25.31799	25.06471	25.11246	25.51976	25.65119	26.32666	27.05905	28.08580	29.14893	29.31462	29.84616	30.23350	30.40156	30.61774	30.45819	30.08413	30.17320	30.24150	30.65695	30.94512	31.61917	32.18784	32.47816	32.86118	32.72843	31.80494	31.51810	30.36035	30.22034	29.50258	30.17903	31.07152	31.85860	32.66646	33.36384	33.51596	34.20688	34.68602	36.17505	37.82716	38.66417	39.24696	40.09509	41.75049	43.59427	44.91005
24.87894	24.87729	25.00568	25.04100	25.11532	25.20579	25.36008	25.56773	26.19706	27.04298	28.04868	28.27229	29.14822	29.57682	29.82103	30.36681	30.65485	30.63652	30.62735	30.54614	30.45531	30.47693	30.47493	31.57476	31.46474	31.67593	31.81263	31.76026	31.42387	30.05424	29.47183	29.04185	29.34025	29.65303	30.25914	31.33278	32.65979	33.87920	34.65304	35.50577	36.22736	36.73069	37.94573	38.54560	39.03971	39.99948	41.14911	42.58788	44.87663	45.27808
24.98012	24.97004	25.09768	25.13151	25.20781	25.33728	25.75736	26.19844	27.12395	28.00009	28.27348	28.91640	29.14752	29.58888	29.90685	30.42181	30.54086	30.65208	30.68364	30.70384	30.75612	30.50654	30.84740	31.46646	31.28932	31.25908	31.24269	30.72707	30.13804	29.47349	28.96790	28.54087	29.33966	29.88072	30.29952	32.11500	33.73436	34.46946	35.06050	35.59663	36.27831	36.81230	38.28860	38.90014	39.80811	40.77794	41.60759	43.15674	44.91117	45.27605
25.65066	25.64053	25.50276	25.38230	25.40769	25.73457	25.96812	26.36966	27.37709	28.02431	28.85536	28.91570	29.59047	29.94880	30.42311	30.42109	30.47672	30.57166	30.74363	30.76038	30.75542	30.79715	31.33875	31.29105	31.26048	31.25838	30.74461	30.31345	29.84530	29.53554	29.59076	29.14750	29.42224	29.88013	30.38827	32.13338	33.90555	34.63061	35.19476	35.29729	36.43607	36.98923	38.49541	39.74422	40.66889	41.41635	42.41262	43.41395	43.52501	44.96248
25.92995	25.78131	25.56192	25.50042	25.53525	25.77864	26.00521	26.41365	27.39275	27.96046	28.82858	29.54539	29.88817	29.94808	30.46309	30.47834	30.50215	30.57095	30.47335	30.74054	30.79884	31.32331	31.29243	31.23407	31.23165	30.74595	30.32948	29.86167	29.59660	29.59464	29.60593	29.62277	29.62558	30.01337	30.72848	32.69328	34.15112	34.80218	35.29886	36.43775	36.99359	38.40940	39.70461	40.67125	41.43392	42.30370	42.70634	42.75276	43.47308	43.67210
25.91009	25.78062	25.56621	25.56867	25.68895	25.88738	26.05143	26.41719	27.58202	28.66403	28.91041	29.03662	29.70899	29.88512	30.12702	30.50378	30.50144	30.49942	30.41195	30.40959	30.86255	31.60690	31.37488	31.28963	30.52356	29.92610	29.35842	29.35614	29.33791	29.59573	29.68873	29.77898	29.83371	30.20713	31.21603	32.82584	34.15097	35.26662	36.33969	37.80369	38.10233	39.39254	40.36770	41.46264	42.36300	42.46830	42.71634	42.81469	43.67460	44.56482
25.95709	25.83882	25.79132	25.91099	25.94162	26.05247	26.41255	27.58668	28.66838	28.91195	28.92406	28.97003	29.47039	29.68572	29.89703	30.04614	30.47456	30.41727	30.31641	30.43848	30.83520	30.85567	30.85367	30.63480	30.53885	30.32483	30.04517	29.47171	29.71898	29.84133	29.82012	30.00217	30.08296	30.63703	31.66871	32.82520	34.30415	35.73788	36.57028	37.92106	38.18929	39.50478	41.32796	41.95588	42.53486	42.77168	43.13403	43.67665	43.85819	44.56408
25.83980	25.79265	25.91198	25.97274	26.17469	26.69957	27.57888	28.66989	29.00765	29.19436	29.18297	29.45553	29.46967	29.47479	29.49040	29.63045	30.09085	30.24907	30.23623	30.30568	30.43581	30.47332	30.48146	30.50966	30.53670	30.53469	30.32073	30.38532	30.34412	30.34287	30.39312	30.08919	30.41534	30.83237	32.07907	33.82603	34.76043	35.85425	36.56960	38.04437	39.47244	40.27325	41.93039	42.79425	43.08446	43.24738	43.68819	43.86023	44.23870	44.61807
25.75197	25.76522	25.96138	26.21717	26.74237	27.57998	28.64374	28.94373	29.08538	29.08351	29.19138	29.46887	29.47635	29.49159	29.63169	29.67282	29.78707	29.77920	29.71370	29.71139	29.59466	29.57172	29.63415	30.48347	30.50665	30.53402	30.38702	30.38466	30.38272	30.39480	30.42877	30.52354	30.66963	31.11418	32.14608	33.86882	34.81778	36.32687	38.00333	38.81459	40.09008	41.09895	41.99036	42.87666	43.35044	44.46759	46.01656	46.02827	45.07755	44.96817
25.41716	25.67000	26.03176	26.63648	27.42047	28.66659	28.91772	28.94842	29.01921	29.08570	29.26048	29.49603	29.86174	29.85943	29.85752	29.79974	29.79747	29.78442	29.78251	29.77190	29.77148	29.61243	29.61054	30.48066	30.47833	30.37432	30.38636	30.38083	30.45588	30.50769	30.51822	30.60351	30.89126	31.19527	32.10987	33.27217	34.91474	36.49332	38.26441	38.81388	40.08935	41.77774	42.71460	43.26348	44.46780	45.84191	46.03088	46.24089	45.87031	45.11786
25.79406	25.85414	26.25449	27.12941	28.48130	28.89255	29.25125	28.94769	29.04809	29.08646	29.17040	29.89105	29.99026	29.94648	29.92437	29.89474	29.89246	29.93173	29.94896	30.05655	30.09450	30.09217	30.10431	30.10730	30.37563	30.36986	30.06852	30.12728	30.34010	30.51670	30.60485	30.99140	31.27649	31.85868	32.55792	33.39599	35.74869	37.38067	38.60745	39.95109	41.33263	41.65849	42.75513	43.24785	44.86276	45.02120	45.99140	45.96483	45.92598	45.86618
26.26066	26.25902	27.13314	28.48536	28.73760	29.30273	29.28010	29.29896	29.04737	29.08574	29.16968	29.71190	29.98953	29.94575	29.91354	29.87576	29.93297	29.95140	30.10260	30.12164	30.51158	30.23339	30.08957	30.10662	30.14481	30.15107	30.12894	30.16809	30.35229	30.60652	30.98435	31.23021	31.81258	32.20357	33.21353	34.67108	35.91913	37.70127	39.06439	40.82046	41.43103	41.89670	42.62845	43.12231	44.84711	44.94690	45.15221	45.51830	45.92521	46.39297
26.79974	27.13500	27.77639	28.48463	28.73982	29.25030	29.30551	29.29567	29.06657	29.09938	29.16896	29.71562	30.03124	29.98648	29.93601	29.90936	29.93226	29.95070	30.10190	30.12115	30.22194	30.23270	30.08889	30.10595	30.15235	30.21785	30.16975	30.18942	30.52975	30.84581	31.05085	31.61034	32.04930	32.85920	33.99494	34.85835	35.92152	37.70057	39.06366	40.99656	41.83154	41.97818	43.06232	43.64246	44.60383	44.76765	45.14487	45.42369	45.92445	46.31610
27.14733	27.13429	27.77567	28.48389	29.23078	29.26073	29.29678	29.29493	29.29268	29.29700	30.02032	30.02602	30.07520	30.09782	30.09593	30.09400	30.02793	30.11694	30.11823	30.14513	30.25408	30.23423	30.10722	29.60560	29.68037	29.91261	30.00680	30.35217	30.70781	30.87158	31.19429	31.86357	32.56476	33.44498	33.96284	34.85769	35.92085	37.97612	40.14593	41.32225	41.78055	41.99736	43.08686	44.17903	44.42700	44.81060	44.90168	45.43487	45.90585	46.68928
27.14662	27.77707	28.34403	29.13667	29.53069	29.52845	29.21412	29.21228	29.17153	29.74890	29.86580	29.98702	30.05596	30.14299	30.14111	30.72653	30.48180	30.21222	30.21033	30.18022	30.29436	30.29203	29.75508	29.76339	29.91765	30.06401	30.36814	30.72535	30.88103	31.19597	32.07785	32.53876	32.65765	33.21335	33.96219	34.86877	36.35113	37.99254	40.15668	41.23050	41.76260	41.99660	43.13959	44.17824	44.43983	44.74180	44.83288	45.57080	46.69191	46.88795
28.13575	28.34546	29.13774	29.50788	29.52993	29.52769	29.22892	29.21153	29.20929	29.23434	29.25529	29.42468	29.49368	30.21628	30.77278	30.92076	30.88613	30.61537	30.50414	30.86495	30.54415	30.46041	30.04040	30.14093	30.37924	30.37782	31.20353	31.82882	32.40046	32.61988	32.71115	32.65905	32.84559	33.36056	34.08190	35.22186	36.35837	38.63067	40.22673	41.22974	41.76184	42.71860	43.25649	43.71563	44.43905	44.80204	45.31541	46.17637	46.85781	46.64311
28.55573	29.01468	29.22705	29.36536	29.37113	29.27154	29.23124	29.22942	29.25864	29.25681	29.36339	29.42716	29.52132	29.93322	30.77205	30.94866	31.02929	32.12009	32.08897	32.02631	31.13039	30.60752	30.61599	30.76828	31.32372	31.32224	31.79106	32.40178	32.48191	32.69545	32.84286	32.93140	33.36234	33.90138	35.08778	36.20248	37.66290	39.15524	40.15442	41.22898	41.76108	42.71783	43.30485	43.98638	44.49422	44.84349	45.31464	46.22099	46.09189	45.81242
28.97575	28.95963	28.95740	29.04911	29.07859	29.09712	29.18262	29.28691	29.45160	29.66838	29.92703	30.00533	29.79978	30.26648	30.72179	31.00225	32.12137	32.11934	32.23015	32.16748	31.79769	31.49636	31.47688	31.22004	31.32303	31.34451	31.82987	32.58122	32.77654	32.80486	32.85700	33.21587	34.35406	35.66182	36.08429	36.92842	37.71842	39.31195	40.46127	41.24023	41.76031	42.27162	43.41519	44.03197	44.49344	45.17587	46.29378	46.27639	46.03614	45.68791
28.96070	28.95873	28.93629	28.93433	28.58986	28.63999	29.02384	29.25822	29.45987	29.81191	30.07477	30.19659	30.51152	30.54074	30.78432	31.86703	31.92651	31.92435	31.92220	31.73511	31.39629	31.26656	31.20547	31.04551	31.19168	31.34386	31.46265	32.58068	32.80076	33.08283	33.67522	34.07441	34.22100	35.75832	36.15407	37.04523	38.41895	39.74125	40.57830	41.76211	42.04309	43.22737	43.52704	43.65178	44.49282	45.89446	46.29272	46.17487	46.10194	45.80523
28.94111	28.93914	28.47236	28.44591	28.45262	28.32332	28.63628	29.02351	29.25711	29.75873	30.20935	30.60378	31.20602	31.20391	31.20451	31.25200	31.05765	30.15299	30.10157	30.22544	30.46740	30.71419	30.72008	30.82658	30.77170	31.02953	31.15113	31.78639	32.80703	33.67707	34.07751	34.17498	34.33608	35.80264	36.40849	37.89434	38.59262	40.02474	41.92245	42.30070	43.76576	43.98112	43.91711	43.81930	45.93702	46.30997	46.37976	46.33604	46.05138	45.85067
28.65906	28.63635	28.43005	28.42012	28.29130	28.30788	28.32225	28.63519	29.01130	29.54549	30.07079	30.26544	30.48833	31.18975	31.20268	30.99275	30.13280	30.10048	30.03058	30.44798	30.41739	30.40446	30.40239	29.42793	29.48629	29.74421	30.08410	31.36932	32.20716	33.69293	34.07837	34.57567	35.66019	36.13165	37.61351	38.10819	38.70163	40.11189	42.30441	43.73382	44.87345	44.89926	45.24113	46.47718	47.61907	47.09776	46.80273	46.35343	46.11340	45.85169
28.53675	28.53479	28.39328	28.24766	28.22585	28.22392	28.22199	28.30783	28.58475	28.92209	29.48512	30.02126	30.21154	30.24355	30.24421	30.07201	30.08404	30.06374	30.03287	30.37503	30.38505	30.38297	29.43072	29.48907	29.74697	29.89505	30.34588	31.39060	32.25265	33.69378	34.46059	34.95516	35.49620	36.13916	37.48568	38.10908	38.59749	40.11283	43.03678	44.60845	44.87650	45.06613	45.23611	46.47218	46.79106	47.02347	46.82938	46.46545	45.97255	45.58311
28.45815	28.22692	27.80095	27.83282	27.87487	27.41963	27.41775	27.89052	27.98280	28.03789	28.63534	29.21478	29.60089	29.62010	29.99135	29.99339	29.98583	29.99528	29.91521	30.17786	30.24464	29.93571	29.49185	29.75196	29.89780	30.36000	31.45691	32.26488	33.46962	34.02241	34.76744	34.96320	35.49645	35.79775	36.51067	37.73372	39.43093	40.75576	42.51197	43.25870	44.86153	45.20598	45.26812	46.47323	46.73970	46.88882	46.73255	46.29165	46.06572	45.49849
28.21384	27.71847	27.73246	27.12319	27.02002	27.01818	27.26693	27.49315	27.85115	27.90625	28.08787	28.70503	29.21882	29.59971	29.95321	29.95467	29.94265	29.87396	29.87190	29.90761	29.88033	29.20814	29.75474	29.90057	30.40795	31.63477	32.43913	33.68639	34.11958	34.77854	34.96641	35.37262	35.65712	36.11580	36.89747	37.64568	39.35238	40.74649	41.83645	42.73391	43.68290	45.20700	45.60617	47.16698	47.05500	46.90488	46.76405	46.40790	46.04375	44.64822
27.59190	27.12848	27.08025	27.08853	27.02083	27.06296	27.49585	27.68819	27.80299	27.95814	28.18120	28.61529	28.97235	29.31795	29.89853	29.99979	29.90401	29.87480	29.68615	29.62196	29.17559	29.32908	29.63117	30.15360	30.79779	32.70509	34.08809	35.34593	35.78969	35.95696	36.09834	36.12837	36.26984	36.89237	37.43489	37.62996	39.26171	40.30981	41.31340	42.19962	43.66953	45.20801	45.94094	47.17559	47.23595	47.15089	46.84333	46.25123	44.83989	43.69841
27.43660	27.44065	27.21738	27.17508	27.16300	27.31976	27.52011	27.73068	27.87436	28.05147	28.30648	28.72263	29.24677	29.88294	30.02823	29.99310	29.95430	29.80216	29.73485	29.26673	29.18996	29.37009	29.63195	30.16713	32.35919	33.29423	34.34026	35.48506	36.13911	36.70874	36.91676	37.20265	37.31032	37.43829	37.61393	38.44234	39.27049	40.26052	41.18093	41.91178	42.74849	44.29066	45.84195	47.03506	47.17857	46.94697	46.61121	44.95673	43.74117	42.40289
27.66038	27.65846	27.59908	27.33176	27.38950	27.42339	27.66316	27.80205	28.03864	28.34797	28.72542	29.14869	29.86957	29.88379	30.07744	29.99671	29.85294	29.81897	29.26954	29.36181	29.37288	29.55920	29.96832	31.09929	32.36002	33.38858	34.40041	35.56363	36.74889	37.31510	37.50595	37.54457	37.61287	37.95498	38.44583	39.11386	39.42935	40.37492	41.13662	41.96235	42.78347	44.25589	45.84299	46.95651	47.09180	46.76719	45.97866	44.95775	43.17017	42.27957
28.16317	28.01747	27.72436	27.74147	27.77384	28.18724	28.46273	28.41094	28.47041	28.76695	29.16831	29.86125	29.95654	30.00292	29.98677	29.94962	29.89418	29.90791	29.95396	29.68605	29.74793	30.41408	30.92699	31.91001	33.07186	34.22791	34.57299	35.95279	37.42302	37.60420	37.60169	37.62931	37.99343	38.46594	38.95785	39.27271	39.89968	40.67086	41.22981	41.96330	42.94662	45.43830	47.05352	47.33739	47.04509	46.72379	45.61366	44.23569	43.17113	41.90094
28.33340	28.28876	28.40500	28.40894	28.35287	28.39848	28.42587	28.42613	28.71545	29.17116	29.44685	29.87889	29.97259	30.00937	30.10377	30.13700	30.13493	30.13674	30.19610	30.65187	30.86983	31.18189	31.86391	32.55564	33.17217	34.30526	34.66047	36.01245	37.68460	38.14641	39.14228	39.13966	39.22140	39.05389	39.30131	40.23976	40.56516	41.21231	41.87779	42.83604	44.69252	45.74119	46.91430	47.33847	46.93830	46.13118	45.59145	44.16473	42.96975	41.90186
28.29160	28.28963	28.40586	28.40980	28.51020	28.42867	28.42671	28.70890	29.15846	29.38682	29.58975	29.70260	29.87770	30.02749	30.13990	30.35624	30.42767	31.38107	31.44922	31.40070	31.39698	31.49698	32.23954	32.73941	34.13711	34.48223	35.94977	36.54579	38.25768	39.39958	39.71924	40.19253	40.99093	41.52687	41.59390	41.71913	41.78309	42.15526	42.77632	44.60961	45.64209	46.30243	46.58538	46.65325	46.34191	45.76927	45.09644	43.06295	42.21451	41.85102
27.97477	28.15067	28.18546	28.38747	28.47306	28.42483	28.42285	28.70505	29.37661	29.58082	29.65924	29.70345	29.94280	30.07302	30.27300	30.43061	30.98370	31.45843	31.57247	31.57034	31.63873	32.15990	32.54656	33.51357	34.13798	35.57236	36.10601	37.79138	38.62687	39.72285	40.27539	41.44607	42.26165	43.23196	42.78451	42.78865	42.51758	42.56915	43.23822	44.84165	45.64314	46.30349	46.22009	46.09166	45.83550	45.17876	44.19890	42.86137	41.78676	41.85195
27.80151	27.85227	28.17616	28.27015	28.33338	28.33465	28.33268	28.42171	29.37278	29.46485	29.48771	29.66122	29.91850	30.18398	30.36001	30.81758	30.89202	31.12724	31.61601	31.70863	32.26785	32.50643	33.11194	33.66967	34.13886	35.38768	35.83992	37.84163	38.99076	40.18658	41.44987	42.26548	43.04660	43.05698	43.11296	42.94405	42.96742	43.21819	43.97569	45.00236	45.64420	46.30455	46.21718	45.99382	45.72308	45.06657	44.19991	42.19086	41.50061	41.29065
27.84284	27.87101	28.21750	28.27964	28.40642	28.36264	28.36066	28.63170	29.37413	29.46571	29.49176	29.52239	29.91936	30.28626	30.69628	30.78373	30.89288	31.17077	31.62069	31.96498	32.65036	33.09600	33.67286	34.12801	34.51916	35.48029	36.61076	37.86299	39.44160	40.45308	41.88448	42.07252	42.78763	42.84362	42.87289	43.21359	43.69399	43.96657	44.43195	45.18768	46.26257	46.19622	46.21221	45.81165	45.59406	45.05688	43.66429	41.48674	41.12379	41.21677
27.91399	28.22031	28.22280	28.30047	28.38651	28.50937	28.57446	29.25720	29.60969	29.60767	29.63114	29.73020	30.30183	30.67883	30.69715	30.81839	30.97465	31.25748	31.76539	32.10327	33.24054	33.76138	34.20778	34.43169	35.53203	36.34558	37.22300	38.35980	39.87381	41.15347	41.93814	42.09245	42.63548	42.87210	43.21753	43.43610	43.69955	44.05087	44.89900	45.25104	46.11905	46.04576	45.84698	45.76844	45.62487	43.90521	42.35632	41.08484	41.12471	41.16488
28.02521	28.10616	28.10865	28.30003	28.51216	28.62787	29.17039	29.46375	30.39089	30.79001	30.68090	30.48387	30.55774	30.70017	30.82137	30.92339	31.06903	31.41105	32.06000	32.37432	33.89366	34.32564	35.13899	36.17830	36.46408	37.05712	37.22393	38.36074	39.93559	41.20353	42.01921	42.42205	42.79469	43.31328	43.44006	43.61394	44.03977	44.72045	45.13459	45.55570	46.05000	45.89555	45.71128	45.57957	43.99104	42.67261	42.17956	41.22271	41.21988	41.29599
28.02608	27.92295	27.59358	28.10730	28.61148	28.88142	29.50218	30.42943	30.87664	30.92140	30.91923	30.75684	30.88083	30.87916	30.98061	31.12924	31.42171	32.06306	32.37734	33.89687	34.40372	35.36668	36.45206	36.56968	37.13916	37.27919	38.23277	39.71370	40.15499	41.12589	42.17613	42.42284	43.38928	43.46468	44.67887	44.72751	44.72454	45.13016	45.55981	45.68637	45.93251	45.76068	45.54312	43.99512	43.09556	42.44917	42.18050	42.26065	42.27691	42.18935
27.92580	27.33591	27.14959	27.93948	28.60513	29.07909	30.29972	30.79453	31.21531	31.29509	31.17427	31.17885	31.55538	31.70161	31.77216	31.92740	32.32426	32.74739	33.88114	34.40698	35.89049	36.46053	36.61116	37.69313	38.58183	39.98205	40.15903	40.38354	40.62270	40.93363	41.62410	42.42385	43.49400	44.61878	44.73162	45.12321	45.27655	45.40791	45.54979	45.64681	45.59082	45.36637	44.31382	43.48850	42.46405	42.26572	42.18146	42.28075	42.39157	42.38872
27.33869	26.83927	27.12339	27.88133	28.79119	29.14480	30.49000	31.49576	32.14166	32.90685	32.83279	32.71185	33.61327	33.56927	33.01196	33.14145	33.23857	34.20509	34.51468	34.90273	36.01582	36.61453	37.68185	38.55888	39.46469	39.98307	40.10002	40.18182	40.50798	40.84820	41.42987	42.15936	43.64272	44.65234	45.12738	45.34564	45.29224	45.33401	45.36454	45.26118	45.42752	44.36668	43.96998	43.46012	42.07644	41.87041	41.14495	41.37789	42.39250	42.71755
26.84199	26.93898	27.35296	27.92847	29.03487	29.83495	31.20845	32.27776	32.98130	33.67397	34.11939	34.06223	33.99602	33.75740	33.77160	33.59719	34.20838	34.51797	34.90597	35.07851	36.09389	37.62243	37.94747	38.79068	39.43913	39.79009	39.83365	40.09044	40.28268	40.78634	41.43087	42.16036	43.70819	45.16406	45.42515	45.36560	45.32505	45.34969	45.40314	45.26225	45.04191	44.35878	43.94163	42.89660	41.78077	40.80481	40.68856	40.87126	41.48149	42.71848
27.21973	27.26614	27.73666	28.45131	29.26629	29.90659	31.36349	32.78102	33.69053	34.40517	34.81772	34.54740	34.30031	34.29790	34.13454	34.11966	34.43829	34.74814	35.08175	35.95733	37.09269	37.96758	38.56254	39.44031	39.79232	39.78957	39.78843	39.86512	40.36813	40.78734	41.65972	42.10119	43.70924	45.21058	45.42674	45.39413	45.42316	45.66396	45.64064	45.23930	45.01486	44.57462	43.91865	42.85836	41.25227	40.50441	40.27204	40.40927	40.99430	41.65018
27.65559	27.64420	28.32792	28.68051	29.65706	30.93210	32.11424	32.85303	34.61887	35.32386	35.32137	34.81626	34.54601	34.54654	34.60936	34.60859	34.67485	35.04839	35.93097	36.94522	37.67950	38.65973	39.54905	39.99011	39.95131	39.90373	39.86887	40.10138	40.47123	41.14349	41.88673	43.22912	43.93133	45.21166	45.42783	45.45473	45.97926	45.94030	45.86803	45.43541	44.93211	44.55165	43.87255	42.81472	41.31967	40.23351	39.88431	40.36802	40.59201	41.61649
27.71783	28.04133	28.33221	29.21762	30.35118	31.73404	32.85625	34.61712	35.29324	35.72909	35.75048	35.37968	35.11603	34.97663	35.03952	35.12516	35.23653	35.76921	36.76531	37.47461	38.61937	39.60583	40.10514	40.10235	40.10722	40.06731	40.18405	40.39839	40.90129	41.73546	42.93310	43.08738	43.86869	44.52960	45.30501	45.36137	45.94458	45.94342	45.85987	45.63084	45.11288	44.62941	43.79431	42.22426	41.11153	40.48903	40.40469	40.57809	41.43672	41.76499
28.04416	28.10837	28.95836	29.77106	30.97347	32.43460	33.59991	34.97086	35.72245	35.73011	35.63502	35.24300	35.28785	35.28537	35.28289	36.08066	36.26892	36.75730	37.12728	38.15531	39.65737	40.35699	40.15930	40.15650	40.15601	40.18352	40.28114	40.82851	41.63353	42.33069	42.35289	42.92110	42.94712	43.73223	44.41047	45.22940	45.29041	45.82032	45.79720	45.63192	45.24907	44.58881	43.79534	42.25003	41.21483	40.81798	40.88472	41.44053	41.76873	42.01823
29.10892	29.11276	29.47240	30.34783	31.00311	32.56237	34.54551	35.64890	35.76170	35.75925	35.63684	35.46832	35.52990	35.57748	36.34372	36.82152	36.94307	37.08862	38.05514	39.20040	40.40121	40.39839	40.38468	40.24207	40.27222	40.30774	40.81910	41.63748	42.28837	42.24526	42.24231	42.25976	42.75857	42.86803	43.23673	43.31111	44.34369	45.18603	45.41248	45.23719	44.96416	44.53365	42.96836	41.93390	41.06102	40.81890	40.88564	41.78920	42.09919	42.86818
29.32382	29.35613	29.96222	30.84241	32.20925	32.62717	34.57711	35.65088	35.86245	35.90264	35.83857	35.90317	35.95078	36.78889	36.89738	37.75954	38.02423	38.45043	38.78919	39.51917	40.14747	40.17769	40.28831	40.35395	40.35114	40.82440	41.65803	42.08024	42.22403	42.16293	42.14296	42.13999	42.07685	42.09434	42.39851	42.98123	43.14752	44.17582	44.86864	44.72888	44.53791	42.97231	42.15030	41.05934	40.63692	40.75925	40.81704	41.77351	42.30713	42.83539
29.91789	29.96517	31.09893	32.02896	32.62365	33.31850	34.68993	35.81138	36.10322	36.10077	36.14597	36.61297	36.76234	36.81952	37.66378	38.08335	38.36195	38.72065	39.49056	39.53629	40.04106	40.26531	40.39380	41.07346	41.03457	41.67723	42.10085	42.22807	42.16685	42.14891	42.13139	42.07654	42.06256	41.61885	42.05738	42.30125	42.53472	42.44612	42.28394	42.56569	42.53580	42.07267	41.22357	40.56281	40.39647	40.40894	40.73082	41.32589	41.90607	42.16156
31.38723	31.42321	31.92787	32.38942	33.28445	34.08397	34.87120	35.86918	36.25870	36.64161	36.61734	37.05158	37.04905	37.50991	37.93682	38.03203	38.51755	38.81182	38.98503	39.57614	40.11642	40.46292	41.14277	41.08708	42.38142	42.53431	42.41954	42.40199	42.39740	42.14997	42.08517	42.06646	41.62203	41.61909	41.92191	42.05496	41.95810	41.98639	41.85896	41.79860	41.63495	41.18444	40.47349	40.33767	40.07487	40.16654	40.40708	40.63020	41.12687	41.12656
32.29964	32.31113	32.81606	33.23119	33.92704	34.30109	35.07931	36.03563	37.30217	37.29964	37.31542	37.74522	37.72094	37.38906	37.38639	37.81628	37.90833	38.24052	38.37239	39.07384	39.84703	40.46395	41.14382	42.44551	42.45662	42.42352	42.40607	42.40149	42.16156	41.89010	41.87718	41.62589	41.62305	41.80867	41.90468	41.91458	41.95911	41.96644	41.85997	41.56384	41.11326	40.45651	40.20122	39.57243	40.07579	40.16745	40.35463	40.33739	40.74601	40.73528
32.46844	32.47991	32.85698	33.23560	33.90245	34.49481	35.55725	37.07354	37.57637	38.32172	38.89816	38.69394	38.25255	37.61360	37.29728	37.35676	36.63602	36.72815	37.60720	38.61392	39.21801	40.44660	41.09074	42.51793	42.38339	42.32829	42.37544	42.14289	41.87894	41.60100	41.57803	41.57506	41.62407	41.62112	41.80671	41.89633	42.04391	41.93680	41.70436	41.20203	40.66195	40.14769	39.51255	39.57333	39.85723	40.26468	40.35553	40.60983	40.72965	40.71891
32.55917	32.63647	33.04239	33.38585	33.96162	34.65890	35.80306	37.22084	38.66739	39.42844	39.83306	39.77489	39.06902	38.19164	37.54504	36.96960	36.58033	36.72530	37.48705	38.54759	39.10742	40.80653	41.89376	42.37141	42.36124	42.29924	42.29634	41.89416	41.53745	41.55530	41.57906	41.61364	41.62509	41.62214	41.80772	42.20056	42.10305	41.86551	41.70536	41.00379	40.61724	40.14863	39.51347	39.65217	39.95446	40.21535	40.48909	40.63144	40.75229	40.71983
32.89137	33.05524	33.30878	34.13011	34.46896	35.54056	36.73615	38.67117	39.50238	40.18104	41.12399	40.91095	40.54458	39.06729	37.90034	37.04977	36.60404	36.72628	37.32129	37.87611	39.37650	40.66228	41.74953	42.25056	42.23923	42.26294	41.90974	41.32815	41.35456	41.35173	41.36947	41.61466	41.62611	41.81173	42.60382	42.46126	42.14649	41.87359	41.67521	41.13985	40.61821	40.14957	39.56932	39.71031	40.08467	40.40051	40.76585	41.04203	40.96676	40.72048
34.60944	34.61951	34.70985	34.86305	35.34263	35.62347	37.18919	39.07697	39.72326	40.87477	41.24794	41.42677	41.09586	40.54279	38.69604	38.00829	37.09281	37.09014	37.52237	38.22755	39.17859	40.25185	40.93020	41.87847	42.16955	41.96580	41.35418	41.32920	41.29405	40.86519	41.00140	41.13490	41.60772	41.99763	42.32864	42.23210	42.07006	41.79551	41.64581	41.11044	40.58147	39.58557	39.62210	39.77381	40.40430	41.32168	41.31527	41.18607	41.03758	40.71474
34.62305	34.64248	34.80123	34.82067	35.14552	35.38376	36.87905	37.57504	39.07529	40.27413	41.05505	41.42792	41.26321	40.65958	39.69858	38.69442	38.08371	37.98496	37.96918	37.96657	38.18981	39.03738	40.07831	40.81544	41.41314	41.36216	41.33322	41.29807	41.26138	41.22866	40.99508	40.99212	40.99696	41.43718	41.82703	42.12942	41.90406	41.53643	41.11429	40.80355	39.77041	39.55037	39.68076	40.07621	40.45988	41.32133	41.67485	41.61231	41.05576	40.91811
35.16526	34.87152	34.86913	34.93676	35.10314	35.81746	36.05074	36.87747	37.49684	38.49840	40.01200	40.96184	40.81631	40.27217	39.97828	39.60680	39.02589	38.49968	37.89395	37.70331	37.70055	37.80247	38.15116	39.18266	39.27379	39.89291	40.52547	40.86288	41.23254	41.20263	41.19965	40.99389	40.82979	40.82685	40.82389	41.47519	41.28944	41.15253	40.81708	40.46866	39.62958	39.68618	39.79688	40.25644	40.51189	41.53422	41.67579	41.61324	41.13045	40.91888
35.68274	35.65696	35.97064	35.98981	35.94228	35.86575	35.81588	35.89242	36.59266	37.11107	38.25815	38.99699	39.93687	40.02544	39.92245	39.87014	39.25585	38.67204	37.80050	37.53618	37.50037	36.23359	36.37254	37.12908	37.69750	38.48006	39.11130	39.64614	40.45820	40.61253	40.60960	40.53399	40.53120	40.85518	40.82803	41.43584	41.29045	41.15353	40.67273	40.47039	39.71890	39.81870	40.01371	40.42374	41.33154	41.53516	41.59856	41.52962	41.21517	40.88529
36.56171	36.55908	36.61136	36.79628	36.61214	36.09837	35.81691	35.81430	35.67157	36.43369	37.07776	38.11272	38.82817	39.77220	39.87403	39.60945	38.64406	38.01680	37.53522	37.41069	36.01475	35.58061	35.57233	35.75648	36.24951	37.17263	38.10412	38.75740	39.38168	40.20378	40.26318	40.53498	40.53220	40.85617	41.14694	41.41105	41.30088	41.13234	40.67371	40.76863	39.87166	39.88716	40.18103	40.90622	41.55647	41.62127	41.53358	41.52288	41.38404	40.91479
37.15380	37.15112	37.07255	37.01805	37.37478	37.11747	36.09677	35.81533	35.81271	36.11230	36.68235	36.67966	37.65393	38.39270	38.47950	38.35176	37.90426	37.47271	37.25872	35.94294	35.45305	35.27577	35.37566	35.08929	35.27348	35.55421	36.44444	37.91991	38.75556	38.96670	39.69249	40.21108	40.53319	40.67014	41.00964	40.98836	41.24188	41.03071	40.69146	40.71107	39.91030	40.07956	40.91013	41.56045	41.63750	42.25733	41.82830	41.72323	41.28471	40.91570
38.84449	38.78613	38.35733	37.63757	37.39091	37.33524	37.11581	37.07967	36.93167	36.24931	35.76849	35.73820	35.73568	36.28996	36.42736	36.50393	36.48592	35.90904	35.22102	34.71812	34.35744	34.16003	33.93635	34.03619	34.26992	34.88719	35.55265	36.48026	37.88160	38.73851	38.90039	39.87563	40.44144	40.53125	41.01064	40.98935	41.12032	41.03171	40.75451	40.76364	40.23308	40.30196	41.00770	41.66116	42.14566	42.12482	42.03963	41.64701	41.09747	40.53938
39.33658	38.78727	38.74202	37.91505	37.63593	37.40092	37.28612	37.26628	36.95184	36.15197	35.74189	35.47772	34.58888	34.52663	34.27246	34.18895	34.18640	33.78294	33.78040	33.92033	33.93110	33.44307	32.91048	33.34978	33.74199	34.36104	34.88566	36.01934	36.71439	37.87992	38.80427	39.31825	40.39417	40.46608	41.01176	41.24334	41.14060	41.08098	40.65965	40.10163	40.23560	40.43773	41.65889	41.99133	42.19553	42.14825	42.07098	41.74860	41.15997	40.61361
38.80656	38.76117	38.75184	38.15174	37.91338	37.81164	37.72284	37.33981	37.19075	36.25067	35.69558	35.25214	34.53019	34.19511	33.80779	33.38218	33.37598	33.14034	33.18421	32.82769	32.50971	32.53095	32.85096	33.28204	33.54818	33.92397	34.72192	35.76642	36.45162	37.15421	38.11078	38.77531	39.28176	40.23616	40.25722	40.90808	40.83831	40.49429	40.16255	40.06299	40.29554	40.67900	41.65985	41.99228	42.07243	42.16096	42.00599	41.77573	41.29170	40.97240
37.17939	37.44779	38.23222	38.54853	38.53246	38.33720	38.17434	37.75669	37.26429	36.23890	35.70478	35.22258	34.45030	33.91772	33.38550	33.25644	32.86431	32.19917	31.92023	31.95744	32.08836	32.58756	33.24495	33.35074	33.55843	33.93002	34.72281	35.01502	35.93281	36.36037	37.13684	38.03511	38.18196	38.87442	39.73131	39.91090	40.05512	40.16650	40.06882	40.16628	40.35795	40.73129	41.20415	41.99324	42.07338	42.03786	41.84364	41.77461	41.65214	41.04479
36.39546	37.18620	37.91181	38.54709	38.54428	38.42676	38.26160	38.01299	37.61350	36.76447	35.64567	35.16491	34.52485	34.00129	33.27530	32.88323	32.21802	31.90007	31.92948	31.97508	32.43493	33.24817	33.42913	33.56179	34.06091	34.71063	35.06208	35.05949	35.94700	36.28560	36.37046	36.65250	37.06184	37.50600	38.76675	39.64223	39.85773	40.07277	40.18573	40.26110	40.49464	40.77438	41.50408	42.11985	42.07433	42.03881	41.91589	41.74746	41.60912	41.04570
36.39652	36.78006	37.85141	38.47433	38.43054	38.26556	38.50950	38.72974	38.31904	36.91018	35.79075	35.10946	34.52583	33.96922	33.22016	32.97514	32.95269	32.25692	32.26115	32.43825	33.08866	33.25078	33.51192	34.06432	34.86410	35.26204	35.43649	36.19828	36.45038	36.44784	36.70285	36.70013	37.17796	37.50692	38.22248	38.78346	39.26088	39.46202	40.09763	40.37981	40.70283	41.56409	42.05518	42.15530	42.24045	42.16581	42.00006	41.77525	41.56125	41.41233
36.20595	36.58949	37.16632	37.96572	38.17722	38.09593	37.89553	38.18599	36.99452	36.53593	35.73532	34.74363	34.19002	33.22361	32.98309	32.97606	32.95361	32.96871	32.96622	33.01019	33.08955	33.20218	33.41703	34.08429	35.02815	35.38879	36.10434	37.29562	37.49866	37.87201	37.88840	37.89661	38.24168	38.33226	38.77592	38.82919	39.29529	39.48314	39.78902	40.39353	40.89568	41.58932	42.06662	42.65776	42.69374	42.57920	42.24099	41.73576	41.46382	41.21218
36.15190	36.36046	36.58646	37.15257	37.73921	37.66967	37.10503	36.75421	36.63110	35.76745	35.03794	34.20514	33.85900	33.20433	32.96379	32.90992	33.01702	32.91932	32.86251	32.96645	33.00858	33.17702	33.37987	33.64783	34.83912	35.61622	37.27990	37.50238	38.00611	38.78987	38.99057	40.34511	40.47025	40.41541	40.12606	40.11233	39.79647	39.81955	40.08854	40.40234	41.00899	41.56601	42.32887	42.55196	42.63979	42.56791	42.12930	41.68612	41.11555	40.23057
35.83911	35.83642	36.04511	36.35617	36.69915	36.56860	36.36719	36.05043	35.65253	35.04164	34.19099	33.82246	33.62613	33.22475	33.04969	32.96571	32.94162	32.88138	32.86268	32.10759	31.98285	32.16414	33.38890	33.62954	34.82215	36.02104	37.32333	37.88450	38.23362	38.85646	39.45544	40.63700	40.84088	41.56561	41.51064	41.11105	40.77597	40.09249	40.18858	40.42601	41.20163	41.45765	41.94786	42.19310	42.19091	42.13080	41.75179	41.18727	40.41333	39.85779
35.37909	35.13206	35.12955	35.12688	35.31181	35.29918	35.28253	34.85587	34.44019	34.19461	33.80732	33.66984	33.46289	33.05540	33.03527	32.83645	32.77649	32.71965	31.98743	31.76037	31.77819	32.19979	32.80104	33.63041	35.13128	36.10367	37.40540	37.96691	38.23457	38.83384	39.42858	40.84474	41.37333	41.66111	41.65799	41.65486	41.45572	41.11942	40.91048	41.23608	41.46937	41.52126	41.94883	41.93802	41.85416	41.68787	41.30857	40.69826	40.19127	38.94262
34.65835	33.95549	33.95306	33.95046	34.11256	34.18892	34.07241	33.98829	33.51577	33.38786	33.53069	33.34622	33.05322	33.03877	31.50257	31.34536	31.31905	31.62184	31.68525	31.83575	32.05403	32.37400	32.87868	34.44744	35.58646	36.25573	37.49444	37.95560	38.21355	38.76918	39.87617	40.67772	41.00956	41.66214	41.65900	41.95297	42.41396	43.31603	43.18243	43.05999	42.78964	42.61539	42.44883	42.11945	41.89829	41.68882	41.40217	40.69918	40.19218	39.50245
34.21420	34.17140	33.82049	33.81788	33.35638	33.27417	33.36362	33.35152	33.34104	33.33862	32.85278	31.58161	30.89246	31.00647	31.37482	31.51315	31.53000	31.87495	31.99655	32.09762	32.31759	32.88283	34.45091	35.18624	36.30708	37.52941	37.84611	38.20511	38.69728	39.25135	39.73595	39.70819	40.45065	40.87999	41.39827	41.49497	42.00315	42.56271	43.14854	43.24974	43.23272	43.18249	42.62133	42.41418	42.03550	41.92379	41.54250	40.62014	40.03905	39.50334
34.14746	34.05562	33.73648	33.35575	32.78074	32.86067	33.03962	33.17569	33.17088	32.94950	31.65297	31.68827	31.26356	31.42298	31.61417	31.68376	32.08869	32.97878	32.99081	33.67468	34.15684	34.35902	35.07796	36.28749	37.20271	37.88239	38.38636	39.16537	39.32275	39.73993	39.73695	39.65249	40.52332	40.33361	40.50047	40.65456	41.12837	41.67112	42.45271	43.14655	43.18673	44.01560	43.42129	42.82671	42.22166	41.80188	41.35135	40.33096	39.69619	38.82951
34.05584	33.73651	33.27692	32.57226	32.64048	32.64995	32.75878	32.74343	32.74088	32.00158	31.76391	31.81692	31.85334	32.35185	32.67752	32.79973	32.94005	32.97327	33.70383	33.86791	34.26155	34.54293	35.07888	36.28843	37.20366	38.25153	38.63490	39.49112	39.97580	40.56775	40.47400	40.64394	40.44112	40.17440	40.13403	39.45757	39.10112	39.55754	40.51849	42.45075	43.07612	43.01209	42.93619	42.26084	42.07169	41.49645	40.59628	39.79948	38.97877	38.19130
34.05529	33.60987	32.81199	32.51829	32.15814	31.83808	31.83561	31.94186	31.92681	31.98785	31.76482	31.81783	31.81554	32.53091	32.73373	33.25602	33.25347	33.25090	33.30898	33.70236	34.05682	34.31799	34.71096	35.92089	36.98811	38.24076	38.63588	39.49211	40.36536	40.65353	40.74345	40.64495	40.44213	40.16800	40.09417	39.06757	38.81125	38.84572	39.22617	40.53347	41.61301	42.24627	42.26978	42.08114	41.68150	40.91778	40.30820	39.18003	38.97913	38.15916
33.92868	33.74315	32.68113	32.03562	31.73313	31.64602	31.22896	31.30962	31.74842	31.85360	31.76685	31.76327	32.40935	32.38071	32.55394	32.72538	32.76010	32.77259	32.88342	32.91731	33.26093	34.16880	34.50748	35.23039	36.24043	37.19074	38.61668	39.12326	40.36637	40.48938	40.74446	40.64597	40.72926	40.33897	40.16590	38.81240	38.41497	38.37193	39.02194	39.43897	40.66019	41.61084	42.19398	42.02629	41.90713	41.34740	40.40337	39.14004	38.87093	38.16002
33.65417	33.12300	31.98655	31.60619	30.56278	30.22206	30.35700	30.64541	31.39905	31.83801	31.82211	32.52451	32.40506	32.37763	32.33378	32.40391	31.23962	31.44281	31.99106	32.57607	33.09762	33.53028	34.47801	35.25174	36.24136	37.12403	38.53283	39.04995	40.07203	40.27978	40.64666	40.53285	40.45978	40.44339	39.62420	38.41376	38.05766	38.53040	39.11837	39.52378	40.25570	41.56148	42.03005	42.02726	41.91192	41.44004	40.40430	39.15404	38.88023	38.19518
33.12665	31.98989	31.35730	30.45592	30.04375	30.18007	30.22060	30.48985	31.30901	31.80232	32.52800	32.35511	32.20336	32.19585	32.29132	30.56200	30.70438	30.86537	32.01700	32.58036	32.87130	33.89519	34.79347	35.62523	36.56678	37.59966	38.49526	39.25509	40.01866	40.06951	40.14278	40.40018	40.35933	39.70754	39.47176	38.48773	38.59540	38.70507	39.39823	40.05019	40.22827	41.48710	41.94189	41.90113	41.82333	41.08991	40.51518	39.55544	38.94915	38.21162
31.95477	31.40690	30.71041	30.07332	30.09674	30.10195	30.19130	30.32487	31.14107	31.54487	31.49956	32.17630	32.17393	31.95227	30.32514	29.25583	30.29462	30.94026	31.42267	32.74370	33.12725	34.31272	35.44353	36.15122	36.65764	37.60062	38.41845	39.20137	39.25309	39.98193	40.14328	40.41600	40.31787	39.95149	39.49801	39.10689	38.80641	39.40215	39.81729	40.13829	40.86196	41.01836	41.39418	41.74424	41.09399	40.72718	40.57255	39.55634	39.00751	38.10089
31.46776	31.32610	30.81509	30.49347	30.18720	30.15882	30.29238	30.32361	30.30125	30.85868	30.78206	30.14404	30.16722	30.28515	29.25876	29.42797	30.48281	31.14793	31.66859	33.16052	34.31625	35.40720	36.12709	36.28437	36.65858	37.27895	38.40641	39.08682	39.20787	39.95536	40.09578	40.13235	40.07510	39.95248	39.60826	39.28162	39.36364	39.70832	40.14716	40.87014	41.03743	40.99418	40.88964	40.59234	40.58511	40.45174	39.60267	39.23613	38.89373	38.11449
31.32953	31.14787	30.74155	30.50179	30.49940	30.48978	30.43883	30.24145	30.18926	30.15032	30.10734	30.12196	30.24842	29.72695	29.89594	30.15517	31.05478	31.67185	33.16371	34.17216	35.43689	35.83621	36.26920	36.54975	37.10946	37.53013	38.40738	38.96133	39.55171	39.89849	39.99805	39.98733	39.98444	39.76947	39.20351	39.24630	39.35028	40.15118	40.87909	41.59731	41.24115	40.89349	40.56042	40.55256	40.35250	39.57193	38.98873	38.88867	38.22231	38.03047
31.07288	30.67204	30.44474	30.18176	30.48330	30.41996	30.31872	30.19901	30.04745	29.89973	29.34948	29.18608	29.32149	29.87691	30.05921	30.91316	31.62803	33.11037	34.17546	34.90645	35.44412	36.17774	36.47694	36.72700	37.00592	37.57502	38.38768	38.93551	39.47280	39.75042	39.62964	39.73656	39.59813	38.99150	38.75797	38.76771	39.24449	40.13273	40.86065	41.26140	41.18926	40.81886	40.53444	40.36629	39.90434	38.75722	38.22731	37.90936	37.27859	37.03623
30.27350	29.70337	29.47722	29.47488	29.88939	30.29099	30.20232	29.95844	29.94005	29.21194	28.53018	28.46755	28.64442	29.67054	30.18550	31.07718	32.75205	33.48283	34.58152	35.35158	36.14703	36.21223	36.37378	36.64398	36.98492	37.43686	38.15654	38.34359	38.68510	39.11945	39.05692	38.91484	38.82552	38.59470	38.38625	38.76865	39.04037	39.44193	40.53037	40.82087	40.68783	40.59957	40.18809	39.90838	38.81479	38.46716	38.34214	38.21733	37.66426	36.91098
28.82490	27.92340	27.92618	28.66910	29.35959	29.72569	29.79367	29.15961	28.42716	28.37656	28.43865	28.64730	28.77217	29.82716	30.61784	31.55069	33.31453	34.35984	35.35502	35.98826	36.29267	36.28985	36.23359	36.22052	36.44121	36.70174	37.17248	37.49535	37.49240	37.62521	37.53815	37.50708	37.46743	37.54814	37.63840	38.44522	38.96726	39.30856	40.15033	40.31881	40.31566	40.09446	39.65200	39.03130	38.36628	38.37411	38.37136	38.26723	37.96980	37.17097
27.55353	28.03142	28.03420	28.67513	29.91138	29.75862	29.18867	28.43026	28.37700	28.44171	28.61839	28.75878	29.83029	30.54069	31.54899	32.09214	33.36213	34.75863	35.86468	36.24955	36.17267	36.15086	36.14828	36.15846	35.83543	35.75779	35.77743	35.89426	35.99532	36.35482	36.53533	37.26240	37.31832	37.11387	37.45373	38.16465	38.96820	39.44473	39.77337	39.73812	39.24456	39.06589	39.03527	38.19023	38.20104	38.37498	38.37222	38.17337	37.94923	37.39008
28.15666	28.13932	28.86997	30.29145	30.38973	30.29559	29.53639	29.19256	28.52937	28.49996	28.72199	29.03143	30.20768	31.22614	32.00521	32.87605	33.96507	35.50785	35.75234	35.63053	35.99621	35.99335	35.85859	35.82565	35.76149	35.54090	35.62947	35.62673	36.10957	36.54599	36.62039	37.15676	37.24879	37.34597	37.56775	38.30881	39.08608	39.60641	39.82999	39.82715	39.28215	39.24241	39.03618	38.97218	38.37826	38.41359	38.35113	38.17423	37.73173	36.86473
30.32046	30.30033	30.53493	31.13887	30.76191	30.52386	29.79430	29.69065	29.31725	28.87216	29.01285	29.10691	30.98741	31.90899	32.87929	33.32605	34.07619	35.36918	35.52164	35.34406	34.88139	34.83304	34.61130	34.75644	35.14943	35.63293	35.84402	36.38770	36.91994	37.49433	37.34393	37.66665	37.67543	37.58484	38.31271	39.10991	39.71259	39.89559	40.41159	39.82809	39.55659	39.49195	39.40052	39.37417	38.94677	38.42944	38.30883	37.90870	37.66817	37.31464
31.07735	31.01131	31.19464	31.23407	30.77736	30.08329	29.89694	29.92415	29.92177	30.05218	30.13337	30.98704	32.14096	32.88276	33.32935	34.07977	35.37295	35.61996	35.34760	34.75843	34.46595	33.21076	33.01328	33.17363	33.94658	35.23414	35.94614	36.92373	37.60543	38.60040	39.56442	39.43393	39.44973	39.07797	39.08793	39.77047	39.95636	40.46654	40.45264	40.10714	39.69722	39.60548	39.57914	39.52100	38.92545	38.38971	38.24406	37.79295	37.59887	37.31548
31.01474	31.07552	31.14118	31.23500	30.08638	29.90020	29.89782	29.89545	31.21651	31.34680	30.98173	31.19097	32.07679	32.75004	34.02967	35.37671	35.54110	35.38765	35.22187	34.46796	33.15269	32.31294	31.99844	32.18016	32.88850	33.94482	35.23252	36.21027	37.53397	38.60136	39.62056	39.65930	39.92546	39.93512	39.94831	39.94517	40.48602	40.45679	40.17700	40.01260	39.75733	39.44525	39.41409	38.75655	38.22071	38.21456	38.03154	37.60269	37.36790	36.89955
30.93537	30.95506	30.99735	30.07425	29.90327	29.90108	30.01378	30.51949	30.83729	30.76893	30.89906	30.98014	31.66820	32.64138	33.48923	33.84378	35.23958	35.08616	33.95793	32.59703	31.86986	31.40794	31.11490	31.30367	31.85032	32.61683	33.07515	34.34928	36.25787	37.56312	38.99700	39.74248	40.03928	40.84177	41.51195	41.48594	40.54274	40.37811	40.01643	39.76144	39.49494	39.35404	38.60525	37.48098	37.20923	36.62722	36.62455	36.52794	36.52505	35.69551
30.93633	30.93678	30.28935	29.88633	29.90416	29.90196	30.23686	30.52877	30.52629	30.31122	29.92935	30.25222	30.98693	32.17866	32.78732	33.23442	33.28424	33.65897	33.50074	33.21483	32.26992	31.40880	31.06940	30.81931	30.12966	30.25842	31.08359	32.82911	34.45592	36.36343	37.68519	39.30206	40.24637	40.85834	41.55841	41.62474	41.44490	40.46621	39.85386	39.61145	39.37954	38.63655	37.58673	37.21308	36.32213	36.31925	35.90001	35.89715	35.68755	35.03413
31.03147	30.93773	30.32451	29.90742	29.89704	29.90285	30.23776	30.53287	30.55134	30.13776	30.15889	30.25307	30.41538	31.81642	32.65499	32.95049	33.25557	33.55119	33.55398	33.38194	32.60166	31.43579	30.82265	29.96964	29.44970	30.09413	30.68893	31.46409	33.24014	34.89748	37.15835	39.00786	40.39593	41.69165	41.86228	41.63034	41.53884	40.74042	40.04387	39.64584	39.20628	38.70589	37.49172	37.23159	36.56186	36.32008	35.90083	35.63932	35.57306	35.30716
30.99081	30.32702	30.04008	29.86065	29.87378	29.84188	30.41590	30.55471	30.46076	30.24213	30.24723	30.30790	30.43742	31.81730	32.42316	32.74801	32.72649	33.03594	33.50701	32.83175	31.65258	31.02691	30.87766	30.79786	30.31930	30.62803	31.26290	33.24355	34.68308	37.14795	38.90145	39.86428	41.88484	42.29405	42.19904	41.85997	41.53985	40.76004	40.04483	39.67666	39.32287	38.80945	38.03652	37.48959	37.26399	36.61061	36.33293	35.94662	35.67500	35.67241
30.33040	29.94219	29.34476	29.37023	29.85914	29.86494	30.03051	30.20645	30.32302	30.33884	30.41874	30.45647	31.81521	31.87664	32.42677	32.74892	32.74632	32.72155	32.71891	32.27975	32.13599	32.27794	31.78568	31.85081	31.90293	32.31152	33.34296	35.25992	37.15099	38.90541	39.95516	41.44537	42.39567	42.66953	42.57449	42.37715	41.78292	41.42190	40.59462	39.67760	39.47002	39.06923	38.68800	38.34824	37.87252	37.26188	36.42176	36.33084	36.22257	36.21993
30.03347	29.34781	29.35267	29.35030	29.94675	30.21591	30.29454	30.49882	30.49637	30.93242	31.45117	32.34788	32.34700	32.45580	32.91344	32.93023	33.00408	33.00145	33.02271	33.12978	33.30875	33.51552	34.16964	34.99374	36.39520	37.49864	38.65675	38.78097	39.21550	39.83111	41.32382	42.46114	43.37204	43.29024	42.77480	42.32494	42.17180	41.30674	40.57210	39.48128	39.09398	38.85599	38.61103	38.41016	37.99081	37.54818	37.06199	36.43840	36.30521	36.26070
30.32260	30.32018	29.62170	30.13924	30.54702	30.75921	30.75673	30.77522	31.81222	32.25916	32.33613	32.35028	32.45928	32.91698	32.97161	33.44404	33.46354	34.03619	34.09261	34.29285	35.16472	35.20992	36.14490	38.21510	38.95509	39.34019	39.35468	40.30452	41.36633	41.94598	42.41656	42.41318	42.38823	42.84899	42.32938	42.17588	41.36008	40.54020	39.52567	39.09806	38.86005	38.77826	38.61226	38.22086	37.63017	37.11211	37.07394	36.89808	36.51488	36.29696
30.46599	30.46355	31.30967	31.61629	31.69377	31.69144	32.34810	32.36149	32.40025	32.29012	32.35381	32.62178	33.03609	33.04835	33.52059	33.54301	34.10836	34.94872	35.01864	35.61064	36.32149	37.07900	38.15714	39.34193	39.41228	39.46559	39.96341	40.77301	41.17264	41.46869	41.59223	41.50570	41.51591	42.07565	41.99287	41.41132	40.54905	40.02525	39.38649	38.88761	38.78310	38.61599	38.17020	37.49449	36.94181	36.93883	36.93838	36.38222	36.44614	36.25287
31.50509	31.42891	31.47240	31.61723	31.69471	32.17406	32.36505	32.40383	32.43420	32.48947	32.74848	33.03940	33.15870	33.64759	34.60909	35.04011	35.01769	35.01488	35.77501	36.36229	36.80695	37.58443	38.15813	38.59645	39.41330	39.59914	39.85623	40.72990	40.72661	40.61817	40.68665	40.73850	41.00550	40.92720	40.68803	40.46006	40.09553	39.54478	39.01089	38.83646	38.62004	37.95219	37.65686	37.18831	37.13170	36.93654	36.04897	35.79459	35.65572	35.71994
31.37156	31.36580	31.24305	31.47077	31.61562	31.69330	32.29063	32.48164	32.49279	32.83520	33.12455	33.22919	33.82603	34.77328	35.11428	35.26850	35.72783	36.35876	36.49448	36.70040	36.76786	37.28002	38.05526	38.28049	39.15656	39.51057	39.81770	40.31203	40.30877	40.24072	40.29264	40.81608	40.81312	40.93408	40.86951	40.58848	39.95560	39.49162	38.95517	38.71848	37.91675	37.66051	37.19224	37.05570	36.90364	36.05246	35.79832	35.65396	35.37767	35.37506
31.21264	30.97956	30.97726	31.33106	31.46916	31.50379	31.82430	32.49637	33.16012	33.51848	33.62576	33.82940	34.78286	35.11682	35.57674	36.57296	37.06054	37.05728	37.05428	37.02439	37.05762	37.22742	37.40591	37.96004	38.25824	39.08122	39.46916	39.75885	39.91361	39.98014	40.41653	40.91535	41.24690	41.27980	41.46109	41.05831	40.44613	39.55690	38.95611	38.49451	37.69804	37.11991	36.96828	36.08326	35.38390	34.52160	34.69107	35.10786	35.30101	35.15753
30.66118	30.45535	30.45310	31.01702	31.26952	31.58453	31.82522	32.09641	32.97119	33.61243	33.69506	34.74859	35.04506	35.57651	36.33073	36.53219	37.03451	37.03150	37.02848	37.07249	37.23142	37.40329	37.40689	37.58460	37.99937	38.34523	38.53641	38.91392	39.73172	40.19117	40.55790	41.78363	42.04699	41.96017	41.92103	41.68686	40.92348	40.18582	39.52118	38.51356	37.69894	37.12080	36.74542	36.11666	35.43134	35.27285	35.11152	35.17266	35.08103	35.10041
30.73895	30.73646	30.78591	30.99163	31.35914	31.62043	32.09990	32.20350	33.10587	33.64537	34.60307	34.92053	35.53725	36.26592	36.52465	36.53268	36.55587	36.67790	37.02948	37.12987	37.47596	37.54972	37.78791	38.05420	38.34927	38.65120	38.78695	39.43200	40.10532	40.61009	41.88348	42.12306	42.92936	42.84245	42.38424	42.14952	41.49112	40.86446	39.94683	38.96273	38.21883	37.45260	36.77292	36.14414	35.43216	35.39784	35.30052	35.08471	34.95456	34.86856
30.89111	30.88861	31.05543	31.37467	31.84914	33.24991	33.36543	33.41102	33.69834	34.54918	35.66454	35.87214	35.99710	36.41035	36.51291	36.52283	36.55687	36.67890	37.14153	37.24286	37.48442	37.79161	38.18007	38.81086	39.05737	39.19373	39.33353	40.09014	40.71637	41.10228	42.21352	42.94276	43.16332	42.74908	42.35700	42.14341	41.47145	40.70642	39.93707	38.93687	38.21975	37.66264	36.23367	35.79053	35.53831	35.42861	35.31337	35.08552	34.93908	34.30894
31.02478	31.13597	31.75465	32.63305	33.15703	33.19743	33.33472	33.57814	34.44457	35.29480	35.65127	35.82978	35.87050	36.08360	36.36757	36.46455	36.51042	36.63103	36.74692	37.13985	37.48542	38.10141	38.37549	39.00897	39.19787	39.87631	40.05140	40.69181	41.05788	42.21794	42.36517	42.85118	42.75360	42.56454	42.10887	41.37110	40.71028	39.94134	38.94067	38.24825	38.10068	37.02129	36.14584	35.63029	35.55417	35.43099	35.31418	35.08632	34.93988	34.27248
32.94419	32.94151	33.32962	33.47132	33.16232	33.15984	33.22927	33.58263	34.42141	34.83864	35.34024	35.42342	35.68256	35.94617	35.94320	36.03408	35.99261	36.05292	36.31608	36.74907	37.40819	38.10241	38.37394	38.98773	39.19785	39.87732	40.20446	40.96144	42.22407	42.50081	42.69895	42.76778	42.57909	42.31362	41.14329	40.55608	39.47846	38.69213	38.14975	38.10476	37.02524	36.27673	35.92811	35.62544	35.52589	35.40880	35.25399	34.97047	34.75052	34.19681
33.34074	33.30427	33.29440	33.21110	33.20836	33.17065	33.21223	33.38105	33.78726	34.41985	34.83680	35.36987	35.60636	35.89149	35.88852	35.86073	35.99130	35.68311	35.89191	36.31826	37.28397	37.71103	38.35020	38.84172	39.06694	39.47291	40.05339	40.90302	42.16567	42.70347	42.79127	42.51876	42.37011	41.77539	40.56047	39.33649	37.98493	36.96491	36.37280	36.42928	36.18097	35.93159	35.63489	35.52965	35.41253	35.26658	35.12163	34.86573	34.63419	33.38842
33.30801	33.29788	33.15562	33.18327	33.11452	33.11203	33.16049	33.21046	33.37924	33.78572	34.22707	34.73489	35.14561	35.15455	35.34241	35.38561	35.38065	35.40193	35.61075	36.49372	37.34950	37.72527	38.40319	39.07116	39.34519	39.36472	40.04400	40.37246	40.68408	41.88422	42.26930	42.17646	41.86617	40.65268	39.34892	38.22637	37.17569	36.78896	36.37368	35.77929	34.36879	34.17679	34.41360	35.05528	35.27032	35.12510	34.97324	34.63791	33.77758	32.50373
33.20755	33.08043	32.92523	32.88181	32.89358	32.67782	32.33389	32.39452	32.63091	33.26889	33.34868	34.17080	34.74314	35.15554	35.41731	35.52008	35.56030	35.60291	36.43276	36.82557	37.75186	38.65238	39.38068	40.36841	40.25565	40.09838	40.23717	40.39421	40.54836	40.49921	40.83149	40.70228	40.67832	39.73567	38.57988	37.93113	37.34193	36.84780	35.78281	35.68387	34.08079	34.07796	34.05204	34.83613	35.03638	34.88374	34.62021	33.77554	32.50696	31.67107
33.08419	33.02232	32.94323	32.26215	31.60117	31.32763	31.42402	32.12817	32.22717	32.68904	33.23521	33.43325	34.20370	34.82059	35.44799	35.56085	35.57478	36.28494	36.70010	37.66027	39.01742	39.42637	40.56105	41.49910	41.52093	41.47218	41.35126	41.20580	40.64230	40.70856	40.70672	40.67269	39.71674	38.96264	37.93524	37.50711	37.04351	36.42870	36.28257	35.72615	35.43169	34.05534	34.22627	34.68530	34.54501	34.43186	32.15411	31.36298	31.05381	30.34446
32.96239	32.72063	32.28285	31.73446	31.60212	31.32313	31.34981	31.84010	32.00131	32.22569	33.17054	33.33098	33.80022	34.18800	34.82383	35.44633	36.10125	36.38780	37.22552	37.96800	38.75031	39.38556	40.41566	41.43634	41.57583	41.95839	41.83744	41.74040	41.70630	41.41819	40.67713	40.44378	38.96685	37.93444	37.50945	36.91340	36.38544	36.35731	36.28345	35.72701	35.65637	35.60432	35.51837	34.68612	34.54583	34.25658	32.15042	31.37998	30.38175	30.26862
32.37198	32.16776	32.15288	31.73541	31.59985	31.27653	31.32142	31.59143	31.87233	31.95526	32.25015	33.12831	33.38223	33.91847	34.18611	35.21772	35.98587	36.15994	36.43346	37.22379	37.96588	38.71116	39.81608	40.44302	41.08934	41.33676	41.74487	41.74146	41.65380	41.40755	40.74430	40.44481	38.76948	37.98883	37.03032	36.54879	36.04763	35.55718	35.55420	35.64756	35.73169	35.65422	35.57343	35.29084	34.59349	34.27194	33.01242	31.73634	30.82096	30.34585
32.17144	32.15629	31.69422	31.60345	31.20370	31.19260	31.23749	31.34903	31.70320	31.84783	31.95351	32.24836	32.84354	33.33359	33.76532	33.99456	35.08692	35.94674	36.03967	36.27730	36.48252	37.55188	38.37747	39.52733	40.06221	40.14184	40.39847	41.00943	41.06113	41.10357	40.90445	40.55428	38.84268	38.05970	37.58410	36.79994	36.57534	36.09183	35.70332	35.70069	35.73254	35.65507	35.73942	35.47881	35.17435	34.37977	33.23364	32.09495	31.44735	30.62160
30.18290	30.18038	30.73866	30.82734	30.96406	31.24425	31.26772	31.27298	31.35517	31.77414	31.82470	32.03598	32.19486	32.75156	32.76186	32.90328	33.30652	33.49313	34.47373	35.11018	35.88700	36.41668	37.24448	37.34060	37.78569	38.20103	39.44838	39.83892	40.71237	40.96912	40.90549	40.45297	38.99637	38.01165	37.58503	36.83950	36.75906	36.56206	36.07393	35.97553	35.89804	35.76180	35.66407	35.33958	35.04638	33.54668	33.31309	32.15068	31.50134	30.98792
30.32245	30.31993	30.87823	31.10993	31.36378	31.36340	31.36075	31.38608	31.65679	31.83048	31.92364	32.21162	32.25883	32.61454	33.00937	33.23255	33.57054	34.57750	34.92519	35.24248	36.25433	36.64774	37.24546	37.28188	37.78667	38.03940	38.41570	39.26653	39.56208	40.47920	40.37069	39.40845	38.68188	37.84743	37.02137	36.78531	36.58081	36.47912	35.99739	35.89758	35.72385	35.64687	35.43122	34.33704	33.69110	33.36721	32.44617	31.64904	31.44549	31.08749
30.46913	30.66043	32.06761	32.13265	32.13760	32.32735	32.32462	32.28203	32.25221	32.31222	32.30952	32.59869	32.61817	32.95318	33.23590	33.60632	34.69174	35.09989	36.07589	36.81419	37.08159	37.51448	37.62796	37.68468	37.94019	38.19773	38.33037	39.23334	39.46740	39.52941	39.41280	38.65247	37.81824	37.02031	36.78931	36.56113	36.53284	36.07872	35.97360	35.80886	35.68084	35.49513	34.47097	33.86834	33.74811	33.57414	33.31464	32.24316	31.45637	31.06009
30.94409	32.10611	32.25943	32.55171	33.42982	33.42486	33.44152	33.79884	33.75534	33.67693	33.32038	33.35499	32.79302	32.77649	33.21120	33.69905	35.09252	36.07982	36.97426	37.87173	38.12670	37.92584	37.78221	37.89512	38.10977	38.33420	38.73780	39.12566	39.51409	39.42552	39.22427	38.14761	37.38961	36.44345	36.44548	36.48490	36.45661	36.34555	35.97447	35.83693	35.75565	35.52272	34.47178	34.02201	33.91802	33.74402	33.46896	32.70067	31.43613	30.32383
32.10973	32.26279	32.55539	33.56330	34.05857	34.31939	34.26550	34.99663	34.86385	34.61841	33.75338	33.39657	33.53545	33.04443	33.49251	34.84384	35.48434	36.18203	37.47601	38.36453	38.69398	38.97692	39.41497	39.27342	38.67661	38.70630	38.74393	39.12666	39.52173	39.51213	39.22139	38.60865	38.15539	37.39251	36.48377	36.43974	36.34953	36.26977	35.92855	35.71848	35.65247	35.45182	34.19340	34.02281	33.85420	33.74481	33.08372	31.95759	31.09078	29.95105
32.28219	32.29329	32.55635	33.67480	34.32542	34.32285	35.05403	35.33320	35.46162	35.33717	35.12863	34.81559	34.72453	34.74278	35.01937	35.19363	35.44984	36.49495	37.37982	38.23316	39.08657	39.59365	39.44407	39.37058	39.27112	38.73584	38.84579	38.83455	39.32585	39.31626	38.79717	38.61435	38.42245	37.63079	37.41190	36.69257	36.27375	35.93252	35.71342	35.64778	35.32764	34.18357	34.02652	33.95827	33.85500	33.74559	33.14021	31.34424	30.99458	29.96357
32.35505	32.35630	32.86488	33.67752	34.44507	35.05976	35.33719	35.46436	35.60120	35.60288	36.33788	36.86652	37.28630	37.28318	37.06165	36.61883	36.69511	36.98790	37.60944	38.40759	39.26385	39.36193	39.44512	39.37162	39.02937	38.79450	38.59041	38.52158	38.50490	38.45909	38.44103	38.41178	37.67982	37.45697	36.90118	36.61477	36.15479	35.82912	35.52882	35.11700	34.30587	33.96454	33.84070	33.80845	33.82251	33.17855	32.43720	31.31760	30.99529	29.96426
32.84544	32.84269	33.67965	34.66042	34.95292	35.21684	35.37097	35.56438	35.63811	36.34193	36.87322	37.51912	37.51632	37.98285	38.03167	37.89965	37.89654	37.76740	38.41142	39.10390	39.33609	39.36296	39.33225	39.10159	38.93904	38.70266	38.52586	38.32418	37.76536	36.56285	36.56370	36.76392	36.84146	36.83836	36.62643	36.50942	36.32181	35.70750	35.11707	34.41389	33.65216	33.27105	33.33659	33.20709	33.12310	32.44046	32.09474	31.31833	30.58831	29.55203
33.32689	33.44399	34.01546	34.96084	35.00738	35.20897	35.47037	35.52895	36.15266	36.80009	36.94842	37.23299	37.52986	38.03591	38.58807	39.57967	40.06805	40.06471	39.50565	39.39505	39.42857	39.33620	39.29146	39.08370	38.79752	38.65640	38.50018	38.11619	37.02340	36.53544	36.30677	36.35854	36.41091	36.47083	36.62019	36.44328	36.29092	35.61049	34.41737	33.58921	32.99566	32.38655	32.07312	31.84534	31.83371	32.18481	31.38763	30.63629	29.89037	29.68189
33.44780	33.47428	34.20477	34.60498	35.05002	35.22649	35.46344	36.05081	36.42179	36.50896	36.79804	36.96417	37.24374	37.70881	38.33500	38.79520	40.06912	40.10785	40.29421	41.62292	41.47126	40.52271	39.26241	38.86998	38.68162	38.56644	38.12044	37.84209	37.02436	36.28119	36.23086	36.05416	36.08273	36.02275	35.95015	36.28312	35.73749	34.85472	34.09763	33.12388	32.28612	31.91459	30.85432	30.89948	31.02605	30.91713	30.78532	30.76142	30.06318	29.88875
34.17686	34.30537	34.44218	34.62717	35.21368	35.49365	35.82943	35.81038	35.81850	35.81578	35.57338	35.72765	36.42354	36.99996	37.70666	38.33319	39.38134	40.29865	40.59301	40.90976	41.03074	40.84696	40.44884	39.09225	38.66947	38.52606	38.10000	37.72491	36.71338	36.28212	36.25698	36.02550	36.02276	36.01946	35.89657	35.82273	35.15120	34.46208	33.42691	32.42864	31.84937	30.80587	30.78134	30.76809	30.75456	30.62247	30.73278	30.68126	29.98472	29.83667
34.44656	34.50936	34.63707	35.15138	35.45452	35.70111	35.53451	35.43876	35.46299	35.01622	34.31011	34.41685	35.07045	36.12939	36.99274	37.88596	39.00422	39.13856	40.04438	40.51307	40.54539	40.68929	40.47356	40.27386	39.22841	38.57435	38.10100	36.98426	36.54425	36.39812	36.24829	36.02615	35.99035	35.98729	35.86440	35.43393	35.15207	34.46293	33.42773	32.35746	31.78285	30.68877	30.55874	30.58095	30.57826	30.03971	29.89678	29.77265	29.76049	29.52213
34.52094	34.51038	34.97296	35.13911	36.09395	35.74772	35.65170	34.47296	34.01628	33.11227	33.16635	34.18889	34.69468	35.46595	36.71419	37.74471	38.41977	38.96573	39.10137	38.91085	39.44039	40.21284	40.37766	40.22673	39.41566	38.64075	37.75048	36.83245	36.27643	36.09878	35.75438	35.60454	35.62475	35.52510	35.43789	35.33450	35.11523	34.45417	32.89346	32.36614	31.78363	30.68952	30.53713	30.53444	30.31889	29.89979	29.79346	29.76377	29.40224	29.26599
34.52196	34.75941	35.10598	36.04063	36.02940	35.96436	35.78964	35.50082	34.71893	34.28455	34.19274	34.38997	35.46400	36.54948	37.47562	38.03357	37.97324	37.86116	37.92100	38.31593	38.80145	39.15675	39.56921	39.42017	38.63230	38.09163	37.02776	36.57835	36.14105	36.05240	35.54731	35.34101	34.79089	34.75797	34.73695	34.88890	34.45807	33.66399	32.67551	32.16895	31.26874	30.69026	30.48363	30.33595	29.79067	29.70105	29.31525	28.87234	28.88620	28.88396
34.76339	34.94793	35.53009	36.11772	36.17462	36.25430	36.30955	36.22528	36.22218	36.28016	36.36863	36.36552	36.46839	37.47985	37.52871	37.52589	37.73010	37.86218	37.92202	37.98021	38.14750	38.45383	38.32901	38.23475	38.06982	37.11984	36.74951	36.14515	36.03381	35.58354	35.32801	34.64214	34.33904	34.07201	34.05620	33.91790	33.60570	32.67921	32.17222	31.29397	31.14553	30.48671	30.32385	29.15621	29.12809	28.51117	28.50896	28.50643	28.47910	28.47689
35.34886	35.53383	35.57695	36.12770	36.18673	36.53288	36.67381	37.39691	37.83035	37.99796	37.99472	37.12657	37.14696	37.21393	37.28518	37.45710	37.78876	37.89865	37.98405	37.85220	38.07039	37.91625	37.87716	37.74154	36.95281	36.61682	36.04107	35.58252	34.85453	34.46916	34.31734	33.94835	33.66922	33.39974	32.81811	32.43510	32.00411	31.89160	31.21411	30.72594	30.49017	30.32693	29.15951	29.11648	28.46817	27.67200	27.40418	27.50105	27.49865	27.49651
36.30157	36.01094	36.13191	36.46276	36.87155	36.86874	36.93384	36.98905	37.47937	37.82856	37.13082	37.15080	36.52036	37.15815	37.28620	37.38468	37.57872	37.82904	38.54711	38.41136	38.04158	37.90496	37.79851	36.68317	36.57549	35.65550	34.84916	34.37746	33.84534	33.70747	33.68852	33.44577	33.40351	32.51653	32.11609	31.65942	31.62051	31.12745	30.67706	30.40958	30.33038	29.21335	28.57704	28.22399	27.91129	27.57533	27.40482	27.25969	27.21530	27.18767
36.37477	36.37166	36.93008	37.24967	37.27376	37.28265	37.10339	37.10023	37.46347	37.44866	37.34993	37.15414	37.17988	37.23000	37.33310	37.34134	37.79599	38.34645	38.21025	38.07276	37.89355	37.80241	36.85959	36.68415	35.86735	35.19567	34.85008	34.37835	33.78019	33.70834	33.41124	33.36762	32.75828	32.11950	31.66303	31.64074	30.72531	30.62881	29.91120	29.78113	29.08559	28.09157	27.82171	27.77803	27.66781	27.57475	27.13340	27.17735	27.19040	27.18829
37.33532	37.33212	37.38840	37.44275	37.60539	38.12958	38.17903	38.10167	37.92866	37.49764	37.49445	38.28001	38.28272	37.57247	37.55188	37.82116	38.35084	38.21465	37.99808	37.75381	37.74234	36.82914	36.68838	35.90646	35.23268	35.15961	34.72018	34.31765	33.77155	33.68950	33.37144	33.09793	32.73916	31.88864	31.66383	30.50993	30.17709	29.29015	29.10227	28.66408	28.01645	27.85456	27.79582	27.74840	27.63531	27.44772	26.93212	26.73004	27.19102	27.23038
37.98631	37.87424	37.93929	37.93597	38.49417	38.56343	38.22243	38.10122	38.09792	38.02317	38.43525	38.43191	38.44184	37.98407	37.90278	38.46280	38.35190	38.14634	37.75774	37.59669	35.99083	35.73809	35.00373	35.08537	35.07463	34.79301	34.32778	34.24865	33.96635	33.57556	33.34467	33.20700	31.92502	31.83273	30.59769	30.17681	29.58699	29.21666	28.71810	28.63284	27.98387	27.92477	27.75157	27.67038	27.45082	26.93288	26.71136	26.83756	27.02252	27.23100
37.87863	37.87629	38.44689	38.48581	38.49530	38.18232	38.08771	37.92228	38.10945	38.42707	38.68002	38.88321	38.92108	38.71470	38.86679	38.93289	38.77917	38.48026	37.75878	36.97815	35.98197	35.30809	34.90959	34.70560	34.19776	34.12185	34.04482	33.95597	33.69415	33.47433	33.21083	32.43636	31.83634	31.34139	30.60102	30.45266	29.93716	29.44930	28.95837	28.59682	28.29522	27.90733	27.75224	27.38691	26.89620	26.89521	26.70106	26.79151	26.98899	27.07463
37.77477	37.77150	37.87451	37.91679	37.25692	36.69739	37.17436	37.80423	38.13958	38.54090	39.32521	39.41927	39.51588	39.97688	41.35175	41.20150	40.30753	39.14164	38.74842	37.31513	36.70035	35.35043	34.65863	34.08004	33.56363	33.35432	33.26748	33.71816	33.48793	32.80701	32.44011	31.82188	31.32720	31.25908	30.77434	30.58811	30.31429	29.85734	29.33867	28.89728	28.31330	27.90800	27.33848	27.27967	27.20312	26.89585	26.70169	26.73752	26.97471	27.02738
37.71743	37.72078	37.15178	36.79887	36.61664	36.62100	37.10431	37.92712	38.51891	39.24302	39.26966	39.33149	39.42844	39.44936	39.87891	40.14380	39.87086	39.70595	38.98602	38.31294	37.31183	36.19025	34.67139	33.88261	33.52756	33.35520	33.23634	33.15309	32.82053	32.45195	31.82555	31.28657	31.20103	31.05270	30.59161	30.58419	30.31506	30.22754	29.74667	28.92008	28.11930	27.81652	27.33914	27.33667	27.23157	27.13319	26.94004	26.98410	27.12474	27.20868
37.56811	37.12080	36.90852	36.73833	36.69882	36.68329	37.67915	37.57260	37.61646	38.26448	39.11203	39.25311	38.49002	38.55709	39.44701	39.72987	39.87196	39.70704	39.34677	38.46276	37.42098	36.40740	35.76718	34.54588	33.88049	33.52550	33.26920	33.15396	32.81745	32.12905	31.48880	31.17921	30.89261	30.46728	29.83660	30.50028	30.34292	30.30642	29.32153	28.92997	28.15125	28.00660	27.40731	27.40484	27.40237	27.80853	27.80025	27.44000	27.37256	27.37044
37.13023	36.91242	36.74262	36.70306	36.69989	37.38899	37.71886	37.68170	37.67995	37.54560	37.28006	36.91486	37.02702	38.39308	38.90267	39.41589	39.82167	39.62566	39.42612	38.49110	37.47544	36.79997	36.43392	35.39838	34.58041	33.97755	33.65572	33.19051	32.77514	32.08234	31.38317	30.86354	30.44686	30.11648	30.11920	30.17721	30.47700	29.89366	29.79010	29.37247	29.01803	28.20190	28.13622	28.01136	27.96094	28.03737	28.10297	28.10291	28.23764	29.05809
36.78975	36.73460	36.76341	36.79653	37.45663	37.79974	37.77857	37.74552	37.74220	37.85910	37.70066	37.32499	37.42635	38.70958	38.71364	39.32596	39.27818	39.44057	38.99650	38.49215	38.15817	37.23349	36.76168	35.92192	35.27869	34.23400	33.89648	33.58794	32.97890	32.28690	31.33665	30.75997	30.09634	30.11731	30.17526	30.48251	30.28406	29.89440	29.88750	29.81071	29.53852	29.41129	29.29884	28.25452	28.24285	28.25949	28.25728	28.52103	29.15678	29.15449
36.73885	36.76729	37.53090	38.07587	38.15946	38.17707	38.32146	38.50316	38.49974	38.64215	38.67142	38.66801	38.76610	38.72374	39.00019	38.95284	38.80133	38.42513	38.31156	38.20524	38.15921	37.53733	36.68731	35.93866	35.79366	35.23264	33.99551	33.56804	32.95783	32.35231	31.33746	30.76077	30.00767	29.96826	29.96554	30.00893	30.00660	29.89045	29.75037	29.57716	29.56758	29.44034	29.32789	28.62952	28.59415	28.68634	28.68410	28.68150	28.68510	28.82486
38.53886	37.98774	37.89920	37.89582	37.82191	37.90587	38.04533	38.17625	38.50084	38.63219	38.67250	38.66909	38.76718	38.87792	38.84800	38.69690	38.41051	37.72005	37.59772	37.63955	37.52607	36.98136	36.59739	35.90193	35.68297	34.59755	34.20478	33.51498	32.85918	32.29946	31.24614	30.67434	30.00379	29.95794	29.51177	28.86985	28.82621	28.82580	28.91978	28.51731	28.53494	29.21760	29.21535	29.11191	28.82660	28.79765	28.76457	28.68832	28.71879	28.85855
38.49543	38.19456	37.90033	37.82636	37.31324	37.19186	37.34200	37.46917	37.47111	37.28067	37.33453	38.10176	38.66721	38.83235	38.84907	38.69798	37.82135	37.29030	36.74200	36.08657	35.75368	35.35600	34.65728	34.65413	34.54639	34.20839	33.51891	33.25264	32.32531	31.28822	30.67794	30.00694	29.96140	29.15958	28.93160	28.90901	28.84276	28.84013	28.78683	28.84275	28.92541	29.02985	29.27421	29.27157	29.78729	29.74692	29.66463	29.44042	29.27599	29.27050
38.19907	38.17200	38.04315	37.85576	37.38645	37.38254	37.37562	37.42354	37.07100	37.28172	37.33557	38.01913	38.66829	38.97749	38.88838	38.85913	37.97432	37.48659	37.18430	36.58602	35.74332	35.35696	34.65821	33.75250	33.31931	32.27187	31.86683	31.43650	31.04179	30.52159	30.04396	29.80671	29.58266	29.34623	29.16456	28.92969	28.88192	28.86524	28.86286	28.84345	28.89012	28.92348	29.15286	29.79069	30.57508	30.57233	30.36720	29.87308	29.75618	29.71662
38.02768	38.02430	37.86029	37.85688	37.40493	37.38363	37.38027	37.44781	37.13985	37.33348	37.34069	38.16546	39.03272	39.34902	39.34221	38.94330	38.68575	38.16831	37.94347	37.07287	35.96814	35.53179	34.66531	33.99660	33.34099	32.49507	31.86768	31.43733	30.83473	30.36538	30.06716	29.91275	29.81128	29.58961	29.35833	29.32110	28.92817	28.90237	28.92147	28.86239	28.85976	29.07866	29.69282	29.96795	30.06010	30.37030	29.89028	29.87993	29.85580	29.81623
36.55549	36.73721	37.17580	37.36977	37.34275	37.35767	37.43507	37.52248	37.56926	37.53609	37.72669	39.00187	39.35023	40.13618	40.02350	39.20465	38.68681	38.20723	38.03335	37.14372	36.01342	35.57462	35.49297	34.65668	33.92741	33.26868	32.46947	31.86564	31.13406	30.83309	30.36983	30.11445	29.91657	29.59529	29.43112	29.42251	29.30279	28.92624	28.93493	29.29312	29.33311	29.68672	29.95703	29.95429	29.67852	29.53127	29.66590	29.88825	29.95383	31.36807
36.52703	36.52380	36.64975	37.17407	37.29875	37.31469	37.41909	37.30916	37.36163	37.56743	38.23610	39.25458	39.44262	40.01604	39.91280	38.78587	38.34326	37.87212	37.25958	36.80076	36.53347	35.93502	35.45265	35.08027	34.57861	33.74448	33.26693	32.46738	31.86355	31.13242	30.83258	30.32785	29.98447	29.77503	29.56819	29.48023	29.47791	29.27644	28.94666	29.28004	29.32150	29.39822	29.67554	29.67282	29.66591	29.66322	29.78312	29.98631	30.27367	30.89301
36.22369	36.38477	36.37458	36.69944	36.82887	36.89759	36.67430	36.08979	36.26114	37.20975	37.78156	38.23375	39.25011	39.14700	38.94262	38.41756	38.18776	37.39882	36.91657	36.69762	36.54160	35.91075	35.45903	35.08121	34.57954	33.88801	33.71167	33.14467	32.35216	31.80914	31.05256	30.76624	30.24321	29.84529	29.65552	29.32052	29.05520	28.70098	28.35359	28.46871	28.48778	28.48517	28.91096	29.61413	29.51306	29.59439	29.65711	29.69801	30.22901	30.51715
36.45560	36.38585	36.26660	36.19635	36.13623	36.19024	35.33106	35.39711	35.81067	36.25937	37.20752	37.77924	38.16282	38.35839	38.52086	38.35781	37.50850	37.06112	36.78186	36.22647	36.01992	35.60212	35.16665	35.02853	33.98273	33.89505	33.63005	33.01180	32.30030	31.75934	31.19732	30.56767	30.18313	29.66518	29.22152	28.05840	27.70399	27.56879	27.61810	27.70990	27.85345	27.91638	28.47967	29.23240	29.51623	29.51352	29.28940	29.42680	29.61688	30.09400
36.73754	36.71744	36.26768	36.19743	36.19416	35.71723	35.29892	34.81775	35.45531	36.08376	36.56833	37.15311	37.77738	38.16050	38.15707	37.72644	37.21893	37.15854	36.92305	36.31924	36.00642	35.61465	35.47210	35.08310	34.23484	33.81036	33.14528	32.30415	31.71928	31.19067	30.52259	29.96888	29.08034	28.58530	28.40307	28.05911	27.72602	27.56948	27.57684	27.65358	27.70802	27.87872	28.47567	29.22718	29.14487	29.15198	29.14965	29.18731	29.18463	29.09476
36.72591	36.62976	36.47948	36.22855	36.19523	35.72148	34.94202	34.97852	35.35090	36.00962	36.48909	36.76360	37.09758	37.53507	37.53934	37.53645	37.23244	37.16586	37.05978	36.91920	36.57064	35.84281	35.73021	35.55412	34.96875	34.06245	33.14062	32.12619	31.14376	30.44565	29.88155	29.05783	28.59506	28.45496	28.38038	28.10707	27.87542	27.70336	27.59514	27.65426	27.70203	28.18767	28.48956	28.75363	29.09991	29.07762	28.88221	28.62653	28.03487	27.68897
35.85600	35.76772	36.01318	36.02264	35.61076	34.87046	34.87062	34.93994	35.33832	35.89230	36.41239	36.61595	36.83267	37.04506	37.39291	37.38968	37.30235	37.06216	37.05895	36.70264	36.39778	35.73410	35.63073	35.44297	34.33903	33.76171	33.05891	31.19333	30.46605	29.88496	29.03095	28.33583	28.10055	28.10078	28.28338	28.30614	28.29896	28.25260	28.05828	28.05580	28.39534	28.43343	28.66032	28.74192	28.72698	28.92955	28.85970	27.94820	27.42936	26.01517
35.50689	35.47300	34.72800	34.78916	33.60472	33.69014	34.42480	34.75927	35.14069	35.50466	35.85376	36.00777	36.01694	36.42753	36.73991	36.73672	36.43833	36.02161	35.43923	34.87568	34.69883	34.60741	33.60570	33.48591	32.50500	31.88698	31.19532	30.57302	30.01962	29.16452	28.89837	28.41083	28.36946	28.35934	29.02910	29.43381	29.60289	29.38145	28.82047	28.54624	28.54370	28.47424	28.50055	28.62738	28.72694	28.92952	28.67875	27.64257	26.83802	25.81436
35.47587	35.41148	34.72776	34.34576	33.52673	33.35147	33.68699	34.34284	34.70064	35.20851	35.49889	35.73186	35.81510	35.86892	35.88648	35.96294	35.95982	35.48476	35.35228	34.90801	34.84098	34.65724	34.10810	33.54746	33.40675	32.27790	31.34812	30.70616	30.54142	29.73107	29.29830	29.05141	29.13829	29.10868	29.88860	29.84162	29.80031	29.67017	29.37878	28.81787	28.79461	28.82090	28.54522	28.62734	28.72691	28.55486	28.20610	27.50556	26.73154	24.05026
36.12198	35.41122	35.04525	34.38661	33.37380	33.40658	33.59842	33.87016	34.27269	34.62049	35.18136	35.49560	35.75488	35.75819	35.88628	35.96275	35.99174	36.04752	35.68008	35.54762	35.13573	35.00965	35.15308	34.83876	34.52309	32.85969	32.27938	31.40707	30.89251	30.86152	30.03574	29.79321	29.72780	30.48024	30.62626	30.56936	29.98882	29.79195	29.45337	29.16468	28.86013	28.85759	28.85504	28.65970	28.67923	28.55483	28.19864	27.69710	26.74431	23.70645
37.23485	36.25292	35.38398	34.50052	33.95118	33.58752	33.63268	33.80767	33.80473	34.29707	34.37286	34.46211	34.93034	35.41007	35.71963	35.96255	35.99156	36.24801	36.24492	35.99563	35.88397	35.81283	35.71011	35.15726	34.90725	34.63689	33.10223	32.75529	32.11269	32.10992	32.20818	32.12854	32.52244	31.75114	31.03366	30.54662	29.98308	29.47020	29.27954	29.16462	29.15145	29.00778	28.90298	28.68172	28.48939	28.36674	28.02135	27.03936	26.43562	23.72233
37.33570	36.91671	36.40007	35.25725	34.64122	34.00328	33.85207	33.81066	33.89435	34.05917	34.11307	34.39331	34.67199	35.26849	35.60313	35.65162	35.98220	36.18311	36.18003	36.09186	36.06024	36.20568	36.12458	35.70145	35.15654	34.90580	34.79209	34.67637	34.45750	33.37017	32.90512	32.72815	32.54895	32.37613	31.68468	30.59341	29.48158	29.28476	29.27948	29.16675	29.24108	28.96648	28.71313	28.10847	27.50373	27.27819	27.15200	26.60033	24.56215	23.28882
37.74050	37.48469	37.20040	36.64064	36.44613	36.33643	35.21600	35.09762	34.61165	34.17440	34.13650	34.63665	35.19176	35.18436	35.25077	35.46297	35.60563	35.89368	36.06622	36.17676	36.28459	36.18589	36.10352	35.71753	35.39882	34.92609	34.88687	34.71639	34.49752	33.51586	33.13266	33.05569	33.10272	32.92100	32.08384	30.70844	30.38450	29.47105	29.43938	29.24364	29.11946	28.96644	28.11093	27.25822	26.47261	26.38239	26.26588	24.65742	23.92523	23.26627
37.79240	37.66969	37.58216	37.32337	37.20144	37.17225	36.99065	36.28011	35.58408	35.55149	35.54218	35.50417	35.49197	35.12976	35.12670	35.13868	34.97351	35.11623	35.55801	35.90467	36.01522	36.16201	35.73104	35.53911	34.53722	34.50469	34.52720	34.52422	34.39147	34.38850	33.46997	33.36291	34.51855	33.62370	32.20380	30.90456	30.70566	30.36107	29.59386	29.37469	29.17375	28.62752	27.31868	26.94676	26.47258	26.39552	25.54551	24.41364	23.89665	23.23310
37.44661	37.44336	37.32634	37.29178	37.20882	37.19799	37.16878	36.98724	36.83079	36.82762	35.98729	35.90864	35.98693	35.97348	35.03962	35.03733	34.91130	34.99319	34.94418	35.04915	35.06198	35.08371	35.18013	35.03525	34.96431	34.54135	34.52707	34.52408	34.43156	34.33796	34.23080	34.29137	34.21717	33.60514	32.20371	30.90448	30.38435	29.80095	29.45552	29.32329	29.09222	27.59673	27.00718	26.89958	26.47900	25.80346	25.16925	24.54092	24.10882	23.84574
37.18184	37.17860	36.74204	37.10399	37.19512	37.19193	37.05441	37.06392	37.02208	36.94428	36.86528	36.61914	36.53225	35.84098	35.68784	35.03641	34.80994	34.58407	34.72390	34.84696	35.06182	35.08355	35.17997	35.63715	35.80960	34.84345	34.67140	34.51164	34.37553	34.23439	34.06961	33.89696	33.60799	32.55227	31.11970	30.27667	29.57672	29.39235	29.25809	29.08261	27.59910	26.95454	26.52648	26.44769	26.24807	25.39202	25.18437	24.17052	24.12692	24.30968
37.07331	36.79659	36.45834	36.45515	36.62077	36.13974	36.15507	36.47522	37.02185	36.94406	36.94719	36.88866	36.62800	36.41050	35.68765	34.97099	34.64096	34.45046	34.56050	34.72074	34.84385	35.05866	35.13521	35.16101	35.11100	34.83100	34.59447	34.42193	33.54850	33.37174	33.24275	32.95049	32.65781	31.61819	30.15582	29.43382	29.32162	29.24687	27.73749	26.69177	26.40889	26.32696	26.45000	26.29878	25.76437	25.14305	24.47646	24.16756	24.27257	24.56919
37.10782	36.62090	36.42413	36.14773	35.47459	35.03555	35.17726	36.09005	36.49612	36.95841	36.94697	36.82591	36.62779	36.41031	35.68745	34.97056	34.80040	34.57007	34.38653	34.40998	34.23576	34.43025	34.45712	34.91981	34.84519	34.60861	33.59709	33.14053	33.54838	33.26425	33.04463	32.85926	32.64813	30.83778	29.60282	29.14776	28.94909	27.61871	27.27814	27.09977	26.39098	26.26489	26.10305	25.82870	25.22005	24.47337	23.98439	23.88142	24.16151	24.66726
37.85358	37.59686	36.41895	35.51643	34.92485	34.49157	35.04140	35.11229	36.00084	36.37933	36.88263	36.71620	36.59126	36.36777	35.66880	34.83794	34.61243	34.19828	33.57093	33.60271	33.72562	33.77145	33.37794	33.42579	33.52661	32.90938	33.14743	33.09682	32.97273	33.10825	33.04403	32.75855	31.72005	30.11387	29.95103	29.60019	29.14513	28.55500	27.60481	27.26109	27.01373	26.21797	25.84586	25.55078	24.91667	24.02317	24.07779	24.22548	24.58506	25.37182
37.92875	37.66646	36.40812	35.51521	34.38895	34.46994	34.48837	35.05084	35.45805	35.92520	36.20738	36.59109	36.33428	35.61266	34.87984	34.48335	33.66735	33.43382	33.03870	32.18895	32.18938	32.21327	32.21051	31.77013	31.67303	31.70747	32.38148	32.71944	32.65679	32.69178	32.60617	31.79589	30.19631	30.12657	30.03407	29.90456	29.49506	29.04233	28.46759	27.37395	26.99681	26.41700	25.60314	25.27901	25.01092	24.11395	24.18656	24.71573	25.37397	26.50138
37.90240	36.40041	36.12339	34.53887	34.24112	34.00564	34.00270	34.37166	34.82219	35.23309	35.37232	35.24795	35.07111	34.67941	34.08793	32.97505	32.59821	31.78249	31.34183	31.35064	31.09822	30.67811	30.47557	30.37054	30.30397	30.13371	30.02995	29.99287	29.96223	30.14263	30.11044	29.98146	29.97883	29.97625	29.90386	29.49758	29.06875	28.64423	27.51258	27.16212	26.92408	26.36412	25.40927	24.96890	24.62288	24.37831	24.62992	24.92333	26.08217	27.28508
36.36697	36.12624	35.11580	34.51131	33.86559	33.81781	33.74697	33.74409	34.06327	34.04683	33.62463	33.49452	32.97874	32.41208	31.94225	31.14018	30.79321	30.79051	30.78787	30.77419	29.93732	30.04256	30.13678	30.08717	30.13619	30.03239	29.93381	29.82704	29.55932	29.05156	29.04902	28.14477	27.97848	27.97607	27.97635	27.85087	27.63267	27.51495	27.11953	26.91556	26.34331	25.38840	24.92170	24.59668	24.38896	24.60421	24.80975	26.08430	26.91540	28.16657
35.26908	35.22984	34.94062	34.07991	33.28656	33.22866	32.85154	32.56997	32.56716	32.52330	32.94762	32.83406	32.40435	31.88211	30.99854	30.73643	30.79306	29.90013	29.79682	29.93972	30.04500	30.13918	30.13665	30.23266	30.48757	30.35566	29.91227	29.56175	28.07516	27.83696	27.68480	27.28860	27.28140	26.94386	26.60422	26.61632	26.92271	26.82282	26.81399	26.10755	24.89214	24.52584	24.56014	24.49502	24.54252	24.69204	25.38411	26.74779	28.02153	30.59788
35.26882	35.10945	34.15130	34.07968	33.23687	32.73041	32.16328	31.78761	32.12141	32.23654	32.30963	32.26921	31.88468	31.16301	30.66951	30.34423	29.58167	29.67902	29.77619	29.67224	29.96658	30.04229	30.97117	30.85647	30.47981	30.41982	29.68340	28.13163	27.83929	27.68714	27.53930	27.25520	26.22958	26.09624	25.89459	25.85490	26.38400	26.38172	25.35275	24.89429	24.52791	24.56226	24.48521	24.52340	24.60071	25.30414	26.68101	27.61692	29.28349	30.65082
35.59929	35.33021	35.10621	34.14809	33.75102	32.99141	32.16307	31.92314	31.83524	31.93320	31.87283	31.71532	31.11334	30.66645	30.28096	29.53806	28.76895	28.55882	28.65660	29.54775	29.64079	30.01115	30.18773	30.44829	30.44572	29.41633	28.84940	28.64181	28.00873	27.73119	27.54815	26.23800	25.96731	25.94502	25.82372	25.27515	25.23234	25.22372	24.88845	24.79856	24.56433	24.23426	24.45726	24.60275	25.17295	26.12213	27.28194	28.60576	30.31983	31.86303
37.76894	37.59192	37.49132	36.07471	35.31222	33.88252	33.04984	32.16014	31.96155	31.93300	31.71785	31.11000	30.71224	29.96478	29.53453	28.52261	27.60678	28.13369	28.61643	29.53924	29.82327	30.05103	30.05957	30.27117	29.73523	29.54548	29.41375	29.29758	28.88015	28.00620	27.36088	26.99567	25.99262	25.96254	25.86680	25.78151	25.24534	25.23011	24.84330	24.51400	23.97549	24.31682	24.51353	25.03697	25.92721	27.11709	27.49759	28.98853	31.23352	33.83101
37.75931	37.70071	37.58848	36.97676	36.29967	35.67170	35.00145	34.17042	33.48215	32.31199	31.71766	31.18790	30.10549	28.75475	28.57945	28.47198	28.46957	28.66250	29.54165	29.79290	30.00720	30.05090	30.27362	29.80994	29.80748	30.00776	30.70749	30.00256	29.26545	28.45695	27.53705	27.42127	27.15838	26.08723	26.06091	25.98120	25.52664	25.07681	24.94048	24.93836	24.66113	24.67938	24.97459	25.44890	26.12261	27.13824	27.49755	30.04373	32.72822	33.75656
37.70124	37.58891	36.97968	36.90855	36.29035	36.26321	36.12502	34.99827	34.16725	33.47910	32.30898	31.31544	30.56944	30.20953	29.19659	29.19418	30.07549	31.37303	31.88527	30.60503	29.97433	30.02675	29.57625	29.72685	30.83420	30.90132	30.70737	30.04775	29.39807	28.54796	27.89312	27.50688	27.30322	27.15997	26.37597	26.27834	26.18000	25.61443	25.58442	26.21726	25.91230	25.38799	25.45105	25.72792	26.60251	27.41820	29.03662	30.89932	32.80656	35.21445
35.39209	35.38905	35.37503	35.47730	35.70024	36.21106	36.12479	35.02362	34.37004	34.18749	33.51362	32.51178	31.52861	30.78278	30.24041	30.21722	31.69264	31.73472	31.70961	30.31732	29.71383	28.66561	28.74224	29.57359	29.80253	30.71647	30.19401	29.56095	28.72883	28.41831	28.06244	28.06011	28.08044	28.15667	27.98166	27.06623	26.96942	27.93379	27.06707	26.28190	25.98829	25.53876	25.63251	26.07001	27.29455	28.17240	30.19889	31.59370	33.45082	35.22264
35.02874	35.01463	34.35749	34.28826	34.33279	34.60898	34.62151	34.37498	34.35059	33.67208	33.54270	33.15721	32.82916	32.77325	32.10112	31.40087	31.16766	31.08112	30.06023	27.74434	27.09684	27.23679	28.27102	28.60216	28.81902	28.82495	29.00434	29.14321	29.14083	28.98458	28.76766	29.16022	30.26728	30.26476	30.12648	29.90058	29.38114	28.83994	27.22351	26.43835	26.13904	26.09542	26.24912	27.13908	28.04340	29.46100	31.21550	32.50091	34.44685	35.26823
35.04745	35.01438	34.12379	33.98936	32.88002	32.03760	32.07003	32.91312	32.91031	32.78109	33.11944	32.95154	32.41308	31.74148	31.19599	30.79643	28.92495	27.54470	26.85073	25.90661	25.94755	26.26741	26.46413	26.89467	28.54360	29.17812	29.33414	29.50394	29.33905	29.57299	30.63368	30.63114	30.26719	30.23684	30.23426	29.89779	29.18833	29.02129	28.35248	27.40167	26.89290	26.97491	27.98306	28.62857	28.90734	29.71058	32.03692	34.12635	34.79108	35.28811
36.53155	35.04416	34.15081	33.04480	32.39834	31.70474	31.26824	31.26562	31.25825	31.16148	31.08852	30.59425	30.33536	30.09513	28.97363	27.30068	26.52212	25.19735	24.99742	24.60396	24.44955	24.73755	25.53452	26.70894	28.10188	29.17800	30.84093	31.06337	30.89046	30.70687	30.63358	30.26969	30.20794	29.99282	29.28326	29.54616	29.33898	29.27152	29.10442	28.45174	28.29481	28.45872	28.48338	28.79831	29.64134	31.87323	32.29620	33.98587	34.37635	34.75212
37.03463	36.24200	34.83391	33.04457	32.51843	31.71659	31.21858	31.21597	30.39890	29.49070	29.30728	29.38148	29.21088	28.38945	26.38057	25.24364	24.55137	23.95997	23.32525	23.31239	23.75766	24.66952	25.53441	26.61306	27.89965	29.61607	30.66114	30.64841	30.89035	30.88774	30.31877	30.28110	30.21215	30.11833	29.98726	29.80700	30.00226	30.37567	30.37304	30.41729	29.47863	29.09753	29.11723	30.43486	31.49323	31.86284	32.14223	33.38855	33.98302	34.37437
36.76213	36.52734	35.33514	34.85042	33.22010	32.51550	31.71364	31.21577	30.39871	29.30967	29.10665	28.76018	27.89481	26.38277	25.10352	23.97526	23.62786	23.17089	23.31295	23.49038	23.97308	24.63643	25.66137	27.08387	28.59318	29.16746	29.56924	30.39236	30.38988	30.44519	30.61761	30.76411	30.76155	30.60246	31.25314	32.99712	32.84208	32.44819	30.77563	30.46354	29.58232	29.51579	30.38099	31.29285	31.47827	31.71725	32.12840	33.32914	33.60126	34.30865
36.69551	35.64434	35.62811	35.39170	34.86367	34.34974	33.72416	32.63228	31.27025	29.91166	29.09880	28.03912	26.45460	25.07909	23.93851	23.56983	23.05025	23.14292	23.31283	23.49027	23.74601	24.75049	26.42222	26.81716	27.19060	28.68197	28.84287	28.57044	28.86704	30.24236	30.95457	30.87980	32.20352	34.24739	33.96401	33.19801	32.82648	32.53777	31.06838	29.53872	29.58226	29.82731	30.41087	31.40644	31.62581	31.96745	32.08340	32.68292	33.32832	33.85022
35.09064	35.08226	35.20268	35.11805	34.89444	34.61386	34.12784	33.52793	31.88813	30.56124	29.02009	27.70103	25.71624	24.47066	23.58671	22.99737	23.00719	22.43669	22.52850	23.31072	23.86977	24.54779	25.29248	26.51536	26.87555	27.05647	27.67287	29.46095	30.69939	31.36441	32.89102	35.40254	36.08142	35.97382	34.51548	33.56640	33.04213	32.46783	31.18037	30.53911	29.97519	30.39124	31.35976	31.43852	31.69522	31.91765	32.00946	32.46880	32.73464	33.32545
33.32325	33.32042	34.51291	34.39216	34.10532	34.06019	33.54652	32.09361	31.74522	30.20148	27.88495	25.79248	24.47260	23.89697	23.52359	22.94266	22.33791	22.41229	22.43471	22.97486	23.44871	23.90456	24.84376	25.74808	26.38013	27.64953	29.36020	31.19310	33.65868	36.24453	36.68646	36.50524	36.33233	35.99045	35.04885	34.57193	33.56342	32.54394	31.60801	31.24719	30.67712	31.29597	31.46112	31.70518	31.78141	31.96231	32.03178	32.29459	32.46609	32.85574
31.70427	31.70155	32.10620	32.57954	32.57676	32.28133	32.32710	31.96680	30.32849	28.43042	27.12939	25.71702	24.34579	23.79457	23.07468	22.22351	22.19848	22.27411	22.43460	22.52634	22.78223	23.38164	24.40510	26.23830	27.41003	29.35664	32.22027	34.63699	35.81067	36.24440	36.22847	36.51517	36.38695	36.14670	35.32269	34.80338	34.55155	33.56274	32.70213	31.68317	31.65747	31.61227	31.73568	31.81674	31.78875	31.98463	31.98199	32.15992	32.41162	32.54613
30.56111	30.55846	29.99828	29.99572	30.41884	31.05861	30.81828	29.86436	28.59716	28.01412	26.54941	25.66529	23.82941	23.07658	22.31880	21.96115	21.89677	21.48527	21.47490	21.95840	22.57486	23.81326	25.03695	27.41199	30.34926	32.10109	34.54285	35.73925	35.83984	36.14054	36.26982	36.63683	36.49466	36.24878	35.96848	35.25628	34.65538	34.12840	33.42180	32.95022	32.87623	32.74423	32.36525	31.81916	31.81654	31.77861	31.98195	31.97922	32.05988	32.07019
30.41010	29.66619	29.48896	29.33197	29.33412	28.63605	28.51397	28.38848	28.13449	26.63931	25.99206	24.60739	23.41956	22.61348	22.24907	21.89856	21.47465	21.47654	21.72509	22.32450	23.53538	24.99420	27.41405	30.37567	32.32436	34.49063	35.65846	35.84254	36.20504	36.34889	36.85855	37.12110	37.09715	37.14375	36.92221	36.14348	35.05474	34.48921	34.14830	34.05895	33.62221	33.35486	32.70050	32.36243	31.82734	31.77857	31.77596	31.87223	31.87478	31.42376
30.37736	29.66400	29.11782	28.04278	27.46592	27.47232	27.08286	26.99093	26.72587	26.07471	24.82940	24.19285	23.42242	22.67233	21.95256	21.47620	21.70278	21.82065	22.38529	23.53708	25.27280	27.37270	30.37799	32.80974	35.66227	36.57715	36.64229	37.03046	37.13508	37.38023	37.73182	37.89104	37.69089	37.41692	37.14051	36.92304	36.00003	35.07396	34.48620	34.35954	34.02924	33.61939	33.35197	32.71043	32.35973	31.82459	31.78110	31.58203	31.39069	31.17434
30.84059	30.10474	29.01340	27.42377	27.25681	26.42520	26.25143	25.71780	25.45924	25.03881	24.34810	23.53805	23.02697	22.24549	21.87664	22.03282	22.13091	22.91731	24.98336	27.05881	27.54490	30.40371	33.93262	35.01599	36.53621	37.18110	37.20617	37.20514	37.29241	37.73479	37.94921	37.93373	37.76136	37.50322	37.41368	37.06945	36.74916	35.99704	35.69779	35.27057	34.54098	34.02664	33.46791	32.89701	32.48460	32.37910	31.86234	31.83889	31.57424	31.17111
31.42376	30.87931	29.11253	27.42357	27.36190	26.26542	25.78167	25.58861	25.14305	24.57608	24.45325	23.74232	23.65047	23.43104	22.63620	22.73431	24.57088	26.15123	26.95331	28.29021	30.42090	32.88847	33.95132	35.20234	37.27259	37.28503	37.17799	37.27658	37.62178	37.96323	37.94907	37.94329	37.87058	37.98742	37.74263	37.23884	37.06622	36.85007	36.43298	35.90938	35.26749	34.37715	33.99421	33.16157	33.09608	33.03441	32.18102	31.85961	31.63722	31.38817
32.43624	31.42893	30.15529	28.53910	27.48072	27.37334	26.35414	25.81902	25.45069	25.07152	24.74749	24.64906	23.96240	24.09996	24.51497	25.07758	25.97630	26.99416	28.38757	30.42312	32.25717	33.32807	35.21299	37.28329	37.44254	37.63024	37.69555	37.72580	38.01894	38.09685	38.01706	38.01408	38.16898	38.06070	37.90821	37.45271	37.17011	37.00037	36.62775	36.33786	35.62366	34.65929	34.10116	33.68216	33.06155	33.01195	32.35501	31.81697	31.55662	31.44457
32.53759	31.63311	30.82708	29.98342	28.55329	27.83572	27.37081	26.31812	25.95721	25.44845	25.09350	24.92985	24.85890	24.71181	25.15832	25.97830	26.99622	28.33941	29.47933	31.70743	33.50948	35.53885	37.27968	38.44537	38.66155	38.65247	38.64940	38.67957	38.71114	38.82568	38.88643	38.63652	38.41743	38.16585	38.05516	37.87119	37.36535	37.14994	36.92723	36.54716	35.68465	35.26203	34.58252	33.97089	33.16801	32.97715	32.31533	31.55915	31.47827	31.39849
32.41869	31.47601	30.90460	30.67391	29.92750	28.53492	27.81828	26.49342	26.00164	25.49288	25.16693	25.06820	24.97760	25.16027	25.97258	26.83152	28.30713	29.42915	31.70984	32.97068	35.47584	37.27456	38.47679	38.66444	38.66140	38.65231	38.64925	38.65317	38.71100	38.78935	38.82232	38.91536	38.77977	38.74521	38.49220	38.23737	38.09023	37.55367	37.11175	36.71245	36.14640	35.57174	35.17919	34.14013	33.18767	32.97710	31.96883	31.57950	31.47824	31.26772
32.46789	32.23737	31.43240	30.73643	30.20494	29.13308	28.02264	26.77100	26.09413	25.69259	25.61291	25.59628	25.61482	26.23758	26.74489	28.49400	30.14194	31.15719	32.42912	34.52842	36.88224	38.00876	38.46006	38.47341	38.47242	38.65215	38.64910	38.80513	38.88354	38.91575	38.98056	39.03601	39.01761	38.77660	38.60217	38.46228	38.24984	37.81304	37.31889	37.10723	36.70927	35.65466	35.26951	34.21445	33.96128	32.97707	32.03919	31.88294	31.51147	31.32509
32.68255	32.46489	32.23453	31.42386	30.29919	29.19734	28.36762	27.69388	27.48823	26.45320	26.62198	26.65033	27.20637	28.11150	29.38386	29.74115	31.07789	31.79892	33.56097	35.65649	37.73947	38.38001	38.45988	38.47325	38.47022	38.64562	38.80185	38.93816	38.93507	38.93185	38.85137	38.87798	38.86839	38.60292	38.52485	38.47542	38.03206	37.75856	37.39935	37.22688	36.85439	36.59603	35.42101	34.53378	34.06343	33.40062	32.58839	32.02659	31.51957	31.34132
32.50112	32.47991	31.88969	31.42375	30.42394	29.96152	29.09517	28.60574	27.93344	27.92819	27.92832	28.36591	29.36862	29.45341	29.74331	30.79009	31.78962	33.44059	35.51574	37.19273	38.21686	38.35410	38.42048	38.41728	38.40127	38.48480	38.72729	38.68635	38.83148	38.82341	38.72086	38.40939	38.24851	38.32909	37.81654	37.73254	37.62265	37.60349	37.51575	37.12611	36.80172	36.61419	36.20977	35.28793	34.46691	33.40058	32.96643	32.11784	31.76725	31.35386
31.99977	31.90727	31.47439	30.85545	30.52164	30.27603	29.98929	29.40358	29.40259	29.50061	28.82935	29.00274	29.67255	30.04169	30.79229	32.74345	33.73480	35.47093	36.83006	37.52450	38.21667	38.35392	38.27956	38.27672	38.26327	38.26007	38.29069	38.34828	38.46073	38.45755	38.41227	38.22328	38.24839	38.27036	37.90669	37.62564	37.62254	37.59923	37.26838	36.99553	36.87214	36.67100	36.48595	35.97350	35.02373	33.79322	33.18806	32.71429	31.77708	31.72208
31.42755	30.89392	30.91875	30.63562	30.49560	30.43068	30.31034	29.99063	29.47866	29.52851	29.29548	29.46050	30.20320	31.24333	32.85857	34.21643	35.43851	36.78535	37.47749	37.62973	38.24839	38.28241	38.21035	37.97116	37.96818	37.96502	37.91000	37.94047	38.34511	38.39800	38.23684	38.23386	38.24827	38.27024	37.84797	37.87992	37.62244	37.61952	37.51570	37.08899	36.91998	36.71674	36.62207	36.07957	35.02984	34.21507	33.53692	32.77727	32.19762	32.00102
31.04729	30.84746	30.56443	30.46572	30.43289	30.42826	30.34877	30.01616	29.55035	29.73030	29.89513	30.20549	31.24554	33.17018	34.12670	35.31871	36.29883	37.42019	37.60032	38.03426	38.07178	38.02073	37.82103	37.81788	37.91599	37.91283	37.74271	37.58663	37.64814	38.22918	38.23672	38.26330	38.26012	38.25713	38.25398	37.84450	37.88929	37.59904	37.36348	37.15196	37.08338	36.85943	36.71360	36.12931	35.34313	34.71362	33.73497	33.52448	32.46183	32.28305
31.66281	31.04445	30.83199	30.51861	30.50581	30.42806	30.10017	29.88912	29.97164	30.16363	30.71580	31.84892	32.99121	33.62608	34.59098	35.90636	36.35577	37.16828	37.60014	37.83318	37.98269	37.99152	37.80686	37.81772	37.82751	37.73289	37.72995	37.67005	37.73156	37.98084	38.24474	38.26317	38.26000	38.25702	38.25386	38.03976	37.84127	37.48060	37.32159	37.19036	37.14830	36.97641	36.53039	36.38773	36.12762	35.34012	34.75341	33.84439	33.67249	32.62753
32.58992	32.11845	31.35276	30.78737	30.50427	30.42786	30.18114	29.97232	30.15335	30.66352	32.04361	32.89153	33.28123	34.52600	35.70507	35.89089	36.35558	36.87542	37.30217	37.78510	37.95347	37.90320	37.76772	37.63162	37.65340	37.68497	37.68204	37.66991	37.70467	37.87492	38.07687	38.24164	38.25172	38.24874	38.24402	38.00754	37.78736	37.65212	37.30340	37.05641	37.01436	36.88531	36.79380	36.53295	36.31239	36.09623	35.56308	35.18359	34.25288	33.72972
33.39085	33.04604	32.14612	31.34991	30.64039	30.44152	29.97448	30.06732	30.48155	32.02219	32.17318	33.24614	34.34936	34.80767	35.40652	35.86352	36.60586	36.83371	37.20799	37.68888	37.68230	37.67918	37.40491	37.15731	37.35839	37.57764	37.60529	37.63146	37.66682	37.67289	37.87165	37.98079	38.01206	38.00911	38.00599	37.80262	37.66596	37.66153	37.44579	37.20179	36.95464	36.92424	36.72276	36.55600	36.38134	36.26433	36.14505	36.03651	35.42084	35.10634
34.54657	33.38779	32.38427	32.07377	31.21251	30.89923	30.68646	30.80878	31.52552	32.06348	32.69743	33.71307	34.70446	35.25928	35.61312	36.12178	36.64952	36.77272	37.04127	37.03818	36.92354	36.72645	36.72309	36.81625	37.10352	37.27075	37.31223	37.19134	37.12076	37.09803	37.04560	37.11690	37.31070	37.61189	37.60881	37.74223	37.66433	37.61378	37.44323	37.16000	36.92703	36.50689	36.25671	36.25348	36.55310	36.41067	36.32473	36.26165	36.24281	36.12295
35.12891	34.61941	33.61362	32.62629	32.31582	31.50867	31.59140	31.71858	32.06575	32.72280	33.78090	34.71881	35.27239	35.62645	35.98500	36.59970	36.84446	36.80695	36.70842	36.21978	36.21695	36.21397	36.69832	36.67804	36.75935	36.74865	36.52502	36.56842	36.67551	36.73849	36.93041	37.11117	37.30600	37.46975	37.59851	37.71868	37.66384	37.54232	37.47010	37.06245	36.60743	36.25961	36.28137	36.30057	36.25062	36.49627	36.37294	36.67555	36.63330	36.41357
35.62642	35.12571	34.11353	33.66987	33.47793	33.04284	33.14708	33.03762	33.13552	33.78298	34.55714	35.24878	35.78246	35.98779	36.25631	36.25275	36.56844	36.55900	36.16798	36.19081	36.00674	36.00377	36.19352	36.42451	36.41406	36.41104	36.26001	36.36912	36.40579	36.68476	36.78527	37.05776	37.30078	37.46021	37.59071	37.66888	37.61557	37.53769	37.44146	37.03382	36.60735	36.25138	35.97317	35.99495	35.96721	36.18770	36.41157	36.67552	36.63326	36.51670
35.32444	35.08108	34.54378	34.11710	33.67348	33.58874	33.52883	33.61700	33.75698	34.52633	35.46398	35.76600	35.96698	36.12808	36.24664	36.24309	36.18464	36.12902	36.12622	35.91279	35.91000	35.90704	35.91199	35.90900	35.94361	36.20284	36.20940	36.02922	36.11873	36.62748	36.75677	37.02375	37.27365	37.45499	37.54490	37.57700	37.66568	37.56595	37.44138	37.03374	36.57872	36.23831	35.96495	35.90122	35.89846	35.80646	36.08548	36.65158	36.56377	36.47404
35.35369	35.09681	35.00441	34.62580	34.46303	34.51702	34.00838	34.04462	34.52804	35.28163	35.73582	35.95211	36.13165	36.19833	36.22592	36.18744	36.14288	36.11087	35.87770	35.81538	35.82306	35.79157	35.85192	35.88365	35.86145	35.78481	35.79141	35.99142	36.02630	36.50124	36.75664	36.85944	37.02216	37.27067	37.45183	37.58760	37.70457	37.66270	37.53421	37.14391	36.84321	36.19771	35.90408	35.58629	35.77719	35.74241	36.01871	36.52252	36.46968	36.42649
35.97303	35.33254	35.03048	34.72855	34.48493	34.54827	34.51890	34.56272	35.18548	35.42670	35.73560	35.74663	35.97829	36.12867	36.17570	36.14051	36.08414	35.93753	35.78987	35.77744	35.77467	35.76139	35.76501	35.67688	35.68152	35.72581	35.75039	35.80776	36.02518	36.10074	36.75651	36.78682	36.92749	37.20437	37.28943	37.60216	37.72485	37.67815	37.57133	37.14383	36.86811	36.21981	35.58912	35.58622	35.70219	35.74236	36.12621	36.47249	36.40981	36.33010
36.05180	35.96976	35.05803	34.91608	34.51962	34.51698	34.56282	35.11448	35.41427	35.42576	35.42356	35.48244	35.72895	35.91408	36.03419	35.97802	35.94033	35.73364	35.72142	35.74651	35.52287	35.39217	35.40986	35.67672	35.68137	35.69638	35.74139	35.77314	35.89441	36.04533	36.51049	36.78670	36.84069	37.09538	37.27998	37.57963	37.73520	37.67805	37.44682	37.11008	36.88026	36.35201	35.57913	35.57623	35.72323	36.39868	36.46522	36.42739	36.38614	36.26113
36.08031	35.99754	35.28205	35.09670	34.78384	34.66749	35.02534	35.12041	35.41405	35.41132	35.42262	35.41991	35.47168	35.66757	35.70121	35.69846	35.66698	35.54057	35.44474	35.46812	35.12981	35.13797	35.36935	35.39165	35.67385	35.42281	35.43808	35.76168	35.79020	35.89135	36.05217	36.50760	36.78357	36.84472	37.00571	37.37314	37.69865	37.67134	37.15461	37.02180	36.65499	36.52781	36.06037	35.76616	35.99554	36.25730	36.42283	36.42735	36.38611	35.83155
36.01608	35.75864	35.28180	34.76509	34.78360	34.79227	35.07156	35.36624	35.41383	35.42532	35.42240	35.41282	35.52642	35.62064	35.66156	35.63028	35.59893	35.19952	34.72345	34.72254	34.85504	34.95629	35.08295	35.08693	35.07808	35.00342	34.95427	35.01069	35.10891	35.28575	35.80190	35.88013	35.96552	36.45131	36.80901	37.30619	37.69855	37.68246	37.35219	37.12724	36.99192	36.65056	36.52477	36.05735	35.92311	35.99753	36.25438	36.42855	36.38608	35.83153
35.76135	35.28427	34.86595	34.86309	34.88160	35.01864	35.02164	35.28977	35.36786	35.37936	35.37643	35.37817	35.39893	35.49720	35.61749	35.63021	35.47407	35.25514	34.72327	34.72041	34.71774	34.71489	34.65312	34.65960	34.59666	34.64032	34.81921	34.99949	35.10878	35.28562	35.73509	35.79907	35.87706	35.96216	36.44474	36.78598	37.28979	37.43033	37.37529	37.31615	37.27845	36.98903	36.64751	36.36641	35.90696	35.81677	36.10789	36.26304	36.37362	35.83963
35.13950	35.11176	35.10906	35.05772	35.02082	35.01816	35.01527	35.27882	35.30245	35.32861	35.32570	35.37797	35.39874	35.39605	35.52490	35.49623	35.46429	35.39067	34.82409	34.72024	34.71758	34.67482	34.65297	34.58266	34.59455	34.60154	34.79865	34.94817	35.04639	35.08316	35.08027	35.19640	35.54382	35.83168	35.90241	36.48231	36.74771	37.22855	37.36883	37.31607	37.28880	37.22988	36.61224	36.30480	35.82088	35.71711	35.65198	36.03619	35.95816	35.46938
35.17146	35.13634	35.13366	35.13078	35.07573	35.07308	35.17300	35.20474	35.22326	35.11520	35.11477	35.32723	35.39853	35.40370	35.48928	35.46701	35.45181	35.20601	34.82392	34.68440	34.67436	34.68013	34.60481	34.57316	34.55086	34.54800	34.59879	34.78680	34.83607	35.05104	35.06292	35.07751	35.13050	35.47098	35.79674	35.93552	36.67615	37.16644	37.31930	37.31599	37.28617	37.24665	36.60455	35.92030	35.23365	35.07051	35.39539	35.64113	35.58866	34.99102
35.57936	35.19043	35.15062	35.43549	35.42690	35.16829	35.17105	35.09395	35.11249	35.11744	35.11455	35.27454	35.40618	35.36415	35.33898	35.39906	35.18783	34.94033	34.68709	34.67685	34.67420	34.67136	34.57021	34.51456	34.51196	34.42925	34.36906	34.40068	34.78403	34.96192	35.01125	35.00861	35.07452	35.41452	35.57671	35.76438	36.39160	36.66542	37.31398	37.28635	37.24940	37.06106	36.58380	35.34089	35.20898	35.07046	35.05695	35.23412	35.02565	34.94814
36.36145	36.35402	36.29501	35.98576	35.42666	35.16806	35.05459	34.94246	34.93960	35.05697	35.15820	35.15871	35.23085	35.31328	35.07956	35.05795	34.92409	34.69397	34.63161	34.28819	34.32813	34.35681	34.39504	34.40082	34.36943	34.33781	34.34654	34.34666	34.39795	34.45396	34.45335	34.57167	35.00563	35.07963	35.44205	35.50451	35.73640	36.36381	36.57977	37.08747	37.08443	36.72559	36.16483	35.39597	35.22567	35.11818	35.19523	35.14410	35.03941	34.95821
36.85836	36.73803	36.47583	36.28907	35.91145	35.16782	35.03003	34.92944	34.92659	35.10547	35.11048	35.10784	35.09314	35.05385	35.00939	34.90413	34.61647	34.10159	34.09237	34.07824	33.96362	33.62265	33.65160	33.64883	33.69750	34.22742	34.24244	34.27407	34.31454	33.99072	33.99532	34.44526	34.58424	35.01334	35.33022	35.48088	35.51579	36.23774	36.51828	37.01636	37.01664	36.25961	35.91958	35.45966	35.36049	35.32785	35.56403	35.34811	35.05798	34.92514
37.39703	36.80510	36.60698	36.30285	35.93826	35.43552	35.12093	34.98558	34.98273	35.07428	35.07138	35.02644	34.97635	34.96117	34.87462	34.11475	34.02562	33.99328	33.87069	33.86788	33.22313	32.72199	32.78742	33.15407	33.59079	33.68402	34.22472	34.23987	33.73869	33.78738	33.98782	34.44514	34.61440	35.11636	35.28019	35.34371	35.51570	36.23765	36.75602	37.01628	37.02396	36.03860	35.94499	35.63168	35.49560	35.69641	35.64936	35.54749	35.10187	35.02896
37.38358	37.05421	36.63549	36.30259	36.04515	35.84917	35.39080	35.11804	34.98251	34.95699	34.90271	34.90009	34.84658	34.39070	33.98585	33.40540	33.37315	33.09134	33.07286	32.28906	32.36608	32.38779	32.42029	32.51939	33.10741	33.37860	33.39186	33.44005	33.49708	33.57938	33.87837	34.49252	34.77334	35.11625	35.27909	35.51849	36.20716	36.75895	36.78601	37.02690	37.07840	36.17710	36.02365	35.75089	35.72655	35.81378	35.69683	35.55804	35.54476	35.08566
37.37274	37.29731	37.02238	36.50535	36.05123	35.84894	35.39058	35.08541	34.95893	34.86898	34.86536	34.36567	34.36283	33.97272	33.43603	33.40522	32.71354	32.59814	32.29157	32.03442	32.03201	32.15235	32.22865	32.09801	32.09562	32.30893	33.13126	33.18267	33.24096	33.58678	33.92574	34.21720	34.93761	35.23951	35.91575	36.17188	36.20141	36.51155	36.82185	36.87976	36.59483	36.55431	36.19807	35.79210	35.74561	35.83047	36.00119	36.26122	36.16986	35.48371
37.42778	37.29705	37.02212	36.50510	36.03819	35.59546	35.37043	34.98367	34.76015	34.69432	34.37124	34.36399	33.94637	33.46394	33.43585	32.76351	32.66758	32.59798	32.20513	32.03428	32.03186	31.31209	31.30974	31.56782	31.58565	31.87124	32.36840	32.64356	32.70510	33.36242	33.92538	34.17673	35.18395	35.52484	35.88144	36.06599	36.16883	36.32938	36.57448	36.63395	36.65726	36.64037	36.36652	36.19507	36.13733	36.13578	36.42925	36.36819	36.18632	35.56865
37.47103	37.29678	36.75590	36.38031	36.05122	35.63876	35.39011	34.78932	34.75993	34.51193	34.36956	33.94896	33.65682	33.43842	32.76580	32.69729	32.64428	32.45559	32.22883	31.78444	31.29554	31.31194	31.28559	31.31452	31.58552	31.88120	32.22272	32.44512	32.74263	33.30349	33.94001	34.56130	35.04883	35.15022	35.49135	35.73289	35.80011	36.18896	36.26726	36.26530	36.64301	36.64029	36.57901	36.48228	36.58257	36.47327	36.40974	36.34771	36.18629	35.41265
37.31433	37.13933	36.64154	36.38005	36.06426	35.53395	34.95055	34.79254	34.75971	34.58580	34.36936	33.67094	33.60862	33.41216	32.70437	32.67596	32.58525	32.48690	31.79353	31.78428	31.38956	31.35239	31.31694	31.35315	31.61811	31.68048	32.26394	32.46369	33.02938	33.54471	33.84098	34.45316	34.45036	34.74584	34.74426	35.15145	35.21873	35.61668	35.88840	35.94988	36.59299	36.60234	36.50564	36.38635	36.42108	36.41243	36.38607	36.21113	35.51351	35.17817
37.14211	36.83401	36.49433	36.17283	35.62798	35.45790	34.94835	34.83180	34.75949	34.58559	34.17590	33.64906	33.55238	33.16084	32.77111	32.68700	32.57746	31.82882	31.80494	31.80307	31.35478	31.35594	31.36837	31.40689	31.61734	31.70029	32.36975	32.97388	33.52981	33.57903	33.84086	34.20844	34.45025	34.44769	34.81331	34.85084	35.20131	35.31579	35.88831	36.16872	36.50121	36.53543	36.41879	36.31984	35.54165	35.51515	35.58657	35.55798	35.51348	34.80677
36.83677	36.49680	36.14281	35.66747	35.43200	35.25848	34.98550	34.84142	34.69907	34.23672	34.18479	33.52182	33.44432	33.26955	32.81096	32.67920	32.57729	31.82866	31.50863	31.36803	31.39867	31.39614	31.39381	31.54645	31.96598	32.37313	32.49981	32.87879	33.00675	33.57350	33.84075	34.20833	34.47056	34.64904	34.82798	35.15190	35.25092	35.54447	36.17126	36.49149	36.50114	36.53535	36.39825	36.08498	35.51797	35.51510	35.50311	35.49630	34.96739	34.78090
36.44470	36.36175	35.67011	35.21535	35.21247	35.12269	34.95871	34.71764	34.23906	34.18737	33.95016	33.47638	33.34512	33.24871	32.68909	32.58739	31.87566	31.83932	31.50848	31.51352	31.51119	32.05688	32.05450	31.95270	31.95035	31.99228	32.33814	32.37586	32.98425	33.04409	33.56426	33.97959	34.48965	34.64893	34.73582	34.97955	35.30034	35.86729	36.31923	36.71347	36.70490	36.52670	36.38318	36.10461	35.56148	35.30362	35.25744	35.24131	34.99974	34.78088
36.43559	36.12498	35.23270	35.19986	35.10954	34.96322	34.72000	34.17816	34.15868	34.06162	33.47740	33.20350	33.00253	32.66243	32.24119	31.87955	31.84237	31.84075	31.83682	31.62469	31.63219	31.67908	31.95356	31.95096	32.01517	32.01405	32.05206	32.43232	33.00479	33.11309	33.55835	33.94381	34.01634	34.53054	34.77130	34.97945	35.30025	36.06394	36.34627	36.68995	36.68699	36.63353	36.33319	35.68588	35.32512	35.28881	35.29653	35.24127	35.14291	34.78085
36.12768	35.75811	35.18796	35.02238	34.74140	34.23817	34.20974	34.17795	34.07378	33.38061	33.21999	33.06185	32.77089	32.29358	31.96561	31.96325	31.96067	31.83961	31.83728	31.62921	31.68149	31.68140	31.73503	32.05193	32.09364	32.09105	32.39743	32.99197	33.11022	33.34484	33.49908	33.61914	34.01623	34.43036	34.78756	34.97935	35.30015	36.04424	36.34109	36.65853	36.68691	36.68422	36.20264	35.58574	35.48188	35.40468	35.58836	35.54168	35.23730	34.98568
35.67669	35.11753	34.98464	34.28356	34.28077	34.01065	34.00199	33.93580	33.74034	33.66038	33.34793	33.06362	32.41394	32.17894	32.01668	32.01432	32.01173	31.83945	31.64491	31.37155	31.71701	31.77584	32.05438	32.39021	32.43426	32.82834	32.95712	33.05815	33.24086	33.38052	33.52554	34.01888	34.41531	34.66529	34.94666	35.00959	35.61287	36.18681	36.27366	36.65335	36.65346	36.28735	36.20258	35.78247	35.77987	35.79853	35.70580	35.66930	35.44471	35.02282
35.12016	34.79893	34.18189	34.17915	34.17636	34.03287	33.93808	33.90952	33.66906	33.60410	33.12990	32.62779	32.50692	32.42537	32.36076	32.02215	32.01157	31.88946	31.70157	31.71918	31.77823	32.10741	32.37227	32.41605	32.83086	33.00577	33.06070	33.21119	33.25674	33.57389	34.02023	34.58153	34.73480	34.92030	35.25537	35.25280	35.96919	36.21548	36.33540	36.33277	36.20631	36.16158	35.84668	35.84380	35.79280	35.86039	35.81948	35.72636	35.54580	35.23207
34.96311	34.95510	34.79613	34.52509	34.49574	34.05243	33.90865	33.67157	33.39331	33.10017	32.70740	32.72077	32.60922	32.46282	32.07746	32.04177	32.04557	31.94064	31.95688	31.96855	32.26298	32.27369	32.41853	32.81268	32.83073	33.02136	33.08418	33.21106	33.37360	33.98424	34.58293	34.66615	34.73469	34.91060	35.25527	35.25517	35.84622	36.18703	36.21172	36.14907	36.06111	36.06977	35.80279	35.55918	35.02860	35.00602	35.81468	35.67282	35.49226	35.27364
34.98182	34.92932	34.80540	34.47298	34.46796	34.05221	33.56875	33.19917	33.14158	33.10071	32.83091	32.72058	32.52081	32.18219	32.12376	32.07494	32.06313	32.06053	32.16866	32.20541	32.23750	32.53228	32.54959	32.54696	32.81018	33.02123	33.18040	33.34368	33.61976	33.98412	34.02098	34.20572	34.73829	34.84400	35.25762	35.44869	35.84613	36.18621	36.15160	36.11331	36.03741	35.98870	35.34455	34.64382	34.64134	35.02578	35.29240	35.64917	35.59364	35.48935
34.95403	34.85638	34.50649	34.47274	34.18728	33.60076	33.58378	33.20880	33.15785	33.01117	32.83070	32.73465	32.56489	32.43879	32.36835	32.31017	32.25987	32.61151	32.60916	32.16909	32.22701	32.41645	32.50049	32.51681	32.81004	33.02319	33.18027	33.35512	33.75237	33.99359	34.17116	34.20561	34.59380	34.76198	35.23366	35.41882	35.86420	36.13307	36.11436	36.08499	35.91766	35.29422	34.65058	34.80247	34.83388	35.22902	35.90070	36.01789	35.85113	35.63935
34.95377	34.91933	34.80294	34.47250	34.41460	33.60054	33.59782	33.29733	33.18650	33.11084	32.97040	32.73446	32.52781	32.52548	32.31235	32.21334	32.56775	32.56511	32.16884	31.98378	31.98146	32.20240	32.41396	32.50757	32.51434	32.94802	33.19823	33.60449	33.94034	34.00221	34.01398	34.16909	34.44513	34.59119	35.06618	35.36976	35.55123	35.80692	35.98807	35.92564	35.40604	35.02056	35.21065	35.24990	35.34816	36.25626	36.54540	37.15781	36.96524	36.03427
35.83215	35.55230	34.85631	34.71679	34.40085	33.85189	33.56391	33.28188	33.22388	33.12856	32.97020	32.55852	32.50082	32.46210	32.44177	32.57020	32.56758	32.32964	32.12392	31.93887	31.93655	32.12502	32.38036	32.41120	32.49527	32.79929	32.87370	33.10662	33.53871	33.55694	33.65239	33.87555	34.37737	34.59059	35.02671	35.06355	35.36043	35.51675	35.51390	35.37534	34.92882	35.02049	35.21058	35.35059	35.83294	36.66388	37.35435	37.24113	36.91915	36.54898
35.82674	35.53828	34.74072	34.54414	34.28036	33.82118	33.53910	33.23534	33.22367	33.12835	32.54836	32.42813	32.42551	32.42892	32.41503	32.57003	32.56742	32.56478	32.12228	32.01992	32.01759	32.03224	32.02992	32.12774	32.15593	32.44455	32.46658	32.46470	32.86903	32.89470	33.11713	33.59035	33.87271	34.37478	34.46628	34.46700	34.79390	35.13784	35.15471	34.99886	34.93873	35.05682	35.25217	35.81376	35.98911	36.84107	37.30804	37.45890	37.03339	36.54895
35.49472	34.63400	34.57347	34.31588	34.24965	33.76711	33.60926	33.23513	33.13055	32.48742	32.48480	32.52502	32.39582	32.33843	32.21802	32.27652	32.50208	32.15689	31.97071	31.96812	31.98326	31.55481	31.57812	31.78426	31.80216	31.88350	31.88344	32.30453	32.42054	32.44231	32.72208	32.80561	33.48717	33.55709	33.59134	33.93063	34.46415	34.63899	34.88609	34.90725	34.92512	35.19971	35.75808	35.84284	35.90957	36.68816	37.59131	37.45887	37.39045	36.63383
34.63777	34.57573	34.53316	34.33664	34.16508	34.05848	33.60068	33.03786	32.48735	32.40608	32.39289	32.39057	32.28842	32.05713	32.04002	32.12896	32.12638	31.68792	31.28232	31.27979	31.18311	31.15676	31.31131	31.57543	31.60908	31.45309	31.45085	31.72241	32.22853	32.27713	32.26531	32.28318	32.57907	32.69822	32.76796	33.22444	33.86115	34.24522	34.48074	34.87642	35.17839	35.43588	35.64032	35.68919	35.71185	36.56704	37.49701	37.49045	37.48381	37.29770
34.53894	34.47763	34.33916	34.13517	34.02823	33.57810	33.00660	32.40889	32.37458	32.36413	32.26136	31.95988	31.92312	31.90683	31.89624	31.89369	31.45066	31.28440	31.28217	31.27964	31.17830	31.15662	31.12878	31.20202	31.45549	31.45296	31.45073	31.71540	32.21243	32.20987	32.05733	32.11359	32.15306	32.07909	32.12108	32.70786	33.22968	33.46091	33.94202	34.48906	34.90430	34.91462	35.00388	35.32090	35.59388	36.46393	37.36276	37.45657	37.36418	36.89922
34.06906	33.81926	33.71775	33.63858	33.49644	32.73533	32.36258	32.11406	32.11150	31.44461	31.43397	31.95970	31.95097	31.93233	31.92976	31.68724	31.44903	31.41501	31.27193	31.27482	31.17815	31.08606	31.11949	31.11698	31.45265	31.45013	31.71784	31.76660	32.12389	32.08541	32.05722	31.19273	30.81272	30.86784	31.49786	32.11869	32.87970	33.24165	33.79175	34.02247	34.52535	34.88620	34.94645	34.97200	35.27510	36.49367	37.31547	37.28937	36.82096	36.74678
33.79770	33.69590	33.61702	33.52777	32.68409	32.36497	31.72522	31.72295	31.73543	31.78848	32.01735	32.01312	31.95693	31.94262	31.92958	31.89164	31.83200	31.41485	31.01729	31.02020	31.02118	31.04478	31.11135	31.11685	31.31015	31.45000	31.67788	31.64630	31.62534	31.42933	30.64803	30.69998	30.86994	31.21340	31.50072	32.11860	32.72300	32.96809	33.35759	33.92717	34.47894	34.83732	34.87592	34.92195	35.07343	36.45080	36.67328	36.58537	36.51112	35.38893
33.70454	33.69566	33.57277	32.39697	32.42237	32.23158	32.01109	31.93992	31.93738	32.09423	32.05822	32.01490	32.00593	31.94245	31.91208	31.89147	31.81569	31.02573	31.02255	31.02325	31.07834	31.07587	31.13605	31.30460	31.31680	31.34100	31.38986	31.67521	31.47945	30.78075	30.77830	30.89273	31.24061	31.54149	31.63171	32.43306	32.93835	33.35942	33.59252	33.93668	34.47886	34.73508	34.75007	34.79877	35.00079	36.24775	36.24514	36.15185	35.33512	34.48365
33.72445	33.49480	32.82245	32.43682	32.43421	32.23136	32.22877	32.20886	32.23728	32.23499	32.09146	32.01471	31.99886	32.03617	32.02892	31.89130	31.49176	31.03344	31.02486	31.02310	31.09900	31.09653	31.28361	31.31788	31.31569	31.31416	31.32377	31.11176	31.18137	31.19736	31.43926	32.45314	32.50173	32.49944	32.50611	33.46668	33.51322	33.59511	33.93896	34.41603	34.41330	34.38651	34.38382	34.64169	34.89993	35.51383	35.46848	35.17081	34.54696	34.05990
33.58920	33.57740	33.12523	32.84641	32.62760	32.62531	32.48170	32.38488	32.20610	32.23479	32.01677	31.99240	32.01932	32.00674	32.00416	31.48229	31.05879	31.03328	31.03111	31.04302	31.09565	31.09639	31.09468	31.30335	31.36794	31.40971	31.43974	31.47020	31.46798	31.95800	32.45700	32.50420	33.04221	33.44761	34.46373	34.46228	34.62009	34.50563	34.41833	34.41595	34.41323	34.36089	34.34315	34.42426	34.88659	35.36930	35.18023	34.62119	34.36801	33.42166
33.60395	33.57716	33.48080	33.18413	32.84354	32.66356	32.62076	32.47747	32.20417	31.85897	31.80085	31.76280	31.84138	31.84282	31.21947	30.82822	31.04004	31.04802	31.04536	31.04656	31.09207	31.09625	31.11692	31.28449	31.36781	31.40958	31.69650	32.02207	32.27777	32.52663	32.57275	33.10989	33.48515	34.46634	34.50937	34.62104	34.68372	34.57861	34.48320	34.28592	34.28321	34.30851	34.34309	34.84664	35.32417	35.24164	35.14968	34.52131	33.74190	33.04959
33.60371	33.57200	33.48057	33.20173	33.18480	33.04789	32.62227	32.36192	31.74264	31.71655	31.85622	31.83367	31.76006	31.57086	31.40182	31.20267	31.19996	31.10302	31.07364	31.09412	31.09192	31.09611	31.37266	31.37507	31.36768	31.40945	31.64544	32.10041	32.57899	32.83708	33.07148	33.47269	34.40680	34.46624	34.53706	34.67609	34.58656	34.70708	34.70435	34.56066	34.45035	34.47562	34.89807	35.39453	35.29410	35.19288	34.56414	34.13931	33.74187	33.04957
33.60346	33.54939	33.51826	33.19846	33.18457	32.82623	32.39718	32.26178	32.25924	32.21272	32.19613	32.11862	31.93386	31.79774	31.60110	31.43237	31.42360	31.23541	31.18538	31.12718	31.11122	31.35678	31.73251	31.77695	31.39781	31.46565	31.72377	32.17653	32.59019	33.12305	33.21427	34.07530	34.44986	34.49492	34.63366	34.65967	34.84127	34.90003	35.22126	35.36046	35.15395	35.59514	36.17845	36.00531	35.84660	35.19284	34.54590	34.13927	33.90501	33.50841
34.11448	33.61248	33.50942	33.19266	32.82829	32.39956	32.32751	32.32525	32.39468	32.56299	32.51860	32.50184	32.59626	32.53671	32.02173	31.61444	31.46132	31.37420	31.15596	31.13823	31.47617	31.55505	31.57078	31.61523	31.43727	31.46552	32.02913	32.42909	32.87951	33.21679	34.04716	34.45249	34.49722	34.58213	34.62046	34.79276	34.90229	35.38717	35.91362	36.25799	36.48186	36.38238	36.23979	36.74362	35.91267	35.74529	34.70664	34.43805	33.93415	33.33763
34.17034	33.63707	33.16945	32.83831	32.50560	32.37313	32.40276	32.47200	32.85112	32.82276	32.90220	32.85887	32.77364	32.61832	32.59491	32.08422	31.66120	31.64294	31.64076	31.48143	31.47848	31.47601	31.50798	31.37226	31.43714	31.90626	32.30017	32.86348	33.11594	33.28223	33.58485	34.19769	34.50916	34.58203	34.71626	35.16705	35.33293	35.67865	36.27437	36.45945	36.48178	36.30851	36.89397	37.01440	36.64305	35.73417	34.76298	34.48469	33.58019	32.62887
34.26627	33.67296	33.21223	32.98707	32.88189	32.87963	33.01716	33.14943	33.14683	33.04520	32.99329	32.98241	32.92397	32.77119	32.61554	32.59245	32.08152	32.18214	31.85503	31.63808	31.50465	31.51004	31.59145	31.58895	31.90251	32.21643	32.39640	32.50624	33.13747	33.31827	33.58473	34.26349	34.56095	35.17956	35.24440	35.27880	35.28954	35.28716	35.59874	36.20267	36.32813	36.69055	37.01731	36.96833	36.62996	35.45080	34.73619	34.40174	33.14450	32.04018
34.32059	34.22322	33.87569	33.68713	33.68445	33.16229	33.17294	33.16940	33.15572	33.13867	33.03254	32.99633	32.97182	32.92152	32.62111	32.14191	32.22954	32.20657	32.18321	31.82057	31.66793	31.69815	31.95450	31.96795	32.41721	32.44562	32.45752	32.50611	33.13612	33.52012	34.20767	34.50430	34.75139	34.78391	35.09777	35.25451	35.00467	34.98922	35.47921	35.97800	36.49092	36.65948	37.00741	36.65808	35.71844	35.37754	34.72459	34.36727	33.07656	31.76007
34.73737	34.26304	34.21739	33.87304	33.48801	33.17535	33.17395	33.17042	33.28205	33.37011	33.29567	33.01536	32.98172	32.63360	32.37324	32.26854	32.24487	32.23813	32.20420	31.87163	31.86941	31.93002	31.95436	32.22610	32.43380	32.52359	32.55949	33.06585	33.46531	33.98592	34.18148	34.20523	34.46039	34.52417	34.47562	34.47505	34.69608	34.88498	35.71262	35.86698	36.55690	36.58842	36.51297	35.96965	35.59348	35.06070	34.44061	33.38433	31.93664	30.85244
34.73711	34.46064	33.94381	33.51969	33.52662	33.60522	33.60256	33.91682	33.94930	33.92409	33.30186	33.07541	32.99332	32.64523	32.51417	32.51192	32.50937	32.38139	32.34328	32.29076	32.19890	31.97148	32.02852	32.26629	32.49416	32.52715	32.87445	33.46233	33.50197	33.65322	33.82852	33.87345	34.32662	34.41674	34.51613	34.51378	34.62723	35.15264	35.69137	36.56908	36.50076	36.49463	36.43222	35.80423	35.20198	34.45013	33.44061	32.13837	30.83710	29.85476
34.51672	34.11489	34.11254	34.02252	34.08498	34.29070	34.27594	34.23376	34.12219	34.01081	33.77529	33.29939	33.06497	32.99851	32.89022	32.55817	32.55563	32.79122	32.75604	32.30117	31.95170	31.99174	32.06871	32.12667	32.50558	32.87654	33.39521	33.49566	33.53800	33.65310	33.82840	34.10355	34.38701	34.44418	34.49184	34.48949	34.63290	35.06720	35.62807	36.50359	36.49711	36.43848	35.80705	35.53491	34.45284	33.44453	32.14093	31.18878	29.82323	28.55032
34.57325	34.57051	34.53890	34.33229	34.34752	34.35135	34.71071	34.91774	34.59084	34.08428	33.81245	33.51497	33.28255	33.23008	33.03413	32.88778	32.82046	32.79106	32.44473	32.11791	31.99409	32.08061	32.12046	32.13809	32.98320	33.39734	33.48194	33.53231	33.84651	34.13525	34.19527	34.27044	34.29776	34.33295	34.48375	34.70514	35.07882	35.31735	35.49320	36.49749	36.44096	35.63819	35.57141	33.93598	33.48793	32.14317	31.14916	29.73539	28.52907	26.89497
34.85431	34.60194	34.54850	34.38144	34.35344	34.71543	34.93195	34.91751	34.85530	34.17376	33.81225	33.70373	33.45311	33.44445	33.20686	33.01496	32.82029	32.46595	32.46375	32.13792	32.10051	32.07456	32.12032	32.92503	33.34618	33.48357	33.51859	33.92080	34.13779	34.25367	34.27261	34.38821	34.38554	34.33764	34.58753	35.09698	35.31965	35.49594	36.27062	36.22387	35.64061	34.64043	33.93201	33.49024	32.12530	30.78419	29.73776	27.98077	26.87357	26.55055
34.80019	34.60832	34.56497	34.57384	34.71753	34.95931	34.95655	35.01519	34.94438	34.54956	34.13963	33.68882	33.64187	33.42386	33.32949	32.95396	32.48397	32.46578	32.18192	32.17937	32.24278	32.32470	32.53619	33.00648	33.30719	33.46658	33.86847	33.96714	34.25620	34.47699	34.57131	34.56903	34.54368	34.59008	35.15585	35.90733	36.09166	36.27958	36.22627	35.65064	34.54905	33.73187	33.01127	32.06221	30.27402	28.55346	27.43377	26.76338	26.22697	26.28008
34.61081	34.62798	34.73780	34.74826	34.96142	34.95908	35.05423	34.96802	34.93873	34.85745	34.13942	33.68862	33.63992	33.45047	33.05565	32.95378	32.47446	32.29088	32.20708	32.24483	32.24263	32.25266	32.41351	32.98003	33.29205	33.41208	33.52987	34.01052	34.28282	34.61053	34.60785	34.63765	35.12081	35.99498	36.24250	36.23019	36.38034	36.27950	36.08297	34.93760	33.65400	32.39542	30.97387	29.98431	28.55434	26.79718	26.21621	26.16781	26.28214	26.32730
34.64545	34.64594	34.75256	34.77693	35.16809	35.16574	35.07915	34.99638	34.93851	34.78777	33.72904	33.66255	33.48400	33.10751	33.09063	32.87223	32.41333	32.29072	32.18452	32.12786	32.10188	32.10997	32.43451	32.95898	33.24073	33.26639	33.41688	33.80397	34.04654	34.34449	34.57106	35.12343	35.99731	35.89699	35.88437	36.11179	36.25352	36.12489	34.92467	33.36428	32.39764	31.02021	29.17806	28.47663	26.80743	26.21798	26.06592	26.28711	26.32935	26.52776
34.77244	34.76749	34.76976	34.91869	35.16392	35.08168	35.05262	35.00444	34.81500	33.78656	33.67547	33.13669	33.10753	33.07852	33.01838	32.81108	32.29951	32.16891	32.23693	32.19144	32.18926	32.35273	32.66706	33.01244	33.26887	33.37937	33.56355	33.81911	33.97285	34.46593	35.25318	35.99372	35.95499	35.67749	35.41621	35.27484	35.14588	34.78878	33.38149	32.92848	31.11898	29.25668	28.57746	27.30394	26.88047	26.25610	26.28913	26.33111	26.48555	27.29949
35.10378	35.06735	34.94056	34.91845	34.85401	35.08145	34.78651	34.08652	33.87886	33.55997	33.52932	33.48726	33.16993	33.11214	32.97690	32.32152	32.19096	31.56029	31.63097	32.26062	32.46646	32.72985	33.02202	33.34028	33.38184	33.58529	33.86250	33.87684	35.13604	35.39656	35.99599	35.95770	35.40744	35.26241	35.15819	35.01783	34.71703	33.38409	33.10585	31.44104	29.69451	28.82973	27.98613	27.46996	27.32754	26.99987	26.90314	26.91360	27.14996	27.96141
35.24566	35.19300	35.12477	35.07142	35.00697	34.79220	34.10384	33.87325	33.62717	33.58042	33.53010	33.70937	33.63248	33.48821	33.04076	32.32135	32.15717	32.04535	32.07372	32.22432	32.73100	33.02410	33.53544	33.56625	33.75121	33.78251	33.86339	35.03351	35.24743	35.74700	35.74419	35.39510	34.94166	34.32996	34.14778	34.04979	33.46905	33.14359	31.83337	29.88395	29.25312	28.90652	28.08471	28.01794	27.63140	27.45780	27.38189	27.17587	27.52441	27.97576
35.52507	35.47238	35.37281	35.00949	34.76857	34.63941	33.83746	33.66538	33.58247	33.53252	33.73367	33.63974	33.59432	33.41943	33.00208	32.13221	32.00006	31.91120	32.04308	32.20228	32.70897	33.47928	33.47702	33.52184	33.56388	33.74844	33.78015	34.83929	34.96463	35.21286	35.20175	34.91478	34.33218	34.14444	34.00260	33.29746	33.17973	31.95486	31.04305	30.57223	29.72977	29.25107	28.96432	28.10680	28.08733	27.75300	27.54838	27.54821	27.96219	28.10796
35.35176	35.24934	34.96648	34.77106	34.64147	33.80302	33.61605	33.56095	33.38291	33.31748	33.15482	33.26737	33.16705	32.58363	31.52283	31.14967	30.64040	30.74248	30.74044	31.40533	31.86634	32.35446	32.35226	32.16198	32.22894	32.35576	33.05373	33.59494	34.36671	34.36406	34.18096	34.09583	34.13705	34.04426	33.25919	32.68012	31.95632	31.43057	31.41382	31.04214	30.56926	29.72770	29.26178	29.01782	28.86415	28.26902	28.26883	28.29969	28.51245	28.51020
34.64626	34.64354	34.20763	33.53840	33.48318	33.50358	33.41025	33.19379	32.58027	32.30636	31.87374	31.79936	30.35736	30.44236	29.38175	29.38862	29.44077	29.86395	30.19931	30.39009	31.08282	31.11923	31.03766	30.48759	30.56105	30.62454	31.26601	31.81966	32.06705	32.46592	33.66631	33.90623	33.81307	33.29611	32.76929	32.24559	32.05904	31.90778	31.85461	31.49954	30.59871	30.16301	29.72534	29.44469	29.43262	28.99857	28.60542	28.55672	28.55480	28.66502
33.96163	33.73460	33.52723	33.48557	33.47469	33.35819	33.19582	32.58260	32.30837	31.85962	31.09348	29.93686	28.74321	28.42323	28.59875	29.16104	29.38595	29.63790	29.83429	29.96715	29.95824	29.46792	29.30271	29.31487	29.73198	30.04362	30.47181	31.15789	31.54103	32.03251	32.38730	32.72311	32.67802	32.77174	32.60912	32.24551	32.07518	31.98641	31.89758	31.55334	31.32401	30.69178	30.25899	30.07545	29.62632	29.53262	29.20650	29.19945	29.19749	29.05967
33.73700	33.52922	33.51495	33.48666	33.44865	33.33339	32.74479	32.33528	31.92551	30.97699	29.99767	28.89903	28.63682	28.58510	28.69538	29.18637	29.65310	29.64758	29.63580	29.61896	29.47695	29.49262	29.48177	29.56747	29.73013	29.84837	30.29417	30.85630	31.46887	31.65842	31.98172	32.47018	32.62996	32.65950	32.50035	32.20412	32.01622	32.00749	32.00449	32.00067	31.71061	31.67874	31.56562	31.26791	30.96461	30.47359	29.63636	29.35787	29.35591	29.31303
33.52964	33.51694	33.45696	33.45104	33.33782	32.94390	32.19490	31.53622	30.80285	30.16624	29.01566	28.83106	28.83975	28.84795	29.18989	29.65697	29.89157	29.89782	29.83146	29.63554	29.61684	29.64606	29.58885	29.58728	29.74392	29.83325	30.23332	30.82742	31.29743	31.58724	31.83171	32.30764	32.42095	32.40231	32.31512	32.08504	32.08574	32.08364	32.06773	32.23659	32.23407	32.21275	31.91574	31.80552	31.38978	31.34955	30.66088	30.47234	30.38792	30.72296
33.51981	33.48574	33.45673	33.27185	32.99648	32.51113	31.80931	31.33611	30.71383	30.11386	29.18607	28.99042	28.96850	29.80094	29.93308	29.93109	29.94158	29.94047	29.92571	29.90198	29.68583	29.70616	29.71672	29.70639	29.77803	30.12315	30.47731	30.65206	30.81739	31.29492	31.58467	31.82953	32.31559	32.31345	32.13036	32.15381	32.15131	32.48405	32.76273	32.85609	33.32588	33.25801	32.98008	32.35079	31.93672	31.93425	31.89500	31.69456	31.44439	31.41021
33.51957	33.39094	33.35233	33.08916	32.99625	32.38728	31.86121	31.43448	30.81220	30.19184	29.79394	29.79200	30.07060	30.58492	30.57982	30.55343	30.38923	30.37244	30.05941	30.04452	29.92891	29.88501	29.73424	29.73191	29.73685	30.11147	30.22772	30.48883	30.68139	30.81664	31.21205	31.49691	31.76879	32.07678	32.17822	32.19529	32.52996	32.90103	32.89847	33.35325	33.84709	33.87593	33.42802	33.36237	32.34859	32.34610	32.31052	31.89521	31.72854	31.44191
33.42476	33.38137	33.31573	33.18967	32.97870	32.40870	31.88313	31.26435	30.57003	30.27974	30.27738	30.49639	30.65581	30.69648	30.64639	30.64166	30.59235	30.43611	30.28832	29.95587	29.79867	29.64758	29.70092	29.71949	29.73354	29.76490	30.15463	30.20639	30.51818	30.66808	30.94740	31.31714	31.59936	32.11726	32.25067	33.04922	33.04665	33.02141	33.38632	33.88041	33.94485	34.06436	33.85040	33.42019	33.37387	32.99911	32.56370	32.49160	32.21395	31.84588
33.38372	33.32730	33.27694	33.07569	32.75899	31.91098	31.47787	31.26416	31.17366	30.90254	30.57665	30.60810	30.67137	30.71770	31.09733	31.04513	30.64380	30.53055	30.34056	29.88988	29.63891	29.58024	29.61467	29.65538	29.42714	29.48631	29.84399	30.21783	30.57117	30.94969	31.22272	31.53564	32.17508	32.50704	34.13466	34.09874	33.77612	33.77394	33.91965	34.00103	34.08450	34.08151	33.87321	33.46440	33.40014	33.39758	32.99689	32.66973	32.65233	32.50691
33.32966	33.29487	33.11486	32.87167	32.27812	31.91077	31.53213	31.28018	31.18969	31.07873	30.93337	30.60793	30.73524	31.16429	31.14736	31.09511	30.71087	30.59602	30.34017	29.86196	29.55757	29.57249	29.61454	29.36001	29.50137	29.65042	30.36316	30.70755	31.15841	31.46030	31.71870	32.81445	33.67437	34.13717	34.14096	34.31292	34.27018	34.26797	34.35281	34.40075	34.37053	34.30830	34.29485	33.87052	33.79199	33.60919	33.28038	32.93525	32.90702	32.89757
33.29722	33.29463	33.11463	32.30229	32.23120	32.17038	31.88914	31.27998	31.08058	31.04171	31.01367	30.95403	30.95161	31.00073	30.98185	30.80919	30.75004	30.52544	30.14798	29.64259	29.32062	29.35843	29.26298	29.45355	29.64138	30.38882	30.77965	31.18490	31.83035	32.96955	33.01039	33.69434	33.89326	34.13707	34.30868	34.67816	34.56105	34.51876	34.51485	34.54938	34.54669	34.50460	34.48007	34.41861	33.82867	33.64340	33.23632	33.23353	32.91216	32.50216
33.29699	33.12137	32.71796	32.64688	32.45903	32.17017	31.42600	31.08277	31.04355	31.04152	30.94330	30.88232	30.87991	30.89734	30.79630	30.64728	30.61223	30.24880	29.97921	29.68251	29.60056	29.41509	29.49134	29.57873	29.84079	30.64393	31.17575	31.79222	32.93211	32.96857	33.64327	33.83664	33.89315	34.12418	34.29580	34.55725	34.55211	34.51745	34.51477	34.54930	34.54662	34.49347	34.47559	34.41856	33.79764	33.68556	33.44090	32.97974	32.70618	32.66853
33.13551	33.01153	32.80166	32.58792	32.23291	31.43144	30.89890	30.89517	31.04335	31.00422	30.85045	30.84748	30.84508	30.76903	30.13365	30.13008	30.09239	30.08636	30.08766	29.98902	29.73721	29.70477	29.66342	29.83444	29.89918	30.67797	31.75617	32.69402	32.93175	33.23068	33.46570	33.70863	33.86095	33.91949	34.30848	34.55716	34.55448	34.54982	34.53707	34.57161	34.72655	34.67191	34.47553	34.41850	33.79759	33.62550	33.19497	32.91424	32.70615	32.70362
33.05393	32.98598	32.60471	32.24971	31.78418	31.09490	31.05088	31.02661	31.00605	30.91430	30.83823	30.39577	30.27129	29.77240	29.79173	30.12882	30.12763	30.42374	30.42180	30.08518	30.03362	30.06205	30.15203	30.27950	30.64603	31.43117	32.06791	32.61874	32.73775	33.02943	33.11984	33.30143	33.93534	34.11278	34.38670	34.43119	34.42853	34.56708	34.56600	34.80418	34.78797	34.74313	34.68810	34.46124	34.04608	33.69412	33.35550	33.10739	33.03978	32.70770
33.05370	32.69409	32.48851	32.06596	31.71261	31.52082	31.11602	31.02802	31.01443	30.54582	30.28934	30.28742	29.98249	29.94160	30.23704	30.18433	30.93270	30.92223	30.84361	30.44818	30.26061	30.32025	30.64784	30.78646	31.03619	31.43080	32.06778	32.66360	32.71558	32.83767	33.10385	33.30133	34.16995	34.37038	34.41733	34.50264	34.49999	34.71661	34.95433	34.89361	35.28255	35.25961	34.82833	34.75728	34.41837	34.01982	33.68279	33.29415	33.05824	32.85181
33.04865	32.85078	32.50402	32.36083	31.98475	31.61105	31.51816	31.10640	31.02235	30.89222	30.57595	30.37793	30.37559	30.55810	30.66140	31.00421	31.06748	31.07737	31.03534	31.01229	30.85202	30.79208	30.68450	30.78783	31.00407	31.42206	32.05807	32.66348	32.70907	32.76241	32.89560	33.30122	34.22583	34.46764	34.57978	34.91719	35.46902	35.49354	36.23738	36.16500	36.10025	36.06435	35.52693	35.09151	34.75496	34.33031	33.82005	33.58994	33.22308	32.78932
33.11229	32.91541	32.54557	32.34020	32.03811	31.69497	31.58891	31.35878	31.14979	30.93799	30.79280	30.79086	31.05214	31.56012	31.55768	31.76533	31.76464	31.65656	31.47373	31.27676	31.09669	31.02091	30.75898	30.72231	30.82264	31.00157	31.75902	32.05548	32.37356	32.65802	32.89554	33.34266	34.15974	34.51671	34.91940	35.47161	35.68003	36.27620	36.27346	36.24385	36.41095	36.80013	36.70664	35.46758	35.07245	34.55987	34.30219	33.72721	33.50628	32.74454
32.98211	32.76856	32.61021	32.54286	32.04864	31.81811	31.68321	31.55399	31.35620	31.14760	31.14519	31.46158	31.54881	31.61354	31.76721	31.76689	31.77408	31.77174	31.65440	31.60954	31.57815	31.20090	30.95243	30.72796	30.78150	30.81502	31.50242	31.75965	31.93818	32.43517	32.70204	33.34254	34.00290	34.27365	35.19033	35.74721	36.27848	36.29974	36.29702	37.06322	37.17591	37.11081	36.79726	36.21289	35.37862	34.96820	34.46508	34.05009	33.51178	32.71465
32.85494	32.78532	32.76605	33.04971	32.72932	32.04052	31.84546	31.64824	31.32729	31.17935	31.26201	31.44554	31.59872	31.71885	31.75053	31.79803	31.79578	31.77166	32.34620	32.03189	31.58385	31.20200	30.99982	30.99500	31.03534	31.08297	31.40281	31.58026	31.70937	31.83503	32.46030	33.07223	34.00280	34.27349	35.67861	36.09201	36.26590	36.29949	37.06554	37.09599	37.15082	37.13241	37.04595	36.64600	35.55879	35.04871	34.68103	34.04083	33.51174	32.61907
32.85547	32.85315	33.18850	33.11194	32.95330	32.70689	31.81919	31.49339	31.32780	31.32411	31.29118	31.36439	31.59923	31.69215	31.71712	31.79682	32.20497	32.27334	32.27105	31.86824	31.54873	31.13691	31.00032	30.99813	31.00929	31.02381	31.06898	31.11622	31.20906	31.70764	32.33371	32.96851	33.76579	34.16239	35.07798	35.67102	36.05931	36.23319	36.58259	36.96504	36.90269	36.94997	36.83500	36.59153	35.44184	34.90886	34.57143	33.71569	33.47877	32.60804
32.78156	32.76694	32.75750	32.89624	32.65840	31.75907	31.43322	31.26762	31.26540	31.19241	31.19020	31.21132	31.36268	31.58620	31.66241	31.68738	31.66926	31.62523	31.62298	31.50552	31.09366	30.95706	30.95486	30.75736	30.75887	30.83485	30.93575	31.05672	31.07372	31.22324	31.63660	32.27862	32.91337	33.68579	34.04131	34.91800	35.45588	35.83326	35.83073	36.34320	36.23591	36.54329	36.46153	35.44494	34.91191	34.57446	33.71864	33.48171	32.57255	32.42568
29.40231	29.39475	29.45060	29.43684	29.06621	28.62614	28.69077	28.76022	28.81461	29.01700	29.02454	29.05908	29.91363	30.71361	30.71609	30.72638	30.72419	30.56034	30.30707	30.01318	30.00389	30.00174	29.64711	29.45626	29.51069	29.38861	29.35727	30.49337	30.49119	30.20461	30.21990	30.23741	30.72127	30.76112	31.35705	31.68735	31.76698	32.47817	33.42500	35.02346	34.85037	34.38400	34.16870	33.72326	33.02414	32.39056	32.13304	32.02772	32.02541	31.35916
20.58167	20.50240	19.75477	19.09733	18.78708	18.58533	18.60320	18.71220	19.41645	20.64086	21.97196	23.78480	25.74642	26.42842	26.40002	25.92905	25.40784	25.08178	25.01537	24.94523	24.43486	23.58850	22.81715	22.66180	22.63441	22.55174	22.59334	22.60109	22.12995	22.13774	22.16235	22.16321	22.93329	23.06726	23.36805	24.37738	25.59705	27.60955	29.53463	30.21866	31.46058	31.24244	29.99664	28.90881	27.16819	26.35142	26.20369	26.10051	25.99816	24.79438
10.29603	9.691974	9.192821	8.825867	8.931482	9.136707	9.351963	10.03405	11.20304	12.71056	14.37487	17.00314	18.66717	18.63109	16.87445	15.48514	13.92739	13.84282	13.78683	12.88054	12.34382	12.22087	11.81580	11.80160	11.46463	11.46377	10.92342	10.66905	10.68133	10.95056	11.24369	11.59800	11.66978	12.23876	13.13410	14.81918	17.36571	19.87057	22.09643	24.48768	24.52335	24.33877	21.80766	18.68797	17.19981	15.24922	15.00163	14.27643	12.71282	11.86709
4.546270	4.474716	4.473402	4.764326	4.904724	4.977105	5.185010	5.608107	6.786422	7.830675	9.436236	9.435529	9.311784	7.691998	6.706995	6.510429	6.484748	6.484281	6.063747	6.004825	5.929871	5.929447	5.767825	5.619125	5.497056	5.391377	5.136170	5.115453	5.415220	5.572822	5.746657	5.754792	5.821233	6.361588	7.412885	8.853828	10.35333	12.24825	13.75894	14.27489	14.25067	12.33206	9.706766	7.643441	6.788330	6.639555	5.935574	5.489276	5.121927	5.119987
3.552504	3.552262	3.563104	3.562865	3.578452	3.587254	3.871851	4.186169	4.680984	4.985175	4.984825	4.306451	4.106322	4.090715	4.020438	3.872801	3.818217	3.678120	3.696970	3.696724	3.857523	3.856256	3.848959	3.861763	3.700827	3.612093	3.595518	3.767473	3.767218	3.778522	3.789572	3.915660	4.074357	4.487788	4.959569	5.291152	6.097471	6.906819	6.908074	6.443232	5.195969	4.240898	4.210629	4.221904	3.983390	3.806441	3.795631	4.032476	4.032203	3.809567
3.330898	3.330674	3.143660	3.232298	3.332625	3.330896	3.330671	3.409595	3.423308	3.430868	3.435916	3.440704	3.460675	3.451400	3.229762	3.235575	3.085530	3.093872	3.160071	3.448405	3.447168	3.402838	3.402611	3.202396	3.188388	3.178518	3.232178	3.299612	3.416291	3.419329	3.468637	3.474940	3.485012	3.526448	3.595075	4.067224	4.066947	4.068681	3.847422	3.667092	3.657570	3.657328	3.665380	3.703005	3.764286	3.793170	3.778841	3.619105	3.451681	3.411232
2.988952	2.988755	3.055079	3.164104	3.205249	3.229650	3.015793	3.017230	3.030597	3.113025	3.207744	3.190450	3.187728	3.184504	3.180777	3.061961	3.067790	3.072614	3.083407	3.083206	3.080637	3.080436	3.080235	3.080034	3.066325	3.063359	3.189274	3.226980	3.291395	3.287659	3.235315	3.207858	3.214181	3.286610	3.472134	3.479692	3.483231	3.425817	3.430114	3.442200	3.441974	3.444333	3.524584	3.558632	3.624658	3.591745	3.393594	3.353641	3.272509	3.222029
2.988986	3.048100	3.096276	3.080250	3.125948	3.001462	2.990509	2.922721	2.937352	3.028929	3.095779	3.190239	3.122915	3.119695	3.078017	3.061998	3.057054	3.062883	3.072451	3.081736	3.067464	3.071031	3.043962	3.020057	3.051214	3.046563	3.062164	3.061963	3.034906	2.977840	2.975885	3.103622	3.180802	3.191899	3.198722	3.203537	3.213882	3.214677	3.218850	3.243680	3.378485	3.412984	3.433345	3.513590	3.507073	3.337796	3.330539	3.321522	3.280093	3.154048
3.048338	3.048136	3.096816	3.081042	3.058679	2.976175	2.971553	2.971611	3.007812	3.032931	3.073417	3.070953	3.081975	3.078257	3.062239	3.057292	3.049807	3.049607	3.049407	3.042424	3.042222	3.006732	3.006536	3.015823	3.015197	3.014997	2.963306	2.931514	2.933836	2.935225	2.977679	3.103661	3.103457	3.081540	3.091387	3.091185	3.156222	3.200220	3.206325	3.203097	3.223154	3.353931	3.398158	3.403211	3.320102	3.286628	3.277615	3.293173	3.174658	2.986765
3.048374	3.048172	3.103383	3.083090	3.019145	2.976212	2.978199	2.988803	2.988608	3.007401	3.001428	3.001229	3.038998	3.038799	3.038600	3.050045	3.049845	3.014858	2.950959	2.947500	2.947304	2.960927	3.006573	3.006377	3.015663	3.013453	2.963342	2.934062	2.942664	2.986706	3.114205	3.111991	3.111787	3.081579	3.081374	3.081172	3.076951	3.130426	3.114434	3.104756	3.104552	3.113144	3.126682	3.126477	3.135737	3.151309	3.151103	3.150898	2.994537	2.994340
3.101592	3.106135	3.105932	3.039404	3.026116	2.980016	2.978235	2.930085	2.936424	2.950475	2.964523	3.001265	3.001070	3.013469	3.013019	3.028389	2.830068	2.794641	2.799101	2.887458	2.918013	2.940413	2.960771	3.014955	3.019217	3.019017	3.018821	3.021890	3.054871	3.054672	3.054469	3.114292	3.098294	3.081617	3.081412	3.081211	3.076990	3.026985	3.026787	3.028094	3.068933	3.074763	3.082101	3.083910	3.083706	3.139089	3.154661	3.121328	3.117607	3.104782
3.106380	3.106173	3.105970	3.037651	3.033686	2.998665	2.982540	2.930120	2.929930	2.964751	2.964558	2.987063	2.975741	2.975293	2.943464	2.805921	2.775867	2.775687	2.788066	2.805986	2.894334	2.936429	2.960807	3.006451	3.009771	3.019054	3.018857	3.018661	3.021730	3.021533	3.007295	3.007101	3.098583	3.098130	3.095663	3.091440	3.073009	3.026269	2.994498	2.995053	2.958483	3.030610	3.037951	3.042920	3.083744	3.139128	3.138924	3.119357	3.119153	3.104820
3.106418	3.106211	2.986141	2.985445	2.981485	2.998702	2.982576	2.938068	2.937877	2.958258	2.958064	2.974041	2.961290	2.943694	2.872323	2.774323	2.775147	2.781246	2.788099	2.872425	2.897132	2.896944	2.936274	2.934828	2.964666	2.984940	2.992031	2.930213	2.922230	2.922041	2.933085	3.007137	3.100129	3.098169	3.091682	3.087460	3.027258	2.961575	2.962136	2.958712	2.958519	2.964358	3.019403	3.021719	3.042756	3.083582	3.084135	3.113085	3.112882	3.096903
3.033168	2.992705	2.980904	2.980710	2.959937	2.978062	2.977110	2.937351	2.937912	2.947216	2.947805	2.972069	2.961328	2.872546	2.850214	2.775361	2.786230	2.786051	2.896364	2.909235	2.903770	2.929275	2.931567	2.934864	2.934673	2.934478	2.923153	2.919689	2.922264	2.922076	2.945579	3.062459	3.060502	3.054023	3.053819	3.027492	2.962557	2.962365	2.963680	2.963483	2.963291	3.013606	3.017430	3.017234	2.923722	2.971593	3.062085	3.112370	3.112921	3.112714
2.969341	2.962807	2.871690	2.871505	2.953640	2.956767	2.956570	2.900984	2.900795	2.944992	2.947841	2.944380	2.913903	2.872581	2.873650	2.862363	2.819475	2.902110	2.912620	2.912432	2.937006	2.934053	2.932105	2.930157	2.931695	2.932933	2.916867	2.927478	2.927039	2.945808	3.060937	3.060739	3.060288	3.054060	3.039036	3.019886	2.997331	2.962401	2.962209	2.956486	2.956293	2.963135	2.964953	2.919427	2.923757	2.971628	3.062122	3.085589	3.112206	3.112752
2.929787	2.829830	2.829646	2.836241	2.862065	2.866147	2.865957	2.887930	2.887743	2.887556	2.936422	2.919403	2.919213	2.903202	2.872079	2.868750	2.878608	2.902145	2.909138	2.938993	3.011351	2.934088	2.932140	2.930193	2.930002	2.929807	2.935395	2.986377	2.986185	2.985990	2.988304	2.988111	2.987666	3.023484	3.023282	3.023083	2.986567	2.986372	2.956718	2.956522	2.907503	2.909827	2.914375	2.931546	2.952408	2.960508	2.968206	3.039010	3.038813	3.029818
2.830304	2.830116	2.829931	2.829497	2.796067	2.795886	2.832107	2.833932	2.867203	2.867018	2.856789	2.914290	2.914100	2.872300	2.872113	2.871922	2.868598	2.898664	2.939219	2.953259	2.951305	2.932365	2.932176	2.931484	2.930038	2.929843	2.929654	2.981066	2.984640	2.949687	2.952003	2.951562	2.945600	2.958045	3.023320	3.023121	2.986604	2.956948	2.956755	2.910776	2.904272	2.908820	2.925994	2.925803	2.931387	2.893869	2.913370	2.932116	2.951178	3.014081
2.866183	2.830149	2.829965	2.796281	2.796101	2.795919	2.827392	2.831958	2.855939	2.857010	2.856824	2.856633	2.872270	2.872334	2.872148	2.871957	2.889344	2.912932	2.939254	2.946970	2.945016	2.932400	2.932211	2.931519	2.930073	2.929878	2.929689	2.929498	2.942379	2.942942	2.942746	2.934770	2.934579	2.945446	2.957884	2.926106	2.934959	2.956876	2.948897	2.948701	2.902081	2.901893	2.900127	2.872179	2.875757	2.893903	2.912651	2.944019	2.943326	3.009595
2.871739	2.858879	2.836525	2.836342	2.833147	2.827614	2.832175	2.854151	2.853965	2.809567	2.809384	2.856668	2.859647	2.872369	2.872183	2.887810	2.889379	2.903252	2.939790	2.955793	2.955597	2.944860	2.940151	2.939458	2.939268	2.935689	2.929724	2.929534	2.942415	2.942224	2.942028	2.941838	2.946167	2.945977	2.937383	2.937193	2.897525	2.934805	2.956720	2.953473	2.948545	2.900351	2.863860	2.875982	2.883076	2.893938	2.944244	2.930238	2.948055	2.949436
2.931083	2.877355	2.871395	2.871210	2.851581	2.823110	2.832209	2.832025	2.798701	2.819433	2.833015	2.885723	2.953400	3.007637	3.007440	2.888598	2.903473	2.913831	2.956018	2.955827	2.955631	3.093824	3.083831	3.061499	2.946585	2.938486	2.937293	2.942641	2.942451	2.942260	2.942064	2.941873	2.946203	2.938115	2.958514	2.946520	2.940053	2.939864	2.966516	2.966319	2.961605	2.956679	2.923809	2.896790	2.896167	2.944470	2.930464	2.930274	2.937871	2.938429
2.978944	2.919126	2.871429	2.851800	2.845282	2.832432	2.832242	2.800421	2.818062	2.833228	2.898607	2.955382	3.030967	3.019724	2.964763	2.957479	2.920378	2.956243	2.971868	2.971676	3.053704	3.093862	3.093661	3.085928	3.025658	2.946556	2.957430	3.064705	3.052454	2.944806	2.944610	2.941909	2.946238	2.958743	2.962064	2.961874	2.946366	2.998326	2.998131	3.003205	3.026368	3.026175	3.016187	3.017209	3.172389	3.151623	2.930500	2.930311	2.914343	2.921936
2.973208	2.919161	2.858795	2.852587	2.848483	2.851155	2.838300	2.838117	2.837933	2.894058	2.947024	2.953158	2.952967	2.942234	2.957713	2.968058	2.969121	2.972094	2.995502	3.006754	3.053992	3.094653	3.093699	3.087473	3.087271	3.093591	3.064942	3.064742	2.990271	2.956141	2.955945	2.969974	2.966864	2.983135	2.978169	2.963917	3.050633	3.113640	3.118709	3.121653	3.026403	3.026211	3.109355	3.135696	3.121922	3.121466	2.945601	2.930347	2.914379	2.921971
2.919393	2.832090	2.825884	2.848701	2.848517	2.848332	2.853662	2.837649	2.837465	2.850835	2.935053	2.937367	2.937179	2.925914	2.952622	2.968093	2.969156	2.989450	3.024055	3.040980	3.130235	3.104733	3.093737	3.087512	3.087310	3.058650	3.050902	2.990499	2.957120	2.956929	2.986754	3.007654	3.006729	3.011812	3.008246	3.068193	3.349481	3.118701	3.118497	3.118539	3.097811	3.095350	3.094898	3.132722	3.121962	3.041020	2.948793	2.937557	2.920012	2.922006
2.832313	2.831120	2.793492	2.791806	2.839128	2.840450	2.837865	2.837682	2.848290	2.850868	2.931825	2.934892	2.936962	2.937023	2.963731	2.965116	2.975869	3.012987	3.038953	3.130484	3.132533	3.107029	3.104570	3.087550	3.044665	3.044460	2.984200	2.953076	2.957155	2.974347	3.007880	3.022753	3.022561	3.050805	3.322878	3.357028	3.349525	3.278240	3.104474	3.104264	3.085796	3.091873	3.091923	3.091721	2.959508	2.949523	2.948829	2.948639	2.923815	2.922042
2.840266	2.831153	2.822031	2.820343	2.839163	2.837837	2.787236	2.798351	2.848825	2.911955	2.932341	2.932145	2.941744	2.978198	2.978006	2.977807	2.998179	3.024877	3.086366	3.091687	3.100265	2.982146	2.979696	3.040008	3.043122	3.042917	2.954204	2.950852	2.952922	2.980659	2.980461	3.007723	3.038981	3.229938	3.226185	3.284990	3.278498	3.104717	3.063457	3.012722	3.012525	2.981437	2.959933	2.959742	2.921663	2.921476	2.964436	2.973288	2.974854	2.952466
3.061321	2.839106	2.833653	2.859388	2.840201	2.837871	2.793291	2.842207	2.848356	2.927548	2.927357	2.932180	2.942030	2.978234	2.978042	2.988917	2.998215	2.998022	3.048695	3.055349	3.055144	3.052661	3.052466	3.040472	3.039847	3.036630	3.042757	3.042559	2.977371	2.980694	2.989976	3.002691	3.002496	3.010202	3.098848	3.098647	2.981571	2.961042	3.012963	3.012759	3.012563	2.981474	2.959969	2.844545	2.844357	2.921511	2.966481	2.973323	2.979159	2.994281
3.119970	3.061152	2.880134	2.870446	2.865510	2.869512	2.869319	2.869135	2.869201	2.869016	2.868831	2.878426	2.942064	2.978269	2.978077	2.977878	2.988759	2.998309	3.003386	3.003192	3.055181	3.063767	3.052502	3.040509	3.039884	3.046003	3.045807	3.050881	2.980920	2.980729	3.008974	3.004484	3.002533	3.010239	3.018322	3.018127	3.016354	3.028009	3.013000	3.012797	3.014860	2.987034	2.855812	2.844578	2.920155	2.921546	2.966516	2.972103	2.979194	3.010804
3.126281	3.048455	2.897228	2.892292	2.876066	2.875880	2.983351	2.983158	2.869235	2.869050	2.868865	2.916443	2.973227	2.978304	2.978113	2.977913	2.989046	3.002383	3.006936	3.006742	3.062245	3.062047	3.061850	3.052167	3.050388	3.044988	3.051115	3.055435	3.015727	3.009211	3.013751	3.163669	3.163463	3.159700	3.019613	3.019418	3.047980	3.042261	3.020067	3.018358	3.020421	2.916023	2.915836	2.920384	2.929660	2.959713	2.959772	2.966362	3.005013	3.006068
3.064504	3.054263	3.006548	2.995064	2.988848	2.976565	2.976864	2.865690	2.865505	2.864317	2.864131	2.910455	2.925786	2.978340	2.989441	3.002825	3.002632	3.011932	3.010485	3.037180	3.036976	3.062083	3.061887	3.066007	3.064304	3.058376	3.055670	3.055472	3.154850	3.154644	3.154431	3.154227	3.159943	3.023867	3.019649	3.049468	3.048017	3.042298	3.029467	3.027684	3.027237	2.941749	2.939553	2.939363	2.959687	2.959497	2.954786	2.954597	2.955912	2.943383
3.064541	3.013116	2.996549	2.989080	2.987631	2.970831	2.810708	2.853214	2.861369	2.861185	2.804017	2.866482	2.919798	2.952533	2.989476	2.991785	3.012160	3.011967	3.011775	3.011581	3.054830	3.086714	3.077734	3.155017	3.154060	3.263936	3.261214	3.260247	3.139578	3.150165	3.082751	3.035752	3.024097	3.023904	3.019685	3.049504	3.048054	3.042335	3.029504	3.027721	3.027524	3.025751	3.025557	2.959921	2.957965	2.955014	2.954822	2.913027	2.905523	2.906835
3.031165	3.013417	3.003108	2.976447	2.974999	2.909534	2.847160	2.846977	2.848799	2.780485	2.804050	2.805116	2.913811	2.919644	2.937328	2.948172	2.989118	3.012003	3.011811	3.028178	3.086946	3.086749	3.164040	3.353488	3.347748	3.264981	3.261255	3.208124	3.139618	3.071452	3.031465	2.991616	2.995691	2.995500	3.023737	3.051298	3.048090	3.042372	3.029541	3.027757	3.025982	3.025788	2.960901	2.958200	2.957248	2.957058	2.923292	2.897460	2.897272	2.906870
3.026449	3.013453	2.991104	2.976232	2.975036	2.910322	2.847194	2.843750	2.794485	2.788709	2.790284	2.803895	2.804970	2.919679	2.932616	2.943459	2.989153	3.067410	3.083502	3.095096	3.094890	3.162698	3.357009	3.353529	3.340763	3.262262	3.261297	3.204400	3.168136	3.039907	2.988831	2.956412	2.976941	3.005324	3.057807	3.153044	3.149076	3.113518	3.042213	3.027794	3.026019	3.025825	3.025631	2.958236	2.958037	2.957094	2.956903	2.904920	2.907099	2.906904
3.055556	3.001449	2.990718	2.976269	2.910548	2.863258	2.843967	2.843784	2.790505	2.788743	2.733330	2.792250	2.809268	2.907053	2.932612	2.943493	3.045492	3.078988	3.089309	3.098295	3.162938	3.343034	3.353789	3.341025	3.330517	3.261550	3.261338	3.178922	3.158393	3.045967	3.018481	2.997746	3.018098	3.196545	3.303379	3.303163	3.149868	3.093022	3.047019	3.042651	3.029821	3.033895	3.031442	3.106492	3.111201	3.003660	3.002712	2.910980	2.907134	2.906940
3.041297	2.995466	2.942324	2.914534	2.866238	2.863292	2.844002	2.839068	2.838884	2.795800	2.792470	2.801564	2.906774	2.928316	2.943723	3.040360	3.057570	3.084272	3.092509	3.241005	3.267021	3.257776	3.315510	3.329525	3.261815	3.262344	3.004359	3.165412	3.165208	3.151053	3.075411	3.075217	3.263064	3.242025	3.249703	3.205832	3.102767	3.097829	3.056343	3.052979	3.046758	3.046563	3.112004	3.106531	3.097032	3.003697	2.960132	2.911015	2.874530	2.881116
2.906985	2.904531	2.896421	2.813870	2.813440	2.847490	2.847297	2.842364	2.842179	2.792683	2.795262	2.904486	2.936666	2.961353	3.035195	3.042904	3.112986	3.192975	3.192770	3.206800	3.230539	3.246275	3.242803	3.031187	3.046297	3.046093	3.178705	3.170469	3.170265	3.170060	3.172935	3.236449	3.258838	3.249966	3.246584	3.206123	3.104813	3.086589	3.056380	3.052158	3.103647	3.101189	3.093460	3.093259	2.927284	2.920069	2.911989	2.875502	2.879334	2.881150
2.899098	2.898901	2.896456	2.896270	2.895833	2.887118	2.847331	2.774309	2.786247	2.798736	2.901457	2.921839	2.951293	2.982757	3.018172	3.025881	3.025686	3.182729	3.182523	3.188086	3.202106	3.201897	3.041954	3.050542	3.055867	3.232754	3.224518	3.237082	3.235117	3.230164	3.231426	3.232223	3.247586	3.242106	3.241884	3.162678	3.096125	3.084869	3.082411	3.103060	3.101426	3.091438	3.093498	2.927515	2.908228	2.908044	2.907858	2.907674	2.907488	2.956215
2.900387	2.900189	2.900002	2.896305	2.896119	2.887154	2.847366	2.854456	2.857532	2.901680	2.922073	2.921874	2.921686	2.951137	2.936903	2.946235	2.947550	2.959403	3.027593	3.028903	3.086670	3.086472	3.105843	3.132881	3.241794	3.232793	3.218787	3.237122	3.235157	3.230204	3.221178	3.137207	3.137004	3.168407	3.166687	3.119158	3.102481	3.102283	3.099824	3.094815	3.093684	3.093485	2.973530	2.930562	2.912529	2.921130	2.969879	3.007573	3.007380	3.153769
2.966478	2.955185	2.935983	2.923269	2.923081	2.892706	2.892509	2.860824	2.862144	2.901715	2.901527	2.906079	2.907475	2.907287	2.911365	2.860545	2.865378	2.920575	2.962761	2.983061	2.988630	3.106075	3.130607	3.189851	3.239323	3.219535	3.218826	3.216610	3.220970	3.121174	3.064060	3.067704	3.067507	3.141860	3.139546	3.133499	3.105782	3.102321	3.090326	3.087606	3.058977	3.052464	3.055531	3.052563	2.997130	2.996941	3.007799	3.007609	3.258368	3.253125
2.987112	2.966311	2.955029	2.923305	2.923116	2.910005	2.892544	2.859102	2.862178	2.863750	2.863565	2.901365	2.907510	2.909329	2.856006	2.860578	2.866724	2.940910	2.955232	2.988865	3.008230	3.033348	3.187583	3.242734	3.219795	3.219073	3.209082	3.212134	3.121413	3.064304	3.064096	3.065483	3.108634	3.129256	3.135317	3.120896	3.112417	3.102359	3.090364	3.079746	3.059015	3.058819	3.055568	3.052600	3.017691	3.008027	3.211474	3.255465	3.255253	3.166399
3.050981	2.990043	2.931301	2.888489	2.910480	2.910291	2.895588	2.881150	2.863967	2.868799	2.868615	2.906415	2.912561	2.896545	2.867136	2.866942	2.945881	2.961612	2.996539	3.007885	3.014010	3.135448	3.200099	3.182086	3.181378	3.014402	3.014210	3.023602	3.025416	3.027982	3.055553	3.063261	3.108671	3.113491	3.110072	3.112653	3.112455	3.103976	3.090402	3.084523	3.057015	3.055845	3.041541	3.013161	3.012958	3.017535	3.118375	3.118176	3.095877	3.090537
3.052271	2.993589	2.938607	2.935410	2.922551	2.922362	2.907659	2.907473	2.907286	2.868834	2.906648	2.912783	2.921624	2.905607	2.921473	2.967173	2.977015	3.010057	3.001089	3.016949	3.103330	3.087828	3.087629	2.997277	2.997083	3.003444	3.004759	3.007827	3.006055	3.025760	3.054008	3.063298	3.108708	3.108510	3.111310	3.112690	3.112492	3.104014	3.089512	3.087720	3.059061	3.006925	3.002099	3.011441	3.017762	3.017571	3.017378	3.088222	3.088023	3.090575
3.044887	3.021995	3.017047	3.007349	2.941024	2.924653	2.922198	2.932847	2.927642	2.906870	2.906682	2.915512	2.921659	2.937520	2.957911	2.977239	3.010282	3.008588	3.021694	3.014979	2.999475	2.999280	2.981688	2.957773	2.924370	2.937716	2.941544	3.006281	3.010180	3.025796	3.054045	3.063334	3.112133	3.118255	3.118043	3.105201	3.104250	3.104052	3.091306	3.064065	3.007153	2.999064	3.011671	3.021765	3.024824	3.024633	3.078983	3.088259	3.088060	3.087851
3.071486	3.071279	3.055238	3.028694	2.969174	2.961462	3.053693	3.048230	2.924418	2.906905	2.912484	2.915546	2.925140	2.937554	2.975216	3.031163	3.030968	3.030776	3.030083	3.021535	3.014810	3.014616	2.980068	2.953473	2.949020	2.937751	2.991329	3.012542	3.026026	3.025832	3.054081	3.063371	3.112170	3.118293	3.098163	3.060039	3.062102	3.061907	2.944426	2.942471	3.010201	3.031336	3.023249	3.023055	3.184087	3.183883	3.088493	3.088297	3.088098	3.090649
3.134909	3.071314	3.029922	2.987196	2.969208	3.061552	3.053320	3.039279	2.953051	2.911704	2.912519	2.916583	2.920567	2.981911	2.989496	3.031198	3.035517	3.087548	3.071762	3.071564	3.071356	3.028445	2.980103	2.975652	2.971197	2.991555	3.008759	3.008565	3.012387	3.017962	3.017758	3.053923	3.053727	3.002383	3.002178	3.022527	3.022334	2.944650	2.944461	2.944262	3.016259	3.031372	3.165421	3.182587	3.182369	3.102939	3.088530	3.082019	3.090855	3.104950
3.071558	3.045996	3.041289	3.011968	3.006512	2.983970	2.975745	2.975554	2.958351	2.958162	2.920985	2.920787	2.934642	2.989719	2.990283	3.057310	3.103075	3.119112	3.118915	3.088652	3.079667	3.041638	3.021267	3.004640	2.991793	2.991590	3.012055	3.011862	3.008410	3.008217	3.008012	3.005563	2.994707	3.002419	3.002214	3.002021	3.001829	2.944685	2.944496	2.944297	2.982018	3.016103	3.015912	3.055464	3.055254	3.079691	3.082253	3.082559	3.089888	3.101222
3.027438	3.027232	3.028039	3.010499	2.988209	2.985760	2.983802	2.982860	2.978406	2.978216	2.978024	2.931601	2.937433	2.943012	3.014765	3.103309	3.302529	3.299560	3.299349	3.169386	3.088480	3.072485	3.081416	3.075702	3.064586	3.064376	3.012091	3.011898	3.008446	3.008253	3.006793	2.964499	2.961550	3.002455	3.002250	3.002057	3.001866	3.001675	2.944531	2.982245	2.982054	2.975547	2.968835	2.973382	3.022854	3.024166	3.047555	3.047864	3.075718	3.096240
3.027474	3.027267	3.012230	2.991441	2.989748	2.996474	3.096062	3.097117	3.161850	3.150867	3.034986	2.982303	2.943233	2.954829	3.098038	3.177394	3.193769	3.299600	3.169626	3.169423	3.169207	3.189034	3.187809	3.187605	3.075541	3.067422	3.013458	3.013515	3.013324	3.008289	3.008084	3.007893	3.007699	3.125775	3.152426	3.152221	3.014544	3.014352	3.014158	2.980776	2.930036	2.929850	2.968871	2.964666	2.964463	3.024203	3.047591	3.053671	3.055233	3.082070
3.057245	3.053869	3.043650	3.039949	3.172838	3.172633	3.207153	3.206946	3.201837	3.169958	3.052571	2.994120	2.993931	3.095762	3.095567	3.172918	3.175723	3.185017	3.167407	3.169460	3.169245	3.199102	3.194367	3.191656	3.189945	3.094540	3.094343	3.094144	3.093947	3.019436	3.022742	3.023304	3.103727	3.144625	3.152466	3.152261	3.152058	3.093392	3.014194	2.930258	2.930070	2.929885	2.929700	2.924496	2.968012	3.027251	3.053900	3.053708	3.055269	3.079346
3.077883	3.073164	3.067454	3.090687	3.172877	3.194851	3.219976	3.219769	3.200554	3.071910	3.060628	3.062676	3.094149	3.093951	3.163674	3.172956	3.172752	3.182046	3.164436	3.167994	3.169282	3.192811	3.198937	3.194202	3.273915	3.230984	3.148442	3.146659	3.115049	3.065835	3.056622	3.103964	3.144863	3.144663	3.132409	3.125434	3.118913	3.093431	2.976311	2.976108	2.933265	2.929920	2.946040	2.945853	3.033252	3.118329	3.127055	3.142159	3.099509	3.103061
3.069148	3.068939	3.067489	3.090723	3.103202	3.172710	3.172491	3.172289	3.175843	3.175641	3.176940	3.216309	3.220615	3.220407	3.172709	3.172993	3.172789	3.172588	3.164474	3.168031	3.169319	3.205134	3.210992	3.330073	3.320580	3.253167	3.156755	3.157980	3.115086	3.119149	3.215861	3.207883	3.166325	3.156640	3.144486	3.132245	3.118952	3.106110	3.093269	2.976144	2.943984	2.953757	2.953572	3.057327	3.133619	3.152562	3.152358	3.143953	3.131727	3.126380
3.069183	3.068974	3.067525	3.103436	3.103239	3.110961	3.143021	3.176086	3.197937	3.240886	3.236917	3.220859	3.220654	3.220446	3.218658	3.218436	3.172827	3.172626	3.172424	3.165812	3.176125	3.205171	3.304642	3.292147	3.260201	3.259977	3.258535	3.160274	3.160075	3.341036	3.319979	3.207922	3.166615	3.156929	3.154304	3.154102	3.133664	3.125562	3.113472	3.100618	3.067721	3.067527	3.157401	3.157200	3.170863	3.176979	3.175977	3.149259	3.149057	3.197456
3.048171	3.059237	3.064052	3.065442	3.103276	3.118766	3.134395	3.180134	3.241131	3.240925	3.240716	3.224658	3.224453	3.224244	3.220280	3.218475	3.218267	3.183743	3.172462	3.164346	3.172151	3.288300	3.292397	3.288928	3.260242	3.258781	3.258574	3.258364	3.258157	3.321197	3.318711	3.196087	3.162684	3.157316	3.157101	3.160736	3.160536	3.160336	3.160134	3.199417	3.192189	3.191986	3.204826	3.225153	3.224933	3.222722	3.189355	3.166341	3.164884	3.243276
3.048464	3.051261	3.054322	3.063894	3.065284	3.118803	3.134431	3.180172	3.237161	3.240964	3.218583	3.218362	3.229754	3.230799	3.227587	3.220097	3.220390	3.218603	3.172500	3.164885	3.164668	3.175541	3.276599	3.258987	3.244462	3.248751	3.266637	3.266427	3.328473	3.328258	3.328029	3.270434	3.195920	3.162522	3.170580	3.160773	3.160573	3.160374	3.199675	3.198704	3.192228	3.192025	3.204865	3.225193	3.236027	3.235823	3.222554	3.185681	3.243540	3.246828
3.048500	3.048290	3.054358	3.063008	3.079581	3.117085	3.134468	3.180210	3.203766	3.214819	3.185363	3.184515	3.234987	3.230838	3.235542	3.322470	3.234676	3.220224	3.202610	3.164672	3.164706	3.175579	3.175378	3.175177	3.181793	3.181577	3.274698	3.356730	3.372216	3.370995	3.368505	3.316324	3.233901	3.204031	3.170618	3.208227	3.208024	3.199919	3.188680	3.188460	3.192267	3.124134	3.131711	3.225231	3.236066	3.235862	3.235654	3.318710	3.311826	3.246868
3.067557	3.073609	3.087943	3.089333	3.133168	3.132966	3.139088	3.202257	3.203804	3.187189	3.194171	3.201971	3.235024	3.238793	3.323994	3.321007	3.224227	3.204435	3.164662	3.164710	3.164493	3.175617	3.175416	3.177722	3.196068	3.274943	3.322188	3.321975	3.371255	3.368780	3.368547	3.322634	3.233940	3.233736	3.230351	3.201997	3.201794	3.188925	3.188719	3.118976	3.122789	3.126428	3.135259	3.138395	3.236105	3.270645	3.292999	3.330641	3.330427	3.316403
3.093397	3.093186	3.097743	3.140919	3.139468	3.145605	3.202499	3.202295	3.205847	3.218172	3.197466	3.202008	3.235062	3.337779	3.326040	3.236729	3.224266	3.208232	3.168459	3.164747	3.202511	3.175404	3.175453	3.175253	3.177556	3.195887	3.225741	3.216510	3.310273	3.353008	3.325895	3.322674	3.314688	3.244298	3.217004	3.191506	3.139898	3.109946	3.109747	3.125283	3.125083	3.135493	3.135296	3.154455	3.247430	3.283726	3.299309	3.340714	3.346816	3.514961
3.272556	3.224778	3.224570	3.141958	3.153785	3.159922	3.223082	3.248558	3.221420	3.221467	3.221261	3.234551	3.344368	3.337820	3.289664	3.270015	3.267800	3.266840	3.208068	3.204353	3.262766	3.200839	3.163712	3.172283	3.175087	3.177125	3.202518	3.214042	3.213839	3.257913	3.322927	3.306420	3.265098	3.244338	3.191752	3.139384	3.105165	3.109983	3.122822	3.122609	3.133394	3.135530	3.162215	3.218305	3.272796	3.323132	3.354506	3.408432	3.529797	3.525038
3.225039	3.224816	3.224609	3.224404	3.160160	3.223341	3.256318	3.256113	3.258410	3.258205	3.383126	3.377881	3.377665	3.344194	3.289703	3.287722	3.267840	3.266880	3.263164	3.261449	3.240649	3.173976	3.129798	3.129601	3.161559	3.161343	3.176962	3.192576	3.218915	3.219076	3.231407	3.186927	3.127586	3.068893	3.025806	3.025613	3.097572	3.110415	3.111721	3.124150	3.167790	3.186146	3.217544	3.256254	3.429305	3.441626	3.432379	3.432161	3.491944	3.484772
3.223493	3.186812	3.224647	3.226446	3.236262	3.247829	3.247607	3.268426	3.267953	3.383385	3.383167	3.446025	3.403045	3.377489	3.297009	3.287761	3.285294	3.263411	3.261701	3.240913	3.174217	3.131285	3.131088	3.164306	3.163602	3.161380	3.177000	3.219158	3.196396	3.195937	3.175157	3.068374	3.038059	3.026801	3.026593	3.036679	3.085335	3.124491	3.124293	3.204671	3.289768	3.294575	3.341034	3.340820	3.421824	3.429130	3.432420	3.413253	3.393474	3.429554
3.071345	3.117104	3.180724	3.229991	3.238555	3.247866	3.258666	3.289060	3.475791	3.465799	3.451319	3.446068	3.403087	3.301517	3.301308	3.287801	3.286336	3.267711	3.233168	3.190223	3.175759	3.174052	3.189861	3.189660	3.164141	3.163924	3.225419	3.222706	3.209219	3.196228	3.175446	3.038289	3.038095	3.026837	3.036907	3.083559	3.098267	3.124026	3.188623	3.290019	3.289808	3.330680	3.332049	3.331834	3.320095	3.329665	3.332963	3.391186	3.374567	3.379070
3.117354	3.117139	3.180761	3.207841	3.218323	3.228888	3.256699	3.323040	3.448900	3.456594	3.451361	3.447363	3.403128	3.301556	3.301348	3.289845	3.272218	3.242933	3.203154	3.202949	3.202729	3.221514	3.221312	3.271099	3.244744	3.244520	3.235545	3.233756	3.228807	3.217572	3.119300	3.038325	3.038131	3.037940	3.082789	3.096241	3.101465	3.176079	3.190099	3.189880	3.248141	3.256460	3.256255	3.257550	3.296741	3.306815	3.333003	3.394385	3.394168	3.393934
3.397996	3.326423	3.297676	3.211049	3.212599	3.228925	3.234464	3.320824	3.320612	3.456637	3.451404	3.446153	3.382377	3.290323	3.274278	3.272467	3.272257	3.273052	3.285623	3.286085	3.288866	3.283644	3.363129	3.363668	3.298579	3.298350	3.296890	3.241313	3.244133	3.193281	3.190305	3.186847	3.202883	3.082535	3.083828	3.111972	3.176316	3.195083	3.190138	3.189918	3.189713	3.255245	3.257798	3.283664	3.307059	3.343785	3.602597	3.409695	3.404740	3.393975
3.529626	3.432675	3.326248	3.208832	3.202126	3.202923	3.234501	3.320863	3.427146	3.437675	3.451447	3.446446	3.320853	3.274525	3.261649	3.272507	3.272296	3.285868	3.287917	3.290713	3.290486	3.472284	3.462040	3.371621	3.363492	3.298390	3.298182	3.248384	3.224455	3.213975	3.207739	3.416280	3.342355	3.233046	3.216686	3.271561	3.297978	3.298829	3.296362	3.286357	3.293415	3.258042	3.274885	3.305819	3.387663	3.390961	3.390995	3.404998	3.404781	3.424242
3.529672	3.385160	3.265469	3.208620	3.202164	3.221994	3.321109	3.426905	3.445698	3.445481	3.461257	3.461016	3.322395	3.319176	3.274357	3.272546	3.284861	3.288162	3.287956	3.404726	3.458305	3.458081	3.447840	3.417554	3.371445	3.342273	3.326036	3.325825	3.308327	3.297842	3.332407	3.342610	3.346906	3.346696	3.362274	3.362058	3.358337	3.416359	3.362881	3.362647	3.373460	3.376256	3.436084	3.438871	3.380182	3.387491	3.390785	3.405038	3.424521	3.424284
3.385441	3.264718	3.238560	3.222431	3.225240	3.250060	3.328911	3.426945	3.445739	3.445522	3.482589	3.475084	3.589135	3.575626	3.506208	3.482208	3.285902	3.288201	3.380679	3.469111	3.458347	3.458124	3.426252	3.416013	3.382511	3.373785	3.368948	3.368734	3.368523	3.354025	3.350630	3.347161	3.438663	3.438446	3.364320	3.374129	3.404569	3.402098	3.401879	3.373717	3.540533	3.540307	3.437379	3.402727	3.377214	3.380010	3.405041	3.436416	3.430581	3.424326
3.264985	3.238807	3.222669	3.225477	3.234793	3.258361	3.343474	3.449775	3.468570	3.505719	3.627480	3.608444	3.656721	3.597713	3.532553	3.508553	3.507826	3.381682	3.390969	3.469905	3.468911	3.369531	3.360550	3.381767	3.382551	3.355418	3.355207	3.368773	3.368563	3.367596	3.353833	3.438928	3.438706	3.440493	3.379647	3.379432	3.416640	3.409658	3.409440	3.449139	3.540577	3.540351	3.404240	3.378742	3.378509	3.397778	3.400569	3.397599	3.427464	3.424368
3.285974	3.274650	3.274443	3.286759	3.286556	3.343740	3.514664	3.524292	3.568433	3.614156	3.615001	3.657000	3.656767	3.642105	3.527844	3.508595	3.508369	3.505392	3.392763	3.398809	3.390558	3.374309	3.377261	3.378801	3.354689	3.341797	3.341588	3.368813	3.368602	3.367636	3.365900	3.448554	3.442006	3.431558	3.431322	3.423161	3.451981	3.439735	3.449422	3.457084	3.472665	3.472445	3.378999	3.378783	3.392768	3.397819	3.397852	3.380265	3.395919	3.428672
3.302285	3.302059	3.346240	3.483943	3.513590	3.511445	3.532138	3.568704	3.568475	3.562992	3.586671	3.646778	3.646545	3.525356	3.507881	3.507635	3.505657	3.505435	3.396811	3.396595	3.391349	3.439247	3.439028	3.377089	3.351723	3.341336	3.341627	3.356947	3.356738	3.367676	3.460841	3.457867	3.451320	3.416313	3.431362	3.451697	3.442961	3.453811	3.469397	3.487216	3.488246	3.472489	3.472269	3.610990	3.485346	3.397860	3.380517	3.380306	3.380091	3.432223
3.429170	3.428933	3.428715	3.483984	3.483515	3.513407	3.514747	3.521788	3.521563	3.533923	3.550536	3.540521	3.485105	3.486383	3.505169	3.504923	3.504697	3.429474	3.396600	3.396384	3.450281	3.441042	3.439071	3.354973	3.351763	3.341877	3.357199	3.356986	3.356777	3.521156	3.516650	3.494286	3.451361	3.421099	3.436146	3.435927	3.462798	3.489457	3.535076	3.534832	3.518316	3.646484	3.634973	3.634737	3.485389	3.387791	3.387576	3.380347	3.432503	3.432264
3.429209	3.428972	3.428754	3.428540	3.483556	3.513448	3.513204	3.514568	3.514343	3.533966	3.529983	3.485286	3.483563	3.484923	3.490957	3.490712	3.429229	3.429515	3.429300	3.450565	3.441306	3.441084	3.439113	3.355014	3.342149	3.382247	3.357239	3.357025	3.522929	3.522703	3.516694	3.516472	3.451403	3.432916	3.436186	3.447243	3.462839	3.535344	3.663158	3.662902	3.649519	3.635253	3.633516	3.483171	3.227900	3.360974	3.387616	3.467964	3.467742	3.469506
3.450026	3.445783	3.428793	3.482312	3.512212	3.513490	3.513245	3.513025	3.514385	3.494384	3.483068	3.483825	3.483605	3.484883	3.480413	3.480169	3.495722	3.483394	3.486341	3.470089	3.441348	3.441126	3.376012	3.359813	3.395178	3.394945	3.404229	3.523195	3.522973	3.522746	3.516737	3.516515	3.463220	3.436464	3.447501	3.448786	3.463380	3.663439	3.663203	3.641898	3.627629	3.554777	3.424970	3.290438	3.307503	3.367333	3.477702	3.478987	3.478765	3.469047
3.450064	3.434557	3.487328	3.512475	3.512254	3.513531	3.513286	3.513066	3.512841	3.503114	3.484112	3.483867	3.488655	3.502704	3.501990	3.499242	3.502186	3.576304	3.564398	3.497242	3.469887	3.441169	3.384068	3.419171	3.418955	3.418720	3.535603	3.522737	3.522515	3.522789	3.528304	3.500363	3.470276	3.477826	3.449044	3.464638	3.663714	3.702124	3.646962	3.633174	3.558807	3.426731	3.353899	3.363074	3.368083	3.481224	3.506278	3.505808	3.504080	3.503835
3.612440	3.612186	3.544697	3.515687	3.515466	3.516743	3.513328	3.526626	3.535414	3.528686	3.502931	3.493674	3.528316	3.548621	3.516548	3.515303	3.592497	3.576347	3.564442	3.527367	3.526618	3.485233	3.425553	3.427594	3.506040	3.599165	3.537784	3.522779	3.522558	3.526339	3.500624	3.506918	3.477833	3.483629	3.480711	3.735145	3.714683	3.710690	3.647007	3.582637	3.560354	3.430532	3.442344	3.453324	3.453085	3.497109	3.506321	3.591229	3.590998	3.497111
3.618740	3.551974	3.551747	3.544516	3.515508	3.516785	3.545160	3.562714	3.562491	3.545749	3.568115	3.669266	3.672290	3.672055	3.671824	3.605040	3.602305	3.570381	3.533898	3.526910	3.526662	3.485275	3.489813	3.493942	3.547701	3.550708	3.537826	3.503517	3.501293	3.501070	3.500917	3.504719	3.509506	3.515300	3.741195	3.736695	3.715982	3.662321	3.640324	3.611614	3.611382	3.598510	3.532602	3.454945	3.454706	3.487628	3.591250	3.591023	3.587284	3.430665
3.595162	3.582224	3.559798	3.556322	3.529149	3.552703	3.575737	3.579273	3.775564	3.868238	3.863985	3.790402	3.696098	3.672099	3.671868	3.667355	3.602348	3.570424	3.567195	3.564881	3.526705	3.490075	3.489856	3.497149	3.547744	3.550751	3.550528	3.504060	3.503841	3.518144	3.514735	3.514516	3.625011	3.728852	3.737607	3.737368	3.713415	3.698402	3.653898	3.653641	3.643887	3.615207	3.567413	3.532420	3.497410	3.536692	3.593299	3.593073	3.592842	3.592589
3.611721	3.601955	3.599306	3.611346	3.611123	3.625162	3.708423	3.795367	3.877287	3.876795	3.876548	3.839834	3.791962	3.700161	3.695673	3.765770	3.790117	3.763700	3.698509	3.668185	3.544526	3.501635	3.497410	3.498944	3.501976	3.550793	3.550571	3.550344	3.550122	3.556156	3.564673	3.634053	3.663874	3.728956	3.728695	3.723713	3.730244	3.730012	3.706477	3.661954	3.653452	3.646708	3.618031	3.617799	3.546437	3.536735	3.536510	3.602139	3.596395	3.596142
3.621022	3.620770	3.624295	3.624071	3.728480	3.950179	3.949903	3.939645	3.980349	3.877090	3.876843	3.870234	3.853972	3.809191	3.798187	3.793663	3.790914	3.767752	3.732337	3.680499	3.544568	3.544342	3.507710	3.506498	3.506766	3.554001	3.564856	3.564628	3.554912	3.569710	3.569462	3.642112	3.663420	3.672461	3.737772	3.737535	3.730289	3.798045	3.796800	3.721292	3.661763	3.653267	3.651034	3.646290	3.617589	3.546258	3.546032	3.602183	3.596440	3.596187
3.667376	3.667122	3.799915	3.896399	3.950477	3.967664	3.967386	3.990914	3.985402	3.980146	3.876889	3.876618	3.855099	3.875776	3.801821	3.797965	3.733942	3.729451	3.729216	3.671970	3.592544	3.592315	3.591089	3.589113	3.699423	3.694904	3.572051	3.564672	3.572883	3.577266	3.589288	3.617868	3.682497	3.744680	3.971882	3.917859	3.899530	3.798090	3.796846	3.796079	3.786066	3.769796	3.736850	3.689005	3.688744	3.617406	3.578754	3.578530	3.600417	3.594651
3.790669	3.833228	3.929718	3.968536	4.078192	4.069171	3.995966	3.992463	3.985450	3.980195	3.910213	3.855388	3.849138	3.848891	3.809044	3.619435	3.658384	3.658155	3.658427	3.658195	3.657938	3.646188	3.698204	3.707469	3.707231	3.699206	3.577603	3.563132	3.572925	3.585219	3.603500	3.682769	3.753721	3.921203	3.957697	3.910893	3.899578	3.816109	3.796391	3.796124	3.786113	3.769843	3.764845	3.741205	3.688790	3.634331	3.594597	3.578573	3.502516	3.502271
3.839876	3.930008	4.140666	4.158522	4.246304	4.237271	4.064429	3.991259	3.985498	3.910509	3.886734	3.882704	3.849185	3.772890	3.631495	3.632493	3.673446	3.673218	3.672990	3.672758	3.767757	3.767517	3.742996	3.742761	3.748279	3.708266	3.577646	3.576416	3.577193	3.585261	3.603542	3.671939	3.775964	3.888034	3.906449	3.899871	3.816394	3.815654	3.796438	3.791662	3.791419	3.784116	3.780871	3.760642	3.690840	3.636881	3.581346	3.509796	3.509573	3.542501
4.071484	4.140979	4.166088	4.256883	4.236347	4.232820	4.042284	3.991306	3.912551	3.887031	3.883028	3.882752	3.773176	3.772769	3.795060	3.806460	3.806218	3.805980	3.777487	3.787842	3.787578	3.836333	3.847251	3.784270	3.754915	3.748059	3.727042	3.724048	3.576235	3.585303	3.596822	3.637745	3.703955	3.761250	3.789455	3.840402	3.839660	3.815701	3.791975	3.791708	3.793469	3.805455	3.785178	3.784934	3.700907	3.596380	3.591410	3.585676	3.691297	3.695295
4.071530	4.141027	4.185841	4.236669	4.234649	4.044120	3.898236	3.897994	3.921355	3.996355	3.886829	3.886553	3.825345	3.825100	3.836874	3.836603	3.806262	3.806025	3.802871	3.802629	3.906296	3.906047	3.847297	3.777982	3.777742	3.750439	3.730675	3.726848	3.625335	3.587317	3.617432	3.637787	3.697671	3.703770	3.789501	3.844692	3.842870	3.811239	3.750911	3.750647	3.751989	3.791275	3.805264	3.751282	3.702026	3.616463	3.611225	3.717824	3.793421	3.703107
4.071577	4.128818	4.210031	4.209764	4.044593	3.900055	3.899782	3.932660	4.020175	4.019925	3.985387	3.970589	3.969588	3.833068	3.824906	3.809718	3.806307	3.802902	3.802666	3.900612	3.900336	3.899835	3.779263	3.777445	3.777787	3.750485	3.732224	3.728898	3.627383	3.632758	3.622230	3.690630	3.701470	3.794571	3.860723	3.844739	3.844499	3.811286	3.810792	3.752023	3.752034	3.765325	3.767847	3.760595	3.755572	3.750830	3.730030	3.721030	3.720792	3.703152
4.189951	4.188150	4.187880	4.008753	3.986304	3.986050	4.158324	4.161565	4.161298	4.077622	4.058924	3.984901	3.969637	3.825192	3.798018	3.797750	3.804768	3.804531	3.804295	3.900659	3.900132	3.817544	3.787486	3.787252	3.777831	3.813847	3.795582	3.730447	3.633034	3.632802	3.657082	3.690172	3.793271	3.804096	3.854022	3.853776	3.840038	3.834803	3.810838	3.752068	3.757698	3.765229	3.767892	3.883927	3.874385	3.844115	3.730075	3.721076	3.703459	3.704239
4.190002	4.189703	4.009050	4.008800	3.986351	4.135140	4.155372	4.155110	4.122818	4.079762	4.045964	3.971188	3.820396	3.818901	3.818662	3.830403	3.830159	3.829920	3.900956	3.900706	3.884344	3.817589	3.777768	3.776533	3.766612	3.804337	3.764529	3.655083	3.641589	3.717315	3.699847	3.699618	3.789560	3.838523	3.854069	3.849816	3.835091	3.811129	3.720753	3.720491	3.731336	3.757510	3.787797	3.872454	3.872178	3.841908	3.736442	3.729888	3.729651	3.731142
4.190054	4.007351	4.007096	3.989402	3.989153	3.989900	4.133895	4.104115	4.080074	4.046278	3.854236	3.780559	3.840960	3.840716	3.840477	3.854471	3.840714	3.906252	3.901003	3.884916	3.857719	3.857222	3.816396	3.771152	3.766657	3.764808	3.764574	3.764334	3.762517	3.759113	3.735112	3.789847	3.841815	3.841575	3.838298	3.838053	3.833556	3.793095	3.741354	3.734765	3.734528	3.734296	3.764302	3.776082	3.775815	3.739230	3.736487	3.737834	3.737597	3.745232
3.936885	3.906471	3.988696	3.988448	3.988200	3.974438	4.011045	4.016552	4.004030	3.864287	3.864791	3.868019	3.874284	3.915236	3.929255	3.928978	3.915216	3.911804	3.908057	3.865045	3.864772	3.857519	3.857278	3.816204	3.776464	3.766436	3.766202	3.789703	3.764145	3.759158	3.758892	3.813627	3.822876	3.827384	3.847859	3.842606	3.837860	3.833363	3.799909	3.741136	3.740897	3.726641	3.726409	3.738191	3.699994	3.736771	3.725340	3.725106	3.720109	3.719845
3.854549	3.854277	3.886760	3.968985	3.968737	3.968483	3.968199	3.972453	3.912622	3.912379	4.002645	3.996606	4.007449	3.929544	3.929301	3.929024	3.922017	3.915019	3.872008	3.871762	3.871489	3.879161	3.873414	3.868168	4.017155	3.935869	3.919791	3.789749	3.781003	3.753696	3.758937	3.819180	3.828430	3.855187	3.850409	3.847660	3.842413	3.935720	3.833165	3.765952	3.739569	3.726687	3.732151	3.700299	3.697533	3.703258	3.704599	3.716387	3.663273	3.606135
3.774455	3.742642	3.849325	3.886563	3.886321	3.878145	3.887125	3.919671	3.992009	4.029806	4.026297	4.117937	4.115427	4.021501	3.957869	4.100184	3.992191	3.921820	3.873638	3.871808	3.879453	3.879206	3.961058	4.025223	4.017206	3.948582	3.918088	3.868011	3.781049	3.750738	3.723408	3.758749	3.828476	3.850728	3.850455	3.850210	3.981910	3.976652	3.921246	3.817667	3.758918	3.719157	3.714182	3.687072	3.703538	3.703305	3.703065	3.596395	3.606433	3.566503
3.742950	3.742686	3.830336	3.869243	3.882190	3.887445	3.919958	4.044630	4.044372	4.053632	4.077150	4.119738	4.117729	4.023300	4.100528	4.100235	4.033431	3.969813	3.996429	3.996179	3.958117	4.135236	4.205391	4.117615	4.019258	4.005455	3.943127	3.868058	3.751023	3.720713	3.720700	3.727728	3.785793	3.831789	3.850501	3.984712	3.980207	3.976702	3.957669	3.904686	3.754221	3.714459	3.714228	3.713239	3.703585	3.703351	3.671504	3.605204	3.614336	3.566544
3.742994	3.754482	3.834632	3.836481	3.882236	3.929796	4.044930	4.044678	4.053933	4.053680	4.077199	4.075408	4.115528	4.100834	4.086316	4.086024	4.000208	4.006387	4.012897	4.012647	4.167829	4.153552	4.138195	4.117667	4.101386	4.092581	3.975588	3.836447	3.721246	3.721009	3.728003	3.781573	3.794098	3.836171	3.850548	3.949960	3.980256	3.980006	3.966232	3.909994	3.759525	3.719763	3.719532	3.733836	3.719735	3.703398	3.680816	3.617890	3.617539	3.622389
3.916610	3.916331	3.836263	3.882522	4.000971	4.002466	4.038975	4.038723	4.038466	4.038214	4.045967	4.092481	4.092225	4.078367	4.078111	3.997008	3.970152	3.969906	4.082225	4.161168	4.149115	4.148850	4.132240	4.101704	4.101439	3.982646	3.914323	3.839248	3.836255	3.829679	3.841653	3.844916	3.836454	3.838470	3.838197	3.842700	3.954768	3.980056	3.966282	3.916131	3.852707	3.737083	3.736852	3.733568	3.725039	3.719548	3.717730	3.696830	3.710367	3.714362
4.010262	3.968728	3.977725	4.001269	4.002770	4.031060	4.030771	4.027673	4.027416	4.036762	4.086573	4.074022	4.073765	4.078417	4.024282	3.938428	3.929422	3.960697	3.984468	3.992221	4.061632	4.124631	4.114526	4.114267	3.987487	3.919121	3.914371	3.907364	3.855297	3.855049	3.838947	3.821227	3.721812	3.729342	3.748065	3.842746	3.954817	3.959954	3.931538	3.896464	3.762659	3.741384	3.755382	3.752641	3.742110	3.741879	3.765678	3.765447	3.790650	3.778613
4.016311	4.014514	4.014905	4.040034	4.057229	4.041111	4.039072	4.027721	4.038562	4.107496	4.094976	4.074073	4.073817	4.064960	3.925249	3.925968	3.925718	3.832581	3.848270	3.917478	4.023324	4.105417	4.106660	4.039892	3.979295	3.961917	3.952411	3.932388	3.889400	3.840082	3.596175	3.602961	3.648139	3.694729	3.748108	3.880759	3.951862	3.945608	3.859949	3.796416	3.767711	3.766727	3.960968	3.972480	3.825446	3.825211	3.961664	3.961419	3.950150	3.950897
4.022861	4.030323	4.040334	4.057531	4.057278	4.041159	4.039120	4.038869	4.038610	4.107547	4.096779	4.074124	3.995533	3.984182	3.926047	3.926016	3.929517	3.929272	3.908517	4.014404	4.023786	4.023528	4.050200	4.049947	4.022098	3.970551	3.958793	3.944699	3.889450	3.677102	3.611205	3.621993	3.648431	3.659962	3.878049	3.952157	3.951911	3.951664	3.876766	3.876491	3.876246	4.043710	4.044459	3.993057	3.992774	4.036193	4.032432	4.130577	4.119295	4.083682
4.103644	4.082725	4.063082	4.062829	4.057326	4.057067	4.056777	4.038917	4.025406	4.086987	4.086725	3.995078	3.994828	3.935843	3.952605	3.952325	3.972674	3.958171	4.028968	4.028710	4.028421	4.053505	4.053252	4.049997	4.122825	4.073518	3.964848	3.946000	3.902261	3.689908	3.701907	3.666470	3.670988	3.726469	3.952458	3.952205	3.962721	3.962475	4.013097	4.015814	4.048768	4.080416	4.080163	4.216741	4.216439	4.183846	4.176318	4.149235	4.119348	4.037908
4.132254	4.108899	4.088512	4.088258	4.157794	4.101524	4.077278	4.045822	4.045062	4.028955	4.004916	4.004629	4.004380	4.017879	3.952652	3.969803	3.972720	4.142014	4.141503	4.128563	4.054816	4.054557	4.053302	4.127646	4.125880	4.065992	3.970401	3.958309	3.957311	3.844672	3.754996	3.769014	3.739503	4.065241	4.072957	4.056876	4.056624	4.072389	4.064222	4.067096	4.150655	4.150397	4.150140	4.216793	4.216491	4.193198	4.166357	4.122419	4.001089	3.928921
4.199685	4.199882	4.199612	4.188244	4.181146	4.144328	4.090529	4.045871	3.994871	3.994122	4.004965	4.004678	4.004428	4.015426	3.970132	3.973018	4.156581	4.142066	4.141805	4.139120	4.054865	4.061859	4.080442	4.080187	4.072090	4.011126	4.009375	3.983955	3.977376	3.938166	3.938639	4.063427	4.094821	4.076302	4.076010	4.085760	4.080599	4.080348	4.080089	4.177857	4.177590	4.150448	4.094848	4.146923	4.193514	4.182487	4.122730	4.046604	4.001139	3.912353
4.308341	4.290608	4.201250	4.179546	4.163949	4.150990	4.046173	3.970037	3.923799	3.994671	4.005014	4.004725	4.004727	4.006972	4.012975	4.047549	4.047291	4.075562	4.076809	4.075550	4.138872	4.092004	4.087497	4.063735	4.060973	4.060680	4.012926	3.985755	4.009697	4.009444	4.063726	4.144193	4.151842	4.143328	4.086068	4.142862	4.142611	4.178475	4.325975	4.325161	4.168882	4.089553	4.089300	4.094167	4.128654	4.120887	4.047908	4.047656	4.014207	3.912902
4.308394	4.285663	4.192553	4.164264	4.151311	3.962293	3.854318	3.863831	3.865173	3.901406	3.996964	4.007774	4.007276	4.141751	4.147743	4.047597	4.079099	4.085187	4.083111	4.147225	4.171939	4.138658	4.087547	4.068287	4.063775	4.063481	4.015727	4.010240	4.009995	4.009491	4.132991	4.140647	4.143636	4.113657	4.131142	4.130883	4.221713	4.321054	4.320776	4.186990	4.156671	4.156411	4.094481	4.094219	4.093923	4.093668	4.055468	3.928764	3.925747	3.979827
4.252706	4.192875	4.164579	4.035816	3.947847	3.833390	3.854362	3.863875	3.863632	3.864981	4.004262	4.017914	4.142319	4.145803	4.154296	4.079402	4.079146	4.099496	4.186390	4.237997	4.239941	4.210324	4.201808	4.198544	4.068077	4.067783	4.043791	4.029457	4.022707	4.155501	4.237512	4.237247	4.141185	4.113706	4.133678	4.222023	4.217027	4.206753	4.125806	4.133265	4.156723	4.094787	4.088206	4.085510	4.090470	4.093719	3.959089	3.928812	3.916534	3.982630
4.185297	4.154403	3.924079	3.919586	3.905064	3.850682	3.863406	3.863919	3.863676	4.004565	4.036021	4.032231	4.146121	4.151355	4.077738	4.085451	4.105795	4.186698	4.259326	4.259056	4.241744	4.284077	4.254465	4.201764	4.071629	4.064674	4.067760	4.067503	4.159821	4.172966	4.172665	4.173156	4.141236	4.102998	4.080686	4.208588	4.207072	4.029621	4.029364	4.036830	4.036572	4.036322	4.027313	4.079237	4.078941	3.963789	3.929101	3.928859	3.933353	3.995946
4.154761	4.043384	3.924127	3.923882	3.914426	3.859226	3.858951	3.858714	3.994861	3.987614	4.019071	4.029530	3.965446	3.970695	4.070785	4.105101	4.152386	4.221609	4.259378	4.259107	4.351110	4.350831	4.259019	4.154467	4.039672	4.072059	4.067808	4.160130	4.170033	4.173018	4.172966	4.138385	4.103302	4.073527	4.073982	4.080475	3.939406	3.937912	4.032424	4.036879	4.036622	4.030867	4.027363	4.027106	3.988868	3.953111	3.959118	3.958875	4.016436	4.016148
4.120814	4.045933	3.967903	3.942924	3.942680	3.944929	3.944646	3.958772	3.953021	3.962291	3.797133	3.796862	3.814885	3.981991	4.057832	4.138695	4.187223	4.218659	4.245927	4.242155	4.241848	4.241577	4.154776	4.030972	4.030717	4.039432	4.054350	4.046840	4.144753	4.147739	4.098617	4.098363	4.083840	4.074329	4.080787	3.935038	3.942706	3.942463	4.033967	4.033676	4.031167	4.027664	4.027413	4.023993	3.993421	4.001183	4.003431	4.023748	4.023493	4.086082
4.132860	4.055479	3.972710	3.967704	3.974456	3.974203	3.938445	3.938201	3.935452	3.895563	3.892317	3.815161	3.982289	4.056545	4.126041	4.168538	4.207720	4.221722	4.218709	4.218440	4.198381	4.145833	4.136070	4.014016	4.010259	4.009969	4.031890	4.046889	4.049891	4.049634	4.096666	4.088158	4.079142	4.078888	3.936336	3.936086	3.943755	4.034275	4.034017	4.031474	4.021726	4.021477	4.016393	4.016137	4.007371	4.007123	4.076863	4.079113	4.145243	4.122667
4.160776	4.130111	4.114077	4.113819	3.961259	3.942523	3.942239	3.941997	3.961241	3.972497	4.095932	4.095638	4.085388	4.278534	4.249734	4.200289	4.200021	4.202929	4.205668	4.211738	4.166320	4.145884	4.022065	4.013065	4.084750	4.084453	4.074697	4.050189	4.049940	4.049683	4.047641	4.024062	4.018304	4.022385	4.022095	3.977532	3.977287	4.038577	4.034067	4.024284	4.024027	4.021195	4.011457	4.012453	4.012164	4.070416	4.049136	4.048882	4.064534	4.064238
4.223985	4.206434	4.141104	4.113871	3.922196	3.941439	3.961779	3.989710	3.995708	4.165154	4.287854	4.287542	4.287275	4.277002	4.249787	4.200340	4.187392	4.190133	4.189873	4.188849	4.188547	4.166105	4.148846	4.163596	4.160828	4.084503	4.087501	4.050238	4.049988	4.049731	4.060945	4.060696	4.046355	4.046106	4.164667	4.158898	4.043129	4.042880	4.042623	4.052838	4.047093	4.088377	4.076791	4.021991	4.119740	4.058957	4.049188	4.048934	3.933962	3.934679
4.297044	4.267028	4.146153	3.938475	3.941732	3.962108	4.220594	4.245125	4.244855	4.296928	4.296654	4.296341	4.287328	4.279305	4.249840	4.187711	4.206441	4.208182	4.216673	4.216407	4.198103	4.251128	4.380188	4.339980	4.163381	4.075551	3.972360	3.993279	4.054038	4.061284	4.075498	4.075250	4.193449	4.185437	4.172472	4.164452	4.158690	4.042929	4.042672	4.052887	4.072659	4.076915	4.076668	4.144162	4.135604	4.119535	4.058748	4.055993	4.055733	3.947372
4.320582	4.302809	4.181933	4.176177	4.173420	4.201710	4.225198	4.224936	4.233411	4.242981	4.245960	4.296394	4.287380	4.279358	4.250556	4.206758	4.210491	4.221981	4.221723	4.319458	4.363951	4.380522	4.371994	4.339536	4.005036	3.915635	3.925146	3.990159	4.061589	4.068584	4.075545	4.075297	4.193501	4.189991	4.185184	4.164504	4.158742	4.042978	4.042722	4.052936	4.085450	4.076963	4.183506	4.177238	4.174186	4.147658	4.141139	4.128109	4.125341	4.013810
[truncated: 2,195 more rows]
[truncated: 1,310 more columns]
