# Supplementary material for: XYZ color data on the visual degradation of vegetables
Source: Data Brief. 2020 Jan 3;28:105079. doi: 10.1016/j.dib.2019.105079 (PMC7093819; doi:10.1016/j.dib.2019.105079)
Supplement: Multimedia component 3 [file mmc3.zip › spinach0h.csv]

�O�h���lX
41.38010	41.94973	42.95141	43.95997	43.97493	43.74555	42.05519	41.64644	41.41903	41.40837	41.90944	41.88938	41.20649	41.24912	41.82050	42.86786	42.93349	42.89672	43.52545	43.63994	43.89108	43.53054	43.65348	44.46358	44.35366	42.65564	41.57625	41.34889	41.34921	41.42552	41.41800	41.21587	40.08785	40.10802	42.26778	43.08039	43.11364	43.10553	42.02902	41.93788	41.92200	41.82378	41.82410	41.78104	41.81743	41.38329	40.65811	40.65842	43.04244	43.17800
41.95092	41.95124	42.90042	43.16445	43.21538	43.11913	42.05672	41.42024	41.40958	41.40991	41.90417	41.89090	41.20802	41.20834	42.17037	42.81768	42.86974	42.87006	43.52702	43.56105	43.64178	43.88460	44.38023	44.38057	44.35530	42.74714	42.60828	41.57818	41.43204	41.42714	41.41962	41.21327	40.08948	40.11802	42.32672	43.08204	43.10589	43.03874	42.59165	42.16848	41.92365	41.82542	41.78236	41.78268	41.47931	41.38128	41.36473	41.36506	43.17934	43.16294
41.92892	41.92924	41.92956	43.03479	43.09837	43.09870	42.92670	42.03296	41.78447	41.60420	41.52613	41.51287	41.20955	41.18844	41.31950	42.15917	42.76215	42.81310	42.90633	43.50783	43.54633	43.64371	44.18273	44.23690	43.09427	42.83813	42.83846	42.74942	42.58508	42.57235	41.42124	41.21489	41.21627	42.07589	42.74171	43.10721	43.10754	43.04039	43.04073	42.85514	42.16993	41.88589	41.78400	41.76910	41.73527	41.75546	41.75578	42.90765	42.97195	42.97229
41.85452	40.90868	41.50783	41.74163	43.03663	43.03331	42.91515	41.84009	41.60540	41.57385	41.54125	41.22433	40.70078	40.67967	40.66640	40.99662	42.18299	42.76404	42.84374	42.86184	42.94058	43.27415	43.32049	42.95390	42.75004	42.83976	42.84010	42.84043	42.79357	42.74321	42.43933	41.52441	42.00557	42.56669	42.86237	43.34085	43.40023	43.40057	43.40091	43.39288	42.88666	42.35750	41.97546	41.76610	41.76644	42.03251	42.03283	42.19715	42.70787	41.93259
40.79536	40.79568	40.86348	41.50968	41.52687	41.73537	41.77073	41.52645	41.52678	41.52189	41.23965	40.72916	40.71589	40.70263	40.37365	40.75451	41.62783	42.40936	42.48759	42.51667	42.06491	42.12588	42.16647	42.02763	42.16962	42.48184	42.84173	42.95692	42.94785	42.79553	42.31916	42.14605	42.12952	42.16780	42.81329	43.34038	43.45498	43.48146	43.48338	43.56385	43.50303	42.83951	42.78128	42.31187	42.31222	42.16101	41.96546	41.99599	41.77732	40.90448
40.79687	40.79719	40.88803	40.88837	41.25137	40.73319	40.71666	40.75200	41.22887	41.22922	40.61803	40.63403	40.64587	40.62458	40.62489	41.70067	41.63879	42.41090	42.41440	41.88527	41.77267	41.87442	41.91501	41.93104	42.17124	42.59333	42.94880	43.57013	43.57047	42.82853	42.22472	42.03009	42.13115	42.12938	42.05003	42.81528	43.34237	43.43972	43.44007	43.50434	43.91641	44.06017	43.76484	42.78326	42.31387	41.99450	41.97795	41.94281	41.32341	40.72054
40.75419	40.85994	40.86026	41.04170	40.86510	40.71209	40.52265	40.56375	40.68215	40.69818	40.69850	40.63609	40.64740	40.71047	42.69157	42.71859	42.54179	41.92410	41.87448	41.61496	40.82662	40.98589	41.88262	42.04651	42.46861	42.72622	42.84900	43.56235	43.56269	43.44174	42.82527	42.21727	42.13068	42.11271	42.10311	42.13721	42.53888	43.04958	43.27292	43.39095	43.81713	43.81749	43.76649	42.98227	42.38456	42.02059	41.96608	41.78337	41.33709	40.66673
40.86112	40.86144	40.83615	40.82551	40.80283	40.65556	40.65591	40.65407	40.69308	40.69971	40.70055	40.71029	40.76187	41.79714	42.71979	42.72015	42.72048	42.13733	41.91399	41.61651	40.82818	40.82850	41.77649	42.39912	42.61033	42.57984	42.61687	43.21047	43.34208	43.42559	43.18974	42.87797	42.15546	42.11434	42.10473	42.09254	42.18564	42.48123	43.08898	43.37062	43.35058	42.76463	42.89572	42.93738	42.68044	42.07350	41.82495	41.81687	41.37851	41.19746
40.92013	40.82499	40.79970	40.63955	40.65673	40.65707	40.65741	40.67343	40.69460	40.70124	40.70208	41.09982	41.48204	41.49925	42.34600	42.72694	42.68409	42.13889	42.09690	41.61807	40.82137	40.82170	40.83092	41.76431	42.51361	42.58143	42.59389	42.61881	43.07874	43.10211	42.81387	42.81893	42.38063	42.25865	42.22446	42.18694	42.48253	43.09026	43.37745	43.37779	42.57963	42.61443	42.76661	42.76695	42.66066	42.37465	42.07549	41.82697	41.81887	41.45368
41.02068	41.02101	40.65392	40.54430	40.51639	40.51673	40.49177	40.59903	40.59935	40.69228	40.70362	41.42101	41.48360	41.94235	42.35278	42.35315	42.22274	42.21785	41.62609	40.94910	39.65889	39.65920	39.95898	40.47465	40.65737	42.01785	42.02187	41.27496	41.35950	41.54315	41.54348	42.37772	42.38226	42.62724	42.75333	43.02795	43.50914	43.37872	43.37910	42.83109	42.67116	42.61816	42.61641	42.23149	42.10317	42.31039	42.35571	42.82836	42.91031	42.02636
41.12156	40.88048	40.86512	40.71367	40.55345	40.52660	40.50165	40.50354	40.50386	40.56328	40.70093	41.45863	41.49560	41.50275	41.94947	42.04241	41.63571	41.63604	41.49859	39.67526	39.51535	39.51566	39.68470	40.06290	40.29624	40.66557	41.12931	41.22329	41.14479	41.35497	41.54510	42.38353	42.81340	42.78915	43.04803	43.51043	43.56140	43.51112	43.38074	43.38108	43.38144	42.91930	42.61806	42.21796	42.21468	42.21502	42.32964	42.35774	42.83194	42.91811
40.97127	40.96115	40.92173	41.31850	41.23201	40.83262	40.59594	40.57096	40.56919	40.50575	40.62894	40.78962	41.18105	41.50430	41.88351	41.91109	41.91142	41.63762	41.60426	40.37321	39.72406	39.68985	39.85890	40.15027	40.14536	40.57168	41.19421	41.23222	41.26028	41.35658	42.40939	42.93698	43.02593	43.07339	43.48830	43.56269	43.56304	43.53932	43.38239	43.38273	43.23968	42.97223	42.44886	42.28288	42.21633	41.83743	41.83776	41.91226	42.38225	42.90880
41.01256	40.96268	41.31966	42.20562	42.79777	42.73327	41.63998	41.01617	40.57280	40.57109	40.55762	40.66636	41.38081	41.91491	41.96913	41.99932	42.17448	42.55017	42.47900	41.58944	40.37514	39.89466	40.15359	40.55709	40.60381	40.68510	41.23348	41.29952	41.42480	41.87648	42.42514	42.93913	43.02757	43.29906	43.46885	43.47622	43.46767	43.38366	43.38404	43.24097	43.03886	42.97388	42.49446	42.31697	42.22617	41.85530	41.88023	41.92701	42.45875	42.89782
42.65873	42.56910	42.56945	42.86087	43.36861	43.30411	42.66036	41.92535	41.40091	41.12619	41.12653	41.34327	41.88001	41.91647	41.91681	42.06479	42.07779	42.43661	42.40210	42.44064	41.59270	41.59304	41.61694	40.65569	40.71200	41.04610	41.29107	41.37125	41.84820	42.46015	43.02569	42.98943	43.06919	43.32059	43.30105	43.47089	43.45712	43.40257	43.25954	43.04015	43.04052	42.97763	42.66583	42.50588	42.29115	41.92028	41.92062	42.67919	42.95148	42.89951
43.27351	42.94014	42.87039	42.86240	42.77015	42.66150	41.92810	41.92844	41.92564	41.82061	41.35232	41.35266	41.38391	41.41723	41.76761	42.06321	42.06669	42.16826	42.40367	42.41919	42.42115	41.88141	41.61853	40.71326	40.77744	41.05190	41.29269	41.34828	41.84982	43.02698	43.72328	43.68702	43.33653	43.33688	43.32258	43.30311	43.47289	43.46748	43.40460	43.26154	43.04216	43.04256	43.04290	43.04325	42.41973	42.37272	42.69932	42.96125	42.96160	42.91480
43.27505	43.00551	42.91377	42.89010	42.77515	42.69213	41.96939	41.92996	41.93030	41.88912	41.35386	41.29937	41.29976	41.36396	41.36430	41.76955	42.06826	42.40061	42.40524	42.40559	42.42115	41.60519	41.24052	40.71486	41.01653	41.87600	41.87638	41.80923	42.18536	42.93231	43.44303	43.46852	43.33817	43.32387	43.32422	43.30475	43.47453	43.50709	43.50749	43.49057	43.24207	43.20451	43.20486	43.20521	43.07831	42.68233	42.96254	42.96293	42.96328	42.84849
42.85910	42.85170	42.91530	42.88742	42.84137	42.75175	42.07635	41.97126	41.94439	41.31791	41.30058	41.30092	41.35939	41.36552	41.36585	41.77425	42.40183	42.40640	42.61348	42.40716	41.56404	41.18732	41.28189	41.29955	42.12318	42.22475	42.22828	42.22866	42.88277	42.86118	42.86153	43.24885	43.28904	43.29253	43.31644	43.31686	43.51414	43.40718	43.37303	43.16796	43.22488	43.20617	43.20652	43.23671	43.24028	43.00751	43.04713	42.97582	42.92151	42.83133
42.47516	42.47551	42.82898	42.84204	42.84239	42.39891	42.30613	41.97279	41.25620	41.25662	41.30212	41.30508	41.55916	41.56528	41.67270	42.22715	42.77999	42.77067	42.77110	42.44670	41.17338	40.97820	41.28349	42.12444	42.99785	42.99821	42.35751	42.35788	42.84137	42.84177	42.85477	43.22954	43.25088	43.26159	43.27765	43.28344	43.41998	43.37426	43.10224	42.06014	42.10240	42.11693	42.20000	43.23838	43.24928	43.15261	43.00430	42.91412	42.82810	42.81690
42.46404	42.46439	42.47206	42.83092	42.83128	42.54716	42.32494	42.16463	41.32787	41.30893	41.28519	41.31927	41.56071	41.60902	41.91888	41.93772	42.26101	42.81385	42.85773	42.57129	42.10544	41.25382	42.07800	42.80510	42.99946	42.99982	42.35912	42.34274	42.84298	42.84339	42.84270	42.83889	42.83930	43.23600	43.25049	43.25093	43.33725	43.28211	42.14634	42.05811	41.72469	41.78112	42.20166	43.19038	43.15393	43.15428	43.00493	42.91579	42.89834	42.88368
42.46557	42.46592	42.50082	42.85968	42.83281	42.54870	42.37621	42.37656	42.27016	41.41883	41.41603	41.34257	41.42310	41.60482	41.76679	41.92085	41.95470	42.26293	42.83524	42.83559	42.70526	42.70561	42.74817	42.97346	43.00107	43.04541	43.00184	42.97703	42.96587	42.89458	42.84013	42.84052	42.79799	43.04279	43.09184	43.09229	43.36769	43.28374	42.14798	41.72228	41.72266	41.78276	42.17379	42.84299	43.11342	43.11377	43.00660	42.89965	42.89340	42.92928
42.46710	42.46745	42.86080	43.04255	42.87000	42.74617	42.60126	42.62046	42.62186	42.25541	41.42073	41.42107	41.42148	41.50199	41.46987	41.47028	41.71067	42.26451	42.81745	43.24800	44.03927	43.15393	42.93380	42.93422	42.98383	43.00303	43.10468	43.07679	43.25087	42.93072	42.79881	42.43223	42.43265	42.46232	42.16128	43.09393	43.36933	43.28537	42.04142	41.54401	41.54440	41.55108	41.79994	42.35335	42.82567	42.82603	42.90090	42.89471	42.93056	42.98966
41.89075	42.36340	42.82778	43.04409	43.04445	42.87194	42.74814	42.68105	42.68140	42.62386	42.62421	41.67567	41.50317	41.55696	41.55731	41.74279	42.27254	42.50226	43.09739	43.14119	43.12014	42.97380	42.75840	42.75119	42.81386	42.98579	42.98621	43.04123	43.04158	43.03205	42.73862	42.37205	42.43427	42.18079	42.18271	43.15333	43.30547	43.06396	41.54530	41.35582	41.25703	41.00434	41.60754	42.29006	42.73151	42.80780	42.81158	42.84327	42.76735	42.82680
42.36457	42.36493	42.77433	43.02372	43.05864	43.15603	43.25767	43.21818	43.21854	43.21901	42.90728	42.62613	41.76621	41.82001	42.02280	42.52931	42.51029	43.09851	43.09269	43.16897	43.03315	42.80667	42.25032	42.10215	42.23435	42.70616	42.81046	43.04283	43.03325	42.97186	42.97223	42.37366	42.14824	42.21616	42.54710	43.15497	43.14957	42.24026	41.77893	41.35746	40.99928	41.00598	41.58300	42.29171	42.46741	42.73353	42.69090	42.79009	42.39355	42.39393
43.86311	43.11286	43.11322	43.06726	43.07862	43.85761	43.25922	43.24644	43.22009	43.22056	42.90989	42.34934	41.76777	41.78020	42.53046	42.91217	43.08925	43.08961	43.09428	43.09464	42.90949	42.25151	41.62346	40.96494	42.17690	42.70776	42.81207	43.03450	42.97305	42.97348	42.37488	42.14943	42.20696	42.21779	42.54873	42.54919	42.56221	42.56256	42.30989	41.78092	41.35947	41.36618	41.55511	41.63529	42.24972	42.73520	42.69413	42.50067	42.30239	42.15935
43.86464	43.51921	43.49386	43.09426	43.17476	43.17515	43.28557	43.24589	42.57150	42.57197	42.37411	42.08348	41.78138	41.78178	42.51174	43.08575	43.08611	43.06605	43.08905	42.98397	42.37320	41.72626	41.63673	41.59608	41.77265	42.81481	42.81525	42.81407	42.74266	41.41022	41.49915	41.58389	41.59479	41.59935	42.22135	42.55083	42.56384	42.56421	42.80930	42.79289	42.13091	41.52811	41.55676	41.56811	42.20370	42.81574	42.75323	42.61344	42.33967	42.16100
43.82399	43.49502	43.09535	43.09579	43.09615	43.13635	43.09884	42.09973	42.20642	42.31205	42.31241	42.31277	42.08547	42.20930	42.51331	43.08732	43.18535	43.15847	43.04086	41.82655	41.74635	41.74671	41.71113	41.75609	41.77425	42.85728	42.85772	42.83088	42.81605	42.39883	41.51700	41.59598	41.61003	41.64657	41.69303	42.35025	42.69228	42.99189	43.23277	42.89156	42.75816	42.24091	41.82364	41.82452	41.84444	42.39977	42.79105	42.71865	42.34132	42.11457
43.51346	42.88929	42.72520	42.72564	41.76508	41.74086	41.75932	41.75967	41.99514	42.16798	42.29197	42.48725	43.04860	42.84235	42.84271	43.00033	43.06883	43.05191	41.76873	41.76909	41.76952	41.78402	41.78756	41.76659	42.07671	42.85889	42.85933	42.83249	42.83286	42.48637	42.49565	41.80947	41.84187	41.85795	41.94225	42.36867	43.13253	43.12035	43.03799	42.79608	42.26203	42.24256	42.23925	41.83303	41.82664	41.86426	42.69146	42.69191	42.40849	42.13666
42.35069	41.96730	41.96767	41.99535	41.99571	41.78064	41.74283	41.61361	41.61396	42.16952	42.36532	42.86252	42.94051	42.94092	42.94550	43.01343	43.01380	42.67936	41.84052	41.83878	41.87825	41.87284	41.83946	41.84566	42.07831	42.40497	42.86095	42.83411	42.48755	42.48800	41.88565	41.89968	42.55814	42.59047	42.48101	43.11705	43.11741	43.11778	42.82295	42.36075	42.30037	42.26360	42.24456	42.03030	41.83673	41.84810	42.69313	42.69357	42.67285	41.89082
41.96847	41.96883	41.96919	41.99688	42.14032	42.14072	41.78419	41.74473	41.73460	42.34659	42.81812	42.82896	42.87396	43.16180	43.32243	43.32289	43.02219	42.68513	42.69139	42.69175	42.05534	41.89121	41.84944	41.88132	42.07060	42.46632	42.40702	42.49928	42.48917	41.96236	41.96272	42.55932	43.44136	43.44173	43.44211	43.23167	43.07976	43.11944	43.11990	42.82497	42.75935	42.89304	42.27242	42.05764	41.88939	42.08178	42.67698	42.69525	42.67242	42.10330
41.96999	41.55709	41.97071	42.09119	42.09155	42.54289	43.44160	43.40005	43.32182	43.37293	43.37331	43.36998	43.24385	43.30611	43.37461	43.32446	43.32483	43.02833	42.69297	42.71798	42.14323	42.18779	41.98153	42.11273	42.51579	42.51616	42.76968	42.66946	42.50126	42.06943	42.06979	43.12617	43.12663	43.44337	43.44374	43.44425	43.23369	43.30535	43.92304	43.92342	44.12633	43.16970	42.89507	42.27444	42.27494	42.27530	42.48457	42.69482	42.69518	42.10497
41.72281	41.60893	42.09227	42.35645	42.46646	43.21946	43.44314	43.85528	43.82369	43.47147	43.37485	43.37101	43.23283	43.24582	43.30804	43.32633	43.28238	43.01891	42.83374	42.72219	42.68634	42.52901	42.54411	42.74058	42.74095	42.85099	43.29855	43.25285	42.64629	42.49285	42.63776	43.09373	43.12827	43.44500	43.63520	43.39714	43.29420	43.29458	43.86966	44.12757	44.12800	43.88802	42.90989	42.86669	42.85455	42.50055	42.48833	42.68286	42.69685	42.02648
42.38741	42.37834	42.44662	42.38523	42.49329	43.19375	43.81609	43.86281	43.82524	43.53644	43.24987	42.60078	42.60125	43.23480	43.24776	43.31009	42.97608	42.90054	42.95871	42.91853	42.83886	42.83923	42.83965	42.88782	43.56505	43.92395	44.16512	44.08586	42.97908	42.56030	42.56067	43.03611	43.22213	43.58770	43.58808	43.58231	43.24027	43.24065	43.29669	43.81036	43.88922	43.69143	43.03371	42.90348	42.85621	42.50221	42.50258	42.50305	42.02774	42.03392
42.37951	42.36416	42.30478	42.41088	42.49744	42.63441	43.79038	43.80700	43.81158	43.31028	42.32946	42.33664	42.60280	43.23636	43.24932	42.98381	42.95354	42.96754	42.91746	42.98598	43.07243	43.15717	43.49923	43.49552	43.58869	44.14161	44.08705	43.98000	42.88370	42.54251	42.54288	43.01152	43.24928	43.41945	43.41983	43.46388	43.24191	41.55072	41.61635	42.23824	42.81431	42.95907	43.03538	43.03576	43.02784	42.55003	42.54777	42.47652	42.09233	42.09275
42.92618	42.28445	42.28482	42.54264	42.68217	42.63857	42.63642	43.77965	43.45109	42.33063	42.21714	42.33138	42.60488	42.61789	42.64328	42.71545	42.95511	42.95549	42.96389	43.03156	43.04409	43.46895	43.46938	43.49713	43.50595	44.14323	44.02208	43.31517	42.54365	42.53940	42.56930	43.00841	43.44218	43.42107	43.38578	42.82848	41.48590	41.55234	41.58233	42.17328	42.22247	42.76714	42.92955	43.26945	43.26999	42.99109	42.60713	42.58651	42.46032	42.13429
43.86774	43.86813	42.72150	42.75081	42.75119	42.68414	42.49485	42.44856	42.38146	42.26812	42.11246	42.26886	42.45912	42.65182	42.65219	42.72437	42.80066	42.94186	42.94239	42.99940	43.04568	43.09168	43.12934	43.15709	43.49913	43.58615	43.35724	42.54488	42.54053	42.54101	42.56514	42.92870	43.42230	43.34874	42.80596	41.59583	40.71075	40.72002	41.41231	41.97907	42.11870	42.75778	42.86197	42.93159	43.00083	42.99277	42.79909	42.78488	42.59119	42.26708
43.69991	43.70029	42.98748	42.65482	42.58773	42.68568	42.64822	42.49678	42.42968	42.27544	42.27319	42.46020	42.46068	42.65338	42.65376	42.80185	42.92032	42.90969	42.91023	42.91061	42.57489	42.59624	42.88282	43.10941	43.32912	43.29122	42.74852	42.54177	42.54214	42.50276	42.52493	42.88205	43.39716	43.35978	41.93860	41.00266	40.62110	40.49912	40.56934	41.41429	42.07208	42.67345	42.77925	42.84888	42.66923	42.80039	42.99482	42.99531	42.76617	42.26876
42.72134	42.72171	42.06947	41.78708	42.07594	42.55174	42.63980	42.64017	42.48874	42.42180	42.75541	42.80218	42.77854	42.77898	43.53677	43.53727	43.42645	42.91126	42.91181	42.18253	42.57648	42.59784	42.85978	43.17416	43.25468	43.21782	42.71813	42.51609	42.50389	42.49912	42.44471	42.80257	42.88415	42.82128	41.16403	40.69210	40.08777	39.37943	39.86642	40.60173	42.04066	42.67509	42.78091	41.77477	42.29121	42.80206	43.86137	43.42310	42.76785	42.27465
41.60114	41.57199	40.87404	40.88186	41.31648	42.07789	42.57579	42.64172	42.64210	42.67639	42.76955	42.80583	42.78010	43.49389	43.45389	43.45440	43.34935	43.15987	42.12289	42.18411	42.59906	42.86094	42.97073	43.19085	43.16606	43.16644	42.69875	42.49987	42.50024	42.39109	41.75875	41.76810	42.25208	41.19885	40.72676	39.99751	39.99786	39.97304	40.26879	40.64460	41.76294	41.87097	41.64626	41.71641	42.22416	43.86266	43.86305	43.42479	42.76954	42.77417
41.57631	41.39216	40.97151	40.95310	40.95347	41.11836	42.08514	42.25913	42.28941	42.67795	42.76062	42.78116	43.85840	43.45507	43.45545	43.44180	43.33674	42.12247	41.71391	42.02361	42.51095	42.92467	42.91357	42.88889	42.99472	42.68306	41.97071	42.00911	41.98430	41.82450	40.93239	40.91602	41.01352	40.72800	40.73771	40.05945	40.10126	40.39691	40.64585	41.19463	41.19506	41.07741	41.18534	41.59633	42.56404	43.75835	43.77815	43.77867	43.79942	43.86861
41.60509	41.49384	41.00972	40.53913	40.21698	40.21740	41.17175	41.90752	42.23011	42.48792	42.71181	43.27215	43.46352	43.45662	43.38514	43.28022	42.08641	41.67768	41.71023	41.72844	42.09993	42.89740	42.88998	42.22634	41.68261	41.37708	41.81625	41.97275	41.94794	41.13854	40.97019	40.98478	40.98526	40.96674	40.78769	40.81121	40.67329	41.00692	41.34910	41.19625	41.07856	41.16615	41.16652	41.17370	42.41457	42.94104	43.68800	43.69848	43.67778	43.73439
43.04032	41.57969	40.94817	40.60726	40.28773	40.27032	40.46107	41.37299	42.21853	42.48946	42.51937	43.08065	43.16035	43.13247	42.89325	42.06712	41.65840	41.67923	41.67979	41.73001	42.07737	42.08299	42.23949	42.22792	41.68420	41.35979	41.36027	41.50834	41.50819	41.14014	41.14051	41.15511	41.22309	41.22819	40.99706	40.86016	41.00817	41.43998	41.58540	41.45921	41.19511	41.07325	41.07362	41.17534	41.85934	42.41608	42.46604	42.91949	43.27849	43.60381
43.01455	41.55654	41.19123	40.88769	40.71938	40.58729	40.66018	41.37452	41.47363	42.23376	42.49140	42.75326	43.05439	42.94846	42.89103	42.06868	41.65996	41.68080	41.68136	41.77874	41.83657	41.86844	41.89840	41.90474	41.65377	41.42862	41.35085	41.36126	41.50926	41.67481	41.41208	41.27483	41.28004	41.23085	41.01132	41.08115	41.15814	41.45999	41.46048	41.48710	41.40316	41.13997	41.11882	41.85611	41.83515	41.83448	41.42984	41.43033	42.51500	43.25384
41.27092	41.25136	41.24334	41.06209	40.76305	40.76592	41.37568	41.42118	41.46721	41.57210	42.33269	42.46500	42.70495	42.94634	42.89258	42.08755	41.70087	41.75110	41.70339	41.68330	41.81033	41.81071	41.37936	41.52377	41.52415	41.52662	41.50100	41.52821	42.06850	42.87702	41.67522	41.41412	41.35337	41.28625	41.23178	41.28011	41.42976	41.46163	41.48838	41.95665	41.95710	41.40532	41.96970	41.90814	41.85832	41.44524	41.42305	41.42355	41.41132	41.77039
41.25248	41.25286	41.25166	40.91600	40.72239	40.76744	41.37721	41.46838	41.52980	41.86775	42.39640	42.35690	42.33170	42.89375	42.89413	42.45277	41.75229	41.75267	41.75324	41.70534	40.77012	40.77049	41.19749	41.09512	41.52572	41.52610	41.52871	41.52914	41.60050	41.64457	41.38222	41.38844	41.38894	41.38932	41.38969	41.41135	41.50569	41.98909	42.78936	42.89484	42.89531	42.72834	42.03172	42.02738	42.02796	41.95222	41.44727	41.44778	41.26673	41.41342
41.42688	41.25436	41.25474	40.95162	40.75381	40.60027	40.90643	41.53097	41.86872	42.79750	42.79789	42.35845	42.31121	42.53682	42.89569	42.66896	42.37881	41.75424	41.75482	41.70459	40.79216	40.79254	41.22741	41.09669	41.09706	41.17758	41.17808	41.18063	41.18100	41.24056	41.32283	41.35067	41.37427	41.37465	41.39611	41.41296	41.71440	41.87314	42.63404	42.89336	42.89383	42.78164	42.06804	42.03377	42.32917	42.55720	42.54393	41.44943	41.44981	41.87217
41.92577	41.65647	41.61046	40.95313	40.40689	40.40733	40.90797	42.18672	43.16495	43.16556	43.13446	43.06976	42.53791	42.47065	42.48522	42.36686	42.23275	41.98356	41.71000	41.68086	41.09503	41.09541	42.94076	41.37012	41.09863	41.09901	40.27277	39.80922	39.89605	41.18309	41.24252	41.26187	41.31917	41.39735	41.75629	41.71039	41.71602	41.79883	42.06616	42.66950	42.78278	42.51651	42.48225	42.48264	42.73215	43.27192	43.14470	42.66777	42.62438	42.62484
42.09599	41.92768	41.65836	40.41065	40.40840	40.40884	42.05034	42.49974	43.12608	43.12669	43.20300	43.14722	42.56653	42.48637	42.30963	42.18563	41.93487	41.71098	41.68205	41.39853	41.39905	42.64274	42.76358	42.59701	41.33586	40.27385	40.10141	39.89726	40.96060	41.24373	41.24411	41.26565	41.60144	41.70081	41.75843	41.76007	41.80008	41.80571	41.87765	41.87803	42.11474	42.48352	42.48391	42.48430	42.84351	42.75887	43.09385	43.06603	42.66983	42.62651
42.48357	42.10263	41.82313	40.51139	40.44771	41.02589	41.55973	42.07956	42.50692	43.09516	43.17147	43.14877	42.56808	42.31184	42.29431	41.86044	41.61399	41.40961	41.46009	41.52243	42.12963	42.67059	42.62598	42.62651	42.59900	41.23018	40.95926	40.95971	41.82903	41.79437	41.73570	41.60117	41.51745	41.60028	41.70280	41.69314	41.80171	41.85671	41.87930	41.95583	42.19254	42.48518	42.48558	42.48597	42.84518	42.83879	43.14908	43.06770	42.67149	42.62555
43.04594	42.42617	41.51810	40.93962	40.87595	41.06311	41.14029	41.52547	42.08673	42.54702	43.17302	43.15032	42.31292	42.31234	42.29586	41.86199	41.54914	41.54829	41.55362	42.03144	42.67178	42.93368	42.91472	42.87168	42.87476	42.72969	42.28110	42.28156	42.04852	42.04905	42.04944	41.56757	41.51326	41.46135	40.04142	40.89745	41.81647	41.85835	41.88514	42.19373	43.19506	42.76464	42.52821	42.77752	43.11987	43.41561	43.31621	43.14657	42.19217	42.00118
42.95507	42.48740	42.33599	41.56878	41.15660	41.14813	41.14708	41.52700	41.89850	42.58375	42.56104	42.53781	42.50317	42.34446	42.29741	41.53036	41.52961	41.53000	41.95333	42.53155	42.65202	42.93527	42.93575	42.91796	42.85271	42.81005	42.28268	42.07071	42.04484	42.00179	42.00218	41.56863	41.43892	40.05819	40.12317	40.76407	41.81810	42.36253	42.57021	43.27514	43.75681	43.79571	43.48335	43.48375	43.48439	43.50896	43.44186	42.93450	42.61001	42.31092
42.48854	42.48893	42.42158	42.40948	41.68150	41.20448	41.52815	41.89965	41.90004	42.08200	42.53896	42.50416	42.50471	42.30697	41.19395	41.21869	41.50165	41.54206	42.27917	42.53312	42.59249	42.80611	42.96046	42.96101	42.80143	42.42868	41.49969	41.48597	41.83863	42.00337	41.55662	41.37904	40.01702	40.10197	40.35679	41.20899	42.22404	42.50354	43.02283	43.42770	43.67074	43.71123	43.67192	43.61200	43.51024	43.53376	43.53416	43.25002	42.96704	42.94178
42.38555	42.38595	42.31821	42.31876	42.40739	42.40629	42.20020	41.90119	41.90158	41.86334	42.03719	42.03758	42.02970	41.19511	41.20705	41.21074	41.26596	41.54520	41.79992	41.80031	41.83500	42.67695	42.83130	42.85392	42.27126	41.88531	41.68422	41.57003	41.57042	41.35292	40.89592	40.10755	40.10807	40.28495	41.17216	41.98314	42.22566	42.30199	42.95460	43.25068	43.40619	43.47415	43.47666	43.53749	43.61432	43.66202	43.66243	43.88240	43.76616	43.24303
42.27047	42.30882	42.31972	42.32027	42.32067	42.19464	41.90233	41.11834	41.11872	41.73414	41.86422	42.03069	41.99815	41.16515	41.09474	41.21230	41.30692	41.80077	41.82670	41.83077	41.81445	41.93620	42.28132	42.29453	42.29493	42.00757	41.88745	41.66408	41.40294	41.18633	41.18671	40.97783	40.42153	41.17337	41.64663	41.74184	41.78059	42.09678	42.33780	42.91333	42.94377	42.94433	43.17245	43.20872	43.53981	43.59382	43.66412	43.59480	43.54845	43.20741
42.27197	42.27238	42.28328	42.13625	41.72760	41.72808	41.07116	41.11988	41.12026	41.76195	41.89308	42.03906	42.03279	41.05282	40.45738	41.13939	41.32319	41.90224	41.86295	41.81547	41.69940	41.89313	42.28292	42.43954	42.43995	42.01495	41.81735	41.72033	41.72073	41.70861	41.70901	41.65483	41.62123	41.74086	41.74282	41.81755	41.81794	41.80310	41.80365	41.03507	41.06760	42.26788	42.94217	42.94783	43.00104	43.29875	43.34713	43.54972	43.48707	43.20909
42.46945	42.38421	42.22967	41.68203	40.83974	40.84021	40.89752	41.12141	41.12180	41.98499	42.14142	42.14129	41.09225	40.92247	40.48001	40.54833	41.35680	41.87596	41.86452	41.68887	41.68942	41.89471	42.28453	42.28509	42.08724	41.98643	41.96649	41.96761	41.96381	41.96436	42.05777	42.05825	41.99132	41.98331	42.55375	42.43931	41.81957	41.80473	41.01215	41.01253	41.03402	41.55670	42.21947	42.24510	42.09789	43.00312	43.30309	43.55168	43.48875	43.18546
42.47098	42.32380	41.76970	40.98170	40.91494	41.05245	41.09926	41.32315	42.03056	42.37702	42.37742	42.18700	41.45123	41.03945	40.54305	40.54359	41.24196	41.25077	41.00256	41.69044	41.69100	41.77075	41.79173	41.99565	41.99605	41.99644	42.32348	42.90619	42.64876	42.73815	42.74276	43.11448	43.11506	42.90535	42.90576	42.55605	41.87061	41.49253	41.47784	41.47824	41.47872	41.47214	41.90876	41.90915	42.04488	42.61843	43.23906	43.20863	43.16929	42.79051
41.61864	41.61903	41.62574	41.04682	41.12446	41.13337	41.82137	42.75432	42.63939	42.48401	42.48442	42.48483	42.48435	41.47588	40.99588	40.99643	41.23722	40.98877	40.90847	40.96090	41.31719	41.38696	41.28561	41.30718	41.98500	41.99805	42.34506	42.70410	42.73236	42.73978	42.79923	43.11611	43.18923	42.90700	42.90741	42.64952	42.00765	41.87263	41.82379	41.80894	41.53650	41.46977	41.62425	41.83982	42.00969	42.23874	42.47383	42.54169	42.57574	42.64826
41.56499	41.62057	41.63042	41.72033	42.01579	42.01628	42.76755	43.61617	43.21026	42.62743	42.62783	43.36255	42.89501	42.48642	41.47784	41.08840	41.05358	40.99878	40.96207	40.96247	41.11908	41.23520	41.26249	41.06842	41.34124	41.99966	42.41416	42.41465	42.41507	42.44350	42.74549	42.84236	42.90823	42.90864	42.81443	42.79460	42.78976	43.10299	43.10252	42.19450	41.70487	41.46036	41.44446	41.44485	41.84211	42.01172	42.11262	42.14947	42.23633	42.38762
41.56652	41.56691	41.63196	42.03815	42.06221	42.64196	43.65042	43.62981	43.58293	43.19832	43.18874	43.23822	43.27193	42.48799	41.88108	41.51572	41.51612	41.40561	41.14970	41.12009	41.13800	41.20726	41.01794	41.06108	41.34284	42.42308	42.41578	42.41628	42.40825	42.40882	42.45079	42.84399	43.78733	43.78775	43.50370	43.29301	43.11901	43.09411	42.75455	42.25291	41.71018	41.48249	41.46238	41.45332	41.45397	41.35238	41.41640	41.93801	42.23799	42.38928
41.73925	41.73966	41.89775	42.01079	42.06376	43.23499	43.64620	43.64663	43.61077	43.01010	42.99475	43.18494	42.46489	41.88225	41.90053	41.93055	41.83816	41.83857	41.20332	41.19107	40.86579	40.66896	40.69625	41.06268	41.56502	42.39261	42.41739	42.41789	42.34782	42.32054	42.38354	43.71002	44.01897	44.09956	44.01112	43.24470	43.07017	42.54324	42.20210	41.87281	41.87331	41.51409	41.51449	41.53382	41.36571	41.39714	41.43276	41.86793	42.25279	42.41198
41.76390	41.62919	41.73631	41.89986	42.89408	43.42368	43.63515	43.61191	43.58815	43.00904	42.99632	42.46586	42.00675	41.98927	41.90211	41.93213	41.83975	41.84015	41.79456	41.19580	41.11201	40.90825	41.06108	41.56359	42.20092	42.36162	42.39070	43.04504	43.01758	43.01819	43.21265	43.58861	43.58396	43.88223	43.24564	43.11555	42.54446	42.19157	41.06150	41.87445	41.87495	41.93443	41.67862	41.65792	41.46254	41.43402	41.47661	41.88274	41.88314	41.89732
41.63029	41.41563	41.47440	41.73841	42.70057	43.17760	43.52088	43.58035	43.56973	42.99746	42.80388	42.50486	42.46802	42.03302	41.90474	41.81254	41.84134	42.33685	42.32861	41.73398	41.50838	41.50879	41.77129	42.20211	42.36281	42.39697	43.04613	43.01877	43.01920	43.01980	43.02022	43.01548	42.21455	42.60730	42.74946	42.75661	42.69483	41.90060	41.06313	41.10402	41.95022	42.09425	42.07994	41.68067	41.68135	41.68175	41.55557	41.50566	41.50607	41.40951
41.54451	41.19492	41.11104	41.52487	42.06119	42.67316	42.67377	42.77042	42.77084	42.70406	42.73130	42.73171	42.73232	42.49429	41.90632	41.90691	42.33329	42.99166	43.91185	42.68879	41.99503	41.99544	42.18997	43.18652	43.51174	43.26751	43.05300	43.02038	43.02081	42.81381	42.11819	41.62935	41.54999	42.01567	42.51389	42.52563	42.60915	41.49360	41.46826	41.59858	42.01094	42.09591	42.09632	42.09673	41.82317	41.73601	41.55920	41.51612	41.47012	41.44852
40.93921	40.92646	41.17566	41.59002	41.80970	42.06323	41.82674	42.62418	42.68982	42.69052	42.69094	42.91753	42.61871	42.35440	42.18419	42.18479	42.94340	43.40204	43.40277	43.40741	42.69098	42.19105	42.19157	42.90080	43.26869	43.26912	43.15163	43.02199	42.84216	42.37671	42.35078	42.04035	41.97468	42.03844	42.48603	42.49306	41.38014	41.40881	41.57405	41.60023	41.82273	42.09757	42.09798	42.09839	42.09908	41.73346	41.56087	41.56145	41.52240	41.52291
41.08274	41.08313	41.44196	41.71514	41.81176	41.81174	41.11552	41.85814	42.69135	42.69207	42.68670	42.64767	42.23920	41.92867	42.04428	42.85830	43.35217	43.37575	43.37648	43.87295	43.40961	42.69300	42.19316	42.20692	42.91597	43.28225	43.15324	43.02361	42.65447	42.62720	42.79533	42.28241	42.06120	42.04004	42.04677	41.35136	41.03310	41.09611	41.57095	41.57609	41.61343	42.10133	42.10174	42.26460	42.08234	41.71144	41.63797	41.63856	41.63897	42.25132
41.50582	41.50623	41.69639	42.06552	41.93636	41.45113	41.13810	41.13850	42.00971	42.52492	42.51956	42.24014	41.88868	41.88919	41.88961	42.75368	42.92696	43.33682	43.37806	43.44327	43.44390	43.06050	42.70563	42.22535	42.62854	43.19841	43.19904	42.72089	42.66449	42.83387	42.78589	42.28086	41.78695	41.78736	41.40909	41.03432	40.80790	40.84881	41.12831	41.57300	41.61718	42.10299	42.26794	42.46143	42.24855	41.62028	41.62069	41.64023	41.88366	42.07828
41.85313	41.85355	41.89191	42.10336	42.06748	41.90739	41.45169	41.45210	41.92483	42.44477	42.48164	42.20433	42.02096	41.89074	41.89116	41.89177	42.41824	42.44813	43.37964	43.44485	43.44550	43.07367	42.86326	42.73939	42.73982	43.23054	43.25116	43.13311	43.09461	43.01736	42.84064	41.89791	41.45193	41.45234	41.24182	40.84595	40.85003	40.87569	41.02446	41.47204	41.94370	42.26919	42.87616	42.87395	42.25022	41.62194	41.62235	41.74083	41.93112	41.94953
41.75261	41.75303	41.89345	42.10490	42.91652	42.81594	42.14482	41.92490	41.86113	42.24983	42.44583	42.44625	42.20649	41.89229	41.41613	41.36885	41.01920	41.10852	42.51197	43.41270	43.15497	42.86170	42.89222	42.89811	42.89854	43.10407	43.13998	43.13474	43.50638	43.09370	42.37082	41.49715	41.48249	41.27197	40.89159	40.63752	40.92216	40.96898	40.95010	41.04754	41.88845	42.24348	42.86835	42.86877	42.04426	41.53835	41.62401	41.74251	41.96490	41.96543
41.75414	41.74403	41.75497	41.89561	42.85326	42.85064	42.71973	41.92643	41.86266	42.16702	42.24915	42.24958	41.89594	41.36084	41.35862	41.02033	41.02074	41.11008	41.47031	42.32418	42.42794	42.86330	43.27345	43.27935	43.27979	43.10568	43.14161	43.51336	43.50800	43.09533	41.88082	41.31832	41.31892	40.93964	40.50974	40.64230	40.81990	41.02534	41.02594	41.39340	41.81484	42.24514	42.86157	42.81830	42.04592	41.54000	41.61568	41.96618	42.73766	41.99975
41.65622	41.65664	41.45827	41.60465	41.89442	42.85219	42.25617	42.00480	41.94365	41.93070	41.86533	41.72817	41.03713	41.36240	41.44437	41.15398	40.81648	41.11634	41.47136	42.19983	42.29686	42.83910	43.24505	43.27570	43.51181	43.33240	43.33305	43.51498	43.48173	41.92842	40.72234	40.72285	40.70976	40.71017	40.65901	40.83691	40.98920	41.98890	42.53378	42.53420	42.50421	42.53859	42.57481	42.48663	42.38189	41.61693	41.68472	41.96786	42.10641	42.20432
41.62090	41.03098	40.39044	40.46524	41.86860	42.25710	42.24667	42.22762	41.98361	41.97013	41.85253	41.06807	39.95950	40.05790	40.77261	40.81539	40.90015	41.19642	41.52191	41.57233	41.58086	42.34097	42.93513	43.42929	43.63996	43.64040	43.64106	43.48292	42.81107	41.48710	41.25128	40.72447	40.72507	41.03344	41.47157	41.47019	41.68213	42.53478	42.53542	42.53585	42.53638	42.53702	42.48786	42.48829	42.32704	41.48344	41.00278	41.75492	42.10809	42.20602
41.03209	40.49698	40.39196	40.39256	41.73646	42.22812	42.30676	42.31665	42.30761	42.08906	41.93724	41.27716	40.05895	40.17473	40.43240	40.89693	41.34863	41.35748	41.68298	41.62866	41.62928	41.62970	42.51602	42.93158	43.42554	43.55253	43.55319	43.59428	42.94086	42.81334	41.81819	41.81872	42.10200	42.10242	42.10284	41.72652	42.27540	42.57959	42.61498	42.61541	42.61595	42.61659	42.53953	42.34165	41.95305	41.77200	41.70912	42.04935	42.11879	42.16145
41.41550	40.52113	40.39348	40.39409	40.97221	41.73853	42.23662	42.30873	42.30916	42.10328	42.06263	42.03201	41.39463	40.43409	40.71548	41.00748	41.61765	41.94283	41.87267	41.87309	41.70352	41.58162	41.70447	42.54089	42.93362	43.48243	43.54269	43.45833	42.94248	42.96682	42.96726	42.99312	42.79972	42.69468	42.69511	42.33146	42.37769	42.43867	42.48150	42.46034	42.61761	42.61825	42.61869	42.59375	42.60030	42.61758	42.53783	42.08057	42.12048	42.14893
41.41703	40.72858	40.55781	40.50104	41.02638	41.10588	41.49176	41.88858	41.88900	42.10484	42.10526	42.10569	42.02090	41.40409	41.27838	41.51354	43.31054	43.98999	43.12613	42.05949	41.91730	41.85190	41.84454	43.06378	43.48359	43.47192	43.47259	43.44783	42.94410	42.96845	42.99420	42.99475	42.80135	42.69631	42.32970	42.37891	42.50150	42.57670	42.37906	42.55521	42.66929	42.66994	42.67037	42.65606	42.61883	42.53908	42.58375	42.12175	41.99979	42.00034
40.89416	40.89457	40.87655	41.07115	41.09846	41.09899	40.94932	40.94973	41.66796	42.22960	42.63340	42.15306	42.04826	42.07672	42.15507	43.10518	43.28635	43.90303	43.90383	43.12819	42.04805	42.02478	43.13213	44.20008	44.08574	43.68443	43.56700	43.40995	42.83247	42.94638	42.97897	42.99638	42.69751	42.33091	42.37979	42.50273	42.57794	42.62313	42.62379	42.92529	43.52289	43.19680	43.16670	42.70881	42.64578	42.58500	42.12279	42.12343	42.00149	42.00203
42.09579	42.03461	41.61602	41.22871	41.10948	40.88969	40.89979	40.99552	41.66953	42.71194	42.81781	42.74084	42.56276	42.56331	42.61380	43.10046	43.28796	43.90254	43.90545	43.90590	43.14634	43.14679	44.33423	44.27700	44.17055	44.06249	43.56861	42.83364	42.19287	42.20459	42.30408	42.68163	42.69914	42.42998	42.50361	42.55969	42.57961	42.62481	42.78308	43.54298	43.98656	43.96829	43.60820	43.57810	42.71127	42.66685	42.65615	42.65681	42.88089	42.01590
42.55060	42.53629	42.24163	42.24229	42.24272	40.90071	40.89186	41.18263	42.60308	42.99183	43.56470	43.03490	42.77098	42.56489	42.56532	42.60973	43.76045	44.25266	44.25347	44.25393	43.91560	44.39690	44.91685	44.32392	44.25377	43.67908	43.36774	42.19405	41.60389	41.60454	42.11694	42.30836	42.43490	42.50483	42.54371	42.56136	42.60445	42.62648	43.37394	43.75984	43.98826	43.98895	44.06963	43.93523	43.77891	43.27881	43.28926	43.50987	43.51031	42.26180
42.58796	42.55258	42.51931	42.51155	42.48618	42.24482	41.64666	41.78301	42.60465	42.99604	43.06865	43.06909	42.61542	42.56647	42.56691	42.61132	42.93225	43.79674	44.22401	44.25555	44.51196	44.94318	44.94377	44.38243	43.75655	43.48349	42.86736	41.85342	41.61498	41.61563	41.62396	42.23608	42.38169	42.51014	42.51847	42.61567	42.64563	43.37494	43.70893	43.70939	43.95676	44.08404	46.00383	45.10565	43.90718	43.28735	43.29095	43.31323	42.31357	42.26349
42.58950	42.58994	42.52085	42.52100	42.51722	42.51778	42.33552	42.52678	42.59569	42.63494	42.73285	42.73329	42.72027	42.65815	42.65859	42.75626	42.79937	42.81983	43.84710	44.22609	44.50674	44.58576	44.58634	43.94960	43.78188	43.63208	42.98381	42.74399	41.74577	41.74643	41.83115	41.73991	41.82960	42.28188	42.30497	42.61734	43.39408	44.66448	44.14941	43.83987	43.84044	44.89543	45.10687	45.08153	43.93837	43.31853	43.32531	42.36119	42.31099	42.26519
42.89043	42.84188	43.09323	43.26682	43.26516	42.83560	42.83629	42.73814	42.53457	42.59485	42.68332	42.72171	42.92380	44.15273	44.15318	42.99826	42.78622	42.80141	43.71797	44.08537	44.16152	44.16198	44.08242	43.89223	43.78512	43.70121	43.63441	43.10357	42.93166	42.67501	42.68072	41.86810	41.83124	41.91650	42.27710	42.61216	44.28176	44.66616	44.59839	44.04406	43.89553	44.57979	44.74427	44.54850	43.77550	43.62405	43.36230	43.23531	42.91191	42.86611
43.18449	43.10907	43.08635	43.24360	43.24405	42.85667	42.83257	42.73970	42.46497	42.59169	42.67278	42.92470	44.26338	44.22656	44.15434	44.21249	44.05370	43.56069	44.01857	44.03431	44.08300	44.08345	43.71284	43.67930	43.72194	43.77825	43.77896	43.73634	43.05924	42.75941	42.71712	42.69975	42.61758	42.22774	42.50079	43.43557	44.27660	44.74702	44.55159	43.89661	43.79971	44.31423	44.30204	44.05342	43.54572	43.44490	43.48637	43.39737	43.39782	43.50925
43.23504	43.18649	43.08788	43.24514	43.22663	42.79708	42.80726	42.70385	42.46653	42.51213	42.71760	44.28426	44.22755	44.11224	44.11482	44.55732	44.61522	44.38371	44.33025	44.05128	44.07882	43.71388	43.59636	42.77874	43.20050	43.72402	43.73738	43.68313	43.29970	43.12743	42.84632	42.86535	42.87236	42.87280	43.33259	43.33342	43.72625	44.07637	43.92733	43.81132	43.70335	43.64556	43.70452	43.11788	43.07697	43.14435	43.33732	43.46767	43.58941	43.57472
44.32447	44.23114	44.15203	43.24669	42.79805	42.76068	42.66860	42.69276	42.45545	42.60123	43.33548	44.34703	44.14009	44.11382	44.23659	44.51568	44.51615	44.42384	44.20116	44.04550	43.88697	43.59740	42.81183	42.81621	43.23638	43.56693	43.63514	43.64680	43.55445	43.55516	43.81296	43.29097	43.28534	43.30743	43.27784	43.26708	43.32235	43.32280	43.72650	43.81297	43.70499	43.65564	43.00207	42.41486	42.47735	42.69453	43.14754	43.35921	43.49941	43.54902
44.13842	44.09725	44.07242	43.03107	42.76165	42.46283	42.35388	42.42705	42.74377	43.17476	44.77356	44.70605	44.24289	44.14491	44.14537	44.23890	44.33585	44.18870	42.95004	42.98053	43.11985	43.02114	42.81345	43.25284	43.50639	43.65398	43.63678	43.54456	43.55608	43.55680	43.81460	43.81519	43.32707	43.30908	43.26789	43.24923	42.57462	42.98433	43.24927	43.72862	43.58320	43.02751	42.04058	42.09842	42.09924	42.53586	42.79475	43.26492	43.41729	43.41788
44.08778	44.06294	43.44778	42.72532	42.13910	42.05112	42.39865	42.45813	43.17548	43.70770	44.35396	44.35443	44.15696	44.14648	44.14695	42.72634	42.72679	42.48261	42.07431	42.07475	42.27366	42.34157	43.03864	43.35993	44.23779	44.25513	44.20790	43.54620	43.54665	43.55844	43.81625	44.25982	43.97578	43.30388	43.25003	42.74881	42.74926	42.74971	42.98669	43.15856	43.11486	42.18677	42.09595	41.81314	41.86193	41.78852	42.31221	42.79819	43.26706	43.41957
44.06400	43.92533	42.85476	42.14020	42.14064	42.14386	42.40021	43.17659	43.71684	43.62651	43.57584	43.53150	43.53223	43.33672	42.72720	42.75322	42.50904	42.02656	42.02528	41.57862	41.57930	41.68517	42.98227	44.23895	44.73718	44.68968	44.31499	43.70392	43.54829	43.54902	43.81789	44.26147	44.24323	43.30553	43.20948	42.95720	42.75090	42.75135	42.75206	43.18394	43.18453	42.22691	42.18095	42.13179	41.87415	41.89989	42.32600	42.69646	42.87361	42.72227
43.92639	43.48253	42.14367	42.19235	42.19279	42.36047	44.00422	44.03422	43.98249	43.65971	42.82198	41.91624	41.87740	41.95652	42.75408	42.75480	42.75525	42.05713	41.96096	41.61131	41.49232	41.58133	42.79989	44.59599	44.95924	44.95972	44.59770	44.22866	43.61744	43.52430	43.53425	43.81276	43.36735	43.24758	43.21113	43.47779	42.95930	42.75301	42.76321	43.45986	43.18620	43.17901	42.57185	42.44993	42.33684	42.28980	42.41630	42.71872	42.72233	42.80149
43.44248	42.76829	42.14363	42.18124	42.72565	42.73890	43.14024	43.98359	43.70995	42.93697	42.34173	41.98212	41.98282	42.03085	42.76515	42.76587	42.95403	42.28385	42.15395	41.80430	41.64681	41.56499	41.66259	44.48108	44.49104	44.49152	44.28400	44.01885	43.67602	43.43999	43.47315	43.47375	43.47448	43.45702	43.47857	43.47945	43.17613	43.17659	43.17731	43.18726	43.17098	43.14271	42.57351	42.44632	42.33324	42.33368	42.34099	42.65923	42.72402	42.80319
42.76936	42.10359	42.14517	42.18279	42.18324	42.61552	42.62310	42.76221	42.76266	42.40506	42.40551	42.39331	42.22955	42.74045	42.74091	42.82494	42.87127	42.42464	42.28630	42.13069	41.80924	41.80968	41.70004	42.09093	43.51717	43.51025	43.58533	43.54376	43.19197	43.19270	43.29179	43.32878	43.32952	43.32998	43.35681	43.40515	43.38030	43.31326	43.17897	43.16256	42.94955	42.56207	42.28139	42.27763	42.27847	42.03417	42.03461	42.35814	42.68089	42.77800
42.30031	42.26754	42.25744	42.16539	42.16584	41.72152	41.78498	41.79122	41.79166	42.41243	42.67913	43.04649	42.99133	42.99192	42.81474	42.82653	42.87287	42.59917	42.42710	42.30945	42.31280	42.31325	42.28009	42.61457	43.21138	43.14908	43.03432	42.54925	42.38782	42.38853	42.30146	42.65274	42.98677	42.98723	43.02409	43.26967	43.28175	43.31491	43.16375	42.82824	42.65162	42.00094	41.79040	41.80245	41.84127	41.97676	42.00357	42.05597	42.61348	43.36474
42.58701	42.57744	42.26954	42.16694	42.16739	42.00089	41.84244	41.84288	42.46324	43.58274	43.58321	43.52463	43.47055	43.03940	42.82740	42.82813	42.82859	42.85964	42.87581	42.98171	42.98508	42.85057	42.67822	42.83397	43.30107	43.12801	42.85030	42.43327	41.89320	41.89392	41.53946	42.30366	42.65510	42.65556	42.68872	42.71016	42.72486	41.75910	41.75981	42.00129	42.00188	41.76365	41.75460	41.75505	41.80496	41.70834	41.73516	42.04552	43.17961	43.74572
42.58117	42.55736	42.54727	42.16850	42.16895	42.17112	42.50080	43.71260	43.71308	43.73613	43.74083	43.54730	43.47214	43.05100	42.82794	42.82973	42.77322	42.77052	42.78511	42.94958	42.95296	42.85218	42.84857	43.65394	44.18432	43.11906	42.85190	42.40058	41.89480	41.89552	41.89966	41.95934	41.98590	41.45793	41.51059	41.77726	41.76029	41.65525	41.65596	41.75346	41.76459	41.75581	41.69136	41.69181	41.66050	41.47369	41.77640	42.17644	43.72992	43.98375
42.65910	42.54149	42.52508	42.13840	42.13885	42.72137	43.93130	44.39145	44.39193	43.99224	44.08873	43.71809	43.52485	43.53971	43.04673	42.95146	42.95193	42.72885	42.11078	42.12495	42.85070	42.85117	43.66852	45.00120	44.92836	43.28047	42.65945	42.03094	41.89640	41.90081	41.98990	41.99050	41.45911	41.35990	41.36034	41.48777	41.47080	41.38949	41.63070	41.72819	42.16286	41.67620	41.67665	41.69345	41.73494	41.68107	42.16631	43.06013	43.73161	44.02131
42.67750	42.64845	42.16651	42.15881	42.58516	43.86139	44.14261	44.19110	44.19158	43.99381	43.65429	43.70542	43.59654	43.59716	43.72252	43.65998	42.87174	41.99438	41.70422	41.82865	42.15155	42.85120	45.01575	45.01655	45.00332	42.88033	42.21081	41.50576	41.50621	42.06599	42.03372	41.46002	40.81101	41.35414	41.36197	41.48941	41.39068	41.37107	41.59963	42.16391	42.40712	42.40786	41.99425	41.87233	41.87320	41.86785	42.63269	43.16468	43.69372	44.02299
42.67905	42.51334	42.18069	42.48229	43.05202	43.56140	43.60649	43.59384	43.09669	43.09761	43.53778	43.60157	43.60234	43.68309	43.60179	43.53924	42.54116	42.27168	41.63511	41.70626	41.83098	42.36452	44.35983	44.38015	42.86308	42.41536	41.85504	41.66940	41.63712	42.10613	42.10659	41.28498	41.28570	41.32464	41.48541	41.47256	41.42711	41.42756	41.58702	42.36913	42.40928	42.40950	42.40943	41.87392	41.86905	41.86950	42.29778	42.73588	43.13834	43.13895
42.24567	42.18176	42.49889	43.00247	42.94701	42.87756	42.62127	42.63124	42.59218	42.62263	43.17459	43.57571	43.60392	43.68468	43.60918	43.13702	42.55857	42.42510	41.68365	41.68409	41.72071	42.42509	43.03744	43.07144	42.87579	42.90634	42.50112	41.84147	41.81131	42.13731	42.12985	41.59833	41.48615	41.48606	42.22855	42.22943	42.02315	41.76674	42.13033	42.37077	42.37138	42.30565	42.14101	42.03861	41.87070	41.90651	41.91752	42.11297	42.38353	42.38414
42.24721	42.58808	43.01906	42.94806	42.93640	42.82265	42.44973	41.50156	42.38287	42.70757	43.16772	43.56884	43.65820	43.65883	43.22853	43.13966	43.13907	42.56061	42.16397	42.16443	42.30915	42.35077	42.41630	42.83262	43.14795	43.62940	42.99212	42.63838	42.57339	42.54353	42.13940	41.70176	41.65604	41.61005	42.24337	42.26221	42.19938	42.16870	42.12511	42.13243	42.33083	42.14273	42.13474	41.93427	41.48417	41.48462	41.55263	41.61036	41.38292	41.38352
43.22697	43.20581	43.16354	43.02135	42.82355	42.41936	41.29841	41.48200	42.36385	43.05587	43.94685	43.94734	43.65133	43.27239	43.27287	43.27364	43.73220	43.74583	42.56997	42.20033	42.22641	42.27385	42.31464	42.56698	42.91019	42.92175	42.99060	42.98595	43.21206	43.23916	42.59825	42.13372	42.08802	42.05628	41.76561	41.99382	42.20103	42.22788	42.22863	42.12721	42.13046	42.12224	41.61054	41.14735	41.30765	41.65361	41.65406	41.61204	41.38459	41.38519
43.24382	43.23901	43.17887	42.96775	42.48156	41.49318	41.34164	41.43974	42.30364	42.51756	43.54289	43.55130	43.54787	43.27398	43.27446	43.53252	43.75595	43.73427	42.58950	42.20192	42.22801	42.31564	42.39175	42.59076	42.59123	42.59169	42.89775	43.34555	43.34603	43.41800	43.29601	42.56884	42.18669	42.05791	41.99086	41.99176	42.20267	42.98481	43.05843	42.30782	42.17909	41.62811	41.14855	41.18279	41.30932	41.65529	41.73705	41.73779	41.61417	42.39555
42.55498	42.26759	42.12785	42.12280	41.72267	41.63047	41.57156	41.87986	42.28937	42.29346	42.79370	43.48582	43.48661	43.51683	43.61286	43.61366	43.61414	43.75803	43.71728	42.20351	42.04984	42.39275	42.64865	42.72068	42.66043	42.80847	42.89939	42.95908	43.34768	43.22122	43.19002	42.56150	42.18832	41.99203	41.99249	42.15374	42.20061	42.25968	42.30901	42.34486	41.79691	41.77284	41.18399	40.75296	40.94696	41.37844	41.69544	42.47694	42.47740	42.67157
42.34945	42.23185	42.23551	42.23099	42.22934	41.81082	41.94060	42.29098	42.29145	42.45685	42.79526	43.48738	43.60205	43.60006	43.48245	43.56139	43.61573	43.72002	43.55016	42.52779	42.36320	42.60002	43.46923	44.27047	44.27095	43.01737	42.90103	42.87051	42.88569	42.80304	42.79877	42.53937	42.16620	41.99367	41.99413	42.15538	42.15584	41.80141	41.85444	41.97097	41.99535	41.82309	41.32558	41.01797	41.01252	41.38012	42.60973	42.73711	42.68847	42.68910
42.31741	42.28409	42.25393	42.87349	42.85865	42.80447	42.47211	42.40341	42.37431	42.53971	42.83907	43.60281	43.60098	43.53931	43.29423	43.31351	43.48640	43.55079	42.81150	42.54469	42.47603	42.60165	43.47088	44.30326	44.30376	44.20181	43.09672	42.87215	42.84936	42.76195	42.71912	42.52146	42.15516	42.13875	42.13922	41.99668	41.94230	42.04943	41.94048	41.97263	42.95912	42.19189	42.11749	41.37945	41.43944	42.61094	42.63988	42.68968	42.69016	42.69079
42.31475	42.25502	43.28326	43.28407	42.87552	42.82134	42.85539	42.63237	42.51509	42.60875	42.89178	43.61282	43.54022	43.18230	42.43215	42.49524	42.49571	42.52259	42.52838	42.36491	42.47764	42.88167	43.43291	44.25008	44.30542	44.30591	43.84991	43.07893	42.85099	42.76358	42.52246	42.22775	42.22852	42.22212	42.13398	41.99833	42.05484	42.07010	41.96960	42.00650	42.19490	42.20096	42.22888	42.27155	42.36533	42.35468	42.59092	42.61541	42.53291	42.62435
42.77878	42.77925	43.28482	43.28562	43.21812	43.24834	43.78891	43.94543	43.94593	43.69592	43.66089	43.92646	43.59618	42.43323	42.10473	42.10921	42.49729	42.52417	42.31586	42.34907	42.63473	42.87202	43.36060	43.57034	43.95272	43.95321	43.89170	43.78091	43.02560	42.76521	42.22874	42.22937	42.22381	42.22375	42.13562	41.94511	42.07129	42.09447	42.11108	42.17062	42.20186	42.62040	42.61717	42.33491	42.33585	42.32047	42.56567	42.56210	42.59634	42.62603
42.78032	42.78080	43.20729	43.21550	43.28766	44.31248	44.34290	44.03556	44.03606	43.99691	44.07383	43.95602	43.61095	42.18554	42.11000	42.15303	42.19048	42.19676	42.19770	42.31792	42.52911	42.93209	42.97129	43.36304	43.65064	43.71862	43.95568	43.95634	43.10383	42.85506	41.59445	41.64037	42.23178	42.22591	41.57874	41.64886	42.09566	42.13416	42.29107	42.29734	42.64400	42.82463	42.85095	42.85143	42.56733	42.55830	42.56299	43.01537	42.77106	42.59866
42.53687	42.84837	43.19516	43.21705	43.76150	43.77060	44.00705	44.03660	44.03710	44.02172	43.99106	43.93346	43.62942	42.21721	42.16227	41.83308	41.83936	41.78921	41.98532	42.33589	42.53071	42.80293	42.84215	42.89947	43.43542	43.72028	43.98265	43.95801	43.20329	42.89910	42.79868	42.29972	42.27885	42.27932	41.65112	41.68005	41.85681	42.13583	42.14136	42.29901	42.94650	43.88411	43.76363	43.12310	42.99417	42.92967	42.97223	42.77824	42.53394	42.22775
42.56694	42.56742	42.90998	43.19753	43.67873	43.70047	43.77668	44.03818	44.03868	43.20685	43.84246	43.94510	43.91899	42.53938	42.20312	41.98417	41.93402	41.56754	42.00623	42.50443	42.81887	42.81935	42.87071	42.92013	43.03098	43.90160	43.90665	43.90732	43.84340	43.22139	43.19916	43.07422	42.93925	42.93973	42.57104	41.77875	41.77921	41.89222	42.14303	42.32763	42.94818	43.92015	43.91378	43.71138	43.27913	43.05795	42.77909	42.53511	42.07978	41.92847
42.56849	42.56897	42.80445	43.02600	43.05925	43.07522	43.27851	43.29380	43.20744	43.20843	43.59944	43.92924	43.91951	42.58851	42.25490	42.27313	41.97630	42.01534	42.51402	42.86035	43.24501	42.87168	42.92094	42.69661	42.99516	43.90324	43.90407	43.86987	43.80326	43.80409	43.82991	43.82318	43.82401	43.56385	43.01584	42.48082	41.78086	42.02185	42.29132	42.83299	43.47735	43.91499	43.91548	43.71306	43.43393	43.28130	42.78074	42.49456	41.24998	40.33052
42.74633	42.64642	42.64690	42.80682	42.06565	42.24762	43.18303	43.20888	43.15248	43.15347	43.52123	43.92024	43.83674	42.58903	42.25649	42.29797	42.55635	42.87738	43.27908	43.37257	43.34809	42.92826	42.69691	42.69825	42.99680	43.90067	43.90573	43.90640	43.80491	43.80575	43.80096	43.82695	43.62737	43.62786	43.61093	43.06763	42.95132	43.02776	43.02858	43.11204	43.15181	43.88233	43.82470	43.75597	43.71576	43.35472	42.86325	41.25117	40.33155	40.14224
43.14002	42.98871	42.93279	42.33153	42.13749	42.08318	43.18459	43.17928	43.10807	43.10907	43.52280	43.51273	43.24366	42.18573	42.22637	42.51889	42.84997	43.27969	43.70270	43.38740	42.97907	42.73434	42.73500	43.05925	43.92032	43.92082	43.94067	43.93501	42.71885	43.54583	43.54103	43.62819	43.62903	43.62953	43.91272	43.62682	43.47486	43.06847	43.03553	42.91538	42.92609	43.51354	43.78833	43.75765	43.71744	43.27184	42.86491	41.25282	40.33319	40.33381
43.13577	43.13626	43.13675	42.39123	42.14804	42.13970	42.08554	43.11496	43.10964	43.15704	43.37039	43.32871	42.87410	42.18731	42.22795	42.44808	43.24221	43.58174	43.70433	43.71804	42.98070	42.97697	42.96442	43.83002	43.92196	43.92247	43.74615	42.85244	42.80853	43.55804	43.54057	43.45562	43.54506	43.62379	43.70342	43.70444	43.48974	43.17373	42.92237	42.92286	42.92776	42.92859	43.48453	43.75035	43.63984	43.40012	43.15771	41.66808	40.74846	40.67733
43.03637	43.03687	43.09074	42.86602	42.35628	42.17140	42.23140	43.26083	43.22155	43.15861	43.11470	42.86216	42.17554	41.75870	42.18937	42.44967	42.90998	42.93849	42.95694	43.70856	43.66146	43.18473	43.57595	43.72488	43.72538	43.86015	43.67538	43.41872	43.37322	43.77377	43.45658	43.36264	43.36723	43.47346	43.69768	43.70611	43.49985	42.96120	42.92405	42.33798	42.34286	42.93026	43.04732	43.47773	43.40552	43.28548	42.16278	41.66973	41.41697	40.76618
42.90630	42.90680	42.76314	42.74895	42.35785	42.25309	42.31311	43.46804	43.44846	43.22414	42.86324	42.17631	41.27037	41.49927	41.74014	42.44281	42.48558	42.51408	42.29210	42.95904	43.52511	43.49653	43.49722	43.49807	43.61517	43.61567	43.49570	43.37442	43.37492	43.56607	43.56657	43.33520	43.31495	42.80399	42.93242	43.50102	43.00361	42.80156	42.33917	42.33965	42.36564	43.05432	43.27212	43.39270	43.27636	42.18827	42.10113	41.67139	41.41862	40.76784
42.90783	42.67221	42.24683	42.23001	42.24078	42.25466	43.45322	44.33089	44.10786	43.63058	42.88226	41.70554	41.50813	41.50084	41.50132	42.26130	42.44488	42.48766	42.48867	43.17562	43.18068	43.18118	42.93357	43.49969	43.47428	43.34578	43.29060	43.18888	43.17405	43.39850	43.44501	43.29136	42.60025	42.13035	42.48655	42.96259	43.00528	43.00577	42.77392	42.76331	42.98388	43.00207	43.04477	42.98287	42.35600	42.22430	42.10278	41.88614	41.39383	40.67273
42.58902	42.40390	42.13452	41.69681	42.15194	43.38785	44.53418	44.27325	44.06547	43.66260	43.01035	42.55058	41.70739	41.50242	41.79391	42.39364	42.33914	42.33962	43.00673	43.07472	43.07557	42.61163	42.65197	42.91012	43.42628	43.34317	43.29221	43.19048	43.19098	43.20189	43.21458	42.52332	42.03262	42.10872	42.28810	42.90821	42.98315	43.70731	43.75192	43.72758	43.01612	43.00375	42.96511	42.93652	42.89366	42.47496	42.39031	42.02811	41.39548	40.60352
42.56096	42.55721	42.30566	42.10410	42.08444	42.71341	43.24433	43.92799	43.57799	42.97177	42.99447	42.99444	42.98788	42.64273	42.64323	42.57903	42.34072	42.34121	42.94540	42.94590	42.57520	42.55570	42.34180	42.63432	43.41626	43.37651	43.31285	43.23122	43.21064	42.59978	41.92216	41.53045	41.46885	41.46933	42.11083	42.71992	43.11291	43.73792	43.72874	43.71762	43.00457	42.96269	42.96678	42.89430	42.84826	42.84717	42.60636	42.37853	41.08058	40.67603
43.06834	42.73182	42.64167	42.64252	42.16231	42.16298	42.71580	42.76495	42.67483	42.68008	42.97383	42.98861	42.98945	42.91241	42.75264	42.56791	42.31956	42.32005	42.47292	42.51302	42.57681	42.55730	42.57120	42.60579	43.39348	43.37812	43.35572	43.27203	42.71432	42.09943	41.94802	41.63256	41.53289	41.47095	41.47143	42.60765	43.11457	43.73959	43.67700	43.43480	42.91221	42.91306	42.89547	42.86952	42.84993	42.84884	42.84406	42.53380	41.59139	40.89033
42.74778	42.82867	43.07770	42.78762	42.26104	42.12379	41.56234	40.90682	42.19144	42.50029	42.68214	42.92724	42.87783	42.68549	42.62410	42.41829	42.30051	42.31951	42.32266	42.34589	42.41179	42.55891	42.57281	42.57365	42.60790	43.20998	43.21085	42.80325	42.18063	42.09343	42.15172	42.12065	42.26902	41.53499	41.58942	41.72319	43.19641	43.74126	43.67867	42.67265	42.86786	42.89663	42.87069	42.85056	42.84472	42.84522	42.84573	42.70428	42.53595	41.49409
42.74928	42.80109	42.81482	42.16633	42.07281	41.23138	40.61694	40.91208	41.90625	42.19400	42.50235	42.86975	42.79177	42.62516	42.06670	42.08500	42.10823	41.76011	41.77859	42.32862	42.40496	42.41709	42.43100	42.64566	42.64615	42.64664	42.17079	42.16434	42.08102	42.11058	42.12164	42.60331	43.91636	43.15037	41.72384	42.54775	43.25940	43.25991	43.21211	42.91486	42.85524	42.87185	42.85648	42.75515	42.84639	42.84690	43.25934	43.18563	42.57412	41.62113
42.12276	42.12326	41.28997	41.29873	41.19522	40.73567	40.76187	41.76124	42.18770	42.19556	42.31836	42.87026	42.79333	42.58876	42.08571	41.85880	41.43329	41.53905	41.60302	41.99699	42.40656	42.43192	42.64642	42.67214	42.64778	42.64827	42.64913	42.17310	42.16646	42.26412	42.59952	44.46986	45.06569	44.38472	43.15253	43.13398	43.26108	43.26158	43.27462	43.27513	42.95941	42.85776	42.59661	42.59711	42.75787	42.84856	42.84907	42.64989	42.13707	40.66578
42.36805	41.48728	41.23761	41.19627	40.68102	40.73722	41.75861	42.22667	42.31844	42.31943	42.31887	42.69881	42.79488	42.62577	42.08727	41.36770	41.39782	41.51576	41.61980	41.95519	42.40340	42.56852	42.67291	42.67377	42.65840	43.20676	43.18913	43.86484	43.56956	43.65828	44.36340	44.95903	44.97742	45.00547	44.34776	43.27600	43.27650	43.27701	43.27630	44.14613	43.45897	42.94779	42.66018	42.66068	42.64005	42.75450	42.75500	42.20969	41.72478	41.19538
41.86785	41.75028	41.63692	41.49871	41.47961	41.81836	41.82290	42.23510	42.32001	42.32099	42.29081	42.29129	42.23390	42.45020	42.08883	41.36926	41.36975	41.48543	41.92931	42.32477	42.36214	42.40550	42.20381	42.65952	43.20788	43.14912	43.15001	43.53576	43.53627	43.57209	43.66045	44.41640	44.96162	44.97116	44.35679	43.27767	43.27818	43.27869	44.07743	44.07796	44.07868	43.32729	42.93256	42.68829	42.68935	42.76835	42.76886	42.76972	41.89650	41.78377
41.86940	41.86989	42.54967	42.78922	42.78972	41.90352	41.83134	41.83183	42.32158	42.63041	42.29237	42.23465	42.19524	42.19598	42.08350	41.35917	41.35966	41.57135	42.27678	42.29262	42.33000	42.02324	42.13371	42.20628	43.13065	43.08883	43.09712	43.16345	43.28055	43.39840	43.16424	43.48561	44.42798	44.35793	43.80570	43.27934	43.27985	43.49077	44.07911	44.70876	44.02161	43.28399	43.05663	42.68997	42.69103	42.69153	42.77053	42.77141	42.77192	41.89887
42.45280	42.45330	43.56641	43.66364	43.66415	43.11672	42.00385	42.38678	42.68445	42.63197	42.29394	42.23620	42.19679	42.15626	42.00250	41.34961	41.36121	41.65728	42.01999	42.06123	41.74595	42.12858	42.20942	42.43148	43.08993	43.09044	43.09133	43.27055	43.39915	43.19492	43.19543	43.23160	43.60513	42.81889	43.41013	43.41122	43.34504	43.49244	44.76442	44.70621	43.87011	43.60867	43.13651	42.68053	42.40993	42.60881	42.80768	43.43586	43.43638	43.43074
43.08257	43.08309	43.45470	43.56888	43.61122	43.61199	43.35918	42.83535	42.74319	42.68700	42.33309	42.31028	42.23857	42.18058	41.35032	41.35115	41.35165	41.45589	41.56174	41.38371	41.80097	42.13020	42.61907	43.12195	43.13389	43.09206	43.09295	43.29481	43.21420	43.23044	43.23254	43.31477	42.77136	42.77187	43.41181	43.41291	43.64129	44.90014	44.76610	44.70683	43.82043	43.58863	42.93500	41.56871	42.02065	42.41212	43.48747	43.44391	43.44443	43.44515
43.66181	43.44303	43.00102	43.00189	43.37373	43.47139	43.35840	43.30410	43.03576	42.74150	42.57591	42.41613	42.36453	42.27331	41.45721	40.76221	40.84212	41.21282	41.31868	41.37687	41.80254	42.53213	43.07717	43.30915	43.30972	43.21743	42.80066	42.82677	42.62281	42.64064	43.03304	43.03375	43.01611	43.31199	43.34626	43.42725	43.91336	45.09108	44.93162	44.70851	43.84062	42.93615	41.54394	41.51067	41.66565	42.32516	43.45740	43.45831	43.45883	43.08819
43.71736	43.09889	41.27385	41.95772	42.81794	42.86587	43.29668	43.35203	43.78907	43.78052	42.72509	42.41771	42.43175	42.40301	42.23801	40.95698	40.92839	40.58318	41.19636	41.37846	41.97707	42.53374	42.97740	43.21370	43.21855	43.21907	43.09344	42.86867	42.88611	42.89918	43.03471	43.00630	43.04780	43.26707	43.29712	43.31511	45.07951	44.95934	44.94335	43.94374	43.11732	42.97805	41.54560	41.51232	41.51338	42.21460	43.33361	43.46001	43.12285	43.14899
42.79645	41.42725	41.35219	41.81754	42.24682	42.83636	42.84394	43.28135	43.79232	43.79303	43.77468	42.69939	42.44282	42.42444	42.30832	42.24198	40.94869	40.95835	41.21637	41.91761	41.98025	42.04446	42.54192	43.04118	43.21756	43.22250	43.24861	43.13767	43.15532	43.70029	44.46039	43.97009	43.35832	43.29995	43.27463	44.04055	44.04128	44.11456	43.81987	42.21693	43.08276	43.12144	43.08416	41.69209	42.21462	42.44322	43.00106	43.01129	43.13062	43.20369
41.71352	41.70306	41.76166	41.91508	41.90020	41.90087	41.81565	42.88820	43.79292	43.79785	43.76204	42.95506	42.61649	42.61612	42.60883	42.26406	41.39167	41.39762	41.53334	41.91822	41.94802	41.48798	41.55220	42.54321	43.11415	43.20190	43.22379	43.27692	43.67263	44.46024	44.45938	44.34749	43.90519	43.68877	43.87939	43.88011	43.58545	43.58616	42.86237	42.69301	43.01417	43.10771	43.12271	43.08543	42.55855	42.46550	43.01114	43.01184	43.01254	43.15358
41.77051	41.77117	41.94471	41.98755	41.95855	41.92162	41.93077	42.88882	43.79352	43.79845	43.76685	42.95567	42.61710	42.60875	42.58030	42.45868	41.73392	41.73459	41.74055	41.54997	41.28638	41.45577	41.47232	42.54023	42.72004	42.96780	43.20320	43.54571	44.32872	44.44758	44.39375	44.25102	44.03460	43.95481	43.87994	43.58529	42.96609	42.92459	42.72523	42.72592	42.75681	42.98063	43.09982	43.16196	43.16265	43.14225	43.13872	43.01239	43.05122	41.89313
42.20599	41.94468	41.94535	42.02156	42.57035	43.41857	43.44469	43.44540	43.78416	43.81017	43.78387	43.75068	43.11956	43.08265	42.56501	42.42061	41.73331	41.55352	41.55420	41.37792	41.35721	41.45638	42.52426	42.63786	42.63854	42.90272	43.51329	43.83884	44.36269	44.33481	44.18307	44.17585	44.15327	44.02743	43.62697	42.64487	42.20710	42.17230	42.71836	42.71323	42.71392	42.85089	42.98914	43.25994	43.65701	43.65771	43.18375	43.15912	42.53092	41.89901
41.83661	41.62547	41.94600	42.57032	43.44232	43.44302	43.44531	43.85503	43.88104	44.28899	44.51625	44.47678	43.68525	43.53069	42.80009	41.91459	41.57199	41.55412	41.60140	41.37852	41.30325	41.38707	42.35060	42.44829	42.63037	42.66389	43.34279	43.81082	44.33466	44.32637	44.17570	43.25244	42.77216	42.28963	41.95420	41.91831	41.82363	41.71465	41.18292	40.56586	41.29234	42.71516	42.89011	43.03682	43.30622	43.14336	43.12032	43.00774	42.34210	41.90276
41.61381	41.61446	41.68135	42.85765	43.83084	44.08875	44.08946	44.09177	44.86658	44.86730	44.62754	44.48743	44.36429	43.60127	42.69474	41.90088	41.77924	41.57326	41.60199	41.20619	41.20683	41.30450	42.20545	42.58576	42.58645	42.65440	42.74531	43.66890	44.24517	44.24589	43.23473	42.77205	42.40990	42.41057	42.31420	42.07436	41.98949	41.69009	41.23064	41.17832	41.29291	42.20086	42.56992	42.39028	41.59793	41.92305	42.29629	42.29855	41.92060	41.90334
41.56889	41.56954	41.61578	43.71157	43.96945	43.97016	44.09007	44.12205	44.86718	44.86790	44.84320	44.63580	44.49138	44.29937	43.15824	41.90995	41.78831	41.78899	41.59200	41.20679	41.20743	41.20808	42.01712	42.58634	42.58703	42.65498	42.66573	42.88061	43.34956	43.15198	42.68666	42.57785	42.60609	42.61153	42.68187	42.68254	42.59919	41.72565	41.64842	41.34580	41.62075	42.27717	42.37745	41.55563	41.52204	41.61082	41.95500	41.98745	41.92118	41.91133
41.56953	41.57018	42.27909	43.56989	43.58965	43.60307	43.62867	43.82328	44.33649	44.86850	44.81783	44.75446	44.59897	44.08303	43.27166	41.81421	41.79474	41.79859	41.52306	41.20739	40.91279	41.22193	42.04581	42.04701	42.02216	42.22733	41.97489	42.42052	42.37987	42.38054	41.93401	42.47112	42.54893	42.59304	42.65279	42.64551	42.57524	42.54060	42.46339	42.41690	41.67853	41.67918	41.50257	41.51402	41.52792	41.63419	41.98737	42.01505	41.85534	40.93749
41.66875	41.83381	42.69756	43.42293	43.59025	43.60367	42.27584	42.29559	43.82461	44.28640	44.77816	44.65922	44.15815	44.15886	43.21981	43.02314	41.92938	41.64327	40.94804	40.93702	40.92664	41.22465	41.51494	41.58341	41.33725	41.37232	42.17683	42.35468	42.52776	41.97211	41.95635	41.96123	42.49731	42.55019	42.55086	42.57515	42.57582	42.57493	42.77131	42.41747	41.69236	41.06787	41.10506	41.45552	41.52850	41.63477	42.01497	42.01562	42.01630	41.86240
41.83379	41.83444	41.83512	42.69886	42.71171	42.56651	42.42442	42.45001	43.34744	44.01887	44.21354	44.24657	44.40332	44.15945	43.46856	43.29634	42.14194	41.48081	41.01701	40.97208	41.34808	41.25759	41.27414	41.05256	41.29217	41.50965	42.35462	42.64214	42.64599	42.64666	42.02475	41.98673	41.96251	42.46623	42.56394	42.56460	42.56527	42.80724	42.77188	42.52361	40.98410	41.06845	41.10566	41.43969	41.59602	41.93647	41.95673	42.25394	42.52473	42.82928
42.19756	41.83507	41.83575	42.56836	42.62383	42.62451	42.62518	43.13906	43.25663	43.52160	43.96082	44.15020	44.15092	43.39955	43.46916	43.20417	42.90545	41.62451	41.50222	41.48219	41.46534	41.36629	41.32668	41.09344	41.38023	42.32437	42.77283	43.00027	43.01843	42.79553	42.64792	42.05091	41.98801	42.18415	42.56452	42.54928	42.50331	42.50402	42.55953	42.52417	42.52485	42.09937	42.10003	42.35118	42.38139	42.52885	42.56501	43.11545	43.11615	43.11683
42.40693	42.39275	42.57413	42.87251	42.99980	42.95227	42.94394	43.03951	43.16397	43.25791	43.25859	43.25928	43.19905	42.58408	43.12672	43.20478	43.20546	43.18550	42.57800	42.52409	42.35225	42.32430	41.36756	41.22283	41.38245	42.47259	42.74323	42.99928	43.00155	43.00223	42.75333	42.58454	42.28002	42.61000	42.56510	42.55357	42.41551	42.25988	42.50525	42.52473	42.63934	42.53878	42.37066	42.37135	42.37201	42.45787	42.57565	43.05693	43.11671	43.11739
44.14009	44.14079	43.77723	43.00821	43.00040	43.00108	43.00177	43.04010	43.04079	42.63268	42.63336	42.65249	42.66007	42.51738	42.51803	42.94039	43.02694	43.33401	43.35060	43.22055	43.17192	43.13392	42.28688	41.35181	41.56445	42.46313	42.47387	42.96439	43.54717	43.27789	43.17506	43.12062	43.53355	43.49765	42.60755	42.46790	41.77664	41.92315	42.26110	42.53749	42.53869	42.54676	41.66683	41.55356	41.55050	41.66086	41.78657	42.58483	42.75432	42.75499
45.72467	45.44395	43.77782	43.00881	42.57104	42.57171	42.76598	42.76668	41.77656	42.09782	42.63396	42.65149	42.65378	42.51109	42.51174	42.51929	42.94167	43.00225	43.15897	43.17184	43.17251	43.13450	42.70493	41.23794	41.38699	41.90319	42.62418	42.95810	43.04313	43.23131	43.19646	43.53340	43.49755	43.48074	42.91610	42.60878	42.46914	42.30767	42.23782	42.35294	42.36102	41.66676	40.46905	40.79881	41.55107	41.55172	41.78715	42.53475	42.75488	42.75555
46.21040	45.53198	43.67550	42.63248	42.28498	42.28564	42.31864	41.77652	41.81110	42.03940	42.09909	42.56844	42.53962	42.44331	42.51233	41.82834	41.88518	42.33656	42.56027	43.13895	43.21974	43.07678	41.23791	41.23854	41.29484	41.73601	42.60041	42.60109	42.91908	43.13914	43.50679	44.29468	43.48064	43.48130	43.48199	43.95094	43.22068	42.52930	42.40593	42.30956	41.52438	40.67690	40.66374	41.46872	41.59595	41.66201	42.19476	42.51146	42.74166	42.75611
46.21099	45.61874	43.10354	42.69458	42.37676	42.30692	42.19798	41.77608	41.81171	42.04001	42.04067	41.97454	41.97521	41.97586	41.89730	41.91916	41.96540	42.35889	42.55040	42.56792	42.43074	41.32798	41.23188	41.23252	41.23315	41.24967	41.73726	42.50840	42.93237	43.40377	44.28182	44.22315	43.42662	43.48188	43.48256	43.48322	43.22656	42.62289	42.42453	42.19314	41.52497	41.51181	41.50396	42.31056	42.29743	42.10776	42.29472	42.49560	42.73215	42.73282
45.64407	45.22731	43.21443	43.10484	43.04983	42.44590	41.98681	41.81169	41.82082	42.04911	42.04128	42.04034	42.02194	41.89728	41.91912	41.96535	41.98774	42.19938	42.55101	42.56757	42.55761	42.37225	41.38809	41.33916	41.23376	41.25027	42.35564	42.82891	43.32309	43.83837	43.81995	43.34398	43.24347	43.30721	43.48314	43.48379	43.35993	43.06533	42.60536	42.25700	42.24282	42.45324	42.99398	43.05858	42.37584	42.29865	42.33375	42.46117	42.73272	42.75724
45.22722	43.75388	43.74198	43.65465	43.57738	43.43832	42.46096	42.12860	42.12925	42.14674	42.12831	41.70103	41.89724	41.98113	41.97751	41.97816	41.98835	42.07809	42.27752	42.55758	42.55821	42.92336	43.02722	43.01305	42.43927	42.43991	42.44481	42.83464	43.32366	43.32434	42.89675	42.89320	42.69989	42.76361	43.34027	43.25010	43.36051	43.20360	43.19735	42.64338	42.56982	43.01614	42.98129	42.90723	42.34671	42.25469	42.33431	42.57567	42.73964	42.84642
43.71779	43.70580	43.65458	44.28719	43.56048	43.56117	43.54921	42.49178	42.33223	42.14736	42.12893	42.12958	42.13025	42.14355	42.19318	41.98301	41.98631	41.73241	42.05827	42.35185	42.50740	42.92554	43.05539	43.01364	42.44517	42.44580	42.45494	42.48001	42.64938	42.65004	42.71817	42.71883	42.76144	42.77798	42.64902	42.70268	43.25505	43.40401	43.33520	43.26165	43.26232	43.02200	43.01737	42.79267	42.34727	42.34792	42.47430	42.64779	42.82882	42.85120
42.60947	43.55848	43.65017	43.65086	43.66795	43.46209	43.46277	43.18525	42.32338	42.27886	42.21628	42.14285	42.14352	43.43434	42.58170	42.21553	41.94291	41.84614	41.84679	42.28724	42.50098	42.80949	42.89874	42.42467	42.34098	42.34161	41.29086	41.52349	42.37112	42.38491	42.38553	42.73055	42.76202	42.77856	42.66552	42.70326	43.27343	43.37962	43.40885	43.41006	43.19979	43.04218	43.04285	43.04354	42.83472	42.76115	42.76179	42.64483	42.66302	43.26891
41.93237	41.99596	43.44423	43.44491	43.44556	43.46268	43.18514	42.40175	42.16378	42.10117	42.03834	42.05331	42.06724	42.50637	42.50700	42.40620	42.09906	42.01947	42.02012	42.07574	42.14052	42.21594	42.25851	42.34093	42.34158	41.86563	41.65842	41.65907	42.40725	42.37237	42.39725	42.71548	42.77692	42.85073	42.85139	42.85149	43.26556	43.30330	43.39297	43.39365	43.19399	43.19463	43.19530	43.21138	43.06811	42.87890	42.64472	42.64539	42.65933	43.15333
41.89482	41.88589	41.87264	41.72972	41.73032	42.12281	42.12346	41.79111	41.00765	40.93824	41.17665	42.03959	42.05459	42.35989	42.36051	42.37390	42.06253	42.04958	42.02072	40.92923	40.95528	41.17609	41.79524	42.20658	42.20723	42.02228	41.93014	42.40720	42.37656	42.48684	42.48932	42.73039	42.85069	43.08917	43.19074	43.19137	42.97928	43.08451	43.24167	43.24234	43.18394	43.19519	43.19586	43.06005	42.87880	42.87946	42.87744	42.66290	42.68904	42.68971
41.74006	41.74067	41.74137	41.66193	41.68852	41.57219	41.31474	41.31539	41.31602	41.27446	41.25122	42.04020	42.35983	42.36049	42.37383	42.06248	42.04950	42.02066	40.83224	40.58829	40.61751	41.10182	41.80222	42.03429	42.20783	42.02288	42.02352	42.26037	42.47566	43.35358	43.34043	42.79700	42.85128	42.89539	43.21307	43.21370	43.19262	43.16198	43.08571	42.92607	42.92089	42.91091	42.89779	42.83097	42.87936	42.88002	42.87800	42.68891	42.50802	42.50867
41.59317	41.67807	41.69479	41.63220	41.61594	41.57175	41.39928	41.45935	41.45997	41.46057	42.04017	42.40111	42.61681	42.44859	42.13722	41.63402	41.30157	41.07622	41.07684	40.69605	40.76027	41.10244	42.03003	42.03489	42.05239	42.02348	42.02412	42.02479	42.80100	43.28668	43.28679	42.79758	42.76034	42.81453	43.19191	43.23472	43.23538	43.23611	43.19660	43.01468	42.92730	42.89769	42.81281	42.56188	42.80302	42.80368	42.73801	42.70949	42.43591	42.46202
41.68393	41.67868	41.63218	41.61596	41.49854	41.49917	41.55165	41.61172	41.65030	42.33380	42.46092	42.46157	42.46225	42.13828	41.65469	40.95119	41.03826	41.07686	41.96299	41.09081	41.09139	41.76453	41.90014	42.03799	41.97710	41.93685	41.94544	42.02539	42.73052	42.77252	42.77473	42.76020	42.76093	42.76154	43.13760	43.17112	43.29080	43.66057	43.66121	43.17557	42.89763	42.89242	42.57290	42.48229	42.44156	42.70876	42.70938	42.62782	42.51037	42.35914
42.55957	42.26254	41.63280	41.61658	41.49915	41.44077	41.55227	41.64604	42.31273	42.33441	42.46152	42.51840	42.19447	41.86207	41.11328	41.02184	41.07684	42.05996	41.96362	41.96425	41.76453	41.90009	41.90075	42.09430	41.97770	41.93745	41.93808	41.98514	41.98578	41.95153	42.03302	42.76079	42.76152	43.13752	43.13818	43.13881	43.57394	43.74654	43.74718	43.69905	43.69390	43.51735	42.87030	42.44148	42.40128	42.38866	42.62771	42.62836	42.51091	42.35545
43.25903	42.56079	42.12966	41.67873	41.12043	39.97290	40.49364	41.63659	42.29902	42.33502	42.38182	42.39254	42.39323	41.94385	41.58688	41.58750	41.90813	42.09293	42.09357	42.03805	42.04766	42.40248	42.40316	42.40274	42.88300	42.85603	41.98507	41.98574	41.88094	41.88158	41.95272	42.74281	43.36304	43.36366	43.12391	43.51707	43.69490	43.74339	43.73978	43.69961	43.69445	43.67174	43.45385	42.78933	42.38858	42.24440	42.30601	42.30825	41.89544	41.96662
43.76608	43.26026	42.18704	41.23401	40.71196	40.46663	40.46723	41.61015	42.27257	42.31287	42.38243	42.38307	42.39383	42.15311	41.65417	41.69353	41.89230	42.37319	42.78280	42.81581	42.85724	42.86691	42.86760	42.94396	44.16129	42.93903	42.88486	41.98634	41.88154	41.88217	41.88276	42.98053	43.34081	43.34142	43.51701	43.52414	43.63869	43.69621	42.97038	42.95612	43.67166	43.66751	43.49100	42.75247	42.73508	42.49945	42.29753	42.30879	41.96655	41.59332
44.73526	43.74131	42.56201	41.48928	41.25061	40.87611	41.35301	41.66136	41.76736	42.29765	42.32255	42.38368	42.39179	42.07892	42.03601	42.04142	42.27815	43.37947	43.38013	43.07076	42.84883	42.86751	42.97362	44.18425	44.15628	44.12318	43.04840	42.97740	41.98756	41.98820	42.18278	42.97208	42.98184	43.30539	43.28402	43.36900	43.36967	42.86847	42.84520	42.86277	43.65895	43.66806	42.82502	42.82571	42.75367	42.65033	42.49905	41.91125	41.69922	41.73342
44.66634	43.33754	42.52921	42.42976	41.49049	41.40780	41.66132	41.66198	41.76798	42.16900	42.32316	42.38429	42.13525	42.11325	42.11673	42.27335	43.33638	43.33708	43.33775	42.97160	42.78947	42.86812	42.98265	44.12005	44.08517	43.79912	43.45400	43.02050	42.25847	42.18278	42.18336	42.18400	42.95712	43.13210	43.24242	43.23083	43.06274	42.84516	42.84576	43.30620	43.60220	43.15813	42.82558	42.85970	42.90253	42.82280	42.59359	41.89742	41.71571	41.73399
43.24934	42.49301	42.41595	42.42933	42.00531	41.74463	41.73146	41.66260	42.14795	42.16961	42.35879	42.12777	42.11058	42.12979	42.13037	42.69590	43.29346	43.19121	43.06540	42.60640	42.68713	43.17803	43.17873	43.17939	43.36471	43.37381	43.37447	43.37995	43.00529	42.29344	42.18396	42.19361	42.18531	43.13267	43.10042	42.86578	42.65554	42.78364	43.20377	43.20443	43.09228	42.65249	42.78786	42.86026	42.90309	42.90374	42.85897	42.15861	41.94854	41.95818
41.46162	41.46537	41.47669	41.73448	41.74779	41.74526	41.74588	41.73699	42.14856	42.29667	42.23295	42.07780	42.10448	42.13040	42.69586	42.86092	43.08001	43.06532	42.54320	42.57038	42.67805	43.01039	43.01110	43.01175	43.28994	43.36591	43.37505	43.38053	43.38119	42.97958	42.27338	42.18518	42.17528	43.10033	43.03767	42.56872	42.61155	42.73378	42.79700	42.84223	42.86994	42.95650	42.86013	42.89240	43.24114	43.24180	42.95528	42.92598	42.24741	41.96883
41.46544	41.46601	41.71114	41.72238	41.72294	41.71776	41.71838	41.74854	42.50322	42.24474	41.93767	42.02343	42.04958	42.10572	42.86087	42.90788	42.90854	42.79884	42.42006	42.56725	42.66272	42.67179	42.98302	42.98367	43.00661	42.84497	42.90240	43.35838	43.35904	43.19270	42.91017	42.87738	42.97705	42.96173	41.97964	41.92077	42.60707	42.61736	42.45170	42.65474	42.95648	42.95707	43.21925	43.52790	43.24170	43.33204	43.32845	43.00425	42.92722	42.89338
43.50563	43.50624	43.04345	42.19282	42.17292	41.72260	41.73736	42.50319	42.44863	42.38977	41.83606	41.39410	41.87226	42.08033	42.90783	42.91220	42.91284	42.91354	42.56720	42.56996	42.57055	42.58659	42.68846	42.79030	42.75420	41.77621	41.84265	42.63953	43.24318	43.24383	43.18539	42.91139	42.87923	42.13785	42.11945	42.07651	42.04900	42.50525	42.52122	42.60891	42.95704	43.24145	43.72720	43.79532	43.61881	43.33685	43.42714	43.47449	43.07147	42.99940
44.57656	44.09681	43.04406	42.25244	42.20304	41.74852	41.74913	41.73865	42.44923	41.84665	40.94732	40.92138	41.36882	41.95780	42.91215	44.06782	44.08548	43.90206	42.97104	42.66291	42.17492	42.10654	42.58786	42.58850	41.75129	41.77681	41.18289	41.87469	43.24376	43.24441	42.75162	42.75225	42.36080	42.33112	42.17993	42.16785	42.35323	42.52120	42.55894	42.56542	42.69610	42.98049	43.79516	43.83091	43.79170	43.74930	43.52377	43.52442	43.65717	43.25037
44.30747	43.02693	42.63157	42.19407	41.66003	41.69621	41.79185	41.78242	41.65138	40.97403	40.89111	40.85455	40.92264	41.76627	42.91275	44.08539	44.12534	44.17278	43.23758	42.75640	42.44487	42.13527	42.10781	42.10000	41.73278	41.36455	41.39011	41.78134	42.90050	42.92344	42.71504	42.71568	42.72332	42.72390	42.39559	42.49914	42.49977	42.66031	42.56535	42.55755	42.47011	42.77430	43.33828	43.91427	43.90108	43.74987	43.76480	43.82155	44.50003	43.59787
43.01793	42.66877	42.17708	41.50359	41.69623	41.79187	41.79248	41.78465	41.74492	41.65257	40.95969	40.96028	40.85581	41.02100	42.05342	42.93357	44.04161	44.08906	43.73561	43.23882	43.21711	42.42167	42.13654	42.10903	41.73019	41.67069	41.69042	42.88823	42.89152	42.67523	42.67581	42.67644	42.65489	42.72236	42.72512	42.49973	42.72810	42.73999	42.74057	42.76084	42.77905	42.89110	43.09582	43.37299	43.40389	43.76477	43.86976	44.78817	44.72838	44.50125
42.66880	42.16794	41.47760	41.44931	41.50401	41.69748	41.75118	42.34185	42.34035	41.80299	41.14189	40.46390	40.44276	40.69203	41.20533	42.12064	42.97993	43.33508	43.33573	43.33638	43.24000	42.50165	42.38500	42.33307	41.70530	41.64684	41.87091	41.91936	41.97838	42.36378	42.50349	42.50413	42.50487	42.70382	42.72357	42.72627	42.72868	42.74057	42.76078	43.02751	43.17376	43.18018	43.16394	43.16463	43.18278	43.79507	44.89540	44.78871	44.76184	44.38789
41.50647	41.47752	41.37371	41.37432	41.41681	41.48879	42.21285	42.34035	42.40572	42.33464	41.18889	41.19144	40.83120	40.83178	41.52357	42.24496	42.22063	43.02796	43.24359	43.24001	42.52393	42.53358	42.50294	42.30817	41.62352	41.61292	41.58592	41.64870	41.38023	41.79512	42.33487	42.33549	42.30743	42.53150	42.70503	42.70560	42.62626	42.72310	42.89632	44.67297	44.76443	44.52625	43.20263	43.18645	43.79499	44.92613	44.92197	44.83757	44.49660	43.96993
41.50711	41.46647	41.37436	40.25407	40.86121	41.45150	42.21347	42.37227	42.40635	42.33526	41.56237	41.66970	41.67035	41.61616	41.95197	42.37408	42.27859	42.72187	42.65825	42.52397	42.52454	42.72330	43.16246	42.30877	41.61296	41.08418	41.20171	41.21191	41.35641	41.38250	42.14993	42.33609	42.35368	42.66281	42.70560	42.70618	42.62683	42.64934	42.81195	44.57955	44.99052	44.90641	44.54871	44.54944	44.87118	44.87185	44.73747	43.14725	43.35394	43.63723
41.98177	41.49660	41.15120	40.28376	40.41066	41.16132	42.06458	42.37681	42.38168	41.57083	41.67817	41.99487	41.99553	42.08694	42.61856	43.11656	43.11719	42.81860	42.75019	42.52459	42.52514	42.66549	42.58971	42.35077	41.08424	40.73372	41.07476	41.20189	41.35701	42.03549	42.15052	42.37650	42.78601	42.82874	42.76353	42.76410	42.67307	42.28479	42.28535	43.24915	44.75715	44.88944	44.90764	44.90837	44.85421	44.73742	43.15198	43.14783	43.24483	43.35515
42.62706	41.98295	41.48893	41.26715	41.16138	41.74349	42.37198	42.37744	42.38231	41.91197	41.99490	42.21135	42.25557	43.38572	43.62654	43.69994	43.83495	43.20453	42.88942	42.61654	42.39086	42.36173	42.30028	41.47448	41.07936	41.02838	41.07534	41.18974	41.19033	42.03024	42.19094	42.78585	43.05225	43.12029	43.14163	42.85123	42.75064	42.50679	42.43515	42.55654	43.28488	44.80822	44.89328	44.88977	44.77684	43.55797	43.19579	43.23147	43.23907	43.27766
42.62768	41.98359	41.72730	41.76826	41.75832	41.75893	42.37260	42.37328	42.38293	41.91260	42.04280	42.21199	43.38571	43.38634	43.45967	43.77970	43.78033	43.76032	43.25040	42.62088	42.48281	42.45634	42.28713	41.50154	41.21175	41.20697	41.38361	41.14837	41.14897	41.84761	42.61746	42.98941	43.12030	43.12087	43.68197	43.68254	43.68319	43.75407	43.18641	43.22156	44.39908	44.81302	44.89383	44.83973	44.11068	43.55907	43.19635	43.19698	43.24226	43.40845
41.72508	41.72721	42.02533	42.03231	41.77581	42.02924	42.37960	42.38028	41.91270	41.51703	42.03495	43.33942	43.34012	43.38697	43.46030	43.75801	43.87826	43.76094	43.39012	42.84914	42.68906	42.57920	42.39177	42.28835	42.10413	42.08556	41.41447	41.19092	41.18142	41.28321	41.98523	42.75780	43.03325	43.61869	43.61934	43.68311	43.74218	43.75464	43.24966	44.41280	44.41345	44.48149	44.43997	44.14671	44.09674	43.26646	43.21020	43.19755	43.24282	43.83505
41.72572	41.72625	42.59653	42.60141	41.99099	42.03409	42.03469	41.91274	41.60565	41.64495	42.15968	43.22342	43.27469	43.27532	43.38815	43.46155	43.72792	43.72863	43.56149	43.50688	43.94915	43.88393	43.85650	43.63015	42.94363	42.32449	41.92519	41.22179	41.22238	41.28246	41.44207	42.41243	42.75913	42.95366	42.99645	43.23700	43.68432	43.47689	43.82377	44.40539	44.41401	44.41460	44.37308	44.37381	44.14791	44.00938	43.26760	43.24804	43.40059	44.00751
41.63818	41.77118	42.54297	42.55156	41.94115	41.99222	41.83728	41.57649	41.59461	42.15971	42.36681	43.21447	43.21517	43.18064	43.18119	42.89667	43.31034	43.54810	43.53173	43.73470	43.82331	44.93258	44.27485	43.78651	43.56812	42.94477	42.20882	41.16395	41.22297	41.33033	42.30699	42.41301	42.41377	42.03061	42.47818	42.51686	43.26688	43.35529	43.74627	44.32044	44.34075	44.35673	44.41718	45.80549	44.30952	44.04024	43.83427	43.64419	43.82740	44.16528
41.62730	41.62782	42.19808	42.26192	41.93699	41.60951	40.94870	41.59466	41.78488	42.21935	42.36744	43.14444	43.15778	43.15841	42.90347	42.90409	42.87708	43.23181	43.43476	43.38918	43.61314	43.69333	43.81034	43.56805	42.94479	42.85344	42.82911	42.21007	41.66989	41.78205	42.30758	42.50921	42.50996	42.03119	42.03179	42.03233	42.34397	43.35586	43.86329	44.27584	44.66026	44.72565	45.02926	45.21979	45.16203	44.14202	43.74612	43.83547	44.18536	44.18601
41.61463	41.45927	41.52164	41.61788	41.56438	40.80958	40.92545	41.78493	42.21946	42.36747	43.21509	43.49059	43.43231	43.30651	43.10696	42.80641	42.80703	42.80772	43.08602	43.08665	42.97935	42.93878	42.82874	42.82671	42.82734	42.85826	42.83710	42.83781	41.75480	41.78689	41.88942	42.53158	42.53233	42.51109	42.07753	42.07806	42.07866	42.43295	43.86385	44.03059	44.27705	44.55752	44.59536	45.02205	44.26002	44.08095	43.68505	43.74731	44.16573	44.18657
41.32035	41.32086	41.44643	41.44703	40.73844	40.81022	41.65261	42.23222	42.87323	43.21508	43.33788	43.33107	43.34954	43.30712	43.25507	42.80701	42.68211	42.68280	42.74411	42.74473	42.01049	41.99887	42.77032	42.82729	42.82792	42.94650	42.85946	42.87768	41.77398	41.41648	41.72559	41.91240	42.53292	42.51114	42.60095	42.47499	42.26477	42.31174	42.83550	43.88471	43.91245	43.81163	43.84468	44.30508	44.19894	44.05759	43.66169	43.66233	43.81232	44.13229
41.42088	41.42139	41.42212	41.14043	40.78904	40.81087	41.68274	42.23286	43.21092	43.34212	43.34275	43.18840	43.18910	43.36671	43.30828	42.80761	42.68271	41.93320	41.88491	41.88551	41.89349	41.88506	42.62072	42.76886	42.94653	42.94707	42.91315	41.78406	41.43751	41.41708	41.49145	41.84008	42.18233	42.45965	42.58665	42.54734	42.42145	42.62567	43.16121	43.66599	43.76542	43.78563	43.80486	43.75935	44.17558	44.05814	43.64206	43.41072	43.48421	43.54752
41.93968	41.42202	41.28716	41.14716	41.15562	41.20669	41.70464	42.04457	42.73544	43.22658	43.22348	43.19912	43.18972	43.36733	43.36256	43.23321	42.68597	41.93382	41.88552	41.83457	41.88506	41.88459	42.20822	42.62191	42.94710	42.94764	41.68785	41.45027	41.38894	41.19222	40.93555	41.49263	42.12394	42.59086	42.59148	42.56810	42.54852	42.62624	42.97102	43.63468	43.76598	43.78619	43.78682	43.75990	43.71644	43.67350	43.38726	43.01059	43.08407	43.13623
41.94030	41.33418	41.14111	41.28839	41.29951	41.68343	41.93922	42.07764	42.48869	42.76370	43.22782	43.19974	43.20044	43.19096	43.36848	43.36379	43.23444	42.63571	42.27005	42.27810	42.28500	41.88359	41.87895	42.20410	42.21845	41.68785	41.10671	41.08965	41.19226	41.19283	41.19332	41.46188	42.12293	42.24572	42.59205	42.59258	42.37532	42.36385	42.63425	42.87906	43.30696	43.77347	43.78739	43.77481	43.71699	43.67405	43.38781	43.05951	43.08995	43.18143
41.33431	41.32638	41.19051	41.00573	41.22575	41.67822	41.90851	42.04586	42.47073	43.21880	44.44084	44.72153	43.38901	43.36856	43.36909	43.62146	44.03833	43.23833	43.17677	42.92452	42.27177	41.88883	41.89640	42.10353	42.10413	41.97086	41.79851	41.23445	41.23502	41.47167	41.49325	41.46088	41.52907	41.74880	41.74939	41.74990	41.76917	41.76990	41.85065	42.54228	42.63685	43.35855	43.77467	43.77537	43.77600	43.77663	43.77452	43.33444	43.10752	43.33629
41.40405	41.33544	41.19114	41.00636	40.84254	41.22696	41.89063	42.31874	43.12215	44.15919	44.31153	44.31217	43.84398	43.30944	43.27490	44.01721	43.92091	43.88496	43.17735	42.91394	41.88725	41.94843	41.95601	42.10413	42.10472	42.22004	42.63650	42.65951	42.51705	42.06658	41.56396	41.49443	41.24298	41.24347	41.34130	41.72125	41.76974	41.77048	41.85124	42.54286	42.61298	43.28743	43.31186	43.35423	43.79888	43.79951	43.80005	43.35785	43.35855	43.59794
42.05164	41.38588	41.32348	41.00698	40.84316	40.99258	41.84927	42.24655	42.92669	43.11798	44.07506	44.00819	43.73774	43.43497	43.09371	43.09433	43.85771	43.85843	42.91391	41.88733	41.88784	41.72170	41.95661	42.10472	43.21902	43.29715	42.85753	42.75152	42.75212	42.57989	42.02266	41.61404	41.49577	41.37055	41.72134	41.81038	41.77032	41.65785	41.77157	42.55236	42.83909	42.89117	42.96193	43.35139	43.81166	44.42353	43.84632	43.43388	43.38036	44.03291
42.57335	42.16652	41.72005	41.32468	40.99265	41.08997	41.49245	41.92259	42.43314	42.66239	43.05169	43.53686	43.43494	43.04326	43.04380	43.02793	43.02855	42.70928	42.52025	41.88793	41.87157	41.90353	42.10472	43.24632	43.25810	43.32059	42.93785	42.65095	42.68823	42.80099	42.72984	42.58479	42.55549	42.27257	41.82056	41.77723	41.69702	41.66322	41.66372	42.48702	42.57040	42.67669	42.74745	43.04412	43.38606	43.84634	43.95211	43.80091	44.11414	44.03346
42.87215	42.69996	42.20353	41.48376	41.12194	41.10071	41.14341	41.50969	42.43377	42.66301	43.06187	43.25095	43.08949	42.87531	42.85935	42.69569	41.99592	42.11568	41.91399	41.89772	41.89822	42.45053	43.20534	43.25806	43.32486	42.86820	42.65087	42.77435	42.80099	43.05364	43.08658	43.08718	42.91201	42.55074	41.83709	41.77781	41.69759	41.81979	41.82029	41.94367	42.55410	42.61468	42.72744	43.07819	43.27982	43.56078	44.05048	44.48970	44.99148	44.83533
43.40775	42.99968	42.55814	42.14591	41.60771	41.28811	41.28867	41.97277	42.48649	42.66362	42.66529	42.66589	42.50865	42.45874	42.34335	42.27909	41.91729	41.79491	41.89773	41.89832	42.56890	42.61097	42.66376	42.68244	42.74183	42.01864	42.77428	42.83556	43.07643	43.08667	43.08718	43.08779	42.97639	42.89131	42.53917	41.93438	41.85416	41.93264	41.82352	41.97986	41.90994	41.98486	42.04763	42.79514	43.23522	43.46436	44.37999	45.08910	45.08080	44.85872
43.40837	43.00030	42.82416	42.47987	42.14757	42.03862	42.03920	42.53278	42.64300	42.64351	42.64410	42.64470	42.59327	42.48700	42.34394	42.27967	41.91788	41.73938	41.77081	41.89892	41.94089	42.48245	42.50121	42.59432	42.01876	42.13729	42.14265	43.07643	43.07703	43.08090	43.08779	43.08839	43.44913	43.44836	42.80956	42.52845	42.48917	41.96511	41.92723	41.89611	41.96262	41.98544	41.93228	41.98238	43.12523	43.81271	44.38055	45.08062	44.99995	44.85926
42.88041	42.82401	42.47991	42.48050	42.14821	42.03926	42.03984	42.64994	42.90904	42.51969	42.52029	42.59320	43.22013	43.66317	42.48810	42.17657	41.73931	40.99324	41.09006	41.43004	41.44487	42.28162	42.50180	42.03860	42.03054	42.09164	42.13848	43.01643	43.05637	43.05697	43.09044	43.57049	43.59464	43.88022	43.36661	42.75371	42.52962	41.92731	41.86528	41.96262	41.69559	41.08900	41.29195	41.98297	43.68242	44.28755	44.37044	44.99976	45.56087	45.48869
42.43563	42.40900	42.40977	42.41035	42.12016	42.08883	42.04048	42.91756	43.26775	42.78572	42.46771	42.46831	43.08418	43.22134	43.11668	42.31653	41.42958	41.12999	41.13055	41.21744	41.44548	42.20883	42.28289	42.15740	42.03978	42.09983	42.41724	42.99535	42.99596	42.99656	43.42265	43.50669	43.66002	43.66053	43.59369	42.99671	42.61367	42.03264	41.96263	41.69561	41.64569	41.29199	41.92654	43.44786	44.00119	44.27961	44.34761	44.99180	44.87823	45.37536
42.40916	42.40965	42.41041	42.41100	42.43010	42.10211	42.95526	43.27626	43.77417	43.09124	42.46512	42.46572	42.55807	43.09974	42.63100	42.56839	42.32038	41.43085	41.22387	41.44561	42.17512	42.20942	42.23137	42.08408	42.10478	42.15153	43.06866	42.96989	42.97049	42.97109	43.01519	43.43873	43.50808	43.66112	43.71863	43.46198	42.79398	42.73573	42.21504	42.13129	42.05796	42.84840	43.44773	43.50798	43.60962	44.06512	44.35660	44.82788	44.71430	44.61923
42.90407	42.58024	42.31584	42.31643	42.39936	43.50290	43.43862	43.82414	43.80881	43.34558	42.46573	42.46632	42.46700	42.47078	42.56574	42.56899	42.56958	42.56388	42.08913	42.07430	42.10850	42.17630	42.17698	42.05064	42.05122	42.50977	42.74537	42.80722	42.82669	42.66711	42.72770	42.81126	43.10399	43.64797	43.65176	43.46257	43.46317	43.52978	43.51115	43.43465	44.55066	44.45768	43.47168	43.50854	43.36487	43.66184	44.35716	44.82843	44.71484	44.15158
42.52400	42.29283	42.29360	42.29419	43.36401	43.36462	43.42805	43.41280	43.37971	42.56681	42.08706	41.47982	41.48048	41.74671	41.93679	41.93736	42.54890	42.53159	42.01899	42.01957	42.02006	42.01160	42.07970	42.11518	42.40722	42.48217	42.50510	42.01266	42.24493	42.48155	42.54002	42.72888	42.81794	43.18166	43.33722	43.46316	43.76307	44.13065	44.12531	44.48553	44.50237	44.45822	44.03301	43.47295	43.33726	43.36604	44.34602	44.40359	44.22433	43.46476
42.52463	42.52512	42.29424	42.29003	42.29051	42.23151	42.53117	42.50739	42.38580	41.78808	41.54744	41.53790	41.78292	41.96618	41.93739	41.93797	41.74894	42.08975	42.46202	41.99570	41.93660	41.93718	42.00063	42.08970	42.36843	42.40828	41.93811	41.93879	42.13435	42.35660	42.35709	42.11125	42.30030	42.86539	43.27559	43.69763	44.49913	44.51485	44.51537	44.48610	44.57366	44.45931	44.45940	43.25426	43.19583	43.25387	43.30010	44.22416	44.21531	44.16541
42.58693	42.47835	42.28316	42.28374	42.15152	41.95412	41.50274	40.91365	40.93442	41.24527	41.53796	41.71125	41.70522	41.96527	41.92957	41.93015	41.93072	42.09248	42.51317	42.43660	41.96325	41.93776	41.93844	41.93901	42.07012	41.87642	41.90040	41.88989	42.21329	42.21121	41.92508	41.73670	41.92576	42.84099	43.19988	43.64927	44.39437	44.44572	44.50105	44.56255	44.57423	44.49283	43.75639	43.19580	43.19640	43.17997	43.10654	43.16617	44.09034	44.06224
42.38858	42.39384	42.47976	42.23170	42.08936	41.50281	41.29276	41.19178	41.16990	41.43853	41.61182	41.67569	41.67635	41.96908	41.96636	41.93075	42.09241	42.58605	42.57919	42.46379	41.76015	41.96442	41.93902	41.93960	41.83471	41.15525	41.88023	42.03798	42.22822	42.21444	41.73672	41.12121	41.51034	41.99012	42.93911	43.24031	43.62463	43.62543	44.38247	44.48427	44.49287	43.78932	43.51588	43.43670	43.42028	43.10660	43.08316	43.08376	43.65792	44.06277
41.67802	41.67848	42.20150	42.21166	42.17001	41.53394	41.43607	41.43672	41.43728	41.52620	41.52677	41.61087	41.87644	41.97395	41.97016	42.09243	42.38372	42.39381	42.39439	42.20115	42.08307	41.98043	41.98110	41.13940	41.15539	41.15584	41.40995	41.98522	42.20725	41.95503	41.38258	41.36816	41.51095	42.21413	42.70930	42.97955	43.24149	43.60686	44.31547	44.30864	43.43238	43.51585	43.51645	43.46661	43.43122	43.30707	43.06723	43.07261	43.57777	43.57838
41.96868	41.81108	42.27845	42.21144	42.09061	41.81740	41.43668	41.43734	41.43790	41.43835	41.52738	41.52794	41.78074	41.97030	42.34572	42.29948	42.30006	42.38500	42.37813	42.20175	42.20222	42.08902	41.22777	41.20757	41.20813	41.26285	41.26872	41.57932	41.70052	42.00032	41.99811	41.60249	41.76446	42.13594	42.67052	42.98014	43.60663	44.23386	44.16946	43.43234	43.18000	43.38183	43.34359	43.38224	43.38284	43.38343	43.05927	43.01464	43.42434	43.43505
42.58420	42.54263	42.31367	42.21317	41.94719	41.83825	41.54480	41.36214	41.34164	41.43897	41.52799	41.48864	41.51457	41.86236	42.25959	42.30008	42.30066	42.38560	42.37872	42.26133	42.08904	41.83839	41.75302	41.33641	41.32951	41.32995	41.12191	40.97991	41.02781	41.73839	41.60519	41.62065	41.76506	41.76764	42.64292	43.57362	44.21072	44.16952	43.48712	43.17998	43.18057	43.34355	43.34415	43.27303	43.31157	43.01412	43.01460	43.01519	43.34722	43.34781
43.73883	43.66020	42.48698	42.31488	42.21426	42.03354	41.84050	41.54608	41.49448	41.52804	41.52713	41.52716	41.51518	41.51574	42.15712	42.22511	42.38551	42.62732	42.37560	42.26192	41.83842	41.92573	41.92639	41.75419	41.33757	41.24418	41.13582	41.18913	41.18968	41.64959	41.63407	41.62550	41.63211	41.73221	42.78651	44.09681	44.09103	43.40899	42.84584	42.85174	43.17582	43.25136	43.18013	42.92411	42.60006	42.26405	42.94333	43.34705	43.34775	43.34835
44.07725	43.57799	43.46364	43.22839	43.35608	43.35667	42.58664	42.17067	42.16645	42.11475	42.05997	41.81896	41.51579	40.91326	41.50455	42.18060	42.42974	42.43042	42.34692	41.83697	41.70241	41.92207	41.92326	41.92755	41.33818	41.24479	41.22674	41.25718	41.69222	41.69278	41.63467	41.62610	41.66479	42.71893	42.98448	42.98495	42.98554	41.79049	42.34535	42.82465	42.96585	43.09758	43.00379	42.60802	41.71948	42.26461	42.37031	42.99068	43.00254	42.39596
43.88093	43.57860	43.46424	43.20930	43.20978	43.24497	42.81809	42.50825	42.17186	42.17231	42.13669	41.93506	40.92717	40.91494	41.12601	42.06602	42.18176	42.27934	41.83701	41.56713	41.70302	41.86369	41.92387	41.92815	41.92871	41.23316	41.25340	41.61990	42.27817	42.90756	43.16440	43.16180	43.11790	42.93125	42.93184	42.29494	41.67590	41.76872	41.76917	42.31351	42.76886	42.76933	42.07854	41.46627	41.72803	42.24814	42.44675	42.40582	42.34325	42.39651
43.63308	43.57920	43.22900	41.74009	42.52467	42.66370	42.66428	42.43753	42.17247	42.17293	41.99047	41.41395	41.05022	41.03426	41.75430	42.08896	42.18235	42.29055	41.92011	41.57680	41.57723	41.87706	41.94150	41.94206	41.96231	41.81811	41.59112	41.59176	42.24897	42.86902	43.16178	43.11766	43.11848	42.93182	42.13490	41.62537	41.62592	41.62669	41.62713	41.66068	41.73111	41.73687	41.43216	41.43280	41.70148	42.36674	42.41431	42.40637	42.27729	42.30287
43.62943	43.57608	41.85251	41.71623	41.80879	42.52533	42.52591	42.10119	41.36983	41.09104	41.11075	41.13950	41.14014	42.13321	42.53385	42.29309	42.29366	42.38058	41.77447	41.58805	41.58848	41.87660	42.19491	42.20559	42.11187	42.06067	41.86451	41.82045	41.93901	42.22191	42.44630	42.99474	42.93193	42.13491	41.00227	41.00269	41.62650	41.62727	41.62770	41.63571	41.67420	41.67464	41.34173	41.42859	41.57980	42.35667	42.36005	42.35212	42.29859	42.29916
43.58793	42.86080	41.82067	41.80898	41.66778	41.76099	41.80361	41.33105	41.05878	41.11084	41.13214	41.14013	42.19234	43.28392	43.33128	42.63679	42.33419	42.38118	41.77348	41.58867	41.54491	42.47659	42.52251	42.19607	42.20675	42.03733	41.82040	41.82106	41.82161	41.86430	41.86474	41.87009	41.86554	41.86332	41.32440	41.07193	41.36582	41.46773	41.41655	41.63628	41.70850	41.67521	41.27950	41.20805	41.37862	42.28698	42.35209	42.35266	42.29914	42.29970
42.93232	42.55527	41.95683	41.80960	41.76105	41.66895	41.28204	41.01308	41.08710	41.11148	41.13278	41.66307	43.28393	44.23853	43.96520	43.39209	42.39007	42.38178	42.20803	42.10963	42.11007	42.43926	42.52311	42.19081	42.19138	41.94477	41.90487	41.90553	41.90608	41.82657	41.82700	41.84459	41.86613	41.86656	41.32766	41.40898	41.53355	41.63546	41.84922	41.92607	41.77773	41.74444	41.28008	41.28072	41.25604	42.29365	42.28558	42.28614	42.16034	42.14600
42.93294	42.56283	41.99740	41.95801	41.70329	41.48006	41.28267	41.04780	41.08774	41.23135	41.61309	42.90043	43.28888	43.56093	43.62458	43.53590	42.43280	42.43767	42.25708	42.15442	42.15486	42.08620	42.06184	42.19141	42.11265	42.12989	42.14203	42.18422	42.18478	41.97465	41.97508	41.84411	41.86672	41.34580	41.27425	41.41597	41.63530	42.93423	43.20866	43.10117	41.98622	41.80961	41.77644	41.60589	41.60643	42.29420	42.28613	42.05110	41.98630	41.98687
43.35465	43.23105	42.50994	41.89528	41.72202	41.34229	41.33281	41.04843	41.22145	41.94798	42.24549	42.85258	43.19236	43.51307	43.57672	43.59967	42.43926	42.25713	42.24020	42.15649	42.14429	42.13100	42.09066	42.19361	42.13430	42.13048	42.13104	42.13863	42.17273	42.18593	41.97567	41.84098	41.28277	41.27431	41.28976	41.54699	42.91804	43.35297	44.20306	43.23196	42.97586	42.11220	42.10371	42.01110	41.62297	41.60755	41.55314	41.44456	41.37975	41.98740
43.06878	43.06923	43.07698	43.06212	41.80687	41.35260	40.99517	41.19225	41.85382	41.94860	42.24398	42.95446	43.06409	43.41602	43.41649	43.57790	42.43507	42.38833	42.29558	42.15711	42.14490	42.13161	42.12215	42.25468	42.21583	42.13373	41.23260	41.23750	42.17332	42.35507	42.18695	41.82931	41.28337	41.29177	41.60958	42.15868	42.84941	44.20313	44.20361	44.19999	42.98441	42.28981	42.11333	42.06022	41.92705	41.91482	41.91206	41.48610	41.38029	40.97610
42.47568	42.66982	43.07067	43.07124	41.82932	41.35323	41.35376	41.70198	41.85444	41.93910	42.97152	43.82211	43.41602	43.41660	43.41706	42.31826	42.32064	42.38894	42.42678	42.42734	42.14430	42.13221	42.22808	42.26380	42.21643	42.13432	41.23320	41.23810	42.32154	42.54965	42.47042	41.94294	41.97968	41.98011	42.06833	42.10656	42.78445	44.13625	44.19994	43.43766	42.31285	42.33724	42.33780	43.24426	43.59667	43.43731	41.92859	41.62561	40.11718	40.06765
42.56366	42.56409	42.75860	42.58031	41.63326	41.57063	41.47104	41.47168	41.72872	42.44931	43.29947	43.41588	43.41659	43.41718	42.31828	41.75441	40.84215	42.38113	42.42739	42.42795	42.41452	42.25078	42.24700	42.18132	42.18187	42.18230	42.13972	42.31731	42.54221	42.53798	42.44863	42.23007	42.00555	41.99754	42.05206	42.10714	42.76320	43.32108	43.34071	42.31288	42.33739	42.33781	43.38371	43.70475	43.63346	43.39125	41.69325	40.60617	40.54359	40.20877
42.59944	42.59987	42.66364	42.47892	42.09615	41.78086	41.78141	41.76980	42.27684	42.57627	43.24531	43.21009	43.41718	42.63855	41.75447	41.50602	41.65995	41.70481	42.41318	42.42855	43.04403	42.41569	42.16665	42.16507	42.18247	42.18290	42.32148	42.32312	42.53799	42.44877	42.23008	42.29188	42.00613	41.79164	41.86301	41.90123	42.13171	42.57080	42.30149	42.28098	42.33797	43.38369	43.70460	43.70531	43.66596	43.40191	41.93539	40.92051	40.84766	40.79440
42.99557	42.94806	42.69624	42.51152	42.33696	42.33751	42.33805	42.37226	42.36056	42.62322	42.98174	43.24222	42.63858	42.04528	41.67035	41.66003	41.67814	41.73312	41.76082	42.42074	42.42958	42.41629	42.26836	42.13477	42.11063	42.29222	42.51263	42.51331	42.32426	42.02987	42.27758	42.28825	42.00672	41.79222	41.86359	41.92525	41.96254	41.96332	41.92698	42.28156	42.69515	43.64812	44.09092	43.98206	43.67397	43.47222	41.99985	41.33843	40.90894	40.93644
43.69093	43.20974	42.96635	42.69743	42.67867	42.76765	42.41591	42.38568	42.63033	42.71919	42.67393	42.57860	42.13163	41.67054	41.05180	41.50723	41.66118	41.67941	41.73428	41.98103	42.41634	42.32207	42.29238	42.24127	42.29238	42.46471	42.49137	42.32429	41.37067	41.63760	41.91223	42.05604	41.83874	41.64530	41.67033	41.92583	41.96312	42.16363	42.16403	42.42752	42.93174	43.64868	43.96537	43.66648	43.47219	42.05859	41.89668	41.33901	41.32686	41.53804
43.20087	43.20130	43.20213	44.20853	43.82883	42.84971	42.79974	42.67408	42.72951	42.72993	42.72036	42.25730	41.81337	41.77395	41.67156	41.48439	41.50837	41.61823	41.83780	42.01947	42.31573	42.38789	42.36459	42.31348	42.28793	42.28835	42.06982	41.35583	41.50284	41.63820	41.97568	41.91336	41.83932	41.64590	41.67039	41.73258	42.04787	42.16423	42.44709	42.51919	43.36008	43.28701	43.21569	43.03479	41.96590	41.19507	41.41042	41.65854	41.64373	42.02855
42.62048	43.20193	44.16218	44.16277	43.79694	42.85034	42.85089	43.28531	42.83252	42.73055	42.73111	42.57442	42.55761	42.40631	42.32682	41.64606	41.48233	41.48299	41.88368	41.99596	42.22683	42.22738	42.29966	42.28796	42.24643	42.15416	42.02831	41.30849	41.50345	41.63881	41.99865	42.71970	41.97374	41.85097	41.89678	42.00052	42.04847	42.44303	42.52350	43.40060	43.36066	43.36108	43.15216	41.95583	41.19514	41.27875	41.45362	41.71503	42.10793	42.10846
41.73017	42.53254	43.97588	43.97646	43.21058	42.92229	43.28523	43.28593	43.28650	42.75355	42.73172	42.78560	43.17886	43.03023	42.68368	42.32476	41.48294	41.43670	41.98481	41.98110	41.98151	41.99697	42.17878	42.17933	42.17402	42.05724	41.93140	41.52399	41.44492	41.52696	42.71974	44.01383	43.43423	42.35614	42.20920	42.31295	42.31639	42.48640	42.58305	43.44909	43.36123	43.36165	42.99679	41.95641	42.04270	42.04324	42.12793	42.11652	42.11717	42.11770
41.73081	41.72588	42.61819	43.07603	43.07645	43.07701	43.13353	43.28654	43.09238	42.81065	42.81120	42.81712	43.17946	43.03082	42.92699	42.68483	41.48354	41.43731	41.98114	41.98169	41.85741	41.85796	42.17350	42.17405	42.17459	42.05782	41.42643	41.18811	41.30221	41.45448	43.89163	43.88901	43.43480	42.35672	42.20979	42.21019	42.24535	42.30481	42.55062	43.44967	43.45023	43.07563	42.24170	42.24928	42.24982	42.12812	42.24037	42.26091	42.26156	42.26210
41.89401	41.73184	42.38832	43.07664	43.07706	43.07763	42.85203	42.95770	42.98133	42.90594	42.92034	43.13243	43.66016	43.15078	42.92758	42.68808	41.93016	41.87594	41.87222	41.74807	41.74847	41.82549	42.04034	42.17463	42.13305	40.76432	40.74991	41.18026	41.28352	42.21758	43.01015	43.08904	42.72697	41.93174	42.12460	42.12179	42.12233	42.16581	43.14975	43.31280	43.07580	42.41875	42.24229	42.24986	42.40595	42.36280	42.26204	42.42274	42.42233	42.34278
41.89467	41.88160	43.08896	44.41886	43.07768	42.79613	42.07369	42.21505	42.90616	43.00634	43.19218	44.40086	44.25876	43.63148	42.98713	42.89888	42.65938	41.87654	40.90407	41.67283	41.74905	41.85910	41.85978	41.89175	40.76455	40.44485	40.86241	41.08137	41.29254	41.62021	42.32300	42.42052	41.94100	41.93233	42.12197	42.89934	42.09418	42.09499	42.22573	42.22627	42.15096	42.11980	42.24287	42.33783	42.36286	42.36339	42.42279	42.42332	42.42291	42.42345
43.08168	43.10314	43.68919	43.66311	43.14831	41.93627	41.63845	41.76968	42.28780	43.16827	43.46183	44.34336	44.54150	44.43123	43.45982	43.17322	42.65837	40.92548	40.90841	41.77414	41.83170	41.75230	41.32735	40.06206	40.12916	40.14336	40.78393	41.18056	41.62028	41.62134	41.65370	41.73521	41.93253	42.20408	42.76466	42.73470	42.63507	41.99539	42.11301	42.13287	41.69639	41.80280	42.03662	42.15982	41.97227	42.36398	42.42337	42.42284	42.40485	42.81425
44.08003	43.68894	43.54746	43.11385	42.41537	41.51489	41.55006	41.72875	42.20529	43.18258	43.87373	44.57924	44.46911	44.34012	43.71308	43.19565	42.13672	41.52169	41.67726	41.80244	41.77778	40.94854	40.77405	40.72401	40.14364	40.72541	41.18053	41.81729	42.01161	42.01374	41.65642	41.72729	41.92620	42.62068	42.79613	42.73526	42.63563	41.99595	40.91336	41.34295	41.69697	41.76342	41.41615	41.41677	41.52386	42.33261	42.68703	43.02054	43.02121	42.80257
43.87965	43.48856	42.49165	42.38893	41.88410	41.45581	41.49311	41.55134	42.42442	43.71330	44.16443	44.46894	44.41585	43.71323	43.19567	42.69689	42.22149	42.13373	41.85208	41.68319	40.86224	40.86275	40.88417	40.88467	40.96567	41.12199	41.68766	42.00846	41.99940	42.01273	41.65701	41.72788	42.27117	42.64233	42.88304	42.79711	42.09589	40.91357	40.37670	40.49230	41.25981	41.37208	41.39391	41.39828	41.42001	42.44714	42.68760	43.02111	43.02179	43.02233
42.03218	42.03257	41.99549	41.79172	41.79210	41.65853	41.45696	41.45760	42.01986	42.73281	43.37761	43.41681	43.39992	43.23369	42.72038	42.22581	42.22422	42.13432	41.91585	41.84307	41.70868	41.07741	41.07805	40.99307	41.04528	41.58061	41.66422	41.98081	41.92644	41.53518	41.62189	42.19740	42.30227	42.88306	42.88361	42.74496	41.67948	41.26872	40.60165	40.50995	40.51044	41.36361	41.38917	41.39513	41.82925	42.27665	42.52803	43.02169	43.02235	42.98983
41.34804	41.17286	41.17365	41.66672	41.69168	41.58337	41.39864	41.39182	41.39980	42.05551	42.73396	43.09908	43.09338	41.85168	41.56991	41.52884	41.87319	41.91805	41.91644	41.89592	41.74765	41.11640	41.14902	41.04539	41.04589	41.67388	41.98074	41.98140	41.92702	41.52313	41.53614	42.19863	42.47752	42.62923	42.74515	42.72982	42.34533	41.81943	41.39653	40.60701	40.85395	41.38924	41.39508	41.82557	42.20960	42.24757	42.27887	42.45719	43.06924	44.17483
41.32246	40.98183	41.11731	41.32037	41.33513	41.16991	41.02455	40.97045	41.02427	41.29403	42.10719	42.26351	42.29457	41.85230	41.64211	41.59631	41.59682	41.99334	41.98960	41.59413	41.19860	40.74001	40.68427	41.08491	41.67411	41.98080	41.98133	41.98199	41.92761	41.53635	41.55378	42.39301	42.47810	42.52904	42.73001	42.29262	42.29315	42.34673	42.13221	41.91891	41.91943	41.52841	41.52891	41.97272	42.24762	42.24814	42.27943	42.36843	43.06874	43.99791
41.15227	41.12594	41.04618	41.11412	41.25401	41.10947	41.10997	41.04360	41.10063	40.89204	41.48180	42.29496	42.43649	42.29572	41.79077	41.70670	41.66089	41.70898	41.80003	41.79468	41.34316	41.29547	41.08876	41.25401	42.02954	41.99099	41.98191	42.89231	42.76847	41.53695	41.55437	42.39339	42.47005	42.51788	42.12492	42.25909	42.29374	42.34732	42.04540	41.95149	41.95200	41.95236	42.03502	42.40965	42.35474	42.27962	42.22100	42.30984	43.04958	43.58118
41.15294	41.12661	41.14789	41.11478	41.26159	42.55455	42.55508	41.30760	41.18180	41.18320	41.92875	42.29559	42.45204	42.43764	41.80766	41.69869	41.70897	41.79172	41.80066	41.80117	41.79566	41.33400	41.25785	41.96222	41.99601	42.76240	42.95974	42.93325	42.82182	41.59230	41.60971	42.38117	42.39479	42.08873	42.12550	42.19305	42.26021	42.02432	41.63140	41.99101	41.99152	42.54388	42.50549	42.45658	42.35531	42.28127	42.28056	42.98176	43.58118	43.61105
41.17451	41.17485	41.71933	42.06083	43.15665	43.46452	43.46507	42.60917	42.41603	42.02063	42.23117	42.48148	42.45267	42.45319	42.18151	41.81146	41.68986	41.72729	41.80128	43.22525	43.97016	43.48349	42.44665	42.18534	42.35014	42.71499	42.93312	42.96101	42.90396	42.12941	42.12978	42.43362	42.22797	42.08931	42.12609	42.19310	42.03627	41.66646	41.70785	41.99161	42.65788	42.61933	42.96737	42.88276	42.85237	42.91396	43.07342	43.07397	43.15088	43.17328
41.14636	41.14670	41.68050	42.76710	43.10387	43.25176	43.17764	42.94679	42.60713	42.37386	42.38612	42.41758	42.45330	42.45382	42.39552	42.18264	41.70230	41.67767	43.16024	43.97034	44.04234	43.98104	43.14530	42.35019	42.35072	42.36176	42.42596	42.98825	43.19568	43.07145	42.60002	42.34663	42.30959	42.12614	42.13573	41.93237	42.00647	42.18108	42.51430	43.69461	43.23587	43.23625	43.17761	43.30238	43.30293	43.11038	43.07504	43.11237	42.63805	42.73666
41.14702	41.14735	41.72062	42.76772	43.10447	43.10502	42.94669	42.39167	42.15223	42.07373	42.36327	42.38726	42.38939	42.43738	42.43774	42.31800	42.16191	42.21477	43.02965	43.93626	44.04292	44.04348	43.81588	42.53462	42.40037	42.40820	42.28894	42.66078	43.22879	43.19681	43.07241	42.56221	42.51239	42.50423	42.13631	42.13667	42.79069	42.86884	42.94733	43.65572	43.69572	43.69611	43.77091	43.71403	43.32269	42.68269	42.08042	42.05539	41.30381	41.34428
41.25703	41.25737	41.79862	42.46001	42.65807	42.61219	42.47535	41.86604	41.73886	41.64793	42.01886	42.27200	42.35907	42.39053	42.39089	42.33967	42.24952	42.98599	42.98653	42.90865	43.92657	44.04406	44.04478	43.61065	42.50772	42.60132	42.49112	42.52964	43.28858	43.26512	43.19777	43.28837	43.25029	43.25056	43.10958	42.94565	43.02298	42.88889	42.94791	43.45405	43.69630	43.69668	43.77307	43.38189	42.76840	42.25553	42.18827	42.18877	41.97028	41.49660
41.36387	41.33058	41.90384	42.38842	42.28581	41.93475	41.88085	41.86710	41.74643	41.59521	41.60319	41.66226	41.69224	42.36021	42.37870	42.37923	42.51119	42.86980	42.86500	42.91247	43.00510	43.98695	44.01167	43.72163	42.68574	42.63562	42.49172	42.58945	43.29824	43.77477	44.08749	44.02602	43.95118	43.91743	43.25167	43.11319	42.98302	42.81374	42.91970	43.09649	43.65740	43.68711	43.38177	42.75673	42.78765	42.65929	42.62593	42.61151	42.61217	41.97136
41.73072	41.79846	42.06866	42.11967	42.09547	42.05223	41.94070	41.93686	41.87785	41.61718	41.61768	41.22662	41.47052	41.79793	41.91975	42.39104	42.56887	42.87039	42.87093	42.87146	42.95128	43.55823	43.69766	43.66777	43.27243	42.80041	42.64580	42.89176	43.37402	43.77535	44.10246	44.10302	44.02748	43.94733	43.25224	43.11375	42.94999	42.36101	42.40244	42.92080	43.65797	43.65835	43.06238	42.71305	42.75783	42.78875	43.48862	43.48916	43.48985	42.96253
42.07189	42.06849	42.11561	42.09578	42.05236	42.02832	43.30944	42.87654	41.95423	41.65568	41.00784	41.09583	41.14980	41.27165	41.41798	42.55704	43.01115	42.92807	42.87152	42.87205	43.32272	43.50013	43.53712	43.55687	43.55742	42.66072	42.76206	42.81555	43.00442	43.35061	43.75764	43.88034	43.88122	43.33974	43.13795	42.95002	42.26902	42.26985	42.36195	42.40353	42.95070	42.95107	42.67350	42.66190	42.66242	43.36190	43.69938	43.82684	44.54817	43.56152
42.11464	42.11544	42.91124	43.83316	43.83425	43.79596	43.36898	43.24339	41.98100	41.72033	41.09598	41.14982	41.21287	41.40569	41.41863	43.09898	44.07430	43.13354	43.00336	42.87264	43.32330	43.32384	43.31708	43.43133	42.65188	42.33215	42.34174	42.65803	42.71136	42.84998	42.93456	43.75877	43.81862	43.43194	43.13852	42.32081	42.26958	42.25335	41.97586	41.97047	42.11632	42.22166	42.53119	42.66248	43.07343	43.22294	43.58100	43.66583	43.81106	43.49612
42.24791	42.70717	43.72849	43.83004	43.90221	43.81791	43.37226	42.50158	42.22425	42.18226	42.36953	42.68098	42.70565	42.47461	43.10068	44.07435	44.04715	44.04787	43.22145	43.19957	42.97390	42.63380	41.86805	41.86108	41.42781	41.42814	41.68467	42.28190	42.28455	42.00330	42.43983	43.08310	43.74529	43.61923	43.29916	42.93642	42.25309	41.95902	41.35292	41.77880	41.85669	42.10870	42.47577	43.07346	43.18504	43.18509	43.66583	43.66637	43.66708	43.40868
42.24854	42.24887	42.70864	43.46050	43.80809	43.37233	42.82986	42.57483	42.52353	42.47887	42.64801	43.24995	43.25064	43.27357	43.90600	44.04721	44.00453	43.47471	43.26281	43.20018	43.06713	42.69736	41.87665	41.74702	41.42842	41.42874	41.46872	41.55845	41.66387	41.96555	42.18069	42.38759	42.92450	43.54351	43.52111	43.02482	42.35233	41.39265	41.39404	41.50976	41.82363	41.88108	42.20541	43.18507	44.13610	44.11264	44.11302	43.66691	43.35579	43.34790
42.36273	42.01818	42.01900	42.70979	43.27077	43.27130	42.83048	42.61625	42.61386	42.61420	43.05526	43.21749	43.24912	43.23684	43.88206	43.87940	43.51785	43.24795	43.24847	43.13054	43.43588	42.96901	41.89166	41.89216	41.89266	41.46883	41.47145	41.32112	41.55101	41.94321	42.21731	42.25993	42.88240	43.52113	43.51900	43.02539	42.35290	41.39324	41.39462	41.42553	41.78047	42.14734	43.17054	44.15049	44.15104	44.13719	43.85525	43.37964	43.34791	43.34844
42.42903	42.36370	42.10501	42.29793	42.69474	42.69526	42.52065	42.42347	42.59634	42.59668	43.03078	43.05639	43.01919	43.05760	43.76650	43.82948	43.29110	43.26617	43.21546	43.23576	43.23344	43.01922	42.00576	42.00733	42.00783	41.95762	41.52435	41.50578	41.89795	42.39122	42.11542	42.19543	42.88298	42.91281	42.89039	42.53844	42.28475	41.80113	41.41388	41.41171	41.68182	43.02920	43.04658	43.41195	43.42689	43.42741	43.49809	43.38019	43.35688	43.47541
43.60384	43.55455	42.42831	42.30817	42.28288	42.28339	42.28390	42.30025	42.27301	42.42489	42.42540	42.50057	42.85487	42.91517	43.52509	43.43082	43.00121	43.29240	43.36764	43.23902	43.23937	43.03315	42.06218	42.06268	42.00844	42.00876	42.00926	42.70060	42.68190	43.22993	42.37240	42.19601	42.68559	42.88390	42.61285	42.20880	41.87399	41.85187	41.83992	41.68458	41.68240	42.56323	42.71542	42.80787	43.17709	43.39426	43.39888	43.39941	43.47541	43.46528
44.44757	44.44795	43.55606	42.43266	42.28350	42.28401	42.24128	42.24963	42.20956	42.20990	42.21041	42.36246	42.75886	43.08333	43.14507	42.81021	42.93937	42.92563	43.25829	43.24601	43.24209	43.32007	43.03443	42.06222	42.05151	41.99709	42.77631	42.77485	43.14598	43.14651	42.74674	42.23342	42.24813	42.61292	42.20906	41.90610	41.90660	41.87540	41.84050	41.94258	41.93187	42.40404	42.65609	42.80843	43.13336	43.25823	43.39944	43.51794	43.51864	43.46583
44.44818	44.44855	43.49411	43.01428	42.99967	42.82401	42.24957	42.24117	42.21017	42.02108	41.37754	41.71900	42.36374	42.41898	42.51593	41.88462	41.96090	42.81629	43.60817	43.28674	43.25341	43.31479	43.02916	42.27058	42.10883	42.60186	42.66055	42.74342	42.77596	42.74699	42.80603	42.29271	42.29728	42.29760	42.20965	41.90669	41.87516	41.84077	41.94640	41.94316	42.37336	42.41581	42.42646	42.65732	43.19291	43.26678	43.27780	43.42132	43.42202	43.31746
43.49683	43.45445	43.14217	43.05336	43.00030	42.89296	42.82033	42.25085	42.02137	41.37607	40.43365	41.26339	41.64029	41.64077	40.87203	41.84467	41.86621	43.22135	43.30762	43.25365	42.92136	42.92189	42.21949	42.08104	42.10823	42.55493	42.55544	42.48251	42.55922	42.59175	42.80662	42.98823	43.01015	42.29819	42.21024	41.82350	41.82399	41.77251	42.53854	42.59669	42.37392	42.37852	42.42115	42.65789	43.26682	43.27802	43.09949	42.76744	42.76810	42.76860
43.49747	43.46470	43.45596	43.14332	43.02618	43.02082	42.89409	41.61364	40.82087	40.43542	40.43428	41.26400	41.26624	40.87237	40.96075	41.84529	41.86683	43.22195	43.19898	42.92162	42.87564	42.26638	42.18639	41.99034	41.99031	41.94953	42.04398	41.69447	41.73819	42.56031	42.74849	42.99546	43.01073	42.29879	42.16973	42.12735	41.77227	42.20662	42.50602	42.53962	42.37450	42.37909	42.47590	42.52538	42.72193	42.85958	42.76752	42.76802	42.76867	42.76918
43.46500	43.46533	43.44645	43.49825	43.46494	43.02358	42.88727	41.49067	40.57835	40.57862	40.92769	40.92816	40.96561	40.96607	40.98220	41.76457	41.84639	43.19905	43.19957	42.87683	42.81857	41.44829	41.79051	41.99091	41.99089	41.99121	41.55608	41.61705	41.69554	41.79461	42.56121	42.72662	42.70221	42.54248	42.54939	42.51555	42.26880	42.23281	42.53220	42.54018	42.37507	42.45491	42.48316	42.51556	42.52620	42.69585	42.76810	42.77873	42.77940	42.76975
43.16778	43.38692	43.49836	43.49887	43.49921	43.11232	42.91502	41.62107	41.49970	41.32742	40.90698	40.92880	40.96625	41.04468	41.89529	41.87945	41.86250	43.39330	43.15477	42.86514	41.44840	41.44889	41.41056	41.79159	41.99199	41.55618	41.61699	41.41895	41.66244	41.79520	41.86544	42.46395	42.46481	42.62518	43.37923	43.35555	42.67794	42.64730	42.53704	42.31749	41.88496	41.92048	42.40850	42.51613	42.55876	42.62213	42.76868	42.77931	42.56821	42.81729
43.16841	43.17407	43.58123	43.55932	43.53119	42.92690	42.55791	42.49716	42.40526	42.40557	41.32854	41.11258	41.14791	41.89564	41.91698	42.01429	43.80442	43.39656	43.16231	42.52857	41.49226	41.44949	41.41115	41.38601	41.67281	41.71904	41.41890	41.49934	41.54146	41.81567	41.86602	42.32556	42.59020	43.10873	43.26929	43.32462	43.06400	42.67629	42.53761	42.47392	41.88554	41.95362	42.29272	42.55457	42.68151	42.68307	42.62301	42.52117	42.53197	42.78105
43.34925	43.05922	43.06007	43.06057	42.53343	42.50668	42.55855	42.49779	42.49829	42.42969	42.43018	41.37717	41.39489	41.91732	42.31330	43.87980	43.84240	43.67998	42.98509	41.58885	41.49286	41.46931	41.38612	41.38660	41.67340	41.38324	41.36476	41.49460	41.54207	41.54255	42.18667	42.90576	43.10457	43.10929	43.10981	43.06404	42.67706	42.53786	42.47078	42.47448	41.84555	41.95581	42.29330	42.84597	42.84647	42.70470	42.57021	42.32212	42.38470	43.60877
43.02221	42.99955	43.00040	42.67266	42.66174	42.59769	42.73595	42.49842	42.49892	42.49922	42.53336	42.07507	42.07570	42.32645	42.97858	43.88414	43.88092	43.76388	42.73409	41.63058	41.56449	41.49394	41.47055	41.38719	41.34136	40.19215	40.77375	41.36599	41.49568	42.09312	42.76721	42.92075	42.94268	42.94300	42.95478	42.18121	42.18170	42.18148	42.18072	41.28401	41.34908	41.81739	42.34459	42.94371	42.94420	42.84755	42.70558	42.32269	42.32335	43.55328
43.02288	43.02317	43.00106	43.00156	42.98423	43.92454	42.82365	42.56049	42.56098	42.61202	42.61251	42.55745	42.45708	42.99546	43.21886	43.90129	44.09960	44.09177	43.09394	42.73520	41.69931	41.67575	42.02168	41.49780	41.13434	40.21251	40.21296	40.77497	41.77972	42.04832	42.17074	42.92131	42.94325	42.94357	42.18042	42.13546	42.19189	42.20128	41.89831	41.30489	41.34967	41.40227	41.86917	42.94429	43.28506	43.89736	43.77704	43.01841	42.79074	42.98083
43.99552	43.97768	43.97377	43.68312	43.64818	42.92340	42.65876	42.54579	42.60450	42.71843	42.71891	43.07841	43.18431	43.24374	43.91754	43.91472	44.10448	44.10038	44.07153	43.09505	43.00787	42.95671	42.54059	42.16216	41.62651	40.54146	40.54192	40.54252	40.81181	41.78079	42.05544	42.79288	42.91872	42.94413	42.17566	42.18129	42.19246	42.20185	42.22832	41.94369	41.40258	41.40286	41.80249	42.55703	43.27816	43.89793	43.89577	44.09888	43.04633	42.99206
43.91442	43.89924	43.90014	43.62713	42.85201	42.65051	42.54579	42.54644	42.57577	42.71907	43.14318	43.99236	43.99307	43.91783	43.90639	43.89409	43.90303	44.07160	44.03794	43.09566	43.00846	42.96265	42.54654	42.54168	42.54218	42.53873	40.74975	40.75035	40.75080	41.78137	42.43858	42.82228	42.91929	42.14051	42.10682	42.10711	42.11614	42.19389	42.22889	42.29987	42.34627	42.04322	42.04317	42.49033	43.11428	43.89600	44.14803	44.09943	44.10014	43.13015
43.84185	43.84216	43.56955	43.19642	42.77612	42.82369	42.82418	43.08576	43.48867	43.48897	44.03455	43.92619	43.91729	43.84204	43.82473	43.82524	43.82576	43.83489	43.83540	43.05246	43.05276	43.00956	43.01024	43.16118	44.07157	44.07190	42.53982	40.75097	41.99779	42.61830	42.52300	42.46454	41.29892	41.29834	41.93473	42.10769	42.10817	41.77209	41.83591	42.30045	42.34258	42.34286	42.49025	43.07483	43.75774	43.89746	43.89778	44.02468	44.04943	43.90741
43.05032	43.02764	43.16878	42.99675	42.70248	42.77725	43.08413	43.66976	43.56554	43.93198	43.93250	43.91719	43.83372	43.81660	43.81264	43.56358	42.99163	42.47876	43.05256	43.42350	43.42381	43.42432	43.42342	43.53339	43.52482	43.52513	42.72146	42.40213	42.40261	42.37045	42.32374	41.96401	41.40540	41.25407	41.93531	41.93559	41.93607	41.77266	41.78469	41.83697	42.17194	42.29858	42.94867	43.64550	43.64603	43.73519	43.30197	43.30248	43.80225	43.87355
43.02799	42.90643	42.90731	42.88676	42.64381	42.66353	43.52381	44.52267	44.52567	43.93260	43.92049	43.74003	43.73752	43.34480	43.31658	42.44455	42.04516	42.02978	43.03211	43.40486	43.40517	43.42491	43.42561	43.46084	43.46135	43.23100	42.72205	42.40272	42.40321	42.40369	42.14395	42.04881	41.92432	41.43573	41.47868	41.93616	41.93718	41.94550	41.81091	41.81565	41.81612	42.19969	42.87872	43.29488	43.33064	42.67829	42.70475	42.93231	43.36887	43.85724
43.02421	43.02451	43.02540	42.72993	42.51662	42.53421	43.39510	43.94173	43.98340	43.92058	43.34032	43.34082	43.35400	43.34542	43.25702	42.90344	42.37779	42.72783	42.98088	43.01397	43.01426	42.92034	42.92796	43.46143	43.46194	43.23158	42.90368	42.72331	42.40380	42.43741	42.43769	42.19683	41.48174	41.47881	41.47927	41.93727	42.55167	42.44721	41.98001	41.81623	41.81670	42.20026	42.20114	42.59774	42.59824	42.20706	41.98190	42.45839	43.05264	43.15911
43.73917	42.89898	42.89948	42.67698	42.50074	42.50337	43.23812	43.54825	43.71550	43.73044	43.52894	43.52944	43.79509	44.07706	44.20419	44.15235	42.77905	42.85532	42.97925	42.98401	42.86763	42.89323	42.92257	42.92307	43.27719	42.90389	42.90438	42.84592	42.69905	42.66108	43.04870	42.80151	42.19801	41.62992	41.91774	42.52462	42.57853	42.44752	41.99682	41.04050	41.83697	41.95958	42.26753	42.20444	42.20708	41.91538	41.68810	41.98307	42.75405	43.13856
43.54453	42.75404	42.67746	41.89531	42.17771	42.50434	42.87721	43.35987	43.45324	43.53605	43.55098	43.55148	43.79609	44.07806	44.11887	44.08146	43.62700	42.88248	42.88297	42.83767	42.88731	43.03956	43.04005	42.89319	42.38144	42.57980	42.84642	42.84691	42.84740	43.04920	43.07426	42.91475	42.80298	42.75111	42.56622	42.56567	42.28050	41.15626	41.10726	41.06871	41.95166	41.96055	42.09581	42.09629	41.87529	41.63413	41.67838	41.97177	42.72549	42.81938
41.80772	41.85205	41.23233	41.89627	41.97746	42.25987	42.33357	42.33286	43.44581	43.48039	43.53754	43.55248	43.56688	43.81149	43.94321	43.72474	42.94228	42.72055	42.20822	42.29848	42.95296	43.04055	42.99473	42.99522	42.89466	42.77867	42.84740	43.19315	43.19365	43.07477	43.01569	43.10807	43.59470	43.46324	42.77181	42.32801	41.15678	41.10778	41.10823	42.01841	42.28958	42.27322	42.09625	42.09673	41.87627	41.92855	41.96160	42.03172	42.03700	42.24154
40.79643	39.93972	40.13794	41.46040	41.97842	42.08831	42.23606	42.33503	42.78667	43.44183	43.48188	43.22520	43.56787	43.81250	43.86772	43.81425	42.98121	42.73490	42.48840	42.49530	42.55403	42.98027	42.99572	43.91400	43.85733	43.48200	43.38845	43.38362	43.25929	42.93072	43.10859	43.29014	43.68225	44.77111	43.53899	42.66775	42.55873	42.43633	42.36920	42.36488	42.35680	42.29104	42.09723	42.01345	41.96909	41.96179	42.02155	42.03431	42.03798	42.24252
40.18214	40.14728	40.09852	40.79650	42.08880	42.23656	42.29280	42.57104	42.76574	42.79937	42.15294	41.88993	43.24057	43.71916	43.87352	43.86923	43.81575	42.87197	42.81993	42.82042	42.88343	42.98127	43.90540	44.15010	43.89413	43.52414	43.52464	43.44926	42.88580	42.67064	43.10958	43.29115	44.85815	44.78548	43.61106	43.07671	42.66921	42.54681	42.52378	42.49702	42.49269	42.36521	42.01449	42.01443	42.01490	41.95369	41.96323	41.99736	42.03896	42.09605
40.53967	40.47006	41.12418	42.25182	42.73780	42.73831	42.57152	42.56614	42.57249	41.68139	41.74118	41.85135	42.70282	43.24687	43.66827	43.84244	43.81676	43.76336	42.87344	42.82141	42.91388	43.14644	44.15058	44.15110	43.94056	42.88661	42.80669	42.80718	42.62329	42.67430	42.91479	43.35531	44.85917	44.85917	43.64145	43.61257	43.54200	43.83428	43.04282	42.74591	42.49367	42.17404	42.08866	42.01594	42.01641	41.95467	41.91188	41.71608	41.86519	42.09703
43.68377	43.61423	44.25161	44.25214	43.12854	42.90056	42.57670	42.56711	41.55333	41.55968	41.66598	41.79887	42.56536	42.95729	43.60179	43.74348	43.74399	43.74772	44.08078	43.16338	43.10786	43.26272	44.15158	44.18525	42.88711	42.07883	42.84884	42.84932	42.78513	42.67529	42.81051	43.21845	43.58671	44.73268	44.52684	43.64296	43.61406	43.51625	43.09029	42.74689	42.49465	42.17502	42.15892	42.15940	42.07562	41.91240	41.26262	41.30519	41.89111	42.11618
45.06163	45.02476	44.43618	44.22535	43.20598	43.10057	42.70423	42.56808	41.55376	41.49115	41.56056	41.66741	42.50968	43.51942	43.64560	43.59053	43.59104	43.64822	43.69630	43.14353	43.05593	43.10935	44.15259	44.20122	42.92605	42.27315	42.28483	42.83269	42.83665	42.81103	42.99679	43.43524	43.46961	43.57593	43.74453	43.64397	43.64445	43.62840	43.51774	42.80666	42.49563	42.15944	42.15990	42.16038	42.07659	41.68441	41.33403	41.50331	42.09777	42.22401
44.72794	44.18377	43.95421	43.06480	43.13052	43.13102	43.05072	42.70571	42.24914	41.50426	41.49630	41.63042	42.48446	43.64609	43.74273	43.59152	43.59203	43.45919	43.17763	42.88952	42.96965	43.05743	44.05676	44.10539	43.87590	42.27415	42.28582	43.51161	43.41429	43.38700	43.30518	43.43624	43.44955	43.51797	43.53075	43.55050	42.89817	42.90469	43.52355	43.27518	42.54738	42.17484	42.16088	42.16136	41.94698	41.68539	41.33287	41.33546	42.22453	42.22500
44.10006	43.32351	42.29302	42.29352	42.55558	43.08068	43.08117	43.08167	42.76276	41.56457	41.26895	41.26941	42.47367	43.63799	43.63850	43.59251	43.45964	43.17812	42.69783	41.62568	42.61734	43.05842	43.27789	43.77378	43.45148	43.55515	43.56684	43.56736	43.51309	43.39762	43.36657	43.33501	42.89098	42.90376	42.90423	41.88369	42.27764	42.75750	43.31681	43.46896	43.26864	42.17582	42.16185	42.16234	41.94796	41.56508	41.68681	42.68154	43.52503	43.51967
42.81524	42.51276	42.34479	42.33727	42.33773	42.37886	43.08215	43.08266	42.76748	41.34539	41.10804	41.05058	41.27081	42.47300	42.68815	42.66193	42.76891	42.75392	41.62616	41.72714	41.82595	42.69793	42.73154	42.94255	43.22945	43.42786	43.55663	43.88417	43.88466	43.84703	43.39911	42.98415	42.90427	42.90476	42.90523	42.24290	42.15571	42.79925	43.31780	43.24831	43.06641	42.17680	42.16283	42.16332	42.15255	42.12846	42.56074	43.52554	43.52603	43.52655
42.60583	42.60632	42.60678	42.60728	42.42746	42.41085	42.38030	42.67961	42.68008	41.53788	41.31525	41.31572	42.10602	42.46851	42.42461	42.20200	41.87831	41.72718	40.80145	40.85269	41.45095	41.82740	42.69938	43.10755	43.12087	43.32409	43.82544	43.97296	43.85554	43.83541	43.46531	43.02364	42.94695	42.90576	42.90622	43.54111	43.39782	43.22799	43.23489	43.06692	42.45662	42.30657	42.10769	42.04566	42.04612	42.73447	43.20258	43.35006	43.46383	43.46435
42.60467	42.60517	42.60777	42.60826	42.51622	42.38081	42.32138	42.22884	42.55273	42.62649	42.09910	42.16428	42.52674	42.52724	42.63089	42.08413	41.67203	41.18837	41.06369	41.45148	41.78031	42.68653	43.05404	43.10854	43.12186	43.32028	43.77192	43.82697	43.10512	43.46584	43.46632	43.05832	43.07429	43.28537	43.38313	43.57739	43.54260	43.31931	42.54509	42.49084	42.42126	42.25143	42.04614	42.04663	41.93616	42.43798	42.68463	42.80752	42.76590	42.91914
42.60565	42.60615	42.59431	43.26583	43.18235	42.47350	42.43814	42.77880	42.82794	42.55421	42.07654	42.37416	42.52772	42.52822	42.63187	42.27034	42.13314	42.13363	42.39382	42.30342	42.30388	42.31774	42.75534	43.02111	43.02160	43.12337	43.76811	43.82797	43.10612	43.11731	43.11778	43.11828	43.25217	43.40009	43.42583	43.64467	43.62751	43.49975	43.07270	42.70665	42.45594	42.22240	42.04712	42.03799	41.93713	41.93762	41.99046	41.63725	42.20653	42.80427
42.60664	42.59483	43.26629	43.24756	43.24804	42.47448	42.43912	42.39256	42.39303	41.74534	41.97805	42.25903	42.35254	42.45380	42.46336	42.63335	42.82660	42.82711	43.06160	42.39529	42.32892	42.32941	42.54039	42.81157	43.02259	43.44839	43.75628	43.81561	43.10712	43.11831	43.11877	43.11929	43.23767	43.40109	43.62057	43.62109	43.60553	43.50075	43.45259	43.07421	42.90158	42.16254	42.10581	42.03896	41.96459	41.96509	41.29576	40.68183	41.72310	42.44052
42.44075	42.77792	43.20899	43.24855	42.75241	42.61825	41.50368	41.55175	41.55219	41.61200	41.73873	41.97952	41.98264	42.05907	42.42155	42.44291	42.80460	42.80510	42.81679	42.81309	42.33832	42.54092	42.61295	42.99482	43.44887	43.87048	43.75727	43.16404	42.96644	43.04875	43.04921	43.12552	43.31551	43.63509	43.63556	43.60660	43.50545	43.50597	43.82426	43.43326	43.05215	42.67337	42.25751	42.10728	41.46316	41.18640	40.31812	40.37523	40.84349	42.14235
42.44172	42.44223	42.77348	42.68983	42.57219	41.64700	41.64743	41.69230	41.55315	41.59153	41.74771	41.78035	41.87837	41.95480	41.95525	41.93009	41.93855	42.14502	42.80234	42.80285	42.74770	42.73163	42.73210	42.96634	43.44986	43.84622	43.84670	42.93810	42.92506	42.95084	43.02711	43.30679	43.44204	43.69609	43.63656	43.50652	43.56900	43.56952	43.82527	43.43426	43.25447	43.00715	42.58288	42.17721	41.82000	41.20340	40.67719	40.72362	40.83591	42.13425
42.02187	41.56530	41.55612	41.55660	41.45748	41.60304	41.77888	41.73818	41.69370	41.69410	41.88817	41.88867	41.93121	41.95577	41.95621	41.93106	41.93952	42.08370	42.65253	42.68974	42.79767	42.84630	42.86281	42.90129	42.99188	43.45139	43.07867	43.04549	42.98714	42.95183	43.00404	42.87624	43.26282	43.44357	43.50700	43.56579	43.57000	43.93699	43.88508	43.80917	43.42397	43.36623	43.27476	42.70324	42.17864	41.82146	41.11409	40.81117	40.83687	42.12667
41.73667	41.73127	41.55708	41.40185	41.38544	41.49878	41.73866	41.73915	41.77373	41.98560	42.39387	42.39438	42.38682	42.26945	41.95718	41.97372	41.97472	41.97521	42.66614	42.79177	42.79865	42.86333	42.90176	42.88289	42.89621	42.52402	42.52447	42.98767	42.98813	42.92876	42.85971	42.82227	42.82273	42.82631	42.97379	43.51976	44.29625	44.21676	43.91816	43.81017	43.79568	43.46893	43.31104	43.05036	42.67165	42.29345	41.33796	40.75736	40.81255	42.12766
41.75743	41.73224	41.70486	41.55853	41.38640	41.45696	41.56285	41.81918	42.30790	42.46553	42.84947	42.84785	42.84243	42.38830	41.93409	41.90734	41.94201	42.09170	43.00157	42.88420	42.93279	42.93330	42.90850	42.94431	42.06892	42.33130	42.33174	42.42489	42.78184	42.75917	42.82274	42.82326	42.79592	42.82424	43.11417	43.97358	44.21203	44.24305	44.11721	44.10546	44.35870	44.02407	43.34838	43.08450	42.67263	42.29443	41.93687	41.22180	42.12813	42.92080
42.05434	42.01900	41.99430	41.91724	41.55992	41.45792	41.60500	42.08955	42.30888	43.15547	44.19707	43.90759	43.13977	42.38927	41.86770	41.88210	41.94297	43.00209	43.00256	43.00308	42.88565	42.93429	42.92874	42.06943	42.06990	42.33282	42.33273	42.33323	42.59912	42.71383	42.82693	42.82425	42.79691	42.79742	43.06330	43.78103	43.78846	44.06335	44.07399	44.56985	44.41869	44.07800	43.75594	43.24137	42.70780	42.60731	42.60616	43.36320	43.28617	43.21186
42.11416	42.05581	42.59280	42.57659	41.98872	41.46370	41.54704	41.60646	42.13911	42.70368	43.19437	43.24726	42.39776	41.86823	41.28347	41.29786	41.94395	42.02735	42.97680	42.97733	42.98795	42.88287	42.48518	42.52098	42.34881	42.33381	42.33371	42.33314	42.33359	42.60490	42.71527	42.68103	42.82516	42.82247	43.21592	43.53237	43.59569	44.06436	44.26035	44.36200	44.07847	44.01582	44.01630	43.96392	43.14286	42.85267	43.29078	43.36420	43.28716	43.21285
43.27417	42.95737	42.66329	42.60282	42.57535	41.46466	41.54800	41.58434	41.59706	42.14058	42.69441	42.64090	41.94304	41.83090	41.47402	41.35552	41.43564	41.69296	41.99654	42.92964	42.93010	42.77048	42.34015	42.48346	42.50693	42.50691	42.50629	42.33413	42.29245	42.29296	42.60633	42.78522	42.87694	43.23730	43.55368	43.55422	43.57822	43.73679	43.74742	43.54996	43.55043	43.95962	43.96438	44.62108	43.94475	43.29184	43.29178	43.23457	43.35657	43.21384
44.53707	43.27990	42.88712	42.71744	42.71101	42.43373	41.46605	41.58156	41.58573	41.96669	42.65955	42.64189	42.60917	41.84083	41.47498	41.29444	40.68747	41.38628	41.69828	42.02768	42.85139	42.88936	42.32134	42.34432	42.48492	42.50790	42.50834	42.29407	42.29343	42.27415	42.62985	42.81990	43.25701	43.35624	43.35670	43.33484	43.31384	43.42185	43.06176	43.06229	43.06274	43.06327	43.89266	43.85258	43.85305	43.29231	43.19065	43.19119	43.32228	43.21001
44.52791	44.40703	43.20377	42.98124	42.76703	42.43471	41.46701	41.48035	41.58295	42.66008	42.65197	42.60970	42.57538	42.56627	41.47594	41.09331	41.09373	41.29739	41.79037	42.24696	42.30135	42.27146	41.46046	41.99576	42.45115	43.05636	42.50933	42.29505	42.27463	42.58494	42.73855	42.73907	42.73445	43.25729	43.31176	43.32032	43.31483	43.06231	43.08522	43.12531	42.66110	42.45338	42.34473	42.96089	43.67724	43.50776	43.01947	43.03979	43.21045	43.21100
45.09498	44.40161	44.21491	43.20530	42.76801	42.34686	41.71633	41.71683	42.69830	42.70364	42.59732	42.59784	42.59829	42.83879	42.59926	41.09534	41.09576	41.62149	42.26293	42.24794	42.24838	41.44709	41.44751	41.38062	41.99721	42.45264	42.48892	42.27465	42.58540	44.04474	42.79008	42.68444	42.65540	42.65593	43.25874	43.30099	42.92159	42.25166	42.29166	42.29218	42.29260	42.45437	42.27460	42.92358	43.49001	42.92320	42.39276	42.39329	42.51031	42.05738
45.09599	44.17904	43.23521	42.76854	42.36069	42.34784	42.28782	42.61162	42.61208	42.69981	42.34042	42.59882	42.88204	42.88258	42.64304	41.92780	41.71320	42.14142	42.34812	42.24891	41.90406	41.42451	41.38108	41.32167	41.38204	41.96507	42.07347	42.33190	43.42739	43.42794	42.70816	41.69780	41.71053	42.42103	42.42147	41.87858	41.87901	41.94933	41.95029	42.29316	42.47475	42.90470	44.22895	43.67875	42.65819	42.39328	42.39373	41.74299	40.59399	40.14316
43.78384	42.86263	42.76899	42.38049	41.67377	42.36219	42.53026	42.66397	42.66441	42.39769	42.34247	42.49493	42.75219	42.75271	42.61455	42.02982	41.96231	42.36684	42.63542	42.34962	41.90503	41.42548	41.41092	41.38254	40.75551	41.09291	41.94133	42.27457	43.05032	43.05407	42.58699	41.71107	41.71150	41.71200	41.86621	41.86672	41.86715	41.76901	41.93630	42.43627	42.99395	44.65445	44.34707	43.72467	42.82815	42.41510	41.87199	40.84737	40.09392	40.15214
42.75928	42.75981	42.76997	42.28466	42.28509	42.42095	42.79604	42.78426	42.75367	42.75421	42.51305	42.49592	42.49635	42.71893	42.64500	42.61605	42.61650	42.71727	42.71772	42.06980	41.56686	41.56736	41.13629	40.78490	40.75646	41.09387	41.56178	41.90343	42.48510	42.60438	42.09062	41.71525	41.71247	41.78458	41.99924	41.99976	41.93553	41.83632	41.93728	42.42763	43.20981	44.41953	44.34995	44.33179	43.72614	42.61288	42.06976	41.11374	40.94981	40.58842
42.76025	42.69344	42.48473	42.28564	42.32459	42.59420	42.78407	42.80986	42.85579	43.36142	42.97876	42.51509	42.49734	42.64554	42.86913	42.86967	42.87012	42.74073	41.84611	41.72906	41.60474	41.39203	40.96710	40.90944	41.12162	41.56232	41.51192	41.54560	41.90484	42.02411	41.71572	41.71623	41.78826	42.00460	42.00022	42.00074	42.13168	41.86617	41.93827	42.05064	43.22204	44.35173	44.42102	44.36276	43.92502	42.87318	42.07074	41.70465	41.35163	41.18779
41.94925	42.22009	42.22587	42.31551	42.59555	42.80656	42.85580	42.91106	43.03351	43.03404	43.03448	42.88236	42.85926	42.94967	42.87011	42.87066	42.74171	41.99863	42.06219	41.87060	41.76498	41.54612	41.44102	41.35913	42.30610	42.23333	41.54605	41.54656	41.07867	41.22346	41.75681	41.78680	42.04840	42.04891	42.04934	42.17181	41.91105	41.91156	41.92374	42.36280	43.20646	44.20106	44.20153	43.96185	43.96230	43.89999	43.19934	42.45120	41.64676	41.40376
42.04173	42.01175	42.05499	42.31407	42.80701	43.01210	43.12200	42.91204	42.96707	43.03503	43.03547	44.17589	44.25005	43.03627	42.87859	42.60184	42.14226	42.03491	42.06316	42.06182	41.69854	41.76164	42.58385	42.37839	43.14028	42.22628	41.71128	41.14318	41.02987	41.08013	41.71766	42.17110	42.04937	42.04989	42.17228	42.20329	42.20371	42.18551	42.30389	42.57118	43.61975	43.73949	43.93288	43.93343	43.95101	43.95157	43.77470	43.17278	42.38042	41.57604
42.21836	42.08016	42.09449	42.10036	42.83154	43.12254	43.12298	42.91304	42.71125	43.03495	44.13953	44.29285	44.24089	44.19009	42.90633	42.63546	42.67121	42.17907	42.03632	42.01999	42.06322	42.93968	43.40221	43.34712	44.24830	42.99575	41.63579	41.49732	41.06002	41.53043	41.94192	41.97294	42.11354	42.05140	42.42355	42.68874	42.68918	42.69392	42.69436	43.08671	43.62224	43.69020	43.83813	43.83121	43.83167	43.82581	43.73534	43.69204	43.66737	43.08570
42.23112	42.23164	42.11420	42.18322	42.37729	42.88711	42.96754	42.71180	42.46806	42.71277	43.54822	44.29386	44.19051	44.19109	43.19171	42.76005	42.67434	42.27689	42.08248	42.00862	42.75285	43.36475	43.31651	43.30905	43.26140	42.63031	41.75047	41.52355	41.49870	41.55219	41.94289	41.95519	42.09686	42.11557	42.37906	42.63677	43.64650	43.64705	43.38208	43.62278	43.69065	43.69121	42.85364	43.41459	43.82003	43.83323	43.81711	43.73690	43.46707	43.09579
42.33593	42.30113	42.18369	42.18420	42.37827	42.69453	42.69121	41.83290	42.40168	42.70252	43.24173	43.95459	44.18731	44.04279	42.81945	42.78085	42.60441	42.27788	42.26332	43.25874	43.19444	43.15701	43.14944	43.14999	42.68959	42.25643	41.99151	41.71933	41.52493	41.55315	41.62045	41.76807	42.01780	42.09141	42.21595	42.69073	43.64750	43.64806	43.74541	43.65823	43.60392	43.29609	43.36448	43.41559	43.82478	43.88847	43.88892	43.81406	43.59538	43.17060
42.33691	42.32833	42.18466	42.37883	42.69498	42.68801	42.20431	42.20858	42.39356	42.79613	43.30216	43.75770	43.75815	42.76989	42.64268	42.58517	42.46302	42.41324	43.38868	43.24314	43.19543	42.81905	42.80719	42.10786	42.10513	41.99206	41.91767	41.60229	41.50169	41.55412	41.56149	41.63424	41.80962	41.93847	42.26990	42.69172	43.64850	43.74596	43.65867	43.62553	43.28048	43.28104	43.33204	43.65617	43.66145	43.72513	43.91988	43.98090	43.76221	42.91391
42.15200	42.21146	42.37928	42.69553	42.60550	42.46711	42.12233	42.13195	42.79658	43.34766	43.30315	43.28712	43.28703	43.28759	42.61852	42.37471	42.44738	43.39404	43.29815	43.24413	43.13112	42.75903	42.51941	42.07351	41.92088	41.91821	41.43846	41.44326	40.52294	41.33603	41.62399	41.70210	41.80150	41.90796	42.25912	42.96655	43.31245	43.62384	43.56276	43.08688	42.67441	42.69850	43.25305	43.28517	43.28741	43.45274	43.84589	43.79166	43.01334	42.82457
42.21191	42.40607	42.82648	42.68134	42.60649	42.28128	41.93649	42.09653	42.19267	42.72371	42.68292	42.67704	43.28802	43.28857	42.35000	42.35054	42.35096	43.34954	43.24455	43.13165	43.13015	42.99780	42.44653	41.11450	40.81171	40.81221	40.82867	40.71726	40.72570	41.16539	41.44604	41.48401	40.52966	41.82047	42.26010	42.96755	43.31345	43.30464	43.35410	43.12426	42.71177	42.71446	42.32951	42.37177	42.83744	43.18773	43.44997	43.45641	43.45417	43.00257
43.21896	43.17223	42.82747	42.77074	42.57784	42.42119	41.93745	41.93798	42.16528	42.16581	42.29654	42.60645	42.60687	42.35056	42.06289	42.06342	42.11858	42.96455	43.16151	43.16974	43.28038	43.04071	41.20906	41.08762	40.78483	40.78320	40.78627	40.84458	41.10686	41.20649	41.28226	41.44438	40.84657	40.88185	42.22738	42.94834	43.29412	43.43872	43.45301	43.38240	42.75504	42.31321	42.35537	42.42894	42.83844	43.27724	43.40656	43.87269	43.88384	43.84695
43.09910	43.08703	42.74226	42.66679	42.65919	42.46426	41.95947	41.96000	41.93937	41.96447	42.15436	42.50637	42.50680	41.93045	41.92069	41.92122	41.84081	41.94238	43.05223	43.11666	42.98866	42.12751	41.19128	40.70932	40.72370	40.72421	40.72461	40.78773	40.93691	41.20745	41.34959	41.43251	40.83523	40.83573	42.03596	42.90439	42.95043	43.43972	43.48450	43.48507	42.41211	42.41265	42.41253	42.78389	43.27769	43.49317	43.84585	43.87791	43.87836	44.69087
43.08746	42.65556	42.23922	42.65654	42.55310	42.46524	41.96044	41.96098	41.81824	41.84767	41.96585	42.17995	41.96141	41.96193	41.92166	41.88793	41.77486	41.63776	42.30427	42.23846	42.12097	42.02151	40.97487	40.71027	40.71608	40.71660	40.71699	40.64894	40.30688	40.76610	41.35056	41.39281	41.42157	41.92764	42.00810	42.82511	42.85081	43.14378	43.14421	43.01415	42.41310	42.41310	42.51465	42.82556	43.27869	43.61042	43.81026	43.86983	43.74293	44.63839
42.62333	42.56916	42.56958	42.49892	42.46567	41.94912	41.90038	41.96087	41.96236	41.82616	41.96683	41.99145	41.96238	41.92329	41.92264	41.80915	41.78004	41.96369	42.15463	42.05402	41.91968	40.96149	40.66414	40.71122	40.71703	40.71754	40.59157	40.25392	40.29098	40.48523	40.86592	41.37345	41.89973	41.98672	41.98714	41.94405	42.97250	43.01098	43.01458	42.79604	42.40927	42.40981	42.41451	42.41505	42.82697	43.55952	43.79308	43.82429	44.30586	44.30645
42.44804	42.44859	42.44902	42.37800	41.94955	41.88273	41.88314	41.90188	41.95101	41.96386	41.85484	41.90034	41.90075	41.90128	42.39493	42.39547	42.34558	42.32968	42.19789	41.38121	41.02930	40.66468	40.59043	40.71752	40.80951	40.81002	40.77670	40.29234	40.29193	40.34756	40.79409	41.56030	41.92723	41.92776	41.84414	41.77911	42.80758	42.83479	42.69471	42.40937	42.40330	42.40384	42.40425	42.28914	42.35277	43.42674	43.78854	44.14138	44.11722	44.11780
42.42171	42.42226	42.27113	41.96616	41.89922	41.88369	41.88411	41.88411	41.88453	41.92789	41.91204	41.93774	41.93815	42.20177	42.20219	42.36433	42.24376	42.21273	41.46728	41.31074	41.07950	40.43582	40.53202	40.81054	40.86452	40.93035	40.93073	40.88736	40.34801	40.34850	41.32165	41.37722	41.37761	41.34335	41.76215	42.58191	42.58233	42.56895	42.13900	41.89094	42.09204	42.35238	42.28959	42.25373	42.25415	42.35429	43.48651	43.79012	43.81411	43.74724
42.42268	42.39376	41.96659	41.18826	41.90018	41.88466	41.88453	41.88507	41.88549	41.86977	41.87874	41.87660	41.87540	41.87595	42.14587	42.16605	42.15629	41.58828	41.55711	41.35506	40.95113	40.53259	40.53297	40.86502	40.92490	40.93130	40.93169	40.93221	41.00433	41.02733	41.39114	41.39165	41.37858	41.59710	42.63454	42.49861	42.45269	41.30295	41.42003	41.83713	41.90530	42.04807	42.20440	42.20494	42.21499	42.29206	42.09266	42.20893	43.07600	43.81836
42.42365	42.39474	41.51946	41.49052	41.49630	41.85886	42.06137	41.85981	41.87803	41.83647	41.76406	41.76460	41.78428	41.78537	42.08224	42.08279	41.99897	41.26074	41.26114	41.11426	41.02620	40.57904	40.58746	40.89060	40.89106	40.89157	40.89197	40.93317	41.00529	41.32318	41.37819	41.68332	41.66981	42.32209	42.57078	42.53280	40.45647	40.06511	41.34499	41.67618	41.74188	42.04062	42.10424	42.20593	42.21597	41.99851	41.97758	42.15091	43.03746	43.24876
42.39515	41.52002	41.52042	41.52095	41.85928	42.06192	42.49015	42.01308	41.80296	41.76461	41.76502	41.76556	41.78524	41.78632	41.79262	41.79317	41.17869	41.12447	41.29030	41.20237	40.68174	40.68225	40.69708	40.97561	40.89201	40.89253	40.89292	40.89344	41.22834	41.58274	41.98903	42.08325	42.37858	42.36682	42.32669	40.91574	40.55805	40.49861	40.77583	41.51456	41.56635	41.60756	42.10522	42.20691	42.20732	41.89298	41.94958	42.27359	42.93196	43.14326
41.66183	41.63451	41.52888	42.22083	42.82753	42.79973	42.52646	41.91482	41.14045	41.14097	41.23700	41.25520	41.29113	41.29166	41.29205	41.29277	40.56696	40.59851	41.23065	41.24456	41.20372	40.69766	40.95919	40.97656	40.96846	40.91330	40.91369	40.91421	41.56336	41.61024	41.61486	41.99055	42.11867	42.36955	42.36996	42.21461	40.91708	40.83784	40.91436	40.96145	41.57007	41.60853	42.20734	42.20789	42.20829	41.88433	41.90293	41.95110	42.27498	42.86983
43.00579	42.97852	42.91789	42.87348	42.82851	42.55540	41.97896	41.36164	40.14510	41.16464	41.42611	41.42664	41.44524	41.55768	41.54308	41.44205	40.66750	40.66801	41.30016	41.93629	41.93669	41.85264	41.72257	41.72311	41.71502	41.55963	41.07978	41.07549	41.19602	41.17728	41.17767	41.32167	41.96972	42.13037	42.48176	42.48231	42.22404	41.50427	40.96189	41.01863	41.47466	42.18738	42.68085	42.20887	41.88477	41.88813	41.87568	41.85267	41.85307	41.91570
43.00678	43.00735	43.00777	43.00835	42.68589	42.65277	42.13684	41.88895	41.36299	41.42776	41.43236	41.44581	41.46708	41.50724	42.46785	42.31679	41.45893	41.45947	42.49308	42.91866	42.89874	42.88559	42.32168	42.24627	41.71170	41.62378	41.51886	41.26566	41.26605	41.27622	41.32211	41.57953	42.00496	42.24538	42.54860	42.54915	43.38350	43.10625	42.66843	41.47524	42.18781	42.78635	42.79907	42.32762	42.00351	42.00406	41.92859	41.87720	41.87760	41.62791
42.48642	42.48698	42.83264	42.80053	42.74686	42.74796	42.49486	42.17960	41.93156	41.80577	41.59140	41.46981	41.49483	42.46360	43.25157	42.46189	42.45387	42.50919	42.91907	42.89930	42.79069	42.76609	42.22734	42.23272	42.16581	41.62475	41.65192	41.55731	41.56735	41.61340	41.63895	42.87397	42.90759	42.32635	42.37923	42.53568	43.23837	43.22074	43.13175	42.72778	42.78677	42.86390	42.86430	42.86487	42.50986	42.52875	42.14963	42.01629	41.83651	41.76799
42.62238	42.55759	42.48837	42.80152	42.75426	42.75483	42.79060	42.72897	42.00509	41.99955	41.66304	41.52808	41.52364	42.70043	43.25256	43.25046	42.75888	42.91322	43.21785	43.08188	42.76650	42.22790	42.22831	42.22887	42.16677	41.62572	41.66038	41.79533	41.90067	41.90121	43.26666	42.88339	42.87538	42.25184	42.32774	42.51418	43.23936	44.13615	43.71940	43.02604	42.86432	42.96821	43.06977	43.07034	43.47113	42.60349	42.62062	42.12382	42.01767	42.84543
43.28399	42.55858	42.58020	42.78429	42.75524	42.75581	42.79158	42.72996	42.17264	41.66364	41.66402	41.66455	42.48488	42.83959	43.25355	43.23539	43.17476	43.13838	43.04616	42.81097	42.47029	41.55625	41.53844	41.54380	41.41144	41.46660	41.63906	41.71189	41.90165	41.97803	43.36457	43.26824	42.89925	42.83662	42.43858	42.50660	43.24035	43.73818	43.77234	43.51628	43.50587	42.96917	43.07077	43.47172	43.60701	43.49788	42.73926	42.73071	43.19368	43.41020
43.28498	43.16397	43.69418	43.81267	42.75676	42.75733	42.70413	42.54269	41.70050	41.80815	41.76461	42.49939	42.86197	43.19974	43.23579	43.17532	43.14093	43.11849	42.83654	42.49603	41.59458	41.53900	41.53940	41.54477	41.41240	41.52648	40.62051	41.06828	41.88442	42.83429	43.68157	44.68073	43.26965	42.88259	42.43956	42.30950	42.51656	43.77501	43.78507	43.53174	43.50688	42.96802	42.97057	43.57707	43.98733	43.76442	43.16211	43.19427	43.54875	43.74300
43.25705	43.32917	43.38780	43.69577	43.34265	42.67792	42.43973	41.70109	41.76200	41.80217	42.63640	43.09609	43.22800	43.74598	43.70142	43.14150	43.14191	43.00153	42.77854	41.70510	41.57733	41.53836	41.53875	41.54091	41.49316	40.52900	40.63486	41.66330	42.48502	43.51197	43.71042	43.71476	43.67484	42.92213	42.36470	42.44130	42.58288	43.77601	43.78608	43.52960	42.96844	42.96902	43.19813	43.99894	44.34077	43.87596	43.62771	43.39192	44.09626	44.15951
43.26769	43.25863	43.27861	43.36412	43.10784	42.45572	41.49744	41.60458	41.70245	42.46260	43.14284	44.27304	44.35527	44.09368	43.85369	43.65213	43.13755	43.00252	42.81760	41.66384	41.54038	41.23602	41.22677	41.22731	40.90434	40.95628	41.60481	42.10554	42.12789	43.13120	43.71142	43.71201	43.69690	43.60574	42.40102	42.42140	42.81161	43.07273	43.07314	42.96904	42.96944	43.19872	43.84192	44.19087	44.21005	43.48532	43.28365	43.33671	43.33712	43.53733
43.26868	43.20337	43.10628	43.08972	42.70787	41.50502	41.33526	41.54395	42.30500	43.06361	44.27343	44.35584	45.16548	44.17369	44.00566	43.61992	43.12086	42.81817	42.06459	42.02605	41.66520	41.23698	41.22772	41.20299	41.20346	41.46615	41.74060	41.79086	42.03139	43.01384	44.50460	44.50523	43.98319	43.54985	43.20896	42.63333	42.74726	42.91029	42.91912	42.91969	43.61547	44.54631	44.54675	44.18491	42.67498	42.37785	42.26439	42.26495	42.62283	43.13920
43.43957	43.13686	43.10727	42.71594	42.27091	41.32727	41.33622	41.51010	42.26430	42.96817	44.22783	44.20578	44.06319	43.89909	43.21719	43.03153	42.73662	42.30056	42.02645	42.02702	42.02741	41.69939	41.21305	41.21091	41.21138	41.41302	41.74579	42.03198	42.92155	44.50837	44.50561	44.40662	43.88457	43.50800	43.07089	42.55291	42.65775	42.86951	42.92011	43.19041	43.59880	44.67812	44.53933	42.69242	42.37827	42.33675	42.26537	42.26594	42.24866	42.58584
44.09719	43.37365	42.73349	42.27899	42.21201	41.33681	41.33719	41.96943	42.26040	42.75560	43.02710	43.22754	43.21510	43.19043	42.99709	42.87759	42.25368	42.08169	41.95993	41.79630	41.79669	41.78461	41.34266	41.26972	41.29547	42.15079	42.24813	42.24869	42.56441	43.47001	43.44901	43.34999	42.65936	41.96995	42.22488	42.28972	42.75192	42.79427	42.97426	42.97484	43.17414	43.60040	43.30136	42.73196	42.38675	42.37555	42.26636	42.26692	42.26035	42.36762
43.79924	43.39983	42.42761	42.31448	42.33524	42.24945	42.24984	42.26099	42.43818	42.75658	42.99058	43.01771	43.18822	43.06712	42.87379	42.21943	42.07352	41.64458	41.40907	41.19479	41.24819	41.42329	41.42367	41.45904	42.15119	42.17962	42.24911	42.24968	42.57450	43.34614	43.34502	43.03234	42.33274	41.97145	42.11539	42.44067	42.54926	42.45290	42.45750	42.45806	42.97624	43.31481	43.21721	42.79678	42.71288	42.38831	42.24752	42.26094	42.26134	42.19749
43.50417	43.01823	42.37223	42.33583	42.31585	43.07162	43.07202	43.20316	43.68997	43.06080	42.99156	42.89572	42.89481	42.85828	42.06124	41.88498	41.08064	41.08951	41.08988	41.09043	41.13580	41.42425	41.44820	41.77315	41.92045	41.94887	42.20937	42.57508	43.34654	43.34714	43.22381	43.04618	42.87851	42.11598	42.23581	42.47152	41.85664	41.85719	42.52765	42.53244	42.98206	43.32207	43.21445	42.79777	42.38122	42.14153	42.23672	42.23729	42.15574	42.14025
43.07146	43.01922	42.47144	42.42593	43.06397	43.12314	43.12354	43.12735	43.20456	43.10625	43.05148	42.93152	42.79049	42.61780	41.90635	40.90870	40.75577	40.98946	41.09084	41.09139	41.26458	41.44879	41.44917	41.44972	41.79924	41.94128	42.49375	42.83030	43.30682	43.29510	43.22480	43.18469	43.01394	42.22623	42.13084	41.78547	41.85495	41.85817	42.15777	42.53343	43.45209	43.32360	43.28132	42.49107	41.60663	41.57987	42.06470	42.07278	42.14066	42.14122
43.18193	43.18252	43.02061	42.94886	42.91159	43.08485	43.09382	43.09441	43.19613	43.11988	43.05246	42.98073	42.83142	42.29082	41.91098	40.56680	40.63627	40.63681	40.99079	41.13039	41.16022	41.18435	41.18472	41.47533	41.80022	42.22632	42.72193	42.83129	43.30781	43.30841	43.29650	43.27514	42.92158	41.99966	41.74412	41.78378	41.78683	42.00821	42.17562	43.51643	43.45309	43.40120	42.96674	41.78238	41.61296	41.60816	42.07318	42.07375	42.07414	42.14220
43.18293	43.18351	43.06371	42.99057	42.95024	42.92175	43.09481	43.21333	43.17776	43.43531	43.05858	42.90755	42.56256	42.17142	40.83824	40.67115	40.65223	40.65277	40.99174	41.05552	41.13171	41.13976	41.18567	41.53170	41.74641	42.08251	42.28394	42.34772	42.40288	43.19985	43.20026	42.92431	42.75615	41.94196	41.74295	41.76601	41.78513	41.79211	42.17393	43.51744	43.45731	43.20180	42.69870	42.05312	41.90834	41.90441	41.89194	40.76794	41.05918	42.18336
43.14801	43.14861	43.00682	42.87082	42.93837	43.09540	43.17775	43.17835	43.46356	43.80465	43.42600	42.60106	42.57533	42.32993	41.62686	41.24524	41.23114	41.24016	41.10313	41.04040	41.04077	41.11715	41.14109	41.51713	41.72274	41.75063	42.01104	42.01162	42.40386	42.42130	42.75615	42.75674	42.65647	41.94295	41.98565	41.76699	41.79254	41.79310	42.94827	43.45790	43.45831	43.20602	43.15070	42.82410	42.06713	41.97449	41.97487	41.89348	41.60201	41.78033
43.20374	43.14960	42.95123	42.85895	42.82290	43.07062	43.07103	43.42448	43.46455	43.46516	42.61323	42.39479	42.54094	42.56135	42.38113	41.70771	41.67110	41.54414	41.24149	41.10876	41.10913	41.11811	41.12330	41.13189	41.53411	41.72633	41.78028	42.01259	42.39491	42.39013	42.75713	42.75772	42.75812	42.88944	42.57205	41.98719	41.81470	42.94888	43.13893	43.13952	43.20642	43.40420	43.59007	43.59067	42.78596	42.06868	42.03799	42.03123	42.03160	42.03592
43.35748	43.23106	42.98116	42.63275	42.63858	43.07160	43.07200	43.07261	43.12017	42.50162	42.35459	41.97711	42.56174	42.59288	42.87075	42.94295	42.93477	43.31466	41.71147	41.32446	41.32482	41.12389	41.13230	41.13446	41.44389	41.72729	41.75446	41.98678	42.38196	42.51332	42.69069	42.75871	42.99427	42.78077	42.54947	42.00889	42.44196	43.80386	43.04563	43.02480	43.05037	43.40520	43.59106	43.59167	43.35602	42.78755	42.71401	42.48218	42.21346	42.21404
43.54798	43.23206	42.66209	42.63374	42.54041	43.07259	43.07192	43.07359	42.46771	42.35518	42.02454	41.98291	42.02884	42.65763	42.93604	42.94394	43.46670	43.45873	42.37238	41.71301	42.33691	42.26783	41.69101	41.77303	41.77405	42.11642	42.11680	42.08889	42.08926	42.39264	42.54893	42.75970	42.81488	42.81547	42.49794	42.54943	43.76782	43.88838	43.75813	43.00007	43.00047	43.06882	43.35602	43.35662	43.35702	43.24381	43.10991	43.04515	42.97751	42.32463
43.42195	43.35824	43.08390	42.99071	43.72086	43.80671	43.59281	43.02420	42.46869	42.28279	41.97406	42.02609	42.05165	42.57951	42.93703	43.63271	43.63311	43.50796	42.52341	42.37394	42.33788	42.43959	42.37315	42.14851	42.14899	42.14957	42.29298	42.19285	42.16794	42.16852	42.62279	42.84252	42.89248	42.89308	42.85615	42.90443	43.89948	43.88938	43.88979	43.75975	43.76015	43.26339	43.25950	43.24618	43.24657	43.35862	43.24520	43.60262	43.54891	42.97910
43.80408	43.80418	43.72457	43.72144	43.59803	43.50915	43.50956	42.74362	42.10316	42.17181	42.28415	42.47419	42.39792	42.39851	43.62559	44.38778	44.38819	44.38882	43.62190	43.62251	43.22472	43.01363	42.55617	42.21969	42.31664	42.31722	42.31759	42.30198	42.02424	42.30079	42.90882	43.51257	44.13668	42.89407	42.89928	43.01079	43.90047	43.90002	43.89079	44.39721	43.84124	43.61846	43.26479	43.26111	43.26151	43.35963	43.49914	43.45868	43.39727	43.05305
43.72199	43.72262	43.72303	43.64364	42.83120	42.78678	42.69765	42.10706	42.08483	42.16581	42.41991	42.58058	42.58739	42.61854	43.48938	43.57897	44.38920	44.38984	44.44384	44.30123	43.66389	43.24318	43.07504	42.34929	42.33292	42.09336	42.09373	42.07255	42.07291	42.35162	43.36674	43.51357	43.51396	43.51458	42.95599	43.82059	44.72227	44.61755	44.40186	44.16639	43.84224	43.31093	42.74698	43.37677	43.37717	43.49458	43.36102	43.47860	43.10594	42.84238
42.66594	42.66654	42.66693	42.62626	41.80643	42.43457	42.43495	42.17020	42.02737	42.16679	42.42089	42.58799	42.61892	42.67955	42.72389	42.15183	43.01025	44.34636	44.32694	44.32758	44.33871	44.51239	43.27243	42.35028	42.09377	42.21065	42.13008	42.08618	42.35202	42.90801	43.34959	43.44865	43.44905	43.44967	43.75772	43.75835	44.15917	44.18446	44.16677	44.16740	43.28721	43.14593	43.14793	43.37778	43.37816	43.15113	43.13330	43.16763	43.10694	43.07111
41.76146	42.29269	42.35900	42.35348	42.35386	42.43555	42.65541	42.63189	42.07390	42.15168	42.20084	42.67956	42.67994	42.72449	42.67255	42.67315	42.97264	42.92233	43.15443	44.03941	44.32899	44.35751	43.41190	42.41451	42.13013	42.14143	42.14179	42.62234	42.83712	43.25962	43.96800	43.95953	43.87565	43.72456	43.72549	43.75185	43.09901	43.09961	43.10108	43.12098	43.10720	43.10781	43.44964	43.49099	43.37917	43.36853	43.36195	43.78273	43.78313	43.32921
40.96225	40.98808	41.76614	42.34373	42.35483	43.14359	44.06321	43.87430	42.71420	42.20144	42.29240	42.76417	42.81064	42.73963	42.67354	42.67413	42.62574	42.62419	42.92370	43.22304	43.45806	43.39376	42.41008	42.13063	42.13111	42.14241	42.74494	44.37884	44.26722	44.08007	43.96900	43.96053	43.73757	43.72556	43.72595	43.19131	43.06623	43.06684	42.83407	42.89202	43.04228	43.33221	43.33260	43.38414	43.36892	43.36953	43.54437	43.78374	43.49180	42.84964
40.99812	40.99868	41.61549	42.38599	42.90021	43.38834	43.85628	43.85691	42.74949	42.20241	42.33895	42.42370	42.42407	42.42466	42.64925	42.65475	42.65513	42.62518	42.97240	43.00302	42.99574	42.04193	42.10071	42.13162	42.13210	42.74556	43.83139	43.77199	43.89881	43.84745	43.18805	42.73159	42.72286	42.88363	43.06945	43.19749	43.19788	43.06783	42.87418	42.87480	42.89340	43.04870	43.11983	42.05427	42.54364	43.37053	43.44258	43.44321	42.92924	42.47450
41.60694	41.60751	41.65773	42.26215	42.48277	43.51639	43.51678	43.11234	42.83893	42.73415	42.33993	42.02028	42.02064	42.42565	42.66693	43.38459	43.70831	42.98849	42.92567	42.68748	42.01845	41.98608	42.10170	42.57375	42.74595	42.90073	42.87846	43.47326	43.47418	43.25565	42.91046	42.84407	42.73296	42.94009	43.10368	43.21349	43.21388	43.21450	42.88375	42.18448	41.74360	41.79350	41.94928	42.08688	42.62985	43.27240	43.50697	43.16674	42.99669	42.93084
41.60790	41.63796	42.06036	42.27063	42.48482	42.61599	43.12199	43.12260	42.95357	42.82359	41.53569	41.93708	42.02161	42.83628	43.38496	43.70892	43.62247	42.90264	42.61550	42.23627	42.30097	42.31496	42.46533	42.60077	42.81963	42.82024	42.82062	42.85915	43.16295	42.92794	42.92509	42.89837	43.05195	43.19165	43.35859	43.50673	43.50711	43.35539	42.20845	41.96663	41.99594	42.12302	42.17859	42.27336	42.66457	43.19141	43.19179	43.50860	43.44038	43.38633
43.40726	42.96565	42.54484	42.58329	42.61637	42.63628	43.13370	43.13432	43.13470	42.85729	42.03199	42.04277	42.75088	43.38342	43.70928	43.62307	43.62346	42.62226	42.11282	42.11824	42.22422	42.35122	42.54969	42.81155	42.88085	42.80140	42.74387	42.74382	43.04012	43.04073	42.98581	43.06650	43.19203	43.29380	43.35958	43.36021	43.36059	42.83473	42.77079	42.35335	42.39660	42.22034	42.25124	42.25988	42.60232	43.07985	44.16539	44.37697	44.87923	44.09145
43.27312	42.83151	42.72783	42.56680	42.61736	42.71309	43.06715	43.23933	43.23220	43.13631	42.85865	42.85926	43.23053	43.08102	43.17409	43.18813	42.60287	42.06839	42.06876	41.93393	42.11958	42.48704	42.74866	42.78299	42.78349	42.77820	42.73997	43.43265	43.71961	43.20501	43.04103	43.04165	43.27970	43.29480	43.30376	43.32368	43.32406	43.32469	43.26075	42.77238	42.35470	42.12590	41.99826	42.22066	42.87447	43.84235	43.96079	44.23969	44.14415	43.91290
42.68867	42.68928	42.41167	42.47823	42.58371	42.92047	43.09227	43.24032	43.24070	43.59189	43.49576	43.44598	43.08138	43.08201	43.08239	42.59007	42.03927	41.92189	41.92225	41.37087	41.99906	42.49971	42.52957	42.59344	42.69008	42.77919	43.36060	43.44115	43.43403	43.04271	43.04202	43.04264	43.04302	43.04365	43.04403	43.12130	43.31916	43.32568	43.32017	42.77337	42.08662	42.12688	42.12725	42.36814	42.96090	42.96152	43.55214	43.82843	43.80123	43.19969
42.24598	42.24658	41.50983	41.87667	42.58951	42.68557	43.03642	43.24132	43.35965	43.55696	43.90133	43.79205	43.77207	43.08299	42.59044	41.79896	41.82398	41.54932	41.54967	41.52774	41.69664	42.47067	42.49249	42.53116	42.67337	43.38534	43.36160	43.36222	42.43965	42.44025	43.04409	43.04363	43.04401	42.99827	42.99865	42.93144	42.93979	43.15218	42.81074	42.62261	42.62297	42.57129	42.57166	42.96151	42.92705	42.87567	42.82190	43.41279	43.18665	43.19225
41.62325	41.63647	41.65988	41.93771	42.64572	42.69407	42.69443	43.03803	43.30380	43.82971	43.90232	43.79305	43.77306	43.09256	41.80791	41.82459	41.54970	41.55029	41.55064	41.69725	41.65257	42.44537	42.68593	42.73428	43.63252	43.68670	43.36258	42.35176	42.35212	42.42515	43.04400	43.04463	42.99864	42.99926	42.89509	42.93243	42.93281	42.27959	42.36252	42.58928	42.83416	43.13407	43.13444	43.11738	43.06575	42.82144	42.82182	42.82351	42.83783	42.27987
41.62421	41.62480	41.93272	42.64634	42.77728	42.76030	42.76282	42.82241	43.17288	43.81891	43.90332	43.79404	43.76386	43.09462	42.75793	41.81055	41.82592	41.83777	41.91398	42.02820	41.98245	42.34125	42.57592	43.12859	43.54174	43.26325	42.21004	42.17312	42.08876	42.73000	42.90839	42.13521	42.13136	42.41436	42.89607	42.88705	42.60921	42.36314	42.39996	42.40057	42.62012	42.86526	43.13544	43.10604	43.06675	42.82243	42.73004	41.75063	41.75742	42.19231
41.62518	41.62577	41.82409	42.77254	42.77291	42.77353	42.77390	42.80921	42.82084	43.16270	43.86249	43.79503	43.76485	43.09560	42.75891	42.73433	41.88235	41.90333	42.06450	41.98306	41.92979	41.92504	42.33669	42.57752	42.62627	42.17312	42.17348	42.13120	42.19899	42.20872	41.57269	41.09736	41.51695	42.13294	42.41571	42.31177	42.33036	42.38941	42.40094	42.48359	42.40860	42.40921	42.08246	42.41139	42.71531	42.71272	41.82767	41.25485	41.52227	41.75898
41.60522	41.60582	41.80790	42.73974	42.77390	42.77451	42.80115	42.81020	43.00435	43.10899	43.79538	44.44783	43.75727	43.13029	43.07175	42.73532	41.86348	41.88393	42.06547	41.98725	41.98439	41.93137	41.81794	41.60554	41.62425	41.64171	41.71011	42.13217	42.13253	42.14226	41.94089	41.41409	41.47556	41.51851	41.65796	42.02326	42.24282	42.37807	42.40614	42.48511	42.43372	42.27595	42.15368	42.05402	42.71309	42.71370	41.82865	41.25582	41.18592	41.75996
41.60619	41.60678	41.74614	42.38656	42.74109	42.77120	42.77087	42.95563	42.95600	43.01451	43.74113	43.74178	43.74217	43.10607	43.07274	42.36550	41.86445	41.88489	42.06644	42.00913	41.98857	41.55091	41.51748	41.62473	41.66997	41.73378	41.71107	41.71168	41.84269	42.13412	41.87805	41.94891	41.41647	41.47712	41.61657	42.02423	42.24379	42.33294	42.37940	42.45546	42.51059	42.43531	42.26282	42.51709	42.71729	42.48180	42.14485	41.25679	41.25713	41.76094
41.60716	41.60775	41.74710	42.38755	42.88085	42.96106	42.95598	42.95662	42.95698	42.89915	42.98798	42.99704	43.05968	43.06301	42.84198	42.57716	42.36684	42.28196	42.28232	42.03799	41.90947	41.55188	41.55223	42.43483	42.08131	41.86936	41.86971	41.82151	41.90141	41.87867	41.87902	41.94988	41.97383	41.63827	41.63861	42.24442	42.33329	42.29798	42.29834	42.36599	42.47788	42.51220	42.49990	42.50051	42.48050	42.20339	41.52069	41.31889	41.31923	41.83544
42.16288	42.14257	42.43779	42.57742	42.92743	42.96204	42.96663	42.96725	42.51509	42.51571	42.47076	42.90112	42.98499	42.98562	42.84296	42.64555	42.57850	42.59897	42.34650	42.24177	41.95924	41.79129	41.90963	42.24738	42.24788	41.92772	41.96078	41.87129	41.97878	41.97939	41.97975	41.97445	41.97480	41.57919	41.59561	42.62900	42.59343	42.29896	42.29932	42.29994	42.34203	42.49839	42.21420	42.21481	41.49418	41.47439	41.47473	41.52943	41.84601	41.84661
43.07194	43.04308	42.79912	42.79974	43.05286	43.15398	43.07549	43.05085	42.69469	42.69531	42.76514	42.72955	42.99937	42.98661	42.70137	42.62615	42.64690	42.76184	42.61050	42.25293	41.91294	41.91026	41.91060	42.24836	42.28211	42.31544	42.17250	42.08836	42.68301	42.09415	42.02210	42.01681	42.00107	42.00169	42.61327	42.57635	42.57671	42.55205	42.38892	42.30092	42.32983	41.03222	41.23490	41.49482	41.47478	41.47537	41.50943	42.51780	42.53852	42.03735
43.04345	43.04407	42.89878	42.89941	43.19887	43.26896	43.26932	43.21873	43.19704	43.23980	43.24017	43.33793	43.30392	43.14847	42.70395	42.70459	42.70495	42.76283	42.76318	42.52883	41.97989	41.99812	41.99847	41.99908	42.33673	42.31642	42.23203	42.68364	42.68400	42.31370	42.18140	42.16700	42.16735	42.15939	42.61425	42.57733	42.57769	42.53640	42.38078	42.26395	41.13927	41.01120	41.03351	41.47542	42.73643	42.89307	42.83391	42.44210	42.44245	42.53102
43.04443	43.04507	43.08512	43.19950	43.35730	43.35794	43.32021	43.32085	43.38440	43.99497	43.97871	43.95845	45.28526	43.63214	43.23119	42.85727	42.71436	42.76381	42.81995	42.63334	42.63906	42.13649	42.11155	42.08373	42.33771	42.25572	42.65932	42.97185	42.66031	42.29162	42.24561	42.26822	42.26857	42.26919	42.62864	42.57831	42.56205	42.38140	41.77889	41.08413	41.14024	40.97194	41.34136	41.91489	42.73743	42.89407	42.83490	42.39248	42.04827	42.04888
43.01323	43.01387	43.04266	43.20049	43.30196	43.32084	43.32120	43.38504	43.99210	43.86186	43.86223	45.28588	45.28521	44.35184	43.36200	43.01381	42.76415	42.76479	41.92080	42.37908	42.48296	42.09701	42.10939	42.42188	42.40842	42.70768	42.80360	42.80424	42.29037	42.24463	42.26375	42.26920	42.33660	42.64916	42.66502	42.60719	42.56302	42.02825	41.24022	41.08080	41.08542	41.37317	41.79512	41.86117	42.33364	42.85162	42.83588	42.74319	42.31069	42.31131
43.79451	42.87805	42.87841	42.93806	43.05216	43.15392	43.78732	43.79442	43.79479	43.78365	43.79886	45.21841	45.20753	44.35285	42.82362	42.81675	42.71035	41.95245	41.95280	41.95341	42.33535	42.03040	42.33856	42.46371	42.82122	42.86354	42.84727	42.29100	42.12696	41.89996	41.34581	42.33723	42.66776	42.76113	42.69926	42.61353	42.60852	42.03030	41.24763	41.28255	41.28611	42.03719	42.02256	42.02319	42.49577	42.83652	42.83687	42.77476	42.74454	42.43037
43.69143	43.31715	42.86436	42.81028	42.82566	43.05379	43.17941	43.19293	43.19329	43.28747	43.73244	44.54241	44.51919	42.80065	42.81925	42.81988	42.71133	42.68783	42.62420	42.24048	42.25102	42.24002	42.32674	42.32736	42.76619	42.85112	42.84826	42.13602	42.04540	41.85212	41.89055	41.92910	42.65051	42.69989	42.67932	42.65207	42.61487	42.20963	42.07131	42.03399	42.03433	42.03495	42.05465	42.45001	42.49674	42.65186	42.73715	42.77575	42.76054	42.72232
43.34218	43.18755	42.89240	42.86599	42.87654	42.93399	42.94025	42.46503	42.46537	42.66556	43.23624	43.70566	43.52905	42.80915	42.82023	42.82087	42.71231	42.68881	42.62854	42.45354	42.23054	42.16106	42.24134	42.69103	42.77583	42.77647	42.77682	42.08818	42.08585	42.04432	41.86187	41.99316	42.51201	42.51265	42.65241	42.65305	42.63693	42.61113	42.19034	42.07291	42.03531	42.03593	42.12482	42.18780	42.32332	42.29021	41.86045	42.72322	42.72267	42.59082
43.39092	43.39158	42.89821	42.87717	42.85225	42.85289	42.50155	42.45313	42.46367	42.66064	43.23723	43.53290	43.20037	42.82086	42.77634	42.75169	42.67424	42.70588	42.62951	42.45452	42.11204	42.13520	42.60928	42.70044	42.70094	42.70158	42.12448	42.11062	42.08682	42.04529	41.99083	41.99414	41.99448	41.75481	42.51398	42.62844	42.64788	42.64853	42.59476	42.07389	42.07423	42.08022	42.18373	42.29022	42.29057	42.29119	41.85070	42.32692	42.57007	42.57072
43.96064	43.96131	43.32210	42.89501	42.89536	42.89600	42.49609	42.46214	42.48234	43.10303	43.34248	43.31899	43.20136	42.81433	42.69999	42.72531	42.67522	43.36507	43.18765	42.62271	42.13554	42.13618	42.13652	42.66348	42.69349	42.53818	42.12545	42.12608	42.11623	41.99147	41.79636	41.52405	41.52438	41.75578	42.28309	42.55463	42.48317	43.29331	42.83761	42.59638	42.07788	42.13377	42.17435	42.22557	42.21304	42.17993	42.18027	41.91976	42.32824	42.19637
43.89081	43.32273	43.32309	43.10888	43.10279	43.09923	42.92041	42.56425	42.73735	42.73799	43.34348	43.31998	43.32034	42.77991	42.65805	42.66137	43.82063	43.75799	43.31758	43.11257	42.61276	42.11569	42.11603	42.55823	42.64082	42.48551	42.48869	42.12108	42.11720	41.99980	41.86547	41.59209	41.12486	41.52489	42.17623	42.60236	43.41219	43.41286	42.83859	42.27692	42.10301	42.16641	41.78726	41.79646	42.19316	42.32147	42.32557	42.26343	42.16988	42.07932
42.76408	42.76472	43.00349	43.02079	43.02865	43.10022	42.72758	42.83823	42.80487	42.79478	43.19742	43.33118	43.32134	42.65869	42.65903	42.89567	43.75831	43.73054	43.66920	43.26665	42.85878	42.69085	42.66713	42.50340	42.39302	42.38523	42.38557	42.47100	42.21168	42.11881	42.04350	41.59306	41.58963	41.52586	43.26374	43.24026	43.24062	42.87731	42.27727	40.91433	41.32808	41.44636	41.78823	42.19381	42.66761	43.81478	43.93263	43.27277	42.55995	42.31067
42.74198	42.74263	42.76605	42.81017	42.85688	42.63163	42.72857	42.83923	42.80586	42.80650	43.19841	43.33217	43.33252	42.91552	42.89600	42.87197	42.96279	43.73154	43.30453	42.91361	42.75861	42.70453	42.63323	42.38245	42.38326	42.39464	42.39498	42.85088	42.47232	42.22617	42.16252	42.04510	42.04169	43.34754	43.33878	43.31315	42.90876	42.30151	42.04466	42.06085	41.41776	41.78888	43.30735	43.42551	43.43981	43.55529	43.55564	43.27377	43.13677	42.68252
41.52540	41.54910	41.59290	41.33232	41.82300	42.08064	42.08098	42.44367	42.80685	42.79032	43.33250	43.33316	43.30883	43.30842	42.88840	42.84129	42.83413	42.77414	42.51410	42.43050	42.69519	42.59979	42.22921	42.33458	42.29623	42.30546	42.76105	42.79552	42.38852	42.08803	42.16349	42.16413	42.34153	43.41346	43.41382	43.35009	42.56149	42.54765	42.40885	42.42130	42.42646	42.45769	43.34995	43.37207	43.14063	42.96010	42.96045	43.13742	43.07928	43.07993
40.05502	40.41372	40.69529	40.88127	41.73690	41.84552	42.10288	42.09332	42.35912	42.58468	43.22132	43.15919	43.15955	43.23320	43.15769	42.83477	42.82277	42.57055	42.51507	42.49050	42.69617	42.63350	42.32194	42.27225	42.28455	42.29785	42.76625	42.79650	42.38949	42.08955	41.40986	42.20750	42.49598	43.14588	43.14622	43.16727	43.02427	42.96320	43.35146	43.09469	42.80831	42.88677	42.92735	42.97683	42.61045	42.61109	42.94213	43.07993	44.16299	44.09982
40.45649	40.47264	40.67237	40.79936	41.83556	42.21033	42.41988	42.35976	42.06671	42.01046	42.49315	43.13013	43.13048	43.13114	43.15779	43.13036	42.82375	42.57153	42.56865	42.83633	43.41909	43.29633	42.69814	42.38688	42.29817	42.53925	42.83063	42.85383	42.46560	41.33592	41.41084	42.31957	42.91825	43.18873	43.24810	43.24286	43.17919	43.17985	43.22596	43.13807	42.92736	42.94296	42.92834	42.61111	42.24043	42.61638	43.02325	44.25752	44.10013	44.10082
41.45467	41.43358	40.75679	41.83621	41.97474	42.62424	44.13308	44.02695	42.30042	42.04514	42.00951	42.01015	42.01048	42.70648	43.12826	43.15952	42.81561	42.56929	42.56963	43.00591	43.43617	43.41537	43.37387	42.78672	42.47530	42.42323	42.68225	42.70652	41.74939	41.37177	41.81046	42.87705	43.18907	43.24876	43.70253	43.69247	43.23776	43.26096	43.21193	43.09667	43.09702	43.09768	42.92934	42.61640	42.51131	42.61737	44.26013	44.22057	44.06316	44.01325
42.46681	42.46745	42.49302	42.49366	43.75803	44.13372	44.13408	44.11276	42.62508	42.07510	42.07543	41.80837	41.80869	42.01209	42.70780	42.75452	42.71411	42.52089	42.52122	42.51276	42.85971	43.43784	43.43819	42.83279	42.55087	42.55152	42.70685	42.73649	41.75037	41.77730	42.38064	42.75621	43.19007	44.37546	44.38655	44.04994	43.71521	43.30283	43.21193	43.15248	43.00946	43.04914	42.48634	42.61042	42.61773	43.24251	44.38779	44.26183	44.17133	43.72324
42.21119	42.21185	42.30450	43.08931	43.65274	43.74628	42.98799	42.79903	42.61816	42.15527	41.89351	41.80934	41.80966	42.03366	41.97494	41.97558	41.97752	41.97816	41.97849	42.48071	42.60825	43.00091	42.96515	42.78028	42.76683	42.70749	42.77546	42.77612	42.20342	42.21265	42.70555	43.04810	43.21215	44.38721	44.40045	44.40114	43.92903	43.69596	43.59969	43.23781	43.03621	42.37483	41.74093	42.61141	43.24285	44.22635	44.21382	44.18284	43.92158	43.17219
42.28379	42.21281	42.42810	42.57049	42.90370	42.98650	42.79936	42.61881	42.15560	42.15625	42.11362	42.06434	42.03399	42.03463	41.69348	41.66889	41.94899	41.97913	42.17461	42.24235	42.24268	42.61847	42.91372	42.96679	42.84779	42.77127	42.77645	42.78569	42.89660	43.38630	43.36893	43.21280	43.29312	43.29647	44.50881	44.40216	44.38963	44.36740	44.27114	43.57830	43.23915	42.48799	41.84980	41.93147	42.80810	44.35226	44.17710	44.12696	43.44193	43.12302
42.54406	42.54471	42.47287	42.39837	41.14300	41.88526	42.34489	42.28273	42.24387	42.24452	42.72210	42.78901	42.29194	42.00179	41.93233	41.90347	41.93329	42.10655	42.17559	42.24333	42.29948	42.59520	42.99932	43.86144	43.82546	43.59430	43.59465	43.27570	43.37213	43.38729	43.19695	43.27499	43.29411	43.37336	44.31393	44.40317	44.39079	44.36841	44.27214	44.10417	43.49193	42.51796	41.85078	42.06234	42.87267	44.44559	44.36972	44.23999	44.09665	43.14472
43.58997	42.54570	42.47033	42.39935	42.33096	42.26072	42.23151	42.42180	42.65391	42.65456	43.09072	42.65310	42.68081	42.21787	42.22410	42.22476	42.06071	41.85975	41.98140	42.08511	42.18612	42.59618	43.94120	43.89465	43.82646	43.82715	43.67574	43.27670	42.99370	43.01654	43.19374	43.26840	43.35223	44.31460	44.84199	45.66061	44.44041	44.39051	44.36977	44.14973	42.82598	42.34169	41.85176	42.00967	43.33304	44.37040	44.94524	44.88100	44.67593	44.15994
43.44815	43.43620	43.37754	43.10693	42.92070	42.34394	42.30776	43.12244	43.12278	43.12722	43.12756	42.81769	42.67159	42.21885	42.22507	42.06135	41.51187	41.36920	41.39958	41.55188	42.08641	42.18774	43.20451	43.51556	43.56188	43.67639	43.56290	42.86032	43.01687	42.83135	43.05223	43.27129	44.26070	44.82119	45.20975	45.18739	44.90117	44.51771	44.39187	42.87173	42.83234	42.83300	42.12701	42.17918	43.28037	44.24582	44.92747	44.82566	44.74443	44.61646
43.43650	43.43719	43.37854	43.10792	42.53821	42.30841	42.23357	42.95966	42.92242	42.92311	42.92345	42.52352	42.06024	42.20961	42.06167	41.55654	41.41355	41.40022	41.51006	41.51069	41.62510	42.17661	42.58583	43.20242	43.46929	43.45816	42.85903	42.96223	43.03450	43.03893	43.03926	43.80804	44.15649	44.12873	44.65614	44.82130	44.77925	44.68629	43.94981	42.94265	42.91346	42.94885	42.86062	42.92570	42.98178	43.84004	44.22839	44.82668	44.82703	44.70712
42.59899	42.59965	42.62526	42.63014	42.60577	42.53287	43.18624	43.04547	42.92340	42.92408	42.29799	41.62280	41.75359	41.77948	41.55687	41.39059	41.50633	41.62078	41.58297	41.58361	41.65424	41.81595	42.63406	42.85306	42.74941	42.75007	42.86002	42.86766	42.96355	43.02382	43.80835	43.69845	43.68322	44.04653	44.05504	44.39729	44.40677	43.78620	43.38617	43.39973	43.40007	42.87361	42.81222	42.89771	42.92595	43.48954	43.76999	44.82769	44.82805	43.82239
42.54734	42.56573	42.63045	43.04830	43.02393	42.98487	42.95138	42.90910	42.70964	42.21281	39.94152	40.06508	40.29966	41.07142	41.26448	41.18245	41.10146	41.52781	41.64192	41.65491	41.43315	41.81317	42.82280	42.85405	42.75039	42.79744	42.86100	42.86167	42.86898	43.49428	43.65905	43.61486	43.53550	43.76488	43.89594	43.89664	43.62698	43.26764	43.33777	43.33846	42.81166	42.48148	42.44899	42.47864	42.56164	42.95452	43.73019	44.82335	44.77592	43.53834
43.02955	43.03023	43.04860	43.04929	42.98518	42.86365	42.92707	42.92775	42.51004	40.95501	40.52846	40.08535	40.12054	40.22519	40.43513	40.87698	41.10242	41.64259	41.68370	41.72408	41.81351	41.81415	43.21162	43.20072	43.43395	43.37178	42.86199	42.86266	42.86299	43.11518	43.43386	43.52351	43.49431	43.25989	42.77954	42.43022	42.43055	42.48168	41.90690	41.97197	42.34761	42.35364	42.39422	42.45064	42.68392	42.94263	43.69792	43.68840	43.65707	43.53934
43.03053	43.01436	42.65650	42.62764	41.62613	42.02878	42.81717	42.81784	41.89571	41.03436	40.92136	40.83770	40.48396	40.66339	40.43608	40.56181	41.10339	41.79767	41.79797	41.79861	41.81449	43.25686	43.22551	43.16389	43.37492	43.28808	42.94729	42.85452	42.85592	43.10114	43.41982	43.38536	43.26019	42.78019	42.54866	42.29632	42.29664	42.25756	41.90787	41.97295	41.97327	42.20779	42.34131	42.46666	42.68491	42.75306	43.45773	43.45842	43.52677	43.54034
43.00346	42.20771	42.14867	42.14933	42.09970	42.12667	42.12699	41.89586	41.88774	41.88840	41.06520	40.95625	40.95974	40.71590	40.77290	40.81380	41.35568	41.79865	41.86956	42.81778	43.34504	43.32531	43.22650	43.16489	43.37591	43.28907	43.27222	42.93930	42.85530	42.83020	43.37517	43.34096	43.26118	42.78117	42.29664	42.31287	42.33950	42.34016	42.32330	41.97393	41.99304	42.09410	42.38728	42.49759	42.80939	42.95650	43.18880	43.16048	43.16702	43.16771
42.20802	42.19605	42.19636	42.15030	42.12699	42.12764	41.89617	41.88840	41.88871	41.72371	41.08725	41.05227	40.91433	40.77055	40.78857	41.62173	41.66231	42.78180	42.81810	43.35108	43.34603	43.31288	44.69455	44.65500	44.50356	43.83249	43.35059	43.29647	42.70324	42.65344	43.22720	43.28879	43.26056	42.63457	42.31319	42.09137	42.34048	42.32396	42.28991	42.29058	41.97522	42.00863	42.19849	42.49859	43.00095	43.08421	43.18979	43.15504	43.09844	43.07382
42.19636	41.97367	41.97399	41.92792	41.90460	41.84796	41.83984	41.88937	41.85046	41.76226	41.09895	41.07095	40.96899	40.98305	41.61990	42.67858	42.79271	42.83581	43.02731	43.34671	45.03495	44.69522	44.65529	44.48148	44.36708	44.17774	43.45547	43.18633	43.08352	43.08421	43.22818	43.16939	42.58493	42.18436	41.30748	42.04241	42.24514	42.20949	42.20980	42.19006	41.94183	41.97686	42.13021	42.72327	42.77420	42.99242	43.19078	43.11414	43.09944	43.06031
41.41286	41.64107	41.88580	41.85155	41.85185	41.85735	41.87141	41.90591	41.88902	41.90042	41.98129	41.98195	41.59034	41.61628	42.67888	42.79337	42.79369	42.79437	44.18186	44.30717	44.51408	44.47022	44.34865	44.46422	44.22474	43.51681	43.20165	43.13250	43.13283	43.13353	42.09071	42.13442	42.18467	41.32501	41.32531	42.21573	42.22913	42.22980	42.21078	42.19104	41.84131	41.94347	42.09414	42.37647	42.74082	43.20575	43.25676	43.11514	43.16607	43.01573
41.41382	41.64204	41.88676	41.88623	42.20261	42.30617	41.91180	41.85209	41.87227	41.90623	41.98226	42.21896	42.21927	42.67525	42.79100	44.16013	44.16467	44.16540	44.16460	44.16532	44.16565	44.34932	44.33300	44.28431	43.26456	43.21852	42.78879	42.75979	43.16066	43.16137	42.13894	42.19661	41.32534	41.35606	42.24612	42.62154	42.62186	42.25978	42.26009	42.21243	41.85088	41.85154	41.85184	42.28563	43.08309	43.24057	43.21135	43.13224	43.19659	43.16776
41.69767	41.85004	41.93003	42.23818	42.23850	42.26226	41.92404	41.85306	41.87976	41.90720	42.14354	42.86081	42.61620	43.73210	43.82481	44.01512	44.16146	44.16528	42.53416	42.53484	42.53515	43.67578	43.62455	43.26503	42.54311	42.54379	42.81395	42.97907	43.64511	43.26762	42.20113	41.56214	41.59252	42.22571	43.57544	43.64059	43.60718	42.71804	42.39212	42.33908	41.93301	41.85251	41.85282	42.41988	42.82304	43.14006	43.14038	43.29448	43.75879	43.29549
41.85034	41.95636	42.24195	42.22652	42.10882	41.98507	41.99666	41.95629	41.90374	41.90441	42.86111	43.64455	43.61856	43.61927	43.71199	42.61807	42.61691	42.53484	42.59531	42.59598	42.76065	43.27567	43.37777	43.28053	42.56665	42.56733	42.92998	43.73601	44.18329	43.73705	42.65291	41.96626	41.94293	42.19661	43.48787	43.57714	43.64191	43.60888	42.39310	42.39377	42.34037	42.34104	42.42986	42.45255	42.45286	42.68552	43.14137	43.14206	43.29579	42.83994
41.95451	42.24262	42.24292	42.22749	42.10979	41.98712	42.02825	42.04987	42.03331	42.45754	43.38911	43.61922	43.61954	42.19233	41.74454	41.14869	41.21989	42.15334	42.59629	42.60502	42.96822	43.62659	43.76741	43.57656	43.36763	43.11113	43.14045	43.37305	43.91351	43.24471	42.69257	42.54916	42.52583	42.40996	42.59761	43.39880	43.48768	43.64362	42.36669	42.39476	42.36660	42.43054	42.43084	42.45354	42.68583	42.68651	42.78384	42.97770	42.72155	42.84093
42.24292	42.24359	42.24390	42.24458	41.97936	42.00689	42.04802	42.05084	42.08767	42.47302	43.39009	43.36878	42.21411	41.69310	40.96144	41.04427	41.22086	42.11779	42.59727	42.81259	42.99451	43.77938	43.87803	43.87874	43.63663	43.43916	43.41418	43.41487	43.40831	43.12227	42.81656	42.69424	42.62740	42.51636	42.51667	42.56812	43.44624	43.49099	42.34887	42.34955	42.41312	42.41380	42.41410	42.42552	42.45483	42.68750	42.68781	42.73067	42.73006	42.84193
42.24389	42.24457	42.24487	42.20340	42.08727	42.10349	42.10593	42.07330	42.28014	42.76907	42.60284	42.23680	41.62733	41.56893	40.99356	41.01784	42.02355	42.95936	42.79360	42.80928	42.83806	43.76910	43.87904	44.34354	44.04963	43.89433	43.44048	43.41587	43.24752	43.24822	43.39948	44.50850	43.85445	42.51734	42.51550	42.51834	42.52724	42.04541	42.12844	42.29360	42.32708	42.26921	42.21753	42.31113	42.40150	42.68849	42.73098	42.73167	42.76812	42.79512
42.24486	42.24554	42.20370	42.14220	42.21234	42.21302	42.12840	42.28081	42.77849	42.77917	42.64088	42.04721	41.80529	41.58440	41.41380	41.41446	42.80386	42.84324	42.77095	42.78824	43.01294	43.67038	43.88004	44.13795	44.13847	44.04221	43.87578	43.38201	43.38232	43.40016	44.50878	44.44128	43.84686	42.51832	42.48489	41.70538	41.58866	41.58932	41.64603	42.21722	42.26951	42.16329	42.10032	42.11175	42.16989	42.73244	42.82944	42.73265	42.72453	42.72521
42.38660	42.24144	42.09845	42.09911	42.14347	42.15436	42.25160	42.77916	42.84691	42.84761	42.74125	42.16427	42.08448	41.80693	41.80723	43.14560	42.80484	42.62066	42.76118	42.99160	43.10247	43.33409	43.67170	44.07503	44.07556	44.07627	43.81662	43.67496	43.50659	43.80962	43.91121	43.91193	43.58975	42.35483	41.70568	41.61778	41.58963	41.59029	41.59650	42.16233	42.20334	42.16426	42.06047	42.06115	42.41251	42.71569	42.73373	42.58687	42.63122	42.65530
42.70881	42.28456	42.17179	42.01090	42.07406	42.07475	42.38695	42.49165	42.78045	42.80937	42.72074	42.30014	42.15265	42.11948	43.06830	43.10017	42.93652	42.62164	42.75465	42.76286	42.81582	42.83854	43.46318	44.00781	44.07656	44.07030	43.92825	43.57228	43.56664	43.55017	43.52845	43.52917	41.31349	41.31415	41.61808	41.69074	41.69104	41.64929	41.28115	41.28180	42.14105	42.06114	41.91532	41.91600	42.24694	42.37281	40.83171	40.84418	41.73166	42.50855
43.50641	43.50693	42.73268	42.07463	41.80537	41.80586	42.05676	42.02555	41.89960	42.21387	42.22888	42.22938	42.18313	42.18363	42.15747	42.85493	42.56620	41.96489	41.96700	42.41938	42.69394	43.09623	43.79765	43.79818	43.81160	43.92710	43.92136	43.82607	43.68744	43.56815	42.59454	41.40425	41.48479	41.54329	41.82211	41.83285	41.78498	41.77741	41.59560	41.46820	41.39939	41.83992	41.91634	41.91684	41.24664	40.65820	40.77542	40.79255	40.80145	42.41864
43.60799	43.33036	42.82933	41.87858	41.80868	41.80541	41.75486	41.89866	41.89915	41.89965	42.22844	42.22894	42.18269	42.16600	42.15703	42.31773	41.89252	41.32350	41.67390	42.12550	43.03565	44.45488	43.73866	43.73381	43.73434	43.76065	43.76118	43.74132	43.68703	42.71346	41.64433	41.77591	41.62036	41.62084	41.89805	42.03770	42.47496	42.47546	42.02279	41.86398	41.65816	42.01634	41.84008	41.24583	40.62626	39.79576	40.59786	40.70789	40.79793	42.41831
43.33902	42.83802	42.83853	42.52716	41.87862	41.80872	41.75441	41.75491	41.75540	41.75589	41.92872	42.22850	42.18225	42.18242	42.29799	42.27320	41.25975	41.32309	41.67350	42.25476	43.48733	43.65172	43.65225	42.80014	42.80066	42.86726	42.68837	42.73347	42.71256	42.07370	41.90554	41.77555	41.75495	41.75544	42.03687	43.35550	43.96754	43.96807	43.86362	43.81955	43.07461	42.07402	41.53198	41.12468	39.89494	39.83361	40.61260	40.70760	41.01987	41.85693
42.83702	42.83754	42.83805	42.83857	42.83908	43.21050	42.31876	41.78080	41.78128	41.78447	41.88867	42.03248	42.24542	42.51921	42.29755	42.35068	41.42591	41.32269	42.26674	42.84555	42.76118	42.71388	42.53732	42.56362	42.59798	41.96005	41.33692	40.98949	42.02985	42.07333	41.90518	41.76230	41.77568	42.03602	43.32183	44.37166	43.94405	43.96393	43.86700	43.81918	43.79123	42.85395	41.53165	41.12436	40.35861	40.61182	40.94552	40.98147	41.01634	41.38777
42.70705	42.70756	42.80802	42.83810	43.68573	43.67551	43.21056	42.31882	41.78085	41.78135	41.78454	42.24448	42.70324	42.54778	42.44669	42.06749	41.42550	41.47236	42.87416	42.84512	42.76075	42.54482	42.53691	41.88020	41.91455	41.20628	41.21751	41.32223	42.02947	42.06974	42.04072	42.08528	42.15324	42.31730	44.41584	44.41639	44.14283	43.81021	43.81074	43.79032	43.80945	43.71273	42.85410	41.49098	41.17657	41.16363	41.16412	41.01554	40.81357	40.86080
42.06610	42.11982	42.25803	42.83763	43.33966	43.67503	43.26066	42.64711	42.48006	42.45371	42.32903	42.57082	42.60070	42.55999	42.44626	41.95325	41.95376	42.97689	43.39056	43.38679	43.24600	42.54870	41.85781	41.04925	40.99881	40.99931	41.20639	41.87115	42.01458	42.04841	42.24796	42.28744	42.30890	43.66632	44.49758	44.41599	44.14244	44.01647	43.98154	43.92239	43.77308	43.68764	43.45685	42.61676	41.44898	41.22295	41.03785	40.94699	40.94748	40.94797
41.59599	41.41559	41.42737	42.45207	42.89087	43.39291	43.25364	42.68480	42.47960	42.43875	42.30011	42.22808	42.35860	42.33943	41.82821	41.82871	42.22981	43.31541	43.70207	43.70260	43.51112	43.23967	41.96702	40.99472	40.99522	40.99894	41.77942	41.87077	41.96639	42.05689	42.22985	42.26074	42.28757	43.66593	44.43813	44.43869	44.24747	43.93405	43.88820	43.86344	43.64551	43.45086	43.31356	42.54893	41.39085	41.03706	41.07703	40.94669	41.05572	41.05621
41.43022	41.43073	41.62090	41.62143	42.63276	42.99571	42.79182	42.68137	42.53394	42.43829	42.31685	42.30017	41.90028	41.75310	41.82779	41.82829	42.33055	43.31497	43.38969	43.50825	43.44323	43.32574	42.00854	40.99435	40.99484	41.77530	41.85914	41.87039	41.91980	42.00869	42.05703	42.13276	42.26087	43.25231	44.43773	44.43829	44.24707	43.88728	43.63057	43.45058	43.44456	43.26376	42.45993	41.25803	41.03625	41.07597	41.07297	41.06449	41.05543	41.60847
41.81680	41.69035	41.69085	41.69137	42.96032	42.83296	42.74860	42.73570	43.00776	42.93039	42.32769	41.94044	41.74358	41.55110	40.94889	41.88438	41.95251	42.02716	42.02770	42.04086	43.14771	43.11876	42.62783	41.98553	41.96832	41.95554	41.95605	41.99417	41.96158	42.00724	42.01152	42.07059	42.16352	42.27179	43.25245	43.68991	43.66898	42.81015	42.71933	42.29894	42.07504	42.02774	41.16908	39.90905	40.96550	41.08372	41.11483	40.98037	41.06470	42.88447
42.28203	42.22559	42.22556	42.82822	43.45663	43.36959	43.12572	43.11874	43.02415	42.95376	42.58995	41.94000	41.41368	41.42332	41.55121	41.83339	41.89631	42.02675	42.02730	42.04045	43.11778	43.10324	42.64647	42.58280	42.48835	42.93105	41.81005	41.87934	41.92284	41.90477	41.90529	42.07022	42.11855	42.11909	42.27140	42.81586	42.80082	42.74709	42.48881	42.38847	42.13863	41.23435	39.86529	39.83368	39.96836	41.11403	41.49411	41.49461	42.52848	42.72724
42.22461	42.21008	42.62826	43.38952	43.41799	43.36376	43.20996	43.08216	43.08269	42.99897	42.63356	41.76677	41.42591	41.42641	41.68953	41.83297	41.91040	42.05536	42.11070	43.18236	43.61534	43.54121	42.62403	42.48741	42.44107	42.34435	42.23950	41.87895	41.91333	41.83025	41.86623	41.86674	42.07036	42.07091	42.21085	42.43949	42.44003	42.44056	42.40263	42.30378	41.27380	40.68393	39.89616	39.87134	39.88581	41.49329	41.93240	42.52760	42.57454	43.19086
42.40416	42.34074	43.38845	43.41696	43.41750	43.36327	43.15736	43.21003	43.08222	42.86784	42.67878	41.83350	41.42548	41.49047	41.58524	41.73666	41.82262	42.05494	43.15993	43.27417	43.62457	43.54078	42.57253	42.40639	42.30967	42.14130	41.74586	41.68885	41.73236	41.59799	41.59851	41.46145	41.34965	41.58210	41.90097	41.97243	41.99141	41.99194	41.96988	41.33367	41.19082	41.13062	41.13111	39.91032	41.39949	41.93157	42.59927	42.64619	42.74139	43.08356
43.04035	43.01833	43.25307	43.17628	43.17682	43.00039	43.00150	43.05273	41.91393	41.91446	41.94111	41.94162	41.55994	41.56044	41.56422	41.66038	41.74634	42.05453	43.10040	43.48447	43.40067	43.24601	42.45605	42.34848	42.30926	41.70356	41.41322	41.45940	40.98724	40.99475	41.59116	41.46108	41.34928	41.34984	41.58224	41.59352	41.42118	41.57916	41.61769	41.34598	41.34652	41.33468	41.28681	41.42228	41.55960	42.00378	42.07200	42.66718	42.79426	42.94997
43.19425	43.09862	43.21228	43.14141	42.99936	42.51166	42.48284	41.92659	42.08401	42.09297	42.13145	42.69237	42.07767	41.84858	41.77875	41.54819	41.85638	42.70684	43.47453	43.46969	43.23096	42.99531	42.39813	42.34109	42.30559	41.44078	41.34857	40.82246	40.86650	40.98741	41.49836	41.47683	41.45424	41.21456	41.22581	41.22634	40.25711	40.31889	41.21670	41.27633	41.34296	41.34348	41.33485	41.55874	41.63183	41.85188	42.24901	42.84417	43.06826	43.06881
43.40935	43.23919	43.19029	43.01393	42.52569	41.42840	41.27670	41.41854	41.96558	42.09253	42.91483	43.37468	43.05917	42.50138	42.41544	42.38748	42.38803	42.64084	43.36637	43.34434	43.19021	42.39717	42.31486	42.31538	41.94499	41.48608	41.27162	40.86562	40.86613	40.86667	40.89513	41.12750	41.10597	41.31952	41.32003	40.32174	40.31805	39.71851	40.18333	40.87405	41.07698	41.40656	41.40707	41.61085	41.83786	41.92974	42.17073	42.98517	43.10984	43.08957
43.23813	43.23869	43.03278	42.79322	41.53759	41.32744	41.38495	41.62754	41.96515	43.36049	43.37368	43.37421	43.06293	43.06347	43.27227	42.51668	42.38760	42.38812	42.67110	42.67163	42.33838	42.29704	42.29758	41.94405	41.63688	41.27071	40.93945	40.93995	40.90178	40.90232	40.90284	40.39745	40.39794	41.40408	41.40458	40.49068	39.79347	39.90199	40.40602	40.74025	41.22435	41.43504	41.83987	41.84040	42.04623	42.08921	42.22334	43.31529	43.30171	44.49333
42.75728	42.42921	42.45930	42.00114	41.54557	41.54251	41.54464	41.87413	43.33258	43.71239	43.48249	43.37375	43.25632	43.25687	43.41100	43.27236	42.54689	42.44627	42.20664	42.14859	42.40889	42.30253	41.94312	40.93626	40.93679	40.93856	41.04065	41.04115	41.19693	41.18726	40.96858	40.96747	40.46208	40.77040	40.80582	40.59782	39.96943	40.24820	40.78402	40.96216	41.03364	41.83483	41.83955	42.03463	42.03518	42.23812	43.42908	43.39108	44.54667	45.09272
41.94790	41.94844	41.58242	41.66362	42.05978	42.19672	42.19728	42.19783	43.64363	43.99551	43.68458	43.30827	43.17902	43.21396	43.38314	43.27191	42.65181	42.40370	42.16431	42.11646	42.40847	42.30212	41.11661	40.93587	40.93641	41.02670	41.04028	41.25998	41.26051	41.44582	41.44635	41.03453	40.80441	40.58577	40.59698	40.41548	40.41602	40.98545	41.01981	41.07568	42.01838	42.09308	42.21450	42.99726	42.99784	43.23260	43.35120	45.46159	45.41225	45.01390
41.94743	41.66571	41.58197	41.72175	42.11145	42.25269	42.25327	42.90946	43.64315	43.64373	43.30727	42.91397	42.91454	43.10748	43.10236	42.66544	42.64494	42.51726	42.38722	42.47628	42.40805	41.25134	41.12213	41.12264	41.15219	41.24972	41.34055	41.34804	41.61414	42.30287	42.04628	41.22479	40.62247	40.59615	40.50127	40.50179	40.95290	41.77975	41.97219	41.98551	41.95033	42.00891	42.76367	43.77197	43.75161	43.75219	45.36172	45.23281	45.23345	44.51068
42.76003	42.22556	41.59387	41.72130	42.16742	42.53923	42.53981	43.42096	43.74173	43.63483	43.30680	42.91352	42.84246	42.12887	42.22622	42.46695	42.46751	42.46804	42.39701	42.39754	42.32892	41.58223	41.30040	41.25865	41.26564	41.35649	41.34017	41.52614	41.69385	42.04536	41.69604	41.22443	41.14214	40.75116	40.67155	40.95201	41.77887	41.80687	41.80739	41.92175	41.85487	42.06623	42.96855	43.64101	43.65022	44.85253	44.98303	44.89658	43.97373	43.60968
42.85089	42.24121	41.66813	41.74398	42.42321	42.58462	42.94804	43.42050	43.74126	44.01219	43.60971	42.91628	42.12468	41.12555	41.13852	42.12097	42.17527	42.17580	41.98256	41.97126	42.16836	42.04964	41.99529	41.33921	41.46464	41.37761	41.35666	41.68593	42.04440	41.69512	41.40904	41.31260	41.30198	41.30257	41.28164	41.66394	41.73610	41.65121	41.65173	41.63522	41.77177	42.05299	42.88436	43.63797	43.94080	44.77625	44.77682	43.12372	42.39433	42.05999
42.99068	42.54471	42.02517	42.02579	42.42274	42.87550	42.89115	43.09396	43.66985	43.94991	43.74953	43.02959	42.12424	41.12192	41.12575	41.13862	42.12111	42.17537	41.98215	41.97730	42.24533	42.21368	42.13839	41.52693	41.46426	41.41055	42.18280	42.17849	42.04401	41.69475	41.42330	41.42382	41.48558	42.30549	43.31351	42.45834	41.87494	41.73631	41.65540	41.77085	41.77895	41.85475	42.16980	43.64889	43.76344	43.76403	43.68935	43.19163	42.53589	42.27357
43.90815	43.42862	42.66247	42.46098	42.46581	42.87503	42.87564	42.98493	43.91658	44.28190	44.29555	43.68782	42.21790	41.53880	40.97969	41.04792	41.92675	41.99553	42.06065	42.16706	42.25191	42.26702	42.04018	41.49611	41.49666	42.26945	42.48810	42.26947	41.92578	41.45412	41.45467	41.45519	41.52392	41.81235	42.57349	42.57729	42.24486	41.89047	41.89099	41.27197	41.36605	42.13997	42.27964	43.74741	43.74804	43.74111	43.65030	43.64390	42.53557	42.15664
43.90764	43.85360	43.76990	43.28190	43.21957	42.91669	42.95432	43.84012	43.69020	43.69080	43.69144	42.53334	41.78217	41.46743	41.34946	41.35481	41.42309	41.53075	41.99574	42.12030	42.25150	42.27522	42.03978	41.59266	41.59321	42.13747	42.30241	42.35238	41.95018	41.62897	41.53440	41.53492	41.55424	41.63602	41.65320	41.84025	41.95567	41.93312	41.89065	41.78059	41.92146	42.05956	43.74646	43.74115	43.70684	43.64939	43.64027	43.56669	43.19206	42.43894
43.85143	43.76777	43.27969	43.27605	43.15997	43.03749	43.83903	43.68915	43.68972	42.79978	42.48021	41.78117	41.78173	41.69326	41.46764	41.35440	40.65970	41.03283	41.44606	41.99586	42.25109	42.27481	42.27538	41.96405	41.99741	42.13708	42.34072	42.35200	41.91003	41.69482	41.53403	41.53455	41.55388	41.63567	41.72594	41.77595	42.00530	43.07938	42.36750	42.09221	42.09281	43.23623	44.64066	44.11053	44.08323	43.80503	43.58509	43.19109	43.08046	42.45548
43.26534	43.26593	43.10219	42.98623	43.09823	43.15944	43.09289	42.94299	42.81189	42.47913	42.15956	41.78072	41.78130	41.81622	41.51230	40.78094	40.74602	41.01200	41.44565	41.58914	41.66495	42.27440	42.27498	42.27551	42.27608	42.31112	42.27798	42.08103	41.86666	41.77750	41.77806	41.50893	41.55352	41.18148	41.72559	41.81046	43.15151	44.08369	43.46881	42.44082	43.24333	43.85557	43.91553	43.91613	43.67562	43.58419	43.20529	43.20588	43.18716	42.92893
42.19075	42.89898	43.03238	42.97716	42.91698	43.09028	43.09241	42.95166	42.83775	42.76264	42.16503	41.76954	41.78086	41.81580	41.57207	41.51240	41.41733	41.49095	41.58821	40.78937	40.85550	41.41373	42.26973	42.27027	42.57341	42.25375	42.24534	41.48870	41.82221	41.82281	41.78200	41.36298	41.10795	41.17791	41.67580	42.04729	44.08270	44.08331	43.54821	43.51334	43.61722	44.05755	43.93073	43.93135	43.51926	43.20439	41.87268	43.20554	43.20617	43.17291
42.06130	42.76952	42.97224	42.91595	42.91650	42.71201	42.90932	42.94473	42.94260	42.78260	42.16458	41.76910	41.32611	41.60755	42.01004	42.01058	41.90161	41.65178	40.80972	40.81640	40.83899	41.41335	42.26933	42.61542	42.61600	42.27808	41.45267	41.14697	41.52813	41.85469	41.42116	41.08451	40.96009	41.10823	41.63794	43.36243	43.42758	43.50236	43.54085	43.61835	44.55352	44.52782	43.96153	43.95247	43.51891	41.87183	41.88365	42.22708	43.20584	43.17257
43.52847	43.52908	42.98154	42.75478	42.14876	42.12892	42.42416	42.87128	42.81002	42.21241	41.61061	41.32888	39.42428	41.52025	42.08971	42.18715	42.64141	42.55058	41.66600	40.82382	41.35592	41.91370	42.26893	42.61501	42.61560	42.05296	41.22778	40.33489	41.28637	41.52719	41.46434	41.10674	41.10725	41.62630	43.36145	43.36206	43.25017	43.27436	43.47406	44.09493	44.51712	44.51775	44.01115	43.84249	43.29090	41.82851	41.87205	42.22676	43.09531	43.09591
43.52796	43.00630	42.76382	42.14775	42.14830	42.12846	42.12909	41.76633	41.76687	41.43465	40.37788	39.82933	39.85944	40.82392	42.10110	42.64038	42.62969	42.60175	42.55084	42.53472	42.53532	41.99239	41.99297	42.26746	42.03368	41.97694	41.22742	41.28545	41.52623	41.52684	41.46399	41.96193	43.56821	43.56892	43.36106	42.93176	41.72196	42.99968	43.13373	43.77925	43.81700	43.23169	43.21827	43.31408	43.31151	41.82820	41.82873	42.48724	42.90732	42.91214
42.29430	41.67414	42.09382	42.15589	42.12956	42.13015	41.37885	41.37943	41.48692	40.11811	40.11870	40.11920	40.81458	41.81353	42.10069	42.61308	42.60078	42.60132	42.60202	42.53430	42.53490	41.99199	41.99258	41.53804	41.48809	41.49033	41.97714	41.97768	41.97826	41.98921	41.96668	43.30682	43.33855	43.37043	42.93347	41.68229	41.68023	41.82109	42.91225	43.05011	43.13139	43.08246	43.21791	43.26910	43.23106	41.82788	41.79992	42.48476	42.91120	42.91180
41.23483	41.69948	42.11646	42.16564	42.15598	41.90805	41.63280	41.48595	40.34042	40.19189	40.19248	40.87542	41.90808	42.21125	42.25193	42.60844	42.60035	42.60090	42.53333	42.53388	42.50889	42.51416	41.86156	41.43231	41.43289	41.43351	41.67636	41.81174	41.76944	41.70019	42.22414	43.02462	43.30698	43.32368	42.93309	42.28886	41.82392	42.04729	42.31925	42.79327	42.97453	42.23381	42.78338	43.21817	42.74593	42.41032	42.37001	42.91864	43.00362	43.00422
41.31726	41.89198	42.27789	42.54279	42.52184	42.21254	42.21318	42.23528	41.11417	41.18139	41.19598	42.44340	42.44400	42.39618	42.42476	42.61221	42.59992	42.53220	42.53291	42.33049	42.33109	42.46699	41.44414	41.46563	41.43251	41.40572	41.67598	41.69419	41.71305	41.69982	41.70041	42.21087	42.94470	43.15558	42.27446	42.26968	42.24022	42.31834	42.96276	42.85472	42.03345	42.06308	42.23401	42.74709	42.67625	42.67685	42.91769	42.91830	42.91896	43.00389
43.60499	43.47554	44.24310	44.22235	43.93653	42.97443	42.68026	42.42930	42.33105	42.23056	42.42844	42.44296	42.39519	42.42363	43.23048	43.21815	42.46457	42.34258	42.28738	42.29566	42.29735	41.21902	41.39699	41.46525	41.46584	42.12379	41.80415	41.77728	41.67896	41.64466	41.64525	41.70057	41.74326	41.57473	41.67020	42.18063	42.18987	42.31691	42.89190	42.88713	42.15083	42.06275	42.06329	42.22423	42.64957	42.63082	42.63138	42.44583	42.44648	41.92013
43.97423	43.90930	43.88838	43.93545	43.94625	43.95395	42.71635	42.43476	42.45645	42.50490	42.50555	42.35868	42.27919	42.43560	43.09941	43.03225	42.41254	42.39697	42.34285	42.28751	41.21799	41.16259	41.19274	41.46486	42.12275	42.12716	42.12776	41.80807	41.73717	41.52494	41.51424	41.51478	41.17424	41.03917	41.14727	41.24900	41.86483	41.87403	42.31711	42.32685	42.18811	42.06241	42.02909	41.94798	42.39545	42.33155	41.81165	41.82569	41.87729	41.82170
43.92105	43.90879	42.97865	42.97937	43.95282	42.71522	42.43369	42.43430	42.74511	43.08150	42.50511	42.35823	42.27876	42.39055	42.75079	42.72179	42.41211	41.89944	41.87596	41.27291	41.16157	41.19176	41.19236	41.77412	42.26094	42.27845	42.27906	42.24413	41.73679	41.65520	41.51387	41.16045	40.62561	40.67574	41.07597	41.17770	41.84351	41.87368	41.88336	42.14948	42.18777	42.18837	42.18892	42.58152	42.50047	41.79143	41.77760	41.53451	41.64374	41.64971
43.65524	42.99049	41.90848	41.90919	42.26350	42.31886	42.43324	42.74409	42.80969	42.81568	42.75317	42.35353	42.31114	42.38044	42.70822	42.44761	40.90358	41.48171	41.44048	41.18826	41.04560	41.15483	41.72104	42.25422	43.45963	43.78896	43.78261	42.50689	42.44851	42.32058	41.65542	40.62313	40.65160	40.65229	41.13322	41.72801	41.77220	41.86419	41.88301	42.14913	42.51617	42.51678	42.58486	42.61235	42.58184	42.09188	41.80254	41.64279	41.70579	41.77735
42.43773	41.65480	41.65535	41.76555	41.79136	42.36309	42.89673	42.93606	42.93662	42.81684	42.81591	42.67374	42.39073	42.38000	42.02961	41.51339	41.48075	41.43937	41.43040	41.43094	41.43154	41.69527	42.12931	43.44190	43.49013	43.73098	43.69830	42.72281	42.44113	42.13277	41.73730	40.66632	40.66685	41.13234	41.51213	41.51273	41.77185	41.79665	41.88267	42.22200	42.77600	42.77662	42.82481	43.23495	43.29931	42.58212	41.93716	41.70429	41.70494	41.77705
41.14447	41.13217	41.25062	41.39030	41.85666	42.08618	42.66122	42.91033	42.93616	42.81638	42.81545	42.67329	42.42630	42.39084	42.02917	41.48394	41.44271	41.43196	41.42999	41.86865	41.88378	41.89197	42.10880	42.37280	42.37763	42.36971	42.72882	42.44011	42.12473	41.78255	40.85813	40.97424	41.36243	41.84560	41.74669	41.71451	41.78978	41.79523	41.88232	42.04045	42.36264	42.93465	43.41567	43.36036	43.32717	43.32781	42.60546	41.96110	41.70464	41.77674
41.21014	41.27811	41.27865	41.36860	41.55864	42.03091	42.65915	42.88720	42.79003	42.81432	42.73545	42.66531	42.65143	42.81662	42.39168	41.54911	41.47992	41.44284	41.44357	41.45217	41.68447	41.82974	42.06205	42.13422	42.12301	42.09125	42.05907	41.56758	41.56818	41.60898	41.27025	41.27079	41.84452	41.74579	41.72430	41.79844	41.79856	41.79488	41.87767	41.82059	42.07463	43.36099	43.45183	43.45247	43.45316	43.53810	43.49836	43.02871	42.13993	41.80655
42.64019	42.35869	41.39270	41.55765	42.02984	42.60319	42.71336	42.76795	42.75034	42.74989	42.71994	42.71030	42.70340	42.65155	42.55543	42.40328	41.62886	41.62520	41.47488	41.45177	41.62510	41.81670	41.83183	41.83239	42.10200	42.06720	42.05384	42.05171	41.66893	41.71475	41.60922	41.74038	42.76082	42.71292	42.44381	41.89243	41.88240	41.79453	41.67287	41.78208	42.06785	43.26758	43.89464	44.19388	44.28215	44.28281	43.59640	43.49866	43.39156	42.76759
42.83341	42.60863	42.60920	42.95104	42.93387	42.71222	42.68388	42.80135	42.72882	42.72838	42.71949	42.70985	42.70295	42.55423	42.47496	42.40392	42.12970	42.07273	42.01972	41.95685	41.67102	41.71406	41.77274	41.82716	42.10161	42.10228	42.06743	42.06799	41.68737	41.71438	41.72764	42.32851	42.69564	42.69641	42.32196	41.81632	41.80847	41.67197	41.36490	41.48701	42.06751	43.26077	43.69344	44.17308	44.22373	44.28246	44.97297	44.91773	44.30424	43.35315
43.24789	42.73663	42.83020	42.83741	42.83798	42.83809	42.80133	42.80090	42.72836	42.70965	42.70641	42.70940	42.68800	42.47377	42.20498	42.20446	42.25242	42.24922	42.19622	42.13335	41.95706	41.64270	41.67880	41.81924	42.10121	42.10189	42.10252	41.71970	41.72408	41.71401	41.75035	42.32813	42.69526	42.69603	41.82018	41.68175	40.47235	40.74355	41.60380	41.63667	41.78483	42.21951	42.74488	43.69374	44.15832	44.80802	44.83980	44.84047	44.26678	43.36541
43.13130	42.73615	42.73672	42.80944	42.42852	42.82919	42.80930	42.75779	42.69296	42.69360	42.70596	42.71916	42.70959	42.47333	42.47410	42.46123	42.42047	42.36351	42.71363	42.13293	41.95665	40.85791	41.50938	41.59272	41.82699	42.10151	42.10213	41.99316	41.99379	41.90523	41.87522	42.54809	42.69486	42.69564	41.68184	40.98543	40.83724	40.92655	40.93623	41.70946	41.80284	42.22142	42.57597	43.13738	43.94303	44.58130	44.68727	44.17705	43.52552	43.38709
43.17166	43.13146	42.71519	42.32859	42.40925	42.70706	42.75669	42.68091	42.60255	42.60821	42.70228	42.70608	42.75591	42.75648	42.53978	42.47423	42.42004	42.83940	42.83643	42.13251	41.14329	41.14397	41.50899	41.57352	41.66878	41.82729	41.99221	42.10231	42.47711	42.42352	42.42416	42.53265	42.54827	41.67985	41.62490	41.84220	41.35541	40.98259	41.01324	41.70913	42.15725	42.47815	42.86946	43.17075	43.97150	44.58093	44.24859	43.61423	43.40061	43.38675
43.75909	43.17182	42.71472	42.32813	42.32869	42.63671	42.66162	42.60152	42.58076	42.35007	42.40669	42.48951	42.96378	42.97699	42.88585	42.81493	43.01256	42.95508	42.83975	41.14711	41.14774	41.14358	41.15011	41.50915	41.57375	41.63734	41.82754	42.49791	42.54499	42.47742	42.44743	42.44800	40.93391	41.62400	41.71057	41.84185	41.40723	41.47505	41.74527	42.16727	42.47395	42.87069	43.87770	44.11448	44.60675	44.25837	43.92183	43.63593	43.47123	43.40092
43.83654	43.78668	43.16171	42.51480	42.34060	42.50572	42.72620	42.66180	42.59321	42.34962	42.40624	42.48906	42.63325	42.97654	43.36058	43.39504	43.39301	43.23150	43.08984	42.58904	41.23658	41.15394	41.14972	41.17178	41.19175	41.23706	41.63759	42.47655	42.54460	42.53886	42.35478	40.95667	40.95721	41.65482	41.71021	41.44966	41.59228	41.72288	42.56658	42.56722	43.02582	43.84447	44.23275	44.15439	44.11858	43.93700	43.93760	43.92215	43.60996	43.47155
44.42546	44.38744	43.75937	42.57310	42.62404	42.62469	42.51619	42.71797	42.67554	42.64931	42.40580	42.40691	42.48927	43.24375	43.41068	43.44244	43.44311	43.62606	44.27603	44.20191	42.58928	42.42833	41.28751	41.19075	41.07343	41.03028	41.23731	42.50162	42.50227	42.51804	42.35439	42.35497	42.36146	42.05891	41.66631	41.33049	41.53427	42.59017	42.59074	42.97904	43.65816	44.07320	44.15334	44.11746	44.11821	43.98825	43.96950	43.97018	43.54528	43.49057
46.06605	45.08446	44.34829	42.66510	42.62357	42.62423	42.51573	42.72557	43.49125	43.29733	42.40535	42.37851	42.50550	42.66027	43.27959	43.38125	44.82949	44.76748	44.76833	44.20414	43.57880	42.43921	41.62273	41.22028	40.70281	41.09819	41.23694	42.62337	42.62403	42.54714	42.52960	42.48525	42.48582	42.46297	42.26553	42.28231	42.28303	42.46292	42.89146	42.97217	43.14182	43.53856	43.93525	44.04128	44.11785	43.98790	43.42127	43.49991	43.34893	43.55683
46.02626	45.08393	44.34779	42.62254	42.62312	42.53229	42.98129	43.58702	43.57310	43.47371	43.21124	42.50439	42.50505	42.52929	42.68375	43.15501	43.34510	44.70599	44.20308	43.72984	43.56491	41.83050	41.36676	40.76079	40.72647	41.09782	42.69067	42.62298	42.62363	42.55804	42.55448	42.45207	42.48545	43.21508	43.21567	42.28947	42.32998	42.39516	42.46959	42.85842	43.03748	43.03815	43.49802	43.93556	43.96481	43.42033	42.97149	42.90117	43.34860	43.28851
45.08270	44.34666	43.22741	42.61562	42.55214	43.24389	43.69954	43.68570	43.50919	43.41302	43.14340	42.50394	41.87557	42.08777	42.71181	42.88738	42.88805	43.29310	43.57189	43.55636	42.53362	41.47721	41.38734	41.24057	41.22831	42.62338	42.69565	42.65107	41.99668	42.01514	42.43193	42.45169	43.04535	43.21630	43.21689	42.85104	42.29145	42.33028	42.33086	42.38279	42.98604	42.93616	43.03838	43.46748	43.34081	42.34385	42.39872	42.90084	43.28751	43.28818
44.56436	44.51991	44.27634	43.31311	43.14705	43.63001	43.63078	43.52074	43.41187	42.79360	41.90922	41.87395	41.87460	42.03572	42.84925	42.83049	42.78170	42.88820	42.92828	42.53254	41.54771	41.60487	41.58929	41.52247	41.90038	42.54877	42.54943	42.13562	42.01403	42.01476	42.42402	43.04437	43.04657	43.04740	42.84999	42.84152	42.84227	42.29174	42.33050	42.38244	42.93513	42.93580	42.50463	42.54992	42.60658	42.64165	42.76273	43.73874	43.73951	43.51684
44.51868	44.49412	44.45980	44.09768	43.03260	43.03327	43.03403	42.61208	41.70198	41.70263	40.88768	41.31351	41.87418	42.17792	42.78107	42.76500	42.76567	42.59745	42.25118	41.73197	41.60269	41.53289	41.53354	41.58947	41.97339	42.68171	42.68238	42.68296	42.25902	42.42351	42.71904	42.71962	42.77237	42.77319	42.84540	42.84114	42.84190	42.32795	42.33015	42.39822	42.49658	42.49725	41.92705	42.51839	42.60624	42.70804	43.66834	43.73840	43.66753	43.50521
44.52784	44.51887	44.24038	43.10365	43.00264	42.83913	41.77473	41.65313	41.68595	40.83065	40.85447	41.31309	42.17691	42.09362	42.11129	42.66627	42.57009	42.06338	41.57454	41.54627	41.53071	41.53250	41.53315	42.25874	42.70584	43.71320	43.83711	43.83772	43.80023	43.17188	42.71864	42.77139	42.54818	42.79755	42.84664	42.84991	42.85067	42.29211	42.39720	42.51161	42.51236	42.49689	42.49749	42.51804	42.51880	43.48299	43.54543	43.66641	43.66719	43.43190
44.52732	43.91639	43.21575	42.69126	42.61121	42.11034	41.61009	40.81908	40.67928	40.83239	40.98458	41.19987	41.54927	41.50360	41.69390	42.09316	42.06506	41.18134	40.00762	40.36307	41.53139	41.57997	42.25776	42.73971	42.85392	43.09895	43.91035	43.95882	44.43547	44.18542	43.11517	42.79574	42.79633	42.79717	42.85907	42.85975	42.49221	42.49396	42.53165	42.53233	42.80692	42.80760	42.51327	42.51770	42.51846	43.46705	43.54608	43.66607	43.66684	43.43156
43.88185	43.84413	42.77147	42.73864	42.73923	42.21149	41.15168	40.67831	40.69660	40.84164	41.18760	41.29565	41.54346	41.54404	41.50400	41.50457	41.18037	40.62510	40.73020	40.80065	41.41461	41.78925	42.81614	43.00330	43.10085	43.22275	43.95779	44.43433	44.37375	44.00703	43.93622	43.43192	43.43252	43.26669	42.87321	42.57659	42.57734	42.57802	42.62539	42.89990	43.00069	42.99294	42.70274	42.63889	42.92249	43.33445	43.51624	43.63623	43.77190	43.77153
43.88081	42.81233	42.78346	42.78010	42.78070	42.65946	41.19211	40.71283	40.71339	41.27065	41.32315	41.54238	41.90092	41.56467	41.50358	41.15888	40.89785	40.98874	41.02235	41.19253	41.78813	42.30129	42.97919	43.00290	43.10044	43.95937	44.34071	44.17797	44.17867	43.99559	43.91071	43.99037	43.34824	42.85171	42.52114	42.13814	42.62592	42.62445	42.89886	42.89954	42.99190	43.05067	42.76478	43.09829	43.16037	43.21537	43.28992	43.63951	43.89310	43.83464
42.81117	42.78239	42.78299	42.79307	42.80389	42.80457	42.72536	42.65868	42.61142	42.47824	42.46663	42.61583	42.62886	41.86021	41.50316	41.17352	41.13710	40.97059	41.06092	41.63813	42.12915	43.43367	42.97879	42.99604	43.02584	43.80570	44.20371	44.08335	43.91209	43.88009	43.88080	43.29077	42.80099	42.44275	42.13710	42.20714	42.38276	42.92263	42.89849	42.92930	43.04963	43.05032	43.89349	44.39134	44.45345	43.28898	43.63417	43.89197	43.89276	43.90710
42.68929	42.72438	42.78251	42.77916	42.79320	42.80410	42.97747	42.78096	42.71420	42.71489	42.80406	42.58745	42.54028	41.99450	41.48169	41.16720	41.17270	41.21306	41.50489	42.31591	42.58163	42.62219	42.79387	42.79446	42.82327	43.83401	44.08229	44.02817	42.84766	40.93902	40.98592	41.20793	41.23968	41.64335	42.01235	42.27401	42.44747	43.00454	43.63280	43.05692	43.11058	43.04997	43.89314	44.39097	45.39680	44.50489	43.85381	43.88517	43.89342	45.51975
42.68880	42.70724	42.51404	42.57243	42.79273	42.97623	43.37817	43.37888	42.91581	42.91650	42.72081	42.58700	42.50113	42.32246	41.96105	41.48185	41.49166	41.68845	41.83291	42.35743	42.36565	42.50537	42.52219	42.53085	42.54417	42.57522	42.89006	42.85732	41.82199	41.02254	40.60016	40.64320	40.66150	41.34395	41.71294	42.27365	42.85184	43.12679	43.81096	43.81168	43.17637	43.10716	43.89277	45.33426	45.38135	44.33969	43.76311	43.71005	44.66333	45.35319
42.70606	42.59716	42.57110	42.65100	42.86627	43.46469	43.41979	43.42050	43.42112	43.48996	43.35635	43.28599	42.81643	42.74283	42.32270	42.00423	41.72694	41.75119	41.81631	41.82227	42.36523	42.36600	41.77646	41.77704	41.88926	42.07199	42.53625	42.49007	41.77483	41.30435	41.02285	40.61059	40.64933	41.58295	41.87067	42.18501	42.83427	43.62875	44.47918	44.53583	43.75904	43.94932	46.17557	45.33387	44.41112	44.25597	44.12752	44.54113	45.12876	45.12951
42.74356	42.65420	42.73383	42.86520	43.55813	44.61116	43.50695	43.43185	43.42064	43.39594	43.35588	43.28553	42.83579	42.65958	42.32226	41.95657	41.71819	41.75077	41.79655	41.82617	42.05323	41.98664	41.75994	41.46710	41.69183	41.88244	42.37537	42.37597	41.76692	41.45604	41.47822	41.51160	41.65108	41.69012	41.81062	41.85432	42.30954	43.37733	44.29057	44.29129	45.09248	45.46841	45.46906	45.33348	44.41075	44.28241	44.87329	44.94942	44.93144	44.08416
43.25176	42.83841	42.86384	43.52757	44.07116	44.08872	44.03685	43.41956	43.37017	43.29023	43.23297	42.89861	42.65852	42.23814	41.72119	41.76910	41.92134	41.97894	42.04595	42.12934	42.04960	42.05361	41.47742	41.45435	41.65918	42.11741	42.37497	42.37557	42.01410	41.76730	41.45635	41.51589	41.62814	41.68977	41.75972	41.16153	41.68581	42.35344	43.40984	44.29091	44.49393	45.17296	45.17361	44.96659	44.48719	44.44598	44.43854	44.43551	43.67334	42.51349
44.40704	43.30467	43.52617	43.74174	44.07066	44.03554	43.89980	43.83816	43.30840	43.28976	43.19462	42.72618	42.10625	41.71989	41.61645	41.58640	41.81607	41.92152	41.97240	42.04613	42.15329	41.47636	41.40546	41.40342	41.82568	42.11701	42.11770	42.11830	42.01533	42.01450	42.00766	41.57448	41.62777	41.70177	41.79908	41.51202	41.93930	42.17586	42.75771	43.66823	43.66904	43.62244	43.68624	44.58709	44.48682	44.48379	44.06736	43.74371	42.58937	42.59008
44.40652	44.20526	43.85193	43.85286	43.91119	43.89848	43.83694	43.83767	43.30793	43.27077	42.88588	42.30471	42.10581	41.61515	41.58538	41.58597	41.62429	41.08330	41.13417	41.30413	41.21837	41.21914	41.35455	41.47724	41.90057	41.82607	41.68359	41.68579	42.02193	42.02272	42.01481	42.07322	42.04129	41.75950	41.79872	41.90969	41.93897	42.17552	43.27122	43.77327	43.77409	43.80547	43.79623	44.21315	44.51817	43.92073	43.79641	43.52752	42.65628	42.63171
44.20401	44.20474	44.12121	44.05821	44.02013	43.89799	43.83645	43.30684	43.15593	42.49580	42.41819	42.30426	41.71936	41.61202	41.61291	41.62318	40.93579	40.15366	40.17591	40.25659	40.25725	41.42148	41.55260	42.63887	42.07123	41.90096	41.74828	41.72781	41.80810	42.16754	42.09805	42.52819	42.09925	41.94865	41.68412	41.67271	41.91012	43.21548	43.68935	44.43418	43.80438	43.85029	43.84285	44.23046	44.05920	43.93866	43.72866	43.45977	42.72337	42.65667
41.79012	42.52487	43.32924	44.08352	43.91020	42.98418	42.62605	42.39302	42.39362	42.42115	42.39292	41.89244	41.68090	41.25300	41.25281	40.93470	40.01344	40.01014	40.17554	40.18685	41.04839	41.23020	42.63786	42.88983	42.80504	41.98720	41.89106	41.72743	41.75448	41.75526	42.52720	42.52728	42.18677	41.94829	41.68377	41.68446	41.74895	42.78593	43.29997	43.74457	43.80402	43.84993	43.98113	44.26506	44.27099	44.14050	43.93893	43.40672	42.65420	42.65491
42.24837	42.60559	43.40457	43.98704	43.94197	42.99716	42.39831	42.39257	42.31897	42.67037	42.39247	41.91743	40.71830	40.89270	40.78174	40.72256	39.89896	40.00492	40.13268	40.93386	40.93454	41.13740	42.55272	42.69259	43.03461	42.68176	42.07194	41.71463	41.68365	41.68713	42.47949	42.48010	42.18639	41.95923	41.68772	41.68842	42.15712	42.54108	42.78618	43.28581	43.74504	43.80439	43.92699	44.29882	45.20303	45.00365	44.12141	43.88625	43.40722	42.75077
42.90739	43.12992	43.98558	43.94084	43.94147	43.90996	42.40430	42.39857	42.75468	42.69142	42.43128	41.67844	41.03797	40.93800	40.91307	40.84100	40.00397	40.03842	40.40988	40.89907	40.89975	41.12787	41.92897	42.47690	42.66708	42.47844	42.05219	41.38033	41.25893	41.38183	42.43016	42.47971	42.18102	41.68678	41.81752	41.78918	42.54378	42.54073	42.58275	42.48706	42.94934	43.42020	43.82176	45.22382	45.14994	44.98391	44.55912	43.88590	43.88675	43.49098
43.04107	43.33974	43.39087	43.39182	43.82592	43.84118	42.39848	42.39919	42.77752	42.74473	42.48460	41.67802	41.66528	42.19542	41.84276	41.05199	40.60226	40.60283	40.55263	40.74264	40.88646	41.16627	41.75313	41.83655	42.27512	42.05700	40.89985	40.71973	40.68169	40.80458	41.38861	41.63874	41.36372	41.57061	41.78812	42.27733	43.04039	42.58178	42.54870	42.43992	42.50366	42.94971	43.73588	44.98369	44.96306	44.72659	44.53240	43.85919	43.88640	43.54174
43.33797	43.33871	43.33934	43.33384	43.33447	43.23367	42.39802	42.39874	42.38160	42.38233	42.38314	42.41756	43.15907	42.70850	42.19591	41.37570	41.05228	40.84239	40.79219	40.82193	41.30400	41.27630	41.27109	41.55546	41.63898	41.48079	40.96132	40.96191	40.72005	40.68857	40.51196	39.70348	39.83904	41.37655	41.59828	43.06500	43.17112	43.05473	42.61127	42.41827	42.08315	42.50081	43.19637	44.70065	44.72546	44.54872	44.07090	43.85884	43.94253	43.98793
43.33747	42.25677	41.90587	41.94888	42.18935	42.19006	42.08614	42.08686	42.06971	42.07043	42.28181	42.12896	42.23070	42.35159	42.03685	41.61785	41.30707	41.30766	41.77231	41.69439	41.30361	41.27591	41.38186	41.55506	41.62837	40.92046	40.96096	40.96154	40.96224	40.93560	40.93630	39.83815	40.01889	40.07301	41.44672	43.24198	43.30599	43.24356	43.13083	42.43943	42.08604	42.08352	42.50108	43.19675	44.65408	44.63655	44.10228	43.83590	43.88140	43.94294
42.51646	42.51073	41.94748	41.94842	42.06264	42.10965	42.06418	42.06490	41.77091	42.00277	42.09424	42.05990	41.93640	41.86124	41.77888	41.48891	41.24459	41.69137	41.69231	41.69398	40.82331	41.30401	41.34357	41.37321	40.35236	40.38541	40.96059	40.96870	41.54049	41.91301	41.71445	41.55907	40.12560	41.02832	41.78811	43.32161	43.32246	43.30636	43.24489	43.11662	42.54050	42.44279	42.44341	42.62416	42.62444	43.07923	43.07985	43.15741	43.57946	43.56730
42.50953	42.51026	42.51088	42.06158	42.10847	42.10920	42.06373	42.00554	41.94270	42.17685	42.31236	42.09441	41.98442	41.73479	41.44595	41.21873	41.21944	41.67321	41.69189	40.82222	41.04665	41.16433	41.34951	40.81125	40.39528	40.43479	40.96775	41.02696	41.95968	42.35332	42.03408	41.83140	41.57276	41.74307	43.31081	44.04971	44.05704	43.37140	43.44034	43.44109	43.24345	43.15490	42.73366	42.65016	42.62411	42.58611	43.07951	43.13501	43.30292	43.49115
42.54692	42.54766	42.52384	42.07456	42.18164	42.18237	42.18320	42.06401	42.34237	42.27965	42.23693	42.16179	41.62207	41.29040	41.19668	40.92790	40.92861	41.21963	41.08865	40.88905	40.92741	41.16394	41.36309	41.36369	41.38485	41.39588	41.02601	41.50810	42.03213	42.25189	42.25262	41.71379	41.61269	42.18627	43.87537	44.17017	44.18074	44.18796	44.22142	44.22218	43.83688	43.74835	43.14603	42.41476	42.38343	42.41364	42.96179	43.16454	43.29558	43.30548
42.54644	42.54718	42.05211	42.07619	42.16014	42.18192	42.18275	43.65425	43.65489	42.31093	42.28004	42.18770	41.65284	41.30127	41.29092	41.02214	40.97768	41.08731	41.08825	40.88866	40.88937	41.11784	41.36271	41.48117	41.49910	41.50315	41.45926	41.47922	42.02207	42.21236	42.15877	41.40574	41.40633	41.99550	43.66874	43.96539	43.96627	44.94212	44.94278	44.96831	44.50179	44.39396	42.88963	42.42712	42.24689	42.14326	42.15411	42.95466	43.03998	42.75687
42.54596	42.52146	42.50186	42.05261	42.03547	42.05725	42.81989	43.61021	43.69080	43.62344	42.96782	42.52814	42.08421	42.08052	41.85447	41.35423	41.31193	41.31038	41.11044	40.82481	40.82929	40.93112	41.42854	41.42915	41.42987	41.42990	41.29844	41.44264	41.46021	41.81345	41.74802	41.55496	41.37317	41.50376	42.53571	43.69600	43.91155	43.86899	44.69924	44.22454	44.12438	42.88865	42.52711	42.42678	42.26430	42.17710	42.17773	41.86227	41.09380	42.18794
42.73901	42.54622	42.44522	42.53455	42.39212	42.33048	42.45179	42.79759	43.61037	42.96650	42.91843	42.82173	42.43110	42.14975	42.15073	41.35382	41.34594	41.31212	41.11004	40.81043	40.49809	40.73882	41.20602	41.23891	41.27325	41.14244	40.61573	40.66957	40.97339	41.25628	41.70300	41.74826	41.46964	41.40657	41.59383	42.56298	43.39333	43.39409	43.11131	43.06581	42.87678	42.52613	42.14212	42.13586	42.29922	42.19560	41.79612	41.56293	41.76442	41.85069
42.71778	42.67552	42.54528	42.46633	42.22441	41.17744	41.26796	41.43378	42.19181	42.15867	42.85906	42.85593	42.50325	42.22191	41.44853	41.43032	41.36220	41.34613	41.18100	40.49699	40.41757	40.36728	40.52563	40.90738	40.98663	39.67171	39.72566	40.61448	40.66991	40.97384	41.31257	41.42236	41.28316	41.37395	41.59348	42.20599	42.65814	42.66965	42.85113	43.05301	43.02591	42.19711	42.18321	42.17103	42.29888	42.27488	42.27550	41.70148	41.84589	41.85038
42.70923	42.61193	42.49852	42.22332	41.13326	41.08559	41.13213	41.19470	41.27477	42.15823	42.67247	42.66988	42.24560	41.55347	41.48523	41.51003	41.59055	41.34573	41.10692	40.41647	40.23519	39.98809	39.98879	39.99099	39.64532	39.72571	39.83503	40.46705	40.74139	41.03462	41.13217	41.25906	41.46536	41.50000	41.78506	42.26157	42.62873	42.63540	42.89709	43.33896	43.31188	43.02631	42.19738	42.41710	42.69373	42.39614	42.37845	41.86579	42.01505	42.01579
41.87332	41.83427	41.84444	41.81746	41.23474	41.13354	40.45275	40.52176	40.84657	41.40037	42.48687	42.48750	42.38985	41.88128	41.89302	41.89363	41.78389	41.50524	41.10652	40.84858	40.39474	40.23563	40.01747	39.64426	39.75039	39.80873	39.83469	40.46669	40.92607	41.05739	41.28123	41.34499	41.34559	41.78410	42.26046	42.91214	42.72581	42.72657	44.18613	44.23695	43.95996	43.31228	42.71919	42.71995	42.73650	42.73726	42.57720	42.38768	41.96639	42.54424
41.83306	41.83381	41.84398	41.83367	41.83429	41.26080	40.63894	40.55523	40.97844	41.00175	41.42338	42.39027	42.38941	41.88085	41.88184	41.89214	41.89288	41.85101	41.75412	41.06463	40.71604	40.54901	40.29356	39.81010	39.81081	39.96168	40.12698	40.78423	41.47294	41.51168	42.42592	42.46864	42.37191	42.84986	42.83060	42.55349	42.65174	42.72620	42.87209	43.97372	43.32621	42.48241	42.48304	42.71960	42.72049	42.72124	42.57687	42.49761	42.45947	42.66699
42.03452	41.94879	41.93866	42.00150	41.85157	41.26036	41.26121	41.99436	41.17112	41.21703	41.42481	41.71811	41.87981	41.88043	41.88142	41.89172	41.89247	41.89309	41.85159	41.76777	40.86356	40.86870	40.55414	40.25587	39.96053	40.10495	40.36236	41.60469	42.06426	42.42478	42.42554	42.37090	42.17911	42.82957	42.83021	42.55311	41.74197	41.81426	41.89071	41.32920	41.91807	42.69779	42.72209	42.72285	41.70523	42.47658	42.49652	42.52676	42.53194	42.59888
42.17207	42.17283	42.12389	41.93919	41.35889	41.36931	41.77018	42.00737	42.05316	41.46065	41.42439	41.90283	41.87938	41.88000	41.88100	41.54076	41.89205	41.86309	41.85118	41.76736	41.76811	41.23064	41.02934	40.70443	40.40684	40.42864	41.63168	42.31419	43.01790	42.50185	42.42516	42.19246	42.45292	42.47976	42.48039	41.80799	40.44068	40.54845	41.19670	41.40742	41.96669	43.72481	43.73784	42.71122	42.56588	42.52037	42.62627	42.75778	42.53969	42.59856
42.33145	42.17235	42.12181	41.56852	41.37780	41.42426	41.69552	41.99348	42.00755	41.78951	41.90178	41.90451	41.90527	41.88065	41.53973	41.54035	41.82870	42.03974	41.92909	41.81390	41.79782	41.55429	41.58239	41.65056	41.73199	42.30876	42.49871	43.08020	43.01751	42.90136	42.42813	42.85616	42.65641	42.65743	41.95514	40.26610	40.26693	40.71142	41.28460	41.73549	43.65049	43.70831	43.70896	43.43185	42.98643	42.98721	42.98785	43.02647	43.02316	42.71231
42.62542	42.33173	41.76477	41.66702	41.58294	41.42382	41.64345	41.86719	41.79790	41.79866	42.46606	42.49735	42.33823	41.89904	41.54239	41.53993	41.58277	41.87099	41.87200	41.84093	41.70736	41.42097	41.64956	41.73087	42.74172	42.73347	43.29382	43.05399	42.99344	42.93464	43.06115	42.94614	42.79104	42.11875	40.34575	40.51809	40.51945	40.86119	41.73655	43.60240	43.63291	43.65092	43.65157	43.65236	43.37539	43.43320	43.25695	43.02614	43.02283	43.02361
42.62493	42.33125	42.25196	41.76533	41.58249	41.58324	41.64302	41.58227	41.78455	42.07982	42.09523	42.33702	42.09376	41.73674	41.73775	41.68541	41.58827	41.88994	41.87159	41.64919	41.10818	41.21016	41.59862	42.65986	42.86686	43.23453	43.37630	43.37696	42.96615	42.96706	42.96784	42.96849	42.96913	42.61953	40.51220	40.51777	40.51915	41.89590	44.99506	44.48838	43.64975	43.65055	43.65121	43.65200	43.61503	43.37582	43.02502	43.02159	43.00904	43.18082
42.17297	42.04165	42.04229	41.56535	41.11025	41.49866	41.57266	41.78348	41.86825	41.86901	41.66795	41.74333	41.66132	41.73632	41.76128	42.14006	42.06983	42.18155	41.87118	41.64878	41.10779	41.39871	41.59824	42.54576	42.81590	43.37510	43.96092	43.95405	43.36981	42.96667	42.96745	42.96810	43.04352	42.60680	41.81579	40.93357	41.73490	43.55844	43.55909	44.03855	43.95018	43.69649	43.69715	43.55748	43.04895	42.39697	42.75129	42.81627	42.85301	42.96366
42.09257	42.04118	41.86093	40.79771	40.81079	40.97166	41.30441	41.50414	41.60994	41.61069	41.64224	41.42832	41.44584	41.57331	42.13900	43.56546	42.87619	42.36206	41.88099	41.28807	41.37220	41.50483	41.53894	41.59847	42.54614	43.61458	43.95628	43.95695	43.39361	43.09753	43.09832	43.08714	43.04314	42.60643	41.75677	41.71506	42.80624	42.84092	43.06197	43.55952	43.94980	43.88174	43.63438	43.04768	42.19812	42.18626	42.19981	42.62585	42.67619	42.77785
42.13779	41.95770	40.79625	40.06449	40.12048	40.14235	41.02212	41.07881	41.50432	41.61026	41.64180	41.30589	41.44542	41.57290	42.17559	42.71565	42.63629	42.37185	41.28705	41.37104	41.44926	41.50444	41.56801	42.34296	42.53875	43.61416	43.93903	43.39241	41.90492	43.09715	43.09793	43.45294	43.40895	43.02768	42.95570	42.71726	42.71818	41.56914	42.75458	43.29287	43.90424	43.88245	43.71363	42.77173	42.18515	42.04699	42.00565	41.93809	42.50322	42.51242
43.62866	42.28706	42.07349	40.41976	40.12436	40.24680	40.47334	41.09290	41.33027	41.64048	41.66666	41.43240	41.44984	41.80808	42.17517	42.68155	42.64577	42.41499	41.58883	41.59538	41.77289	42.14975	42.33493	42.53757	43.57245	43.53682	43.15465	42.74403	42.74483	42.97302	43.81246	43.80775	43.74176	43.54028	43.13512	42.87488	41.73602	41.55158	41.56942	43.13809	43.88126	43.90468	43.53511	42.69660	42.33655	42.00468	41.93699	41.93777	41.93866	41.93944
43.62815	42.72886	42.40500	42.10742	40.55170	40.49356	40.69208	41.10054	41.37502	41.67446	41.79316	41.44865	41.50160	41.91705	42.52480	42.64454	42.64533	42.64598	42.41563	42.40593	42.00697	42.05307	42.40311	43.45341	43.45422	43.07221	42.58484	42.55643	42.55722	43.53042	43.72904	43.53189	43.48205	43.50869	43.13474	43.06721	42.33243	41.73968	42.34892	43.19691	43.60305	43.47491	43.22297	43.17535	42.92142	42.88078	42.69095	41.93744	41.93834	41.74497
42.92489	42.86275	42.45889	42.24194	41.36275	40.81248	41.18701	41.41913	41.57018	41.63012	41.66429	41.59069	41.83774	42.46439	43.27841	43.07759	42.55668	42.54471	42.36916	42.33194	42.16021	42.26118	42.41346	42.54455	42.57009	42.38165	41.87857	40.92389	41.25708	42.86566	43.44098	43.39275	43.25649	42.03277	42.91228	43.06683	43.06777	42.56760	43.38512	43.38594	43.31908	43.22196	43.22262	43.17500	43.17594	42.92187	42.91391	42.08401	41.74388	41.76888
42.48615	42.25983	42.00391	41.95388	41.97134	42.05227	42.18778	41.79654	41.62891	41.71844	41.65580	41.94249	42.54829	43.27686	43.22794	43.22860	42.54362	42.00153	41.99506	42.09307	42.09386	42.16072	42.25511	42.35478	42.38032	41.83840	41.36057	41.31762	41.19358	41.25760	41.43837	41.46483	41.48644	42.00120	42.52920	43.06645	44.35810	44.37722	43.38476	43.54645	43.38652	43.29317	43.21635	43.17465	43.17559	43.17640	43.02550	42.99516	42.31061	41.91117
42.25857	42.25937	42.26001	42.20641	42.23609	42.69956	42.70050	42.18813	41.84891	41.84970	42.36254	43.53266	43.52218	43.43195	43.32000	42.63491	42.04887	41.53410	41.37194	41.35213	41.58433	41.61752	41.67263	41.04153	41.06704	41.45087	41.39893	41.31725	41.19644	41.19734	40.93305	40.86206	41.04515	42.00083	42.52882	42.76303	43.12298	43.16038	43.45266	43.55739	43.55967	44.38729	43.24504	43.16569	43.16664	43.17606	43.19610	43.21323	43.07648	41.97006
42.21615	42.21695	42.21759	42.89571	43.02255	42.83369	42.70004	42.70085	42.44071	42.45495	43.36451	43.47841	43.52172	43.47560	42.92942	42.73849	42.26209	41.58210	41.37908	41.37218	41.47033	41.47124	41.19800	41.04115	41.06613	41.44996	43.11729	42.64720	41.22071	41.21741	40.95367	40.90528	41.07008	42.00047	42.09150	42.20259	42.27239	42.39425	42.64990	43.54573	44.35316	44.33848	44.33056	43.01305	43.06136	43.16710	43.07648	43.10743	43.12668	43.12749
41.42504	41.39140	42.18270	42.02082	42.65656	42.81442	42.72284	42.51634	42.51699	42.59076	42.59332	43.12598	43.15477	42.94509	42.93329	42.85165	42.84224	42.16227	41.52681	41.41911	41.41990	41.42081	41.19018	41.19824	41.41370	42.27869	42.66981	42.67047	42.61359	41.28474	41.31090	41.25002	41.20019	41.29689	41.72498	41.83607	42.26783	42.28682	42.37587	43.22413	44.28023	44.60098	44.42625	44.42709	43.01957	42.98400	42.80437	43.10656	43.10806	43.68476
41.42458	41.39095	41.91299	42.02036	42.65609	42.65689	42.73800	42.73880	42.52496	42.59031	42.33467	42.33532	42.44909	42.51284	42.78600	42.64895	43.00625	42.94667	41.93808	41.92682	41.41035	41.41127	41.35755	41.38562	41.43160	42.25623	42.65257	42.65323	42.78106	41.81414	41.31636	41.33808	41.29546	41.38693	41.38756	41.43624	42.06895	42.27249	43.14860	43.48333	44.16199	44.10526	44.42586	44.42670	43.01922	42.14443	42.31919	42.80486	43.06682	44.06959
41.42413	41.53827	42.13121	42.65495	42.64485	42.64567	42.73753	42.73834	42.57667	42.32090	42.21602	41.79603	41.80867	42.20893	42.24401	42.57589	42.94555	42.94622	42.35415	41.92640	41.92720	41.50960	41.41167	41.38523	41.40916	42.04124	42.25664	42.25729	41.78381	41.81376	41.81456	41.48773	41.49492	41.51141	41.43510	41.43589	42.19439	42.79753	42.92234	43.04521	43.04618	43.06807	43.55836	43.36977	42.09809	42.08627	42.09445	42.58119	42.65695	42.91878
42.20145	42.13009	42.65819	43.60258	42.64437	42.61669	42.32324	42.52338	42.52404	42.26828	41.77290	41.68332	41.55986	41.58995	41.99066	41.97254	42.42675	42.79761	42.42852	42.07158	42.14071	42.17394	41.89932	41.64325	41.71991	42.27219	42.09545	42.07296	41.78343	41.87046	41.81419	41.84927	41.91018	41.91127	41.91192	43.03899	42.78719	42.79394	42.89884	42.89966	42.85220	43.04664	43.42078	43.36940	42.27456	42.28290	42.58004	42.58085	42.23241	42.23322
41.96962	42.24376	42.60608	42.60720	42.60679	41.69025	41.69120	42.29509	42.37566	42.10427	41.55423	41.55486	41.53684	41.45450	41.45559	41.07518	41.11383	42.42697	42.17568	42.13948	42.17258	41.89811	41.96618	41.65631	41.70284	42.27179	42.27260	42.09571	42.07338	42.00053	41.90210	41.86153	41.86218	42.01086	43.00467	43.05286	42.83484	42.83620	42.91569	42.89930	42.89112	42.89330	43.39673	43.21119	43.02697	42.79802	42.58401	42.07117	41.54382	41.88313
41.96914	41.96995	42.24394	42.24506	41.63569	41.57625	41.09126	41.04203	41.98896	41.63648	41.44136	41.44201	41.44281	41.44345	41.01550	40.83080	41.07557	41.13583	41.63781	41.67073	41.61909	41.82286	41.62138	41.63763	41.65673	42.22567	43.07922	43.06806	42.84168	42.16005	42.03163	41.86871	41.99647	42.22061	42.50322	42.53095	42.59879	42.85574	42.91560	42.72283	42.89992	42.95052	42.92307	43.08213	43.08312	43.06646	42.42793	42.04770	41.81885	42.10184
41.96866	41.96948	41.62531	41.59254	41.53294	41.40475	41.35621	41.04159	41.04223	41.04463	41.04557	41.44157	41.50747	41.23892	40.82975	40.83039	40.92373	41.56796	41.57822	41.63804	41.61223	41.53465	41.55966	41.56031	41.84720	42.46561	43.07612	43.06765	42.84127	42.14799	42.16048	42.03191	42.03256	42.18097	42.21529	42.21611	42.28326	42.61129	42.67115	42.70564	42.67663	42.90039	42.87200	42.98227	43.06743	43.22004	42.49433	42.36007	42.16205	42.01379
41.96658	41.62259	41.58074	41.53184	41.50021	41.45153	41.34877	41.03416	41.00815	41.01056	41.07526	41.52535	41.55359	41.10419	40.83581	40.82998	40.91094	41.42767	41.55144	41.51095	41.12194	41.50788	41.55927	41.77868	41.84681	42.48727	43.02522	42.84004	42.14664	42.08449	42.08155	41.89970	41.90036	42.16607	42.20039	42.20121	42.01706	42.14380	42.20365	42.70528	42.89920	42.87098	42.87165	43.01559	43.07093	42.54984	42.49400	42.37657	43.39888	42.16254
41.48255	41.44087	41.44098	41.53138	41.45027	41.44409	41.03292	41.00008	41.00072	41.00851	41.01107	41.04184	40.99798	40.99862	40.99973	40.93473	40.92316	40.91118	40.91228	41.01137	40.79699	40.92705	41.57878	41.90526	41.98601	42.65059	42.55080	42.21348	42.20515	42.14722	42.08493	42.06945	42.07011	42.19936	42.20003	42.01574	42.06729	41.03288	42.08384	42.67805	42.86978	42.87062	43.01439	43.01523	43.07059	42.54951	42.49366	43.71937	43.58529	43.58184
41.35174	41.35255	41.07103	41.37925	41.44981	41.44363	40.99884	40.99964	41.00029	41.00109	41.01064	40.90262	40.75784	40.75847	40.99931	40.99996	40.94373	40.93176	40.89412	40.19350	40.31157	40.61537	41.61145	41.95706	42.72776	42.68570	42.65102	42.51742	42.50749	42.50848	42.54717	42.73739	42.51926	42.19899	42.17866	42.06596	41.50726	41.50807	42.08349	42.67769	42.69267	42.87027	43.01403	43.06924	42.77562	42.77646	42.77713	43.24097	43.80023	43.73273
41.48306	41.18505	41.11308	41.31450	41.46066	41.45018	41.44415	40.99921	40.99985	41.14321	41.14417	41.00226	40.76334	40.84467	40.84578	41.08616	41.05523	40.99777	40.92439	40.33462	40.31120	40.50563	41.57932	42.23431	42.73576	43.52766	43.52207	42.70275	42.66152	42.69286	42.76024	42.76767	42.75436	42.19863	42.03303	41.80182	41.78880	42.08248	43.64858	42.69133	42.69232	42.69316	42.87059	42.92579	42.82323	42.82408	42.82475	43.12443	43.26532	43.45037
41.72465	41.46453	41.33286	41.62253	41.59643	41.82734	41.62648	41.14563	41.29044	41.31439	41.68122	41.72653	41.18986	40.94002	41.08834	41.08898	41.72583	41.32711	41.25673	40.81660	40.45805	40.76186	41.49461	42.15590	42.73536	43.21173	43.20613	42.73141	42.69019	42.78535	42.98532	42.96214	42.82823	42.00887	41.82110	41.91072	42.21045	43.42843	43.63531	43.54523	42.69196	42.69281	42.73978	42.82189	42.82290	42.87110	43.17061	43.27247	43.26498	43.19748
41.77044	41.72178	42.31826	42.15267	42.00380	42.00463	41.74491	41.30442	41.50572	41.87240	42.03543	41.99745	41.98161	41.27000	41.16784	41.36289	41.46486	41.46551	41.32785	41.24945	41.11807	41.41484	41.54910	41.98303	42.03875	42.56754	42.72174	42.47860	42.57362	42.78659	43.16608	44.55074	43.13355	42.19416	42.03277	42.03360	42.30751	43.44151	43.58865	43.65847	43.57393	43.44012	42.73943	42.74028	42.82255	43.12222	43.28811	43.31422	43.27972	43.19715
42.02302	42.31004	42.31779	42.95973	42.82325	42.00417	41.22305	40.90872	41.48701	41.86209	42.08996	42.37820	42.46887	42.06507	41.41939	41.46362	41.46445	41.46510	41.41567	42.80296	42.70159	41.88115	41.81532	41.72504	41.83388	41.94518	42.03373	41.78276	42.47906	42.74672	43.84564	44.58261	44.58332	43.24683	42.12919	42.13003	42.30716	43.58812	44.06798	45.34408	44.69712	43.55338	42.68956	42.71248	42.71349	43.45715	43.48314	43.38778	43.35275	43.16667
42.30873	42.31665	42.95805	43.19629	43.19698	42.00371	41.31030	40.98092	41.09131	41.86166	42.42173	42.52494	42.52579	42.51966	42.12553	41.51217	41.46404	41.34149	42.78948	42.70031	42.67049	41.88074	41.85634	41.83265	41.10537	41.18760	41.35327	41.44164	41.81820	42.62511	42.76823	43.84594	43.92682	43.70505	43.24714	42.29289	43.23763	44.06742	44.74945	44.64755	44.19837	43.11116	43.03110	43.03196	43.43278	44.15962	43.74367	43.30078	43.16547	43.16633
41.99205	41.99289	42.67788	42.81084	42.82228	42.26089	41.44220	40.98050	40.98114	41.75148	42.68165	42.70008	42.72300	42.63957	42.64238	42.59410	41.65424	42.76364	42.71474	42.64392	42.46397	41.85510	41.83912	41.82506	41.15396	40.17345	40.81979	40.92105	41.44210	42.58867	42.70973	42.76853	43.62325	43.62448	43.07132	42.81132	43.01958	43.31993	43.67646	43.69295	43.00713	43.16031	43.16530	43.26296	43.55515	44.15924	44.15995	43.74419	43.18128	43.18215
41.71079	41.71162	41.98233	42.24976	42.14661	42.28517	41.47955	41.41731	41.48104	42.70065	42.70237	42.71973	42.70049	42.69697	42.59298	42.44624	42.76251	42.66467	42.66588	42.43202	41.82302	41.83317	41.85554	41.80152	41.10623	40.34272	40.50927	40.92069	42.49902	42.92977	42.93279	42.94585	42.99702	42.94387	42.44330	42.44415	42.39487	42.78703	42.83455	42.54385	42.57429	42.67310	42.75667	43.15397	43.45521	44.03561	44.58400	44.30499	43.18094	41.44357
40.95781	40.95863	40.85560	39.37642	40.75743	41.96200	41.68448	41.71706	42.45775	42.67076	42.67824	42.71013	42.67809	42.59134	42.44513	42.44581	42.74377	42.63900	42.38787	40.91654	40.91737	41.78057	41.83361	41.79197	41.41846	40.73247	40.78064	42.12486	42.47065	42.92453	42.93024	42.93308	42.92947	42.60692	41.60990	40.89148	41.48908	41.96115	41.96560	41.77891	41.79553	41.90995	42.00858	42.93940	43.68997	44.56567	44.57985	44.21581	41.55611	41.44435
40.79079	40.71577	39.35069	39.37601	39.69333	40.81377	41.63831	41.68488	41.77805	42.45816	42.48017	42.21771	41.28927	42.46003	42.50334	42.44537	42.38167	42.27689	40.91549	40.89932	40.90015	41.08199	41.83717	41.79158	40.73112	40.73210	40.78027	40.93835	41.52800	42.47397	42.50174	42.44891	42.37807	42.00304	41.85625	41.48772	41.48657	41.41314	41.31282	41.36910	41.77957	41.80787	41.90532	42.55386	43.04528	43.63612	43.63683	41.43046	41.53643	41.55665
41.07167	41.00945	40.13099	39.87464	40.04292	40.87197	41.44867	41.47050	41.66251	41.81020	41.87904	41.31276	41.31360	42.52577	42.52388	42.44494	42.38123	42.27646	41.49573	40.71921	40.88846	41.08160	41.14701	41.14876	40.79424	40.79523	40.89131	40.89196	40.93882	41.52863	41.80981	41.83739	42.23770	42.23406	42.14217	41.89545	41.48622	41.31181	40.91277	40.93299	41.45103	41.80753	41.90498	41.99357	42.78506	43.12870	42.09419	41.43015	41.48067	41.93256
41.90247	41.03482	40.84521	40.82432	41.77348	41.73011	41.74673	41.47006	41.68843	41.73408	41.80988	41.31019	41.31104	42.58840	42.52345	42.50584	42.61684	42.54221	42.27724	40.88723	40.88807	40.93533	41.16541	41.16607	40.89773	40.89011	40.89095	40.83778	41.05314	41.43868	41.43952	41.68417	42.19427	42.14112	42.51263	42.50436	41.85022	41.00543	40.90657	40.74753	41.05098	41.53790	41.99237	42.07476	42.64909	42.64996	42.17299	41.66873	41.87595	41.82459
43.13785	41.81626	41.74754	42.91321	42.28752	42.28677	42.07759	41.68733	41.68800	41.71683	41.71785	41.71852	42.16928	42.51425	42.51548	42.75165	42.74768	43.29833	43.25224	41.24851	40.93395	41.16418	40.71318	41.01706	40.94902	40.88974	40.82492	40.97013	41.55371	41.55473	41.57119	41.58370	42.01778	42.09931	42.51226	42.51313	42.28653	41.90293	41.03271	41.03355	41.07810	41.64899	41.69487	42.14978	42.58842	42.62644	42.62713	42.19189	42.14285	42.88852
43.31137	43.29235	43.28337	42.95253	42.36829	42.28088	42.20624	42.11029	41.88515	41.70718	41.66415	41.66482	41.69742	42.14800	42.51504	42.74279	42.75208	42.75278	43.38577	42.62092	41.44699	41.05686	40.90247	40.90313	40.97071	40.85009	40.96070	40.90841	41.05648	41.47686	41.47771	41.45470	41.45537	42.00247	42.06625	42.34056	42.35423	42.29966	42.15236	41.50953	41.59236	41.24489	41.26117	41.74116	42.55848	42.55935	42.62410	43.53389	43.53120	42.88819
43.28128	43.28218	43.29256	42.36713	41.80031	42.07863	42.15522	42.14048	42.20295	41.79626	41.59969	41.64758	41.65597	41.67346	41.80082	42.50454	42.74323	42.74608	42.75574	42.62911	42.11100	41.05648	41.09556	40.90276	40.97034	41.02244	40.92353	40.91504	40.90889	40.97174	40.96936	40.56258	40.54220	40.55792	40.68183	42.06675	42.35386	42.65763	42.60289	42.16202	41.56726	41.20581	41.21778	41.38694	42.39817	42.48741	42.58909	42.59428	42.83098	42.57517
42.31824	42.32879	42.36122	41.79918	41.71593	41.93830	42.02402	42.05441	42.05509	41.54981	41.58244	41.65468	41.62611	41.62679	41.62801	41.77668	42.57170	42.68163	42.68288	42.53639	42.29337	42.19613	41.14145	41.13672	41.02106	42.42614	41.80742	41.20982	40.91552	40.90953	40.52216	40.56165	40.55639	40.68029	40.68148	40.87591	42.35349	42.65726	42.66637	42.65130	41.84460	41.56779	41.31253	41.73703	42.33000	42.38137	42.42513	42.42601	42.36005	41.86369
42.31795	42.28817	42.28509	42.20241	42.44980	42.39420	42.07997	41.98355	41.49659	41.39803	41.23465	41.28428	41.28514	41.27020	41.43959	41.45588	41.48956	41.65944	42.53528	42.53705	42.61274	42.53792	42.19122	42.12840	42.77575	42.65196	41.95470	41.32838	41.04325	40.73302	40.71180	40.75452	40.75518	40.75638	40.80602	40.92886	41.98311	42.42990	42.73349	42.73438	42.71338	42.65289	42.65359	41.73669	41.73773	41.68100	41.68167	41.68122	41.78294	41.78999
42.37289	42.28770	42.26471	42.40883	42.32936	42.35015	41.73061	41.52129	41.40426	41.28700	41.16967	41.13698	41.25136	41.25203	41.25325	41.33493	41.43695	41.48982	41.66026	42.61143	42.61232	43.55904	43.41411	43.05522	42.77856	42.08152	41.95268	41.37268	41.08755	41.08857	41.72454	42.21944	42.22012	41.48504	41.55354	42.10766	42.17869	42.38953	42.73587	42.76200	42.76308	42.72037	42.65325	41.80849	41.73740	41.73827	41.73895	41.78535	41.79526	41.16496
43.05969	43.03692	42.87785	42.73171	42.32889	41.68016	41.64189	41.65601	41.33655	40.77411	40.98952	41.16669	41.25093	41.25161	41.27494	41.35550	41.35637	41.02097	41.20784	41.66053	42.59039	43.42892	43.40238	43.05480	42.29454	42.01384	41.70352	41.42308	41.41103	41.72329	41.74731	41.94567	42.23213	42.32866	42.20316	42.28748	42.40128	42.43193	42.79848	42.79771	42.79879	42.81639	42.21128	42.16748	42.11040	41.82570	41.82639	41.85933	41.48589	41.45499
45.35933	45.20686	42.98839	42.80978	42.12017	41.59143	41.65274	41.30639	40.65513	40.73885	41.07197	41.33036	41.28065	41.25120	41.27453	41.27521	40.93972	40.48630	40.08421	40.92045	41.60670	43.40104	43.40195	42.70882	42.29415	42.01345	41.74940	41.83135	41.94254	42.02164	42.02629	42.22466	42.47813	42.44133	42.41242	42.41331	42.43176	42.84801	42.82336	42.79734	42.75215	42.75305	42.77206	42.77296	42.53498	42.11095	41.87182	41.86008	41.48558	41.45469
45.26841	44.08414	42.98790	42.18303	42.11970	41.59098	41.25102	41.28121	40.62566	40.88768	41.38684	41.38752	41.33081	41.25078	41.27411	41.27479	40.79217	39.97718	39.97837	40.08450	41.57240	43.39415	43.39507	42.69604	42.22647	42.27544	42.34617	42.49219	42.55499	42.02127	42.22359	42.47707	42.43969	42.89505	42.89575	43.39624	43.39735	42.91873	42.70133	42.10069	42.57484	42.48998	42.49068	42.54057	42.44689	42.05732	41.99771	41.87238	41.87344	41.88166
44.08270	42.98669	42.68900	42.17332	42.12291	41.65725	41.24816	40.94218	40.83357	40.81247	41.34230	41.34298	41.28681	42.13757	41.90011	41.27438	40.79177	39.97680	39.97799	40.09641	41.40103	43.13972	43.14063	42.64988	42.22607	42.22715	42.27594	42.49180	42.52822	43.26527	43.32928	43.73590	43.67041	43.34817	43.34351	43.26451	43.26562	42.67765	42.00113	41.23095	41.20939	42.19083	42.17754	41.87291	41.93750	41.94340	41.97101	41.99828	41.99935	42.01370
42.68691	42.68781	42.02600	42.24448	42.24518	41.31662	40.98931	40.94176	40.83314	40.76255	40.81309	41.28551	41.77404	42.06479	41.92821	41.27559	39.97738	39.97803	40.09538	41.03753	41.20723	42.37122	42.66558	42.66628	42.66719	42.22675	42.22765	42.32671	42.72781	43.22935	43.73477	43.66928	43.41002	43.25573	43.08287	43.21029	42.36556	40.67091	40.67158	40.66276	40.98191	41.20993	41.61567	41.65424	41.69891	41.65446	41.75191	41.97157	42.01249	42.11622
41.79131	41.80887	41.85765	42.02665	42.02754	41.49273	41.03548	40.84030	40.67303	40.76217	40.76303	40.80049	41.28602	41.77454	41.70062	41.27523	40.60765	40.65318	41.02715	41.20103	41.33645	42.43472	42.66502	42.66594	42.71310	42.71400	42.65181	42.46769	42.46859	42.32308	43.09358	43.07028	42.74834	42.68842	42.14957	42.31412	40.66585	40.51906	40.51992	40.66251	40.65853	41.00012	41.59570	41.63451	41.67200	41.67289	41.76084	42.01119	42.11492	42.03247
41.80659	41.80749	41.67391	41.84533	42.01165	42.01255	41.25272	40.90895	40.76003	40.76090	40.76177	40.76265	40.76352	41.21085	41.34206	41.30090	40.65112	40.78546	41.03080	41.32178	42.14886	42.72426	42.72034	42.66474	42.66566	42.65726	42.65065	42.55643	42.30706	42.30797	42.29866	42.81683	42.76070	42.14760	42.19097	40.61392	39.61338	40.14637	40.56363	40.64601	40.67211	40.71471	41.02266	41.08545	41.50700	41.67196	41.92399	41.97958	42.02894	41.76993
42.17079	41.80611	41.84306	42.01206	42.01029	42.01120	41.10851	40.90767	40.90855	40.89761	40.87105	40.87194	40.84215	40.99524	40.99612	40.32116	40.43827	40.76705	40.78515	41.03267	42.57293	42.72305	42.72398	42.70662	42.66449	42.60564	42.59203	42.36475	42.35556	42.30265	42.30357	42.30870	42.23012	42.18898	40.47406	39.95263	40.05201	40.14540	40.74051	40.76664	40.71288	41.02082	41.02172	41.50517	41.65329	41.92215	42.04505	42.04597	41.97957	41.55797
42.16938	41.93089	41.96354	42.01068	42.00893	41.10631	40.90548	40.90638	40.93256	41.15847	41.15183	41.35068	41.30747	40.94558	40.26690	40.04674	40.09605	40.43205	40.76084	41.73916	42.56686	42.72184	42.72278	42.70542	42.68268	42.60448	42.45212	42.35349	42.35443	42.35536	42.33960	42.11457	42.11550	42.11642	42.14050	40.47394	40.19402	40.50733	40.73954	40.79932	41.85593	41.96204	41.96297	41.98597	42.00573	43.09616	42.68627	41.95944	41.89306	41.69204
41.95600	41.63348	41.63440	41.63263	41.33100	40.90328	40.90417	40.90509	40.90599	41.14965	41.39854	41.30530	41.24595	41.24687	40.25171	40.01489	40.09488	40.54556	41.71282	42.02063	42.16870	42.60460	42.65969	42.66064	42.66159	42.45004	42.35087	42.30607	42.30701	42.33756	41.98219	41.85691	41.85784	42.08036	42.11629	42.15090	40.65686	40.54834	40.85268	41.96814	42.81447	42.37681	41.98407	41.96293	42.37155	42.40786	42.40881	41.85030	41.85124	41.60661
41.92595	41.82092	41.76482	41.63128	41.32967	40.87614	40.71268	40.71360	40.78596	41.05584	41.28696	41.25292	41.24470	40.58996	40.28833	40.12928	40.16517	41.40894	41.79148	41.92694	42.00338	42.07158	42.59089	42.59185	42.40648	42.28796	42.24854	42.22044	42.19663	41.86121	41.43861	41.38908	41.70411	41.91909	42.06763	42.07870	40.54175	40.69875	41.06223	42.03444	42.56532	42.46835	42.02455	41.96198	41.90369	42.31016	42.10924	41.77616	41.42928	40.75658
41.91164	41.89055	41.78175	41.66112	41.60505	40.80706	40.68610	40.68703	40.69549	40.76365	41.12464	41.11642	40.75172	40.45425	40.29951	40.20090	40.23411	41.14293	41.76175	41.66971	41.66258	41.50425	41.59721	41.97520	41.97615	41.91684	42.19364	42.19454	41.73375	41.17970	40.10384	40.85300	41.34589	41.90189	41.93621	40.53015	40.53108	40.90905	41.91219	41.91315	41.91758	42.17887	42.02681	41.88531	41.82704	42.03230	41.98696	41.50603	40.55342	40.52364
41.89411	41.88917	41.84148	42.84643	41.67033	41.39817	40.57399	40.15657	40.12574	39.96277	40.27794	40.74955	40.45209	40.29740	40.40053	40.36229	40.36323	41.14174	41.32289	41.66044	41.48382	41.48478	41.50240	41.34897	41.36822	41.85973	41.84776	41.74594	41.17767	40.03502	39.99408	40.06712	40.78938	40.85381	39.82094	40.44625	40.83286	41.05665	41.79223	41.81473	41.89051	41.88305	41.80034	41.73294	41.67467	41.79582	41.79517	41.58319	40.61716	40.55346
41.96242	41.83915	42.77248	42.73098	42.56392	41.33229	40.26361	40.15530	39.98394	39.78964	39.80884	39.84338	39.97235	39.53693	40.37415	40.44654	40.58618	40.96822	41.32169	41.65924	41.48263	41.48360	41.21825	40.60053	41.22985	41.79724	41.79819	41.62260	41.22447	40.04258	39.99520	40.03541	40.06702	39.80611	39.81995	39.83702	40.74897	41.05566	41.07794	41.16772	40.40500	40.42421	41.63142	41.63239	41.53107	41.07323	41.62112	41.60593	40.90335	40.60535
42.63181	42.68627	42.79097	42.60402	41.87770	41.35517	40.27309	39.90429	39.78748	39.82109	39.94931	39.95865	40.00127	40.00222	40.37296	40.61362	40.96251	41.03912	41.82116	41.80063	41.65902	41.48243	41.23539	40.61824	40.61919	41.24961	41.25056	41.28268	41.28365	40.70024	40.09157	39.62360	39.44905	39.81803	39.83511	39.83604	40.16208	40.50831	40.50979	40.39719	40.42236	40.46365	41.30946	41.75417	41.33407	41.13153	41.67456	41.67555	41.60601	41.25162
42.64437	42.63141	42.68583	42.03133	42.03234	41.90908	40.55650	40.29697	39.94970	39.83667	39.95649	40.20115	40.04585	40.07264	40.67871	41.13354	41.13453	41.20707	41.92594	41.89413	41.85926	41.73919	41.63451	41.38749	40.76175	40.73314	40.32185	40.62955	40.70198	40.63740	39.65878	39.66995	39.74139	39.83317	40.26479	40.35617	40.36952	40.47557	40.50829	40.50980	40.39719	40.50056	40.63419	40.84431	41.31322	42.35406	42.35507	42.39806	42.76502	42.27641
42.64832	42.64398	42.61163	42.63866	42.63862	42.55519	42.05155	41.44321	41.44421	41.55274	41.56875	40.98146	40.37735	40.74812	41.45640	41.45739	41.38270	41.85858	41.90912	42.84275	42.74209	41.88511	41.88610	41.63434	41.32009	40.77885	40.73298	40.73397	40.71716	39.96015	39.89920	39.90015	40.09354	40.26283	41.62536	41.62637	41.45079	41.38673	40.47556	40.34485	40.37272	40.43502	40.50060	40.58147	42.36018	42.35580	42.37297	42.76305	42.99542	42.94851
42.64152	42.59793	42.74595	42.88511	43.62866	43.58454	43.19921	42.00712	41.62580	41.76982	41.40107	41.37517	40.98540	41.81420	41.78613	41.62325	41.62427	41.90693	42.84046	43.19372	43.09361	42.62784	42.18199	41.85097	41.33079	41.29818	41.29915	41.28725	40.77638	39.98709	39.96006	40.05388	40.23126	40.95615	41.55597	41.61134	41.43793	41.26573	40.32322	40.38342	40.40323	40.39156	40.39256	40.52888	40.93358	41.75699	41.95779	42.76211	42.99449	42.94759
42.59546	42.59652	42.88265	42.87779	43.58206	43.56215	43.19783	42.00578	41.62450	41.59370	41.61603	41.61704	42.62829	42.87306	42.10092	41.61825	41.56010	42.83820	43.15356	43.09132	43.05418	42.59919	42.18511	41.45903	41.35516	41.36641	41.40942	41.24719	40.65340	39.88096	39.86847	40.09052	40.23023	40.92884	41.54470	41.61030	41.44714	40.34229	40.38146	40.44543	40.44643	40.39062	40.39163	40.58263	40.97949	40.98047	41.78615	42.51724	42.84471	42.79404
42.92585	42.96734	42.96836	42.88230	42.87746	42.88859	42.73559	42.00445	42.00549	42.00116	42.08497	42.58613	42.88749	42.87176	42.09966	41.93129	41.84520	42.41132	43.01590	43.05225	42.99869	42.22648	41.57738	40.97741	40.97842	41.12151	41.12249	40.76271	40.14792	39.86646	39.86743	40.09541	40.76730	40.82447	41.29878	41.43270	40.49171	40.42043	40.58717	40.58820	40.68823	40.68919	40.69256	40.97755	40.97857	41.18703	42.44797	42.45709	42.83247	42.61227
42.92441	42.92551	42.92654	42.92761	42.95621	42.87715	42.30563	42.27335	42.36125	42.36231	42.36335	42.39561	42.58588	42.56596	41.92900	41.84290	41.79202	42.26036	42.29919	42.55514	42.22422	41.38888	41.46468	41.48724	41.23611	41.12093	41.10524	40.64362	40.53970	40.07414	40.09339	40.09687	40.92321	40.92421	40.97031	40.44180	40.33937	40.41945	40.55179	40.96564	41.06570	41.06668	41.29293	41.22398	41.17118	42.24788	42.31622	42.37269	42.42976	42.11508
42.51559	42.51669	42.07755	42.93965	42.99408	42.95591	42.71172	42.67948	42.66658	42.36098	41.97554	41.89258	41.92484	41.91060	41.84060	41.77710	41.90265	41.90371	41.80387	40.04255	39.87400	41.38771	41.48505	42.08298	42.08405	41.23604	41.10413	41.09678	40.57845	40.07309	40.05522	40.08885	40.92216	41.00444	40.92981	40.27922	40.29049	40.37757	40.84383	41.08582	41.89911	42.99379	44.16954	44.11683	43.80593	43.36548	42.37068	42.38148	41.27234	41.28356
42.42178	42.06170	42.06272	42.92856	43.21949	43.02592	42.88283	42.86996	42.62435	42.32148	41.89023	41.42078	40.90510	40.78890	41.47890	41.68709	41.66613	41.66719	40.72279	40.20282	40.15434	40.50421	41.46183	41.48494	41.48600	41.42305	41.69132	41.10409	40.54375	40.05964	40.05418	40.08362	40.99915	41.00340	40.92878	40.92982	40.69339	40.72075	40.85394	41.09197	41.78079	41.80283	43.61612	43.96475	43.58713	42.50754	41.78286	40.66113	40.52654	41.28268
42.42036	42.38368	42.38472	42.92339	43.17883	43.02128	42.93065	42.84411	42.54279	42.21204	41.38026	41.00325	40.92524	40.92631	41.42010	41.52677	41.54726	41.33405	40.88968	40.70763	40.38851	40.38955	40.50409	40.96532	41.42084	41.62365	41.62466	41.57782	40.68797	40.62391	40.17519	40.16062	40.72069	41.00237	41.49104	41.49210	40.95303	40.74804	40.85296	40.92562	41.10712	41.10812	41.18909	42.10175	42.20565	41.88852	41.20166	40.70230	40.56772	41.26814
42.38292	42.38404	42.69110	43.17627	43.01877	42.80369	42.77114	42.80080	42.50917	41.23755	41.19772	41.19879	41.18910	41.36243	41.52445	41.52553	41.33176	41.33284	41.27504	40.88959	40.69299	40.38842	40.40073	40.53740	40.96525	41.50485	41.58152	41.57671	41.56702	41.87071	40.74118	40.54989	40.79176	41.30140	41.55888	41.29563	40.95203	40.76912	40.66576	40.91388	41.10616	41.10717	41.32862	42.14219	42.25600	41.95433	41.76421	41.64417	42.72409	42.62555
42.10402	42.10515	42.39176	42.78065	42.72480	42.60144	42.50629	42.44917	41.40864	41.42641	41.42746	41.42855	41.36007	41.39615	41.39718	41.10419	41.25862	41.19568	41.12838	41.11712	40.89971	40.51643	40.47047	40.47745	40.61536	41.00129	41.48807	41.57560	41.87927	41.86961	41.87068	40.83109	41.33589	41.33695	41.34986	41.17983	41.18094	41.02523	40.82032	41.02446	41.78624	41.91430	42.13905	42.25394	42.25505	42.25614	42.02902	42.74407	42.72316	42.72422
41.05012	41.76509	41.92839	42.65179	42.65297	42.48611	41.27766	41.29653	41.39874	41.39983	41.40090	41.35772	41.19635	41.29079	40.95996	40.96642	41.25741	41.21923	41.13203	41.42661	41.41533	41.37441	40.58466	40.61317	40.90661	41.34881	41.52713	41.64571	41.65522	41.87927	41.86959	41.34665	41.33968	41.34074	41.01678	41.06952	41.20776	41.20879	41.10224	41.73357	42.21706	41.90281	42.01537	42.13919	42.25410	42.03720	42.74200	42.97335	42.72223	42.60398
40.59948	41.04988	41.76476	41.96308	41.96424	41.31025	40.71359	40.71471	40.63963	40.72845	40.89087	40.98071	41.05441	40.87790	40.88431	40.96521	41.21692	41.54598	42.02503	41.97293	41.67576	41.71777	41.00788	40.92297	41.32988	41.44433	41.56382	41.64460	41.95668	41.90238	41.42538	41.34290	41.30204	41.30311	41.01038	40.84414	41.13529	41.20779	41.30437	42.14874	42.57025	42.18914	41.90299	41.83474	42.01664	42.49504	42.97126	42.95374	42.94184	42.35497
41.26624	41.26738	41.43943	41.44054	40.30043	40.68935	40.71229	40.55746	40.63835	40.66418	40.78358	38.81081	39.71331	40.57425	40.87771	40.85911	41.48502	41.94635	42.24568	42.24686	41.65144	41.14546	40.99491	40.99762	41.35167	41.42653	41.53741	41.89902	42.13588	42.13702	41.87817	41.81258	41.81371	41.78959	41.31394	41.13315	41.15110	41.37492	41.46054	42.57401	42.57516	42.18815	41.85424	41.87583	42.01569	42.49409	43.12400	42.88712	42.85048	42.08208
41.46219	41.46336	41.46442	41.26100	41.06335	40.98542	41.18550	41.09148	40.66181	40.72423	38.75803	38.91774	39.62269	40.03122	40.87648	41.52996	42.00046	42.24338	42.24445	41.64912	41.13995	40.95071	40.99376	41.34941	41.35053	41.42540	41.50985	41.59772	41.91626	41.91740	41.89215	41.81150	42.04000	42.11214	41.58609	41.46416	41.37286	41.46218	42.62342	42.64565	42.72538	42.30610	42.14698	42.14813	42.59912	43.22467	43.12305	42.88618	42.07957	42.08064
41.46081	41.46199	41.46305	41.25966	41.11241	41.28154	41.18849	40.77870	40.04574	39.50790	39.71763	39.62042	40.10687	40.71245	41.46682	41.75844	42.02127	42.00038	41.34652	40.34371	40.35611	40.60923	41.07707	41.25885	41.42310	41.42427	41.50873	41.52067	41.58094	41.87733	41.80927	42.06789	42.06905	42.11107	41.62576	40.59315	41.41866	42.10483	42.66922	42.72319	42.72437	42.37238	42.37357	43.02156	42.99208	43.17741	43.05642	42.88469	42.07866	42.07974
41.45943	41.46062	41.44609	41.44724	41.34951	41.32216	41.28128	40.79784	39.89194	39.68254	39.72662	40.10563	40.43342	41.21995	41.62787	41.77334	42.10986	42.08790	41.46311	40.46035	40.25144	40.25255	40.67373	41.06371	41.19509	41.46404	41.49685	41.50880	41.52071	41.56808	42.12536	42.41446	42.41564	42.15143	40.98903	41.02923	41.15708	42.16084	42.72522	42.70116	42.72014	42.60123	43.74165	43.57938	43.07053	42.79646	42.79766	42.73090	41.92488	41.95127
41.45805	41.44366	41.40118	41.72063	41.71216	41.69451	41.72574	41.21878	39.92673	39.72433	39.96472	40.32976	40.62904	41.84341	41.90969	42.72311	42.80836	42.76755	41.56961	40.81473	40.46302	40.46146	40.67260	40.71810	41.10461	41.49465	41.50649	41.58301	41.36149	41.52616	42.46543	42.64229	42.41454	42.10894	41.65966	40.98915	41.31099	42.10278	42.68545	42.70771	42.57921	43.85859	43.70704	43.37925	43.19497	42.79550	42.69862	41.92276	41.29754	41.08847
41.44215	41.39874	41.71809	41.61926	41.55487	41.68620	41.72440	41.22178	40.70422	40.07826	40.10207	40.62668	40.97217	42.03533	43.34472	44.55887	43.60679	42.79642	42.09120	41.60889	41.09999	40.96708	40.70776	40.71805	41.42345	41.85249	41.49569	41.28391	41.30122	41.52453	42.67442	42.81565	42.81686	42.26754	41.69643	41.18985	41.19107	41.79187	42.49073	42.51020	42.99896	42.84726	43.19206	43.19275	43.16035	42.69645	41.56550	41.55701	41.32280	40.99530
41.66059	41.71561	41.61670	41.59047	41.55352	41.59181	41.24883	40.70179	40.75188	40.47527	40.59690	40.70238	41.26857	43.43854	44.55625	44.55753	43.60551	42.77096	42.20737	42.12417	41.60888	41.07095	40.96706	41.66554	41.86837	41.80239	41.75163	41.27312	41.28399	42.71247	42.90693	42.86780	42.84374	42.37073	41.70454	41.18884	41.14862	42.20067	42.42836	42.47259	42.45605	42.94258	42.84753	43.04699	42.69431	41.56878	40.46592	40.49021	40.49141	40.99927
42.67001	42.59763	41.96070	41.64288	41.11366	41.00261	40.57967	40.69972	40.84653	40.89341	40.47466	40.59681	41.13126	44.39555	44.40862	44.33730	43.21175	42.98648	42.98762	42.20350	41.64535	41.55703	41.63038	41.77349	41.77469	41.68483	41.66228	41.28170	41.29849	41.96693	42.89379	42.96945	42.79688	42.37880	41.70349	41.66326	42.19851	42.32356	42.32478	42.35295	42.35202	42.35315	42.25809	40.96470	41.01593	40.28735	40.46503	40.48933	40.49054	41.41899
42.66858	42.07579	41.64837	41.11647	41.00407	41.00526	41.05959	41.11406	41.12654	40.84643	40.42770	40.42887	42.91927	43.72260	43.79096	43.72505	42.92911	42.98521	43.02886	41.69460	41.67621	41.55585	41.83082	41.79869	41.63188	40.80575	40.99934	41.00058	41.36895	41.84909	42.82919	42.79454	42.74952	42.31813	42.30256	42.30379	42.32139	42.32252	42.22290	42.16908	41.99378	41.10390	40.81547	40.41315	40.46437	40.51985	40.29085	40.46531	40.48375	41.89947
42.54105	42.38499	41.64700	40.92624	40.92748	41.00394	41.03024	41.34394	41.34516	41.37862	40.79200	40.79319	42.20528	42.91927	42.92043	42.82575	42.44098	41.58720	41.59585	41.59711	41.68232	41.67624	41.85816	41.81366	41.51246	41.19970	40.85300	40.92847	41.47580	42.71635	42.70810	42.74717	42.66880	42.66408	42.57710	42.58426	42.36285	42.26314	41.54283	41.54410	41.57437	41.49800	40.84467	40.44237	40.41825	40.41939	40.24691	40.24808	40.68888	42.09896
42.57941	42.49057	41.68379	40.92490	40.92615	40.88380	40.82461	41.06358	41.06479	41.13536	40.56489	40.60803	40.93891	42.21766	42.38231	42.43842	42.62419	42.32607	41.76030	41.84557	41.81637	42.20842	42.00792	41.82111	41.81374	41.81502	41.81616	41.81744	42.20516	42.48982	42.48457	42.48583	42.53750	42.63986	42.66426	42.59181	42.44767	41.80425	41.80548	41.73144	42.10736	42.03156	41.60010	40.55492	40.41735	40.14528	40.01063	40.01181	40.57767	40.63763
42.52762	42.26672	41.72004	41.34329	40.91891	40.79701	40.81309	40.81436	40.50492	40.26661	40.30755	40.60678	40.93767	41.18351	41.84626	42.41565	42.43847	42.62421	42.32600	42.21709	42.21835	43.08055	43.16121	43.00759	42.65282	41.81388	41.81503	41.81632	41.72289	41.68002	41.63906	41.69071	42.25912	42.62801	42.57495	42.11849	42.09869	41.85787	41.85911	42.20950	42.24085	42.19949	42.15376	41.46965	40.46218	40.06453	40.06572	39.91561	39.91684	40.66725
41.75330	41.71751	41.70845	41.62314	41.95958	41.64401	40.86448	40.55513	39.53629	39.53746	39.58001	40.55970	40.96815	41.01514	41.24041	41.85595	42.42915	42.43850	42.58487	42.58639	42.59090	43.07933	43.21917	43.16130	42.76837	41.87514	41.83434	41.81520	41.81646	41.64322	41.64442	41.74720	41.81147	41.78524	42.01126	42.06257	42.08936	42.09881	42.20718	44.57497	43.75688	42.70328	42.25794	42.14154	41.62816	40.85679	40.13103	39.99170	39.99295	40.36396
40.46577	41.61101	41.70707	41.67984	41.66507	41.66632	40.63914	39.61774	39.40905	39.56555	39.78903	40.28139	40.67257	41.01391	41.23917	41.71486	42.39152	42.52760	42.55424	42.58517	42.58968	43.07811	43.09308	43.03076	42.84071	42.76854	41.87516	41.86626	41.78772	41.24711	41.77514	41.86723	41.81201	41.81161	41.99353	42.01149	41.98825	41.98941	41.85833	42.66959	42.71070	42.70228	42.53133	42.25825	42.15866	41.62110	41.25640	40.37934	40.37039	40.37150
39.27515	40.45980	41.60918	41.61045	40.97384	40.68319	39.77707	39.58942	39.59061	39.80413	40.13691	40.65867	41.01138	41.24778	41.59459	42.25502	42.37414	42.47707	42.55301	42.58018	43.06858	43.05186	43.06051	43.04408	43.04540	42.89138	42.81697	42.04372	41.67538	41.63469	41.91983	41.94792	41.86743	42.01810	42.00916	41.98103	41.92419	41.91084	41.86467	41.86601	42.37153	42.40123	42.35923	42.25728	41.72904	41.59998	41.53938	41.39774	41.34441	40.85821
39.30109	40.06430	40.42197	40.62289	40.68064	40.70016	40.82550	39.94214	39.94336	40.22160	41.18178	41.35425	41.32917	41.62605	42.15255	42.15385	42.33697	42.27010	42.31161	42.55314	43.05685	43.74351	43.17268	43.12267	43.04421	42.89021	42.81581	42.00925	42.01915	42.01183	42.21449	42.20987	42.15619	42.31707	42.12753	42.03640	41.92316	41.90981	41.59895	41.57393	41.57575	41.84557	41.87920	41.72681	41.53058	41.57862	41.59120	41.75520	41.75655	41.40873
39.26958	40.00600	40.06411	40.47225	40.65564	40.86714	40.86828	40.86961	41.18447	41.17929	41.93845	41.89996	41.89157	42.25279	42.25399	42.16222	42.06194	41.56607	41.82755	42.37894	43.03949	43.19958	43.04436	43.01630	42.99683	42.86383	41.98310	41.98446	42.02203	42.22075	42.22200	42.25924	42.44761	42.44888	42.29056	42.18492	42.03672	41.91148	41.59795	41.57347	41.57057	41.65568	41.59812	41.06367	41.14782	41.60621	41.72179	41.95003	42.18256	42.25687
39.43612	39.97029	40.06280	40.11834	40.23470	40.57056	40.86699	41.38335	41.96577	41.96170	42.42466	42.42598	42.45248	42.45387	42.37532	42.23840	42.19675	41.92517	41.88496	42.37772	43.19361	43.19835	43.04314	43.01930	42.95745	41.97324	41.97443	41.98333	42.00832	42.00963	42.22090	42.38603	42.44653	42.44780	42.44913	43.01759	43.61745	41.92176	41.59695	41.48005	41.00235	40.58323	40.61390	40.49599	40.84763	41.34135	41.72087	41.94911	42.25476	42.78312
41.17231	40.01144	40.07977	40.18207	39.58156	40.27552	41.25865	41.89486	42.69345	42.42206	42.42334	42.46597	42.46731	42.46872	42.48348	42.40926	42.23853	42.15543	42.43372	43.19101	43.19237	43.19212	43.12297	43.08508	42.98692	41.97210	41.72886	41.79209	41.62961	41.59273	42.21980	42.29511	42.29644	42.42467	42.66125	43.11628	43.17527	43.12755	41.60778	41.27801	40.56445	40.30244	40.47712	40.52682	40.61559	40.84793	41.34172	41.90784	43.24728	43.22700
41.22093	40.06010	40.04028	40.06167	40.06461	41.15591	41.79913	42.44352	42.47820	42.42074	42.48170	42.48725	42.48860	42.48518	42.46865	42.91189	42.91333	42.91470	43.08884	43.69484	43.79411	43.12046	43.09272	43.11453	42.98573	41.99839	41.78959	41.79097	41.78585	42.21742	43.45436	42.71402	42.29536	42.34183	42.34694	42.58514	43.12847	42.98984	42.56464	41.28886	40.62806	40.41028	40.47619	40.50922	40.52718	40.53680	41.17616	43.30947	43.22482	43.10445
40.27980	40.13431	39.90160	39.90287	40.28072	41.07087	42.38107	42.43303	42.35516	41.10704	42.29993	42.48595	42.48247	42.52224	43.07714	43.07852	42.86919	43.72923	43.50801	43.42255	43.51913	43.08589	43.09151	43.11171	43.00014	42.02664	42.00169	42.00310	42.30309	43.37131	43.37640	42.68602	42.29428	41.11848	41.11979	42.34347	43.01067	43.29739	42.88365	41.32149	41.37421	40.98121	40.41070	40.47655	40.47784	40.51000	41.63042	43.02224	42.83750	41.79438
40.13163	40.11310	39.90030	39.90157	40.21761	41.06955	42.39207	42.30999	41.05499	41.05630	41.38284	42.37228	42.39371	43.25559	43.00372	42.76054	42.76199	43.30069	43.31487	42.82937	41.62450	41.68769	42.25050	42.83547	42.84438	41.98086	41.95269	42.28392	42.27876	43.07663	42.61093	42.26709	41.08336	41.11744	41.11876	42.34241	43.05582	42.96944	42.92882	41.45570	41.42254	41.30988	40.96658	40.37825	40.39462	40.44938	41.60206	43.00407	42.87316	41.83761
40.08746	40.03938	40.02065	40.02195	40.27812	40.41327	40.45262	40.50205	40.50335	41.05503	41.77262	41.99236	42.31268	42.71284	42.65065	42.55311	42.64691	42.64830	42.64956	41.59185	41.65934	41.66070	41.96426	42.77889	42.83567	41.84535	41.72288	41.80185	42.25254	42.25661	42.26462	41.23286	41.11513	41.19870	42.42229	42.91261	43.05476	42.92638	42.92778	41.45364	41.39198	41.30514	40.90430	40.79195	40.35629	40.36670	41.58984	43.00312	42.98254	41.63061
40.27263	40.18909	40.33841	40.35231	40.54021	40.64205	40.50745	40.50884	41.05242	41.77002	41.98549	41.98687	41.98824	41.98969	42.64936	42.59270	42.64565	42.64705	42.04256	41.64420	41.65816	41.72730	42.61443	42.69918	41.82019	41.62849	41.52323	41.46482	41.77691	42.17722	42.17853	41.82394	41.23315	42.33754	42.91013	43.42691	43.13438	43.03937	42.80492	41.49994	41.27337	40.72844	40.71598	40.84336	40.89043	40.90139	41.43859	41.48838	41.48981	40.82204
41.27217	41.25909	42.70520	41.24672	41.11810	40.51336	40.51455	41.44322	42.72401	42.28918	41.91915	41.92053	41.19750	41.22043	41.96817	42.64520	42.68525	42.66354	41.58187	41.57686	41.57362	42.61189	42.61323	41.70150	41.56730	41.56874	41.52211	41.50150	41.70022	41.95721	41.64937	41.65075	41.73765	42.17994	42.80148	42.87981	42.88131	42.36811	42.03581	41.53607	40.75480	40.72749	40.69824	40.84242	40.84377	40.85528	40.86577	40.97903	40.82696	40.89166
42.58367	42.70252	42.72057	42.56493	41.24497	41.35384	42.74512	42.74663	42.68086	42.59723	41.91785	41.26883	41.21775	41.21919	41.41294	42.48444	42.40905	42.30973	41.57421	41.55901	41.74088	42.34622	42.48091	41.56477	41.56615	41.56761	41.56885	41.50039	41.50123	40.92703	40.92832	41.64967	41.65106	41.71316	41.73929	41.78963	42.38464	42.38591	42.35773	42.03412	41.57251	40.79971	40.84795	40.80788	40.80924	40.82076	39.96418	40.02630	40.27187	40.99195
42.71034	42.72863	42.71916	42.72060	42.35372	41.46416	42.31359	42.73882	42.62919	41.91521	41.38367	41.26757	41.19761	41.36692	41.48065	42.40468	42.39274	42.09038	41.54182	41.55190	41.55866	41.86154	41.55201	41.56362	41.56501	41.56647	41.49782	40.98490	40.86580	40.90916	40.92726	41.61310	41.64999	40.43346	40.46001	40.58469	41.79007	42.30795	42.28785	42.46064	42.30244	42.25836	41.41127	41.04583	41.04720	41.04850	40.09673	40.09807	40.15759	40.36154
42.78021	42.78173	42.94006	42.94151	42.70728	42.30182	42.30310	42.30460	42.05695	41.91390	41.55705	41.40580	41.32763	41.32158	41.36059	42.28675	42.28826	41.64428	41.54062	41.21472	41.26127	41.02767	41.02899	41.43610	42.37365	41.45995	41.25278	40.95584	40.91958	40.93378	40.90940	40.91078	40.41179	40.41308	40.43964	40.47879	41.23169	41.67250	42.19054	42.30001	42.30574	42.37079	41.44259	41.24929	41.26305	41.13414	40.12309	40.11603	40.14812	40.33862
43.75901	43.57186	42.76183	42.84874	42.89596	42.70735	42.30174	42.15739	42.14109	42.02588	42.04264	41.96417	41.40593	41.02154	41.01526	41.10211	41.10358	41.10498	41.10623	41.18835	41.05964	40.94156	41.06881	42.29069	42.29213	41.37907	41.23338	40.97876	40.93302	40.89050	40.90634	40.46264	40.46400	40.46531	40.41343	40.44807	40.51529	41.25990	41.42091	41.43584	42.26684	41.34385	41.19799	41.24943	42.03932	42.03566	41.18842	40.15423	40.33654	41.01006
43.75754	42.68547	42.53160	42.60669	42.70551	42.26685	41.68376	41.78175	42.13278	42.07706	42.04886	41.45540	40.57571	40.27283	40.23265	40.23494	40.57362	40.57501	40.57625	40.80854	40.77395	40.80448	41.93861	41.95350	41.23664	41.13153	41.17351	41.07434	40.96240	40.90502	40.56240	40.59874	40.60012	40.60144	40.53828	40.53967	40.47712	40.45253	41.04191	41.04340	41.04480	41.06322	41.19704	42.03693	42.09216	42.09354	41.95717	41.11412	41.11291	41.30341
42.83766	42.68406	42.53020	41.51676	41.56933	40.91038	40.94549	41.62103	41.78187	41.77632	41.48979	40.58061	40.30509	40.30656	40.27285	40.30417	40.59716	40.59856	40.57507	40.60771	40.74107	41.12021	41.12317	40.34731	40.40516	40.48547	40.56791	41.03304	41.03445	40.60834	40.59631	40.59770	40.59909	40.60042	40.60181	40.53867	40.47614	40.87572	40.96185	40.96334	41.00183	41.06227	41.19825	41.46048	42.09122	42.09259	42.09405	41.95500	41.95652	42.31512
42.83622	42.52747	41.56422	41.51540	40.90765	40.56577	40.97493	40.98180	41.40029	41.69300	41.69061	40.81104	40.59429	40.53703	40.60907	40.61047	40.49907	40.29213	40.59971	40.79361	41.14934	41.15077	40.40125	40.11304	40.33598	40.41865	40.64425	40.64574	40.68708	40.68848	40.60386	40.60526	40.59806	40.59940	40.63860	40.64000	40.96329	41.06433	41.03994	41.04145	40.99704	39.97455	40.02119	41.24768	42.02625	42.37856	43.01460	43.01610	43.01768	42.97382
42.31790	42.02284	41.57037	40.96773	40.92374	41.06812	41.14561	41.14713	41.52666	41.69170	41.73084	41.72853	41.21817	41.21969	41.22042	41.07081	40.57985	40.86016	40.99469	41.65047	41.96668	41.96815	41.35636	40.56875	40.57016	40.75395	40.89320	41.00117	41.00260	40.92766	40.86929	40.85297	41.13570	40.99011	40.73437	40.94133	41.52499	41.99980	41.97546	41.04046	40.52615	40.10701	40.15744	40.80150	42.32354	42.37115	42.99858	43.00009	42.85427	42.85561
42.33099	42.08324	41.91690	40.99219	41.13667	41.19830	42.45363	42.38373	42.38523	42.38672	41.86798	41.86569	41.73942	41.74098	42.18700	42.12339	42.12497	42.15871	42.44956	42.43471	42.54531	42.56026	42.19957	41.69439	41.62014	40.92860	41.03634	41.04647	42.46172	42.43149	42.22519	42.15891	42.16040	41.06114	40.94748	41.57943	42.06147	41.99878	41.97445	42.07821	40.52521	40.56387	40.56539	40.83418	42.32258	42.31216	42.06559	41.89976	41.94754	41.94885
43.03677	42.14902	41.95098	41.00268	41.13535	42.39075	42.71223	42.83484	42.83636	42.35261	42.11074	41.88349	41.74200	42.01347	42.01480	41.91308	42.04094	42.04835	42.41930	42.43349	42.54410	42.55906	42.57447	42.57759	42.41013	41.83372	42.03022	42.65249	43.64374	43.64529	43.62740	43.61981	42.42821	42.20891	42.12382	42.13199	42.11744	42.10209	42.07562	41.55647	40.50382	40.49193	40.72100	42.25772	42.25922	42.21438	42.05610	41.95258	41.95416	41.96261
43.25903	43.07618	41.68757	41.76859	41.83434	42.54036	42.83186	42.68461	42.66465	41.87907	41.69260	41.69355	41.69504	41.57031	41.35304	41.39161	41.43135	41.42196	41.65022	42.41967	42.42119	42.49491	42.55929	42.56082	42.61180	42.65321	42.32497	42.52177	43.57214	44.59866	44.60017	43.65227	43.57615	42.79818	42.71582	42.71734	42.45578	42.26565	41.82179	41.55548	40.46927	40.44634	41.95144	42.12854	42.17840	42.21075	42.19450	42.09100	41.92876	41.71778
43.33055	43.30330	41.68620	41.69307	42.07073	42.71170	42.68163	42.68111	41.92516	39.92414	39.92495	40.68139	40.83386	40.86898	40.80782	40.82863	41.23779	41.23927	41.59301	41.74146	41.74834	41.98902	42.49515	42.55963	42.57999	42.20097	42.01966	42.08525	42.45871	43.48867	43.52374	43.42905	43.64892	43.67461	43.49985	43.43844	42.90266	42.26462	42.19031	41.64055	40.59431	40.59560	42.00426	42.00793	42.00944	42.17619	42.17772	41.94400	41.73977	41.73733
43.32115	42.57653	41.95921	41.96073	42.57874	42.96188	42.69907	42.18705	41.40638	40.98171	40.73457	40.88704	40.88852	40.94008	40.63096	40.65608	41.00584	41.23807	41.59600	41.74026	41.74177	41.98246	42.55690	42.55845	42.12776	41.84727	41.49368	41.25206	41.29657	42.07459	43.01313	42.99342	43.04537	43.08933	43.20405	43.16308	43.16475	43.07796	43.11180	42.74814	41.64107	42.03018	42.00705	42.00697	42.17649	42.51547	42.51701	42.17832	41.95730	41.95864
42.57346	42.52246	42.07899	41.91475	41.91639	42.57891	42.24211	41.55032	41.46795	41.25148	41.25290	41.25439	41.03360	40.93885	40.94016	40.97940	41.62283	42.35971	42.19229	41.79955	41.80107	42.10051	42.47022	42.53199	42.12230	41.51542	40.83387	40.82706	40.87156	41.29698	41.63494	42.91141	42.91298	42.86230	40.73960	42.07876	42.75222	42.99677	43.07849	42.74712	42.74869	42.54197	42.54202	42.79976	43.61563	43.66670	43.87412	42.62140	41.95639	42.02231
42.51939	42.48290	42.07116	41.91339	41.65926	41.74623	41.05741	41.07567	41.43463	41.43615	41.58453	41.74201	41.73279	42.22456	42.17586	42.18686	42.18851	42.18969	42.19106	41.79834	41.79988	41.80142	42.20615	42.20770	41.51375	40.84812	40.29021	40.27619	40.82747	41.61808	41.58654	41.58807	41.58960	41.04532	41.04683	41.41570	42.11970	42.17699	42.27590	42.27755	42.53960	42.44416	42.67778	43.36469	43.51896	43.72627	43.72790	42.59787	41.92429	41.12277
42.14865	42.15031	42.07623	41.65628	41.46010	40.93333	40.53867	41.04083	41.34681	41.63769	41.80552	42.26260	42.76686	42.92400	42.76705	42.18560	42.20769	42.18845	41.79549	41.79713	41.89706	41.90560	40.06510	40.20923	40.36285	40.36443	40.34907	40.70136	41.58672	41.63401	41.62255	41.62410	41.07995	41.08838	41.08990	41.22280	41.52708	42.11485	42.11641	42.11699	42.28246	42.44316	42.67679	42.98153	43.32443	43.29689	42.45011	42.05380	41.01189	40.14251
42.25899	42.18521	41.77157	41.13129	40.93050	40.79786	40.87280	40.98565	41.10231	41.34706	41.76070	42.71349	42.93227	42.84100	42.83402	42.23432	40.61386	40.62827	41.24893	41.89431	41.90285	41.29187	41.03738	40.63190	40.63449	40.63610	40.72555	40.71049	41.41523	41.58716	41.57142	40.99374	40.70110	41.13197	41.13350	41.24706	41.49219	41.53162	42.05553	42.11545	42.51553	42.43733	42.67580	42.65696	42.41101	42.16836	42.03840	41.81347	40.53218	40.59110
42.18213	42.18382	42.17070	41.75726	41.14684	41.20908	40.98273	41.13160	40.48739	41.10257	41.24781	42.71539	43.09541	42.93267	42.24974	40.61105	40.60729	40.61418	40.62841	41.24938	41.89467	41.89624	41.89772	42.06573	41.72324	41.00425	41.00560	41.04541	41.10877	41.54258	41.54405	41.39815	41.21307	41.31107	41.30741	41.48951	41.49537	41.61008	41.92653	41.86113	42.24900	42.34167	42.59951	42.60112	42.14548	41.98263	41.79808	41.07799	40.57300	40.58723
42.54647	42.54818	42.57591	42.17090	41.87685	41.30407	41.45803	41.13030	41.13185	41.06553	42.05315	43.09568	43.09409	41.98357	40.74672	40.67892	40.76865	40.50174	40.52942	40.53104	41.59879	41.63811	41.67722	41.73256	41.66887	41.08179	41.12239	41.18587	41.59423	41.63074	41.89243	41.89400	41.42499	41.42646	42.14689	41.82425	41.60770	41.66784	41.66942	41.56353	41.46704	41.46842	42.30635	42.06440	41.81824	41.65469	40.51518	40.54790	41.10134	41.12790
43.29948	43.10541	42.70775	42.30276	42.08929	41.87709	41.68982	41.67054	41.57002	42.06217	43.04486	43.03145	42.10205	41.76321	41.66840	41.65494	40.72499	40.36781	40.16362	40.35466	40.80951	41.31028	41.52033	40.97875	40.93279	41.08067	41.18311	41.40272	41.62323	42.35082	42.35717	42.61060	42.61222	42.61374	42.62738	42.63425	42.05669	41.84644	41.80178	41.75131	41.56413	41.54723	41.83089	41.83249	41.57373	40.46219	40.23472	40.25883	41.10045	41.12701
43.10222	42.57169	42.30485	42.38974	42.39147	42.32344	42.32486	42.93448	42.46002	42.46164	42.89504	42.86659	42.78548	41.87517	41.76779	41.61124	40.51188	40.16111	39.50969	39.50646	39.86452	39.96280	40.08679	39.56491	39.57501	39.80079	41.00577	41.37151	42.28787	42.34110	42.34262	42.35769	42.61113	42.65407	42.68924	42.69087	42.69261	42.02589	41.93938	41.84267	42.32399	42.30659	42.09379	41.83153	41.77180	41.24839	40.64088	40.64242	41.19523	41.67122
42.44410	42.22790	42.28841	42.30509	42.30682	42.33962	42.73885	42.74061	42.48232	42.46032	42.43768	42.78252	42.64768	42.05421	41.82995	40.82996	40.51068	39.85378	39.61604	39.60207	38.74369	38.66580	39.31061	39.57242	39.76046	39.82015	39.84567	41.37041	42.28675	42.21096	42.19905	42.20175	42.30930	42.40117	42.68816	42.68981	42.61951	42.52139	42.39988	42.47140	42.41173	42.32442	42.32616	42.34239	42.30658	42.11069	42.11231	42.19180	42.45004	42.72450
42.22476	41.98803	41.98945	41.99108	42.29041	42.21307	42.21450	42.15528	41.98084	42.13340	42.34770	42.71618	42.71785	41.91434	41.03514	40.71902	40.50752	40.28307	39.67941	38.83799	38.86998	38.92899	39.35144	40.55095	40.47677	39.76102	40.53785	42.24720	42.15230	42.15393	42.19794	42.20066	41.11955	41.84245	42.36302	42.58712	42.58888	42.48116	42.47078	42.47039	42.47203	42.44497	42.51288	42.55171	42.32069	42.34428	42.77294	42.77460	42.96473	43.63491
40.56535	40.89703	41.92939	41.91987	42.21007	42.21172	41.85320	41.85495	41.90269	42.05525	43.19436	42.73905	42.00697	41.12442	40.71510	40.66372	40.50902	40.50791	39.81355	39.61183	39.16249	39.32957	40.48967	40.50898	40.55141	40.55309	41.22255	42.09039	42.15118	42.15282	41.66081	41.66243	41.66406	41.75482	41.72419	41.72581	42.29419	42.36720	42.40973	41.61301	41.50548	41.50850	41.76878	41.79730	42.30467	42.72192	42.72359	42.96201	43.83311	43.80825
40.71906	40.89568	41.79640	42.30108	42.11844	41.78060	41.78202	41.81387	42.05121	42.41758	42.74195	42.49628	42.00569	41.25316	41.09127	40.97250	40.93188	40.50941	39.89422	39.81406	39.61224	40.27259	40.40791	40.40950	40.35894	41.11145	41.98321	42.10275	42.09092	41.94181	41.66832	41.66136	41.79094	41.72150	41.72314	41.72478	41.72653	41.77743	40.82623	40.90585	40.94779	41.24305	41.32701	41.76945	42.34381	42.65158	42.72264	42.92748	43.61379	43.61528
41.28231	41.36853	41.66825	41.96166	41.96343	41.62560	41.62703	41.78656	42.04218	42.41626	42.49329	42.48906	42.25639	41.99920	41.84026	41.75539	40.93068	40.52436	39.89306	39.87164	40.16679	40.17256	40.23801	40.30034	40.72688	41.14809	41.98207	42.01772	42.05916	41.55442	41.63929	41.65814	41.64257	41.72044	41.72210	41.72374	41.79594	41.79738	40.84622	40.84794	40.94683	41.24532	41.33628	41.69043	41.91429	42.19296	42.72169	42.92654	43.61285	43.39554
41.40892	41.41068	41.55793	41.60407	41.59574	41.59740	41.57198	41.57375	41.78690	42.04253	42.29669	42.35158	42.20889	42.18973	41.84892	41.69719	40.88379	40.32491	40.16235	40.14256	40.14415	40.14574	40.11841	40.18396	40.67123	40.76297	41.39305	41.39536	41.40775	40.23882	40.24032	41.28170	41.57288	41.56832	41.72105	41.92649	41.92827	41.83884	41.76584	41.46959	41.48737	41.56624	41.72547	41.80672	41.91334	42.19202	42.83192	43.57992	43.50692	43.35305
41.47199	41.47377	41.44512	41.29422	41.21723	41.20115	41.08448	40.41126	39.88014	39.97737	41.26522	41.52679	42.05823	42.06004	42.04807	41.65081	40.76239	40.15980	40.13969	40.14141	39.96268	39.33518	39.39791	40.07799	40.20644	40.27051	40.82616	41.39425	41.11902	40.23024	40.23928	40.30004	41.25541	41.57338	41.66376	41.71220	41.89444	41.85987	41.83950	42.46671	42.53347	41.72272	41.73957	41.84619	42.27771	43.83694	43.90164	43.41214	43.26778	43.20630
41.50767	41.47240	41.47384	41.44542	41.21590	41.19983	40.95907	39.99817	39.69489	39.73302	39.74709	40.11283	40.82557	42.04533	41.84922	40.81532	40.37673	40.23870	39.75444	39.09778	39.09988	39.42437	39.42585	39.50965	39.56748	40.00516	40.27081	41.11573	41.11739	40.22919	40.25544	40.35062	41.22918	41.25762	41.11300	41.43839	41.71296	41.85939	42.79649	42.79834	42.54269	42.30103	42.31791	42.31961	42.84351	42.86073	42.90979	42.13054	41.87207	42.52986
41.46923	41.47103	41.45099	41.54131	41.39056	41.37450	41.08821	40.63736	40.03129	39.78981	39.81979	39.17113	40.14328	40.14501	40.41053	40.57148	40.57377	40.20876	39.30027	39.22295	39.18100	39.82002	39.82152	39.56481	39.56640	40.00408	40.26973	41.11464	41.11630	40.25287	40.30600	41.16922	41.24641	41.34528	41.27495	41.28630	41.43916	42.76678	42.79599	42.85055	42.55459	42.57114	42.57299	42.84080	42.85814	42.85977	42.30731	42.15752	42.15936	42.13753
40.76531	40.76708	41.40451	41.53996	41.54177	41.45107	40.95430	40.69894	40.59583	40.06014	39.29152	39.41614	40.15549	40.15724	40.58206	40.79651	40.79829	40.24091	40.02666	39.94726	39.90534	39.85664	39.86407	39.86784	40.03404	40.30002	41.05225	41.14633	41.05571	40.30342	40.37162	41.42060	42.00488	41.67736	41.47764	41.42825	42.04274	42.89640	42.96110	42.86243	42.55359	42.56100	43.01695	43.76764	43.76944	42.75878	42.20526	42.20698	42.20883	42.14148
40.76395	40.76574	41.00932	41.40484	41.54043	41.51581	41.45120	40.85840	40.71759	40.64672	39.74092	39.78337	40.09894	40.55254	40.87848	41.02738	41.03186	40.48582	40.24116	40.11672	39.91872	39.86143	39.86296	39.90448	40.30978	40.44154	41.05114	41.11422	40.90905	40.45074	41.47590	42.34910	42.94020	42.94184	42.29744	42.29918	42.55284	42.89535	42.96006	42.86140	42.86317	42.99900	43.53570	43.54664	43.54844	42.75781	42.20433	42.20606	42.13908	42.14057
41.01438	40.99524	40.99670	41.39222	41.58259	41.85925	41.83442	41.80457	40.94690	40.77332	40.16719	40.05148	40.07978	40.51866	40.57963	40.99285	40.83513	40.48464	40.46695	40.40164	39.96522	39.86892	39.86185	39.90123	40.26408	40.35659	40.78580	40.84028	40.85701	40.90965	42.24251	42.83465	42.93910	42.94076	42.94254	42.92333	42.91267	42.97714	42.95903	43.85065	43.75192	43.52684	43.26810	43.27205	42.82888	42.26989	42.16854	41.59873	41.60057	40.66573
40.89271	40.89453	41.26884	41.51333	41.67213	41.89174	41.85940	41.80325	41.80048	40.91454	40.60600	40.16761	40.07856	40.57278	40.62527	40.71658	40.72161	40.72329	40.72474	40.46758	40.27856	39.94746	39.89848	39.79802	39.79966	39.86936	40.35694	40.78651	40.84508	41.54556	42.16024	42.65628	42.93800	42.93967	43.47431	43.70269	43.70411	43.66428	43.86323	43.84960	43.75088	42.62345	41.99533	41.99707	42.23735	42.23899	41.68483	41.59782	40.64244	40.64389
40.92411	40.92594	41.23042	41.26920	41.51384	41.63868	41.67886	41.66602	41.67400	41.65963	40.49408	40.05571	40.05908	40.07914	40.16224	40.21495	40.71719	40.72210	40.72034	40.61953	41.50579	41.50269	40.48292	39.85979	39.83673	39.86377	40.35585	40.44561	40.80368	41.52942	41.77172	41.83422	41.90155	42.93858	43.47322	43.70107	43.66164	43.86032	43.76700	43.74209	42.61500	41.98549	41.99059	41.99235	41.99786	42.01026	41.85360	41.46676	40.64156	40.62957
41.86519	41.23456	40.92606	40.93690	40.93876	41.13137	41.13285	41.13470	41.67269	41.65833	40.32101	39.01097	39.55743	39.73986	39.98858	39.99026	40.37351	40.40584	40.61170	40.61353	41.49977	41.44456	40.58242	40.48349	40.46046	39.94646	40.00648	40.08783	40.48385	40.88657	40.92365	40.97858	41.25178	41.87202	42.73985	43.48848	43.41164	43.61463	43.48045	43.00822	41.88567	41.89095	41.98640	41.99515	42.05983	42.06149	42.01108	41.84367	41.46774	41.44825
41.98784	41.47078	41.32223	40.94470	40.93743	40.77158	40.72955	41.13340	41.80566	41.67315	39.47125	39.18998	39.29640	39.55856	39.96590	40.04356	40.04538	40.07769	40.25001	40.61237	40.94518	40.91736	40.53517	40.48022	39.94358	39.94538	39.90489	39.61299	40.08846	40.83261	40.87453	40.92141	41.05487	41.83548	42.54086	42.65759	43.39798	43.39957	43.14126	42.41584	41.88844	41.00026	41.60630	41.82207	41.82383	42.06055	42.08152	42.44307	42.88512	42.88668
41.61520	41.49411	41.53450	41.51747	40.94524	40.77672	40.77820	41.81921	41.80434	41.67184	41.65738	39.46955	39.47122	39.55738	39.96471	39.98789	40.05956	40.07909	40.19016	40.25068	40.61292	40.61465	40.51982	39.66147	39.64756	39.64238	39.64382	39.62872	39.69650	40.09500	40.19561	40.46833	40.99510	41.05545	41.05719	41.36016	42.65849	43.09585	42.56573	42.51752	41.12954	41.13104	41.34695	41.78939	42.04073	42.69299	43.15098	43.10120	42.88419	42.88577
41.80914	41.75253	43.13315	43.11621	41.45100	40.94566	41.01838	41.87214	41.81270	42.53699	42.40548	41.26397	40.16201	39.57231	39.55085	39.65891	40.13855	40.14025	40.16697	40.61004	40.66712	40.66885	40.57404	40.52042	39.66797	39.66979	39.70133	39.73056	39.84644	39.89167	40.16522	40.25702	40.56200	40.82370	40.82544	41.05792	41.40243	42.53384	42.56470	42.57042	41.98960	41.31130	41.67965	42.76424	42.76607	43.12299	43.09418	43.03312	42.88326	42.45654
43.21082	43.13012	43.11292	43.11479	41.44965	41.40535	41.62869	41.63900	41.85704	42.26332	42.25374	40.95391	40.46914	39.84564	39.74469	39.73671	40.21151	40.53738	40.56089	40.61811	40.61985	40.62159	40.61399	41.09789	40.57973	40.60740	40.62556	40.64624	40.24958	40.12548	40.12709	40.21246	40.45376	40.63391	40.82442	41.09453	41.09643	41.46261	42.56368	42.56941	42.51250	41.91596	42.48443	42.47874	42.48057	42.70068	42.78577	42.77579	42.60566	41.89992
43.10036	43.10237	43.11149	41.99925	41.40224	41.40403	41.37602	41.35485	41.34536	41.85163	41.01534	40.48229	40.30385	40.03398	39.84591	40.07812	40.23827	40.46633	40.46783	40.21820	40.60139	40.61185	41.13688	41.13329	40.61517	40.79815	40.79966	41.45564	41.43486	40.56479	40.56642	40.56817	40.55708	40.82164	41.40216	41.40395	41.43490	41.85671	42.59275	42.56839	42.57024	42.48846	42.46247	42.45678	42.38657	42.32967	42.31968	42.32152	42.32350	41.75629
42.81834	41.68963	41.69870	41.52880	41.40090	40.92422	40.92574	40.94430	41.34406	41.35123	41.13708	40.48105	40.41158	40.22145	40.07627	40.08016	40.17057	40.17231	40.15231	40.15418	40.60024	40.82451	40.96031	40.62250	40.14876	40.71537	41.14155	41.46098	41.46483	41.44138	41.42693	41.42873	40.80140	40.88905	40.96500	41.36906	41.40486	42.35839	42.56162	42.56362	42.56548	42.48746	42.45396	42.38376	42.32216	42.32388	42.31874	41.13272	41.70974	41.71130
40.77963	40.78156	41.30871	41.39009	41.31363	40.91323	40.84817	40.85009	41.34276	41.34457	41.24689	41.06670	41.06850	41.61139	41.50819	40.21909	40.15392	40.23088	40.24849	40.16861	40.82964	40.95750	40.95916	40.65308	40.43275	40.48302	41.13507	41.46192	41.43848	41.42578	41.42585	41.42767	40.80036	40.80202	40.90216	40.96362	41.36998	42.39934	42.39121	42.44971	42.40104	42.38918	42.48770	42.82948	42.33616	42.32293	41.13702	41.13183	41.13376	41.27803
40.77828	40.78021	41.17957	41.32430	41.51322	41.24322	40.77705	40.77898	40.97637	41.14993	41.15162	41.15343	41.06725	41.10733	41.19644	40.23680	40.23870	40.00953	40.28762	40.96175	41.17519	41.16142	41.14482	40.65679	40.48001	40.48193	41.12912	41.43555	41.43126	41.43308	41.42639	40.97528	40.80093	40.75255	40.96081	40.96260	41.66007	42.23542	42.17493	42.21296	42.38659	42.38818	42.39020	42.43939	42.37831	41.51114	41.39125	41.16642	41.16837	41.24548
40.78820	40.79014	41.17822	41.32295	41.51187	41.17209	40.77574	39.54624	40.75693	41.12351	41.15034	40.96890	41.09158	40.14200	40.21709	40.23562	40.28319	40.28496	40.40896	41.11638	41.43191	41.39988	41.31239	40.77710	40.55252	40.48083	41.23348	41.33449	41.42177	41.42361	40.99123	40.88672	40.88852	40.87408	40.95979	41.65115	42.13212	42.13371	42.13559	42.18652	41.83862	41.84019	41.84219	41.60199	41.67517	41.66829	41.67013	41.60887	41.61085	42.29241
40.92107	40.86182	40.90974	41.06788	41.04568	40.77290	39.57242	39.44542	40.64931	40.79979	40.88097	39.92871	40.04649	40.14079	40.21590	41.14412	40.55858	40.40628	40.40780	40.40274	41.43073	41.90331	41.90235	41.33941	41.33533	41.31347	41.24732	41.26188	41.42068	41.25683	40.51219	40.75567	40.87136	40.95695	41.89799	42.07853	42.13108	42.13269	42.19155	41.92071	41.10613	41.45288	41.45486	41.60105	41.66563	41.91915	41.97962	41.98149	42.66331	42.95036
40.91972	40.92168	40.88028	40.55011	40.42876	40.21460	39.48954	39.44418	40.77156	40.77661	39.88113	39.92749	40.03185	40.13959	41.10723	41.41945	41.27489	40.40780	40.40664	41.15112	41.90025	41.89944	41.90118	41.87242	41.53542	41.31235	41.24621	41.26078	41.27445	40.98320	40.58836	40.62941	40.85767	41.76768	42.01701	42.03932	42.07952	42.13166	40.36766	40.47658	41.05625	41.38363	41.59824	41.66068	42.18707	43.58418	43.68024	42.66034	42.94780	43.01182
40.91835	40.91389	40.91545	40.71628	40.45678	40.25990	40.26144	39.51329	39.30017	39.36047	39.87991	39.92627	40.03064	41.10444	41.45933	41.65350	41.20857	41.20934	41.20435	41.98314	41.93129	41.68719	41.68625	41.73294	41.58169	41.26448	41.24510	41.24710	41.24895	40.96386	40.86665	40.91201	41.29966	41.12079	41.76851	41.80814	41.86447	40.24341	39.36705	39.50972	40.43443	41.24988	41.58653	42.18422	43.30863	43.74289	43.68142	42.65940	42.72385	43.02541
40.91055	40.91254	40.83035	40.73822	41.09795	41.69540	40.26499	39.24509	39.24686	39.30071	39.99757	40.09013	40.25747	40.70608	40.96331	40.98073	41.25088	41.31977	42.35637	42.10281	41.98651	41.78112	41.68509	41.57866	41.51284	41.51487	41.24398	41.24599	41.27957	41.30830	41.06985	41.31232	41.29860	41.22456	41.50301	41.82364	40.72260	39.25093	39.16004	39.36802	39.72451	40.43503	41.35902	42.01757	42.27764	42.58376	42.58569	42.72191	42.73745	42.76490
40.04803	39.97321	40.61532	40.90714	41.05151	41.08688	41.05088	40.20705	40.19116	39.86629	39.93780	40.08891	40.19761	40.46168	40.95296	40.96394	41.31670	42.47501	42.35514	42.14351	41.90420	41.85398	41.67201	41.60621	41.60811	41.51374	41.24287	41.27768	41.55270	41.59113	41.61169	41.61359	41.60366	41.55060	41.87121	41.82261	39.83664	39.22580	39.31196	39.36655	40.31641	40.57673	41.25737	42.03274	42.18018	42.47004	42.84283	42.91885	42.82148	42.78173
39.94308	39.94505	39.94660	40.58899	40.85896	41.00320	40.83610	40.44029	40.20762	39.91017	39.86389	39.69194	39.85531	39.98133	40.64594	41.18059	42.45626	42.45820	42.31685	41.98490	41.84660	42.61124	42.66345	42.66542	41.60696	41.35245	41.42606	41.67543	41.61393	42.27545	42.27725	42.27166	42.21180	42.61466	42.61662	41.82156	40.25507	39.83721	39.41945	39.70306	40.31546	40.64191	41.27470	42.10597	42.35181	42.37780	42.76393	43.30302	44.21021	44.19419
39.94176	39.76373	39.76527	39.76709	39.76906	39.77088	40.06135	40.25177	40.05508	39.86848	39.75713	39.41957	39.93575	40.00646	41.16236	42.01669	42.20364	42.31398	42.19529	42.08620	42.60807	42.58586	42.58768	42.38009	41.34927	41.42333	41.43031	41.70065	43.25365	43.06251	42.33990	42.24082	42.59079	42.59261	41.74711	40.89353	40.45520	40.49924	39.89665	39.75480	39.83724	40.65924	41.63741	42.27758	42.30371	42.35821	42.76298	43.17895	44.19151	44.06311
39.76044	39.76242	39.76397	39.76580	39.76778	39.39279	39.39432	39.41132	39.55972	39.58881	39.75591	39.81359	40.01520	41.06501	41.98290	42.23199	42.18092	42.19242	42.13993	42.72648	42.66132	42.60044	41.55042	41.12412	41.05497	41.42221	41.48787	43.25048	43.25250	43.11373	42.93640	42.46949	42.08960	41.54631	40.46217	40.51510	40.51712	40.58587	40.11786	39.83449	39.91426	40.73248	42.89053	42.27877	42.35545	42.47125	42.87602	43.23875	44.19054	44.04066
39.75912	39.76112	39.76267	39.76451	39.76650	39.39153	39.39308	39.45518	39.51274	40.07121	40.41819	40.54948	41.21140	41.85057	42.35852	42.57831	42.54822	42.24662	42.13870	42.45710	42.41288	41.17034	41.15116	41.19443	41.19688	41.44741	41.79229	42.60800	43.11057	43.02983	42.85897	42.12041	41.43477	40.86600	40.51222	40.78981	40.93589	40.96330	40.88400	40.33659	40.72994	42.06661	42.78488	42.87772	42.41686	42.47204	43.17891	44.26585	44.24833	44.09845
39.91917	39.89165	39.80249	39.97597	39.76522	39.39028	39.39182	39.47906	40.22731	41.53022	40.97809	41.10942	41.63786	41.96194	42.20472	42.20669	42.24342	42.17019	42.11546	41.97181	41.43122	41.43316	41.47632	41.41593	41.50597	41.51022	41.83039	42.02800	42.23754	42.48311	42.27094	41.66503	41.24481	41.23207	41.05659	40.70657	40.79086	41.40620	41.40813	41.50669	41.98173	42.19955	42.78389	42.91031	43.01584	43.01770	44.25715	44.31825	45.26643	45.07950
41.43326	41.13293	40.87504	40.17141	39.94395	39.35520	39.39058	40.21504	41.08355	41.20201	41.05093	41.12374	41.63660	41.96069	41.96235	42.10791	42.11005	42.01568	41.96417	41.51544	41.58292	41.49904	41.68887	41.72521	41.50698	41.82760	41.82926	42.02688	41.86337	42.07936	42.08120	41.66396	41.15991	41.23103	41.26521	41.61968	41.89919	41.91429	41.64449	41.69391	42.14099	42.93679	43.05080	42.91631	43.00919	43.71589	44.16908	44.44492	44.78952	44.39071
41.44262	41.43400	40.87370	40.71081	39.88360	39.83944	39.35550	39.48100	40.34883	40.47423	40.54688	41.12248	41.36731	41.79123	41.91629	41.85060	41.83663	41.37104	41.46078	41.48492	41.43521	41.49572	41.49968	41.54301	41.57935	41.81358	41.78891	41.86027	42.03650	41.95574	41.60406	41.08867	40.85701	41.26223	41.57261	41.90139	41.91160	41.71745	41.64349	41.67249	42.14000	42.87989	42.93799	43.05184	43.62214	44.15685	44.44182	44.89216	44.53797	44.38974
40.34477	40.31409	40.15895	40.08119	39.85516	39.32541	38.92307	39.07270	39.42437	40.46849	40.58591	41.16568	41.12736	41.79535	41.91504	41.83324	41.75322	41.36984	41.37149	41.40306	41.41362	41.43600	41.43782	41.43979	41.44175	41.38802	41.54217	42.10205	42.10407	41.94711	41.00775	40.23384	40.81597	40.97008	41.66776	41.92024	41.96217	41.71644	41.71842	41.84593	41.84792	42.59132	42.60609	42.65651	42.78703	44.02684	44.48118	44.66372	44.56549	43.91671
40.31069	40.31277	40.30183	39.89585	39.45409	39.12539	39.06948	39.20195	39.49402	40.50751	41.21617	41.26323	41.93102	42.71380	42.64249	42.24480	42.04100	41.37215	41.21883	41.21173	41.34100	41.38219	41.38402	41.38599	41.25581	41.11612	41.24565	41.45132	41.51456	39.70358	39.34796	39.40248	40.28469	40.81673	41.57053	41.89932	41.90149	41.76129	42.20964	42.17582	42.17784	42.23222	42.56242	42.61285	42.59047	42.72083	44.02796	44.03009	43.96033	43.91157
41.00400	40.43699	40.31360	40.30297	40.05392	39.67911	39.68178	40.25147	40.48661	40.81115	41.26001	41.42527	42.80909	43.52491	43.36664	43.29475	42.32808	41.85596	41.33824	41.14126	41.15345	41.28219	41.32162	41.25270	41.11286	41.05429	41.05596	41.08818	39.70065	39.29072	39.25709	39.25896	39.40335	40.68156	41.12736	41.52742	41.74783	41.68664	42.17261	42.17481	42.17685	40.38071	40.42151	40.45784	42.55939	42.71988	42.83805	42.85087	43.12421	43.89611
40.83107	40.43619	40.43783	40.77040	41.22036	41.22342	41.30294	40.71767	40.80256	40.83942	40.85680	41.42401	43.05234	43.41588	43.31927	43.27842	43.09326	41.85472	41.33704	41.12558	39.94914	39.50698	39.66483	41.02003	41.05103	41.08595	41.08762	39.69770	39.32757	39.38596	39.38771	39.38960	39.44211	40.68053	41.12634	41.51403	41.51620	41.49317	41.70860	41.77542	40.37813	40.41846	40.45229	40.49778	42.43438	42.71892	42.74410	42.84832	42.85056	42.97987
39.34429	40.43432	40.76656	41.40519	41.40844	41.29994	40.71425	40.82484	40.82330	40.83815	40.83998	41.58342	42.99356	42.89327	42.86334	43.00491	42.74018	41.60498	41.01696	39.87142	39.41514	39.41059	39.41236	39.66564	40.08547	40.08758	39.58981	39.33722	39.47106	39.47295	39.71362	40.63347	40.67768	41.25369	41.73790	41.76035	41.51518	41.08877	41.44995	41.50211	40.60131	40.49277	40.49490	42.02031	42.43342	42.65722	42.73025	42.78448	42.80177	42.66427
39.99279	40.21722	40.56393	41.26534	41.21769	40.75871	40.79903	40.71510	40.82553	40.83310	41.58013	42.77360	42.68764	42.50438	42.49485	42.66546	42.55656	41.02793	39.81501	39.41211	39.41403	38.94676	38.94852	39.47495	39.64016	39.84713	39.51730	39.51937	39.48260	39.71081	40.63045	40.81684	41.25079	41.73052	41.73256	41.62990	41.08233	41.13560	41.46453	41.49575	41.49776	41.48119	41.99688	42.68258	42.70510	42.76994	42.65834	42.73140	42.71688	42.68476
39.97321	39.99357	40.01669	39.62497	40.57154	40.67366	40.75908	40.79774	40.79974	41.38359	41.97131	41.82733	41.75958	41.62350	41.24836	41.25039	41.09346	40.10292	39.42609	39.25517	38.98460	39.02033	39.07097	39.58872	39.59064	39.49637	39.51302	40.16460	40.13110	40.62756	40.92696	41.34389	41.72757	41.72946	41.62252	40.85696	40.88009	41.16578	41.24517	41.49476	41.49679	42.00442	42.67950	42.68160	42.68370	42.70607	42.68159	42.71368	42.71596	42.81413
39.38766	39.39083	39.06106	38.29252	39.22692	40.58081	40.65686	40.75995	40.94612	41.23842	41.82397	41.77396	40.51055	40.32012	40.32178	40.32377	40.15832	39.53277	39.53021	39.43180	39.46005	39.47499	39.60246	39.58764	39.58956	39.59167	41.03043	41.35945	41.60453	41.69458	41.69702	41.65169	41.73617	41.73808	40.85394	40.55412	40.51327	40.66433	40.66632	41.24639	42.01159	42.70524	42.68926	42.68331	42.70316	41.15745	41.15947	41.43415	42.46752	42.67057
39.47974	39.21827	39.10541	39.12397	39.15535	39.37488	40.44132	40.54393	40.62334	41.07741	41.19231	40.65657	40.41414	40.31053	40.31220	40.21674	39.77922	39.83639	39.76738	39.77112	39.60178	39.64510	39.64691	40.74220	40.73454	40.73672	41.05264	41.35835	41.31580	41.56090	41.63737	41.63943	41.71275	41.71466	41.10332	41.04248	40.64071	40.64239	40.62773	42.00851	42.70246	42.90552	42.70654	42.70867	41.08101	40.77485	41.15856	41.44723	42.45626	42.43772
39.60812	39.48055	39.48487	39.70022	39.64652	39.35699	39.35862	39.62193	40.45047	40.62409	40.65333	40.49628	40.49828	40.51120	40.53973	39.88438	39.88653	39.88850	39.87672	40.58150	40.43790	40.31415	40.52124	40.74107	40.73342	41.01631	41.04079	40.99841	41.00045	40.23059	40.42521	40.92173	41.24228	41.28716	41.37089	41.64927	41.65152	41.63821	42.08469	43.39091	43.38127	42.93441	42.90684	41.18709	40.70058	40.77394	41.02482	41.44632	42.09039	42.43681
39.60681	39.60895	39.61328	39.69893	39.70107	39.35573	39.31552	39.04980	39.52220	40.45122	40.46973	40.48248	40.49706	40.50999	40.44223	40.35213	40.35432	40.57407	40.59489	40.62384	40.48831	40.31302	40.31488	40.73082	40.99794	41.02110	40.99509	40.99732	40.92728	40.42230	40.72587	40.72790	40.92271	41.24313	41.53547	41.55045	41.55270	42.14135	42.12896	42.85397	42.93160	42.94254	42.67693	41.25172	41.11086	41.01167	41.07875	41.04854	42.08947	42.55392
39.63394	39.63609	39.54989	39.55186	39.62486	39.48735	39.31427	39.04858	39.05053	39.52294	40.05055	40.43346	40.47683	40.41249	40.44103	40.44305	40.68810	41.23448	40.60628	40.38794	39.33900	39.40863	40.30463	40.92656	41.01239	41.01999	41.03428	41.03651	40.74270	40.72293	40.72482	40.72685	41.08931	41.24209	41.24416	41.28922	41.53073	41.52120	41.54522	41.55071	42.12212	42.14109	41.50460	41.27604	41.27811	41.31947	41.18481	41.07990	41.96543	43.03962
39.27152	39.27366	39.57651	39.70838	39.71054	39.92912	39.86853	39.33718	39.18013	39.20624	39.56382	40.05133	40.32491	40.35428	40.41459	40.63045	41.17696	41.17904	40.60295	40.38679	40.06239	40.13206	40.30351	40.92543	40.92749	41.09354	41.09528	40.87011	40.78191	40.72187	40.72376	40.72581	41.08826	40.99400	40.65240	41.19911	41.47651	41.51696	41.51906	41.52457	41.62984	41.69986	41.50365	41.37994	41.45082	41.84697	41.84908	42.07349	43.19115	43.30444
38.93559	38.93773	39.27402	39.70709	39.96663	40.80963	41.23396	41.04153	39.69611	39.64604	39.71066	40.18969	40.42194	40.34470	40.50966	40.92648	41.02922	40.59094	40.38341	40.40090	40.40294	40.40498	40.47689	40.92430	41.14980	41.27720	41.09417	41.09320	41.84136	40.72918	40.72271	40.68877	40.82343	40.80169	40.76239	40.83894	41.33472	41.51595	41.52129	41.12368	41.62886	41.69888	41.73558	41.79413	41.79625	41.81218	42.57761	43.18782	43.19021	43.28577
38.73772	38.73986	38.97674	39.59286	40.25402	41.23089	41.23265	41.04023	41.04232	40.73891	40.68874	40.68652	40.42071	40.50673	41.04427	41.04636	40.58770	40.36379	40.50350	40.50574	40.43529	40.67186	40.77870	40.87088	41.14889	41.22237	41.13442	43.06008	42.36780	41.76449	40.91438	40.89605	40.82238	40.81324	40.79168	40.77817	41.00300	41.02355	40.92932	41.12270	41.49039	41.69791	41.73462	41.73674	41.77327	42.53847	42.52454	42.52672	43.03241	42.98362
38.76328	38.77723	38.99854	39.37282	40.18241	41.18234	41.22489	40.25034	40.71785	40.94503	40.89542	40.78452	40.67064	41.07954	40.92224	40.98930	39.54032	39.65926	40.50233	40.50459	40.74114	40.74161	40.79797	40.80005	40.97805	41.13156	42.67115	42.67353	42.65059	41.87352	41.42599	41.17671	41.17881	41.05881	40.87232	39.66695	39.68796	39.77776	40.02119	41.08904	41.50231	41.52127	41.71646	41.62616	41.98472	42.39455	42.48166	42.35383	42.47978	42.91558
38.88255	38.78851	38.79016	39.17279	39.79827	40.16922	39.81113	39.81335	39.90744	40.73631	40.75917	40.72959	40.63237	40.63464	40.63638	39.46179	38.99419	39.20597	39.78062	40.50343	40.73999	40.79490	40.75656	40.91360	40.96477	41.74978	42.65656	42.67238	42.64946	41.87242	41.82510	41.81887	41.84036	41.30597	39.86220	39.86423	39.86645	40.03848	40.86209	41.34290	41.54809	41.71316	42.28570	42.28788	42.15677	42.07176	40.74043	40.59145	42.30690	42.72784
38.88127	38.88344	39.13839	39.76364	39.79700	39.80816	39.22417	39.22636	39.30198	39.92328	40.73698	40.73909	39.74276	39.69130	39.45861	38.99088	39.01131	39.09599	39.20651	40.35568	40.62601	41.54096	41.58536	40.90139	40.96365	41.00731	42.06482	42.64611	41.86915	41.95297	42.13930	42.38869	41.88388	41.64285	41.04585	40.49832	40.55217	40.89339	41.39010	42.04216	41.99382	42.42743	42.42982	42.43202	42.39229	41.18976	40.73954	40.69595	41.02118	42.37770
39.20879	39.17074	40.09071	40.28497	40.28725	39.79777	39.80861	39.28370	39.30076	39.35538	39.97655	40.20877	39.85214	39.67370	39.54565	39.16679	39.13688	39.09487	39.20324	40.68665	41.27803	41.53978	40.76334	40.77183	40.85182	41.00620	41.60714	41.80636	41.82196	41.87344	41.95387	42.14040	41.88282	41.70894	41.11252	41.11464	41.17929	42.23723	42.82623	42.82866	42.74243	42.47749	42.47990	42.48211	42.43326	42.30898	41.08295	41.01798	41.02029	41.98079
40.16931	40.13134	41.54902	40.78975	40.28111	40.28321	40.18727	39.80960	39.50135	39.83533	40.20546	40.53125	40.62890	40.08296	40.03637	39.99120	39.13993	39.20258	40.75941	41.41483	41.34074	41.26270	40.88164	40.79594	40.85070	40.97447	41.50108	41.78430	41.78648	41.78867	41.21244	41.74969	41.77818	41.82747	41.59338	41.59555	42.23438	42.72237	42.82520	43.43079	43.38848	42.69868	42.70110	42.66068	43.23681	43.19321	42.20437	41.00786	41.01941	41.07817
41.63155	41.58929	41.54765	40.87560	40.58515	40.24419	40.19028	39.81600	39.83203	40.23664	42.19833	41.38712	41.28048	41.28283	41.56371	41.44402	41.42759	41.37954	41.38134	41.34666	41.32702	41.32919	41.40690	40.90788	40.92076	41.02716	41.36045	41.47172	41.70427	41.09283	40.79599	41.08786	41.77712	41.82641	41.86514	41.88183	42.21529	42.70940	43.03437	43.04437	43.04664	42.74834	42.72982	42.80033	42.80023	42.28088	42.18247	41.02309	41.04186	41.20469
41.80578	41.78028	41.54628	41.10098	40.62140	40.15380	38.88454	39.44892	39.86514	41.88377	41.88741	41.89714	41.40762	42.00005	41.93586	41.46790	41.42638	41.37834	41.34310	40.50315	40.50528	41.32803	41.33056	41.15379	40.98664	40.98899	41.31745	41.42871	41.43090	40.78598	40.79677	40.87251	41.19371	41.83664	41.85872	41.86092	42.67157	42.79799	42.97209	42.97457	42.89635	42.70488	42.62620	42.62846	42.23489	42.23693	41.35130	40.27307	40.26934	40.64045
41.87578	41.79875	41.60823	40.85493	40.43535	39.24961	39.19980	39.54590	41.13345	41.88247	41.88451	41.88512	41.93034	41.93276	41.93460	41.57560	41.45028	41.34008	40.49966	39.50988	39.51196	40.16715	40.45016	40.54789	41.00055	41.00291	41.42522	41.42761	41.47385	40.79373	40.28704	40.37403	40.95010	41.19466	41.77924	42.26708	42.57543	42.59826	42.75140	42.86887	42.85289	42.70388	41.66255	41.51062	41.52539	41.52742	41.30739	40.38393	40.35839	40.41702
41.80034	41.61020	40.85160	39.61637	39.69356	39.69562	39.62255	41.15842	41.73869	41.69312	41.61869	41.66757	41.84481	41.93129	41.60290	41.60509	41.57667	41.37579	39.88847	39.56404	39.66060	39.74620	39.79927	40.30451	40.95338	41.43710	41.43927	41.47528	40.82861	40.43049	40.28600	40.28810	40.79108	41.49288	41.88890	41.89111	41.95401	41.88079	42.39654	42.56835	42.57059	41.80984	41.11200	41.54778	41.53191	41.52657	41.30653	40.56232	40.28789	40.26484
41.26799	40.82789	39.58459	39.66122	39.66327	40.09032	41.15771	41.42820	41.52441	41.41924	41.42141	41.50517	41.46964	41.09964	41.42547	41.85071	41.72244	41.56556	40.11520	40.01956	39.88767	39.79839	40.39919	40.85467	41.43617	41.43834	41.47434	41.02835	40.79593	40.45072	40.23500	40.23709	41.04776	41.24596	41.49618	41.55905	41.55285	41.55501	42.41216	42.59042	42.95855	41.34835	41.18123	41.58319	42.63255	41.52756	40.65337	40.27809	39.78954	39.67417
40.93600	40.82938	40.24087	40.24886	40.25093	41.04489	41.18071	41.05736	41.31223	41.31437	41.24712	40.43155	40.59252	40.50305	41.17223	41.84403	42.23962	41.89340	41.12650	40.72254	40.72464	40.93007	40.92896	42.03677	41.95102	41.50455	41.41037	41.31855	40.79710	40.25497	40.23611	40.74092	40.75056	40.97978	41.09525	41.21556	41.49847	41.72694	42.81563	42.92685	42.92908	42.74372	42.74594	42.75810	42.75657	42.63582	41.53071	40.65641	40.28108	39.79246
40.94170	40.94380	40.79219	40.63955	40.73374	40.92510	40.82579	40.80159	41.06095	41.06306	40.43083	40.58213	40.46096	40.50813	41.17357	42.30164	42.24638	41.95434	41.58412	41.58626	41.51538	42.41648	42.41868	42.42731	42.12132	41.60836	41.61050	41.45348	40.60944	40.51508	40.63028	40.78555	40.84631	41.09423	41.19465	41.21664	41.72587	42.98539	42.90253	42.76991	42.77212	42.83571	42.75695	42.75917	42.75763	42.73243	42.60521	41.49566	40.92324	40.93298
40.94321	40.94530	41.70703	41.04257	40.73520	40.56020	40.74357	40.74566	40.13267	39.89871	39.54070	40.28391	40.50738	40.64211	41.49721	42.30303	42.24239	41.85522	41.69011	41.51078	41.93163	42.40762	42.42000	42.50810	42.19886	41.86177	41.86391	41.90097	41.58516	41.16739	41.16950	41.10714	41.21401	41.81381	42.22976	42.23192	42.57358	42.90147	42.58831	42.59052	42.75443	42.66073	42.21320	42.19462	42.18981	42.65831	42.60624	41.49663	40.92416	40.90110
41.02520	41.00959	41.70857	41.67154	40.83152	40.74938	40.74503	40.13201	39.84386	39.87432	39.88279	40.07554	40.55648	40.63808	42.26845	42.24162	42.24377	42.20083	41.76036	41.73906	41.96732	42.40895	42.44495	42.50834	42.44306	42.44524	42.45170	42.60640	42.61017	42.60398	41.57964	41.25492	41.81284	41.87403	41.90971	42.17438	42.06277	42.74898	42.67756	42.67976	41.43496	41.58053	41.66499	41.83226	42.19084	42.14732	41.68001	41.41181	40.89993	40.93480
39.78445	41.01109	41.67523	41.50190	41.46055	40.83453	40.16713	39.79866	39.82848	39.83327	39.97395	39.98242	40.17934	41.85782	42.24086	43.22166	43.22385	43.07425	42.83768	42.61137	42.61354	42.66994	42.41245	42.41461	42.51181	42.88635	42.89282	42.60820	42.60197	42.32343	42.00401	41.81186	41.88435	41.91998	41.91083	41.87373	42.08687	42.92956	42.90541	41.43392	40.36691	40.38721	40.98407	41.35096	41.24990	41.43651	41.36822	41.37032	40.84442	40.91743
39.76819	40.73776	41.67677	41.59357	41.50553	40.72453	40.01372	39.80648	39.80849	39.90717	39.93708	39.94941	39.95139	41.50229	42.09089	42.25771	42.97580	42.76820	42.77038	42.61275	42.61491	42.60847	42.61064	42.39874	42.42236	42.51902	42.52975	42.31618	42.31831	42.00308	41.90008	41.92904	41.96468	41.98817	41.97204	41.88819	42.08798	42.09012	41.62908	41.60487	40.38617	40.38821	40.38056	40.38259	40.38463	40.70540	41.39111	40.83952	40.78370	40.82606
40.56447	40.59869	41.63110	41.59510	40.83986	40.72599	40.72803	39.95015	39.92049	39.82374	39.82573	39.45937	39.50748	40.97889	41.78143	42.09444	42.28217	42.43924	42.46608	41.98477	42.51965	42.53251	42.57332	42.35442	41.71936	41.13549	41.33281	41.45852	41.54865	41.61841	41.64735	41.93020	41.98938	42.70779	42.64872	42.65084	42.07030	41.63507	41.63713	41.63226	41.14610	40.37952	40.38154	39.97677	39.97877	40.41876	40.52984	40.62053	40.56803	40.54211
40.56598	40.56800	40.60218	40.50573	40.79787	40.72745	40.74053	40.71324	39.95353	39.84012	39.45281	39.46069	39.50878	39.69915	41.44477	41.53477	41.83134	41.83343	41.32881	41.27770	41.91789	42.52313	42.49175	41.55372	41.33376	41.20740	41.32706	41.50268	41.54285	41.55675	41.60500	41.98844	42.96403	42.96508	42.70736	42.17831	41.68563	41.63616	41.63821	41.64030	41.63538	40.89941	40.19271	40.12172	40.06836	40.07034	40.51038	40.56691	40.57700	40.57901
40.56748	40.56949	40.14049	40.16127	40.67798	40.80135	40.80337	40.83112	40.42972	40.00891	39.62158	39.62355	39.59005	39.78043	41.04688	41.43640	41.76508	41.78165	41.27699	41.27633	41.91815	42.37479	42.37690	41.50345	41.32856	41.34619	41.55872	41.67569	41.52685	41.55792	41.91632	42.34589	42.41616	42.41717	42.29354	41.82719	41.65611	41.65551	41.65755	41.65964	41.85239	41.35123	41.06092	40.19565	40.17077	40.53348	40.79717	40.82174	40.87830	40.72876
40.56898	39.66719	40.00386	40.14394	40.57063	40.65579	40.65778	40.46721	40.44669	40.43307	40.58578	40.58779	40.03516	40.56472	41.01603	41.72576	41.72781	41.64453	41.06413	41.06613	41.35286	41.83994	41.84202	41.84409	41.84614	41.34743	41.54491	41.52063	41.52625	41.55910	41.63669	42.34707	42.35336	42.29258	42.23292	41.79770	41.77612	41.65660	41.65863	41.72141	41.85344	41.54935	41.55138	41.60877	41.51015	40.79609	40.79809	40.80008	40.90445	41.99363
39.78460	39.78654	39.99136	40.14538	40.22279	40.45269	40.53783	40.51724	40.43252	40.57873	40.58072	40.79330	40.74750	40.74952	41.09538	41.19166	41.27743	41.10636	40.63404	40.63599	41.09738	41.35619	41.56770	41.79008	41.79213	41.50590	41.41996	41.54818	41.46193	41.52950	41.56660	41.63988	42.36958	42.35659	42.20346	42.17811	42.18959	41.71591	41.65971	41.72247	41.85448	41.85654	41.76711	41.76916	41.77120	41.47660	40.78397	40.90335	42.02207	43.25756
39.95345	39.97212	40.08102	40.12859	40.20169	40.41710	40.41907	40.36090	40.21391	40.21583	40.33256	40.60457	40.74889	40.75090	40.79418	40.97732	41.00936	41.01136	40.67828	40.37862	39.64082	40.02816	41.30379	41.30581	41.34512	41.34715	41.27192	41.28072	41.46312	41.49714	41.56777	41.58481	42.37075	43.11646	43.09121	42.80834	42.27792	41.71701	40.98494	41.11963	41.77503	41.97079	41.86267	41.77016	42.66273	42.64976	41.73242	42.02099	42.79070	43.22578
39.89698	39.91565	39.99878	40.25187	40.48477	40.48671	40.34591	40.22407	39.94736	39.94925	40.21916	40.32335	40.04889	39.52468	39.66895	39.86728	40.98065	40.67759	40.45850	40.30541	40.02747	40.02885	40.55872	41.24802	41.23901	41.34840	41.10435	39.59032	39.75919	41.39509	41.46260	41.50652	42.74395	42.97589	42.97801	43.01498	42.31989	40.98403	41.11864	41.30437	41.80346	41.92293	41.94973	42.66170	42.77228	42.52290	42.44715	42.55022	42.59528	42.57962
39.76863	39.77053	39.94820	40.25333	40.44975	40.47099	40.47293	40.02686	40.04265	40.06922	40.07114	39.95164	39.95352	40.03918	40.02337	39.99739	40.22548	40.30282	40.30478	40.27286	40.55608	40.52420	40.69421	40.96369	41.09801	41.29061	39.56324	39.18489	39.42984	39.94258	41.11150	41.29927	41.34319	42.69939	43.01412	42.33778	40.98309	41.11775	41.11968	41.59142	42.06651	43.05194	43.52482	43.19976	42.91489	42.92501	42.41272	42.38091	41.78220	42.14931
39.52317	39.52505	39.66084	39.75020	39.77142	40.48853	40.32565	40.25630	39.75319	39.75504	40.01097	40.21487	40.13839	40.68386	40.91613	40.86925	40.38177	40.30410	40.27224	40.58332	40.52354	40.46963	40.56424	41.13999	41.19349	39.72597	39.23862	39.24049	39.45135	39.94370	40.10886	40.71767	40.79265	41.66043	42.58076	42.52798	42.47131	42.45028	42.45227	42.85019	42.85220	43.26869	43.18158	43.02403	42.99495	42.78302	41.69595	40.10687	41.46653	41.93024
39.52462	39.52649	39.70644	39.84230	39.97671	40.49256	40.56369	40.56556	40.30310	40.00344	40.16867	41.28044	41.86950	42.04199	42.03589	41.98906	41.14552	40.75337	40.75534	40.58461	40.52481	40.47089	40.63206	40.66299	40.45606	39.88766	39.96899	39.97089	40.11526	40.11719	40.29093	40.79594	40.91084	41.53751	42.52715	42.87300	42.58073	42.44530	42.50582	42.64558	42.64756	43.18064	43.18268	43.12190	42.93517	41.45158	40.31496	40.21219	40.30167	41.46191
39.74065	39.74252	39.74434	39.92870	39.99906	41.55429	41.62226	41.15099	41.11272	41.88937	41.89137	41.89338	42.12935	42.06698	42.06892	42.15620	42.12490	41.11501	40.75665	40.33950	40.57064	40.57253	40.59002	40.45538	39.88695	40.05472	40.05659	40.84657	41.50406	41.50605	40.84616	40.83035	40.94549	42.45699	42.57788	42.57986	42.85122	42.85329	42.50696	41.79097	42.64867	42.73880	42.68171	42.42781	41.51093	40.97740	40.60962	40.39298	40.39488	41.46283
38.79186	38.88577	39.74578	39.85233	40.02328	40.46898	41.23536	41.23725	41.23922	41.64317	41.78335	41.78535	41.78727	42.04480	42.15026	42.51674	42.49350	41.07931	40.33893	40.31662	40.59929	40.60117	40.66007	39.87688	39.79688	40.05589	40.84583	41.47920	41.50526	41.58187	41.58382	41.55783	42.45622	42.51412	42.47052	42.49510	42.90396	42.90871	41.71453	41.78313	42.41852	42.71840	42.42250	42.34177	42.34377	41.58263	41.13393	40.82573	41.15920	41.24131
38.80275	39.32787	39.66459	39.85376	39.97092	40.01635	40.46211	41.18023	41.18218	41.24254	41.24447	41.00766	41.56248	41.76680	42.15169	42.51818	41.13738	40.57611	40.30565	40.59866	41.09509	40.68456	40.28143	40.01638	39.93439	40.32808	41.41297	41.41491	41.48228	41.50842	41.55707	41.88931	42.53110	42.47396	42.47170	42.46450	42.46650	41.94863	41.78222	42.14080	42.64616	42.42160	42.39240	42.34282	42.34481	42.37256	41.73921	41.41797	41.24782	42.32979
39.90105	39.90290	39.95190	39.96405	39.85703	39.92373	40.34121	40.76054	41.18364	41.20320	40.96635	40.93072	41.49393	41.98447	41.98800	41.16207	40.78085	40.76718	40.57933	40.59994	40.68396	40.76687	40.27835	40.20477	40.20660	41.06368	41.29876	41.39463	41.40616	41.44678	41.44870	42.21695	42.80071	42.53423	42.47289	41.81208	42.01381	42.01580	42.13989	42.76280	42.76473	42.64925	42.39132	42.34388	42.34585	42.42677	42.25620	42.26674	43.15436	43.69917
40.20438	39.95156	39.98874	39.85661	39.83484	39.81626	39.92698	40.41043	40.42789	40.42969	40.94263	40.93641	41.49535	41.98751	41.33833	41.17846	40.81331	40.78407	40.80477	40.63558	40.63746	40.68225	40.79311	40.79499	40.92075	40.92265	40.92451	41.05272	41.26770	41.20984	41.44987	41.90887	42.22010	42.22145	41.98855	41.23539	41.25985	42.01691	42.89195	42.79722	42.76852	42.76782	42.70803	42.71001	42.34689	42.36172	42.38732	42.91993	43.84538	43.93528
40.10266	39.98843	39.85619	39.85804	39.83626	39.84643	39.84824	39.98219	39.98405	39.95737	40.43293	40.97108	41.22862	41.23055	41.22819	41.23009	41.22730	40.91907	40.88824	40.84224	40.80220	40.91988	40.83158	40.77896	40.78778	40.91743	39.95297	39.76449	40.11992	41.17746	41.24135	41.60390	42.02523	42.02602	41.23466	41.23648	41.26093	42.94274	42.96345	42.83540	42.78252	42.76892	42.70911	42.71109	42.39019	42.41575	42.49184	42.83698	43.69921	43.81147
40.10951	39.85588	39.85763	39.83747	40.96014	40.96198	39.95017	39.98357	39.98542	39.97108	40.43431	40.78416	40.87394	40.93863	40.96558	41.25614	41.22865	41.23054	40.92230	40.88546	40.82291	40.73456	40.73643	40.08007	39.51838	39.58951	39.72189	39.90998	40.09205	40.26549	41.21405	41.60506	41.91315	41.78077	41.23738	41.34552	42.61938	42.78248	42.78436	42.71064	42.78362	42.80656	42.80849	42.41990	42.42614	42.49090	42.49284	43.27427	43.65835	43.80069
40.11099	39.85734	39.85906	40.95977	40.95036	40.95218	40.22515	40.23817	40.05031	40.03755	40.43784	40.64728	40.78733	40.79512	40.85378	40.96879	41.21391	41.23188	41.42988	41.36728	40.82420	40.82602	40.16965	39.58067	39.58887	39.68353	39.72572	40.03453	40.19711	40.67799	41.21521	41.30779	41.67577	41.73212	41.34481	41.47603	42.62328	42.61076	42.55891	42.71175	43.32364	43.29446	42.80957	42.46736	42.42287	42.42907	43.27338	43.66653	43.66853	43.62540
41.36638	40.73275	40.66048	40.66235	40.64058	40.32111	40.22657	40.22831	40.19534	40.19438	40.43503	40.33858	40.34032	40.21227	40.11472	40.69491	41.04460	41.72969	41.81535	41.42336	41.20304	40.26783	39.69833	39.69028	39.69203	39.72511	39.93939	40.12458	40.60855	40.64048	40.69439	40.74021	41.31079	41.73326	41.82647	42.32384	42.60991	42.59201	42.55143	42.72736	42.66315	43.03650	42.72364	42.56708	42.42629	43.03264	43.65383	43.66758	43.66957	42.40835
41.50195	41.36602	40.77301	40.69378	40.69559	40.59491	40.22799	40.19484	40.15375	40.15547	40.35002	40.33995	40.34168	40.24426	40.11605	40.69626	41.04596	41.45905	41.42773	41.33828	40.04882	40.02122	40.02300	39.89722	39.89037	40.33683	40.33859	40.35220	40.60971	40.65129	40.69552	41.22095	41.64509	41.71453	42.10131	42.21221	42.47734	42.86962	42.87146	42.73922	42.73031	42.72284	42.82126	42.80640	42.87648	43.03369	43.03777	42.49312	42.14655	42.15906
41.57933	41.36756	40.76193	40.69525	40.69705	41.11520	41.10093	40.23111	40.19806	40.15685	40.15863	40.29958	40.24377	40.24560	40.42754	40.42934	40.49443	40.04632	39.93637	40.07975	40.10818	40.13927	40.14104	40.09129	40.44090	40.73206	40.73383	40.60914	40.61087	41.01959	41.12420	41.60036	41.63927	41.64802	42.03964	42.39389	42.77752	43.03030	43.01527	42.99592	42.95156	43.00522	42.82234	42.86722	42.86914	42.87102	42.47830	42.48016	42.39878	41.93560
41.58090	41.26019	40.76341	40.69672	40.69851	41.14832	41.25673	41.10413	40.23434	40.15823	40.10635	40.04646	40.14693	40.32899	40.41118	40.43068	40.04583	38.76696	39.90810	39.93930	40.75512	40.86590	40.86449	40.81798	41.45720	42.07974	42.08157	41.58829	41.01891	41.10046	41.17779	41.20266	41.21307	41.48969	41.73097	42.69300	42.73625	42.87190	43.00313	43.00508	43.14995	43.02887	42.96522	42.86830	42.87020	42.47743	42.47932	42.39790	42.26280	42.05840
41.66882	41.34808	41.34980	40.76942	41.20275	41.23360	41.18767	41.14325	41.06088	41.14178	40.57382	40.52116	40.44177	40.44360	40.41253	39.99764	38.76647	38.76815	39.55193	39.82675	40.54492	40.65569	40.82117	41.46042	42.07917	42.08102	42.07424	41.85377	41.54025	41.17715	41.17896	40.80313	41.14924	41.68409	41.76150	41.96837	42.09533	42.28518	42.61431	42.99815	43.52757	44.98770	44.84885	43.12965	42.87127	42.47846	42.38053	42.33294	42.06558	41.91273
42.14717	42.03170	41.94965	41.77228	41.24514	41.23509	41.14301	41.09106	41.06232	41.00984	40.60014	40.60196	40.64872	40.60915	40.05589	40.02738	39.71464	39.50309	39.50486	39.53385	40.05555	40.05725	40.65872	41.44720	42.06971	41.85524	41.81247	41.59197	41.76763	41.30383	40.76442	40.59166	40.98717	41.68525	41.87344	40.89099	40.96419	41.38573	42.41995	42.94776	43.21400	43.25403	43.25588	43.08079	42.42826	42.37969	42.33213	42.16259	42.06658	41.91372
42.76043	42.15059	41.99987	41.81146	41.72145	41.46698	41.13054	41.09253	40.80516	40.43810	40.24284	40.70154	40.65063	40.65244	40.61218	40.62897	40.18130	39.74767	39.50608	39.53507	39.53677	39.74938	39.99526	41.12105	41.35135	41.78620	41.72623	41.50571	41.04174	40.50236	40.46940	40.60890	40.99667	41.08641	40.75671	40.31236	40.82834	41.23646	42.88353	42.97360	42.98880	42.96549	42.97376	42.20103	41.61843	41.57132	41.68732	41.92297	41.91566	41.25815
44.46312	43.02626	42.04338	41.95943	42.14563	41.64990	41.33241	40.79084	40.46290	40.43950	40.44123	40.65035	40.67569	41.07870	41.15442	40.85672	40.18261	39.57641	39.48590	39.44403	39.53798	39.72214	40.02584	40.54133	40.47272	40.05624	39.91528	40.07428	39.87239	39.60648	39.99521	40.55600	40.67944	40.68110	40.44305	40.27262	40.34254	40.96471	41.74504	42.95586	43.02060	42.99077	42.74488	41.96686	41.57056	40.91243	40.78421	40.78592	40.72469	40.86987
43.25483	42.91901	42.29273	41.91324	41.72730	41.50605	41.44077	40.61882	40.43497	40.44089	40.39916	40.56643	40.66742	41.08010	41.12576	40.79937	38.85464	38.92766	39.35712	39.48871	39.93343	40.02534	40.42222	40.40033	40.40202	40.21793	40.07374	39.87193	39.02264	39.84540	39.81439	40.60652	40.62181	40.58987	40.38538	40.34187	40.45957	41.00703	41.76009	42.97096	43.03567	43.03753	42.74703	41.95609	41.41743	40.91340	40.91515	40.85978	39.24791	39.37811
42.21304	42.21484	41.62941	41.44893	41.45070	41.50338	40.46146	39.83090	39.19613	39.19769	40.44400	40.58339	40.69402	40.71257	40.75498	38.75017	38.39876	38.85910	39.28858	40.48320	40.48492	40.86666	40.81688	40.69785	40.69524	40.42427	40.14309	39.16479	39.38322	39.84651	40.44964	40.65274	40.67096	40.67258	40.45465	40.45890	40.46062	41.00810	42.14388	42.14573	42.27757	43.11489	42.86519	41.95712	41.65165	41.14114	40.91611	39.92416	39.78890	40.07314
41.23826	41.09251	40.56551	40.09367	39.29900	39.71672	39.77203	39.80560	39.39649	39.25533	40.50226	40.82899	40.80861	40.21495	38.97950	38.60071	38.60228	38.86031	39.54564	40.47910	40.90866	40.86793	40.86590	40.80053	40.72170	40.72342	40.49853	40.45943	40.45351	40.48128	40.50952	40.68325	41.50758	41.52426	40.64017	40.45996	40.46167	41.22326	41.38676	41.89491	42.14849	42.90586	42.96241	42.73921	42.30025	41.65438	40.95897	40.00993	40.15072	40.27061
41.04561	40.65338	40.39992	39.86098	39.71651	39.77176	39.86140	39.84980	39.70478	40.54379	41.64542	40.87438	40.31203	40.33004	39.97147	39.09129	39.08160	39.54625	39.54688	40.17342	40.86754	40.86921	40.87091	41.72088	41.66354	41.19957	40.91738	40.71613	40.71987	41.87809	41.50530	41.50699	41.50874	41.51037	40.53657	40.57173	40.57343	41.18943	41.22596	41.44254	41.93523	42.90696	42.96350	42.91698	42.83448	42.37660	41.07219	40.82278	40.26980	40.27148
41.14907	40.69902	40.47007	39.93108	39.95687	39.74582	39.85207	40.04404	40.54469	41.66610	41.66784	41.51029	40.86641	40.88125	40.88284	40.87112	40.94377	40.93420	40.17419	40.28404	40.78498	40.96707	41.65683	41.57484	41.28671	41.09962	40.60611	40.61800	41.77785	41.77966	41.53442	41.39758	41.39931	40.71003	40.41793	40.38997	40.48850	40.87887	40.96798	41.22879	41.59218	42.49674	42.96459	42.96639	42.96819	42.05013	41.24125	40.86487	40.17347	40.27235
41.91230	41.77152	40.75842	40.13385	39.98459	40.06718	40.02190	40.04543	41.25889	41.66756	41.66928	41.56054	41.01248	40.93874	40.93871	42.02170	41.04187	41.04357	41.03889	40.78457	40.96670	41.65640	41.65812	41.64725	41.30998	41.10085	41.06892	40.97776	41.00872	41.47216	41.33537	40.69150	40.46334	40.46490	40.68336	40.68492	40.69627	40.74741	40.83113	40.87207	41.43214	42.43821	42.56672	42.56849	42.13765	41.91673	41.62024	40.89032	40.75309	40.75477
42.44468	41.91563	41.21117	40.96288	40.21262	40.24050	40.11477	41.17893	41.67548	41.81126	41.85375	41.59523	41.27389	41.27564	42.78475	42.02311	41.34045	41.06528	41.34391	41.46008	41.69254	41.70386	41.70557	41.64985	41.58818	41.56789	40.97729	40.97897	40.96605	40.68238	40.69102	40.48696	40.48862	40.51755	40.68446	40.68602	40.02977	40.03898	40.11222	40.37198	40.86232	41.53638	42.13521	42.13694	41.91607	41.75392	41.65413	41.57899	41.76974	41.50574
41.97263	41.90702	41.19660	41.19835	40.99878	40.99816	41.16864	41.45714	41.81643	41.95221	41.99415	41.99593	41.89184	43.08658	42.78621	42.04490	41.35253	41.36656	41.48558	41.69591	41.74001	42.29679	42.17396	41.64417	41.58945	41.56915	41.00802	40.91722	40.69632	40.69804	40.54554	40.67167	40.67333	40.78262	40.68556	40.69677	40.52539	40.07814	40.07965	39.80608	39.90584	40.33317	40.37986	41.29756	41.73608	41.65342	41.49562	41.51820	41.53440	41.27142
41.91416	41.91640	41.89409	41.19987	41.00940	41.12124	41.40255	41.54357	41.63148	41.99391	42.10046	42.08668	43.12327	43.10309	42.80806	41.49543	41.59417	41.59586	41.71767	41.73080	41.67747	41.67911	41.64376	41.33491	41.33438	41.30405	41.01606	41.01772	40.88750	40.68353	40.37453	40.40348	40.71578	41.35929	40.84879	40.85032	40.71994	40.44451	39.92529	39.79258	39.80856	39.90842	40.28794	41.60008	41.75469	41.44874	41.45042	40.71233	41.25618	41.25785
41.91576	41.88391	41.63089	41.20139	41.09485	41.11307	41.12438	41.18330	41.54677	42.06000	41.98981	43.12316	43.12477	42.98389	41.69760	41.61537	41.59552	42.31465	42.67465	41.67175	41.64070	41.64231	41.32593	41.31919	41.32080	41.17937	41.18097	41.10963	40.93206	40.89700	40.74751	40.74908	41.47967	41.88848	41.66470	41.35529	40.74622	40.44556	40.13208	39.83639	39.90780	39.91959	40.27817	41.80880	42.25577	41.75733	41.48471	40.96115	40.99663	41.09492
41.76643	41.62554	41.58212	41.20290	41.08294	41.09793	41.09957	41.00993	41.18647	41.96706	42.24978	42.26227	41.69999	41.53811	41.69899	41.67919	43.30199	43.20715	43.19473	42.56280	41.93912	41.55884	41.24154	41.21381	41.21540	41.27715	41.24606	40.94497	40.89405	40.93493	41.17268	41.17846	41.88809	42.16257	41.89138	41.63356	40.89810	40.76402	40.69012	40.24752	39.91898	39.92056	40.26234	42.25511	42.34083	42.29091	41.75161	41.01795	40.83376	41.13258
40.27602	40.27761	40.38741	41.07262	41.15564	41.08601	40.98361	39.76877	40.98680	41.55037	41.64429	41.64088	41.52922	41.53952	41.83052	42.16785	42.47576	43.16943	43.09557	41.91319	41.87017	41.21167	40.39981	41.15979	41.21665	41.21666	40.72586	40.77363	40.85068	41.15601	41.18179	41.20966	41.81948	41.89079	41.77174	40.92276	40.76340	40.71188	40.75416	40.77356	40.26019	40.28862	40.29016	42.25616	42.29032	42.31159	42.27967	40.73318	40.36183	40.83630
40.27753	40.16169	40.18380	40.39055	41.09672	41.12187	39.76872	39.77015	40.81657	41.24592	41.41920	39.81738	40.24877	41.57204	41.83193	42.09373	42.33412	42.38603	41.91303	41.86986	41.17063	40.16908	40.22056	40.42302	40.88292	39.91063	39.85149	40.62132	40.81052	41.03053	41.05200	41.05355	40.99129	41.32872	41.23655	40.80696	40.67208	40.71294	40.75521	40.78211	40.81311	40.28961	40.29113	41.32763	42.27741	42.20921	41.09742	40.04009	40.11523	40.33532
40.26136	39.33613	40.21423	40.44618	41.15239	41.12336	39.99243	39.91232	40.81586	40.81947	39.78866	39.90883	40.25010	41.57343	41.83333	41.98676	41.98298	41.83385	41.56299	41.12311	40.12750	40.17032	40.24218	40.25716	39.91025	39.85115	39.85265	40.80756	40.81171	40.81337	41.03331	40.91730	40.91891	40.99390	40.80659	40.62325	40.28043	39.72135	39.76195	40.32525	40.35568	40.26483	40.26633	41.33938	41.50537	41.10098	41.06898	40.04100	40.03128	40.04493
39.33604	39.33755	39.95128	40.96391	41.09972	41.09374	41.06316	40.81565	40.81945	39.78847	39.66504	39.87905	40.78677	41.59195	41.57530	41.45459	41.42234	41.31987	40.70877	40.29338	40.12875	40.24185	40.29707	40.29863	39.91143	39.91297	39.89191	40.79616	40.81020	41.03020	40.93519	40.91846	40.76941	40.38608	40.38772	40.41491	40.23586	39.67405	39.76295	39.77261	39.97834	39.99760	40.22596	41.34040	41.24750	41.10197	41.10357	40.26596	39.96022	39.95855
39.13609	39.28857	39.90661	40.94611	41.20278	41.20430	41.09682	40.86752	40.68475	40.15374	39.83640	40.15689	40.73986	41.41562	41.27813	40.36694	40.32497	40.55316	40.21062	40.09221	40.13667	40.24309	40.66443	40.67941	39.91261	39.91414	39.89307	40.15730	40.99431	42.04758	40.93636	40.78669	40.32780	40.31687	40.31849	40.37867	40.41754	39.77880	39.72316	39.76555	39.92658	40.03740	40.37919	41.21792	41.12663	41.06157	40.79686	39.96196	39.72378	39.73820
39.28852	39.29001	39.90807	40.14562	40.97493	41.12337	40.85349	40.85490	40.80826	40.80967	40.43358	40.72587	40.69777	40.56046	40.36673	40.36827	40.18087	39.87032	39.91859	39.98972	40.05421	40.60189	41.24577	41.29295	40.60637	39.90673	40.01180	40.15847	40.89408	40.89572	40.78635	40.33006	39.98032	40.31797	40.33219	40.35827	40.36117	39.71379	39.78119	39.86177	40.01860	40.03837	40.00011	41.18082	41.11743	40.93253	40.00868	39.73606	39.49353	39.50793
39.42188	39.42336	39.42470	40.08058	40.12070	40.19616	40.87317	40.85633	41.31412	40.93277	40.82635	40.77433	40.65879	40.66040	40.66126	40.46133	40.18218	39.87160	39.48280	39.53083	39.97961	40.56881	40.99515	40.58466	39.90640	40.02547	40.20588	40.15963	40.11325	39.24550	39.44438	39.99600	39.98142	39.97742	40.32766	40.34675	39.56406	39.56563	39.71618	39.78378	39.82165	39.82315	40.00108	41.18184	41.03135	40.16595	39.91111	39.39140	39.23180	39.52331
38.89768	38.89913	39.46795	40.12063	40.19614	40.57939	40.87462	41.14190	41.14352	40.82621	40.68560	40.65878	40.66016	40.66123	40.66261	40.29957	39.86897	39.31510	39.31665	39.14531	39.29152	39.98229	40.01813	39.93727	39.90758	40.02665	40.20866	40.17958	39.25901	39.24660	39.44547	39.99712	39.97715	39.97851	39.84076	39.56361	39.56509	39.56665	39.56799	39.60316	39.67268	39.78762	39.96554	41.02959	40.41836	40.17228	39.39625	39.39229	39.28584	39.72868
39.01867	39.02011	40.07016	40.12207	41.94873	41.55580	41.03846	41.01999	40.40289	40.20418	40.49526	40.52582	40.52718	40.39866	40.26184	39.86885	39.81150	39.32602	39.01270	38.85453	38.97025	39.41324	39.95737	40.01251	40.13152	40.70854	40.25223	40.13154	39.31646	39.30995	39.48438	40.67031	39.99972	39.84563	39.65188	39.65321	39.58276	39.56767	39.56900	39.48914	39.65434	39.78860	39.79001	39.96800	40.46121	40.50130	40.25418	39.57929	39.79788	39.72956
39.34731	39.88082	40.07161	40.82842	41.88699	41.87344	41.43228	40.72228	40.20425	40.20558	40.20707	40.20864	40.18423	40.08334	40.08199	39.82320	39.87879	39.77017	39.31973	39.01453	39.00578	39.00714	39.84001	40.68560	41.37995	40.97832	40.71387	40.17929	39.79639	39.78989	40.69202	40.69345	40.28762	39.94547	39.75169	39.75301	39.75447	39.75602	39.61581	39.54918	39.67464	39.67611	39.76769	39.95296	40.62270	40.60266	40.69663	40.31118	40.22945	40.15953
39.88501	39.86448	40.68986	40.71659	41.63288	41.56086	41.49105	40.81223	40.72532	40.20698	40.20845	40.13224	40.08313	40.08469	39.60744	39.66683	39.76998	39.79289	39.89270	39.78412	39.00696	39.83976	40.11837	40.11984	40.91794	40.91945	40.82999	40.29184	40.11255	40.29472	40.74148	40.83682	40.38187	40.05549	40.12950	40.41232	40.40843	39.75704	39.75834	39.78222	39.72555	39.72701	39.80032	40.29361	40.62367	40.71756	41.41944	41.37579	41.24684	41.61229
40.59876	40.58093	40.64568	40.69019	41.04537	41.49103	41.31209	40.85176	40.69113	40.24538	39.81527	39.78390	39.78519	39.69437	38.56633	38.70666	39.76706	39.77699	40.11159	40.59399	40.59547	40.11814	40.11960	40.12106	40.30049	40.73877	40.65197	40.00937	40.29432	40.29587	40.29734	40.24412	40.33950	40.38428	40.33962	40.34093	40.33219	40.77917	41.82687	40.82209	40.20563	40.20710	40.28042	40.47532	40.67508	41.41890	41.42042	41.37675	41.66411	41.61892
40.56488	40.46124	40.51419	40.44447	40.50921	40.60918	40.65463	40.65593	40.37206	40.20499	39.86204	39.86356	39.86484	39.69569	38.69353	38.69492	39.31347	39.52988	40.13607	40.34313	40.82139	40.54395	40.06664	40.06540	40.17150	40.17295	39.52520	39.52663	39.52789	39.72998	39.73141	40.00156	40.32934	40.35176	40.34069	40.34199	40.33325	40.37262	40.82158	40.82314	40.58489	40.28002	40.30179	40.32150	40.51211	40.67744	40.67891	40.69667	41.34808	40.62337
39.79406	40.32975	40.21360	40.21512	39.28934	39.40185	39.66969	39.71293	40.32846	40.32973	40.05915	40.01296	39.86618	39.78938	39.42502	39.22489	39.06666	39.07645	39.74638	40.02062	40.28471	40.38372	40.34487	40.17134	40.05510	39.30238	39.50435	39.50576	39.52794	39.39921	39.30808	39.39206	40.00966	40.01952	39.77311	39.78836	40.33430	40.30442	40.82263	40.82418	40.85555	40.23914	40.30277	40.30421	40.39814	40.46077	40.49443	40.65977	40.64834	40.25948
40.29205	40.25648	40.21508	39.28936	38.85172	38.89753	38.99490	39.75592	39.92443	40.22375	40.11844	40.01431	39.86752	39.84650	39.58202	39.13527	39.11978	39.06930	39.83511	39.83636	39.85870	40.18211	40.28143	40.24560	39.33123	39.28154	39.28285	39.39760	39.53620	39.33816	39.40234	39.44390	39.58396	39.73904	39.72639	39.75076	41.24462	40.82241	40.82369	40.82524	40.85658	40.24013	40.30375	40.30518	40.36367	40.38978	40.39122	40.48384	40.48528	40.48672
41.54843	40.33275	39.49036	38.91053	38.90350	38.90479	38.99625	39.75730	40.03882	40.13663	40.09728	40.04085	41.03378	40.21650	39.95956	39.30587	39.28840	39.27064	39.92114	39.87786	39.87122	39.87255	40.18479	39.30641	39.33241	39.40032	39.31780	39.44367	39.61928	39.68354	39.44365	39.44497	39.44635	39.71058	39.77526	40.66850	40.82195	40.82348	40.47589	40.50747	40.55220	40.00493	40.00626	40.27072	40.38939	40.35906	40.36049	40.39351	40.48620	40.48763
41.66155	40.85265	39.59046	39.68095	39.76115	40.58534	40.58676	40.42847	40.01932	40.02055	40.02194	41.03391	41.03518	41.03671	40.17924	39.96227	39.82920	40.07221	40.30657	40.14206	40.09626	40.09222	39.27028	39.27165	39.33196	39.40148	39.31894	39.55211	39.62576	40.52421	39.80788	39.40578	39.71043	39.84172	40.71771	40.65349	40.65491	40.47569	40.51450	40.62175	40.41121	40.00591	40.00723	40.39807	40.39948	40.39169	40.25855	39.63910	40.44363	40.44075
40.98734	40.98876	39.87340	39.82930	40.79110	40.77152	40.76328	40.57764	40.02071	39.91627	39.91765	40.08407	40.15052	40.15683	40.18477	40.22801	40.22932	40.40292	40.30786	40.22005	40.19570	39.90140	39.27148	39.27283	39.33314	39.31880	38.91158	39.55323	40.40742	41.36922	41.19838	40.04406	40.09374	40.44378	40.67320	40.65458	40.47525	40.47675	40.47797	40.51704	40.36283	40.36423	40.39764	40.39904	40.40045	40.26722	39.63870	39.63999	40.44025	40.47225
40.46416	40.46555	40.94593	41.21939	41.90515	41.11726	41.10903	40.76596	39.99260	39.99380	39.94119	39.94909	39.95512	40.00807	40.21087	40.22932	40.23063	40.43783	40.30862	40.22133	40.05413	40.00082	39.43768	39.49269	39.45664	38.96542	38.96667	39.39661	40.63777	41.00067	41.06272	40.37252	40.02507	40.36599	40.65444	40.59770	40.35503	40.34846	40.41569	40.47729	40.47850	40.38445	40.38575	40.38715	40.20380	39.73496	39.73632	40.43977	40.58156	40.58295
40.07854	40.07991	40.27893	40.84438	41.13836	41.17184	41.17326	41.17447	40.20942	39.98678	39.92095	39.85448	39.86370	39.90860	39.92266	40.12143	40.23193	40.33652	40.27630	40.06582	40.00078	39.85501	39.85637	39.85773	39.53968	39.20704	39.20828	40.04586	40.63896	40.64045	40.19635	39.32622	39.85713	40.30188	41.21548	41.14264	40.49714	40.31786	39.65063	40.38439	40.38559	40.30709	40.14494	40.16312	40.16449	40.10843	40.13663	40.30032	40.36800	40.58387
40.08005	40.18167	39.62643	39.72063	40.08174	41.17334	41.17473	41.64206	41.11791	39.92096	39.85439	39.85583	39.86504	39.56578	39.47873	39.48006	40.12401	40.05081	39.65164	38.96451	38.95509	38.98233	39.85759	39.85894	39.62070	39.42213	39.42337	39.46709	39.79604	39.80714	39.41342	39.26720	39.24115	40.13342	41.04703	40.94521	40.94660	39.46113	39.41979	39.64771	40.09230	40.09365	39.36383	40.14727	40.16545	40.21450	40.21586	40.30124	40.25215	40.37128
39.30854	38.64647	37.86240	37.63480	39.33671	40.08444	41.61018	41.53094	41.05555	39.86398	39.85995	39.86523	39.00702	38.54636	38.95493	38.95623	39.20110	39.60992	39.56736	39.06013	38.83677	38.82726	38.98483	39.62064	39.65729	39.42328	39.42452	39.42584	39.44897	39.46703	39.40110	39.29725	39.24223	39.37787	40.03293	40.82558	40.82697	39.46216	39.11092	39.22181	39.38799	39.38931	39.34088	39.36609	40.16641	40.16767	40.16901	40.16759	40.37082	40.37218
38.59779	38.53636	37.86374	37.69909	37.80114	39.61650	40.90130	40.89174	39.87261	39.86535	39.86515	39.54734	39.54847	38.99520	38.94170	38.95747	39.20234	39.62512	39.62654	39.74746	39.18761	39.15369	39.57940	39.52277	39.48859	39.48990	39.50132	39.43342	39.45010	39.46117	39.40220	39.29833	39.24330	39.27591	39.87849	39.95950	39.55428	39.11080	39.17041	39.17181	39.31221	39.37845	39.36572	39.29403	39.52491	40.09712	40.09846	40.09970	40.37443	40.37309
38.59921	38.61334	37.87043	37.72400	37.79279	39.59592	40.90277	40.50491	39.87632	39.35239	39.34565	39.50416	39.50527	39.50667	38.91122	38.95550	39.20359	39.61797	39.62778	39.69273	40.37476	40.65085	40.61732	40.49912	40.43546	40.34380	40.28896	40.34663	39.45122	39.45262	39.31906	39.11215	39.11344	39.92591	40.03350	39.95475	39.63653	39.62113	39.67537	39.99215	40.08505	40.09711	39.92868	39.31178	39.38017	39.38728	38.78712	39.48232	40.10194	40.32300
38.86517	38.60187	38.20774	38.23803	38.39467	40.90290	40.93427	40.49438	39.39045	39.35409	39.18055	39.37517	39.43311	39.16562	38.85786	38.95674	39.20377	39.59268	39.61508	40.26689	40.65089	41.67626	40.67475	40.47615	40.46138	40.34502	40.29016	40.34781	40.17954	39.71856	39.32016	39.31760	39.32999	39.95330	39.99657	39.63628	39.63758	39.63898	39.99176	40.08173	40.09680	40.15553	40.15675	39.99805	39.38699	39.13162	39.17262	39.48321	40.07976	40.71833
38.86660	38.61882	38.20910	38.21042	39.20665	40.73387	40.78452	40.16333	40.14973	39.57969	39.56167	39.39072	39.37759	38.78458	38.02773	38.95798	39.20501	39.59287	39.59425	40.35596	41.22344	41.18713	40.55834	39.95300	39.90700	39.66127	39.19203	39.46626	39.71830	39.71969	39.48529	39.32244	39.40404	39.33484	39.32360	39.32468	39.46891	39.67490	39.78278	39.38466	40.15523	40.24186	40.28011	40.28141	39.68966	39.18190	39.17350	39.95288	40.72008	41.03692
38.96274	38.38234	38.31152	38.31285	39.71763	40.76340	40.76471	40.76582	40.44100	40.03317	39.58233	39.41565	38.73624	38.44809	38.52099	38.98336	39.22824	39.58321	39.60140	40.61949	41.24567	41.22598	40.65207	40.36516	39.90820	39.95670	39.70601	39.71836	39.71944	39.48513	39.44937	39.40386	39.28133	39.21932	39.19010	39.19116	38.99110	38.66129	39.38428	39.43180	40.07532	40.24286	40.24406	40.25233	40.25362	39.68211	39.95260	40.47152	41.03653	41.03786
39.11428	39.08549	38.96804	39.81368	39.75552	40.76488	40.76618	40.76727	40.47459	40.14940	39.63248	38.95318	38.96544	38.59253	38.65818	39.13425	39.65776	39.64096	40.61969	41.24567	41.38158	41.23206	41.00009	40.57685	40.35526	39.91068	39.76029	39.76155	39.72057	39.67205	39.57788	39.39047	39.21933	38.70318	38.67393	38.67496	38.39496	38.53473	38.85005	39.48645	40.10799	40.24386	40.24504	40.24632	40.24760	40.05182	40.30970	40.85599	40.89095	40.91480
40.68662	40.66377	40.54046	40.17111	40.76517	41.33770	40.88948	40.76872	40.18191	40.18297	40.15206	39.47691	39.20596	39.08495	39.18684	40.28491	40.23352	40.65929	41.21587	40.93161	41.06750	40.99736	40.84314	40.49174	40.31025	39.68842	39.67476	39.77271	39.76376	39.83843	39.81930	39.39157	38.96231	38.49657	38.67496	38.67598	38.53439	38.68005	39.09679	39.85939	40.38418	40.71354	40.57412	40.24730	40.05161	39.87244	40.13033	40.77929	40.83302	40.58336
40.68385	40.66528	40.82597	41.40034	41.41737	41.38907	40.76911	40.18195	39.86818	39.86922	40.18561	40.22613	39.70928	39.79643	40.41945	40.42071	40.29789	41.03221	40.93187	40.91202	40.13579	39.08185	39.11525	39.70496	39.68835	39.32162	39.61285	39.71079	39.87576	40.05119	39.91918	38.96721	38.77507	38.96440	38.67598	38.53417	38.67970	39.08412	39.98459	40.72113	41.97566	41.65070	41.50056	40.64446	40.57328	40.22018	40.02599	40.04594	40.58302	40.61810
40.68536	40.68662	41.53022	41.51519	41.41996	40.81917	40.61090	39.81942	39.20145	39.46719	39.87182	40.18835	40.20707	40.33393	40.33917	40.29537	40.80598	41.09594	41.00401	40.22807	39.14907	38.22536	38.33327	38.39775	38.41977	38.42094	39.40169	39.60679	40.01773	39.81201	39.60916	39.13510	38.77614	38.25131	38.24257	38.46997	38.88190	40.55239	40.82832	41.72565	41.88174	41.63404	42.56117	42.36609	41.08426	40.68599	40.16165	40.16279	40.13810	40.61903
40.68687	40.68812	41.82203	41.72692	41.25206	40.94846	40.54963	40.16539	39.82215	39.86874	40.18515	40.14628	40.14729	40.18296	40.21340	40.83675	41.06953	41.03004	40.98208	39.35432	39.04864	38.39654	38.45350	38.41980	38.42089	38.63593	39.26712	39.91596	39.81182	39.79546	39.72940	39.25531	38.25137	37.60369	38.18179	38.65284	40.19098	40.78057	41.72049	41.83126	41.72451	42.69522	42.66315	42.56358	41.26451	40.82812	40.26569	40.23945	40.63266	40.96080
40.45679	41.32354	41.55767	41.55906	41.39573	40.79178	40.41452	40.10515	39.97200	39.97300	39.97740	39.97873	40.05051	39.09200	39.14714	40.43503	40.99103	40.98205	40.97215	40.13077	39.38786	39.30907	39.35747	38.92138	38.69978	39.16817	39.14221	39.14341	39.14438	39.04053	39.04173	38.32581	38.33556	38.15207	38.32281	39.70116	40.29093	41.62084	41.79197	41.69463	41.72235	42.73765	42.72757	42.70580	41.20926	41.15575	41.04914	41.58060	41.55450	40.97570
40.27871	40.27993	40.98300	41.05488	40.79216	40.35203	39.84975	39.85500	39.85632	39.87250	39.91658	39.91790	39.35900	39.02822	38.95518	38.99399	40.32056	40.87671	40.35675	40.13205	39.38908	39.39016	39.33360	39.33478	39.28168	39.13808	39.08029	38.66748	38.66843	38.69921	38.87705	38.87811	38.93024	39.01758	39.22928	40.26019	40.36770	41.58813	41.69433	41.68874	41.72342	42.13278	42.54031	42.57594	42.25362	42.14135	42.03476	42.24225	41.55548	40.98362
39.91791	39.80145	39.31836	39.30061	39.02021	39.02128	39.02243	38.58946	39.16234	39.67205	39.84557	39.84688	39.22572	38.92602	38.92696	38.92812	38.94600	39.31712	39.35006	39.37519	39.39031	39.34204	39.34321	39.30164	39.30271	39.30388	38.75006	38.79948	38.80042	38.96101	38.96217	38.95481	39.01767	39.22903	39.79757	40.29183	40.36875	41.01607	41.64391	42.08703	42.13259	41.72573	41.83980	42.33335	42.46505	42.65993	42.82705	42.80084	42.20375	41.13186
38.90669	38.90783	38.90876	38.46152	38.45193	38.29908	38.50196	38.43103	38.41565	39.09493	39.67461	39.22611	38.55864	38.24235	38.24326	38.23259	38.55314	38.92427	39.29344	38.48409	38.71322	39.39259	39.34441	39.34557	39.40527	39.27248	38.21135	38.94274	38.96083	39.16174	39.17040	39.10609	39.16732	39.33039	40.20666	40.26231	40.32688	40.88087	41.71908	42.08813	41.83266	41.13817	41.72415	42.25446	42.69772	42.84293	42.61024	42.65753	42.20477	41.13441
38.95261	38.92963	38.91017	38.66652	38.60653	38.54990	38.30156	38.34869	38.40037	38.41950	38.50470	38.55902	38.55993	37.97870	37.97959	38.04559	38.12811	38.12922	38.14677	37.81248	38.31900	38.90852	39.63953	39.53609	39.36333	38.75885	38.75988	38.96102	39.16156	39.17248	39.18274	39.29644	39.23448	39.90428	41.40277	40.16688	40.19703	41.09304	41.33310	41.47072	40.62595	40.88272	41.42363	42.32117	42.80637	42.61003	42.61130	42.51007	41.25881	39.83294
38.97871	38.95518	38.71760	38.69847	38.64275	38.59631	38.36456	38.36544	38.36666	38.25686	38.25797	38.44557	38.21815	38.09324	37.84165	37.86663	38.00169	37.98746	38.00078	37.82276	37.90805	38.42469	39.53615	39.53728	39.42056	39.40908	38.96100	38.96212	39.17233	39.17358	39.54980	39.57444	39.80346	41.47876	41.48009	40.53770	40.24437	40.40133	41.02776	41.02908	40.81059	41.31253	41.70076	42.17845	42.17969	42.61111	42.59553	41.16251	40.31671	39.99107
38.98819	38.98931	39.07344	38.89393	38.85215	38.66604	38.45276	38.53084	38.36668	38.30160	38.50731	38.57300	38.46717	37.84204	37.07343	37.56045	37.98758	38.02406	38.07889	37.77994	37.95956	38.71766	39.53306	39.53848	39.55850	39.55963	39.54268	39.01526	39.19167	39.31070	39.57450	39.66457	39.83942	39.84032	40.58507	40.53879	40.31956	40.17008	40.48773	40.71896	40.80090	41.30286	41.30339	41.28312	41.19846	42.12818	41.16243	40.39857	40.47486	40.47602
39.34249	39.11242	39.11330	39.39271	39.40240	39.42968	39.00198	38.54074	38.50335	39.44153	39.41155	38.63597	38.03394	37.23764	37.20737	37.62440	37.98879	38.02526	38.08009	38.01661	38.04491	38.14940	38.98160	39.63428	39.58595	39.56079	39.60387	39.59962	39.34811	39.62169	39.83316	39.83418	39.80563	39.80652	39.97749	40.26305	40.09145	40.05195	39.91398	40.06448	39.93452	40.01560	41.24510	41.16043	41.19949	41.23273	40.39847	40.47462	40.52622	40.47692
39.45223	39.45333	39.54031	39.54155	40.21950	40.22052	40.10906	40.30820	41.09347	41.05577	39.44400	38.63728	38.05623	38.03639	37.62456	37.62560	37.75204	37.94550	38.01694	38.16177	38.38539	38.43263	38.96135	39.34635	39.56084	41.94230	40.80278	40.80501	40.79952	40.80080	40.83561	40.83664	40.75786	40.51844	40.38667	40.08330	40.05498	39.52180	39.19926	39.21121	38.81187	38.81295	39.86041	40.56020	41.16264	40.64087	40.39941	40.42780	40.66612	41.55970
39.45368	39.32865	39.32951	39.54296	40.22094	40.20426	40.37040	41.33975	41.09494	41.00576	39.72228	39.28037	39.33589	38.91657	38.01088	37.78768	37.71433	37.78562	38.11123	38.22889	38.41135	38.96144	39.31908	39.51007	40.94475	40.92176	40.72461	40.80620	40.82479	40.95765	40.95879	40.75786	40.58252	40.50348	40.35399	40.05494	39.52161	39.12860	39.18202	38.54073	38.76883	38.73664	39.86140	40.13519	40.38100	40.04082	40.04354	40.39814	41.02651	41.95349
39.19333	39.17940	39.15080	39.28008	39.95809	40.37072	40.82737	41.16217	41.00635	40.19143	39.42415	39.39265	39.39349	39.23676	38.24269	38.02399	38.02493	38.02597	38.11239	38.19733	38.83775	39.30235	39.97230	40.80608	40.68106	40.76907	40.64430	40.72695	40.80828	40.95346	40.91973	40.79174	40.62764	40.58453	40.21128	39.34196	39.12841	39.15483	38.52227	38.38036	38.52427	38.75047	39.27336	39.69897	39.87175	39.62269	39.74397	40.04384	40.36477	40.99317
39.07685	39.07040	39.07122	38.88211	39.98306	40.60148	41.13383	41.09020	41.09146	39.57670	39.57777	39.69426	39.49048	39.20386	38.59061	38.54232	38.44674	38.02714	37.95751	37.96629	39.21250	39.43642	39.88343	40.70224	40.70323	40.73653	40.20105	40.64663	40.72902	40.93695	40.93806	40.92457	41.01827	40.74014	40.44680	39.39338	39.33651	39.08724	38.41018	38.41082	38.38211	38.67359	38.75451	38.79902	38.95996	39.57479	39.92359	40.31828	40.31938	40.36678
39.18056	39.13116	39.06889	40.04562	40.44618	40.95619	41.13534	41.13618	40.29269	39.22950	39.32010	39.44782	39.26450	39.30916	39.30997	39.67431	39.18863	38.61724	38.61840	38.88075	39.21372	39.43763	39.83854	40.60253	40.70449	40.40538	40.51039	40.57209	40.71572	40.85397	40.93924	41.03279	41.03391	40.97584	40.56897	39.89319	39.41747	38.98938	38.85756	38.44986	38.73689	38.67454	38.76874	38.79995	39.26390	39.85852	40.30428	40.31921	40.32029	40.36769
39.18201	39.18306	40.48727	40.48848	40.48153	40.48669	40.50600	40.33794	39.27509	39.31717	39.50318	39.58586	39.30064	39.27827	39.31123	39.75442	39.66849	39.63683	39.57636	39.11681	39.25569	39.59167	40.55354	40.54068	40.50378	40.43449	40.57221	40.58831	40.64116	40.73731	40.88413	40.96926	40.97614	40.97697	40.97821	39.96712	39.60084	39.36075	38.99118	38.91658	38.89709	38.95706	38.81528	38.88069	39.32385	40.07998	40.03544	40.01278	40.32121	40.32102
39.24136	40.48796	40.48877	40.48676	40.44516	40.40825	40.43110	40.08281	39.98228	39.44128	39.45518	39.50569	39.57939	39.29452	39.76645	39.98435	40.15777	40.11861	39.56742	39.27733	39.25691	39.85109	39.85213	39.85319	39.92549	40.01235	40.23074	40.23664	40.35275	40.43969	40.54176	40.54271	40.94361	40.97810	41.00879	40.98014	39.97942	40.01334	40.01413	39.41485	39.40490	39.28682	39.00989	39.09729	39.09831	40.03531	40.03637	40.03730	40.44267	40.95777
40.80721	40.80346	40.49028	40.45041	40.40879	40.39289	40.05557	39.99223	39.98261	39.77415	39.89796	39.90755	39.89991	39.64097	39.64174	39.96334	39.90813	39.90917	39.42228	39.35574	39.28759	39.54937	39.87643	39.90053	39.97707	39.97812	39.98547	40.06044	40.35391	40.35511	40.38640	40.53043	40.54222	40.94288	40.97777	40.94336	40.00994	40.01112	39.95772	40.20497	39.97298	39.46039	39.28869	39.09821	39.44027	40.03625	40.03729	40.44254	40.96139	41.73959
40.84253	40.55748	40.46573	39.50795	39.61594	39.62273	39.65217	39.66097	39.66588	39.76159	39.77102	39.71375	39.70610	39.21758	39.32351	39.28482	39.42456	39.35053	39.28437	39.28566	39.28720	39.28970	39.78711	39.97737	39.97828	39.97770	39.98022	40.04775	39.53016	40.29811	40.29916	40.31079	40.31184	40.55675	40.94100	40.00727	39.97987	39.95638	39.90886	39.91003	39.85172	39.28874	39.01175	39.37701	39.45943	39.86877	39.97062	40.94411	41.00256	41.18516
40.46601	40.42362	40.42064	40.42181	39.66722	39.66061	39.66162	39.66558	39.74719	40.12030	40.12132	39.71510	39.46754	39.16312	39.04108	39.14726	39.14814	39.14914	39.15028	39.21536	39.05698	39.13925	39.44529	39.87032	39.97948	39.98050	40.04790	38.90534	39.55005	40.30463	40.30566	40.31192	40.55710	40.85995	40.70237	39.76857	39.79211	39.82009	39.82084	39.82199	39.39393	39.07076	39.13118	39.19408	39.46035	39.53887	39.93586	40.32448	40.79698	40.83235
40.46753	40.46856	40.42589	40.42705	40.42387	39.66953	39.67053	39.68842	39.68956	39.77023	39.75247	39.62810	39.44099	39.10491	39.05845	39.04335	39.14941	39.15040	39.16064	39.09850	39.07721	39.15798	39.34414	39.93588	40.20613	40.07823	39.90722	39.39891	39.39964	40.30578	40.61409	41.14144	41.03683	40.75889	40.49484	38.87882	39.69946	39.73692	39.73765	39.82302	39.42441	39.13125	39.13909	39.42220	39.53892	40.30636	40.21081	39.76629	39.71203	39.61617
40.46906	40.42665	40.42739	40.42434	40.43178	40.34093	40.27042	39.81257	39.71667	39.77160	39.74364	39.67776	39.59800	39.17835	39.10692	39.16591	40.17816	39.68259	39.34795	39.07745	39.15831	39.15917	39.33597	39.95815	40.20735	40.20835	40.05276	39.30029	39.30101	40.17607	40.43451	40.73386	40.71800	40.53771	38.76221	38.03876	38.11856	39.71881	39.73868	39.94258	39.16770	39.13917	39.54427	39.95576	41.61838	41.50072	40.38980	39.83428	39.71727	39.64551
40.43524	39.52336	39.48869	39.76754	40.21449	40.34238	40.34338	41.01283	40.98825	40.86354	40.86455	39.99050	39.59987	39.19895	39.25014	39.81502	39.81587	39.88280	38.79388	38.40315	39.10697	39.30563	39.86829	39.86927	40.18283	40.18703	40.21149	39.81078	39.55470	39.84465	40.38300	40.33087	40.43291	39.77261	38.03909	38.03271	38.13161	38.89267	39.14527	39.08595	39.09790	39.47786	39.91873	41.15515	41.49850	41.44359	40.68152	39.83521	39.71089	39.57708
38.62703	38.62796	38.63780	38.72559	38.85696	40.13907	40.84419	40.84008	40.84122	40.86499	40.89547	39.71096	39.66796	39.65942	39.86415	39.86512	39.88312	39.17743	38.95124	38.95192	39.25989	39.86855	39.83360	39.83456	39.93461	40.18824	40.20381	39.79638	39.79707	39.84579	40.43617	40.39090	40.28243	39.51946	39.13089	38.29069	38.92744	39.00577	39.01288	39.06440	39.31774	40.04725	40.82236	41.20660	41.15718	40.78021	39.91254	39.51182	39.58667	39.58764
38.75975	38.65460	38.72590	38.71572	39.01204	39.94844	40.53368	40.53437	40.17561	40.11377	39.46147	39.76297	39.76365	40.79829	40.78934	39.88359	39.74973	39.15722	39.15831	39.33593	39.88829	39.88911	39.80750	39.77057	39.86845	39.96841	39.79658	39.79754	39.79822	40.17695	40.45580	40.32869	39.81291	39.51463	39.51573	39.38166	39.30680	39.00677	39.00743	39.00851	39.84514	40.04824	40.82821	40.89840	40.89938	40.09116	39.76780	39.19330	39.51368	39.73244
39.78358	39.65321	39.08916	39.02269	39.69091	39.94506	39.94601	39.79231	38.41013	38.49466	38.61762	39.80130	41.16352	41.16787	40.80037	40.17953	39.75102	39.26783	39.15526	39.32858	39.88954	39.89035	39.80872	39.77179	39.77260	39.87060	39.90306	39.92921	39.96777	40.16255	40.14796	39.96464	39.72979	39.51570	39.61869	39.67245	39.52415	39.30677	39.00842	39.20322	39.84613	39.86103	40.36775	40.91712	40.73694	40.51875	40.03290	39.76954	39.97941	40.30264
41.85671	40.89599	40.01632	39.94987	39.90418	39.90499	39.80655	39.20075	39.01326	38.61800	39.36385	41.16748	41.16815	41.16927	40.47763	40.18086	39.74802	39.15543	39.05546	39.16142	39.55385	39.80902	39.80996	39.77872	39.77952	39.82256	39.98335	40.00420	39.97116	39.82737	39.89641	39.77627	39.48665	39.58919	39.78708	39.78773	39.65995	39.44634	39.30843	39.40551	39.46933	39.50029	39.66201	40.91505	40.91601	40.89698	40.89794	40.78474	40.70255	40.45537
41.80794	41.55336	39.95026	39.90471	39.90564	39.90643	39.77689	38.94118	39.01461	39.12083	39.37054	40.04927	41.05170	40.75004	40.59008	40.15324	39.74931	39.16150	39.12888	39.12897	39.17779	39.20804	39.21485	39.77993	39.78072	39.82376	39.98454	39.98547	39.78400	39.66467	39.68221	39.48682	39.00006	39.00068	39.59133	39.62144	40.26334	39.58213	39.46861	39.56944	39.70738	39.80752	39.88878	40.39095	40.91698	41.39379	41.40978	41.41060	41.33593	41.40074
41.55399	41.24430	39.84079	39.84185	39.84974	39.90787	38.94193	38.59827	38.61531	38.63858	39.14878	39.97907	40.46830	40.62619	40.62682	40.07880	39.75543	39.74747	39.16379	39.17812	39.20848	39.20924	39.23266	39.28128	39.89185	40.09541	40.09620	40.01347	39.81196	39.66580	39.16536	39.00023	38.86214	38.86274	39.49371	40.09238	40.15068	39.61641	39.56937	39.67126	39.70567	39.70926	40.02071	40.27015	41.37949	41.95506	42.12875	42.12956	42.69086	42.67575
41.21224	40.48743	39.90961	39.84333	39.85120	39.55114	38.99047	38.86116	38.83273	38.76364	39.48685	40.49961	40.61280	40.61389	40.25238	39.25209	39.93066	39.77585	39.95235	39.49025	39.23222	39.23298	39.33466	39.59345	40.22163	40.17490	40.40900	40.32627	40.01525	39.68356	38.90616	38.15897	38.85246	38.85305	39.99969	39.96973	39.89061	39.43676	38.71664	39.06595	39.57203	39.78115	39.89107	40.17349	41.23941	41.43985	42.06431	42.08067	42.67577	42.67673
40.53199	39.96891	39.90216	39.45284	39.55716	39.44136	39.67433	39.67492	39.67596	39.60687	41.30624	41.26552	40.63885	40.25311	40.15202	40.08697	40.08773	41.69961	40.72133	39.97246	39.45487	39.05167	39.05898	39.59463	40.05769	41.08378	41.00680	40.38445	40.07272	38.99060	38.13300	38.13372	38.85350	39.25421	40.00077	40.00137	39.92114	39.43778	38.61731	38.58990	39.34452	40.19220	39.99496	39.94066	39.99841	41.17950	41.32215	41.96750	41.96844	42.01713
40.18971	40.18524	39.94170	39.55772	39.52623	39.67485	39.69609	39.69667	39.67733	41.09853	41.30769	41.30180	40.17407	40.15276	40.15334	40.21038	41.75690	41.73209	40.77734	40.11211	39.61217	39.66270	39.65821	40.22328	41.25257	41.21221	41.04451	40.47840	38.99229	38.80708	38.61418	38.65995	38.78627	39.11959	40.10749	41.57361	39.97274	39.57817	38.50298	38.50398	40.04482	40.17174	39.97609	39.81987	39.68021	39.68095	40.90422	40.91571	40.91661	40.66049
40.19123	40.19211	40.25271	39.52625	39.13614	39.36036	39.39016	39.69805	39.82918	40.75573	40.69444	40.38814	40.00885	40.11924	40.21083	40.83118	41.75830	41.77369	40.84702	40.30156	39.70560	39.70633	40.29387	41.55120	42.10036	41.25476	40.94200	40.13002	39.52686	39.52788	38.90391	38.74786	38.78731	39.27228	41.67981	41.76853	41.47807	39.54394	39.46446	39.48800	39.99193	39.92539	39.76518	39.50383	39.56047	39.61053	40.21716	40.89628	40.83710	40.58094
40.29512	40.29598	40.29654	39.52822	39.23723	39.32584	39.36259	39.64851	39.78822	40.66550	40.66638	40.00965	40.11205	40.14255	40.82947	40.93065	40.93980	41.01573	41.06449	40.93146	40.38142	40.39984	41.57411	42.40600	42.34724	41.57354	40.81192	40.23575	40.19770	39.96232	39.57986	39.19633	39.19717	41.04747	41.61876	41.69514	41.57002	41.00686	39.54552	39.48901	39.59253	39.59338	39.44708	39.44793	39.45038	39.79239	40.11511	40.83715	40.83804	40.48800
38.97284	40.39664	40.40682	39.66686	39.32653	39.32722	39.32805	39.74649	40.29647	40.29701	40.13786	40.01025	40.11340	40.44257	40.64524	40.63377	40.63449	41.03315	41.10067	41.16930	41.35933	41.58810	42.04874	42.65583	42.33623	41.57481	40.81314	40.62024	40.58218	40.50739	39.93534	39.67066	40.48256	40.48310	40.92900	41.38882	41.23834	40.90685	39.12944	38.18389	38.43790	39.37923	39.42605	39.44888	39.45132	39.57162	39.95669	40.71169	40.71256	40.71342
40.39877	40.49032	40.49085	39.58242	39.36009	39.36077	39.77576	40.76687	40.30003	40.30055	40.14138	40.16007	40.31657	40.69377	40.64660	40.63511	40.42103	40.49961	41.00160	41.23762	41.36063	42.09903	42.71365	42.60625	42.58607	41.08324	40.81436	40.50831	40.43301	40.34770	40.33943	40.19781	40.19865	40.30029	40.33615	40.81698	40.93160	39.15460	38.19300	37.95379	38.06897	38.47718	39.44900	39.46645	39.45808	39.50328	39.50785	40.72222	40.84169	40.84254
41.99710	41.86024	40.49234	39.46594	39.58038	39.88997	41.56873	40.82352	40.76933	40.32768	40.32851	40.38901	40.69413	40.69514	40.69566	40.43399	40.32740	39.69683	40.57329	41.01040	41.33727	42.30148	43.32594	43.09922	42.61689	41.19815	40.26894	40.24832	40.11900	40.10070	40.17736	40.17804	40.19978	40.20029	40.30777	40.47023	40.47107	39.28806	38.35966	38.21313	38.21362	38.63478	39.34660	39.46125	39.61652	39.66777	40.74339	40.88737	40.86729	40.84346
41.86097	41.83235	40.46436	39.46736	39.46816	41.54067	41.53616	41.51983	40.77077	40.63230	40.61360	40.64783	40.67085	40.69650	40.69701	40.50072	39.65547	39.69809	39.74960	40.85999	41.34952	41.59093	42.30368	42.56994	42.40337	41.48112	40.92694	40.23449	40.12017	40.10186	40.10267	40.10334	39.54363	38.77774	39.08450	40.47967	40.48049	40.47398	39.33675	38.73513	38.89167	39.79356	39.61470	39.60430	39.66801	41.26624	41.71367	40.99559	40.84355	40.32950
41.77843	41.29080	39.41629	39.38356	39.97576	41.53040	41.47335	41.31381	40.61447	40.61495	40.61501	40.63314	40.64971	40.66946	40.66995	40.69917	39.62993	39.62537	39.67688	40.72235	40.84333	41.07346	41.55875	42.13860	42.28621	42.13427	41.33026	40.90970	40.12134	39.69747	39.00726	38.52022	38.56763	38.92569	39.09519	39.95527	40.49122	41.22843	41.23735	40.19654	40.30857	40.32975	40.37239	40.41718	41.29039	41.64143	41.64227	41.39795	40.48976	40.46751
41.41115	39.44530	39.27310	39.27404	39.68309	39.86904	40.98593	40.57365	40.28316	40.28363	40.61640	40.61738	40.60124	40.60221	40.60269	40.59331	39.44949	39.45026	39.54625	39.73988	39.75352	40.15017	40.73299	41.77223	41.86558	41.77909	41.08738	40.12205	39.84528	39.67180	38.51958	38.51269	37.58793	38.71604	39.41648	39.95633	41.23819	41.39089	41.26579	41.23851	40.20179	40.27391	40.32497	40.75143	40.98428	41.20410	41.39826	40.61495	40.46762	40.44696
39.44599	39.40885	39.27453	39.32101	39.35179	39.35241	39.45005	39.64425	40.27132	40.33059	40.45774	40.61877	40.60262	40.60358	40.60404	40.49776	39.45075	39.47189	39.53410	39.54795	39.54872	39.70125	40.62865	41.72720	41.72786	40.07701	39.29347	39.71839	39.61751	39.84149	38.47936	37.53190	37.58892	37.82369	39.38382	39.87732	40.67038	41.24029	41.22895	40.99813	40.10682	40.10760	40.66690	40.66770	40.88177	40.90440	40.61525	40.61588	40.44709	40.44787
39.46850	39.27131	39.27595	39.27688	39.35320	39.35380	39.47609	40.26229	40.27274	40.32288	40.61224	40.61320	40.61364	40.60495	40.60540	40.59599	40.48708	40.18744	40.05357	39.53578	39.73456	40.29340	40.62992	40.60872	40.07744	39.55102	39.52428	39.69812	39.69855	39.84264	38.51420	37.55596	37.73576	37.92332	39.24493	39.73931	40.67147	40.98009	40.90815	39.66998	39.67042	40.10860	40.53493	40.62365	40.87012	40.89273	40.61620	40.61682	41.35432	40.79496
39.41101	39.39621	39.39663	39.39754	39.41436	39.48999	39.55751	40.26371	40.27415	40.56317	40.61150	40.61245	40.29601	40.56237	40.56280	40.59733	40.59794	40.57513	40.55624	40.29543	40.29620	40.36629	40.34887	40.30138	40.02023	39.93146	39.88149	39.85490	39.84285	39.65857	38.53831	38.21225	38.22101	38.87196	39.80428	40.03116	40.61947	40.60112	39.67007	39.64149	39.64942	39.65016	40.07591	40.66379	40.68655	40.51943	40.52019	40.56199	41.31828	41.24131
40.56918	40.48817	39.78511	39.74060	39.41525	39.41637	39.48409	40.23015	40.53148	40.53189	40.38526	40.15868	40.16660	40.27847	40.53589	40.59868	40.59927	40.60003	40.55754	40.29671	40.29747	40.36754	40.34852	40.30263	40.05937	40.02219	40.06781	40.14719	40.18962	39.39404	39.22197	38.75284	38.75356	39.89564	40.00653	39.96414	39.96059	39.75076	39.66464	39.91918	39.91959	39.91818	40.21900	40.40522	40.40597	40.43982	40.55439	40.52174	40.91781	40.73307
40.48895	40.06000	39.79462	39.42189	39.33414	39.41455	39.41527	40.36446	40.37801	40.37841	40.37915	40.16006	40.16796	40.27983	40.28022	40.59159	40.60060	40.60135	40.55171	40.04293	40.32178	40.48894	40.92525	40.38001	40.16567	40.30686	40.42859	40.72731	40.39055	39.88404	39.83651	39.81618	39.81691	39.81309	39.81400	39.81439	39.75089	39.49665	39.57586	39.86388	39.91843	41.12057	41.33232	41.00060	40.44019	40.44077	40.56368	40.59829	40.62745	40.85129
39.86942	39.33931	39.40850	39.40938	39.33555	39.33611	39.37540	40.36590	40.50584	40.50623	40.38807	40.16948	40.18701	40.33961	40.39359	40.39433	40.50024	40.55209	40.08776	39.59807	40.15747	41.15682	41.19163	41.08701	40.50407	40.48979	40.72776	40.72850	40.57128	40.55289	40.49089	39.80442	39.80093	39.76110	39.76199	39.78543	39.71870	39.47462	39.57687	39.63560	39.86526	41.28720	41.64587	41.30515	41.00235	40.55424	40.58178	40.66571	40.74099	40.74387
39.87681	39.87162	39.83126	39.41082	39.34540	39.34341	39.38537	40.37591	40.38103	40.42159	39.62170	39.60543	40.18731	40.33991	40.34028	40.39352	40.39621	40.08815	39.59894	39.71186	40.49972	41.36425	41.92998	41.92268	41.22179	41.20751	41.32748	41.33913	41.43408	41.38213	40.54406	39.73388	39.41001	39.37016	39.71910	39.71947	39.65273	39.39415	38.94904	39.10541	39.64447	41.24857	41.24913	41.21394	40.95864	41.07931	40.57278	40.60015	40.66737	41.25045
40.40329	40.36327	40.36362	39.77951	39.39906	39.40254	39.44958	40.16206	40.41844	39.98054	39.64804	39.59230	39.58193	39.58281	40.34163	40.39700	40.34544	40.08353	39.60019	39.71310	40.73280	41.36554	41.93130	41.92399	41.86451	41.50741	41.41201	41.41273	41.34073	40.56596	39.68987	39.42166	39.37088	39.26759	39.26845	39.35799	39.35867	38.84942	38.84977	38.89187	38.95874	40.94391	41.19118	41.05896	40.95427	40.96018	40.55818	40.55872	40.58999	41.05875
40.36409	40.36479	39.85527	39.79169	39.44978	39.45030	39.71646	39.87116	39.98159	39.96478	39.96547	39.86758	39.59398	39.60932	39.48732	40.25083	40.34676	40.34745	39.60144	39.65054	40.65045	40.84487	41.28394	41.86526	41.79880	41.79952	41.41647	40.38120	40.06495	39.99382	39.93232	39.57088	39.28940	39.26865	38.44742	38.38095	38.84958	38.83166	38.77296	38.79258	38.95219	40.89454	41.03621	41.05998	40.95527	40.25700	40.30703	40.50389	40.50459	40.94386
39.85382	39.84378	39.77246	39.65470	39.75557	39.75608	39.75003	39.86988	39.88531	39.96617	39.95238	39.98274	39.86927	39.59617	39.59649	40.18302	40.25267	40.34875	39.97783	39.85591	39.76332	40.53520	40.68764	41.12672	41.75882	41.41720	40.38170	40.06578	40.01517	39.95493	39.87502	39.85783	39.55496	38.50551	37.93052	38.36050	38.82914	38.83266	38.79271	38.89381	38.97728	40.92936	41.02235	41.02304	40.25208	40.25260	40.25864	40.36879	40.58094	40.75764
39.69940	39.70005	39.55837	39.75635	39.75701	39.75750	39.70832	39.88586	39.88671	39.86880	39.91302	39.77456	39.80648	39.92846	39.99611	40.18435	40.25720	40.31575	39.92496	39.80302	39.76455	40.38050	40.51357	40.80089	40.86798	40.75598	40.00195	40.00262	40.00293	39.94428	39.84023	39.84072	39.55605	38.23248	37.95081	37.93180	38.85160	38.86636	38.90253	38.91891	38.98307	40.88965	40.94777	40.96347	40.74909	40.21870	40.32901	40.54728	40.53415	40.65254
39.72875	39.31638	39.40294	39.66086	39.66151	39.61215	39.68884	39.87441	39.87525	39.82945	39.69843	39.72877	39.75264	39.82959	39.95528	40.03507	40.17421	40.21078	39.92623	39.80856	39.80492	40.38176	40.35883	40.17082	40.20025	39.91260	39.73931	39.73996	39.74025	39.70088	39.68497	39.67741	39.66119	38.21526	37.94751	37.94779	37.98213	38.92205	38.96255	38.97462	39.97851	40.89845	40.88929	40.88995	40.96515	40.99138	40.99205	40.60305	40.51364	40.45679
39.76484	39.76494	39.76522	39.66048	39.61236	39.61283	39.56362	39.71143	39.83056	39.69918	39.72932	39.79337	39.73042	39.75483	39.12617	39.99424	40.12423	40.21208	39.92750	39.92778	40.39059	40.35944	40.27915	39.44812	39.44858	38.40862	38.47984	38.77559	39.74139	39.74222	39.68610	39.67852	39.66230	38.12773	37.72079	37.72106	38.00508	38.92305	39.19549	39.93850	40.47762	40.80298	40.81311	40.88346	40.96616	40.99237	40.99303	40.55468	40.46618	40.29745
40.45768	40.45823	40.38431	39.90406	39.74064	39.63080	39.58794	39.66689	40.11655	40.11710	39.93388	39.73508	39.74849	39.09647	38.91323	39.19884	39.37276	39.40332	39.84654	39.84708	40.61074	40.27983	40.22979	39.44922	38.34642	38.49435	38.53186	39.02373	39.70057	39.78088	40.43972	40.00849	39.68013	37.70720	37.70901	37.73151	38.01417	38.85639	39.18586	40.44336	40.39138	40.77031	40.81427	40.83091	40.17088	40.27264	40.56103	40.53038	40.30683	40.23922
41.10017	41.10073	41.05254	41.17692	41.13248	39.63041	39.73509	40.18744	40.18799	40.17590	39.93245	39.92550	39.32742	39.13576	39.02232	39.02287	39.03037	39.20430	39.40349	39.84673	40.27893	40.27948	40.19461	40.05603	38.49345	38.54758	38.72820	39.92570	39.87218	40.53532	40.43350	40.00817	39.67981	38.56710	37.74329	37.75185	38.01383	38.81139	39.10566	40.20815	40.25910	40.30308	40.39102	38.68351	39.16906	40.09339	40.22047	40.40357	40.21057	40.22285
41.17477	41.10033	41.05215	41.00985	40.96488	40.40985	40.41041	40.28029	40.27892	40.04030	39.96530	39.93263	39.97338	39.40905	39.30642	39.02250	39.03000	39.25506	39.37955	39.50069	40.27858	40.61644	40.27970	40.14733	39.25082	38.98872	39.92533	40.04763	40.97661	41.70303	40.43319	39.72110	38.68851	38.71892	38.71524	38.01296	38.75281	39.10480	39.71811	39.80300	39.83250	39.26824	38.60386	38.46989	38.68373	39.24113	40.09365	40.18818	40.18874	40.22257
41.16526	41.09995	40.28810	40.24312	40.49660	40.51824	40.51880	40.42131	40.26783	40.18326	40.09755	40.10883	40.08262	39.83445	39.64529	39.68603	39.69408	39.37275	39.37330	40.33513	40.84585	40.90480	40.67347	39.38906	39.43053	39.43108	39.92444	41.10059	42.87812	41.70271	40.94566	39.81190	38.70303	38.71859	38.71912	39.31570	40.00033	39.89165	39.74835	39.74730	39.26739	39.06271	38.46904	38.46958	38.75526	38.99621	39.24138	40.27529	40.28925	40.48069
41.22964	40.96294	40.87457	40.45649	40.46671	40.51785	40.51841	40.40379	40.39310	40.16407	40.09718	40.09774	40.09830	40.06406	40.06462	40.12413	39.70068	39.60005	39.79034	40.44357	41.00089	41.10702	41.13864	40.61444	39.56931	39.61065	39.87264	42.30797	42.81083	42.80017	40.94535	39.81157	38.69680	38.70324	39.39309	40.06860	40.00002	40.00058	39.80755	39.27672	39.25612	39.15406	38.54377	38.68422	38.68476	39.09293	39.33811	40.64399	40.71371	40.70583
40.83070	40.71238	40.87420	40.37735	40.45668	40.45724	40.40284	40.39216	40.30647	40.09620	39.66541	39.39455	39.39565	40.06370	40.06427	40.10984	40.13880	39.78942	40.27552	40.44908	41.13557	41.19402	41.15168	40.96828	40.54821	39.88185	39.72165	40.91378	42.13301	42.16950	39.88031	39.39798	38.69217	38.69271	39.27100	39.94998	40.11923	40.06620	39.89997	39.25948	39.28904	39.19663	38.84712	38.55632	38.65764	39.09262	40.64312	40.84649	40.83151	41.13155
40.70721	40.75546	40.32658	40.37482	39.85268	40.29205	40.39122	40.43846	40.30610	39.74593	38.87381	38.79292	39.12095	39.12739	39.93743	40.10948	40.13844	40.24834	40.27998	40.42575	41.08884	41.14728	41.16473	41.11816	40.95617	40.34481	40.20869	40.20925	40.20982	39.84351	39.54263	39.41319	38.96593	38.96649	39.20240	39.42179	40.06760	40.11949	40.04126	39.27847	39.27480	39.28929	39.31075	38.89342	39.06334	40.04338	40.63156	40.76150	41.17543	41.04924
39.31029	39.04106	39.07000	39.07270	39.40584	39.84481	40.46537	40.43809	40.31323	38.94788	38.91598	38.91653	38.95490	39.14095	39.17258	39.72855	39.73554	40.15100	40.37660	40.39913	40.44845	41.14693	41.11723	42.29128	41.06074	40.77745	40.22337	40.22393	40.22451	39.86355	39.41229	39.52057	39.61383	39.36980	39.48253	39.65636	40.06728	40.04039	40.22231	40.00830	39.52383	39.55763	39.80814	39.89801	39.89296	39.95356	40.03720	40.66204	40.84524	40.78738
39.07973	39.08029	39.08084	39.08141	39.27055	39.36743	40.46178	40.46236	40.43829	40.00042	39.00590	39.09645	39.31203	39.21562	39.21619	39.54689	39.72875	40.11100	40.24820	40.39878	40.31739	40.48241	42.34392	42.62027	42.08794	40.74229	40.26215	40.26272	40.29598	40.32495	39.62779	39.68462	39.68518	39.74479	40.61054	40.80441	40.63083	40.56727	40.20860	40.00800	39.52353	39.73920	39.92062	39.92975	39.85862	39.84232	39.78445	39.65800	39.68387	39.68656
39.52673	39.52730	39.52786	39.48880	39.36702	40.34509	40.46140	40.46199	40.47166	40.07128	40.07345	39.27359	39.26933	39.84990	40.43979	40.44038	40.44095	40.48010	40.39785	39.80211	39.90386	40.47080	42.26643	42.14328	41.91895	40.03884	40.29450	40.29507	40.99254	40.46607	39.70407	39.70464	39.74388	40.64761	41.33762	40.65995	40.66053	40.58894	40.46210	39.91364	39.89437	39.88652	39.88709	39.88765	39.79000	39.57267	39.51374	39.61554	39.66042	39.17054
39.64950	39.61527	39.55370	40.65687	40.49644	40.47172	40.50120	40.50446	40.50825	40.22268	39.26620	39.26839	39.41652	40.18864	40.47908	40.47966	40.69757	40.61528	39.74305	39.74361	39.82850	40.87479	41.62064	41.60838	40.09471	40.09529	40.15373	40.69221	40.83960	40.84018	40.20979	40.19001	40.66759	41.09433	40.99148	40.73519	40.69361	40.59358	40.09225	39.96907	39.96963	39.92748	39.21615	39.20706	39.19683	39.50110	39.51345	39.54457	39.54513	39.63786
39.61537	39.64164	40.48954	40.79787	40.65709	40.52275	40.08908	40.19111	40.22119	40.19226	39.26583	39.26801	39.42686	40.19899	40.61959	40.79306	40.74554	40.74614	40.61230	40.24603	40.41846	40.41904	40.87504	40.19023	40.12754	40.21009	40.27393	40.83867	40.83927	40.83985	40.78793	40.66669	40.65883	40.63853	40.77555	40.76381	40.72223	40.64899	40.40073	40.46990	40.47959	40.08137	39.91704	39.87741	39.58063	39.36252	39.36308	38.75472	39.26582	39.68956
39.64065	40.42955	40.48915	40.55025	40.55085	40.13659	40.12618	40.19072	40.19130	40.19188	39.26544	39.27833	39.48972	39.99040	40.79210	41.10471	41.03191	41.03251	40.77531	40.41434	40.54560	40.54617	40.57087	40.37749	40.33294	40.30567	41.40692	41.26871	41.26931	41.18954	40.80261	40.66168	40.20303	40.16504	40.56858	40.77582	40.75353	40.68242	40.71785	40.53657	40.47927	41.13364	40.07069	39.91730	39.64571	39.38688	38.99580	38.99637	39.06713	39.26607
40.56346	40.48817	40.52396	40.34750	40.13562	39.97768	40.21492	41.18967	40.19105	40.19151	39.29558	39.29616	39.59914	39.86955	40.77245	40.76112	41.03156	40.88880	40.80977	40.72645	40.54523	40.54581	40.57051	41.48197	42.11511	42.33501	42.19803	41.51967	41.29067	41.81129	41.30341	40.80288	40.65818	40.55265	40.53874	40.53932	40.67723	40.68211	40.75127	40.72724	41.13274	41.25698	40.93087	40.00559	39.85223	39.54419	39.27730	39.00648	39.00704	39.25614
40.56306	40.48778	40.46306	40.28338	40.18331	41.14994	41.18193	41.10042	40.19067	39.32837	39.29520	39.34451	39.86860	39.92398	40.71800	40.76077	40.76135	40.80882	40.66874	40.71967	40.59794	40.59852	41.43924	41.76838	42.11477	42.33469	42.35352	41.50058	41.41816	41.30247	41.28380	41.26458	41.18857	40.46586	40.42002	40.48650	40.53960	40.68180	40.68132	40.68192	41.06627	40.94390	40.64969	40.18879	39.79640	39.65588	39.42444	39.25508	39.03034	39.25433
41.42140	40.89504	40.67699	40.65028	40.47152	40.47210	41.00341	40.10083	39.27117	39.27497	39.29481	39.72781	39.72840	39.87595	40.71764	40.71824	40.17488	39.48815	39.89824	40.58194	40.38595	40.31483	40.41881	40.97673	41.43806	42.20259	42.20322	41.32241	41.22602	41.06752	40.96207	40.95786	40.97987	40.40715	40.40042	40.40100	40.17881	39.48555	39.48611	40.01817	40.22173	40.15107	40.18900	40.10064	39.67610	39.67669	39.65616	39.02950	39.29958	39.30012
41.32597	40.64783	40.49243	40.49303	39.66308	39.04810	39.04864	39.04922	38.82386	39.27458	39.65883	39.69638	39.72321	39.87557	40.17334	40.17394	39.37902	39.31641	39.48606	40.18216	40.25822	39.79493	39.68588	39.75449	39.95748	41.34676	41.15759	40.00264	40.70840	40.84306	40.79654	40.77625	40.30446	39.93712	39.93767	39.72093	39.37214	39.45362	39.48579	39.62558	39.54472	39.41619	39.35196	39.33685	39.78458	39.73909	39.04362	38.96124	39.29928	39.29982
40.64685	40.32283	39.66151	39.66745	39.63853	39.70657	39.12107	39.08257	38.97947	39.01700	39.65845	39.65905	39.84839	40.17237	40.17297	39.91226	39.22550	39.11631	39.13564	39.33494	39.38958	39.41638	39.41697	39.37847	39.30312	39.46386	39.78242	39.77710	39.73110	39.63420	39.41728	39.41788	39.42373	39.42432	39.42487	39.45288	39.19406	39.27446	39.28093	39.23170	39.51173	39.40517	39.40577	39.29317	39.13346	39.26525	38.99839	38.99897	39.33702	40.64716
39.90587	39.61979	39.65462	39.75640	39.75700	39.74152	40.62326	40.37350	39.04902	39.09351	39.56953	39.81047	40.24538	40.24596	40.37093	39.91191	39.30513	39.11596	39.19902	39.34905	39.34960	39.35016	39.35076	39.36548	39.30278	37.66505	38.12298	39.55304	39.63330	39.59531	39.34626	39.10645	39.12094	39.25650	39.28114	39.13154	38.89005	38.89063	38.92708	39.20942	39.52213	39.51201	39.51261	39.47394	39.51901	39.38341	39.35445	39.36348	40.65917	40.80738
39.30613	39.25908	39.66439	39.76618	39.76678	40.52454	40.58755	40.50411	40.28966	39.01335	39.04069	39.56975	40.24501	40.40316	40.37058	39.82535	39.24400	39.19807	39.21741	39.34871	39.34925	39.61162	39.35042	39.34586	37.51852	37.51909	37.89502	39.37169	39.55960	39.56017	38.96635	38.96694	39.10669	39.12120	38.22803	38.22858	38.88972	38.92244	38.92676	38.92735	39.52182	39.52242	39.53212	39.62778	39.62838	39.73866	39.76334	40.65830	40.80654	41.56554
39.30571	39.30632	39.58803	39.79202	40.39040	40.42674	40.66756	40.53747	40.29839	39.01297	39.01354	39.25870	39.92119	40.40281	40.34293	39.30198	38.55615	38.54529	38.77360	39.16141	39.54860	39.77354	39.61189	39.23521	37.91152	37.89409	38.16880	38.86947	38.98146	38.98203	38.98262	38.96661	38.98111	38.56218	38.24215	38.88879	39.61329	39.63371	39.41547	39.41607	39.62756	39.62817	39.62690	40.26218	40.26279	39.93095	39.95831	40.13912	40.84751	41.49710
39.34325	39.32566	39.58442	40.38940	40.42953	40.67252	40.67308	40.54299	39.39502	39.01580	39.01315	39.25832	39.96312	39.92141	39.73681	39.03741	38.56542	38.56601	38.51146	38.73007	39.00472	39.60452	39.22356	38.63601	38.16729	37.97387	37.97445	38.95106	39.06358	39.06415	39.06342	39.09776	39.07584	39.07644	39.15142	39.64396	39.67616	39.75765	39.52869	39.53091	39.66581	39.67847	40.74643	41.07184	40.26251	39.92476	39.17187	39.42197	40.18066	41.43843
39.99500	39.99241	40.99579	40.97929	40.87608	40.67215	40.67271	40.54263	39.80109	39.21484	39.21541	39.13786	39.29870	39.46901	39.12157	39.03705	38.98676	38.82172	38.72916	38.72972	38.73026	38.41711	38.51408	38.55912	38.36558	38.36617	38.45534	39.02889	39.07180	39.07237	39.15733	39.23183	39.33255	39.33316	39.78926	39.93325	39.91084	39.76803	39.76862	39.76923	40.06142	40.72248	41.04793	41.07156	40.26221	39.91269	39.34340	39.42168	39.51097	41.42316
40.94822	41.00391	41.08395	40.87883	40.85217	40.85276	40.87473	40.54226	39.88850	39.44215	39.46093	39.46154	39.45252	39.41562	39.36003	39.26535	39.22699	39.64526	39.61108	38.72938	38.52163	38.53669	38.63205	38.64283	38.76168	38.79601	38.99906	39.49732	39.85596	39.85654	39.90997	39.33163	39.33221	39.78837	40.35836	40.35895	40.33655	40.34983	40.30972	40.28410	40.72156	41.04701	41.04764	40.16703	40.17462	40.26255	39.34310	39.40530	39.50211	40.54956
41.12490	41.09207	41.29750	40.93971	40.85180	40.85239	40.54233	40.30454	39.49297	39.51767	39.53645	39.53706	39.78997	39.79056	39.56207	39.52682	39.73692	39.72736	39.41517	38.90545	38.64120	38.57059	38.63169	38.74791	38.88511	39.30326	39.60742	39.77684	39.99952	40.06971	40.21222	40.10318	40.10377	40.35748	40.32109	40.32168	40.32231	40.30882	40.63329	41.17003	41.16420	41.04672	40.16615	40.16674	40.17434	39.28384	39.01829	39.34341	39.65731	40.54553
41.71976	41.59839	41.32664	40.92114	40.70807	40.25750	40.28053	39.10892	39.42997	39.49053	39.49111	39.48959	39.57495	39.77199	39.73461	39.89335	39.77243	39.43776	39.36073	39.24744	38.72571	38.57024	38.64151	38.88419	38.88475	38.88216	39.30032	39.61623	39.87189	39.94925	40.06426	40.10284	40.07720	40.29879	40.29935	40.27041	40.25023	40.61365	41.18795	41.26452	41.17034	41.04643	40.16586	40.09052	39.24169	38.61758	38.94300	39.25582	39.58418	40.26089
42.47015	42.01294	41.23637	40.68887	40.37440	40.25712	39.04852	39.04913	39.06041	39.43930	39.48859	39.48921	39.48180	39.77163	39.89544	40.44185	40.34985	39.43474	39.36039	39.25459	38.60727	38.59940	38.67067	38.71346	38.73779	38.77114	38.78138	38.82639	38.92337	38.92769	39.93803	39.96818	40.25982	40.26045	40.09441	40.09500	40.15935	40.61333	40.70336	41.25951	41.22687	41.11291	41.00555	40.09718	38.75201	38.53962	38.54019	39.24537	39.50998	39.58443
42.24991	41.31031	40.59411	40.52518	40.44992	39.81502	39.04813	38.65237	38.84497	39.43892	39.48820	39.48883	39.47126	39.74685	39.86733	40.33553	40.31097	39.36691	37.72275	37.74097	38.59847	38.59904	38.59966	38.71310	38.74065	38.78042	38.78104	38.78161	38.82666	39.11828	39.77441	39.98854	39.98912	40.04008	39.91847	39.92173	40.13372	40.29391	40.40713	40.97306	41.29779	41.11263	41.08543	40.64956	38.64620	38.49915	38.53989	38.54050	39.31139	39.32693
41.28820	40.59313	40.59373	40.52481	40.50138	39.81464	39.11943	39.04836	39.05964	39.44444	39.44716	39.08229	39.47089	39.49101	39.58389	39.56043	38.57837	37.73676	37.74004	37.82999	38.40411	38.59869	38.59930	38.63578	38.71332	38.76455	39.70270	39.70329	39.26754	39.22958	39.54656	39.60072	39.69160	39.76558	39.84644	39.72781	39.24838	39.26721	40.18745	40.40746	40.92624	41.11234	41.04016	40.54379	39.29562	38.49885	38.49942	38.44738	38.57933	39.02708
40.72960	40.60719	40.60780	40.52444	40.50100	39.78475	39.78530	39.99631	40.17487	39.44405	39.30762	39.33072	39.47051	39.43179	39.38532	38.60152	37.91425	37.86324	37.86384	38.41177	38.66958	38.67818	38.61554	38.59956	38.55196	38.59476	38.64599	39.23768	39.22118	39.22925	39.22988	38.21260	38.45985	38.72348	38.90058	39.04946	39.05008	39.01376	39.53746	40.14066	40.50390	41.03923	40.99651	40.50013	39.24981	38.74416	38.45361	38.49064	38.54691	38.57957
40.68283	40.61805	40.60741	40.52407	40.07231	39.99100	39.99155	40.01787	40.06609	39.44367	39.30510	39.30787	39.45438	39.76704	39.45560	38.79065	38.72374	38.02848	38.52536	38.81274	38.76083	39.58886	38.75465	38.51839	38.51896	38.52692	38.40944	38.41001	38.31000	38.31057	38.26429	38.26490	38.45255	38.68979	38.85806	39.04911	39.04974	39.51674	39.68102	40.33427	40.43079	40.99558	40.61518	40.02941	39.24952	38.74386	38.75553	38.50320	38.54661	38.20798
40.57063	40.57128	40.60703	40.59324	40.52434	40.20990	39.99118	39.99182	39.36867	39.37038	39.37096	39.53097	39.84368	39.84428	39.62219	39.07878	38.97073	39.05993	39.07929	39.08629	39.64197	39.80604	39.57256	38.75492	38.55127	38.40847	38.32700	38.35327	38.35389	38.25744	38.26395	38.36171	38.58336	38.68945	38.70444	38.96151	38.96215	39.24981	39.27580	39.94564	40.25212	40.25277	40.11419	40.11479	39.63446	38.80392	38.80450	38.81155	38.65073	38.41423
38.88780	39.68539	40.57150	40.60731	40.59352	40.22397	39.99080	39.44323	39.34261	39.36893	39.51819	39.83091	39.84332	39.84391	39.85044	39.85109	40.68691	40.68757	39.26029	39.26730	39.71071	39.70970	39.64286	39.41739	38.91624	38.57939	38.41603	38.29808	38.29871	38.29928	38.49395	38.88024	38.98306	39.10252	39.10307	38.89694	39.20462	39.33380	39.33439	39.45387	39.47212	39.49096	39.70681	39.96478	39.97612	39.71939	39.19337	39.20257	39.20317	39.20371
39.04038	39.09187	39.71932	40.56297	40.49087	40.22360	39.63799	39.45730	39.39038	39.36962	39.60109	39.55144	39.57736	39.74243	39.74307	40.16547	40.68657	40.27962	39.27224	39.31617	39.40952	39.46072	39.46136	39.50160	39.50219	38.82608	38.44480	38.32314	38.30343	38.44321	38.46417	38.46480	38.88050	38.96516	38.96570	39.60683	39.60748	39.50265	39.58568	39.07962	39.07647	39.35901	39.78414	40.04210	40.32786	40.10067	39.95726	39.89848	39.89907	40.05153
39.03997	38.95930	38.97010	40.44758	40.48408	39.63706	39.45628	39.35999	39.38412	39.60120	39.55043	39.51309	39.51374	39.13053	39.23661	39.74337	40.27863	40.27928	39.83285	39.40861	39.40916	39.48177	39.50061	39.50126	39.65606	39.32965	38.71452	38.26040	38.26103	38.30800	38.37820	38.41309	38.46505	38.88080	38.96538	38.96597	39.50920	39.64151	38.50354	38.87544	39.07990	39.86509	40.12097	40.40240	40.39985	40.17266	39.97410	39.95762	40.15146	40.11454
38.92296	38.92360	39.61378	40.49268	39.64571	39.46497	39.46552	39.46617	39.98127	39.98192	39.51208	39.51273	39.36998	39.23561	39.23626	39.28183	39.37568	40.25362	40.04761	39.85022	39.45942	39.46001	39.46066	39.55185	39.94052	39.94117	39.09729	38.22047	38.16972	38.18100	38.37788	38.42186	38.50860	38.38655	38.64279	38.76572	39.24942	39.03087	39.01458	38.95474	39.91980	41.35483	40.42237	40.40210	40.39955	40.17236	40.17297	40.20250	40.18811	40.15173
38.92256	39.64008	39.76383	39.76021	39.51195	39.49989	39.50526	39.56916	39.98090	39.98155	39.98216	39.53965	39.54029	39.39749	39.28083	38.66147	38.99104	39.37597	40.04726	39.83275	39.41573	39.34302	39.51822	39.90694	39.90754	39.68667	39.68732	38.21516	38.16940	38.19191	37.89357	38.05629	38.31440	38.61660	38.85525	39.26474	39.40508	39.33027	39.31266	40.02325	41.41220	41.41288	41.21107	40.42391	40.42457	40.35303	40.22404	40.22470	40.44756	40.39619
39.70228	39.76284	39.77627	39.63336	39.59179	39.51698	39.50487	39.58323	40.07467	40.16091	40.16151	40.01109	39.99035	39.59027	39.27039	38.77499	38.77771	39.01005	39.75306	39.78318	39.78374	39.58732	39.51788	39.49928	39.39500	39.72167	39.26095	38.21537	38.19101	37.88839	37.96447	38.05595	38.37023	38.70671	38.98549	39.33772	39.34693	40.18717	40.38186	41.56810	42.08765	41.98612	41.31622	40.51099	40.44516	40.22314	40.22375	40.22441	40.39535	40.21497
40.38708	40.01244	39.77267	39.75943	39.67292	39.50483	39.51714	39.62243	40.08446	40.17740	40.17801	41.73424	41.49600	39.98216	39.27002	39.13486	38.99246	39.00113	39.01034	39.75331	39.62169	39.62228	39.51754	39.49894	39.42624	38.81319	38.27332	38.27779	38.37848	38.39191	38.33763	38.36931	38.55397	38.59582	38.82839	39.31329	40.18617	41.22473	41.59922	42.04292	42.11947	42.77102	41.98652	40.57813	40.23288	40.20502	40.22346	40.14972	40.13704	40.25752
40.38670	40.01204	39.92709	40.33818	40.30142	39.46701	39.51141	39.63220	40.08408	40.10322	41.33537	41.32900	41.30134	40.24331	39.91077	39.15643	39.13509	39.00077	39.00998	39.10196	39.49479	39.62194	40.01899	39.51786	39.16916	38.34243	38.25448	38.37750	38.39099	38.61514	38.75734	38.57658	38.59483	38.50577	38.67415	39.31080	40.15320	41.25652	41.62422	42.04261	42.80800	42.74502	42.65423	41.41436	40.57851	40.23005	40.15251	40.13668	40.13729	39.96777
39.76640	39.96353	39.92670	40.30038	39.46602	39.29371	39.36057	39.58121	39.59447	40.08437	40.54770	41.21857	40.51804	40.18966	39.15541	39.06327	39.04194	39.00042	39.01391	39.01450	39.49444	40.02654	40.02721	39.61436	38.68269	38.52260	38.52485	38.57458	39.04397	39.12589	39.03333	38.83148	38.65066	38.59731	38.60803	39.28745	40.15073	40.94567	41.55809	42.19105	42.79488	42.79558	42.67911	41.41407	40.70412	40.21562	40.22434	40.13640	40.09481	40.00389
39.80222	39.92571	39.93243	39.87406	39.46564	39.32114	38.39017	38.45830	39.39941	39.81599	39.96000	39.96870	39.77535	38.72570	38.84868	38.78729	38.79211	38.83555	38.83620	38.84964	39.14025	39.54712	39.57731	39.33482	38.81233	38.57253	38.57907	39.24958	39.22071	39.20205	39.20271	39.56804	39.29244	38.67291	39.20679	39.84044	40.85799	40.85867	41.42211	41.43968	41.94227	41.94297	41.56927	40.79176	40.63135	40.54342	40.22406	40.10302	40.10363	40.03245
41.19532	40.87063	40.01490	39.91454	39.50321	38.51521	38.41875	38.51052	39.19369	39.79436	39.80512	39.76629	39.37851	38.76329	38.69068	38.69387	38.72061	38.79240	38.84868	38.89046	38.95626	39.20575	39.38781	39.41040	38.81197	38.89004	39.21063	39.24922	39.24989	39.25049	40.05036	40.19856	40.16280	39.50109	39.67065	40.46435	40.84055	40.96971	40.93609	41.08446	41.40577	41.49016	40.76088	40.63039	40.63107	40.54314	40.02740	40.03100	40.03161	39.89639
41.18587	40.74796	40.02735	39.85933	39.00095	38.55770	38.55824	39.33495	39.28047	39.28114	39.49508	39.35234	38.73093	38.46398	38.46464	38.57439	38.71603	38.84766	38.90395	38.26355	38.47841	39.20539	39.38745	39.41005	39.16899	39.17233	39.51893	40.10104	40.13970	40.12106	40.40165	40.80314	40.71764	40.07702	39.67249	40.46189	40.83809	40.82594	40.05815	40.05883	41.00817	40.97087	40.62948	40.63010	40.54218	40.02383	39.96755	39.93918	39.84739	39.47832
40.74689	40.39333	39.86256	39.44564	38.98239	39.00437	39.33390	39.33456	39.29560	38.04495	38.03324	38.59945	38.62399	38.50694	38.57337	38.25952	38.35423	38.37147	38.34677	38.22361	38.39871	38.50055	39.39138	39.47870	39.45822	39.50756	40.03642	40.10069	40.11475	40.40063	40.64592	40.96304	41.03375	40.15681	40.11097	40.36473	40.82494	40.79406	40.05784	40.03765	40.01626	40.65382	40.60046	40.48716	39.94349	39.91314	39.85045	39.36449	39.42931	39.49034
40.79624	40.59842	39.86217	39.44526	39.20975	39.23174	39.33351	39.33419	39.29523	38.21328	38.19997	38.40083	38.62362	38.62421	38.29753	38.20551	38.37044	38.37110	38.43594	38.35823	38.39834	38.53227	39.41884	39.47834	39.47896	39.57977	40.09973	40.11372	40.10104	40.41286	40.65405	40.96273	40.18956	40.15649	40.15705	40.27240	40.64861	40.73705	40.00348	39.93462	39.82280	40.59146	40.59216	39.89330	39.26522	39.26590	39.28469	38.84507	39.36481	39.42958
40.79586	39.94766	39.47681	39.22847	39.29864	39.29925	39.45847	39.45060	39.40416	39.30141	38.93054	38.86866	39.05914	38.65059	38.29716	38.33846	38.37007	38.44245	38.62873	38.45488	38.41134	38.53190	39.47731	39.57384	39.62954	40.02716	40.02785	40.10000	40.47450	40.65303	40.65372	40.14153	39.13544	40.15296	40.26832	40.27208	40.54323	39.79016	39.79078	39.78772	40.21915	40.56164	40.39354	39.59240	39.26493	39.26560	38.82270	38.84477	38.88765	39.45337
40.18394	39.94727	39.25199	39.12043	39.29825	39.45914	40.44505	40.43719	40.31063	40.26695	39.47007	39.40820	39.40888	39.29138	38.48216	38.33596	38.34499	38.58973	38.62836	38.45452	38.41097	38.59036	40.02420	40.21883	40.22749	40.15646	40.17819	40.58953	40.75470	40.66394	40.41149	39.55569	39.53426	39.52906	40.09756	40.05700	39.41211	39.10054	39.02037	39.82700	39.83023	40.13052	40.09817	39.61351	39.55534	39.26906	38.82241	38.69612	38.74809	38.95211
40.28137	40.17663	39.18189	39.12003	39.15868	40.25853	40.43612	40.76791	40.70118	40.65965	39.40715	39.40784	39.40852	39.29102	38.48179	38.28842	38.32323	38.55621	38.64725	38.50709	38.58938	40.05268	41.17936	40.68647	40.52661	40.52731	40.58857	42.12065	40.74315	40.66362	39.99448	39.54306	39.47617	39.47686	39.39075	39.39137	39.09954	39.02849	39.06173	39.13415	39.93799	40.11698	40.10804	39.93393	39.55504	39.37427	38.82211	38.69583	38.69643	38.69697
40.19585	40.17624	39.56181	39.10202	40.17789	40.36410	40.73161	40.70019	40.65859	39.68457	39.40679	38.23904	38.40844	38.40904	38.28738	38.28805	38.31912	38.34492	38.50611	38.55852	39.20968	40.11595	40.41619	40.62783	40.52687	40.43880	40.88946	41.01667	41.05481	40.28756	39.74338	39.41919	39.35764	39.38881	39.39043	39.00707	38.95260	39.02817	39.06141	40.73733	41.06544	40.99020	40.52552	40.07200	39.55475	39.31068	38.89356	38.79295	38.68383	38.66886
40.17515	40.04545	40.22571	40.10402	40.22093	40.32792	40.32794	40.32864	40.22377	39.70987	39.43208	38.69036	38.40913	38.40867	38.28701	38.28768	38.31875	38.34456	38.53349	38.70251	39.20931	40.06634	40.26719	40.47884	40.43776	40.34756	40.34827	40.82133	40.17377	39.64931	39.65001	39.25830	38.37877	38.72086	39.00085	39.00253	38.95228	39.02785	39.36188	40.90458	41.10902	40.99580	40.52578	39.85227	38.94753	38.66124	38.90171	38.89395	38.69620	38.68408
40.82464	40.65220	40.12113	40.10496	39.47602	39.49053	39.74549	40.25657	40.25720	39.75172	39.47395	39.09921	39.04538	39.03262	38.85613	38.85260	38.65991	38.68008	38.79090	39.08683	39.90160	39.98573	40.26685	40.21301	40.14419	40.13206	39.63078	39.59932	39.57779	39.57841	38.99463	38.44970	38.50753	38.65464	38.97004	39.00220	38.97282	39.10775	39.37600	40.68485	40.84287	40.53976	39.87667	39.63212	39.04461	38.91721	39.03503	38.98192	38.78418	38.90136
40.65113	40.12014	39.97736	38.61318	38.77560	38.96167	39.49072	39.74582	39.77952	39.50182	39.46936	39.36038	39.04501	39.03226	38.85577	38.92868	38.89422	38.96280	39.08585	39.90069	40.04890	39.98538	39.92086	40.14323	40.13102	39.62976	39.59838	39.57838	39.03318	39.00004	38.43533	38.44938	38.50720	38.88900	39.00127	38.97180	38.52787	38.97907	39.27994	40.24277	40.19099	39.87461	39.65654	40.02431	39.71384	39.03412	38.98094	38.98163	39.52370	39.55101
40.01361	40.01431	38.69231	38.69300	38.71453	38.77583	38.97573	39.58937	39.49059	39.48708	39.37160	39.09847	39.00636	38.14911	38.29464	38.32794	38.93929	39.06232	40.73924	40.73988	40.33635	40.25732	40.10743	39.82125	39.53279	39.60336	39.58962	39.03377	39.03446	38.71699	38.63329	38.61710	38.75192	38.96781	38.95821	38.97148	38.97217	39.22873	40.07654	40.07190	39.95486	39.84378	39.84449	40.12914	39.89351	39.28811	39.28873	39.82548	39.88869	39.88925
38.46581	38.46649	38.75338	38.71346	38.69917	38.64158	38.74045	38.45821	39.29826	39.29896	39.21521	38.03896	38.03844	38.14592	38.20989	38.29494	39.01582	40.67028	40.76086	40.64759	40.52628	40.51141	40.15772	39.57619	39.48822	39.44455	39.40141	38.81132	38.83982	38.79899	38.79969	38.73226	38.75159	38.96749	39.23347	39.17206	39.19402	39.22842	39.22903	39.99940	39.98666	39.98737	40.19881	39.98717	39.41655	39.34344	39.87091	40.66999	39.87717	39.87773
38.46541	38.46610	38.75353	38.85628	38.74731	38.69730	38.39835	38.44126	38.58107	38.80914	38.81831	38.61109	38.06759	38.06398	38.19340	39.17705	39.81049	39.81120	40.53650	40.52538	40.52594	40.52657	39.67084	39.58294	39.55791	39.55862	39.53869	39.00345	39.00415	38.89570	38.89640	38.80967	38.82259	39.09757	39.16445	39.16507	39.02062	38.51651	38.89534	39.73922	40.05214	40.13789	39.96217	39.96281	39.94320	39.92187	40.59778	40.59850	40.59914	40.59970
40.12334	40.07766	39.45402	38.99931	38.85660	38.67327	38.68090	38.53786	38.72834	38.80075	38.81793	38.81863	38.81933	39.41899	39.41970	39.42041	39.36973	39.49675	39.53808	39.90906	40.00957	39.16217	39.22221	39.66171	39.98301	39.91315	39.59320	39.47990	39.07197	39.06457	39.06527	38.79972	38.80568	38.93993	38.95010	38.85575	38.88961	38.87214	38.89502	40.17359	40.05184	39.90126	39.96187	39.96251	41.04787	40.66532	40.66596	40.70466	40.84459	40.80503
40.12296	40.12369	40.11203	39.42496	39.17320	38.80661	38.75676	38.76527	38.79314	38.80037	38.80099	38.81825	38.81895	39.13083	39.27497	39.25484	38.84201	38.51136	38.59597	38.88869	38.89192	39.18533	39.62483	40.81322	40.76255	40.72717	39.96144	39.54342	39.26591	39.00489	38.78623	38.72269	38.77890	38.80153	38.79118	38.79179	38.85612	38.89408	40.39624	40.39696	40.10822	39.96085	39.99419	41.15541	41.16470	40.80248	40.79671	40.93672	40.91812	40.91869
40.12259	40.11102	40.39405	40.36166	39.19369	38.73874	38.71397	38.74298	38.75708	38.54457	38.54519	38.45291	38.43491	38.43552	38.52813	38.54967	38.51235	38.59375	38.77571	38.86201	38.89743	39.97396	40.77634	40.63382	40.61760	39.94743	39.81250	39.48429	39.24473	38.74297	38.71417	38.47921	38.55574	38.60563	38.78763	39.46454	39.78598	40.40706	40.40770	40.10729	39.78257	40.08139	40.17496	41.16742	41.16816	41.16182	40.96832	40.96852	40.93709	40.51980
40.10992	40.34443	40.33065	40.33138	39.19332	38.73835	38.74190	38.37779	38.50074	38.50145	38.45184	38.43384	38.43454	38.43515	38.54861	38.13588	38.67283	38.72859	38.99676	39.09960	40.02374	40.77526	40.63277	40.44363	39.94638	39.45702	39.52823	39.52886	39.23994	38.71313	38.62465	38.63123	38.21408	38.60530	39.50048	39.61615	39.61687	39.78639	39.83194	39.45280	39.90309	40.08109	41.16647	42.06609	42.27810	41.93390	41.16218	40.96878	40.57884	40.57941
40.32891	40.32964	40.33028	39.76575	38.89030	38.78125	38.37671	38.37741	38.37803	38.37926	38.37987	38.43347	38.43417	38.54753	38.24861	38.29634	38.70772	39.15433	39.17643	40.02283	41.26011	40.73592	40.44257	38.78084	38.78147	38.86657	39.50444	39.39069	39.25638	38.73425	38.73495	38.63090	38.63152	39.05423	39.50016	39.46391	39.07215	39.11778	39.31248	39.32817	39.94408	41.29536	42.15566	42.23064	42.23140	41.93517	41.93430	40.96849	40.57855	40.57912
40.22012	40.22084	38.86616	38.82352	38.75674	38.77232	38.77286	38.32948	38.37818	38.37889	38.37950	38.43310	38.49578	38.03379	38.23059	38.72568	39.09820	39.09892	39.68410	39.96743	40.84560	40.81152	39.46006	38.77301	38.78112	38.86622	39.43996	39.50046	39.50118	39.38068	39.33499	39.28065	39.26418	39.26490	39.24621	39.23883	39.24757	39.31366	39.35546	39.45777	39.94375	41.50608	42.05620	42.01089	41.93145	41.93489	41.93134	41.26789	40.96886	40.97103
39.34235	38.85820	38.82242	38.75564	38.75636	39.09024	38.72494	38.64159	38.39918	38.39988	38.41813	38.43273	38.49541	38.56923	38.87391	38.96119	38.96182	39.01413	39.67306	39.95639	40.54050	40.26068	39.45972	39.00895	38.86516	39.48646	40.17886	39.96007	39.50084	39.50148	39.48533	39.44009	39.44073	39.34439	39.27743	39.45713	39.45786	39.52703	39.44325	39.88291	41.33962	41.40940	41.34333	41.34399	41.36560	41.36903	41.36969	41.29073	41.26184	41.26884
38.93614	37.73884	37.79492	38.75525	39.08924	39.05729	39.05783	38.65778	38.33387	38.33276	38.33338	38.33409	38.49237	38.55603	38.56957	38.68302	38.68394	38.95469	39.60386	40.25006	40.25062	39.66540	39.01590	38.86472	38.86535	39.77728	40.16623	40.16687	39.48821	39.47197	39.36688	39.43976	40.07341	40.19549	39.52529	39.45840	39.52596	40.61555	40.75970	40.76045	41.30618	41.26631	41.26706	41.04825	41.04900	41.20593	41.26991	41.27067	41.24178	41.17059
38.23999	38.17715	38.14466	38.73991	39.07391	39.07454	38.67431	38.36435	38.31743	38.32338	38.24441	38.24091	38.15211	38.14331	38.19799	38.42921	38.55641	38.82717	39.62114	39.65478	39.66442	38.62386	38.22372	38.19344	38.44916	38.85076	39.68041	39.38988	38.99230	38.93467	39.05244	39.42821	39.46519	40.24220	39.96386	39.96878	40.57545	40.90681	40.90747	40.72700	40.55410	40.55272	40.55347	39.73108	40.92209	41.01044	41.20631	41.20707	39.71770	39.76050
38.59366	38.56127	38.73881	39.07280	39.07353	38.67338	38.36325	38.36396	38.36459	38.33582	38.33644	38.33294	38.14232	38.19689	38.20028	38.50478	38.82608	39.42255	39.43986	38.88770	38.85726	38.62350	38.22336	38.13859	38.10715	38.10786	38.09468	38.07072	38.27399	38.56158	38.70606	38.85406	39.27860	39.60883	39.96353	39.96418	40.55162	40.79958	40.82697	40.71653	40.55380	40.55241	40.55317	40.09888	40.07236	41.04918	41.31456	40.74970	40.41068	40.40910
39.26828	39.05386	39.07169	39.07242	39.02674	38.36231	38.36285	38.36358	38.37264	39.38170	39.22549	38.52585	38.43638	38.52568	39.02963	39.36370	39.51495	39.50767	39.50841	39.07370	39.06089	39.00650	38.63631	38.13770	38.10679	38.09362	38.09434	38.08427	38.00780	37.42728	37.88166	38.70646	38.85435	39.43748	39.84349	39.85001	39.85076	40.61115	40.71546	40.68789	40.68802	41.08131	40.55447	40.19587	40.19662	41.13443	41.13510	41.12731	41.12584	41.12641
39.05275	39.06587	39.07131	39.06355	39.10380	38.36192	38.11777	38.36319	38.95870	39.20472	39.21604	39.22585	39.26719	39.69499	39.94485	40.30873	40.19557	39.56340	39.55881	39.54129	40.19630	40.06106	39.38285	38.56776	38.12621	38.12693	38.12766	38.03131	37.46429	37.46491	37.80597	39.19489	39.19553	39.30902	39.37733	39.48272	39.48346	39.82607	40.20656	40.68705	40.68825	40.69970	40.41766	40.12286	40.12361	40.98179	41.60585	41.62480	41.06828	41.06884
39.09251	39.09325	39.10243	39.10316	38.83812	38.07092	37.83941	38.07218	38.94069	38.94143	39.20499	39.21641	39.42715	39.88872	40.25249	40.28316	40.02221	39.56304	39.55257	39.84475	40.06007	40.02065	40.01126	39.38325	38.63696	38.17300	38.12731	38.09427	38.02101	38.02858	39.18368	39.19457	39.19521	39.20724	39.09341	39.09405	38.93239	38.97749	39.63538	39.65377	40.40461	40.40591	39.98036	40.09743	40.57551	41.21367	41.21754	41.25306	41.06799	41.06857
39.09212	39.09286	39.09457	38.97723	38.41265	38.06732	38.06786	38.06859	38.90881	39.16339	39.20462	39.26037	39.35617	40.18995	40.25214	40.28281	40.02185	39.82995	39.81842	40.04634	40.03088	40.03153	39.83390	39.50828	39.39584	38.55668	38.52375	38.73117	38.73885	38.73949	39.12807	39.19211	39.14847	39.02682	38.76569	38.36115	38.41051	38.52081	38.93434	38.93508	39.31560	39.40881	39.92874	40.06024	40.62663	40.62740	40.80033	40.80111	40.80177	41.06829
38.45343	38.45417	38.45480	38.40481	38.34647	38.01353	38.01995	38.02068	38.63841	38.92253	39.01875	39.11455	39.35580	40.16236	40.36758	40.42976	40.26441	40.26036	40.12974	40.11437	40.03053	39.46572	39.46648	39.49191	39.48240	39.33715	39.33790	38.92770	38.90521	38.43909	38.74791	39.12849	39.14601	39.02436	38.35806	38.09493	37.53651	38.52048	38.88485	38.88560	38.93540	38.50521	39.40925	40.62557	40.64611	40.64742	40.69458	40.69536	40.80149	41.01313
37.57009	37.53991	38.33555	38.34536	38.34610	37.99232	38.01369	38.34938	38.65138	38.82780	39.11343	39.35468	40.16134	40.29703	40.28605	40.76362	40.92902	41.01899	40.37836	40.11403	39.45832	39.20577	39.19371	39.48141	39.39553	39.38784	39.41022	38.92736	38.80994	38.81058	38.74758	39.12817	39.12881	38.98183	38.27332	37.48468	37.32936	37.64645	38.88453	38.88528	39.00883	38.51754	38.51829	40.62527	40.64582	40.69363	40.69429	40.84704	41.39643	41.36172
37.53878	37.49467	37.49529	38.08698	38.09679	37.99194	38.01917	38.11868	38.51687	38.93954	39.35355	40.76674	41.41839	40.58337	40.58414	40.58972	40.60961	40.69315	40.32642	39.63503	39.19249	38.51741	39.19336	39.39935	39.39519	39.38750	39.00053	38.80885	38.80960	39.19430	39.19505	39.12785	39.08628	38.92916	38.19605	37.79390	37.53584	38.05131	38.90612	38.94502	38.94566	38.98254	39.21545	40.57955	40.62896	40.85315	41.20419	41.37249	41.36088	41.34702
37.43026	37.03440	37.49489	38.02721	38.08796	38.09959	38.11756	38.36816	38.51647	38.93915	40.76561	42.15718	41.22796	40.57877	39.92132	39.74967	39.43618	39.52612	39.57495	39.19159	38.37347	38.38619	38.83089	39.11204	39.22076	38.95671	38.80787	38.80851	39.19332	39.37545	39.36446	39.30057	39.87352	39.16942	38.23190	38.10025	37.97329	38.55000	38.89158	40.15864	40.14113	40.14190	40.16939	40.18341	40.52125	41.13269	41.28955	41.32411	41.34617	41.20321
37.03328	36.98970	37.46780	37.75681	38.09856	38.11662	38.08738	38.36776	38.73548	40.29307	41.44232	41.34967	40.57776	39.60369	39.60872	39.63351	39.52501	39.56529	39.00069	38.71859	38.62995	38.61457	38.59609	38.74289	38.74353	38.74535	38.78883	38.79214	39.35844	39.36230	39.31926	39.94521	40.09418	39.87398	38.32721	38.12129	38.14447	38.79605	39.02462	39.00828	39.99175	39.99252	40.14238	39.91931	40.02411	40.34570	40.95940	41.13387	39.89790	40.15176
36.98857	36.95246	37.53417	37.57921	37.70005	37.31919	38.00531	38.31184	40.21598	41.41176	41.41244	40.45057	39.64539	39.63911	39.63988	39.70631	39.52465	38.96059	38.96455	38.71718	38.62959	38.60460	38.52400	38.52475	38.65200	38.64795	38.69182	39.29230	39.30256	39.30322	39.27727	39.94490	39.94556	38.82439	38.12033	38.14340	38.85017	39.00710	39.00721	38.84265	38.95305	39.63343	39.63419	39.58461	39.76108	40.02459	40.11129	39.22966	39.23032	39.80945
36.81684	36.95206	37.43674	37.60187	37.04409	37.33321	38.00491	39.56586	40.18678	40.12563	39.31075	39.31152	39.28078	39.28143	39.70519	39.50763	38.95970	38.69460	38.72046	38.63243	38.62923	38.52289	38.52365	38.37669	38.52504	38.59366	39.29079	39.29144	39.25897	39.07075	39.07152	39.07228	38.85269	38.74247	38.78843	38.89342	39.22402	39.21784	39.00743	38.89791	38.86650	38.95351	39.16576	39.44080	39.51745	39.60799	39.12279	39.12356	39.05473	39.38881
36.83353	36.95167	37.09728	37.25813	37.33217	37.38791	38.37411	39.55801	39.91774	39.30972	38.81247	38.81322	38.81399	39.16137	39.16214	38.95869	38.54578	38.54654	38.54730	38.54794	38.53033	38.53098	38.52330	38.52405	38.52469	39.12096	39.15541	39.15659	39.21076	39.08057	39.11072	39.00733	38.95225	39.00210	39.01532	39.38319	39.61989	39.62066	39.33197	39.01193	38.88490	38.84345	38.84421	38.98871	39.14667	39.15118	39.12249	39.12326	39.45743	39.45799
37.09552	37.09626	37.25698	37.54517	37.48847	37.48910	38.86518	39.41032	39.39283	38.71002	38.81209	38.81285	39.18917	39.16100	39.16177	38.95833	38.54542	38.53604	38.46311	38.34559	38.34614	38.52218	38.52295	38.52370	38.68051	38.95560	39.12941	39.13006	39.08440	39.10962	39.34700	39.40545	39.40932	39.49286	39.59326	39.74166	39.82335	39.68980	39.67358	39.53080	39.49246	39.00355	38.98775	38.98841	39.11259	39.10444	39.12219	39.57190	39.53997	39.50846
37.89563	37.64744	37.57124	37.83590	37.83666	37.86683	38.76072	38.81677	38.69927	38.51132	38.81171	39.18858	39.65300	39.78096	39.79697	39.79776	38.94848	38.52660	38.52736	38.34523	38.30358	38.36990	38.42974	38.52335	38.79924	39.07434	39.02332	39.02396	39.02474	39.34587	39.39312	39.40511	39.71391	39.62923	40.96478	40.39209	39.79846	39.69064	39.60415	39.68513	39.68579	39.53460	39.00401	39.00467	38.77408	39.07058	39.12190	39.45619	39.79470	39.50817
38.39308	38.37571	38.95478	38.90592	38.04605	38.75979	38.82364	38.76111	37.50168	37.60384	38.61353	39.18820	39.78345	39.78915	39.77552	39.76616	39.76683	39.02908	38.52700	38.35950	38.33473	38.36954	38.58476	38.63376	39.09084	39.43275	39.38174	39.02363	39.12587	39.32641	39.34632	40.55852	41.07171	40.96391	40.82080	40.00157	39.63934	39.60318	39.61079	39.62973	39.62540	39.13649	39.15383	39.15449	38.81331	38.79165	39.12160	40.19050	40.22590	39.79497
38.85132	39.00496	39.98071	39.80864	39.08788	38.97461	38.75996	38.79242	37.58615	37.60344	38.61262	39.10120	39.77295	39.77201	39.62154	39.62233	39.62299	39.75819	39.71146	38.49420	38.35969	38.55693	38.61395	39.10852	40.01829	39.96729	39.96808	39.42005	39.22182	39.23092	39.60256	40.23576	40.37592	40.37672	40.00060	39.63824	39.54721	39.61903	39.60703	39.63458	39.14555	39.26439	39.26517	39.22684	38.83651	38.82645	39.14374	39.15895	39.78290	39.80430
39.00378	38.90372	39.30173	39.61417	39.08751	38.97423	38.80708	38.57261	37.88957	37.90688	38.85530	39.77180	39.77099	39.73857	39.60144	39.60223	39.60289	39.63240	39.63319	39.71179	38.49920	38.49697	38.99154	39.73494	39.88756	39.96696	39.96775	39.44748	39.49525	39.56346	39.54662	39.46891	40.05455	39.92871	39.63727	39.54611	39.72155	39.79230	39.79298	39.78111	39.75298	39.26407	39.24830	39.24897	39.84080	39.16896	38.91630	38.91709	39.17106	39.80401
39.05256	39.03413	38.89161	39.09809	39.09887	39.00383	38.56131	38.14598	37.95256	38.74455	39.65249	39.76984	39.73755	39.73821	39.60109	39.60188	39.48779	39.44567	39.50624	38.74919	38.42710	38.49949	38.63955	38.90389	39.50811	39.62475	39.08179	39.26395	39.44794	39.51614	39.43577	38.66046	38.87639	38.97862	39.09346	39.72044	39.77196	39.87219	40.63274	40.74752	40.72525	40.46693	40.02024	40.00969	40.01049	40.01130	39.19817	39.17010	39.79141	39.80373
39.03296	39.03374	39.01360	39.09771	39.09849	39.00346	38.49764	38.47052	38.51974	38.82208	39.68094	39.77108	39.74199	39.73785	39.34330	39.20639	39.10564	39.38629	39.48902	38.74884	38.47927	38.34999	38.41878	38.47442	38.82823	38.91336	39.06383	39.06449	39.44520	39.43465	39.27419	38.66014	38.67201	38.89225	38.83594	39.26842	39.85185	40.52198	40.63243	40.63324	40.49359	40.39889	40.15400	40.12049	40.10474	40.01100	39.97749	40.95926	40.21243	39.84144
39.00163	38.86052	38.86117	38.82140	38.82218	38.97640	38.49725	38.48721	38.56950	39.01159	39.84783	39.79954	39.74163	38.47701	38.28994	38.43139	38.54177	38.94771	39.04937	38.71238	38.68765	38.41819	38.47330	38.61337	38.76597	38.81640	38.89939	39.01825	39.31674	39.31741	39.17045	38.71535	38.56610	38.43404	38.94882	39.26810	39.87075	40.52168	40.52236	40.27905	40.39777	40.25082	40.25163	40.19196	40.17621	40.02620	40.00818	39.96678	39.84059	39.73805
38.75266	38.75344	38.52076	38.55247	38.56019	38.46431	38.43779	38.55193	38.85851	39.84678	40.57249	40.14790	39.74554	38.65239	38.48789	38.48867	38.30362	38.21680	38.71138	39.04968	39.05023	38.76762	38.76841	39.29731	38.68343	38.68421	38.68499	38.77533	38.89431	39.15668	39.19685	38.89015	38.68483	38.69043	39.23133	39.67966	39.68047	39.68768	40.07107	40.27875	40.35793	40.39827	41.42358	41.63013	41.54501	40.09768	39.96569	39.73547	39.51179	39.43634
38.75229	38.30637	37.13295	37.14119	37.81380	37.90301	37.74896	38.57316	38.92161	40.18164	40.62122	40.58842	40.14835	39.25209	38.65281	38.51927	38.56155	38.43159	38.35926	38.77500	39.04990	39.05056	38.93819	38.87490	38.67989	37.96209	37.16931	37.60576	38.05820	38.96778	39.38284	39.38471	39.41902	39.57660	40.00436	40.00504	39.68014	39.68736	40.05955	40.26722	41.61044	41.61876	41.61959	41.56078	41.44752	39.99270	39.89734	39.58936	39.43551	38.83228
37.21977	37.22054	37.19788	37.26693	37.64462	37.73382	37.82452	38.60478	39.83698	40.34586	40.62086	40.62168	40.56274	40.10011	39.25252	39.31628	39.31696	38.86674	38.79922	38.78586	39.04955	38.96216	38.87431	38.67356	37.96098	37.16820	37.24796	37.25928	37.67932	38.14873	39.24799	39.53529	39.55358	40.79290	40.52752	40.00473	39.80712	39.64111	39.64180	41.10757	41.56423	41.56133	41.43377	41.33693	40.81001	39.87288	39.82548	39.76220	38.92012	38.78713
37.24551	37.26014	37.65492	37.65570	37.71461	37.75114	38.29945	38.85475	40.24670	40.32522	40.34618	40.62132	40.70681	40.66564	40.15544	39.83447	39.83515	39.76233	39.71618	39.28556	39.02573	38.99971	38.60796	38.26448	38.02478	37.62456	37.28765	37.23919	37.33284	37.86090	39.39963	40.78783	41.00967	41.01264	40.77680	40.45047	39.72939	39.55430	39.55498	40.97539	40.91948	41.10062	41.04110	40.79982	39.73667	39.73748	39.82413	39.68341	38.98476	38.87552
38.43536	38.43456	38.43521	38.20390	37.73954	37.78873	37.85596	38.40281	38.99292	40.26155	40.32554	40.73391	40.68992	40.66530	39.97395	39.95366	39.90045	39.85431	39.71157	39.35698	39.07895	39.10077	38.74264	38.32978	38.33044	38.11649	37.71626	37.35679	37.85991	38.02234	39.28955	39.76171	40.88781	40.92173	40.84631	40.45017	39.58976	39.52971	39.50315	40.18369	40.56671	40.53336	40.41174	39.70246	39.57594	38.75494	38.56442	38.94109	38.98448	38.80153
38.49471	38.43577	38.43483	38.20352	37.73916	37.85502	37.92150	37.86929	38.48363	39.69566	40.42042	40.68875	40.63065	39.93917	39.91888	39.89943	39.88623	39.74776	38.32262	38.89733	39.12857	38.93856	38.76631	38.76711	39.52942	39.08754	38.34119	38.01627	38.00693	39.24446	39.25968	39.29251	39.84055	40.81234	40.64759	40.00658	39.80475	39.61384	39.58728	39.46201	39.25159	39.25240	39.27083	39.24195	38.50715	38.31199	38.25177	38.39612	38.43469	37.72451
38.69265	38.69345	38.63439	38.21328	37.85397	37.83614	37.93537	37.93617	38.48323	39.69964	40.49343	40.38437	39.86184	39.13502	39.13583	39.29125	39.29192	37.98161	38.36228	38.49727	39.01278	38.83773	38.76596	39.50547	39.52909	39.49667	38.55613	38.55413	39.25190	39.24414	39.25936	39.30233	39.50963	40.47009	40.49147	40.49216	39.95424	39.77536	39.54533	39.41527	39.25129	39.25210	39.22335	38.70178	38.40808	38.08635	38.02347	37.76246	36.16269	37.95119
39.36481	39.31763	39.31830	38.71790	38.23847	38.04836	38.04891	38.48431	39.02302	39.57900	39.56020	39.56102	39.00383	39.08558	39.13547	39.13895	38.97933	38.43142	38.49625	38.71218	38.71274	38.84004	38.84085	39.08485	39.49552	39.30113	39.30194	39.26143	39.25958	39.26025	39.27398	39.48621	39.53173	40.18241	40.49116	40.49185	40.44785	40.20992	39.72236	39.41497	39.25098	39.25180	39.24621	38.65609	38.17977	38.08606	38.02318	37.74950	37.86275	37.98720
40.17974	40.11727	39.65067	38.99748	38.99829	38.96376	39.04441	39.02197	38.99118	38.95253	39.04493	38.96468	38.96548	39.10442	39.13778	39.21381	39.05206	38.81650	38.80824	38.80891	38.83902	38.83969	38.85918	38.85999	39.15615	39.31573	39.31655	39.35769	39.35852	39.29248	39.48507	39.60811	39.60880	39.61229	40.24137	40.41978	40.44755	40.44838	39.79466	39.41841	39.41535	39.65261	39.18291	38.17867	38.13676	38.03077	38.03143	38.16582	38.21014	38.29447
40.32507	40.11912	38.93707	38.93842	38.93924	39.03333	39.42901	39.82999	38.95134	38.94682	38.86643	38.95587	39.05696	38.45861	39.24250	39.24332	39.07357	39.03141	39.00769	39.28754	39.29182	38.83933	38.84015	38.85377	39.14994	39.32127	39.35668	39.35843	39.35925	40.32381	40.35773	39.72733	39.71574	40.31095	40.47749	40.48484	40.82766	40.82851	40.36147	39.84163	39.77772	39.65232	39.18262	38.45704	38.45091	38.61863	38.21962	38.34430	38.37807	39.80649
40.11790	39.99213	39.28805	38.89217	39.03226	39.42808	39.29532	39.15322	38.78672	38.78942	38.85943	38.45644	38.45757	38.51958	38.94248	39.24136	39.22017	39.19646	39.59856	39.21090	39.28188	38.82244	38.67334	38.77233	38.77834	39.15630	39.35634	39.35809	39.51355	40.32775	40.54777	40.64149	41.03173	41.02124	40.98444	40.85427	40.84604	40.86290	40.86361	40.86446	40.33176	39.77826	39.25172	39.21664	39.63971	39.13694	38.70541	38.39093	38.68661	39.81042
39.88428	39.46732	39.16556	39.16639	39.28625	39.21016	39.15205	38.93762	38.75677	38.42366	38.42433	38.44763	38.53964	38.94130	39.13777	39.52271	40.36177	40.34075	39.59022	39.20256	38.78521	38.71440	38.67300	38.58202	38.58269	38.73344	39.15998	39.35669	39.49988	40.48363	40.57736	40.94937	40.96097	40.96183	40.87781	40.70119	40.30560	40.75399	40.87292	40.86417	40.80455	40.25009	39.70624	39.72348	39.72858	39.82891	38.94706	38.86780	39.73643	41.05873
39.53318	39.35925	38.71924	38.78705	39.00208	39.00277	38.97399	38.76800	38.18856	38.41484	38.41551	38.54689	39.28636	39.28704	39.47359	39.91069	40.31078	40.28976	39.58988	39.16422	38.78485	38.78554	38.27692	38.27773	38.29528	38.58317	38.73392	39.16032	39.38066	39.58045	40.44254	40.54108	40.57647	40.57732	40.59069	40.38610	40.31330	40.72414	40.87263	40.86387	40.81014	40.30265	40.22327	40.13422	39.89111	39.82861	39.82930	40.49556	40.49627	40.53483
39.45497	39.33434	38.69700	38.69782	38.69864	38.61410	38.09552	38.09633	38.09700	38.41447	38.42358	39.01081	39.01163	39.01285	39.28805	39.98181	40.16009	39.68531	38.68148	38.68269	38.68324	38.32802	38.32457	38.27738	38.28907	38.58540	38.58622	38.73426	38.99984	39.18259	39.56762	39.56846	39.09845	39.16385	39.22724	40.43969	40.74131	40.87162	40.87233	40.83636	40.80985	40.30236	40.09630	40.10616	39.80540	39.74290	40.54836	40.49529	40.49599	40.49656
39.34486	38.98789	38.69661	37.87866	37.61780	38.08273	38.09514	38.09009	38.47485	38.54071	38.54052	38.54614	39.06779	39.11913	39.88821	40.23051	40.15974	40.14086	39.68634	38.79168	38.82744	38.82812	38.93519	40.18571	39.80428	38.81303	38.72098	38.65657	38.65740	38.48129	38.60216	38.68996	39.10239	39.11282	39.49763	40.35965	40.92436	41.00221	40.99653	40.83607	40.61532	40.30473	40.09868	39.79762	38.82122	39.74261	40.25224	40.22053	40.22123	40.22602
38.99841	38.99924	38.37622	37.87827	37.87909	38.03823	38.07676	38.47451	38.47447	38.60912	38.54493	38.57722	39.11808	39.11877	40.32263	40.77412	40.70817	40.17714	40.13726	39.88989	39.89365	40.40937	41.60279	41.51086	40.18608	39.46284	38.74951	38.65624	38.47068	38.48043	38.53887	38.64907	39.10205	39.44605	40.32716	40.78716	40.93580	41.04675	41.00263	40.86513	40.64226	40.64312	39.98368	38.82008	38.58444	38.81321	39.60170	39.60254	40.22095	40.22681
39.45805	39.45889	38.36570	38.25193	38.13457	38.03853	38.03907	38.09426	38.56367	38.66206	38.68087	38.69503	38.78451	39.06774	40.25402	40.74899	40.74970	40.35918	39.85708	39.93377	39.98077	40.71703	41.63234	41.57135	40.79720	39.85936	39.39934	38.64684	38.38169	38.34895	38.53854	39.07809	39.44488	39.50862	39.67146	40.33928	40.78772	40.90808	40.89066	40.69728	40.84476	40.76117	40.17552	38.65588	38.58413	38.82144	39.55683	39.65083	39.79512	40.25914
39.43581	39.43666	39.32276	38.25155	38.13419	36.93617	36.93831	37.46701	38.33286	38.67981	38.68048	38.68132	38.65551	39.02045	40.20724	40.39806	40.48462	39.88852	39.93271	39.97768	40.81411	41.69087	42.45524	41.71229	41.41601	39.99345	39.37074	38.39616	38.31380	38.34263	38.56604	39.11031	39.17011	39.17896	39.16869	39.29182	40.31155	40.40891	40.40962	40.39326	40.78668	40.76087	40.34413	40.17593	39.67454	39.65031	39.52831	39.45604	39.65125	39.65181
39.39174	39.39259	39.34263	38.26443	36.99482	36.99548	37.06905	37.61001	38.33247	38.76384	38.76453	38.68095	38.68179	39.06883	40.32845	40.39739	40.39811	39.92443	39.98928	40.98206	41.73407	41.65192	41.64355	41.40390	41.26530	39.83918	38.37649	38.29450	37.88705	37.98693	38.51982	39.13654	39.13723	39.11817	38.87820	38.87889	39.25553	40.05032	40.09637	40.20716	40.36699	40.75257	40.75344	40.56475	40.56563	39.71758	39.55625	39.46530	39.58424	39.65046
38.54725	38.54808	38.27442	37.06389	37.08236	37.11020	37.53044	38.25305	38.68427	39.68128	39.76034	39.11113	39.06777	39.18148	40.30944	40.32896	39.88696	39.98219	39.98306	40.97586	41.55404	41.36332	41.31172	41.26428	39.83801	38.21764	38.21846	38.25861	38.36132	38.42157	39.24432	39.78701	39.09103	39.05810	38.85333	38.87856	38.80341	38.81279	38.81348	39.86469	40.02814	40.75227	40.75315	41.05009	40.99601	40.83946	40.69874	40.23461	39.91760	39.65018
37.35669	37.35500	37.35567	37.44176	37.16823	37.50657	38.37242	38.34270	38.62739	39.68092	39.75251	39.11077	39.11383	39.21735	39.30439	39.69784	39.71774	39.81297	39.98270	40.48083	40.84302	41.34968	41.06232	39.00950	37.75628	37.75710	38.08725	38.36015	38.42054	38.93914	39.25093	39.25179	39.25249	39.09155	38.80499	38.72967	38.73053	38.80393	39.27600	39.67435	39.92342	40.33391	40.90910	40.99484	40.75452	40.72018	40.20144	39.93351	39.64933	39.29091
37.40105	37.40187	37.44053	37.44136	38.34547	38.37148	38.25159	38.26042	38.62701	39.66030	39.66100	39.08108	39.11018	39.19015	39.23472	39.69801	39.76803	39.76889	39.96442	40.34982	40.27631	40.27702	38.81668	37.80005	37.66562	37.66645	37.99811	38.33932	38.52172	38.94574	39.25061	39.25146	39.25216	38.94478	38.70465	38.63652	38.65605	38.72572	39.27569	39.60147	39.92311	40.42229	40.86292	40.62246	40.62333	40.23568	38.99078	38.75936	39.29006	39.29063
37.52532	37.48726	37.46251	38.34424	38.37041	38.32353	38.25654	38.26697	38.33960	39.46329	39.46399	39.01142	39.07624	39.11052	39.14483	39.20006	39.51062	39.65924	40.25167	40.34256	40.25034	39.22092	38.67265	38.16317	37.94009	38.04385	38.04469	38.55626	38.97618	39.29355	39.43575	39.25114	38.92333	38.92419	38.63552	38.63621	38.02153	38.06665	38.82212	39.60115	40.42110	40.56378	40.61421	40.59626	40.37753	38.29718	38.39923	38.66674	39.28978	39.24721
38.53794	38.51109	38.98595	38.90102	38.82035	38.82104	38.35727	38.26659	38.26728	38.20950	38.31571	38.38804	38.48749	38.52069	38.70996	39.12454	39.18968	39.38053	40.24440	40.24512	39.40975	39.30482	39.06892	38.75313	38.75382	38.93436	39.42077	40.52033	40.52122	40.66972	40.63913	39.39523	38.92300	38.87532	38.87588	38.67109	38.08454	38.19052	38.36689	38.93362	39.95867	40.23831	40.23919	40.01510	38.35204	38.29687	38.66558	39.29572	39.25747	39.14489
38.86439	38.98486	38.86142	39.12889	39.12389	38.82066	38.34135	38.26622	38.26690	38.26775	38.31533	38.34123	38.34208	38.44137	38.67442	39.05275	39.09978	39.23574	39.39970	39.40040	39.00410	39.05385	39.37678	40.78782	40.78855	40.78944	40.50169	40.50241	40.50330	40.47878	40.45620	39.98416	39.28374	39.23553	39.28516	39.29573	38.74310	38.26131	38.61148	38.93329	39.37981	39.38068	39.36608	39.21053	39.18792	39.14345	39.77276	39.65144	39.14406	39.07524
38.80167	38.75777	38.83334	39.12266	39.00151	38.52520	38.34098	38.26585	38.33527	38.37023	37.98963	37.97662	38.02813	38.29350	38.45286	38.84211	38.94009	39.10029	39.20244	38.91453	38.81799	39.05349	39.36258	40.17107	40.45045	40.45134	40.40370	40.12110	40.12091	40.35386	40.04503	39.94332	39.25995	39.26082	39.30173	39.33764	39.13803	38.98309	38.93210	38.93297	38.93367	39.39264	39.38124	39.36648	39.34388	39.78509	39.77246	39.59726	39.46298	39.03335
[truncated: 2,195 more rows]
[truncated: 1,310 more columns]
