# Supplementary material for: XYZ color data on the visual degradation of vegetables
Source: Data Brief. 2020 Jan 3;28:105079. doi: 10.1016/j.dib.2019.105079 (PMC7093819; doi:10.1016/j.dib.2019.105079)
Supplement: Multimedia component 3 [file mmc3.zip › spinach15h.csv]

�O�h���lX
41.61811	42.51783	43.45571	43.75258	44.20966	43.32687	42.31854	41.67036	41.64352	41.85891	42.46191	42.34782	41.90820	41.90851	42.11737	42.88563	43.04549	43.05889	43.90654	44.66254	44.72976	44.30095	44.46849	45.35414	45.35448	43.68769	41.95506	41.47855	41.67030	41.67062	41.67094	41.61992	40.83862	40.90635	42.67198	42.74847	43.29961	43.07179	43.00041	42.81416	42.77894	42.74164	42.48448	42.47502	42.50828	42.10118	42.00372	42.00404	43.66562	43.57030
42.36912	42.26234	42.82967	42.97002	43.27341	43.22568	42.32007	41.78485	41.86013	42.30987	42.19054	42.17989	41.90973	41.87608	41.97417	42.74169	42.88751	42.98886	43.83966	44.23448	44.34508	44.17766	44.30289	45.34062	45.33156	43.68933	43.29292	41.87288	41.74036	41.74069	41.74101	41.61423	41.18246	41.25020	42.73882	42.91840	43.07312	43.07345	42.97072	42.86807	42.78059	42.52134	42.48613	42.47667	42.26840	42.11227	42.03050	42.88805	43.58522	43.53432
42.26352	41.60233	41.60265	42.43395	42.83184	42.88181	42.59212	42.27960	42.19375	42.12041	42.07474	41.91092	41.91021	41.38226	41.38258	41.97602	42.67328	42.84184	43.57725	43.91993	43.95476	44.11235	44.18795	44.24474	43.66053	43.29747	43.29781	43.21400	43.10248	42.59295	42.59327	41.82520	41.82554	42.29704	42.91972	43.06347	43.06380	43.04375	43.28712	43.26811	42.88209	42.60202	42.53064	42.47832	42.11361	42.07420	42.88938	42.86044	42.86077	42.77979
41.59048	40.58387	40.96220	41.60449	42.32174	42.54366	42.58946	42.19495	42.12159	42.11827	41.89703	41.49977	40.97764	40.59222	40.55960	40.62892	42.08137	42.67516	43.03602	43.09698	43.13181	43.20794	43.28354	42.81852	42.49724	42.60003	43.29945	43.29979	43.41803	43.15306	42.59490	42.53407	42.51402	42.57932	42.89544	43.06513	44.26078	44.10412	43.47781	43.45881	43.44712	43.26543	42.61603	42.48975	42.43013	42.52011	42.51626	42.81321	42.81354	41.94275
40.58507	40.58538	41.02787	41.39318	41.76173	41.75370	41.52267	41.27206	41.25253	41.36040	41.39522	41.01752	40.64308	40.71397	40.71429	40.68064	42.08291	42.35081	42.35116	42.35851	42.35775	42.43388	42.50949	42.48336	42.49885	42.60165	43.30108	43.54006	43.53968	43.46863	42.66135	42.59686	42.53603	42.53532	42.77683	42.89478	44.11082	44.11116	43.61006	43.59837	43.59872	44.07819	44.06598	43.37470	42.53608	42.51758	42.51791	42.39766	41.96447	41.42372
41.36533	41.34840	41.35199	41.34503	41.50503	41.50607	41.00130	40.99953	40.99986	41.04773	41.01873	41.01905	40.67702	40.71551	40.71583	42.26867	42.36713	42.34961	42.34997	42.27534	41.97585	41.76133	41.79826	42.21773	42.51876	43.11225	43.43470	43.86364	43.86398	43.52181	42.78223	42.65653	42.59883	42.54427	42.53728	42.77882	42.89675	43.52613	43.52649	43.49859	43.97806	44.34110	44.31007	43.97648	42.62166	42.53806	42.39897	41.96580	41.79989	41.36549
41.54184	41.34991	41.30057	41.34653	41.34686	40.89748	40.72720	40.74686	41.00137	41.04926	41.04958	41.05299	41.05333	41.57414	42.24636	43.38660	42.45488	42.38202	42.35153	42.27690	41.61567	41.61600	41.76326	42.11633	42.97707	43.12080	43.26720	43.66972	43.84576	43.81004	43.44222	43.07074	42.86852	42.60342	42.58336	41.49955	42.32983	43.03562	43.27174	43.49135	43.93003	44.01341	44.01375	43.96664	43.02502	42.62445	42.50418	41.89170	41.42331	41.17266
41.40974	41.35141	41.30207	41.30241	40.92311	40.89899	40.72663	40.72904	41.01593	41.01628	41.05112	41.07967	41.20804	41.72862	42.24792	42.84066	42.84100	42.38357	42.37610	42.27846	41.58534	41.58567	41.61790	42.05465	42.91539	43.15565	43.16904	43.16939	43.53728	43.66316	43.39073	43.39453	42.96217	42.83283	42.58499	42.31649	42.78481	43.10443	43.49266	43.55980	43.54708	43.00464	43.57278	43.57312	43.06580	42.97161	42.50584	41.90645	41.46420	41.32747
41.40225	41.38324	41.04367	40.99435	40.99467	40.99501	40.81287	40.80117	40.97855	40.99825	41.05264	41.20504	41.71049	41.73018	42.26830	42.85373	42.85407	42.40030	42.28022	41.85379	40.70396	40.70429	41.26920	41.69462	42.05658	42.91732	43.13931	43.15796	42.35654	42.43535	42.82920	42.88343	42.92720	42.88465	42.82129	42.78610	43.10260	43.92429	43.58883	43.58917	43.03052	43.01781	42.96165	42.97503	42.88087	42.97328	42.85628	42.85664	42.91296	41.51120
41.18929	41.18962	41.01112	40.99339	40.99723	40.99652	40.78876	40.78908	40.80301	40.82063	41.00011	41.23952	41.70420	41.73173	41.76972	41.77008	41.74760	41.74793	41.63324	40.74073	39.86469	39.86501	40.21733	40.40271	40.86993	41.53704	41.53740	41.55606	41.10034	41.11273	41.87572	42.37191	42.88543	42.93466	42.91093	43.32227	43.92560	43.92594	43.59048	43.59082	43.59118	43.12159	43.04487	42.88215	42.30886	42.30919	42.80144	42.80181	43.12651	43.13942
41.25201	41.19116	41.25340	41.19053	41.19223	40.99908	40.81224	40.80420	40.72305	40.74068	40.78655	41.19527	41.38638	41.57686	41.77128	41.79989	41.86246	41.83738	41.79748	40.78780	39.94733	39.87921	39.92811	40.40429	40.47064	40.73862	41.55731	41.41330	41.16996	41.16561	41.92860	42.83961	43.00766	43.00800	43.38316	43.93317	43.96961	43.88155	43.82367	43.82715	43.82751	43.52150	43.12358	42.51906	42.31051	42.11202	42.14793	42.80347	43.04865	43.13692
41.25355	41.25460	41.65901	42.27853	42.43371	42.40635	41.99169	40.83552	40.83585	40.75476	40.83197	40.95474	41.42772	41.72857	41.73518	42.06326	42.09185	42.14642	42.14681	41.80410	40.78765	40.11662	40.31717	40.60581	40.56063	40.68529	41.26232	41.65086	41.40949	41.82052	42.91883	43.27119	43.24070	43.24105	43.62274	43.93481	43.90482	43.89212	43.80125	43.82880	43.52278	43.51664	43.15193	42.52071	42.32891	42.13041	42.07136	42.10470	42.86148	43.12814
41.72107	41.66021	42.59578	42.85657	44.00083	43.65018	43.25435	42.40081	41.87323	40.97745	40.81157	41.32166	41.69967	43.40777	42.86766	42.61594	42.64348	42.66056	42.66096	42.24198	42.06352	40.78957	40.78992	41.43165	41.26239	41.26273	41.30221	41.36892	41.69466	41.87080	43.28240	43.27439	43.26379	43.24269	43.18966	43.54106	43.68808	43.68843	43.46717	43.49474	43.51792	43.51830	43.19702	42.80409	42.52276	42.07268	42.11329	42.14300	42.91758	42.99807
42.80772	42.74687	43.04189	43.41320	43.67070	43.65171	43.23913	42.41750	42.10938	41.87514	41.59522	41.65886	42.12712	42.15783	42.61502	42.61750	42.62412	42.64539	42.64580	42.64824	42.62851	42.67490	41.41247	41.43325	41.26399	41.26433	41.39119	41.44640	41.74495	42.58947	43.28403	43.74537	43.74576	43.26578	43.19130	43.39277	43.46808	43.46843	43.49604	43.49639	43.51957	43.51996	43.20194	43.20229	43.06040	42.62525	42.15947	42.81944	42.99939	42.99976
43.11231	43.08964	43.05180	43.05629	42.99490	42.83382	42.05690	42.15608	42.12608	41.87667	41.68256	41.71429	41.73246	41.53041	41.91266	42.13976	42.35193	42.64696	42.64737	42.76504	42.64811	42.65242	41.41407	41.40226	41.40574	41.58825	41.61950	41.70280	41.93073	42.89585	43.75967	43.76004	43.74741	43.56198	43.42748	43.33631	43.39476	43.47008	43.82689	43.82724	43.52123	43.52162	43.54967	43.70593	43.58901	43.09749	42.83707	42.99392	43.09142	43.09179
43.11385	43.10530	43.07635	43.06829	42.99643	42.73694	42.58825	42.24233	42.21233	42.05099	41.71550	41.73363	41.74343	41.75217	41.83274	42.07289	42.14167	42.64853	42.83797	42.76662	42.62771	41.32685	41.39144	41.40386	41.58952	42.91960	42.92260	42.03973	42.83533	43.70704	43.70739	43.69474	43.50935	43.42249	43.42284	43.39552	43.41001	43.80092	43.80133	43.80168	43.68471	43.53056	43.55133	43.59026	43.60324	43.61092	43.38310	43.38350	43.17850	43.09086
42.57772	43.10685	43.11285	43.06982	43.07017	42.74737	42.67450	42.54041	42.24421	41.65495	41.71704	41.74460	41.78528	41.82385	41.82420	42.09748	42.65185	42.84122	42.85584	42.83990	41.88865	41.30421	41.39722	41.46041	42.92086	43.13631	43.13462	43.25885	43.68942	43.62806	43.59915	43.59953	43.46388	43.38749	43.09781	43.39717	43.81582	43.77744	43.75848	43.30902	43.30940	43.37576	42.62642	43.59105	43.60492	43.60527	43.61296	43.43734	43.34575	43.13763
42.57926	42.57071	43.07158	43.07198	42.83383	42.82949	42.74930	42.59950	42.13059	41.71144	41.71858	41.74614	41.81824	41.82541	42.11906	42.25978	42.44263	42.84384	42.86056	42.86615	41.63462	41.33563	41.39881	42.14970	43.13757	43.13792	43.13833	43.13662	43.61934	43.54175	43.57144	43.57182	43.39949	43.34202	43.38949	43.37212	43.77872	43.75972	43.30246	42.79433	42.54722	42.56176	42.62807	43.59272	43.88366	43.89136	43.61464	43.34708	43.22857	43.22895
42.57190	42.49217	42.51817	42.84444	43.05660	43.05699	42.83797	42.79935	42.71497	42.22729	41.74368	41.74769	41.80200	42.09568	42.09603	42.22224	42.22259	42.46078	42.88255	42.89338	42.89797	42.03693	42.03730	42.74736	42.95993	43.13954	43.13995	43.14033	43.62096	43.57270	43.57306	43.40070	43.29356	43.32690	43.36338	43.36382	43.30449	43.31155	42.83474	42.58046	42.46508	42.08641	42.23492	42.90701	43.77328	43.77364	43.41748	43.23966	43.21384	43.40981
42.40855	42.42827	42.51970	43.05779	43.05814	43.04963	43.04743	42.84248	42.84283	42.75203	41.85621	41.75134	41.80356	41.96362	42.09759	41.93179	41.95360	42.46654	42.89460	43.40663	43.41123	43.40082	42.84716	42.86589	42.95630	43.14115	43.14157	43.40771	43.57391	44.26529	43.57468	43.29477	43.19740	43.23074	43.26723	43.26768	43.30927	43.28711	42.79029	42.46634	42.00386	41.99175	42.15183	42.30239	42.92745	43.42980	43.39960	43.23662	43.41109	43.75604
41.69319	42.41043	42.63203	43.05933	43.55500	43.55539	43.05159	43.04934	43.51569	43.30107	42.75394	41.85812	42.01821	42.02185	41.96880	41.96920	42.11253	42.84068	43.39843	43.53893	43.58067	43.39852	42.84875	42.84917	42.86785	43.12496	43.09605	43.37634	43.53939	43.53981	43.25986	43.16248	43.12733	42.80866	42.82001	43.25885	43.35699	43.28875	42.51162	42.23981	41.99246	41.99340	42.11839	42.30405	42.87494	42.91848	43.11073	43.23829	43.31625	43.32620
42.35294	42.35329	42.52310	43.55618	43.85308	43.90090	43.87672	43.51688	43.51725	43.51770	43.51807	43.17951	42.44343	42.44381	42.44417	42.42574	42.84976	43.15320	43.40001	43.53946	43.53989	43.36084	42.75504	42.27571	42.35095	42.88604	42.88646	43.34182	43.39759	43.24594	43.19415	43.10002	42.78399	42.77782	42.82164	43.35828	43.46295	43.29877	42.40242	42.02671	41.40137	41.24817	42.12004	42.46643	42.91247	42.97513	43.01461	42.98569	42.87762	43.04170
42.83673	42.83709	42.94172	43.44724	43.85462	43.87784	44.21718	43.86712	43.51880	43.51926	43.51963	43.28861	42.78065	42.74194	42.78141	42.98715	43.17274	43.35032	43.34450	43.40091	43.43067	43.36242	42.24493	41.21872	41.50190	42.39376	42.87655	43.39884	43.32861	43.09721	43.09758	43.10164	42.78561	42.77945	42.82328	43.34526	43.39614	43.39651	42.46639	42.13713	41.84945	41.84987	41.94241	42.31932	42.46174	42.83750	42.93524	42.91209	42.80925	42.29034
44.12539	43.81293	43.44833	43.42596	43.74567	44.15911	44.21244	43.87391	43.49300	43.51442	43.29243	42.78179	42.74311	42.74351	42.78298	43.17448	43.79027	43.34560	43.34608	43.34644	43.40292	42.53997	41.81631	41.80695	41.85218	42.78321	43.45505	43.40004	43.01732	42.86090	42.17027	42.17434	42.23238	42.47254	42.82492	42.84005	43.36193	43.39815	43.37973	42.46840	42.13916	42.12858	42.12894	41.96061	42.10211	42.73811	42.93691	42.91376	42.81091	42.30928
44.21489	44.04581	43.44986	43.44052	43.44089	43.74761	43.74805	43.49418	42.61142	42.61189	42.61226	42.61261	42.64709	42.61973	42.78455	43.79148	43.76723	43.72779	43.30785	43.34541	42.60929	42.07516	41.85299	41.85342	42.07034	42.78482	43.42954	43.42995	42.93594	42.17520	42.17556	42.20634	42.27173	42.31295	42.51540	42.86789	43.25613	43.39980	43.43679	43.43716	43.01764	42.45293	42.13058	41.93921	41.98316	42.73978	42.98101	43.09146	42.85920	42.31095
44.25883	43.46358	43.31405	43.30193	43.30230	42.96676	42.85967	42.50157	42.50664	42.60769	42.61382	42.61417	42.62090	42.62130	42.61014	43.76843	43.74366	43.72936	43.30943	42.46378	42.46422	42.46458	42.46498	42.45616	42.53615	42.81472	43.45264	43.44676	43.24773	42.42558	42.42593	42.42633	42.53260	42.31459	42.31914	42.52170	43.37411	43.49406	43.45731	43.43882	43.01929	42.89138	42.45494	42.13259	42.20537	42.72153	42.98269	42.92024	42.89178	42.61577
42.98301	42.98337	42.27662	42.27706	42.23499	41.95514	41.94877	41.94912	42.01466	42.50395	42.55618	42.55980	42.85408	42.86077	42.86113	43.77000	43.77037	43.34929	42.29711	42.50414	42.50458	42.46617	42.46657	42.51906	42.55505	43.25499	43.45426	43.44786	43.25459	42.49688	42.46737	42.47145	42.53424	42.53461	42.52024	43.26326	43.60068	43.60105	43.51189	43.17652	43.00734	42.89302	42.89339	42.84159	42.23671	42.27009	42.87678	42.94287	42.92228	42.69500
42.49249	42.27779	42.30016	42.30060	42.35650	42.14095	42.08600	41.95066	42.01620	42.31136	42.47507	42.72526	42.79644	42.85605	43.80780	43.90602	43.80863	42.85971	42.76663	42.76700	42.76744	42.55684	42.52022	42.52066	42.58810	42.58847	42.64432	42.63791	42.62518	42.49850	42.49887	42.47307	42.79947	43.56907	43.59983	43.60033	43.68351	43.53720	43.51158	43.51195	43.17702	43.07998	43.05205	42.90614	42.25619	42.27176	42.87845	42.98647	42.98684	42.79940
42.39952	42.29190	42.29226	42.30214	42.40040	42.40971	42.42169	42.45615	42.31242	42.47625	43.44122	43.44631	43.49236	44.00747	44.21022	44.21069	43.82278	43.12296	43.09413	43.09450	42.96785	42.76941	42.56671	42.58934	42.61591	42.61628	42.65275	42.64635	42.62680	42.62725	42.62761	42.82685	43.83109	43.83146	43.83079	43.82973	43.68668	43.68554	43.61429	43.62410	44.41010	44.18409	43.08201	42.65535	42.50590	42.53747	42.68127	42.98815	42.98852	42.80108
42.32293	42.29343	42.29379	42.33661	42.58428	42.64024	43.15470	45.31902	44.14212	44.11045	44.08476	43.85050	43.85569	43.90170	44.01046	44.02008	43.67827	43.47603	43.12505	43.09609	42.97731	42.81147	42.83494	42.99708	43.02366	43.02403	43.60592	43.58694	42.71316	42.62887	42.62924	43.11205	43.21029	43.83310	43.83243	43.91286	43.81392	43.81908	43.93540	44.25238	44.40601	44.40439	43.84192	43.08405	42.65751	42.66627	42.68294	42.78119	42.99020	42.89933
42.35905	42.35208	42.38501	42.58545	42.57639	42.85436	44.58846	44.68423	44.68462	44.11619	44.08630	43.85205	43.84420	43.34925	43.38631	43.64750	43.41486	43.41524	43.19133	43.20332	43.10601	43.00235	43.02058	43.51366	43.54025	43.84700	44.00843	43.97252	43.56221	42.61634	42.55853	43.04134	43.08793	43.83474	43.97917	43.89668	43.78045	43.76779	43.81072	43.91962	44.25238	43.96274	43.91122	43.57666	43.09461	42.67160	42.66831	42.78287	42.90059	42.90101
42.42767	42.42287	42.38655	42.58699	42.57793	42.85591	44.59000	44.66534	44.66572	44.11210	43.27734	41.85034	42.49332	43.35081	43.37268	43.37641	43.41644	43.41682	43.48549	43.24729	43.22845	43.24665	43.42307	43.56370	44.37936	44.77877	45.12363	45.12407	43.89568	42.55978	42.56015	42.86370	43.02809	43.76512	43.85200	43.76126	43.72711	43.09512	43.09716	43.10236	43.29206	43.56962	43.67757	43.67795	43.67847	42.83545	42.76818	42.76865	42.76902	42.24091
42.57911	42.51239	42.53472	42.58853	42.79967	42.87700	43.78883	44.56887	44.42587	43.29895	42.95953	42.48085	42.49495	43.35237	43.35275	43.37105	43.38446	43.41840	43.48707	43.50213	43.53616	43.55961	44.04892	44.04941	44.25779	44.79230	45.12525	45.12569	43.62147	42.64739	42.81403	42.92436	43.76636	43.73318	43.66592	43.56215	43.02926	42.36007	42.36211	42.59224	42.63827	43.01424	43.51084	43.67962	43.94420	43.71148	42.89361	42.89408	42.85670	42.71368
43.07050	43.07088	43.02625	43.02567	43.02605	42.88180	42.88227	43.79809	43.33247	42.96961	42.49094	42.49603	42.52586	42.52943	42.51677	42.87074	43.28827	43.40319	43.42365	43.43819	43.43867	43.53815	43.81587	43.81635	44.01890	44.64388	44.64123	43.62270	42.96328	42.76546	42.76584	42.91025	43.73442	43.66715	43.66753	42.93140	41.31690	41.33404	42.36217	42.59230	42.59430	43.17828	43.38402	43.62046	43.68184	43.56646	43.34191	43.03921	42.92665	42.71537
44.18806	44.18845	44.27377	43.37926	43.11427	42.93026	42.90793	42.89940	42.77026	42.53616	42.30190	42.53690	42.53267	42.53099	42.54919	42.87231	43.30661	43.30700	43.30754	42.97912	43.27405	43.34900	43.37775	43.37824	44.03048	44.00341	43.71960	43.21874	42.90720	42.75449	42.71186	42.87200	43.66838	43.58223	43.62929	41.25941	41.10983	41.09761	41.29259	42.22573	42.54874	43.26551	43.30418	43.45184	43.53682	43.42704	43.43161	43.43210	43.16516	42.92878
44.12560	44.12599	43.16639	42.93877	42.94016	42.92552	42.93019	42.90777	42.90815	42.80381	42.56955	42.55576	42.89517	42.88931	42.88969	43.43769	43.29141	43.29179	43.24720	42.97284	42.98119	43.12542	43.17830	43.35153	44.00463	43.96516	43.51977	43.16265	43.07177	42.84216	42.76911	43.09549	43.63380	43.63419	42.00695	41.11108	40.65689	40.64938	39.93596	41.28042	42.20260	43.17589	43.30584	43.41113	42.83043	43.42872	43.43330	43.43379	43.16685	42.93256
41.94324	41.94361	41.91094	41.52365	41.64882	42.43376	42.92755	42.93213	42.91621	42.90313	43.16747	43.16785	42.94236	42.93650	43.43876	43.43139	43.43177	43.28550	43.23199	42.96236	42.63061	42.97320	43.08392	43.35520	43.88876	43.88914	43.46368	43.16426	43.00624	42.98627	42.77071	42.77114	43.09758	42.77568	41.39901	40.66286	40.66322	39.94498	39.94543	40.93893	42.19846	43.15288	43.30224	41.91140	42.79486	43.42254	43.71441	43.71911	43.16854	42.86905
41.46573	41.46611	41.18578	41.18626	40.90312	41.59150	42.47511	42.87386	42.87424	42.90468	43.16903	43.48878	43.45519	43.44199	43.38998	43.37999	43.38037	43.20420	42.85604	42.46481	42.63167	42.84390	43.33550	43.31641	43.27903	43.27888	43.08936	43.08980	42.99892	42.82491	41.90585	41.87637	42.59111	41.40025	40.79432	40.68597	40.73123	40.73159	40.88669	41.08072	41.62996	41.63988	41.78505	41.80798	42.53682	43.67059	44.00350	43.66413	43.24398	43.30108
41.63297	41.47652	41.22924	40.90426	40.79058	40.79100	41.59349	42.25056	42.34535	42.87634	43.27951	43.45625	43.88306	43.74963	43.35477	43.32595	43.32634	42.32526	41.92494	42.27502	42.45955	42.81192	43.30772	43.27045	42.64453	42.03443	41.74810	42.45908	42.45946	41.94170	41.50204	41.52712	41.41984	41.20182	41.08799	41.09757	40.78501	40.91408	41.34810	41.31699	41.24659	41.30425	41.32876	41.78445	42.39786	43.61140	43.95429	43.95480	43.62267	43.64305
41.97767	41.95024	41.55707	40.90659	40.53196	40.53238	40.60682	41.70712	42.28920	42.35334	42.87513	43.45780	43.53374	43.46022	43.35197	43.22836	42.23148	42.07261	42.07317	42.12391	42.29913	42.78413	42.74679	42.63997	42.07323	41.81941	41.76123	41.75589	41.94857	41.87736	41.76550	41.55497	41.55545	41.42497	41.25049	41.18721	41.16660	41.37233	41.42823	41.42860	41.31905	41.31953	41.29780	41.29817	42.20664	42.87494	43.40672	43.45918	43.53986	43.80753
42.51031	42.28086	41.89495	41.55330	40.89745	40.60786	40.67234	40.91194	41.83126	41.88166	42.34479	42.94154	43.38537	43.32706	42.72076	42.23265	41.97883	42.07418	42.10779	42.29496	42.29546	42.29584	42.14216	42.13636	42.13412	41.83464	41.76282	41.76326	41.87846	41.87896	41.82066	41.78800	41.55707	41.54114	41.28726	41.22451	41.22488	41.38498	41.60147	41.60185	41.54928	41.36676	41.36713	41.36750	42.19851	42.18873	42.17933	42.13102	42.77039	43.36827
42.31132	42.22519	42.11478	41.83820	41.49642	40.89939	40.84332	41.32302	41.40508	41.80500	42.34634	42.87803	43.20667	43.16777	42.72232	42.29612	42.04230	42.07574	42.18433	42.27922	42.27972	42.01294	42.00708	42.13533	41.83585	41.82259	41.82308	41.81776	41.88006	41.87794	41.77924	41.74448	41.65862	41.68944	41.28888	41.30885	41.34386	41.47163	41.60312	42.27502	42.27547	41.60443	41.60481	42.22845	42.26630	42.24673	41.35618	41.31888	41.74835	42.74967
41.77052	42.13585	42.11629	41.83970	41.36107	41.40926	41.29375	41.32456	41.43775	41.47173	42.60860	42.52660	42.51452	43.16932	42.71758	42.29768	42.06905	42.11036	42.11094	41.93207	41.93257	41.68199	41.68243	41.74486	41.68576	41.68615	41.70397	41.76791	41.83862	42.60185	41.83950	41.79020	41.82481	41.83254	41.65364	41.28266	41.35218	42.07959	42.39691	43.13402	43.13448	42.70795	42.42146	42.40228	42.35457	42.32818	41.78413	41.35833	41.32090	41.75780
41.77202	41.77240	41.75336	41.41677	41.41033	41.29478	41.33044	41.41636	41.44664	42.64546	42.61750	42.52815	42.48931	42.48976	42.71913	42.71965	42.36575	42.12190	42.12248	41.93364	41.57564	41.54995	41.68402	41.72755	41.68734	41.68772	41.68823	41.68867	41.76988	41.82445	41.77920	41.79180	41.81488	41.82576	41.82614	41.70285	41.92357	42.20015	42.71415	43.13568	43.13614	43.13667	42.71000	42.41699	42.41758	42.43221	42.39101	41.78630	41.66190	41.80250
42.37205	41.79910	41.79948	41.42301	41.20401	40.69489	41.33197	41.41790	42.79958	43.74197	43.71402	43.13077	42.49086	42.49131	42.72068	42.72121	42.40870	42.34509	42.12406	41.94519	41.58719	41.66263	41.83256	41.81714	41.71569	41.22570	40.80325	40.68961	41.42988	41.44038	41.58418	41.60195	41.69276	41.81687	41.82775	41.82833	41.86651	41.95077	42.51330	42.72166	43.13780	43.13833	42.71167	42.71206	43.51789	43.59774	43.55981	42.39110	41.94518	42.69424
42.92530	42.37501	41.83302	41.46914	41.09473	41.09518	41.25740	42.71729	43.68465	43.96403	44.39295	44.37394	43.07249	42.72184	42.72224	42.73326	42.28643	42.34666	42.02024	41.86732	41.89198	41.89237	43.32037	43.32092	41.75558	40.82637	40.71279	40.20553	40.69156	41.42567	41.39877	41.54264	41.58149	41.79905	42.46501	41.85043	41.89334	41.71576	41.72940	42.27997	42.28988	42.48475	42.71333	42.71373	43.51957	43.59941	43.56148	43.46571	43.12580	43.10345
43.13784	42.49928	41.90612	41.18660	41.11095	41.11140	41.53659	42.83978	43.16341	43.61699	43.91769	43.90832	43.13073	42.72339	42.72379	42.27132	41.53189	41.32652	41.34706	41.89305	41.89357	42.62729	43.32197	43.29206	43.23838	40.82795	40.78608	40.69277	41.15620	41.39998	41.54378	41.50905	41.91376	41.98766	42.12352	41.85205	41.50325	41.51204	41.73682	42.19327	42.35874	42.35927	42.35966	42.71539	43.11047	43.59457	43.53511	43.45635	43.40686	43.10511
43.15356	42.60213	42.01894	41.24544	41.20697	41.11397	41.56279	42.12439	42.41218	43.19602	43.90947	43.90987	43.06876	42.71077	42.45371	42.19675	41.84190	41.54486	41.62527	41.87048	42.62848	42.66799	43.32357	43.27160	43.23053	42.46236	42.16064	42.13905	42.17316	42.17369	42.17408	42.16908	41.91536	41.98191	41.76012	41.09891	41.26366	41.51367	42.19453	42.54249	42.87874	42.91131	42.70633	42.74070	43.13578	43.63091	43.56724	43.53733	43.45842	41.67552
44.18362	43.14133	42.08218	41.48745	41.29277	41.27800	41.27852	41.64714	42.21820	42.44479	43.19797	43.13168	43.05666	42.72862	42.39330	42.33192	41.84671	41.91169	41.95116	42.50560	42.62560	43.55935	43.55983	43.50787	43.83667	43.14534	42.43928	42.23842	42.17474	42.17527	42.17567	41.91536	41.80286	41.85964	39.88412	41.10053	41.19545	42.16728	42.46340	42.86926	43.07273	43.10532	43.10000	43.06048	43.65582	43.65623	43.63877	43.61990	42.40911	42.30347
43.63385	43.03470	42.47139	42.05642	41.60712	41.27953	41.59289	41.64867	42.02707	42.31486	42.70631	43.07026	43.05821	43.03453	42.39485	41.95542	41.91286	41.91325	42.08635	42.50717	42.92815	43.51735	43.56143	43.93029	43.87818	42.80748	42.31306	41.82404	41.81340	41.84438	41.84477	41.80286	41.79362	40.32397	40.45618	41.09112	41.54586	42.37101	42.82114	43.45070	44.00912	44.06274	43.82461	43.82502	43.82566	43.89330	43.89371	43.64102	43.57634	42.86131
42.84179	42.84219	42.84312	42.55366	41.94754	41.93279	42.03434	41.99986	42.00025	42.02766	42.68633	42.85672	42.82377	42.43644	41.99688	41.91403	41.87205	41.96051	42.15993	42.51558	42.51612	43.01050	43.56302	43.56359	42.90637	42.41706	41.93231	41.84178	41.81119	41.81553	41.78755	40.82982	40.31205	40.32556	40.96868	41.32875	42.33459	42.50776	43.43409	43.94725	43.94774	43.94884	43.73540	43.82669	43.86201	43.89500	43.89541	43.85342	43.76049	43.52021
42.76715	42.76756	42.73635	42.77210	42.53668	42.03533	42.00752	42.00139	41.25880	41.28620	42.40110	42.40770	42.36256	41.99804	41.49655	41.52125	41.91931	41.98571	42.18514	42.19775	42.19830	42.27066	43.05617	42.97136	42.94242	42.45858	42.41920	41.91482	41.91521	41.70388	41.05140	40.90950	40.86765	40.96664	41.13327	42.28223	42.33621	42.33661	42.55039	43.42143	43.42192	43.31100	43.31194	43.73433	43.82903	43.89669	43.89710	43.85511	43.82032	43.69143
42.76867	42.76907	42.73787	42.73843	42.02129	42.00850	41.97330	41.25183	41.25222	41.27891	42.13637	42.40925	42.36411	41.49771	41.15591	41.52280	41.94452	41.98728	42.18672	42.19933	42.19988	42.31743	42.57150	42.95623	42.95664	42.95704	42.49331	42.04723	42.04763	41.83630	41.79676	41.43565	41.32323	41.32362	41.70947	41.73763	41.97599	42.01684	41.95546	41.44265	41.46518	42.02884	42.94846	43.33870	43.40392	43.42273	43.85624	43.82160	43.79154	43.71479
42.79855	42.79370	42.77100	42.02242	41.96067	41.97429	41.31183	41.31222	41.29421	41.32091	42.17837	42.42183	41.64521	41.15707	40.66536	40.89954	41.62910	42.25543	42.18829	42.18869	42.21289	42.26123	42.57309	42.58627	42.76002	42.60220	42.51593	42.49540	42.10756	42.11284	42.13478	42.12265	41.99057	41.81494	41.81533	42.04973	42.05013	42.05053	41.44389	41.44428	41.44476	41.47421	42.26733	42.33743	42.35909	43.28697	43.38193	43.68246	43.72250	43.71648
42.80007	42.80047	42.14381	42.02380	41.96533	40.82077	40.98233	41.00553	41.31415	42.17952	42.46344	42.46384	42.16039	41.18121	40.85433	40.90111	41.27954	42.19710	42.18987	42.19027	42.21448	42.22696	42.07560	42.10821	42.17168	42.56321	42.60438	42.93018	42.56047	42.26639	42.26678	42.26728	42.22252	42.22292	42.95026	42.87419	42.07225	41.74141	41.45288	41.44592	41.44639	41.44694	42.22934	42.26938	42.33973	42.64333	43.36784	43.67489	43.69843	43.71816
41.81554	41.82907	42.02477	42.05791	42.09245	41.64523	41.10811	41.30246	42.27395	42.49927	42.49967	42.58310	42.57474	42.23389	40.99326	40.92549	41.28111	41.75081	41.75146	41.75186	41.97593	42.00261	41.80120	42.10929	42.17329	42.48008	42.93130	43.09951	42.95428	42.48641	42.30102	42.30150	42.30533	42.95149	43.00340	43.00354	42.21121	42.10740	41.76672	41.45407	41.36235	41.34630	42.07698	42.10020	42.41808	42.53911	43.30569	43.30628	43.32456	42.95724
41.83020	41.83060	41.86989	42.16822	42.21329	42.21378	42.37402	42.86167	42.86208	42.55433	42.55473	42.93420	42.99019	42.57680	41.76867	41.13741	41.06107	41.06145	41.11098	41.41448	41.53384	41.55421	41.58728	41.80337	42.04169	42.17530	42.94185	42.93814	42.72995	42.46754	42.48844	43.25497	43.25555	43.03723	43.03764	43.00519	42.87787	42.32419	42.31057	42.51196	41.37050	41.31534	41.30522	42.06850	42.09198	42.39411	42.48704	42.59582	42.62041	42.71313
41.83173	41.85788	41.87142	42.53798	42.58253	42.58356	42.94585	44.15586	43.66853	42.90131	42.90173	42.92494	43.55555	42.99226	41.94328	41.79393	41.17512	41.07880	41.13211	41.40449	41.40242	41.40545	41.42591	41.45906	41.51202	42.17691	42.94347	42.93976	42.70055	42.70113	42.53476	43.25660	43.29925	43.39093	43.39135	43.32843	43.17301	43.17342	42.75673	42.56038	41.78878	41.31697	41.25795	41.25834	41.27529	41.62454	42.48543	42.51608	42.59790	42.61470
42.11999	42.12040	42.41701	42.53953	42.57673	42.59489	44.15963	44.44030	44.13577	42.95386	42.90328	42.90369	42.93972	42.55209	42.02308	41.94543	41.96265	42.14830	41.88603	41.41763	41.31211	40.83886	40.84407	41.14449	41.50468	42.87174	43.22109	42.88198	42.76831	42.55376	42.58203	43.23773	44.12403	44.82858	44.79379	44.17039	43.36047	43.17506	42.71274	42.39871	41.80725	41.37695	41.28376	41.28416	41.26062	41.34148	41.44440	42.48767	42.59378	42.61636
42.21735	42.21775	42.31919	42.41913	42.55127	43.35759	44.16119	44.16162	44.13734	42.95542	42.95583	42.74379	42.51952	42.23103	42.04420	42.04310	42.04351	42.16671	42.15056	41.52909	41.43514	41.38665	41.21439	41.50589	41.76704	42.38021	42.87625	42.87676	42.87560	42.74212	43.13370	43.66228	43.71305	44.09088	44.17133	43.85635	43.23497	42.71379	42.39994	42.02870	42.02657	42.01401	41.80586	41.75736	41.43999	41.44407	41.44605	41.83072	42.61174	42.61225
42.21886	42.21927	42.21967	42.32130	43.09370	43.73060	43.94851	44.13794	44.11103	43.48816	42.94583	42.92785	42.54389	42.49070	42.26298	42.04521	42.05508	42.17933	42.50919	42.19818	42.19614	42.19655	42.08949	42.06537	42.38141	42.38182	42.87786	43.10496	43.13787	43.33080	43.65392	43.62867	43.56419	43.56462	43.65790	43.65860	43.14511	42.35913	42.02995	42.03035	42.03085	42.06824	42.55116	42.55158	41.78493	41.73958	41.83453	41.85657	41.85698	41.85747
42.22036	42.05460	41.25017	42.02891	42.76598	43.26831	43.63024	43.75843	43.48901	43.44240	43.22775	42.98375	43.00171	42.60960	42.26455	42.05626	42.05666	42.58179	44.24466	42.64808	42.19773	42.19815	42.17393	42.38260	44.17571	43.10703	43.10764	43.10658	43.07755	43.05700	43.05742	42.60483	42.60543	42.65149	43.54510	43.61974	43.10835	42.18010	41.76151	41.82660	42.07772	42.60457	42.60498	42.55649	42.55340	42.08894	41.91245	41.47613	41.76346	41.72041
41.95545	41.51271	41.50996	41.91786	42.05187	42.73753	42.70658	42.78200	42.78820	42.81204	43.17094	43.16504	43.27972	43.00380	42.26614	42.26673	42.58296	43.48615	44.23974	44.24017	42.61978	42.17503	42.38203	42.60427	43.18812	43.19012	43.10925	43.10819	42.99606	42.28217	42.28258	42.59277	42.52973	42.57579	43.46941	43.43910	42.10558	41.68903	41.76314	41.87348	42.09252	42.62779	42.62821	42.60706	42.22578	42.14793	41.92989	41.78050	41.80047	41.78519
41.57115	41.52790	41.55112	41.93621	41.95943	41.94311	41.93109	41.97386	42.66396	42.68422	43.04311	43.11849	43.11911	42.14134	42.16200	42.26727	43.47680	43.38150	44.20294	44.21127	44.20401	42.60422	42.46689	42.46750	42.95505	43.11024	43.11086	43.10297	43.03396	42.51259	42.59386	42.59352	42.57046	42.53564	42.54257	42.03473	41.58294	41.59612	41.73544	41.86881	41.88879	42.09478	42.64039	42.63029	42.22743	42.14960	41.93156	41.93373	41.94719	42.23304
41.76377	41.76418	41.76460	42.13128	42.04932	41.97988	41.94524	41.93513	41.97791	42.68576	43.04465	43.04507	42.06612	41.90695	41.97580	42.40704	43.22222	43.81849	43.96720	44.19813	44.18615	43.24139	42.46849	42.46910	42.56710	42.99968	43.15350	43.11300	43.07292	43.03619	43.74855	43.22993	42.55892	42.52094	41.99326	41.61906	41.49738	41.59143	41.73707	41.79418	41.87097	42.09643	42.63153	42.63195	42.61057	41.93282	41.93323	41.93540	42.23578	42.23630
42.08138	41.76572	41.76614	42.17405	42.18863	42.07606	41.98202	41.94719	41.95989	42.64820	42.73661	42.71651	42.09048	41.97693	41.97734	42.35231	42.57064	43.22421	43.82080	44.18710	44.18775	43.24298	42.86868	42.56828	42.60973	42.61015	43.18511	43.18563	43.11504	43.75073	43.66541	43.24416	42.00426	42.00467	41.65627	41.35380	41.15860	41.59306	41.67842	41.79582	41.82159	42.09462	42.63319	43.39725	42.60171	41.92395	41.93489	41.98969	42.33059	42.33111
42.45856	42.07123	42.07480	42.19924	43.92015	43.25663	42.17257	41.97153	41.96142	42.36297	42.73815	42.72963	42.66182	42.10833	41.97889	41.94110	41.92363	41.80020	42.70497	43.94751	43.94815	42.86975	42.92657	42.91405	42.61134	43.11699	43.18673	43.24593	43.85266	43.75235	43.75278	42.14178	42.05112	41.79074	41.44732	41.26505	41.26545	41.26586	41.26646	41.75834	41.86235	42.21581	43.30518	43.30666	43.11714	41.92562	41.99076	42.12644	42.34385	42.34437
42.03646	41.99070	42.06898	42.39304	43.31236	43.31289	43.25198	42.12875	41.96296	41.96368	42.73969	42.73906	42.66336	42.10987	41.82076	41.78296	41.30269	41.19555	41.92769	42.72696	42.87418	42.87135	42.91503	43.34265	43.34307	43.15771	43.24702	43.59959	43.90643	43.79448	42.40582	42.17816	41.87245	41.07745	40.75323	40.75393	41.02817	41.29590	41.30966	41.85611	41.93162	42.25174	43.26052	43.30727	43.11880	42.13596	42.20110	42.34512	42.34554	42.36080
41.87833	41.83313	41.96192	42.07114	42.60355	43.31445	43.07756	42.37440	41.98080	41.96522	42.03733	42.43102	42.11090	41.83767	41.83809	41.36171	41.16983	41.25498	41.73507	42.42834	42.59228	42.87295	43.33414	43.99615	43.99658	43.47942	43.48007	43.60122	43.90806	43.87346	42.23819	41.64217	41.01689	40.76656	40.76696	40.75555	41.29713	41.44951	41.95676	41.93274	42.25277	42.23254	43.26323	43.11656	42.57598	42.35933	42.20278	42.36838	42.41459	42.41512
41.78319	41.78361	41.41799	41.49487	42.08047	42.60563	42.60760	42.56329	42.09127	42.04780	41.97929	41.97970	40.82668	41.58296	41.58337	41.55346	41.37789	41.63192	41.72717	42.12195	42.43055	42.60744	43.32680	43.99776	44.48127	44.02864	43.81743	43.81798	43.81842	42.32611	41.70906	41.07054	41.07115	41.07155	40.97722	41.44085	41.45074	41.95779	43.02420	43.12896	43.05317	43.05382	42.74937	42.77717	42.60185	42.20403	41.68146	42.31878	42.41629	42.52420
41.78471	41.36806	40.89275	41.32011	41.70775	42.61746	42.60915	42.56485	42.56528	42.12934	42.12977	41.54240	41.46155	41.46207	41.70914	41.73923	41.73965	41.66480	41.72873	41.80571	42.14363	42.21790	42.74799	43.98095	43.99981	44.00026	44.00566	44.00622	43.79478	42.73709	42.32027	41.88725	41.87471	42.16853	42.24302	42.24376	42.30103	42.66659	43.02585	43.13061	43.13116	43.10075	42.77840	42.77883	42.24115	42.17250	42.18293	42.25199	42.43346	42.49432
41.86013	41.36958	40.89427	40.89488	41.35065	42.36683	42.54702	42.55271	42.56683	42.56758	42.13133	42.13176	41.46311	41.47890	41.54143	41.76108	42.04547	42.04589	42.08374	42.41987	42.38419	42.21777	42.21831	42.76979	43.17114	43.89501	44.00254	44.00784	43.79640	43.46791	43.46836	43.49260	42.82172	42.76582	42.76625	42.66738	42.70045	42.70088	42.66888	42.66932	42.75988	43.11916	43.09275	42.84525	42.68565	42.44197	42.18460	42.31240	42.40409	42.50417
41.84538	41.52323	40.94054	40.91536	41.31331	41.36271	42.37587	42.55426	42.56838	42.56914	42.56957	42.62214	42.24889	41.52943	41.54300	42.00430	42.48405	43.06608	43.07011	42.50991	42.40952	42.36913	42.36967	42.78403	43.17275	43.89661	43.89729	43.82870	43.64660	43.48428	43.46999	43.47054	43.10931	42.76745	42.76788	42.85815	42.75159	42.86312	42.86377	42.62827	42.76155	43.12083	43.10548	43.10065	42.88297	42.69777	42.54494	42.54559	42.37051	42.40633
41.52908	41.33578	41.33620	41.22943	41.02483	41.37801	41.41813	41.25615	41.89995	42.66652	42.67750	42.67793	42.26626	41.68018	41.71272	42.47260	43.38992	43.92393	43.92472	43.42324	42.51796	42.41735	42.76402	43.86728	43.97254	43.89822	43.72288	43.56046	43.13320	43.13386	43.32166	43.30484	43.02852	42.76908	42.78795	42.90930	42.86435	42.80028	42.80093	42.83243	43.13945	43.13620	43.13664	43.13707	42.97206	42.62361	42.62404	42.48774	42.40695	42.40802
41.55958	41.56000	41.53989	41.52736	41.38587	41.09639	40.93414	41.00352	41.90152	42.72653	43.57751	43.27945	42.68700	42.34612	42.37393	43.28736	43.47192	43.91343	43.92634	43.92679	43.62761	43.54644	43.89929	44.43605	44.28380	43.94248	43.90051	43.50573	42.98053	43.04649	43.10065	43.02948	42.98125	42.78915	42.91018	42.83188	42.80152	42.83197	42.83368	43.18745	43.88572	43.84637	43.19519	43.19510	43.19589	42.97418	42.62573	42.62638	42.62681	42.55132
42.67459	42.61132	42.57858	42.55870	42.48226	41.09793	40.91357	40.97033	41.96153	43.29187	43.64649	43.64694	43.29223	43.20937	43.09574	43.14573	43.38718	43.83817	44.03105	44.06205	43.97147	43.93085	44.49491	44.97397	44.89251	44.28587	43.90212	43.51628	42.44428	42.44494	42.56284	42.66600	42.77079	42.89183	42.83277	42.90464	42.81530	42.83364	42.87223	43.74013	43.88741	44.56207	44.51776	43.98635	43.74209	43.60517	43.60561	43.60630	43.60674	42.62906
42.90422	42.85990	42.57314	42.56078	42.55857	42.48511	41.11065	41.47046	42.35088	43.36086	43.62856	43.62900	43.40808	43.10057	43.10101	43.10432	43.32503	44.10624	44.13391	44.17334	44.18299	44.56601	45.07180	45.00246	44.41343	44.02997	43.56473	42.46916	42.45004	41.81416	42.18646	42.61241	42.67462	42.75656	42.90552	42.91790	42.81698	42.83532	43.69344	43.85746	44.29991	44.55166	44.57489	45.22051	44.34699	43.93618	43.60731	43.60799	43.60844	42.89163
42.90577	42.86145	42.78974	42.57536	42.57579	42.56068	42.54367	42.48348	42.73132	43.02932	43.38247	43.46113	43.40967	43.18537	43.16370	43.16438	43.16693	43.32707	44.10867	44.13599	44.52767	45.07284	45.07343	44.59175	44.56939	43.81385	43.26319	42.53642	42.45164	42.18501	42.18808	42.27501	42.62736	42.74842	42.89741	42.91928	42.91972	44.04167	44.21312	44.21358	44.42282	44.52134	45.26757	45.22221	44.34869	43.93788	43.29598	43.29666	42.89277	42.89333
42.90733	42.87985	43.01007	43.55634	43.41994	42.90240	42.79555	42.75360	42.85149	42.90707	42.91805	43.38451	43.46341	43.97208	43.97253	43.20969	43.21014	43.21058	43.40955	44.12391	44.56528	44.56575	44.51418	44.59339	44.57103	44.08095	43.81617	43.36125	42.53847	42.45656	42.18969	42.27664	42.31366	42.46688	42.56003	42.92095	44.04289	44.52913	44.74623	44.66030	44.63807	44.76268	45.20657	45.20704	44.09341	43.47753	43.29767	42.89402	42.86185	42.89397
43.05550	43.04067	43.04866	43.43684	43.42149	43.42206	42.79711	42.72567	42.82830	42.85387	42.90910	42.92986	43.99943	44.50488	44.69762	44.69835	43.50506	43.37188	43.88115	44.51990	44.55321	44.56737	44.49300	44.48265	44.45052	44.06309	44.05062	44.02048	43.45657	42.80656	42.37271	42.35046	42.35481	42.45483	42.46896	42.91683	44.53034	44.94232	44.66151	44.63985	44.48184	44.40985	44.95482	44.48050	44.07138	44.00425	43.49442	43.30006	42.89616	42.89673
43.06548	43.06593	43.10131	43.43839	43.37457	42.81142	42.75757	42.79911	42.79247	42.85176	42.90173	42.91195	44.50588	45.06316	45.01885	45.01959	45.10588	44.87632	44.70118	44.49631	44.55483	44.53574	44.48093	44.24696	43.95038	43.96222	43.99220	43.99278	43.87915	42.84613	42.62213	42.62271	42.62338	42.59774	42.76119	43.68789	44.48302	44.66246	44.64106	44.48291	44.41079	44.40888	44.39828	43.89727	43.86857	43.85506	43.49611	43.51579	43.53046	43.56366
43.20062	43.20107	44.11948	43.38830	42.81239	42.81297	42.81366	42.81411	42.79404	42.85334	42.87486	44.33402	44.65677	44.58044	44.98829	44.96742	44.96790	44.94882	44.72860	44.41281	44.47583	44.53736	43.71332	43.60647	43.60692	43.91821	43.93189	43.88033	43.76634	43.65295	43.65341	43.64030	43.39766	43.39811	43.48272	43.48356	43.50668	44.33523	44.27009	44.22049	44.41245	44.39947	43.83418	43.43343	42.88341	42.93814	43.40169	43.49851	44.00381	44.01863
44.35323	44.31207	44.30147	43.98264	42.81657	42.81452	42.81521	42.81566	42.72078	42.79643	44.25030	44.65761	44.58141	44.58201	44.56087	44.92337	44.87246	44.76983	44.29484	44.29069	44.34670	43.63426	43.26189	43.60915	43.60961	43.96757	43.88789	43.73853	43.74038	43.76218	43.76263	43.77113	43.64265	43.60780	43.60826	43.41354	43.41399	43.44713	43.80973	43.77245	44.15000	43.83643	43.41302	42.66232	42.70900	42.76374	43.01300	43.41060	43.98653	44.53823
44.31314	44.30254	44.29300	43.98418	42.76661	42.76719	42.76789	42.86201	42.99683	44.18711	44.60796	44.55167	44.55241	44.56040	44.56245	44.01083	43.93540	43.93587	43.42622	43.44948	43.45200	43.04805	43.26351	43.61079	43.96980	44.75478	43.89930	43.73365	43.73411	43.74274	43.77219	43.99223	43.95606	43.70399	43.57249	43.41519	43.05376	43.43718	43.43790	43.57196	43.55094	43.47747	42.70517	42.75517	42.55954	42.43708	42.83442	43.06160	43.90337	44.49407
44.70193	44.30408	44.22937	42.77034	42.76815	42.76873	42.80633	42.99794	44.18781	44.37769	44.29857	44.27163	44.52657	44.55459	43.91390	43.24158	42.41264	42.14163	42.31845	42.33313	42.41711	42.50558	43.17728	43.97097	44.81567	45.22448	44.68652	43.73528	43.73574	43.73647	43.95639	44.27424	44.57491	43.91337	43.57413	43.41684	43.41729	43.43515	43.43956	43.44002	43.42581	43.42653	42.70640	42.63512	42.59284	42.45089	42.45607	42.84155	43.47124	43.55009
44.70346	44.23043	42.77117	42.77188	42.76970	42.77028	43.43354	44.22475	44.37837	44.36028	44.32701	42.50364	42.50435	42.03890	42.41465	42.42853	42.42898	42.23388	42.20096	42.20141	41.74580	41.78682	42.94128	44.79099	45.44727	45.41139	45.19050	44.42249	43.72862	43.72934	43.92113	44.45846	44.45920	43.94772	43.78276	43.78363	43.57218	43.43681	43.44122	43.44168	43.45858	43.42820	42.70807	42.63678	42.59197	42.45256	42.45775	43.03226	43.18080	43.18140
44.15664	44.02678	42.69785	42.71544	42.72010	43.36214	43.93097	43.98301	44.20832	44.20868	42.62979	42.58903	42.41141	42.37939	42.41622	42.43011	42.43056	42.34511	42.34595	41.84437	41.78640	41.78684	42.85326	44.56064	45.30076	45.30125	45.08036	44.37687	44.29858	43.60498	43.87427	44.38630	44.41183	43.83285	43.80062	43.80149	43.57383	43.13199	43.44288	43.45964	43.43282	43.42986	42.82109	42.63686	42.59206	42.59251	42.98946	43.10243	43.18251	43.18310
44.02784	42.69893	42.69938	42.70010	42.72270	42.73806	43.41187	43.42791	43.44735	43.08987	42.66668	42.66713	42.53424	42.51426	42.51471	42.48283	42.54181	42.54226	42.47410	42.07691	42.03279	41.96574	41.84768	43.93967	44.56273	44.56321	44.33200	44.21662	44.09974	43.69511	43.76466	44.22818	44.22682	44.01213	43.79172	43.79260	43.54701	43.54748	43.45715	43.43547	43.43449	43.24617	42.68580	42.54278	42.54363	42.54408	42.93050	43.03925	43.18105	43.19693
42.15442	42.29172	42.31903	42.31974	42.33654	42.36138	42.38372	42.40631	42.43232	42.71473	42.71518	42.71564	42.79131	42.74814	42.74016	42.53230	42.54340	42.65722	42.67126	42.47615	42.47687	42.47732	42.45049	43.28502	43.55712	43.55706	43.49400	43.44239	42.65398	42.65470	43.64077	43.66774	43.91626	43.97791	43.73588	43.73677	43.76994	43.52171	43.41293	43.30187	43.29192	42.59571	42.54083	42.24129	42.38552	42.38597	42.48799	42.52246	43.05247	43.51923
42.46682	42.46516	42.42976	42.44732	42.42773	42.42833	42.42904	42.44321	42.50694	42.75216	43.26425	43.27631	43.26914	43.23020	42.76283	42.71141	42.60758	42.94001	43.24071	43.31868	43.76921	43.85582	43.38241	43.35573	43.32948	43.55867	43.49561	42.65935	42.24907	42.25452	41.81488	42.30951	43.66854	43.67059	43.73224	43.73313	43.47278	43.05223	43.07090	42.98975	42.59665	42.51408	42.21455	42.24296	42.38403	42.38765	42.20059	42.23770	42.56257	43.72084
43.36712	43.31062	43.20353	42.67044	42.64281	42.44465	42.48335	42.91393	43.22216	43.42830	43.46042	43.59449	43.57995	43.28400	42.94878	42.81404	42.85360	43.09851	43.18694	43.31712	43.77874	43.78712	43.39195	43.35735	43.68640	43.77725	43.49721	42.67310	42.25541	42.15182	42.08559	42.08829	42.47045	42.51003	42.12645	42.14050	42.14095	42.14140	42.16638	42.16684	42.16479	42.15707	42.21621	42.21666	42.19220	42.08289	42.14031	42.23938	42.91160	44.43187
43.21835	43.21881	43.14760	42.82639	42.64437	42.64497	43.62980	44.73168	44.52036	44.56071	44.57093	43.59239	43.58154	43.41595	43.27657	43.24724	43.30822	43.10010	43.10099	43.18901	43.25886	43.26724	43.40149	43.92941	44.41492	44.33628	43.49882	42.63144	42.15271	42.18456	42.09829	42.08991	42.09064	41.75924	42.02262	42.03509	41.99913	41.68658	41.60904	42.16584	42.15800	42.21741	42.21786	42.18983	42.02766	42.03127	42.09345	42.91230	43.45736	44.43251
43.21989	43.11861	42.74174	42.52520	42.52566	43.58681	44.89100	44.89149	44.44609	44.48540	44.51924	44.30252	43.96207	43.95689	43.93574	43.90576	43.87458	43.27863	43.07093	42.30778	42.44620	43.26886	43.97353	45.13196	45.08286	44.41703	42.74007	42.19712	42.18127	42.20416	42.12733	42.12794	41.74723	41.56736	41.79929	42.02512	41.68778	41.60206	41.57217	41.71296	42.14395	42.21822	42.20548	42.07224	42.08578	42.11472	42.47606	43.43272	43.72919	44.31021
43.40967	43.06213	42.62989	42.63064	43.30457	43.44856	44.43893	44.43943	44.43991	44.45438	44.23398	44.29935	44.30330	44.28230	44.23900	44.01910	43.87617	43.07162	42.23379	42.24395	42.32066	43.16861	44.39288	44.53057	44.53106	42.89447	42.63118	42.24680	42.24726	42.25748	42.12896	41.87201	41.55324	41.55369	41.76505	41.99246	41.80381	41.61599	41.61671	41.70193	42.37889	42.52962	42.51795	42.51735	42.22802	42.22848	42.38749	43.40222	43.67337	44.06714
43.40857	42.98611	42.61401	42.69683	43.18581	43.26082	43.03703	43.07562	43.07609	43.09758	43.21555	43.80997	44.30172	44.28389	44.25008	44.02121	43.01735	42.44308	42.23538	41.71108	41.75085	42.84098	44.38923	44.39530	43.56457	42.99794	42.77581	42.48007	42.45309	42.32296	42.27275	42.11488	41.87436	41.87482	42.50024	42.57444	42.54230	41.74152	41.70313	42.42741	42.53474	42.53549	42.53173	42.52005	42.22968	42.23013	42.29023	42.55930	43.40438	43.40500
42.54342	42.63249	42.96225	43.19688	43.18733	42.91750	42.83300	42.93953	43.00596	43.09914	43.24404	43.81155	44.26532	44.28548	44.25642	43.58434	43.31039	42.94922	42.23697	41.71267	41.74137	42.75974	43.23506	43.41051	43.41626	43.46898	43.25990	42.74547	42.74593	42.66330	42.35882	42.17719	42.11724	42.47632	42.50187	42.50435	42.54394	42.37486	42.35977	42.51115	42.51176	42.51252	42.53759	42.24785	42.09239	42.11449	41.71576	41.53700	41.60342	42.10437
42.70269	43.05830	44.16001	44.13496	43.35178	42.91903	42.78915	41.54290	42.10733	43.08013	43.80509	44.02504	44.26532	44.26596	43.65686	43.57591	43.57639	43.48134	43.24832	42.70122	42.72731	42.76134	42.94087	43.40887	43.41789	43.47061	43.41476	43.26218	43.26265	43.49183	42.85284	42.26327	42.16690	42.48673	42.48878	42.39563	42.42354	42.53432	42.53506	42.36188	42.51857	42.51932	42.24041	41.95795	41.99052	42.03004	42.05319	41.75065	41.75111	41.73429
43.33306	43.33353	43.33401	43.47157	43.39869	42.78992	41.47749	41.51700	42.04556	43.05054	43.89630	44.13468	44.19090	43.87868	43.62255	43.64920	43.64968	43.57846	43.25571	43.01497	42.73366	42.46599	42.51727	42.69731	42.92741	43.39821	43.39899	43.49962	43.50010	44.04234	43.98898	42.77013	42.54438	42.51001	42.49041	42.37880	42.42519	42.53597	42.53673	42.53719	42.36414	42.24161	41.95916	41.35868	42.03125	42.05440	42.30448	42.26933	42.25500	42.37517
43.35835	43.12749	42.37204	42.34905	42.30496	42.23433	41.49539	41.55444	42.30101	42.33843	43.05257	44.08980	44.11753	43.85176	43.85225	43.87733	43.60746	43.54838	43.41660	43.02132	42.30403	42.46761	42.51890	42.77971	42.98553	43.39986	43.39957	43.50127	43.47693	44.04399	43.90564	43.88781	42.54602	42.49158	42.49205	42.49297	42.49501	42.65175	42.65251	42.65298	42.53947	41.96405	41.35989	41.39940	41.42036	42.15850	42.30617	42.44389	42.40845	43.31069
43.12856	42.37313	42.37359	42.37435	42.41758	41.90557	41.88414	42.31792	42.31839	42.33673	42.76085	44.02643	44.02724	44.02789	44.09015	43.82032	43.87940	43.90613	43.53878	43.03822	42.68046	42.84407	43.39735	44.66541	44.54050	43.56136	43.40122	43.37705	43.37753	43.23523	43.88880	43.68719	42.55558	42.54813	42.49368	42.49461	42.49508	42.50135	42.65417	42.65464	42.54115	42.12779	41.52637	41.43116	41.47896	41.52755	42.40522	42.74884	43.32653	43.34826
42.52332	42.43908	42.43954	42.44031	42.44078	42.41976	42.35755	42.35643	42.35690	42.44583	43.14694	44.02798	44.02880	44.02311	43.71074	43.77966	43.82238	43.87568	43.20196	43.03982	42.94916	43.03254	43.54240	44.54165	44.57278	44.54265	43.53000	43.37869	43.23608	42.93803	43.18455	43.18518	42.82455	42.55768	42.55024	42.49625	42.49672	42.51831	42.40277	42.54219	42.65694	42.65771	41.81036	41.54372	41.54462	42.40644	43.04282	43.32406	43.65913	43.34996
42.53860	42.52851	42.68538	43.16523	43.16570	43.16634	43.03679	42.46993	42.57793	42.97942	43.27629	44.09079	44.03036	43.71181	43.56239	43.57165	43.62441	43.14188	43.03407	42.86867	42.95077	42.97818	43.59842	44.57393	44.64288	44.62490	44.46434	43.50748	43.23771	43.18570	43.04889	42.70395	42.70473	42.52500	42.52547	42.52640	42.52318	42.40365	42.40442	42.54385	42.65861	42.65939	42.57862	42.40953	42.44780	42.74176	43.04451	43.29565	43.29821	43.30624
43.43861	43.43910	43.65798	43.16678	43.16726	43.16790	43.16870	43.16918	42.97740	43.12174	43.34629	44.17262	44.04406	43.56347	42.80135	42.61504	42.63083	42.66035	42.69350	42.16599	42.87106	43.09388	44.06200	44.64404	44.64454	44.64503	44.36985	43.87988	43.45370	43.17624	42.71074	42.39260	42.43902	42.43950	42.52711	42.52805	42.40483	42.40530	42.49533	42.49580	42.66925	42.68483	42.68530	42.58404	42.72977	42.73024	43.01609	43.10048	43.24924	43.24988
43.36570	43.36619	43.41526	43.28256	43.28938	43.29003	44.67572	44.67622	43.87836	43.71641	44.05828	44.20113	44.11376	42.81088	42.61582	42.61660	42.63240	42.69414	42.09212	42.09259	42.69313	43.16227	43.96644	44.33174	44.48646	43.93905	43.91732	43.88628	43.74100	42.91767	42.50767	41.86127	42.41983	42.46595	42.52874	42.36217	42.40648	42.49622	42.52499	42.69828	42.69892	43.57997	43.48458	42.65603	42.65698	42.99987	43.05232	43.23248	43.24036	43.24101
42.11726	42.11984	43.26693	43.29045	43.29094	44.67644	44.67728	44.67779	44.67830	44.06992	44.05986	44.04302	44.02219	42.89062	42.61738	42.50313	42.57875	42.15879	42.04313	42.11531	42.64085	43.15807	43.16452	43.68618	43.91961	43.93120	43.93202	43.90643	43.24508	42.76871	42.53836	42.50413	42.48830	42.48878	42.35759	42.22182	42.49054	42.52588	42.52666	42.69995	42.86037	43.59486	43.57104	43.34576	43.03004	43.04031	43.15306	43.37889	43.16070	43.08501
42.11880	42.12138	42.98818	43.30521	43.65109	43.69720	44.67559	44.67609	44.67661	44.07150	43.86670	44.06194	44.03909	43.48344	42.63122	42.14640	42.23192	42.17742	42.17837	42.25055	42.71958	42.70263	42.72071	42.82399	43.83622	43.92176	44.88539	44.26668	43.89221	43.19101	43.16983	43.14302	42.64261	42.51524	42.56485	42.43256	42.47635	42.49267	42.20879	42.52880	42.95292	43.74657	43.74496	43.57322	43.28608	43.21947	43.34489	43.22049	42.91116	42.27292
42.20645	42.48097	42.98973	43.58356	43.63945	43.64011	43.69959	44.25079	44.07207	43.19451	43.37115	44.06351	44.03741	43.50035	42.89140	42.23304	42.23721	42.23661	42.32141	42.80102	43.77344	42.77978	42.88609	42.88690	43.15331	44.52404	44.80355	44.80423	44.41436	44.41520	44.54401	44.54099	43.85393	43.68377	43.68849	42.59071	42.43468	42.15261	42.17241	42.86307	43.50567	43.74828	44.24443	44.11812	43.75199	43.39725	43.22134	42.99287	42.20412	41.02371
42.96345	42.54733	42.89680	43.32445	43.31966	42.62627	43.64250	43.70166	43.30927	43.37225	43.27922	44.04140	44.03899	43.04242	42.94318	42.42737	42.48544	42.49807	42.82117	43.86140	43.86224	43.24826	42.89037	42.89117	43.15495	44.38737	44.52654	44.46202	44.41601	44.39519	44.37246	44.37313	43.85886	43.79585	43.78578	43.35139	42.59285	42.59332	43.70901	43.33126	43.47037	43.69449	44.06021	44.11981	43.75368	43.44132	43.22300	42.99453	41.02103	40.67595
43.04533	43.01886	42.96193	42.89916	42.86179	42.86244	43.10764	43.30241	43.30291	43.24015	44.02927	44.18620	44.03062	43.04400	42.94477	42.92603	42.96879	43.07577	43.86252	43.91480	43.91565	43.25042	43.25108	43.33539	43.61622	44.01441	44.39780	44.41645	44.18709	44.00239	43.97964	43.98031	43.88178	43.88229	43.88278	43.79903	43.40897	43.39417	43.39500	43.33028	43.10257	43.47288	44.02121	44.12150	44.04854	43.43454	43.25074	42.98878	40.79609	40.67760
43.42395	43.02043	42.99608	42.95568	42.90615	42.86401	43.11449	43.14431	43.14481	43.24911	44.03084	44.03135	43.20980	43.00956	42.86392	42.90702	42.99656	43.85308	43.86414	43.90586	43.64022	43.28217	43.28600	43.47720	43.61787	44.03350	44.05231	44.05299	43.20449	43.72157	43.94217	43.84719	43.84803	43.87654	43.95617	43.95720	43.49470	43.45741	43.33146	43.10358	43.11904	43.11987	43.41058	44.06778	44.03392	43.35958	43.25240	42.99044	41.23149	40.79836
43.25534	43.25583	43.34300	43.05174	42.98046	43.00562	43.00644	43.11727	43.04536	43.12519	43.24378	42.95309	42.95392	42.74407	42.26460	42.86633	43.53486	43.76431	43.85571	43.84318	43.64194	43.49240	43.42463	43.55417	44.01720	44.01770	44.01855	44.00708	43.83974	43.83900	43.84816	43.81607	43.77146	43.84279	43.90956	43.93279	43.93328	43.48709	43.35450	43.13327	42.77498	43.12155	43.23291	43.56400	43.53603	43.48473	43.29672	42.87795	41.32446	41.23378
43.25688	43.18972	43.22194	43.05172	43.07652	43.09844	43.09927	43.18122	43.19755	43.10395	42.98588	42.35503	42.35585	41.97520	42.25403	42.46581	43.50422	43.53802	43.54539	43.59620	43.59704	43.63190	43.62509	43.68135	43.57719	43.86130	43.89016	43.89085	43.79857	43.84930	44.00286	43.75745	43.75831	42.92591	43.49609	43.93445	43.93496	43.48876	42.98093	42.79555	42.80045	43.15019	43.23460	43.72170	43.53770	43.48640	42.95596	42.38605	41.36681	41.37605
43.24521	43.22298	42.67610	42.67693	43.01793	43.02759	43.10989	44.19902	44.18632	43.13037	42.98745	42.37405	41.97613	41.97678	41.97726	42.45101	43.16254	43.53962	43.54065	43.54750	43.58544	43.58594	43.60813	43.57832	43.57882	43.78231	43.76387	43.58455	43.58505	43.86655	43.86706	43.82210	42.83508	42.55298	42.92805	43.54054	43.48993	43.20349	43.20433	43.20483	43.20551	43.24160	43.72288	43.68532	43.63560	42.52274	42.39165	42.18877	41.60003	41.27779
42.97311	42.69989	42.67765	42.64501	42.65290	42.95727	44.14034	44.14086	44.14137	44.12234	43.12240	42.60823	42.04430	41.97836	41.97884	42.37075	43.07848	43.50686	43.50789	43.48302	43.48387	43.47161	43.56217	43.56778	43.54873	43.71573	43.67430	43.57719	43.57716	43.85813	43.85864	43.81369	42.43357	42.49434	42.55510	43.02695	43.20361	43.49210	43.89077	44.04128	43.37613	43.28815	43.66693	43.66109	43.55902	42.52441	42.47784	42.12011	42.02240	41.56955
42.97465	42.93391	42.64573	42.32528	42.59946	43.02939	44.02083	44.02135	44.02292	44.07633	43.27192	43.07689	42.60641	42.01904	42.37150	42.37082	43.03618	43.03668	43.43758	43.43809	43.46266	43.47321	42.34282	43.34367	43.49483	43.68774	43.76394	43.67608	43.56874	43.56961	43.57011	42.46523	42.44173	42.47157	42.47364	42.66669	43.47847	43.87677	44.11567	44.11407	43.28897	43.14634	43.29033	43.63157	43.56070	43.72947	43.68292	42.46096	42.05562	41.54423
43.63871	43.61119	42.86034	42.55399	42.55448	42.95269	43.02281	43.02331	42.68915	43.22064	43.27350	43.28500	43.25834	43.18025	43.29156	43.02034	42.35596	42.02251	42.87746	43.43968	43.48708	43.03478	42.35843	43.05588	43.58121	44.10662	43.94635	43.75145	43.57037	42.57903	42.55344	42.32376	42.31771	42.29387	42.22263	42.29028	43.45739	44.09373	44.00312	44.00364	43.12389	43.12475	43.26873	43.96059	43.89088	43.80095	43.72161	42.53612	41.67709	40.76725
43.76930	43.76982	44.02838	43.36784	42.83456	42.45005	42.47945	41.90371	41.92378	42.68010	43.21320	43.24955	43.18111	43.09667	43.09718	42.93995	42.27557	42.34270	42.86848	43.27069	43.37521	42.76320	42.78609	42.79382	43.06488	43.58334	43.77988	43.59475	42.44942	42.63643	42.33372	42.56445	42.32623	42.29551	42.22427	42.28867	42.43522	44.09541	44.00478	43.34335	42.97186	43.12271	43.96175	43.92736	43.89255	43.80951	43.80315	43.19299	42.53828	40.86834
43.57513	43.61320	43.63329	43.09441	42.46999	42.45158	41.52299	40.89837	41.92535	42.27177	43.02468	43.18183	43.09752	42.77618	42.78778	42.24332	42.25969	42.34427	42.34848	42.60167	42.60252	42.78703	42.79459	42.79544	42.83084	42.83134	42.47034	42.54507	42.65188	42.09576	42.38562	42.65180	43.47971	42.58918	42.36428	42.40942	42.74665	44.09708	44.09797	42.97654	42.97353	43.04927	43.44763	43.44814	43.44867	43.80484	43.68951	43.67770	43.18247	42.44605
43.48386	43.48438	43.01677	42.39591	42.39108	41.32818	41.43606	41.45716	41.92693	42.26646	42.64328	42.97332	42.83255	42.78885	42.22553	42.18727	41.75976	41.97104	42.12364	42.23495	42.63322	42.69772	42.80466	42.83197	42.83247	42.83297	42.83382	42.52872	42.59111	42.35823	42.38728	43.48158	45.95708	44.40787	42.86535	42.85370	43.49980	43.49555	43.39860	43.32081	43.45499	43.37705	43.05145	42.98673	43.03291	43.39108	43.69118	43.67937	43.18414	41.99517
42.35275	42.31886	41.66347	41.09204	41.16287	41.43679	41.45825	41.92796	42.27391	42.26802	42.64009	42.89993	42.95617	42.79040	42.22233	41.72699	41.72747	41.76181	41.99904	42.12573	42.26650	42.80559	42.84577	42.99658	42.99708	43.19644	43.15234	43.15569	43.25460	42.75010	43.44604	45.55864	45.70014	45.70068	44.36086	43.53702	43.51471	43.51522	43.50921	44.57471	44.10582	43.45754	43.12295	43.10389	43.04464	43.03509	43.44327	43.32021	42.02263	41.18508
42.61246	42.06559	41.96338	41.34276	41.34324	41.47750	42.16690	42.27493	42.76428	42.66390	42.64165	42.62680	42.87534	42.79196	42.59787	41.67564	41.67612	41.72952	41.86969	42.17095	42.70617	42.76910	42.81054	42.99820	43.19756	43.35780	43.31371	43.80993	43.81310	43.73063	43.79041	44.76595	45.59176	45.63411	45.34447	44.32177	43.53921	43.53284	44.57587	45.37532	44.48876	44.01739	43.20210	43.13412	43.11563	43.11613	43.04944	43.33407	42.29088	41.95546
42.06666	42.06715	42.06764	42.06849	42.06898	42.22264	42.20603	42.31406	42.80342	42.75996	42.62788	42.56646	42.17295	42.60898	42.59943	41.67720	41.67768	41.71202	42.14320	42.63335	42.70778	42.45229	42.04878	42.81303	43.35891	43.31445	43.31533	43.31604	43.70227	43.73228	43.79206	44.63068	44.76854	45.34560	44.53753	43.75283	43.52510	43.52667	45.37647	45.25107	45.20842	44.28322	43.33422	43.13580	43.11731	43.15857	43.11833	43.34264	43.38178	42.36839
42.06821	42.06870	43.17698	44.40500	44.40553	43.28867	42.33258	42.52208	42.80500	43.13615	42.66786	42.56802	42.52174	42.61054	42.60099	41.67875	41.67924	41.71358	42.24256	42.41231	42.45340	42.04970	42.05039	42.79773	43.25787	43.23457	43.30638	43.31767	43.73302	43.79320	43.79372	44.40086	44.61931	44.45682	43.76611	43.53896	43.37356	43.52835	45.29401	45.20935	45.18541	44.05586	43.26392	43.06551	42.46999	42.84064	43.16077	43.69309	43.69361	43.41382
42.79631	43.17802	43.32515	44.40657	44.40710	44.40786	43.49334	42.91182	42.82404	42.78162	42.72763	42.57540	42.55928	42.52405	42.44286	41.68031	41.68081	41.76225	42.24414	42.33568	41.91066	42.15398	42.35678	43.18778	43.25949	43.42952	43.46165	43.48476	43.73466	43.79485	43.79537	43.85061	43.85152	43.32057	43.32108	43.37473	43.61155	44.62944	45.28265	45.19798	44.54250	44.05753	43.33442	42.38592	42.04420	42.51293	43.72669	43.88018	43.87435	43.69602
43.84631	43.30925	43.26743	43.26833	44.38433	44.38511	44.38123	43.44780	42.82562	42.78743	42.78796	42.68282	42.66140	42.18167	41.77311	41.71044	41.68237	41.74426	41.77964	41.84841	41.91222	42.35770	43.11801	43.37969	43.52272	43.52324	43.47916	43.49046	43.64237	43.53622	43.65636	43.65709	43.29690	43.32225	43.32276	43.76117	44.63059	44.63113	45.27428	45.24413	44.61669	44.05920	43.33609	41.58206	42.04588	42.36272	43.84879	43.88399	43.88452	43.49980
43.84787	43.31081	42.89107	42.56935	43.00322	44.26126	43.46189	43.46241	43.39530	43.37563	43.20998	43.23959	42.76461	42.35026	42.27374	41.77551	41.56281	41.38129	40.92339	41.85001	42.06373	42.32660	43.11964	43.55077	43.57305	43.61063	43.68777	43.63960	43.29000	43.62522	43.65804	43.65876	43.35926	43.28739	43.28790	43.73479	44.56028	45.40217	45.37243	45.24581	44.22911	43.44523	42.21883	41.58372	41.58477	42.26329	43.84889	43.87590	43.87643	43.50150
43.36107	42.53188	42.21447	42.00723	42.57142	43.00559	43.37085	43.37667	43.39688	43.39785	43.39841	43.23270	43.06732	42.75851	42.35234	42.25623	41.66550	40.92393	40.99059	41.89342	42.06529	42.09026	42.42368	43.14376	43.61174	43.68851	43.68935	43.69015	43.64177	43.68557	44.09363	44.22236	43.53859	43.30109	43.28785	44.48889	44.53691	45.05592	45.05688	44.20411	43.43836	42.67616	42.67138	41.69267	41.68102	43.11328	43.61934	43.82398	43.77207	43.68803
42.50385	42.26779	42.06361	42.02934	42.17990	42.59439	42.89812	42.90411	43.38057	43.40083	43.40154	43.15290	43.02977	42.79582	42.75733	42.49929	42.24575	41.73615	41.89599	42.21283	42.04728	42.09349	42.18896	42.36130	43.18467	43.69195	43.69266	43.69337	43.69408	44.50985	44.49204	44.22572	44.14595	43.71592	44.35306	44.35379	44.37412	44.37485	43.63727	42.60424	42.67413	42.72354	42.78620	42.78689	42.71238	43.11665	43.11734	43.62360	43.64214	43.69157
42.50449	42.48346	42.26911	42.21481	42.21874	42.44163	42.69814	42.90473	43.08139	43.40144	43.40214	43.16145	43.03037	42.79642	42.74363	42.70090	42.45715	42.24704	42.17092	42.17955	42.04365	41.95068	42.16098	42.34020	42.95197	43.18597	43.69271	43.69343	44.49116	44.49189	44.62984	44.43596	44.42981	44.36434	44.23128	44.18010	43.49234	43.49305	43.06894	43.07772	42.54035	42.71193	42.78677	42.97335	43.24148	43.24218	43.18886	43.11859	43.09646	42.95171
43.14803	43.14872	42.91159	42.65163	42.71428	42.84855	42.81747	42.98109	43.08624	43.40628	43.43305	43.42952	43.39740	43.36274	43.32001	42.70149	42.50024	42.34510	42.00682	41.98479	41.87118	41.95605	42.16860	42.89468	43.08300	43.12619	43.61757	44.16904	44.48273	44.41408	44.44586	44.43653	44.36787	44.34477	44.23871	43.47961	42.73967	42.74689	43.00488	42.96970	42.48777	42.49905	42.72694	43.13783	44.25956	44.26682	43.86311	43.19011	43.13536	42.95226
42.98977	42.87180	42.65158	42.71423	42.84850	43.46499	43.46569	43.18943	43.50946	44.46048	44.45750	43.46043	43.39334	43.66244	43.32060	42.63376	42.34500	42.20229	42.00741	41.65078	41.65145	42.08432	42.77276	42.94829	42.94899	43.35694	43.55778	43.77099	44.41392	44.39240	44.38835	44.38582	44.37914	44.03659	42.89004	42.89072	42.26792	42.24530	42.71848	42.48764	41.84593	42.48901	42.72531	43.02821	43.70981	43.84653	43.86366	43.24469	43.20742	42.19888
42.56147	42.26456	42.38814	42.65290	43.45114	44.16538	44.17987	44.18060	44.43547	45.15840	45.15914	44.38573	44.00658	43.65614	43.31755	42.74245	42.20219	42.20288	42.00800	41.65138	41.65204	41.65270	42.66900	42.90490	43.21201	43.15603	43.35822	43.57888	44.39225	44.38820	44.38892	44.38638	42.96889	42.96958	42.97027	42.97095	42.42899	42.35445	41.48353	40.63695	40.65953	41.84715	42.72585	42.88963	42.97984	43.03986	43.16744	43.21262	43.02720	42.22064
42.22003	41.37366	42.04694	42.61751	44.11230	44.11567	44.11638	44.18121	44.95415	45.15899	45.15973	45.14669	44.30177	43.93372	43.27098	42.83760	42.20278	42.20347	42.20415	42.00927	41.65262	41.65329	41.65396	43.10859	43.12730	43.15659	42.99044	43.37062	44.03003	44.30348	44.31418	42.96878	42.96948	42.97017	42.97085	43.39865	43.03812	42.43025	41.88608	41.46251	41.45575	41.96837	42.21445	42.25221	41.58525	41.58591	42.92890	42.99793	42.60528	42.50497
41.72315	41.72381	41.95646	43.91008	43.98898	43.98969	44.04502	44.11991	44.53442	44.98037	45.16031	45.31823	45.02629	44.67836	43.69825	42.85513	42.20708	42.20406	42.20474	42.00986	41.70089	41.65388	41.65455	43.06352	43.11084	42.99032	42.10898	42.79185	42.83333	42.84143	42.84793	42.85286	42.97007	42.97075	43.11815	43.11883	43.03870	42.99490	42.39124	42.36013	42.27392	42.04151	42.07927	41.94797	41.58583	41.59496	41.66395	42.60516	42.49797	42.25675
41.89970	41.93945	42.27635	43.89850	43.89920	43.88348	43.69848	43.00046	44.04628	44.53573	45.15190	45.17870	44.84085	44.20642	43.79684	42.82305	42.28397	42.21631	41.79330	40.97268	40.97331	41.71381	41.75033	41.84583	41.56111	41.34563	41.51211	43.10025	42.88319	42.84784	41.74665	41.79718	42.47846	42.90246	42.90314	42.92236	42.99477	42.99548	42.91351	42.84368	42.34813	41.88575	41.94787	41.58984	41.59489	41.66389	42.35394	42.38322	42.23388	41.95406
42.08601	42.08666	42.26002	43.40378	43.69767	43.69838	42.89760	42.63588	43.00177	44.03098	44.78762	44.80159	44.30378	44.30450	44.32957	43.49604	42.82433	41.90398	41.36691	41.31867	41.25361	41.77092	41.77159	41.50861	41.31400	41.53491	42.05322	43.13053	43.11002	42.53574	41.80719	41.80679	41.80747	42.28458	42.40914	42.86624	42.99164	42.99605	43.02734	42.90946	42.36670	41.90434	41.58976	41.59042	41.63134	42.07056	42.35452	42.38379	42.23446	42.23512
42.12743	42.08729	42.08798	42.36556	43.34202	43.41439	43.44952	42.89891	43.71888	43.93461	43.93531	44.19344	44.30437	44.30509	43.60349	43.53798	43.08244	42.05931	41.40310	41.40049	41.84132	41.79588	41.84265	41.50595	41.55906	42.05054	42.87199	43.29737	43.27687	43.11131	42.53700	41.97801	41.80807	42.28517	42.40973	42.82018	42.89259	42.91821	42.92682	42.91002	42.53247	41.92134	41.80538	41.80605	41.95602	42.25217	42.29309	42.29376	44.00008	44.00078
42.20417	42.12872	42.22543	42.96560	43.35706	43.35776	43.32878	43.48827	43.73145	43.87724	43.93008	44.01224	43.97799	43.42801	43.47218	43.49725	43.51649	43.06096	42.07701	41.98918	42.01770	41.96961	41.88723	41.55372	41.74249	41.93935	42.87260	43.27679	43.27747	43.85186	43.07866	42.97940	42.91281	42.78880	42.74284	42.76533	42.82143	42.82214	42.92262	42.92331	42.91127	42.65108	42.63744	41.98597	41.98663	42.18226	42.29366	43.12591	43.71363	43.71432
43.51613	43.43679	43.36385	43.34070	43.33435	43.32868	43.39158	43.58985	43.63083	43.73273	43.78165	43.02969	42.94878	42.94947	42.92152	43.21221	43.43283	43.60207	43.59163	42.69045	42.44793	42.43111	42.43180	41.93566	41.92237	42.07360	42.55500	43.20963	43.85176	43.84238	43.77470	43.05286	43.05358	44.13699	42.81188	42.72659	42.50576	41.85966	42.68192	42.92387	42.91183	42.74294	42.65231	41.98654	41.98720	42.13143	42.29423	42.72519	43.17592	43.26139
45.42557	45.41833	44.57300	43.31798	43.13297	43.13365	43.32996	43.31795	43.34885	42.67817	42.69793	42.94868	42.94938	42.91720	42.91787	42.91113	43.20182	43.37954	43.71033	43.80655	43.82260	43.87545	43.04027	41.87744	41.97554	42.07421	42.55562	43.04848	43.56522	43.77514	43.70798	43.70867	44.18903	44.10788	43.69917	42.81311	42.74532	42.68184	42.68249	42.75489	42.75557	42.74350	41.58665	41.58731	42.02699	42.02765	42.05008	42.36012	43.19238	43.24129
45.74346	45.71026	44.57359	43.13290	42.20514	42.20580	42.20011	42.20079	42.21932	42.29151	42.70596	42.67559	42.91712	42.91779	42.91104	42.70969	42.71037	43.22696	43.40784	43.77128	43.82317	43.82387	42.96916	41.87804	41.86908	41.97678	42.52920	43.02205	43.18896	43.51883	43.70855	44.20369	44.17846	44.10844	43.75381	43.75448	43.40075	43.00416	42.73196	42.73264	42.73331	41.59930	40.67753	40.67817	41.70918	41.92387	42.08981	42.34479	43.19294	43.23125
45.97674	45.74477	44.08298	43.18068	42.49242	42.20642	42.20072	42.20140	42.29148	42.70589	42.71307	42.64007	42.64076	42.70895	42.70960	42.71028	42.77774	42.88809	42.91739	43.45926	43.45992	43.01357	41.90236	41.93747	41.86969	41.94770	41.94835	43.02669	43.12189	43.68461	44.20355	44.17828	44.16048	44.02750	44.04039	44.10953	44.06459	43.06091	42.74897	42.52781	41.59927	41.59989	41.58781	41.66141	41.84110	41.95352	42.10116	42.28016	43.17495	43.19417
45.97734	45.88158	44.16841	43.78429	43.67522	42.94093	42.24109	42.24177	42.29862	42.71301	42.71368	42.64067	42.24387	42.28598	42.44954	42.76494	42.88147	42.90760	43.08057	42.66087	42.66098	42.61075	42.06661	41.97412	41.90633	41.49285	41.91291	42.97957	43.62937	44.14832	44.14899	44.10941	43.97651	44.02807	44.04096	44.06445	44.09855	43.48941	42.97059	42.25791	42.24213	42.24277	42.85139	43.20718	43.15485	42.30208	42.15921	42.38608	43.17286	43.17618
45.88146	45.08506	44.16903	44.13261	44.05044	43.67652	42.99311	42.36325	42.33635	42.75073	42.75140	42.12851	42.24447	42.29401	42.48194	42.69059	42.70611	42.53838	42.55654	42.70919	42.70983	42.66225	42.60144	42.58090	41.97538	41.87787	42.72917	43.37957	43.85612	44.07519	44.10926	43.96003	43.18497	43.18563	43.92743	43.96149	43.47867	43.30743	43.27549	42.94250	42.76876	42.99274	43.25950	43.15471	43.15539	42.20722	42.32607	42.53231	43.17341	43.19529
44.94925	44.08353	44.08429	44.09225	44.05104	44.05174	43.50516	43.48603	42.75070	42.33760	42.16559	42.16624	42.29398	42.46732	42.62436	42.73254	42.43334	41.83334	41.93683	42.45028	42.66272	42.64801	43.31918	43.28381	43.00257	42.91812	42.91879	42.94016	43.38083	43.53144	43.53210	43.18482	43.18555	43.08515	43.13778	43.34921	43.47925	43.49058	43.30867	43.25607	43.17456	43.38290	43.33163	43.10123	42.34406	42.20777	42.52956	43.24401	43.18913	43.19585
42.58834	44.02211	44.02748	44.61774	44.02884	44.01204	44.01273	43.75724	42.89859	42.51414	42.33887	42.29391	42.46727	42.64712	43.01268	42.73314	41.78238	41.78305	41.80437	42.38568	42.59811	43.41019	43.41407	43.27539	42.95995	42.96059	42.12041	42.21759	42.44093	42.90857	43.09499	43.18540	43.18613	43.08572	43.13836	43.15703	43.35046	43.48056	43.95362	43.87955	43.47507	43.38020	43.21807	43.21877	42.89379	42.89339	43.12469	43.12749	43.07570	43.20945
42.08163	42.08225	43.90045	43.93015	43.93082	43.93151	43.93220	43.40520	42.82285	42.43256	42.25729	42.25954	42.61790	43.14947	43.15011	42.99637	42.53112	42.18968	42.24247	42.48409	42.51175	42.61561	42.68799	42.68865	42.72590	42.12037	41.76578	41.86295	42.21884	42.92562	42.95327	43.15601	43.23177	43.29552	43.19514	43.15760	43.32452	43.80771	43.75005	43.75073	43.36164	43.35902	43.35970	43.36464	43.25447	43.12461	43.12525	43.12592	43.06140	43.06207
41.24522	41.81580	42.08358	42.14286	42.10742	42.27094	43.40184	42.82278	42.41626	42.06180	41.37506	42.25856	42.95643	43.04772	43.04836	43.10789	42.99127	42.52604	42.36683	42.36423	41.86333	41.90268	42.59781	42.61755	42.34773	42.27340	42.12162	42.15463	42.92554	42.99140	43.17554	43.22836	43.29546	43.30352	43.32222	43.22181	43.32509	43.68801	43.72886	43.72955	43.32924	43.35958	43.36025	43.25435	43.25502	43.21983	43.15390	43.12647	43.05029	43.05096
41.21405	41.78461	42.11102	42.07136	42.07198	41.41269	41.43506	41.48133	41.48196	41.48256	41.99139	42.25917	42.91407	42.99528	43.04895	42.96256	42.96323	42.37048	42.36788	41.03260	41.07933	41.30410	41.95646	42.35775	42.35840	42.34895	42.12221	42.15524	42.90758	43.17549	43.22828	43.23546	43.30673	43.30622	43.32280	43.32344	43.38930	43.74691	43.66748	42.77168	42.77234	42.77296	42.61388	42.64426	42.64916	43.22039	43.20988	43.11535	43.05083	43.05151
41.16961	41.74016	42.00132	41.99455	41.90396	41.37247	41.41394	41.48196	41.48259	42.15750	42.15814	42.24970	42.86216	42.99640	42.96248	42.16168	42.16233	42.16301	41.53329	41.10057	41.10115	41.20042	41.67788	42.27689	42.35900	42.35962	42.12281	42.15584	42.39021	43.22822	43.23537	43.25620	43.25897	42.98407	43.30747	43.38921	43.81038	43.81112	43.81177	42.77225	42.77291	42.77353	42.61444	42.61512	42.64548	43.20980	43.17066	43.17133	42.99199	42.99265
41.74018	41.67554	41.97808	41.83311	41.82395	41.59791	41.47796	41.58683	42.15751	42.15811	42.25974	42.83373	42.95822	42.99230	42.20778	41.85641	41.13461	41.68390	41.68454	41.68676	41.28688	41.44064	41.68380	42.27749	42.27814	42.30156	42.09689	42.15644	42.24742	43.22881	43.25489	43.25556	43.15526	43.15588	43.15655	43.37387	43.59581	43.81169	43.81233	43.42622	43.12761	43.11444	42.77475	42.61569	42.75821	43.04011	43.15485	43.08126	42.96785	42.94281
42.89369	42.76393	41.89726	41.83372	41.51514	41.42915	41.42978	41.58745	42.15812	42.67665	42.70172	42.74056	42.89436	42.30536	42.08118	41.93606	41.68387	41.71105	41.96006	41.76187	41.75268	41.76308	42.05375	42.30780	42.30844	42.27934	42.27999	42.29604	42.34018	42.35621	42.45700	42.95304	43.15585	43.15647	43.09772	43.20142	43.58047	44.16165	44.16230	43.78600	43.40201	43.32690	43.22520	42.76789	42.62268	42.58780	43.08113	43.08180	43.08250	42.84841
42.95551	42.88113	42.80612	41.89905	41.41110	40.53082	41.35990	41.57073	42.15874	42.70166	42.74051	42.74117	42.32814	42.32879	42.12794	42.17315	42.20561	42.83289	42.86643	41.96450	41.96509	42.07810	42.39528	42.41662	42.99289	43.30027	42.70421	42.28126	42.26758	41.89018	41.96133	42.88519	43.15643	43.15705	43.14922	43.43993	43.98493	43.99725	43.99789	43.66615	43.66682	43.66745	43.68443	43.07899	42.58769	42.50399	42.55024	43.07226	42.87407	42.28813
44.21498	43.04020	42.86508	41.85612	40.60247	40.60307	41.23491	41.47365	41.82606	42.67681	42.70292	42.70358	42.74247	42.60032	42.39791	42.20559	42.22957	42.83350	43.00682	43.04037	43.04417	43.06923	43.06992	43.07429	43.42361	43.51411	43.30152	42.50019	42.26817	42.12542	42.12601	42.76217	43.42124	43.53699	43.53765	43.78516	43.88947	43.99780	43.99844	43.29177	43.64775	43.66467	43.64625	43.07954	42.67999	42.50084	42.54070	42.54136	42.28803	42.42183
44.80827	44.21621	42.88850	41.87743	41.29504	41.30946	41.31008	41.80907	41.75505	42.67370	42.67807	42.70418	42.74307	42.67760	42.39852	42.18552	42.20685	42.98290	42.96392	42.97254	43.04158	43.04224	43.04293	43.39223	43.93191	43.94156	43.51536	43.30751	42.59267	42.26940	42.27000	42.76274	43.41204	43.42244	43.57652	43.71729	43.88419	43.84516	42.65281	42.65345	43.60268	43.64613	43.64680	43.12266	42.97743	42.73335	42.56194	42.30829	42.37771	42.27487
44.80886	44.19241	43.35622	42.18446	41.91473	41.89308	41.89371	41.83973	41.75567	42.62974	42.68026	42.70479	42.74368	42.67291	42.40965	42.41029	42.86050	43.92325	43.92393	43.06079	42.97374	43.04284	43.04354	43.39283	43.78124	43.87447	43.88416	43.50687	43.24532	42.60345	42.60406	42.76333	42.76406	43.41323	43.53774	43.56444	43.53858	42.50935	42.63533	42.63597	43.61156	43.64614	43.12251	43.12322	43.12387	42.97863	42.58476	42.38736	42.07592	42.40329
44.19236	43.35607	42.71852	41.98642	41.98701	41.98764	41.89433	41.86369	41.85742	42.26841	42.66389	42.68204	42.74429	42.78102	42.67412	42.67477	43.88120	43.76571	43.76638	42.94146	42.94144	42.97499	43.10604	43.39342	43.78182	43.78457	43.80328	43.50746	43.23954	42.81268	42.78713	42.78778	42.76464	43.12374	43.31842	43.26756	42.54308	42.53077	42.55206	43.56794	43.60203	43.06647	42.54936	43.17153	43.18491	43.20513	43.09969	42.67894	42.36662	42.40387
42.31175	42.30809	41.13646	41.40737	41.98763	41.98826	41.91724	41.86580	41.86494	42.27592	42.29354	42.31010	42.75657	42.67413	42.67473	43.21330	43.84357	43.76628	43.02901	42.88474	42.93576	43.29805	43.72183	43.72250	43.79140	43.78303	43.78370	43.48386	43.43654	43.01319	42.81175	42.80587	42.76522	43.02826	42.97745	42.54034	42.42690	42.53588	43.28811	43.30947	42.98895	42.74107	42.79000	43.05117	43.20503	44.30103	44.00826	43.25000	42.77145	42.56996
42.33467	42.31297	42.30944	41.69459	41.68030	41.68092	41.69640	41.86643	42.26035	42.29351	42.27716	42.29478	42.39948	42.66466	42.89328	43.14149	43.19491	43.05016	42.33569	42.33633	42.90450	43.11018	43.60778	43.60845	43.60912	43.56178	43.44553	43.44624	43.44159	43.43088	43.01437	42.76507	42.75943	43.02883	42.86621	41.90734	42.18500	42.51415	42.55296	42.61250	43.02453	43.10898	43.03140	43.19220	44.06618	44.06686	44.11547	43.52849	43.25126	42.91285
43.16941	42.91177	42.91252	42.29585	41.68093	41.68155	41.83772	42.26458	42.44661	42.37261	42.15039	42.18287	42.29607	42.87630	42.96228	43.21268	43.24164	43.09320	42.85100	42.33691	42.37731	42.38590	43.10987	43.60637	43.60703	42.31737	42.38806	42.86151	43.44217	43.44123	43.41827	43.07197	43.06635	43.01154	42.66179	42.35896	42.35960	42.36032	42.55352	42.64066	42.93702	43.10954	43.18516	44.06606	44.08796	44.06650	44.07932	44.15535	43.52976	43.42321
44.97593	44.03335	43.73191	42.89892	42.29705	42.29768	42.28203	42.45083	42.41166	42.36206	42.09155	42.09217	42.18415	42.77287	43.09900	43.52498	43.52564	43.33089	43.09444	42.82471	42.40921	42.40985	42.38718	42.64194	42.32003	42.13779	41.65781	42.40738	42.93685	43.43279	43.41883	43.09165	43.03700	42.86798	42.82701	42.72026	42.40390	42.55455	42.64058	42.93056	42.93758	43.11011	43.34607	44.17381	44.17449	44.07926	44.16001	44.16068	44.15662	43.83893
44.95156	43.98184	43.71234	42.89302	42.29767	42.40358	42.40421	42.33004	42.26644	42.22137	42.11902	41.89083	41.89151	42.18538	43.41027	43.68845	44.07093	44.07165	43.34913	42.99144	42.53561	42.42265	42.41112	42.34334	42.13781	41.63602	41.65840	42.40796	42.83870	43.13532	43.12742	43.09222	43.09298	43.08773	43.07776	42.83719	42.76712	42.74725	42.71864	42.71928	42.79392	42.86085	43.38485	44.20515	44.20582	44.15995	44.16057	44.16124	44.39993	44.36610
43.98182	43.70739	42.86804	42.29082	42.05734	42.10786	42.48977	42.40551	42.33129	42.32072	42.05325	41.95566	41.51012	41.59036	42.24654	43.52617	43.88584	43.88656	43.48302	43.36137	43.06104	42.98524	42.42392	42.34393	42.12301	41.86529	41.86857	42.38626	42.81699	42.82719	42.91456	43.08590	43.08772	43.08830	43.08895	42.85528	42.99048	42.97492	42.91295	42.82233	42.75980	42.92193	43.43478	43.89235	43.96361	43.96426	44.16909	44.44684	44.43960	44.44027
43.24024	42.85743	42.27064	41.63190	41.83328	42.12336	42.49040	42.74836	42.64122	42.36274	42.19401	41.72773	41.22412	41.22472	41.69431	42.41606	43.35411	43.44740	43.53724	43.36675	43.36575	43.05484	42.49459	42.41293	42.27560	42.02856	42.02919	42.36508	42.38747	42.26081	42.69156	42.97895	42.97970	42.98028	42.84837	42.79720	42.99106	42.99181	42.97609	42.93647	42.94688	43.53238	43.94788	43.94859	44.01348	44.02322	44.49025	44.67005	44.44811	44.44082
42.82082	41.77492	41.56608	41.47874	41.67131	41.98106	42.42096	42.64121	42.83724	42.62065	41.80056	41.27030	41.37873	41.37932	41.83721	42.38993	43.00292	43.35215	43.41731	43.36736	43.30931	42.66334	42.49731	42.34398	42.27619	42.00260	42.00323	42.03045	42.14043	41.95519	42.03739	42.28565	42.24710	42.81141	42.78072	42.78130	42.82122	43.29874	43.29932	44.02418	44.51665	44.54539	44.12656	44.04578	44.01405	44.03495	45.29391	44.68705	44.47573	44.28536
41.41256	41.39133	41.31535	41.11170	41.17861	41.67255	42.19079	42.75811	43.13859	42.81666	41.80119	41.42332	41.43671	41.90631	42.08561	42.52594	43.03060	43.03130	43.10521	43.24744	43.24802	43.24865	43.15856	42.38491	42.02918	41.90545	41.54768	41.06614	41.12572	41.41492	41.99564	42.29262	42.29335	42.81199	43.11894	43.08820	43.06602	43.10606	43.29990	44.25556	44.54536	44.66099	44.66166	44.12785	44.09611	44.69327	44.75648	44.53237	43.60654	43.72067
41.56134	41.42329	41.33935	41.11234	41.20368	41.37672	42.06116	42.26257	42.78856	42.29295	42.38084	42.39420	42.39487	42.13781	42.56099	43.17394	43.16396	43.16412	43.14883	43.11123	43.24862	43.15846	43.12092	42.97607	41.97239	41.54979	41.06609	41.06674	41.17194	41.40173	42.28622	42.57995	42.86350	43.17038	43.17101	43.16309	43.09101	42.80173	43.07353	43.97585	44.54592	44.66156	44.66875	44.67072	44.67139	44.69383	44.50863	43.67808	43.64374	43.60775
42.09269	41.77687	41.43473	41.20326	41.21069	41.73229	42.08993	42.26425	42.29302	42.30704	42.38147	42.39271	42.39551	42.73120	43.17393	43.48724	43.56701	43.56770	43.23493	43.15007	43.11241	43.14277	43.12152	42.96524	41.81321	41.55038	41.54887	41.50279	41.50340	42.11847	42.29922	42.71997	43.18206	43.18264	43.24193	43.18385	43.14538	43.07352	43.14101	43.21067	44.01424	44.58620	44.64879	45.52626	44.60133	44.41621	44.02678	43.67866	43.64431	43.71329
42.83196	42.00146	41.83506	41.52625	41.73232	42.08995	42.43027	42.71961	42.31117	42.30767	42.38210	42.39547	42.87517	43.85271	43.88781	43.56698	43.69242	43.69259	43.65234	43.25636	42.61378	42.57616	42.48603	41.93215	41.82360	41.65986	41.60046	41.58519	41.56562	41.77176	42.15218	43.13781	43.18264	43.50254	43.51487	43.25476	43.19674	43.24529	43.25595	43.21125	43.95374	44.54216	45.70858	45.66048	44.62796	43.99305	43.89584	43.66528	43.68826	43.63580
42.44189	41.95081	41.91384	41.94366	42.10536	42.26227	42.44524	42.47725	42.37288	41.84801	42.39548	42.83900	43.70626	43.85332	43.93729	43.58141	43.64365	44.50048	43.65296	43.35757	43.20497	42.62404	42.57745	42.48725	41.93336	41.80485	42.23632	41.58577	41.58638	41.78242	42.48572	42.99075	43.30207	43.50312	43.53173	43.53231	43.53720	43.56879	43.56937	43.65711	44.54213	44.69669	45.24488	45.22757	44.62852	43.89583	43.88685	43.63873	43.63572	43.89387
41.95091	41.95145	41.95218	42.25430	42.26228	42.44524	42.45436	42.46963	41.79713	41.84866	42.11559	43.19738	43.64632	43.70751	43.93789	43.95713	44.80077	44.47878	44.45182	43.51771	43.47419	43.42915	43.01219	42.91456	42.93292	42.85541	42.32346	41.68887	41.64060	41.64864	41.87702	42.51559	43.15499	43.45430	43.47123	43.53288	43.53352	43.54813	43.65705	44.05727	44.56956	44.61051	44.57081	45.24564	45.22879	43.89640	43.89697	43.71205	43.63999	43.89442
41.95155	41.95208	42.73421	42.73484	42.64096	42.51749	42.45498	42.42793	41.87592	42.08376	43.13293	43.23590	43.34732	43.64757	43.70869	43.92109	43.92173	44.35563	44.33875	44.28710	44.27334	45.41926	45.32175	44.43067	44.15852	43.62160	42.86808	41.68945	41.64119	41.65879	41.90629	42.68887	42.84929	42.84985	42.85207	43.41235	43.48726	43.43607	43.57208	43.95481	44.57013	44.57072	45.24545	45.31993	45.20650	44.51296	43.89753	43.78084	43.78155	44.23114
42.19556	42.19610	42.26698	42.44697	42.46823	42.49103	42.40981	42.01598	42.03624	42.08439	43.13355	43.22536	43.29481	43.58815	43.64874	43.70091	43.70155	43.75125	44.25967	44.26032	44.16291	44.34352	44.32129	44.27734	44.12243	43.59773	43.51042	42.84067	41.86721	41.91350	42.68883	42.70964	42.71040	42.69235	42.69298	42.92065	43.41355	43.42017	43.44411	44.33102	44.54903	45.33110	45.67163	45.67239	45.20376	44.90116	44.33669	43.89874	44.26451	45.07351
42.17971	42.18025	42.18100	42.26024	42.36023	42.27428	41.75272	42.02777	42.02837	42.86774	43.18953	43.33669	43.91748	43.62503	43.59303	43.62342	43.62405	43.59545	43.49512	43.38739	44.00793	43.91722	43.26974	43.27037	43.27579	43.51034	43.51098	43.48301	42.48677	42.49748	42.60534	42.88977	42.84006	42.83211	42.77961	42.76156	42.76218	42.78206	43.45264	44.20774	44.33435	44.57886	45.33976	45.34051	45.12934	44.78436	44.67740	44.33789	44.51603	45.07406
42.18033	41.95624	41.95699	42.06176	42.14093	41.14376	41.74805	41.94287	42.85932	43.16082	43.58415	43.58479	43.58549	43.54096	43.59363	43.59426	43.59969	43.47012	43.13330	43.09993	42.73451	42.72610	42.79628	43.20081	43.22641	43.42947	43.51154	43.48357	42.48735	42.49805	41.87270	42.78610	42.89112	42.83269	42.78178	42.76213	42.76275	42.78263	42.91529	44.21042	44.28226	44.31311	44.31376	44.82940	44.77375	44.67736	44.19884	44.19949	44.26396	44.38360
41.95633	41.54015	41.56693	41.58187	41.54575	41.59045	41.66804	42.75098	43.18055	43.57510	43.58476	43.58539	43.27674	43.35227	43.59423	43.59487	43.59550	42.31144	42.24191	42.55845	42.54464	42.45960	42.46028	42.82245	43.22752	43.48215	43.51211	43.51282	42.51661	41.71552	41.87331	41.87603	42.87045	42.81574	42.69257	42.69311	42.69372	42.76408	42.91587	44.21098	44.28282	44.31367	44.31432	44.40251	44.70911	44.67789	44.18451	43.89509	43.46549	43.49269
41.95695	41.56682	41.58190	41.54587	41.59049	41.61924	41.68626	42.72147	43.16164	43.19075	43.32652	43.27666	43.27736	43.35288	43.81585	43.60450	42.41393	42.11274	42.02105	42.02165	42.48986	42.46019	42.46087	42.53640	43.22809	43.48272	43.48335	42.13361	41.98973	41.71612	41.09663	41.87450	42.81578	42.69252	42.69313	42.69367	42.75945	42.76022	43.03890	44.20091	44.25575	44.28713	44.28778	44.36395	44.39680	44.18874	43.98951	43.55343	43.46605	43.49165
41.98362	41.62604	41.53582	41.54863	41.60069	41.63689	41.80328	42.27929	42.73174	43.22232	43.24248	43.32776	43.27797	43.35349	43.64060	43.64124	43.59669	42.29247	42.06400	42.41827	42.46016	42.42889	42.45827	42.53698	42.78568	42.78622	41.22982	41.24376	41.26984	41.09249	41.09299	41.75342	42.69415	42.84621	42.94132	42.75940	42.76002	42.76078	42.77036	43.04009	44.22283	44.26856	44.28833	44.28905	44.05517	44.01461	43.99218	43.55610	43.49158	43.53259
41.62616	41.46716	41.46789	41.53704	41.54977	41.63752	42.27927	42.28897	42.61721	43.24248	43.66965	44.14893	44.13636	43.35410	43.64120	43.64183	43.88713	43.76508	43.53338	43.50000	42.66011	42.42948	41.93183	42.03604	42.04688	42.08977	41.57320	41.36234	41.36291	41.36349	41.77946	41.75402	41.99755	42.69526	42.78919	42.78973	42.76059	42.77038	42.70769	42.34010	42.66128	44.22395	44.28889	44.28961	44.07192	44.03681	44.03683	43.65765	43.61663	43.63744
41.46728	41.46778	41.42919	41.33570	41.41434	41.55099	42.22144	42.38323	43.14797	43.73515	44.13561	44.13625	44.07691	44.07755	43.62321	44.18394	44.71010	43.96822	43.73228	43.50058	42.60876	42.04575	41.96112	41.96544	42.08985	42.11176	42.15686	41.77990	41.78048	42.19477	42.08779	41.78065	41.73250	41.73088	41.73093	42.79030	42.77019	42.64714	42.34007	42.37627	42.64910	43.32072	44.25916	44.07183	44.06595	44.07510	44.07565	43.67840	43.63366	43.63428
41.74874	41.46841	41.42982	41.33632	40.49039	41.22672	41.61705	42.38227	43.12679	43.57889	43.71799	44.07678	44.02701	43.98406	43.90276	44.00434	44.69101	44.63382	43.68290	42.60882	42.09153	41.97487	41.97554	42.02982	42.92937	42.96923	43.41824	43.45561	43.45624	42.87377	42.21952	41.84875	41.79553	41.71844	41.73153	42.27493	42.27127	42.27203	42.31560	42.36676	42.63160	43.32129	43.37664	43.40763	44.07502	44.20926	44.26242	43.71882	43.69614	43.87276
43.20949	42.40742	41.84953	41.43103	41.38954	41.40999	41.52519	42.04856	42.52024	42.79259	43.58012	44.02689	43.90216	43.90279	43.88208	43.83647	43.89818	43.89891	43.62500	42.55095	41.91694	41.91753	41.97614	42.92934	43.33454	43.40843	43.44572	43.44643	43.44705	42.89031	42.34336	42.24622	41.85009	41.80966	41.73264	42.18102	42.17737	42.11487	42.22954	42.41990	42.83454	42.85101	43.03792	43.19838	43.51793	44.26243	44.30443	44.30507	44.07531	44.67178
43.23298	42.85909	42.63205	42.47901	41.47362	41.52524	41.50954	41.99710	42.38054	42.79321	43.55894	44.02748	43.90274	43.88211	42.74825	42.73558	42.82284	42.82620	42.55001	42.50688	42.00168	42.00280	42.85064	43.51463	43.33512	43.44569	43.28265	43.18935	43.18996	43.20014	43.61363	43.61425	43.78458	42.72100	41.80605	41.73373	42.15188	42.13511	42.33111	42.33170	42.68197	42.90419	43.02546	43.07797	43.25219	43.80854	44.43149	44.43213	44.79844	44.73425
43.54608	43.54662	42.81639	42.74281	41.91102	41.75416	41.75474	42.01368	42.35937	42.79010	43.55955	43.55644	43.26736	42.97426	42.74884	42.73616	42.73677	42.54733	42.49197	41.94223	41.99589	43.35531	43.45596	43.47839	43.43830	42.84618	42.88400	43.27181	43.27242	43.68865	43.68917	43.67650	43.74919	43.61629	42.56896	41.74083	42.14182	42.33117	42.33168	42.33228	42.43971	42.46149	42.26093	43.06712	43.23969	43.42134	44.43206	45.00928	44.92550	44.72203
43.54670	43.54723	43.57940	42.86494	42.74501	41.96967	42.12000	42.31924	42.51349	42.79073	42.79133	42.76801	43.26796	43.19999	42.86319	42.73674	42.73734	42.08678	41.88049	41.94282	42.03636	42.83382	42.86535	42.47160	42.50091	42.60913	42.60973	43.05663	43.41177	43.41238	43.41290	43.67710	43.74978	43.66950	43.14840	42.46107	42.42870	43.24396	42.33225	42.36686	42.04605	41.95377	42.05429	42.33129	43.20225	43.38100	44.43262	44.62552	44.92605	45.94654
43.54732	43.54784	42.99085	42.86451	42.77494	42.28672	42.31921	42.52310	42.90804	42.90855	42.70794	42.70853	43.19997	43.31780	43.44442	42.84419	42.08669	41.88050	40.92697	41.15662	41.71869	42.14230	42.44503	42.47221	42.55554	42.17983	42.37583	43.05722	43.34751	43.38639	43.38691	43.66440	43.75037	43.72484	43.67070	42.99265	42.99287	42.99366	42.51998	41.97321	41.98150	42.02240	41.98319	42.13634	43.20284	44.21358	44.36727	44.56016	46.02028	45.94706
42.44935	42.37487	42.36978	42.56022	42.58625	42.28736	42.27891	42.89051	43.22318	43.15722	42.97022	43.17594	43.28194	43.45837	43.51048	42.89210	42.08019	41.18373	40.97756	40.99302	41.64538	42.33862	42.94795	42.44623	42.53117	42.34535	42.85688	43.31028	43.31248	43.31362	43.62343	43.75760	43.76371	44.25299	44.00945	43.25561	43.17686	43.17765	42.69600	42.02192	41.73904	41.74696	41.95932	42.26661	44.13272	44.29872	44.49150	45.36219	46.02081	45.92206
42.45000	42.40954	42.37680	42.58639	42.58689	42.58747	42.91757	43.22318	44.50827	43.99570	43.10998	43.11059	43.11129	43.28314	42.96851	42.83887	42.12812	42.04738	41.28275	41.62849	42.24769	42.76540	42.79268	42.51148	42.34247	42.53226	43.23893	43.62069	43.59046	43.58456	43.58508	43.75712	43.90125	44.04184	44.04246	44.04298	43.29242	43.24735	43.14687	42.07887	42.06641	42.02435	42.18146	43.96476	44.05884	44.29928	45.02971	45.17699	45.34540	45.67166
42.94577	42.94627	42.92752	42.92812	42.94883	43.55489	43.51933	44.11108	44.08777	43.88166	43.11057	42.99429	42.73779	42.79210	42.81282	42.78086	42.65773	42.16023	42.12997	42.60598	42.60648	42.63898	42.48010	42.22867	42.22926	42.22975	43.04215	43.18537	43.49108	43.49169	43.54524	43.57351	43.70905	43.90235	44.13929	44.17915	43.81492	43.74499	43.70190	43.27247	43.16938	43.91306	43.93323	43.96531	43.54459	44.14670	45.08077	45.03090	45.26773	45.21521
42.85278	42.85328	42.83454	42.82609	43.11954	43.45178	43.54679	43.56377	43.56439	43.31727	43.03629	42.59612	42.59681	42.63942	42.65554	42.65613	42.65833	42.30111	42.28361	42.55497	42.55547	42.59490	42.43601	42.30960	42.31019	42.95789	42.96827	43.02853	42.29306	42.38513	42.96339	43.12300	43.21686	43.75960	43.85647	43.89634	44.15862	44.15943	44.14878	44.06431	44.52564	44.49320	44.40421	43.95949	44.00425	44.09314	44.42800	45.02028	44.96093	44.28377
42.85340	42.85390	42.82771	42.82831	43.12016	43.12076	43.37480	43.37551	43.36310	42.45520	41.93817	41.91109	42.33992	42.64003	42.65029	42.65088	42.30103	42.28362	42.21985	42.54279	42.50074	42.47102	42.43235	42.27338	42.27609	42.83347	42.83407	42.23349	42.24312	42.24371	42.80441	42.96456	42.81055	42.84987	43.76080	44.11816	44.15920	44.94510	44.79252	44.70054	44.61608	44.52673	44.49598	44.35428	43.96067	44.00542	44.00594	44.79183	44.69481	44.24922
43.10993	42.72313	42.84787	42.82893	42.82783	42.31042	42.31101	42.31168	41.84068	41.84381	41.93879	41.93936	42.34371	42.64063	42.65088	42.61686	41.82627	42.29167	42.55502	42.54338	42.48696	42.46361	42.34499	42.27394	42.27666	42.32600	42.32659	42.11227	42.14317	42.69743	42.69793	41.89042	42.06671	42.81164	43.70447	43.98950	44.85336	44.94567	44.79309	44.71228	44.70173	44.57674	44.44971	43.96061	43.50182	43.96184	43.96235	43.96509	44.65334	44.50347
43.03551	42.65458	42.73837	42.76981	42.76939	42.31105	42.30418	41.81732	41.81789	41.83060	41.93940	41.93998	41.96405	42.64830	42.62218	42.32769	42.29159	42.31831	43.19150	42.55620	42.48754	42.37627	42.34557	42.27452	42.27723	42.27773	41.70508	42.13198	42.69740	42.69799	41.68883	41.00183	41.17811	42.19011	43.32069	43.72948	43.99069	43.99150	44.34710	44.70168	44.62465	44.60336	44.27168	43.98510	43.96178	43.93420	43.87089	43.84810	43.81584	44.50400
42.51150	42.54764	42.63158	42.77043	42.75139	42.29305	41.89893	41.84752	41.74987	41.75034	41.77060	41.94059	41.96466	42.64890	42.64938	42.42834	42.42893	42.84961	42.85659	42.62276	42.46936	42.40079	42.38551	42.18095	41.39022	41.39069	41.56109	41.82229	42.39388	42.39447	41.63698	41.45922	41.59563	42.19071	42.78171	43.37390	43.59712	43.92367	44.30351	44.49959	44.59542	44.28971	44.01261	43.96172	43.89638	43.87093	43.84803	43.80237	43.81638	44.50453
42.42621	42.35645	42.54339	42.68067	42.69667	42.50157	41.89955	41.84813	41.66908	41.71637	41.71694	41.81192	42.36624	42.64950	42.64998	42.62556	42.81824	42.86776	42.85718	42.62334	42.62383	42.53650	42.25650	41.46580	41.47275	41.47321	41.47377	41.65011	41.94920	41.91519	41.90341	41.91622	42.05945	42.34498	42.78231	42.88589	43.62589	44.06902	44.30407	44.28979	43.87669	43.87719	43.84035	43.88994	43.87087	43.73424	43.73475	43.74227	43.80362	43.81753
42.56575	42.55774	42.57861	42.59909	42.59957	42.50911	42.01942	41.66913	41.55273	41.68665	41.68722	41.63670	41.63737	42.36742	42.62557	42.91590	42.91650	42.86835	42.85777	42.65976	42.62442	42.38623	41.96035	41.56376	41.56432	41.57648	41.57704	41.72454	41.96092	41.95037	41.91625	41.99172	42.25873	42.28739	42.39190	43.42830	44.06877	44.06959	44.05520	43.87664	43.30717	43.85487	43.84092	43.65969	43.66030	43.73478	43.73528	43.56254	43.74352	43.74413
43.78675	43.27108	43.27189	42.73223	42.67412	42.44386	42.37686	41.86448	41.72884	41.68726	41.68783	41.63731	41.61136	41.61299	42.24557	42.80688	42.80747	42.86882	42.82058	42.66034	42.35379	41.96029	41.96095	41.67421	41.63569	41.62444	41.72449	41.73951	41.77359	41.80346	41.75602	42.02689	42.06704	42.26617	42.27651	43.97483	43.98847	43.98929	43.30656	43.30716	43.30774	43.38055	43.67072	43.25626	43.25686	42.96098	43.55663	43.55723	43.68927	43.68987
44.26052	43.63086	43.35180	43.44234	42.73333	42.57793	42.52742	42.50255	42.16837	42.09379	42.04646	41.96667	41.66405	41.61253	41.84793	42.30208	42.79528	42.79598	42.87000	42.51725	41.54367	41.61241	41.96581	42.00043	41.82018	41.84047	41.72511	41.75928	41.77420	41.81844	41.81888	42.02749	42.22693	42.23716	43.87380	43.87755	43.89146	42.81574	42.49523	42.70901	43.27639	43.27097	43.26731	43.18608	42.51136	42.51194	43.32637	43.50616	43.68979	43.40041
44.61049	43.73235	43.35242	43.19813	43.20606	43.24721	43.24780	43.02399	42.33781	42.33827	42.33884	42.04764	41.69125	41.63973	41.64125	41.87821	42.59230	42.79656	42.87059	41.53160	41.55386	41.61302	42.43026	42.73130	42.10995	41.83363	41.68208	41.75989	42.17351	42.38568	42.38295	42.84718	43.21664	43.54773	43.54832	43.46899	42.68462	42.10082	42.10128	42.42561	42.60654	42.70699	42.70757	42.60074	42.23269	42.50133	43.32691	43.31644	43.39663	42.57337
44.63930	44.02259	43.20719	43.20512	43.18281	43.18447	43.23989	43.02460	42.33842	42.38466	42.38523	41.93816	41.72014	41.65151	41.87006	41.90541	42.78580	42.82641	42.89300	41.91312	41.71400	42.00621	42.47409	42.58863	42.58920	41.82772	41.81497	42.05008	42.40583	43.35403	43.34591	43.33213	43.31804	43.27382	43.26484	42.40022	41.88618	41.96428	41.96473	42.01089	42.56076	42.56495	42.57457	41.77711	41.77767	42.46838	43.32745	43.23227	42.84526	42.94003
44.44833	44.02319	43.20779	43.11786	43.07149	43.08393	43.08453	42.19794	42.31626	41.35675	41.35730	41.40992	41.90493	42.00328	42.07557	42.78580	42.82630	42.89300	42.89518	41.91373	41.76344	41.82627	42.47470	42.58923	42.58980	42.12463	42.06618	42.06683	42.35427	42.79445	43.24226	43.31779	43.31861	43.15131	42.10250	41.96814	41.84115	41.87386	41.87430	41.93803	42.35879	42.51549	41.72011	41.62133	41.77825	42.18614	42.63021	42.84510	42.84580	42.74864
44.05844	43.76655	43.11788	42.78849	42.78896	43.01944	42.67180	42.15926	41.31710	41.44162	41.35793	41.41801	41.84505	42.27854	43.71466	43.30510	42.95411	42.95481	42.56487	41.89091	41.74222	41.97948	42.54933	42.64192	42.64249	42.24896	42.07369	42.10682	42.21158	42.53898	42.53944	42.54000	42.51152	42.11466	42.00606	41.94601	41.92368	41.92445	41.89244	41.93859	42.35935	42.36034	41.52978	41.56497	41.56552	42.10582	42.62544	42.56221	42.56289	42.68961
43.82578	43.13315	42.83537	42.81306	42.78956	42.67182	42.15494	41.30067	41.37740	41.47844	41.49868	41.78891	41.85792	44.20961	44.51075	43.79197	43.03083	42.60057	42.56547	42.45766	42.44747	42.98705	42.79178	42.84027	42.64309	42.24956	42.25012	42.17915	42.46022	42.45919	42.45964	42.54059	42.54139	42.11524	42.10929	42.01205	42.05466	42.05544	42.05055	41.93917	42.36044	42.36293	41.51971	41.49104	41.49159	42.24466	42.88074	42.51645	42.56344	42.56401
43.55307	43.13377	42.94621	42.58599	42.53959	42.15498	41.38425	41.27525	41.35087	41.37845	41.76929	41.85789	43.57063	44.20487	44.21512	44.21573	43.03144	42.67729	42.50082	42.46572	42.46616	42.47259	42.79237	42.79295	42.58139	42.58185	43.26619	43.22216	42.45920	42.45977	42.41071	42.46078	42.52067	42.12381	42.11786	41.99281	42.01290	42.15503	42.20106	42.54567	42.48761	42.35776	41.54308	41.54374	42.00034	42.48990	42.40147	42.40204	41.92045	41.94976
43.66757	43.49504	43.08675	42.94368	42.56895	41.96358	41.38487	41.11641	41.35150	41.64158	41.78769	42.27425	43.53130	43.74759	44.18411	43.75504	43.03203	42.67790	42.57756	42.57333	42.18311	41.76370	41.75407	42.60112	42.71548	42.71592	42.67178	42.45922	42.21231	42.46035	42.46079	42.46136	42.12396	42.11788	41.71787	41.99340	42.01349	43.34177	43.76799	44.08358	43.01584	42.48862	42.35889	42.30260	42.24195	42.24252	42.02791	41.74452	41.74518	41.75949
43.61014	43.41212	43.39928	42.99866	42.81641	41.90562	41.11213	41.11703	41.35213	41.78776	41.82085	42.54721	43.59743	43.59802	43.63257	43.59087	42.68357	42.67851	42.67907	42.57873	42.18851	41.76910	41.76496	42.62886	42.73576	42.71651	42.46072	42.12769	42.21290	42.46093	42.46137	42.46194	42.11803	41.97518	41.89106	41.99398	43.34152	43.76808	44.45576	44.24699	43.44308	42.93439	42.69345	42.67390	42.60016	42.25425	42.16259	41.74560	41.74573	41.74628
43.35696	43.35742	43.34824	43.27586	42.86909	41.90624	41.11276	41.11766	41.71861	41.81187	42.53819	43.59729	43.70542	43.70601	43.63725	43.53044	42.64808	42.67698	42.67968	42.77139	42.57977	41.76972	41.76557	42.63213	42.74660	42.72828	42.16541	42.12987	42.21349	42.69596	42.69640	42.46252	42.05952	42.03131	41.97631	42.03690	43.30589	44.45636	44.45631	44.25499	43.32536	42.93496	42.93552	43.18913	43.15456	43.08339	42.25525	41.88029	41.08673	40.96057
43.35757	43.34205	43.31305	43.01752	42.89898	41.54585	41.11765	41.20776	41.74373	41.81249	42.91709	44.08281	44.08354	43.67357	43.63783	42.43084	42.05830	42.19583	42.69466	42.69522	42.63896	42.58093	42.63216	42.88010	42.86842	42.71568	42.14737	42.14431	42.82946	42.97005	42.97049	42.69754	42.47366	42.47410	42.03138	42.08931	42.59493	44.45691	44.50957	43.36049	42.97022	42.97066	43.24809	43.84028	43.85833	43.31549	42.30585	41.18409	41.12829	40.44280
43.35819	43.35864	43.35947	43.17421	42.95664	41.77924	41.70498	41.63425	41.86010	42.86428	42.91769	43.72166	43.72238	43.67415	42.43779	41.86549	41.76922	41.89609	42.20025	42.65351	42.69626	43.04054	42.88012	42.84074	42.84131	42.53436	42.53493	42.80977	42.95034	42.95091	42.96041	42.95861	42.69893	42.47467	42.03196	42.09362	42.44355	43.38979	43.44189	43.05490	43.05547	43.05591	43.88379	43.88969	43.85887	43.71949	42.40739	41.23524	41.20606	40.93884
43.40196	43.40240	43.47036	42.95684	42.78807	42.14759	42.14814	43.17390	43.14677	42.96436	42.93000	43.20525	43.62532	43.17351	41.88507	41.78473	41.85025	41.88766	42.18370	42.21792	42.65455	42.68305	42.65284	42.43765	42.42383	42.49980	42.50036	42.95034	42.95092	42.54774	42.23488	42.53262	42.53343	42.02988	42.00650	42.10490	42.13576	42.40965	42.74878	43.05548	43.05605	43.88375	44.25319	44.25392	43.91153	43.86000	42.70735	42.22518	41.31047	41.20716
43.92893	43.47015	43.47098	42.99551	42.95578	42.95846	43.23562	43.23631	43.17509	43.16434	43.06316	43.17898	43.17968	42.41577	41.81408	41.81462	41.96698	42.00546	41.89787	41.91013	42.20351	42.61043	42.60205	42.42387	42.30565	42.30607	42.50095	42.50162	42.29854	41.74014	42.08006	42.13270	42.17610	42.05651	42.00709	42.11241	42.10940	42.16397	42.53564	42.74991	43.05661	44.25314	44.25373	44.25446	43.94562	43.67211	42.79204	42.23267	41.52279	41.41948
43.92955	43.47077	43.43857	44.08664	44.00505	43.92012	43.25251	43.23693	43.23750	43.16495	43.12130	42.53712	42.49572	41.86275	41.81469	41.81523	41.83815	41.96825	41.96879	41.96454	42.57692	43.21549	42.72908	42.47164	42.43971	42.41734	42.39083	42.29857	41.79665	41.85631	42.18343	42.23341	42.23421	42.09065	42.07265	42.11300	42.21420	42.48697	42.58204	42.96897	43.06305	44.25368	44.25428	43.64594	43.67208	42.79218	41.65256	41.60783	41.60154	41.50888
43.23500	43.41438	43.84795	43.93168	43.93213	43.50840	43.25313	43.25383	43.25439	43.23855	42.61616	42.55864	42.54653	42.47410	41.81529	41.81583	41.81638	41.81703	41.83710	42.89878	42.89922	43.00100	42.71848	42.51780	42.40460	42.38223	42.20687	41.99313	41.83613	41.85691	42.18616	42.23880	42.23960	42.23521	42.23576	42.41643	42.43298	42.53337	42.99297	43.20846	44.29229	44.28209	43.64579	43.67205	42.07584	41.69855	41.65368	41.60840	42.54351	43.02956
42.57520	43.10592	43.82671	43.81770	43.43491	43.12638	43.20047	43.71976	43.25501	42.71526	42.68977	42.61733	43.00211	42.97923	43.28015	42.39251	41.74292	41.74358	41.76366	42.82531	42.82574	42.55963	42.46574	42.46629	42.40813	42.37322	42.20745	41.93565	41.83673	41.85751	42.18675	42.74731	42.74334	42.49268	42.50335	42.50590	42.51823	42.61864	43.04565	43.74638	44.03893	44.03298	43.72091	42.40158	41.73413	41.75330	41.75369	42.66750	43.07641	43.07697
41.99023	42.57624	43.08553	43.45375	43.12643	43.12699	43.18938	43.29345	43.31746	43.25606	43.25662	43.33763	43.32807	43.46149	43.32659	43.20618	41.74352	41.74418	41.76425	42.08223	42.01977	42.02032	42.37255	42.37311	42.38592	42.28216	42.16274	41.64874	41.42398	41.84000	42.72923	44.12004	43.68917	42.86256	42.68918	42.50434	42.50702	42.72525	43.04625	43.74696	44.09435	44.03993	42.40151	42.41815	42.43733	42.41415	42.72398	43.14471	43.21676	42.35034
42.03885	42.04740	42.58515	43.09325	43.14570	43.18943	43.28112	43.31752	43.34312	43.43140	43.42546	43.40098	43.55369	43.37682	43.33942	43.32774	41.74731	41.74478	41.76005	41.84492	41.84533	41.84587	42.30226	42.36036	42.36091	42.07114	41.24707	41.32710	41.33082	41.74417	43.94095	43.94153	43.70145	42.86314	42.67485	42.67525	42.67580	42.70166	42.95094	43.68467	43.68524	42.82917	42.43565	42.48425	42.51782	42.52209	42.83429	43.25500	43.21733	42.98336
42.04926	42.04805	42.58578	43.17521	43.20813	43.19004	43.28174	43.34319	43.36293	43.44470	43.44526	43.66657	44.01269	43.82569	43.43642	43.34058	42.37345	41.76757	41.74413	41.64768	41.84591	41.84645	42.30283	42.30764	42.04573	40.74907	40.82898	41.20066	41.34473	41.74316	41.94251	43.05652	42.87503	42.67487	42.66636	43.15010	42.61085	42.55999	42.65158	43.11507	42.79895	42.43569	42.34830	42.49229	42.52214	42.58820	42.83487	43.25558	43.21791	43.21846
42.78524	42.78352	43.17474	45.18966	43.13466	43.13523	42.04919	42.04556	42.57287	43.36397	43.66715	44.50673	44.42006	44.05135	44.03580	43.37895	42.61162	41.74418	40.88874	41.53757	41.68839	41.84703	41.85196	41.23565	40.33264	40.33417	40.86528	41.23377	41.42419	41.85894	41.93660	41.94364	42.13002	42.67545	43.23816	43.20021	43.03720	42.53984	42.56422	42.56903	41.94711	41.95123	42.17957	42.40495	42.43479	42.54031	43.24709	43.27643	43.27711	43.27766
43.26846	43.17453	43.14125	43.11354	43.10436	42.08982	41.83821	41.97211	42.08690	43.34327	44.47690	44.92104	45.22378	45.15185	43.97775	43.70171	42.65111	41.62621	41.62024	41.70539	41.76838	41.76891	40.92886	40.37112	40.42225	40.44871	40.86588	41.42427	41.85901	42.16882	41.94370	41.93772	41.94503	42.68775	43.16129	43.12511	43.01307	42.51855	41.83420	41.86297	41.86563	41.94807	41.96352	41.89422	42.06791	42.52385	43.25727	43.33599	43.33668	43.25906
43.94886	43.14901	42.95796	42.95852	42.01688	41.83287	41.74556	41.83949	41.90897	43.93647	44.30799	44.87220	44.97282	44.89081	43.75378	43.41265	42.65170	42.50543	42.47018	41.81655	41.74208	40.94002	40.96038	40.96088	40.99710	41.01239	41.82027	41.92510	42.79808	42.87910	42.13963	41.93832	41.94445	42.69366	42.92330	43.16226	42.75504	41.44784	41.34728	41.36964	41.60569	41.68813	41.51469	41.54090	41.89532	42.52822	43.25785	43.33656	43.33725	43.18663
43.94296	42.96839	42.90652	41.87579	41.81111	41.81164	41.72432	41.72498	41.81631	43.84378	44.12743	44.11160	44.82449	44.05981	43.41267	43.41323	42.61924	42.57111	42.47077	41.90827	41.74267	41.55768	41.56313	41.56365	41.15395	41.16924	41.79474	42.74054	42.71923	42.79920	42.09813	41.93891	42.63643	42.92866	42.92921	42.91333	41.58832	41.40877	41.08678	41.08729	40.44376	40.47981	41.50035	41.51591	41.59837	42.08839	42.52919	43.33713	43.29306	43.13535
41.65460	41.65497	41.53847	41.52832	41.81173	41.81226	41.70442	41.68881	41.72612	42.41274	42.72564	42.72619	43.12371	43.12427	41.91414	41.91041	42.63338	42.47081	42.41603	42.07810	41.90925	41.90978	41.91524	41.59996	41.16948	41.16985	42.47239	42.63909	42.63964	41.98267	41.99851	42.56370	42.75010	42.87381	42.92978	42.93018	42.91445	41.69522	41.60051	41.27866	41.20563	41.46459	41.50093	41.55367	41.78079	41.90886	42.15489	42.53084	43.29362	43.13591
41.72616	41.71533	41.70226	41.59507	41.78738	41.74131	41.70504	41.68943	41.04020	41.77563	42.45974	42.73360	42.73428	42.60426	42.03844	41.97392	41.97445	42.29403	42.28070	42.08922	41.90984	41.91517	41.69652	41.47572	41.39467	42.47243	42.48925	42.48993	42.46768	42.03526	42.06176	42.47818	42.59485	42.74520	42.89251	42.93075	42.98111	42.41475	42.27058	42.12784	41.88265	41.62197	41.54894	41.60168	41.90891	41.90943	41.91939	42.15600	43.19187	44.37738
41.82386	41.62959	41.61918	41.71729	41.68299	41.65898	41.54859	41.45025	41.07549	41.16488	41.96738	42.53393	42.64112	42.64166	42.64204	42.07637	42.07689	42.07755	42.05301	42.05034	41.47491	40.80498	40.78907	41.47632	41.47683	42.50556	42.50610	42.49051	42.49105	42.46880	42.07727	42.07833	42.47958	42.59581	42.67524	42.68523	42.73001	42.87315	42.27117	42.32606	42.19558	41.98754	41.79190	42.00650	42.51218	41.91959	41.91996	41.99669	43.12955	43.55350
41.82452	41.82488	41.73448	41.71793	41.70923	41.68415	41.66866	41.65011	41.34805	41.35907	41.47659	42.15626	42.64174	42.64227	42.64265	42.07698	42.02660	42.02725	42.13520	42.13572	42.13609	41.56507	41.47667	41.47693	42.47992	42.57171	42.57225	42.86541	42.81063	42.46938	42.07786	42.07891	42.58107	42.59639	42.65023	42.67620	42.75084	42.87374	42.24825	42.26903	42.46044	42.59431	42.76236	43.19989	42.51275	42.51008	41.98241	42.80694	43.17896	43.17950
41.88048	41.82270	41.79044	41.76482	41.75771	43.37503	43.35745	42.71751	42.18775	41.47672	42.00254	42.63192	42.94170	42.64289	42.21375	42.17638	42.02722	42.02787	42.05772	42.13634	43.24208	43.24049	42.85723	42.47998	42.57192	43.01170	43.60139	43.60210	42.86654	42.51100	42.51191	42.51245	42.58591	42.63108	42.65081	42.73755	42.75141	42.17599	42.24885	42.26962	42.89205	43.64158	43.64213	43.27103	43.05389	42.80658	42.78457	43.10100	43.17951	43.18006
41.68592	41.68628	41.68068	41.64439	43.16391	43.26205	43.26260	43.34277	43.21318	42.61280	42.63200	42.94162	42.94231	42.70451	42.26236	42.24208	42.24261	41.93410	42.05859	43.24015	45.11504	45.11563	43.30322	42.76452	42.76452	42.73985	43.01283	43.60267	43.65974	43.18272	43.18311	42.66402	42.56291	42.19542	42.20288	42.67308	42.73866	42.17659	42.22866	42.85106	43.83491	43.80598	43.69747	43.64221	43.27939	43.23409	43.17225	43.17279	43.15075	43.18754
41.51092	41.51127	41.67545	43.18172	43.16451	43.26265	43.24507	43.24577	42.70952	42.58302	42.63262	42.94223	42.99092	42.70513	42.70549	42.30287	42.14883	42.14949	42.16628	43.74540	45.11561	45.03888	44.98311	42.99943	42.76510	42.76548	42.82788	43.00552	43.90559	43.89708	43.62354	43.08007	42.66544	42.38482	42.34953	42.39264	42.67419	42.74007	42.90359	43.78321	43.78377	43.77776	43.74952	43.67208	43.65309	43.32102	43.23677	43.15062	42.60136	42.57771
41.57132	41.56686	41.62981	42.81184	42.80742	42.78181	42.78235	42.70959	42.08225	42.00161	42.58417	42.63377	42.66377	42.68297	42.68333	42.57356	42.20801	42.20867	43.14312	43.52765	43.91235	45.03943	45.04020	43.09013	43.09067	42.97404	43.04016	43.08564	43.24287	43.89767	43.89752	43.62466	43.46236	43.42489	42.38592	42.64064	42.67476	42.74065	42.86419	43.78378	43.78434	43.77832	43.77887	43.70143	43.35356	43.02847	42.75204	42.67216	42.57777	41.91718
41.77682	41.67420	41.79210	42.98370	42.87898	42.87951	42.50941	41.94536	41.94587	41.94622	42.40754	42.52557	42.60999	42.61051	42.66475	42.98415	42.92495	43.14317	43.12184	43.12718	43.14037	43.91402	45.04076	44.60336	43.20859	43.04023	42.56573	42.90439	43.24347	43.89825	43.89864	43.89866	43.79708	43.68953	43.68048	43.42369	43.42424	42.74122	42.86477	43.21459	43.78490	43.77888	43.77944	43.20055	43.06529	42.78904	42.82619	42.82671	42.73792	42.57887
41.77749	41.88158	42.47286	43.03022	42.98470	42.63890	42.55219	42.43069	41.94650	42.06070	42.40656	42.41882	42.50323	42.61113	42.66536	42.71795	42.96182	43.12189	43.12243	43.12777	43.13668	43.89006	44.54666	44.59416	43.20224	42.97522	43.04136	43.18540	43.69319	43.89883	43.89922	43.89977	43.80625	43.76658	43.68371	43.68144	43.42480	42.69967	42.64450	42.84721	43.72681	43.72719	43.50650	43.13364	42.78910	42.82641	43.10355	43.36785	43.36854	43.02884
42.49369	42.48069	42.45805	43.03085	42.98533	42.91277	43.15135	43.08321	42.61726	42.06506	42.08211	41.48489	41.53971	41.67330	41.88488	42.87775	42.98589	43.36210	43.12782	43.12836	43.12874	43.75407	43.89135	43.91645	43.95488	43.60804	43.09676	43.16306	43.66444	43.87008	43.89980	43.90035	43.86282	43.77414	43.69730	43.65053	42.66794	42.57111	42.57148	42.64666	43.72738	43.72775	43.50706	42.69139	42.76355	43.06697	44.10871	44.42513	44.53817	43.92976
42.56556	42.54243	42.69270	42.98560	44.12612	44.18924	44.16633	43.13912	42.67122	42.11530	41.48503	41.48766	41.63958	41.79266	41.88553	42.87838	44.02909	43.88950	43.37919	43.12896	43.12933	43.12239	43.26953	43.52390	43.52445	43.03015	42.95950	43.02206	43.12258	43.66557	43.74736	43.77724	43.90180	43.77470	43.69786	42.66799	42.42418	42.42502	42.35714	42.44886	42.66354	42.67670	42.62838	42.62904	42.97796	43.96864	43.97879	44.28543	44.45873	44.53448
43.13995	42.80206	42.98304	44.19678	44.23731	44.18985	44.18293	43.13973	42.66208	42.50138	42.26850	42.31970	42.16560	41.87465	41.87497	44.02914	44.51774	44.50726	44.00801	43.41500	43.12991	43.12298	42.94795	42.88286	42.88339	41.69120	41.99453	42.46937	42.46989	41.96719	42.92442	43.74849	43.87305	43.77528	43.74328	42.66856	42.42474	42.03493	41.39082	42.03308	42.37012	42.39394	42.60282	42.96520	43.47697	43.97895	43.95853	43.93348	44.24030	43.95123
42.87000	42.69149	42.85565	43.72363	43.92892	44.16693	43.99510	42.71722	42.67871	42.78311	42.86634	42.91382	42.86055	42.86107	43.82100	44.31146	44.30668	44.30740	44.28844	43.92646	43.61087	43.19025	42.94854	42.12026	41.82634	41.82667	41.84852	42.04325	42.10298	42.49180	42.54097	42.84392	43.76266	43.76304	43.92939	43.66848	42.47171	41.56430	41.45380	41.71564	42.11098	42.27486	42.37956	43.45140	43.97895	43.97950	43.95908	43.93402	43.89255	43.64770
42.62345	42.62380	42.72553	42.76341	43.76880	43.99515	43.99570	42.73759	42.77867	42.82277	43.47529	43.64173	43.73955	43.74659	44.23827	44.17867	44.30728	44.23512	43.92650	43.88116	43.84792	43.56505	42.43009	42.34999	42.12136	41.84861	41.84911	41.94740	42.04436	42.47773	42.42899	42.40923	42.72905	43.79443	43.79498	43.60981	43.16548	41.57449	41.61065	41.66236	41.84370	42.14444	43.45126	44.43848	44.45344	44.19661	44.07000	43.93670	43.74317	43.58244
43.03613	42.77814	42.76351	42.76403	43.14167	43.76995	43.42571	42.73821	42.73873	43.21227	43.34943	43.34996	43.52670	43.74401	44.23887	44.17554	44.17448	43.45843	43.60173	43.87107	43.84850	43.57897	42.43763	42.43120	42.35110	41.94791	41.94735	41.94800	42.03963	42.37909	42.37943	42.40982	42.41066	43.40648	43.36913	43.19697	43.19751	42.61568	41.58083	41.60426	41.78507	43.36060	44.38868	44.43902	44.44811	44.07018	43.97937	43.49476	43.45279	43.61605
44.44090	43.41436	43.17663	43.14193	43.14228	43.09691	42.55101	42.59059	42.68544	43.11841	43.11894	42.76489	42.76557	43.45099	43.97263	44.09166	43.45834	43.45903	43.51140	43.90955	43.90992	43.30949	42.43823	42.43180	42.35170	41.94852	41.98690	42.21210	42.44052	42.37967	42.38001	42.38052	42.41124	43.03326	43.03379	43.08109	42.70077	42.61625	41.65628	41.65678	41.73230	42.30035	43.38250	43.82346	43.84694	43.89816	43.89852	43.89907	43.85710	44.10878
44.93583	44.87642	44.04262	43.35826	43.14290	43.09752	42.55162	42.47538	42.44440	42.61714	42.61766	42.03992	42.64822	43.31234	43.57371	43.41890	42.97824	43.44416	43.51200	43.91014	43.91051	43.85021	43.84185	42.71624	42.51175	42.35263	42.35314	42.96887	43.72116	43.72063	42.58888	42.38110	42.41183	42.99995	43.00047	42.70135	42.22610	42.22694	42.21702	42.13589	42.24723	42.30092	43.22028	43.34143	43.42661	43.53458	43.89907	43.89748	45.60617	45.55181
44.91616	44.91654	44.17190	43.69254	43.34801	43.21414	43.02499	42.45522	42.44827	42.38134	41.95248	41.87817	42.04119	42.64934	42.72121	42.82741	42.91907	42.98482	43.89632	43.81947	43.81983	43.84172	43.82589	43.50204	42.45187	42.35951	42.78970	42.92410	43.22926	43.23085	42.59663	42.47346	42.47431	42.85732	42.85783	42.22672	42.22722	42.22752	42.22411	43.00252	43.11698	43.16322	43.34129	43.34199	43.33718	43.42662	43.62245	43.89803	44.36435	44.33876
43.32251	43.32285	43.87415	43.71023	43.62196	43.31232	43.10690	42.51753	42.44887	42.00438	41.51210	41.76632	41.92962	41.97336	41.98840	41.68708	42.89152	42.98543	43.87876	43.82005	43.67299	43.67353	43.39801	42.76078	42.35959	42.32203	42.47873	42.77069	42.84059	42.56754	42.59722	42.59773	42.87197	42.85789	42.85841	42.18173	42.15891	42.22436	43.01271	43.54996	43.55050	43.29543	43.22140	43.22209	43.34200	43.49654	43.52036	43.58171	43.97665	43.81113
43.32315	43.32296	43.51652	43.74770	43.62471	43.52433	43.21880	42.53576	41.56050	41.52932	41.51432	41.51321	41.77179	41.74178	41.67654	41.68771	42.89213	42.96789	43.54100	43.35309	42.07436	42.07486	42.62215	42.52887	42.23367	42.21799	42.21850	42.26521	42.36500	42.52596	42.58500	43.61323	43.61412	42.87288	42.36240	42.18232	42.17854	42.17638	43.00312	43.44960	43.45013	43.17554	42.99082	42.99150	43.29147	43.37630	42.86223	42.87928	42.98215	43.32873
43.50740	43.50774	43.60292	43.71308	43.96554	43.61411	43.28241	42.63263	41.57234	41.57265	41.63560	41.63609	41.61057	41.41988	41.72682	42.00056	42.57035	42.90286	43.35314	43.35367	42.28036	42.07546	42.04462	42.23374	42.21823	42.21856	42.13121	42.21088	42.28825	42.34054	42.52687	42.98313	42.99307	42.36249	42.36298	42.36330	42.18787	42.16682	42.93106	43.29615	43.33350	42.94497	42.99138	42.76738	42.85221	42.85271	42.86494	42.93322	43.00645	43.05580
43.50804	43.50837	43.52132	43.83893	43.82806	43.62753	43.32361	42.65567	41.74224	41.63575	41.63623	41.63671	41.55566	41.55613	41.80379	42.02521	42.57096	42.81591	43.49575	43.35425	42.28042	42.04456	41.98916	41.91545	42.22682	42.07271	41.88489	41.92185	41.99921	42.04081	42.34143	42.48685	42.48771	42.25045	42.36357	43.67617	43.61079	42.93129	42.93162	42.93214	42.88810	42.94714	42.69630	42.76795	42.76846	42.85329	42.87298	43.00636	43.00703	43.00753
43.43498	43.50685	43.67683	43.87693	43.83989	43.48123	42.68553	42.47155	41.94453	41.88983	41.68866	41.52854	41.67015	41.80399	42.13581	42.43040	42.92742	44.43984	43.49633	43.35697	42.06921	42.05476	42.01324	41.91764	41.91653	41.94354	41.88547	41.99984	42.02436	42.04140	41.59354	41.60363	42.47014	43.42190	43.67303	43.74172	43.60146	43.30290	42.93218	42.85131	42.88866	42.65473	42.69687	42.71302	42.71352	42.72379	42.86395	42.87405	43.00761	43.00811
43.50715	43.50748	43.59916	43.76877	43.59455	42.53191	42.47152	42.47218	42.47268	43.00638	41.89949	41.52917	41.67079	41.97702	42.45563	43.05140	44.55573	44.43738	43.52682	42.26766	42.08583	42.05749	42.02345	41.97268	41.93901	41.93932	41.99977	42.01144	42.21427	42.09494	41.64500	42.46986	43.42425	43.74139	43.74193	43.74227	43.36767	42.93242	42.64939	42.67286	42.69067	42.66811	42.78605	42.78672	42.99405	42.99456	42.72467	42.72517	42.72585	43.06404
43.13091	43.13122	43.13581	43.19810	43.11150	43.02334	42.47215	42.47281	43.00669	43.03317	42.79076	42.04159	41.97718	42.19798	42.58636	44.49304	44.58141	44.50845	43.61712	42.29122	42.08643	42.05809	42.02404	41.97327	41.93959	41.03211	41.03258	41.81879	41.88335	41.91214	42.50143	43.20160	43.31313	43.44651	43.44703	43.37251	41.84660	41.49437	41.47170	42.59188	42.59684	42.72207	42.78662	43.19429	43.35904	43.73480	43.46749	42.72574	42.70506	42.76091
43.13370	43.13400	43.13487	43.19875	43.17769	43.13867	43.11879	42.99395	42.99445	43.08396	42.91850	42.85721	42.61718	42.64331	43.53160	44.44616	44.58200	44.56244	44.11470	42.64854	42.11319	42.08752	42.05934	42.02512	41.82468	41.03270	40.91279	41.06371	41.78357	42.47341	42.79082	43.00366	43.31370	43.31403	43.31454	41.97804	41.88089	41.83580	41.49524	41.48451	41.48499	42.06187	42.75945	43.19487	43.91153	43.94934	43.83010	43.44720	42.76096	43.31168
44.06754	44.06786	44.00999	44.01051	44.20541	44.20594	43.20810	43.19649	42.79697	42.79727	42.98858	42.94527	42.94594	43.53191	43.67534	44.02390	44.40456	44.57638	44.45889	43.89135	42.68150	42.71831	42.88490	42.11703	41.96786	41.09952	40.97960	40.99624	41.11710	42.08725	42.71130	42.97433	43.28436	43.31459	43.18819	42.75037	42.81227	42.81314	42.07788	41.55610	41.55658	42.06246	42.35190	42.79325	43.85498	43.94990	43.92780	43.85070	43.49329	43.47883
44.16247	44.10403	44.10493	44.09102	44.09135	43.30750	43.20393	42.79713	42.79762	42.79790	42.99028	43.59963	43.99387	43.67564	43.67596	43.98178	44.38433	44.56362	44.48190	43.93626	43.45188	42.72692	42.72760	42.72809	42.69328	42.69358	41.20664	41.20726	40.94707	41.14967	42.66956	42.91615	43.09927	43.09959	42.64890	42.69114	42.75145	42.81372	42.81403	42.18961	42.24829	42.24858	42.34020	42.44176	43.48443	43.91789	45.43839	45.43895	43.93790	43.47939
44.08671	44.08703	44.07351	44.07403	43.45803	43.19500	42.79712	42.79778	43.15599	43.64411	43.59974	43.98149	43.98220	43.66397	43.59965	44.37104	44.40361	44.39738	44.38135	43.93686	43.66392	43.45298	43.26824	43.26875	43.26926	43.26957	42.78525	41.20787	41.20299	42.24793	42.70378	42.67918	42.25701	41.89284	42.37821	42.38118	42.44351	42.56705	42.59299	42.81509	42.68954	42.70159	42.44168	42.81667	43.81434	44.73934	44.76692	45.42506	44.80542	43.93898
43.53931	43.50007	43.64403	43.37768	43.26743	43.18602	43.14425	43.10485	43.85981	43.86012	43.92603	43.92654	43.80666	43.80717	44.03517	43.90000	44.22579	44.22652	43.89525	43.88669	43.88702	43.66075	43.66573	44.22906	44.58421	44.55197	44.02549	42.78117	42.76938	42.74891	42.70435	42.27863	41.89965	41.89993	42.37879	42.37908	42.33899	42.33985	42.31366	42.45193	42.69012	42.69041	42.80483	43.73535	44.66031	44.66085	44.20872	44.24769	44.24842	44.24895
43.47155	43.47185	43.38350	43.24419	43.13394	43.14940	43.26158	43.81664	44.14814	44.14845	43.95710	43.82634	43.82704	43.80779	43.80810	43.67291	42.67487	42.67554	43.02446	43.87072	43.88760	43.93460	43.66899	43.66950	44.23017	44.12231	44.02926	42.78390	42.76997	42.78838	42.70749	42.39310	42.37207	42.37236	42.37936	42.37057	42.37106	42.37193	42.34840	42.45250	42.45459	42.56229	43.26846	44.05079	44.05132	43.82426	43.82665	43.87416	43.82309	43.82627
43.55346	43.42283	43.30219	43.23767	43.04052	43.04101	43.40416	43.79694	44.13646	43.95720	43.80486	43.77492	43.72358	43.70539	43.70463	43.02626	42.60922	42.61791	42.91547	43.30856	43.33771	43.37936	43.38005	43.38055	43.67060	44.06190	43.23196	42.80318	42.80368	42.82102	42.82131	42.70856	42.39454	42.37293	42.36434	42.37114	42.37163	42.91820	42.50791	42.45467	42.45516	42.50427	43.20760	43.45336	43.47897	42.35351	42.18150	42.27971	43.67330	43.72881
44.00724	43.41699	43.22607	43.14529	42.65311	42.83894	43.26316	43.77618	43.86807	43.79268	43.77983	43.77553	43.75753	43.72877	43.59014	43.47384	42.93118	42.96179	42.97030	42.94809	42.84387	42.88550	42.80159	42.80208	43.38165	43.28085	43.23255	43.22998	42.82379	42.83390	42.88333	42.88382	42.46083	42.38686	42.36491	42.37170	42.87335	43.00937	42.59929	41.56747	42.11073	42.45602	43.01221	42.97124	42.35358	42.18179	42.27980	42.29129	42.35836	43.20611
43.78556	43.23988	43.16803	42.66132	42.50423	42.65429	42.90158	43.56819	43.64886	43.76827	43.77573	43.77035	43.75803	43.75480	43.62011	44.19006	43.78930	43.69875	42.96279	42.94859	42.87396	42.88620	42.92928	42.92976	42.80309	42.81279	43.23000	43.23049	43.11386	43.17313	43.26818	42.97909	42.61820	42.42743	42.47245	42.87354	42.88578	42.49623	41.56381	41.56426	42.11124	42.41559	42.77205	42.77254	42.37919	42.25706	42.11806	42.31709	42.35889	43.04342
42.93086	42.68103	42.17168	42.35016	42.35065	42.55807	42.71722	42.93834	43.12631	43.63993	43.76978	43.77135	43.77186	43.75954	44.24416	44.10948	43.80471	43.07665	42.90847	42.89428	42.96477	43.02077	42.93668	42.93716	42.87941	42.81378	43.23098	43.21172	43.67121	43.73316	43.26918	43.09441	43.01850	43.71301	43.63940	42.89695	42.49673	41.63807	41.56478	41.56524	42.59484	42.77254	42.76181	42.76231	42.38017	42.20442	42.21344	42.21391	42.33157	42.47892
41.73212	41.73261	40.61747	42.35114	42.41469	42.40555	42.56862	42.93237	42.99763	43.61688	43.66923	43.77236	43.77286	43.82895	44.04103	43.98223	43.25641	43.12038	42.86377	42.96526	43.09935	43.05597	43.00273	43.00322	43.55712	43.74092	43.90869	45.15831	44.27713	43.73417	43.09492	43.09541	43.58355	43.96365	43.89309	43.68922	42.68415	41.82655	41.82701	42.67601	42.79760	42.78004	42.76280	42.48901	42.36993	42.28276	42.30887	42.32888	42.32935	42.32982
40.27571	40.01479	39.15222	40.82519	42.41566	42.40653	42.56959	42.91153	42.94035	43.58901	43.67022	42.67150	43.51678	43.82995	43.83045	44.04256	43.98375	43.25790	42.93637	42.96626	43.10034	43.10778	43.10826	44.64256	44.23117	44.02673	44.01282	43.91021	43.73465	42.99286	43.09592	43.13220	44.01329	45.16249	44.01431	43.80990	43.00577	42.77131	42.79457	42.92472	43.06200	42.80560	42.76378	42.35654	42.19752	42.17156	42.28421	42.32986	42.33033	42.33081
40.74710	40.74752	40.74794	42.52895	42.66095	42.83673	42.91201	42.87349	42.91300	42.95733	42.06119	42.08839	42.68845	43.55080	43.82450	44.04356	44.10129	43.89334	43.28343	42.99443	42.97575	43.10877	44.67403	44.64356	44.64409	44.03949	42.53038	42.86272	42.89901	42.94438	43.09692	44.04105	44.76394	44.73722	44.63686	43.96711	43.95907	43.84952	43.46872	43.46923	43.06298	42.92678	42.55644	42.37141	42.35799	42.17254	42.17728	42.31132	42.31178	42.31226
42.80290	42.80339	43.22655	43.22598	43.75629	43.37073	43.20565	42.87447	42.59528	41.86499	41.86545	42.06263	42.61995	43.44918	43.94731	44.42379	44.34594	44.08411	43.89271	43.83928	42.99590	43.52291	44.67504	44.67558	44.67610	42.68106	42.76810	42.76858	43.03680	43.00309	43.00356	43.47912	44.76496	44.73824	44.63788	44.40410	44.07072	44.02262	43.77890	43.46381	43.38717	42.84817	42.59803	42.59851	42.44232	42.17780	41.84958	41.50824	41.83422	41.85285
44.34805	44.34858	44.41005	43.96314	43.88875	43.58075	43.22588	42.59577	41.85479	41.78631	41.84932	42.05458	42.68470	43.83982	44.30400	44.30454	44.24325	44.24379	44.21533	43.82528	43.35933	43.40794	44.67605	44.67659	43.60720	42.68206	42.76910	42.76958	43.03780	43.00409	43.38718	43.38768	44.50686	44.62453	44.62505	44.40512	44.08669	44.06050	43.86539	43.49410	43.38817	42.84916	42.18238	42.45832	42.47322	42.31234	41.59990	41.80872	42.04355	42.10559
44.38438	44.38491	44.23837	43.76171	43.76114	43.76059	43.44430	43.22738	42.54537	41.86858	41.86904	42.03417	42.40216	44.26959	44.27987	44.24567	44.18438	44.18493	44.19976	43.45566	43.21854	43.29281	44.56108	44.67760	43.64882	42.66328	42.70062	43.03298	44.52736	44.43384	44.26839	44.20544	44.23428	44.37497	44.37548	44.22389	44.08770	43.96144	43.91492	43.81658	43.45649	42.19839	42.19191	42.45930	42.47420	42.30370	41.60087	41.74773	42.35027	42.35074
44.30679	44.14475	43.44073	42.84431	43.56817	43.67925	43.62415	43.31279	43.12154	42.36473	41.89245	41.46584	42.03560	44.27060	44.23637	44.20964	44.15812	44.11312	43.35244	42.97942	43.02748	43.17775	43.72047	44.47365	43.64983	43.27269	43.03349	44.22485	44.46103	44.26890	44.20432	44.20646	43.99968	43.11447	43.11494	42.93941	42.25332	42.69817	43.87371	43.81759	43.78175	42.19937	42.19128	42.46029	42.46343	41.59126	41.59169	42.15899	44.43943	44.43997
43.50466	43.44122	42.28550	42.28599	42.60189	43.51943	43.33571	43.31591	43.29150	42.49775	41.29721	40.88462	41.49665	43.84319	44.22667	44.15860	44.11357	43.35293	42.94354	42.02073	42.08747	43.12037	43.24818	43.41710	43.17377	43.25766	43.56375	44.51445	44.46205	44.46258	44.27201	44.25076	44.03756	43.11547	42.95648	42.62486	42.61731	42.61794	43.77745	43.78225	43.78275	42.19180	42.19226	42.45967	42.46013	42.20346	42.22263	43.34624	43.57334	44.39557
43.17341	42.47156	42.51212	42.79595	42.60767	42.60336	42.59848	43.31445	42.55637	42.52760	41.54259	41.51054	41.54350	42.61410	43.69832	43.68174	42.82347	42.00098	42.02122	41.59351	40.98693	42.16163	42.62082	42.89605	43.11276	43.40445	44.24302	44.46255	44.49513	44.49567	44.49617	44.27956	43.93929	43.65882	43.11908	43.09125	43.06105	43.63800	43.70524	43.70576	42.91104	42.15057	42.08263	42.08311	42.12219	42.37985	43.24786	43.34723	43.39528	43.47154
42.91752	42.91802	43.67615	43.67668	43.24463	42.61877	42.59946	42.55688	42.55734	42.55785	42.52905	41.63185	42.64260	42.80573	42.74632	42.74682	41.84235	41.68017	41.61218	41.61266	41.61577	42.56948	42.84629	43.06622	43.35629	43.69184	43.99486	44.26327	44.32043	44.32096	44.28004	43.93981	43.65718	43.65769	43.66031	44.34103	43.73575	43.63901	43.56948	42.53827	42.48957	42.21334	42.08360	42.01622	42.28361	42.43060	43.19061	43.24937	43.33749	43.39679
42.82065	42.96141	43.54721	43.55423	43.54136	43.13331	42.42933	42.42984	42.44902	42.50406	42.47709	42.51426	42.69714	42.76234	42.76281	42.06406	41.90373	41.74155	41.68158	42.03596	42.43983	42.62231	42.89752	43.06721	43.09048	43.53341	43.71204	44.07016	44.12946	44.13433	44.13482	43.94082	43.65818	43.65870	43.84031	43.85386	43.85434	43.56478	42.73566	42.55849	42.49054	42.42638	42.01937	42.01720	42.40543	42.33699	42.33746	42.47263	42.24485	43.33900
42.78954	42.96240	43.55471	43.66205	43.65292	43.45951	42.96366	42.73652	42.43127	42.39846	42.43720	42.47857	42.80519	42.84826	42.91342	42.85412	42.16472	42.16521	42.16263	42.15801	42.18465	42.53326	42.67402	42.89902	43.06870	43.44665	43.95464	43.97388	44.06692	44.10280	44.10329	43.95412	43.67148	43.65971	43.83918	43.85487	43.85535	43.66145	43.23680	43.18761	42.58667	42.15350	42.07218	42.01817	42.39625	42.37965	42.35082	41.47740	41.67064	42.29870
42.79053	42.88690	43.61064	43.65342	43.65391	43.17860	42.73698	42.43178	42.33792	42.29615	42.31533	42.40628	42.54987	42.69707	42.74299	42.82383	42.85557	42.85608	42.85654	42.87683	42.58721	42.53424	42.86982	43.02039	43.06969	43.70795	43.93586	43.93639	43.58085	43.60703	43.95461	43.95514	43.90102	43.86787	43.90203	43.90255	43.83444	43.64375	43.61537	43.61589	43.23077	42.31429	42.18433	42.07365	42.07494	42.07544	41.47789	40.84098	41.58944	41.98027
42.79057	43.02847	43.10348	43.20241	42.86036	42.36757	42.36802	42.34003	42.34050	42.29872	42.27316	42.29078	42.41422	42.42062	42.43177	42.47773	42.60118	42.63163	42.85753	42.87033	42.87080	43.46899	43.01071	43.01122	43.61080	43.94973	43.95022	43.65790	43.57971	43.58023	43.76104	43.79737	43.90424	43.91119	43.94534	43.90356	43.68272	43.64957	43.64524	43.61689	43.40103	43.23228	42.61832	42.49535	42.20258	42.00906	41.36491	41.40440	41.59041	41.96896
42.79154	42.79206	42.81179	42.05132	41.94104	42.34475	42.36900	42.72401	42.52063	42.42128	42.30408	42.16490	42.29222	42.42159	42.45414	42.42425	42.47658	42.50168	42.75674	42.78844	43.46945	43.46998	43.47046	43.11633	43.12698	43.69734	43.74819	43.59253	43.35617	43.35669	43.56353	43.72676	43.76304	43.90578	43.94635	43.28617	43.76071	43.76123	43.65105	43.61789	43.61410	43.60714	44.43902	43.08688	42.49680	42.20221	41.40489	41.40537	41.60154	41.96993
42.83632	42.77211	42.08106	41.86454	41.45433	41.56285	42.36570	42.55912	42.54834	42.45380	42.42271	42.30556	42.37326	42.39249	42.34451	42.42523	42.49146	42.50266	42.74061	43.09659	43.45655	43.45707	43.47145	43.33363	43.16808	43.21832	43.24713	43.39733	43.37107	43.33491	42.98524	42.89635	42.89681	43.10390	43.21930	43.28718	43.76171	44.98935	44.94428	44.26779	44.23032	44.48176	44.44270	43.91645	43.10278	42.52020	42.08056	41.49828	41.50780	41.78829
42.89774	42.83782	42.08202	42.02153	41.43657	41.56382	41.58725	42.55582	42.57660	43.28819	43.23641	43.23359	43.23407	42.39346	42.34548	42.44760	42.50314	42.50365	43.00271	43.13823	43.15496	43.32230	43.33410	43.38008	43.21880	42.28123	43.09844	43.07222	43.05878	43.00529	42.87690	42.85789	42.85836	42.89844	43.10535	43.40960	44.88235	45.12546	44.95345	44.87101	44.79774	44.74067	44.44371	43.92014	43.09725	42.60944	42.09757	41.50834	41.50877	41.78926
42.95382	42.89924	42.55633	42.46805	42.02294	41.44658	41.58821	42.57713	43.04097	43.36850	43.30571	43.81600	43.72910	43.11808	42.36838	42.09238	42.33516	42.50463	43.11591	43.15548	43.16985	43.17519	42.87295	42.19759	42.22640	42.28222	42.72126	42.70786	42.70638	42.97688	42.87789	43.10685	43.10732	43.06816	43.10819	43.26304	44.71282	44.88233	44.91705	44.91761	45.02912	44.84850	44.66406	43.92114	43.12337	42.97505	42.59270	42.09210	42.09255	43.42854
42.95481	42.75389	42.70139	42.68479	42.47804	41.49301	41.58918	42.58613	42.97424	43.22522	43.43827	43.74161	43.74209	42.41436	41.53330	41.15044	42.12053	42.94156	43.11691	43.12171	43.12218	43.17137	42.67221	42.31099	42.31145	42.72179	42.72224	42.70992	42.76137	42.70787	42.97833	42.87939	43.10831	43.06915	43.08352	43.20736	43.26450	44.70473	44.74377	45.02964	45.03014	44.78655	44.74259	44.41821	43.92263	43.19326	43.15042	43.09589	43.18110	43.35576
42.95740	42.95631	42.73820	42.70288	42.54962	41.97692	41.62385	41.64038	42.61377	42.96559	43.19298	43.41893	42.42980	42.25045	41.54068	41.54118	41.56193	42.20437	42.90107	43.05776	43.11354	43.12369	42.57961	42.75125	42.75174	42.76183	42.87311	42.89315	42.76289	42.74469	42.72589	42.94822	43.06903	43.08083	43.18215	43.18268	43.26549	43.27351	44.74153	44.79182	44.76134	44.73296	44.50557	44.43550	44.35663	43.66308	43.12040	43.09688	43.18744	43.40059
44.69386	43.32640	42.88554	42.70387	42.70432	42.56984	41.62481	41.64135	41.65195	42.61527	43.19397	43.41992	42.95314	42.33370	42.24760	41.54214	41.59124	41.64576	42.20580	42.90258	43.05921	43.11506	43.07633	42.58431	42.74577	42.88648	43.27111	42.89361	42.76389	42.74568	42.69159	42.94921	43.17750	43.63988	43.42553	43.22752	43.02599	43.09495	42.63733	42.63784	42.63829	43.71305	44.28975	44.40099	44.32769	43.98045	43.09734	43.08236	43.11354	43.40158
45.27700	44.79896	43.25403	43.18936	43.18341	43.15525	42.42062	41.62627	41.64275	42.59272	43.36833	43.35229	42.96643	42.95465	42.33244	41.55541	41.55584	41.59270	42.10394	42.52448	42.74294	42.92113	42.45749	42.33594	42.58578	43.19036	43.22237	42.89460	42.76488	42.70870	42.94968	42.89780	43.12609	43.42606	43.42653	43.42707	43.05532	42.88988	42.69692	42.63884	42.63929	42.28165	42.28209	43.71061	43.96272	43.91035	43.30524	43.10391	43.01936	43.07438
45.19616	45.19674	44.71753	43.33997	43.33134	43.15624	42.23423	41.76878	42.19399	43.28112	43.35274	42.81327	42.96741	42.95564	42.94807	41.76459	41.55680	41.55730	42.00436	42.27662	42.48205	42.37675	41.24679	42.19572	42.19620	43.08517	42.97377	42.92124	42.91421	43.45793	43.34769	42.83569	42.81368	43.00299	43.34196	43.42807	43.07503	42.90531	42.75406	42.69865	42.29550	42.28263	42.18094	43.64317	43.46398	43.78035	43.00467	42.80334	42.96688	42.97116
45.11423	45.11483	44.05593	43.34095	43.27703	43.15722	42.23520	42.19452	43.31720	43.28211	42.76344	42.31978	42.81470	42.96893	42.96939	42.62221	41.81253	42.08138	42.32093	42.27759	42.27803	41.65697	41.66542	41.74728	41.96903	42.20892	42.80886	42.89400	43.36961	44.12606	43.34387	42.81796	42.81466	42.81519	42.82215	42.93010	42.77850	42.24224	42.27315	42.30307	42.33606	42.28363	43.42503	43.47786	43.46497	43.04424	42.65725	42.65779	42.26638	41.90411
44.72128	44.07464	43.12542	43.12595	43.12641	42.25072	42.24794	42.69968	43.07096	42.77161	42.30216	42.32076	42.32120	42.83066	42.64567	42.42611	42.40890	42.39796	42.87197	42.53392	42.28542	41.73928	41.74774	41.74824	40.48609	41.58000	42.21034	42.87947	43.34867	43.34225	43.21548	42.81894	42.81565	42.81618	42.81664	42.10756	42.10799	42.11594	42.24366	42.27465	42.33704	43.53412	44.51270	43.60911	43.46595	42.88108	42.69352	42.26691	41.25660	40.62779
43.14131	43.19107	43.12640	43.12694	42.24594	42.24645	42.25212	42.75363	42.73952	42.77259	42.33952	42.32174	42.36752	42.37779	42.43192	42.40944	42.39841	42.87250	42.87295	42.63494	42.09399	41.92855	41.79524	41.21227	41.21273	41.54085	41.88299	42.21469	42.77768	42.90682	42.81939	42.66044	42.63810	42.63489	42.63533	42.63586	42.63631	42.15654	42.22432	42.30505	43.58165	44.26012	44.60996	44.51428	43.61058	42.88794	42.82979	41.26089	41.23067	40.70365
43.14229	43.07128	43.12097	42.76689	42.43231	42.52808	42.87982	42.88035	42.91333	43.22004	43.08060	42.46758	42.36850	42.37878	42.99552	42.99606	42.99651	42.99705	43.00126	42.14215	41.68187	41.89062	41.79903	41.34965	41.21369	41.54182	42.00174	42.00814	42.25141	42.53352	42.53395	42.28386	42.63909	42.63587	42.63631	42.63684	42.68329	42.31642	42.30553	42.30604	42.88921	44.16347	44.64253	44.95667	44.69484	43.61213	42.62927	41.54892	41.37350	41.35261
42.88238	43.08457	43.12195	42.79516	42.86356	42.88036	42.88081	42.91387	43.22050	43.22103	43.22148	43.02488	42.99589	43.70391	43.06658	43.02808	43.02852	43.03109	42.62418	42.35925	42.16983	41.99382	41.99424	41.81441	41.71881	42.48330	42.00271	42.00323	41.77694	41.81115	41.81157	42.28484	42.64007	42.71655	42.71700	42.71753	42.73348	42.28477	42.41304	42.72590	42.81284	44.16448	44.64355	44.76981	44.77029	43.89495	43.83340	42.72437	41.81004	41.46864
43.10963	43.12248	43.15665	42.44777	42.93679	42.95359	43.50703	43.50758	43.22042	43.22203	43.22248	43.99861	43.96964	43.91884	43.39221	43.02906	42.99355	42.78153	42.66423	42.48931	42.40185	42.18096	42.18138	42.36211	42.79046	43.21622	42.47884	41.62341	40.86876	41.02332	41.79382	42.28582	42.65443	42.71754	42.74741	42.74794	42.73447	42.73501	42.77864	42.77916	42.77960	44.20781	44.27991	44.28048	44.28095	44.27135	44.10161	43.83496	42.72581	41.81153
43.19946	43.20000	42.44822	42.53598	42.95277	43.50757	43.50802	43.50858	43.16095	43.22303	44.05630	44.07769	44.66256	43.91984	43.39374	43.29668	43.03252	42.82747	42.66628	42.48066	42.49073	42.76104	42.75345	43.25958	43.76339	43.73560	43.13955	41.54467	40.98528	41.56116	42.05430	42.63089	42.64203	42.67092	42.74839	42.88565	42.97864	43.03641	42.90011	42.78016	43.07686	44.03071	44.10281	44.19591	44.24452	44.24509	44.26196	44.13631	43.65832	43.22578
43.23417	43.00703	42.46901	42.53696	42.53739	43.36544	43.45697	43.36644	42.76180	43.19994	44.11131	44.42356	44.45535	44.36710	43.57693	43.33567	43.09644	42.70000	42.48830	42.47330	42.76986	43.48306	43.27485	43.76332	43.73602	43.65687	42.45640	41.84194	41.72734	41.81347	41.94988	42.29662	42.34681	42.67191	42.72798	42.88664	42.91062	43.47529	43.47574	43.09400	43.90155	44.12906	44.12472	43.98528	44.03389	44.24610	44.20110	44.16352	44.13778	43.22784
43.02406	42.81434	42.46999	42.53795	42.53838	42.81215	43.36235	42.76235	42.76279	42.88369	43.20295	44.05723	44.37287	44.37345	43.58328	43.09698	42.54102	42.52203	42.47376	42.60881	43.34201	43.23471	43.21376	43.21432	43.15009	42.45693	42.36641	41.98054	41.84333	41.89103	41.93213	42.04608	42.11017	42.55704	42.69503	42.75090	43.20134	43.35164	44.02556	44.25697	44.12950	43.85658	43.85223	43.98629	44.03489	44.03546	43.64517	43.75331	43.65374	42.80420
42.97429	42.94538	42.53841	42.53894	42.61092	43.15145	43.15190	42.77029	42.76377	42.88468	43.14989	43.60982	43.97467	43.60334	43.00860	42.42770	42.42812	42.52301	42.77086	43.34522	43.29591	43.23570	43.06179	42.99760	41.94258	41.89388	42.04517	42.04571	41.88657	41.89200	41.93309	42.04705	42.17535	42.25613	42.63336	42.90010	43.32699	44.02504	44.48531	44.43934	44.04277	43.76986	43.81739	44.33971	44.09251	44.03647	43.79922	43.85595	43.85640	42.92193
42.94584	42.94638	42.57525	42.61148	43.26250	43.15245	43.14486	42.77129	42.76476	43.15044	43.57446	43.61082	43.60378	43.60434	43.00285	42.33984	42.42910	42.78426	43.96794	43.38201	43.26586	43.06147	42.99802	41.91791	41.68406	41.66051	41.66093	41.40526	41.40568	41.21870	41.93406	41.96723	42.17633	41.81359	42.38274	42.90109	43.52007	44.02605	44.48631	44.35261	43.77029	43.72966	43.77131	43.81895	44.02621	43.79977	43.85639	43.92436	44.04678	43.17113
42.88099	42.92061	42.93079	43.26305	43.14092	42.94469	42.40185	42.44793	42.70794	43.31036	43.26638	43.25944	43.21546	43.21602	43.00383	42.31781	42.32465	43.08012	43.39046	43.30219	43.21381	43.17429	42.97278	41.64495	41.57708	41.59312	41.43406	41.43672	41.19614	41.22501	41.78213	41.99161	41.70757	41.68110	41.88293	42.87908	43.50234	43.90334	44.16745	44.08404	43.68729	43.19947	43.24271	42.98640	43.07083	43.45969	43.92481	43.97084	43.98680	43.95232
43.38290	42.89228	42.89592	42.87398	42.76789	42.40240	42.36803	42.36857	42.44934	42.66504	42.65797	42.98825	42.98869	42.95996	42.28240	42.25690	42.25732	42.99870	43.35891	43.21434	43.13504	43.10404	42.48413	41.52459	41.08569	41.08620	41.15511	41.18706	41.22546	41.31106	41.65027	41.68182	41.24630	41.68208	41.86572	43.09031	43.33134	43.45852	44.20159	44.16904	43.68828	43.20634	42.08854	42.95943	43.04989	43.12855	43.86269	44.15108	44.19701	44.19758
43.22597	43.22653	42.87442	42.79092	42.76888	42.65486	42.36901	42.32405	42.32447	42.12420	42.16691	42.60329	42.90183	42.46637	42.27481	42.27053	42.21816	42.27187	43.22770	43.13557	43.08250	42.57087	42.44764	41.04871	41.04918	41.04970	41.05278	41.18588	41.22642	41.37892	41.44140	41.53021	41.31577	41.31627	41.91241	43.04849	43.26706	43.44667	44.20585	44.20643	43.80967	42.33201	42.32494	42.96042	43.02253	43.85897	44.08839	44.53510	44.81689	44.84422
43.22696	42.73633	42.73676	42.73731	42.65530	42.65584	42.59772	42.37053	42.06843	41.90303	41.95965	42.22034	42.23254	42.23307	42.27579	42.27151	42.21700	42.19880	42.66086	42.99322	42.45794	42.44874	42.09060	41.04967	41.05013	41.05066	41.08035	41.08355	40.88257	41.05112	41.44237	41.53119	41.53159	41.91298	42.02025	42.96815	43.30432	43.80920	43.82918	43.81022	42.58897	42.58951	42.96087	42.97119	43.13098	43.89415	44.53553	44.80640	44.75477	44.77623
42.73676	42.73732	42.61461	42.59803	42.59846	42.56775	42.52386	42.11448	41.90347	41.90400	42.01255	42.07089	42.21122	42.20693	42.20360	42.24645	42.19923	42.17543	42.44690	42.45847	42.45034	42.26540	41.50879	41.41189	41.33424	41.33478	41.08130	40.75575	40.81842	40.52336	41.11456	41.53162	41.91290	42.02081	42.26249	42.94345	43.26945	43.49074	43.57948	43.15027	42.58995	42.59050	42.57112	42.57166	43.02452	43.86412	44.00574	44.75533	44.75579	44.72856
42.66225	42.61516	42.59845	42.57545	42.51731	42.41948	42.00999	41.87351	41.87392	41.90822	41.91934	42.01731	42.07072	42.20416	42.24689	43.06872	42.97762	42.83376	42.55201	42.45087	42.26580	41.44295	41.35504	41.41284	41.33520	41.33573	41.08493	40.80380	40.81937	40.47400	40.52470	41.64015	42.36722	42.26305	42.26347	42.20139	42.88226	42.91653	42.95496	42.56644	42.57864	42.59148	42.59191	42.51078	42.57307	43.40381	43.86557	44.75634	44.72898	44.72958
41.98662	42.07201	42.57587	42.51786	42.01712	41.84589	41.83004	41.83057	41.84334	41.87386	41.90960	41.92084	42.05359	42.09968	42.15097	42.98459	42.92292	42.82992	42.62363	42.13371	41.83798	41.40644	40.22206	40.41785	41.41859	41.41912	41.22738	41.08035	40.85030	40.47496	40.52565	42.02904	42.20248	42.20302	42.19594	42.00488	42.63576	42.67753	42.28753	42.49090	42.56785	42.58017	42.57309	42.50642	42.50684	43.33127	43.40525	43.87090	44.56716	44.45377
42.13722	42.07298	42.04983	41.42575	41.43575	41.84686	41.84727	41.81675	41.84822	41.84484	41.87523	41.91111	42.00263	41.96516	41.97208	42.09628	42.83033	42.70073	42.28134	42.21284	41.88979	40.42250	40.50318	40.52050	41.25004	41.28468	41.36162	41.36215	40.98972	41.13208	41.50684	41.86448	41.86489	41.90025	42.02029	42.64380	42.63674	42.22706	42.22962	41.57245	41.74038	42.48750	42.53394	42.47262	42.47304	42.87635	42.93404	43.01755	43.26548	43.88630
43.84957	42.60421	42.07436	41.46575	41.46401	41.84782	42.12952	41.98365	41.90273	41.81867	41.81908	41.89878	41.89920	41.89974	41.90015	42.14315	42.14357	42.14412	42.24403	42.22103	41.54774	40.51980	40.50466	41.12684	41.25581	41.28564	41.43251	41.50960	41.37154	41.51392	41.87241	41.87294	41.87335	41.95755	42.12117	42.04679	42.04613	40.54026	41.09425	41.41574	41.56226	41.77346	42.45379	42.52050	42.53590	42.50936	41.70705	41.92755	42.95553	43.98418
43.07958	42.60519	42.07533	41.52528	41.59349	42.06474	42.47736	42.18835	41.94648	41.97808	41.89064	41.89118	41.23424	41.23852	41.89951	41.97490	42.04010	41.69893	41.69933	41.65431	41.36468	40.54056	40.54094	41.26637	41.31565	41.25731	41.28699	41.43401	41.48152	41.94598	42.08503	42.29388	42.70776	42.70831	42.27148	42.13126	40.64882	40.57386	40.58977	41.16960	41.57072	41.59534	41.83853	42.52148	42.52190	42.25580	42.20789	42.32082	42.84735	43.41840
42.37040	42.20273	41.74772	41.72470	42.19635	42.61985	42.53139	42.28142	41.94744	41.89120	41.89161	41.23159	41.23895	41.23948	41.23987	41.35264	40.69239	40.69291	41.60891	41.58267	41.52626	40.86867	40.86477	41.26733	41.26779	41.31715	41.25866	41.28849	41.43537	41.86237	42.08607	42.19154	42.29527	42.70930	42.48401	42.31851	41.75170	40.66848	40.72721	41.17377	41.29621	41.66001	41.83950	42.72906	42.49826	42.20755	42.18961	42.19015	42.59874	43.37498
42.26848	42.23529	42.20090	42.20655	42.66632	42.66313	42.50532	42.04385	41.29606	40.70093	41.09173	41.32765	41.32804	41.42945	41.44430	41.44482	40.81061	40.85770	41.29744	41.61042	41.58403	41.41318	41.34592	41.31969	41.52198	41.52252	41.35691	41.30244	41.26055	41.43687	41.45547	41.56094	42.06510	42.48458	42.51478	42.54657	42.31990	41.82013	41.59261	41.25771	41.32180	41.66580	42.73430	42.73004	42.66965	42.18002	42.19059	42.19114	42.19154	42.30716
42.66422	42.66478	42.85156	42.81732	42.69086	42.66786	42.66828	42.14175	41.11403	41.13140	41.09269	41.30148	41.29972	41.37451	41.47578	41.47631	41.32527	41.29802	41.33421	43.06297	43.00986	42.89906	43.15988	42.96841	42.06261	42.06316	41.58653	41.39175	41.39214	41.39267	41.39307	41.65346	42.10409	42.51536	42.57840	42.62607	43.06604	42.95312	41.94088	41.78566	41.78606	42.74397	42.82825	42.80276	42.73863	42.20509	42.20549	42.19212	42.05248	41.69801
42.73590	42.72575	42.98643	42.95862	42.89048	42.94312	42.94354	42.85865	41.63599	41.66276	41.66315	41.30244	41.30550	41.37548	42.21223	42.89621	42.91269	42.91326	43.58088	43.67438	43.56344	43.16043	43.10227	42.96939	42.52581	42.06413	42.07578	41.69589	41.69629	41.47395	41.65014	42.05487	43.27713	42.57416	42.61205	42.62706	43.06703	43.29348	43.22859	42.87098	42.87140	42.91613	42.92721	42.92777	42.72703	42.72759	42.25251	42.11301	41.89137	41.89191
42.72599	42.62693	42.77374	42.98800	42.97084	42.97141	43.09222	43.10405	42.98590	41.74995	41.75034	41.34249	41.34663	42.21281	42.89663	43.24542	43.24585	43.33755	43.67371	43.58381	43.49375	42.99091	42.81451	42.83758	42.83808	42.15300	42.10942	42.20796	42.30634	42.30690	42.48234	43.17255	43.17298	42.83265	42.57555	42.62805	43.30246	43.29448	43.47399	43.40926	42.99284	43.02741	43.02782	42.92877	42.92918	42.90887	43.02557	42.42963	42.14866	42.07854
42.81964	42.79502	42.77473	42.97141	43.58677	43.87368	43.87787	43.10503	42.98689	41.87518	41.60873	41.57927	41.85301	42.45869	43.22478	43.24642	43.24684	43.23054	43.58421	43.49430	43.45350	42.54876	42.54918	42.85248	42.23932	42.04466	42.11039	42.20894	42.30733	42.36089	42.93619	43.21317	43.17397	42.78384	42.63869	42.72386	43.58469	43.90764	43.47499	43.53072	43.27858	43.27916	43.27957	43.31597	43.54436	43.30161	43.07730	43.06158	43.25505	43.96114
42.79546	42.62890	43.12852	43.84288	43.86284	43.87468	43.87887	42.95212	42.24332	41.90133	41.97134	41.97839	42.49500	43.32337	43.39410	43.27954	43.23094	43.22081	43.31831	43.18715	42.54916	42.08753	42.23442	42.23980	41.97707	41.56059	41.62632	41.72486	42.26674	42.34100	43.35065	44.20750	44.07086	43.14028	42.66484	42.72485	42.83271	43.58627	43.64935	43.59811	43.64243	43.28016	43.28057	43.54494	43.91663	43.63000	43.30303	43.30360	44.12805	44.42920
42.62075	43.14516	43.71849	43.86340	43.86383	43.87568	42.95093	42.24391	41.57311	41.97141	41.97883	42.61396	43.33235	44.29365	44.10911	43.75339	43.58784	43.35850	43.19561	42.55294	42.08794	42.06279	42.08891	42.10018	41.78089	41.62689	41.68833	41.72583	42.29051	43.35123	43.91157	44.25403	44.23465	43.30405	42.79113	42.65094	42.74659	43.39919	43.70924	43.75686	43.56203	43.28116	43.42335	43.82298	44.55623	44.20158	43.73890	44.12382	44.27002	44.43021
43.14879	43.14616	43.75216	43.72008	43.71515	42.93157	42.94541	41.51854	41.56927	41.96007	42.60314	43.80619	45.20528	45.16413	44.07925	43.75113	43.70769	43.58407	43.16178	42.23797	42.09212	41.82255	41.71227	41.71283	41.68745	41.68892	41.71019	42.29110	42.85239	43.35759	43.87242	44.23522	44.23566	43.86294	42.79213	42.74717	42.74758	43.40608	43.70374	43.75681	43.30782	43.42393	43.67250	44.87608	44.87653	44.14423	43.99841	43.99901	43.99944	44.16615
43.29121	43.18090	43.09024	43.03779	42.91590	42.83188	41.30923	41.26788	41.51989	42.54053	43.74501	45.17371	44.93634	44.93698	44.66079	43.74034	43.74078	43.23680	42.50161	42.43363	42.23934	41.83209	41.71324	41.61939	41.66164	41.81002	42.32320	42.43034	42.52455	43.35859	43.71115	44.05362	44.13063	44.01077	43.33067	43.14849	43.30539	43.35782	43.40750	43.25594	43.25635	43.67307	45.35756	44.97742	44.80526	43.15971	43.09386	43.09445	43.20061	43.51064
44.30732	43.18189	43.11962	42.96394	42.83229	42.47168	41.17028	41.22277	41.34355	43.51793	44.44802	44.93475	44.89557	44.89620	44.47681	43.69956	42.97512	42.85379	42.49617	42.48442	42.39269	42.11806	41.77633	41.66213	41.66261	41.78260	42.28669	42.32475	42.37397	43.42538	44.62743	44.53327	43.83012	43.72472	43.07407	42.99001	43.24855	43.31276	43.35923	43.35982	43.63765	44.27038	44.97779	44.97843	43.13548	42.51144	42.51184	42.31627	42.54364	42.86231
44.37527	43.81951	43.12222	43.04796	42.53423	41.84495	41.81606	41.81660	42.48410	43.24129	43.93604	44.31358	44.44138	44.44202	43.53682	43.53743	42.86522	42.37194	42.27745	42.27802	42.22864	42.22921	41.87478	41.71666	41.71714	41.77447	42.28767	42.37456	43.31911	43.36800	43.48199	43.41404	43.31028	43.03072	42.83736	42.86794	43.12255	43.28119	43.36023	43.36082	43.31464	44.18735	44.27182	44.13591	42.51186	42.51243	42.49980	42.31725	42.30533	42.27271
44.01838	43.82051	43.14089	43.00328	42.61647	42.55614	42.53293	42.53350	42.48193	43.23692	43.31160	43.78550	43.72058	43.49988	43.50030	43.51163	42.82602	42.18696	42.27842	42.09997	42.12500	42.13253	41.87575	41.78191	41.77488	42.28824	42.37497	42.66530	43.19639	43.41145	43.47359	43.35636	43.03111	42.68336	42.72180	42.90502	42.74897	42.75865	43.09684	43.07975	42.99323	43.66781	44.05526	43.36807	42.62915	42.51342	42.50079	42.30592	42.30632	42.27369
43.85412	43.39920	43.04494	43.05088	43.02932	43.29487	43.29528	43.38058	43.44618	43.38021	43.31258	43.20068	43.46120	43.42752	43.33473	43.04566	42.14022	41.35466	41.39360	41.43648	41.43686	41.60161	41.87021	41.87729	42.25866	42.32619	42.37595	42.66628	43.19738	43.42262	43.54047	43.43019	43.11940	42.73576	42.90542	42.78813	42.81209	42.54700	42.56720	42.55759	43.08115	43.66881	43.63227	43.36906	42.63014	42.50369	42.46268	42.46325	42.46365	42.27466
43.66088	43.63898	43.05128	43.04651	43.31992	43.57433	43.57475	43.57534	43.49914	43.39245	43.33393	43.23274	43.12653	43.22788	43.04603	41.97578	41.27042	41.35562	41.39457	41.39512	41.43460	41.44212	41.86743	41.87174	42.00896	42.32717	42.55546	42.71610	43.29604	43.55711	43.48897	43.43118	43.43160	43.19651	42.92531	42.54442	42.43977	42.49979	42.54839	42.54895	43.08750	43.75069	43.63327	43.37006	42.50410	42.46326	42.42831	42.42889	42.43143	42.43200
43.66671	43.66248	43.61520	43.33711	43.32091	43.36381	43.41628	43.41688	43.50964	43.44541	43.33492	43.25623	43.16448	43.08954	42.79377	41.25278	40.44787	40.55341	41.39553	41.39608	41.43557	41.47738	41.48150	41.87271	42.01422	42.27198	42.70794	43.29609	43.47611	43.40814	43.48996	43.49057	43.49098	42.82975	42.54485	42.44038	42.44077	42.45794	42.50117	42.49103	43.88071	43.82346	43.75211	42.51005	42.05887	41.99570	42.36877	42.31419	42.12974	42.13031
43.66770	43.66831	43.66064	43.34346	43.24238	43.35036	43.36521	43.41787	43.46581	43.44640	43.30697	43.30757	43.30799	42.86988	41.83255	41.01807	41.08702	41.12400	41.39649	41.40562	41.43653	41.47834	41.47871	42.00717	42.01519	42.18506	42.90254	43.24227	43.24267	43.47771	43.47812	43.45837	42.77498	42.64558	42.41883	42.42905	42.44175	42.30555	42.45932	43.13686	43.89082	43.85072	43.02140	42.47663	42.27692	42.39132	42.31458	42.02802	41.57938	41.76645
43.66870	43.66449	43.61395	43.23708	43.07151	43.22414	43.36620	43.45032	43.44680	43.44750	43.30796	43.30856	42.52457	42.40586	41.83990	41.56062	41.59314	41.59370	41.37924	41.40658	41.43642	41.43698	41.43736	41.95135	41.99090	42.18604	42.59871	42.87481	42.87575	42.87634	43.07128	42.90581	42.77596	42.67603	42.30518	42.36844	42.21758	42.21708	42.35424	43.56529	43.65896	43.61397	43.48084	43.26584	43.17036	42.47211	42.38680	41.81451	41.73954	41.76743
43.60164	43.60225	43.59940	43.10538	42.97449	43.09224	43.30978	43.68784	43.68826	43.60796	43.30894	42.52516	42.44162	42.56705	42.56905	42.19855	42.13089	42.29200	41.59504	41.40755	41.41221	41.41277	41.42118	41.42817	41.95280	42.02031	42.19490	42.26818	42.86441	42.85696	42.90621	42.87733	42.79307	42.91474	42.87341	42.34210	42.21749	42.21806	43.52765	43.56629	43.56670	43.60105	43.60146	43.70249	43.26724	42.57702	42.57741	41.90065	41.90264	41.80723
43.60263	43.60324	43.60365	43.10637	42.97547	43.03374	43.40627	43.63579	43.63620	43.33739	42.89190	41.82185	42.44260	42.56964	42.66927	42.66985	42.58077	42.51330	42.36365	41.58858	41.58896	41.41373	41.42214	41.42913	41.45747	41.98490	42.23392	42.23450	42.26418	42.85956	42.90719	42.91088	42.85717	42.89152	42.91613	42.30184	42.32633	43.36867	43.60682	43.52926	43.52966	43.57473	43.69111	44.35291	43.84935	43.23626	43.14220	43.12297	42.46951	42.47009
43.93206	43.77567	43.60465	42.89258	42.76167	43.03473	43.46567	43.46629	43.33777	42.89249	42.59363	42.11560	42.22316	42.61779	42.67990	42.84324	42.91378	42.84632	42.65742	42.42362	41.89555	41.82968	41.42310	41.45796	41.70855	42.24791	42.23919	42.23548	42.23586	42.26950	42.86148	42.91187	42.90584	42.90644	42.83192	42.30424	42.33248	43.96143	43.94231	43.83220	43.51888	43.52806	43.66693	43.79457	43.79498	43.30048	43.24550	43.18288	43.09971	42.99230
43.94283	43.87430	43.55312	43.10396	43.10061	43.49627	43.46666	43.46674	42.86232	42.89040	42.62408	42.41375	42.46826	42.66760	42.84364	43.00441	44.28410	43.07162	42.82491	42.72866	42.72905	42.77285	42.65604	42.37627	42.33881	42.33940	42.24928	42.24074	42.24112	42.24171	42.27139	42.94447	43.54731	43.36658	42.93869	42.98912	43.96181	44.91993	43.96285	43.94393	43.83361	43.54109	43.54150	43.71253	43.65253	43.40571	43.40611	43.34350	43.56328	43.53711
43.88770	43.69697	43.61805	43.60688	43.60729	43.45731	43.34706	43.37126	42.79485	42.83136	42.89178	42.84048	42.87732	42.93204	43.00425	44.25843	44.28511	44.28574	43.16303	43.02364	42.88898	43.05273	42.92149	42.52814	42.35158	42.35217	42.27115	42.27174	42.27211	42.39487	42.34632	43.57575	44.80058	43.56231	43.33145	43.35992	43.99818	44.45197	44.45239	43.96448	43.96489	43.91340	43.66952	43.64188	43.45483	43.40672	43.40711	43.64745	43.64246	43.54774
43.54351	43.53609	43.53650	43.53712	43.52628	43.45530	43.37162	43.05003	42.49694	42.79643	42.83541	43.29372	43.29412	43.24918	43.63002	43.71800	44.27593	44.28674	44.28716	44.28779	43.67289	43.26173	43.05411	42.98953	42.45921	42.37840	42.37877	42.43884	42.43921	42.42801	43.32037	43.83063	44.62249	43.62011	43.56371	43.60987	44.16574	44.45298	44.45340	44.25536	43.96589	43.91440	43.64977	43.45544	43.49365	43.43237	43.42472	43.40872	43.57598	43.02099
43.11342	43.11403	43.53749	43.53811	43.43112	43.42849	43.44765	42.49752	42.49041	42.49851	42.87552	43.28399	43.27849	43.49395	43.63102	43.53036	43.54361	44.27757	44.28816	44.28880	44.28921	44.76328	44.11906	43.15646	42.49938	42.53408	42.47979	42.46482	42.44020	42.45831	43.58514	43.83163	43.82239	44.35710	44.09228	44.09292	44.13138	44.14112	44.25573	44.25637	44.06977	43.70234	43.46172	43.51538	43.55328	43.43337	43.43377	43.40973	43.36886	43.27464
42.48886	42.51948	42.75743	42.80735	42.81739	42.81799	43.37807	43.31544	42.49138	42.49949	42.87650	43.24592	43.50021	43.63162	43.52645	42.88251	43.05868	43.52807	43.87356	44.28981	44.87299	44.87363	44.56863	44.03667	42.50448	42.50506	42.48399	42.56676	42.45871	43.44051	43.80574	43.80637	44.47112	44.34150	44.34191	44.08535	43.91966	43.39918	43.39958	43.96749	43.98772	43.66101	43.66141	44.29722	43.55428	43.50930	43.48504	43.59750	43.59790	43.53904
42.20020	42.30685	42.52084	42.80619	42.80872	42.83092	43.37960	43.70375	43.67486	42.69157	42.75413	43.20702	43.47511	43.49074	43.00284	42.88350	43.05967	43.18784	43.12605	43.87519	44.30750	44.56924	44.03705	42.48944	42.22293	42.49052	42.56717	43.95012	44.65874	44.64975	43.80674	43.80738	43.74293	43.74356	43.73914	43.85702	43.87296	43.35248	43.33519	43.33582	43.60084	43.98936	44.32296	44.35360	44.38920	43.51030	43.63915	43.59851	43.57050	43.56844
42.11848	42.12175	42.13231	42.56959	42.82272	43.40592	43.79363	43.76853	43.26480	42.75473	42.80604	42.92886	43.00284	43.00345	42.92570	42.88449	43.02154	43.18883	43.18922	43.61301	43.75755	43.21582	42.45765	42.22344	42.22393	42.56779	43.95692	44.54177	44.75247	44.75312	43.48677	42.53831	42.38406	42.95317	43.04149	43.75631	43.35285	43.34544	43.33619	42.78634	42.83871	43.60246	44.00095	44.03213	43.48175	43.49148	43.49186	43.64078	43.59991	43.26822
42.23471	42.13666	42.17617	42.44495	42.68943	43.26921	43.43625	43.26111	43.26579	42.93474	42.80702	42.88910	42.60670	42.60729	42.91865	43.02214	43.45942	43.50562	43.56461	43.61401	43.04464	42.35589	42.11343	42.19549	43.25746	43.80775	43.77920	43.89478	43.86837	43.48952	43.48991	42.62505	42.59595	43.10212	43.10251	43.38206	43.40851	43.34643	43.34682	42.79698	42.34460	42.24569	42.75437	42.82840	42.85664	43.49248	43.51242	43.51303	43.36908	43.39034
42.23569	42.23628	42.24738	42.44593	42.44631	43.17817	43.43893	43.40524	43.32897	42.83444	42.56725	41.75703	41.82815	42.60024	43.43224	43.46003	43.38216	43.44138	43.46322	42.84345	42.84489	42.84551	42.92575	43.17165	43.23077	43.57467	43.45499	43.45562	43.48989	43.49052	43.49091	43.49153	43.58389	43.80272	43.79133	43.79195	43.99754	43.56499	43.34782	42.79797	42.34398	42.39978	42.47572	42.54599	42.83483	43.56129	43.64312	43.64373	43.64198	43.64260
43.16747	43.10296	43.11407	42.56083	42.95672	43.17916	43.43993	43.44055	43.40663	43.02357	42.56823	41.73874	41.80718	43.43285	43.46040	43.36078	43.33722	43.33784	42.53313	42.70774	42.70811	42.87834	43.10735	43.13048	43.49894	43.39931	43.39970	43.40033	43.41049	43.47115	43.49191	43.49253	43.60365	43.82248	43.87005	43.86103	43.86142	43.58194	43.48495	43.39017	42.99316	42.45972	42.47670	42.51375	42.56690	43.43259	43.64412	43.87931	44.77673	44.72701
43.50003	43.15567	43.10755	43.09635	42.97724	42.98160	43.21538	43.47640	43.47678	43.43237	43.02494	42.73583	43.31046	43.36182	43.36114	43.35925	43.33820	42.45653	42.29075	42.29136	42.69838	42.95947	43.33734	43.39006	43.39057	43.39120	43.39051	43.39114	43.69887	43.65072	43.34173	43.34236	43.49392	43.82349	43.84746	43.32137	43.32175	43.55363	43.47201	43.42546	43.04722	42.39960	42.40277	42.47829	42.52501	43.44429	43.76719	44.06755	44.47922	44.47987
43.02918	43.01028	42.99001	43.06034	43.09771	43.17739	43.47677	43.86475	43.79636	43.76160	43.71695	43.54544	43.36219	43.31617	43.31388	43.30164	42.45690	42.29725	42.29173	42.07093	42.36830	42.96045	43.27667	43.33895	43.12130	43.12191	43.39151	44.12608	44.12647	43.69675	43.12127	43.29776	43.39178	43.46318	43.33003	43.26876	43.26915	43.22153	43.45317	43.10527	42.88208	42.40059	42.40096	42.47499	42.69965	43.36810	43.69101	43.96833	43.99143	44.06384
43.01064	42.89409	41.59147	42.17207	43.04210	43.07328	43.21737	43.66927	43.79736	43.79103	43.96210	43.88499	43.78780	43.26033	43.22372	42.32728	42.08021	42.08081	42.09083	42.09143	42.09179	42.57827	42.91623	42.96457	43.12229	43.16198	44.13929	44.13887	43.70086	42.63119	43.24289	43.41938	43.41976	43.31617	43.31655	43.21103	43.21141	43.25975	43.10564	42.84241	42.83421	42.83482	42.83520	42.83581	43.04468	43.18284	43.15597	43.70067	43.83464	43.70823
42.23943	41.70952	41.66858	42.21272	42.68769	42.78983	43.14024	43.25384	43.65134	43.98577	44.41973	44.34317	43.91542	43.30421	42.32764	42.08082	42.08225	42.09143	42.09180	42.09240	41.97373	42.43127	42.78479	42.99249	43.14841	44.17246	44.13923	43.70147	42.59135	42.59196	43.21225	43.42037	43.42075	42.46383	43.21139	43.10480	43.10518	42.98885	42.52586	42.74798	42.73870	43.23954	43.36393	43.36455	43.18320	43.15006	43.15696	43.46709	43.46748	43.31647
42.24041	41.77559	41.77594	42.68789	42.72836	42.79082	43.03988	43.21997	43.34485	43.87790	44.42073	44.34417	44.16383	43.43868	42.94930	42.33030	42.08323	42.08383	42.09277	42.34552	42.31962	42.32024	42.84486	42.88456	44.04252	44.06034	43.60157	42.25871	42.46098	42.54303	43.25990	43.26053	42.40202	42.35866	42.25180	43.10579	42.92702	42.50450	42.49753	42.52746	43.17933	43.23208	43.36491	43.36555	43.16704	43.15105	43.15143	42.31475	42.33763	42.47182
42.19044	41.72561	41.72596	42.68888	42.78689	43.00886	43.08735	43.23446	43.24717	43.37638	43.76506	44.26581	44.24315	44.13277	43.42236	42.94662	42.33164	42.08480	42.19993	42.32022	42.32059	42.32121	42.32158	42.88071	42.88604	42.75532	42.21510	42.18944	42.43080	43.08505	43.13101	41.40833	41.40868	42.13233	42.28226	42.40339	42.50487	42.54140	42.56107	42.60189	42.83029	42.83091	42.84468	42.84531	43.28008	43.16866	42.33174	41.96386	41.96422	42.32919
41.72598	41.72657	41.84410	42.67164	43.08215	43.09029	43.16626	43.21346	43.21384	43.25242	43.69228	44.26682	44.24415	44.14450	43.65979	43.42399	42.33262	42.22253	42.20090	42.38662	42.34462	42.34524	42.32254	42.32316	41.81240	41.84625	42.09862	42.19041	42.19078	42.22624	41.36421	41.27291	41.30542	41.41024	42.00338	42.00399	42.01400	42.54239	42.59529	42.60288	42.88520	42.84668	42.81649	42.48571	42.84452	42.83603	42.34291	41.96484	41.96519	42.06952
41.76181	41.72755	41.84507	42.67263	42.97672	42.97734	43.10612	43.19139	43.18441	43.25340	43.81024	44.26781	44.20655	43.98536	43.66078	43.43678	42.23898	41.89120	42.23995	42.42996	42.38795	42.26338	42.26374	41.86382	41.86431	41.86920	42.03446	42.10020	42.10056	42.10117	42.00937	41.37756	41.41061	41.41121	41.71772	42.00496	41.96939	42.50745	42.59628	42.60280	42.65961	42.81711	42.81372	42.74732	42.83639	42.83701	42.39429	41.93398	41.96617	42.07050
41.76278	41.72851	41.84604	42.68970	42.97770	42.97833	43.11867	43.16557	43.17896	43.39772	43.64960	43.79043	43.80989	43.77461	43.55433	42.50983	42.49783	42.27703	42.34251	42.34953	42.31825	42.28956	42.28992	42.29054	42.29103	42.04740	42.04776	42.07894	42.10153	42.10215	42.10250	42.18302	42.20306	41.82584	41.82619	42.00594	42.69360	42.69423	42.50879	42.59789	42.72794	42.81435	42.81471	42.81534	42.85293	42.59031	41.99119	41.55194	41.99053	42.06793
42.02414	42.02474	42.69006	42.98690	42.98726	42.97931	43.11966	43.16655	43.16693	43.23918	43.39908	43.37452	43.56717	43.55494	42.73810	42.73873	42.54764	42.49942	42.49979	42.35051	42.31922	42.20261	42.20297	42.49423	42.49473	42.49535	42.25145	42.18985	42.19635	42.23684	42.16880	42.21996	42.23373	41.84022	41.82716	42.69422	43.03335	42.59547	42.38322	42.48465	42.60513	42.69155	42.69191	42.73489	42.74404	41.28180	40.92006	41.27969	41.81339	42.12027
43.26051	43.26114	43.29406	43.05708	43.07943	43.08704	43.42922	43.28662	43.40339	43.40402	43.37035	43.35704	43.37588	43.54667	42.73908	42.73971	42.77655	43.24606	43.24643	42.50139	42.43336	42.31675	42.39595	42.40729	42.53057	42.55115	42.55151	42.51780	42.50207	42.35204	42.28400	42.25205	42.24167	42.23532	42.23204	43.15450	43.02724	43.02787	42.40279	42.38482	42.48600	41.33583	41.39301	42.16248	42.20519	42.23046	41.28009	41.82154	42.12066	42.12126
43.40741	43.44059	43.48120	43.47532	43.20970	43.53658	43.53695	43.40401	43.42154	43.47207	43.54406	43.40041	43.66233	43.54766	43.54428	42.81233	43.14481	43.24705	43.24742	43.23511	42.51318	42.39657	42.40765	42.44313	42.55152	42.55214	42.55249	42.51879	42.78315	42.50368	42.35095	42.35157	42.29319	42.26538	42.24643	43.06110	43.02822	42.99936	42.36569	42.37507	42.00809	41.32769	41.33714	41.82521	42.16113	43.00138	43.06451	43.02975	43.03011	43.13157
43.44095	43.44159	43.48219	43.47632	43.47669	43.55314	43.54761	43.42218	43.42951	43.92235	44.43712	44.62536	45.08287	44.83345	43.54903	43.14542	43.14579	43.18291	43.28756	42.87527	42.51417	42.68061	42.64035	42.64096	42.57235	42.55313	42.51915	43.50744	43.49011	42.63742	42.50502	42.44049	42.44621	42.32106	42.27583	43.01644	42.98034	42.37489	42.34592	41.89716	41.31062	41.29166	41.32900	42.16177	42.73879	43.14343	43.06549	43.03074	43.00054	42.98287
43.53807	43.53871	43.44621	43.48709	43.58837	43.78203	43.78239	43.79431	43.87282	44.39484	44.36523	44.75322	45.05277	45.03308	43.64438	43.18826	43.16180	43.16244	42.83592	42.49065	42.51514	42.55393	42.60379	42.60441	42.63073	42.55412	43.36122	43.49073	42.83957	42.44559	42.32608	42.44685	42.46436	42.44781	42.65793	43.03352	43.01779	42.36532	41.88679	41.15468	41.25044	41.27625	42.06501	42.62402	42.73978	43.14443	43.06649	43.01350	43.00153	42.95329
44.07859	43.86742	43.41722	43.31695	43.46329	43.70792	44.11125	44.16181	44.16218	44.03570	44.24119	44.64641	45.03340	45.03410	43.65717	43.17266	43.12046	42.81175	42.77629	42.45623	42.48985	42.44511	42.47711	42.57000	43.54893	43.50936	43.46198	42.98180	42.44594	42.29023	42.20631	42.44783	42.46534	42.73633	42.76966	42.90729	42.84758	42.38185	41.90332	41.17194	41.17603	41.94550	42.43129	42.43192	42.51176	43.06712	43.06748	43.20599	43.01485	42.95428
44.53507	44.01105	43.35544	43.25517	43.25554	43.60699	44.05378	44.11292	43.63471	43.71350	44.03708	44.68390	44.62741	44.24389	42.81158	42.81222	42.86467	42.81274	42.81310	42.70537	42.30843	42.49146	42.42177	42.94114	43.50970	43.46262	43.46298	43.01873	42.50109	42.19675	41.59777	42.20791	42.64764	42.80570	42.77065	42.94100	42.88771	42.45202	42.17872	41.83895	41.83930	41.94648	42.42250	42.43290	42.47509	42.65604	43.06043	43.03104	43.01530	43.00415
44.49798	43.73210	43.35643	43.25455	43.25492	43.27917	43.46226	43.52139	42.95852	42.95915	43.74743	44.18349	44.12700	42.81221	42.13528	42.75785	42.75820	42.81372	42.70571	42.68704	42.60272	42.32988	42.42734	42.81553	43.00419	43.33379	43.07118	42.53177	42.44790	42.17573	42.17608	42.17670	42.55476	42.66555	42.74589	42.88834	42.88870	42.60266	42.34003	42.25595	41.84027	41.84089	42.07486	42.47572	42.51255	42.57755	42.14779	43.01594	42.98894	42.94936
43.81400	43.73793	43.62600	43.35646	43.25591	42.77555	42.78502	42.83556	42.74137	42.74200	43.58981	44.18450	44.18219	42.73388	42.19850	42.19912	42.75918	42.81470	42.96721	42.68801	42.29107	42.32925	42.33121	42.97429	43.00410	43.00583	42.47203	42.47267	42.42688	42.40391	42.15345	42.17768	42.19090	41.81561	42.44465	42.88933	42.88969	42.89033	42.60400	42.19739	41.84125	41.84187	42.14300	42.49226	42.52104	42.12966	42.13000	42.17495	42.93992	42.85904
43.90707	43.86774	43.79138	43.58859	43.25690	42.70731	42.75595	42.78664	42.78699	43.19462	43.56290	44.18282	44.18319	42.73487	42.19947	42.20010	42.82240	43.12878	43.75318	42.96884	42.29203	42.29267	42.33057	42.60073	42.60123	42.60295	42.47623	42.47687	42.47400	42.42849	42.17803	41.68012	41.69313	41.68356	41.81691	42.68834	42.76138	42.73318	43.19622	42.55948	42.51989	42.64230	42.42304	42.42367	42.39720	42.13064	42.13098	42.20329	42.13604	42.80842
43.89412	43.85157	43.79237	43.32589	43.32625	43.25854	42.75694	42.78656	42.78798	43.19561	43.33658	44.17738	44.16166	43.33200	42.19241	42.19303	43.15219	43.80048	43.75417	43.67651	42.54688	42.29364	42.29399	42.49762	42.60221	42.60286	42.60427	42.47785	42.47820	42.23178	41.72071	41.55370	41.55403	41.68453	41.77980	42.76201	42.73351	43.06326	43.15804	42.56046	42.56432	42.40545	42.42403	42.42466	42.15781	42.31026	42.29129	42.18730	42.22983	42.05664
43.10954	42.56657	43.17894	43.28342	43.32724	43.32790	42.78690	42.78861	42.88287	42.88351	43.34348	43.41645	43.40071	43.07575	42.17084	42.73560	43.80081	43.78807	43.75517	43.67106	43.65962	42.53563	42.49689	42.49753	42.49910	42.51853	42.51888	42.56351	42.60947	42.48357	42.26743	41.57721	41.57754	41.69570	42.89164	43.61096	43.59409	43.15866	43.22172	42.55262	42.14501	42.22397	42.42501	42.42564	42.42599	42.57845	42.79059	42.77191	42.26031	42.09786
42.34509	42.48275	42.50993	43.12532	43.18227	42.95773	42.78788	42.82824	42.88385	42.93816	43.43838	43.42979	43.09218	42.79343	42.78155	42.74310	43.77537	43.78906	43.76368	43.67205	43.57486	43.00820	42.45163	42.49851	42.49901	42.47926	42.50214	42.53767	42.60719	42.65344	42.51870	42.31791	42.06742	42.31888	43.70839	43.74816	43.74852	43.30712	42.55296	41.74433	41.75056	42.20832	42.74661	43.67784	43.77477	43.83070	43.74308	43.06434	43.04376	42.91082
42.41797	42.41862	42.44579	42.39177	42.39211	42.72681	42.75721	42.77341	42.82957	42.88549	43.47305	43.41845	43.08405	43.05573	43.14072	43.12796	42.77335	42.74824	42.74268	42.07072	42.40316	43.00918	42.88236	42.29665	42.38944	42.45609	42.46395	42.73409	42.68232	42.65442	42.51968	42.47200	42.47234	43.73371	43.81226	43.77384	43.45715	43.08314	42.97886	42.57551	42.62897	42.73062	43.23504	43.34531	43.74306	43.74372	43.13473	43.04441	43.03081	43.57987
41.00601	40.53459	40.53490	41.21712	41.99557	42.21087	42.75819	42.75884	42.66795	42.97792	43.32539	43.33411	43.14885	43.14629	43.12142	43.11231	42.75769	42.75834	42.74366	42.65792	43.06263	42.90552	42.88334	42.28796	41.69555	42.39106	42.63460	42.66101	42.73541	42.47950	42.47234	42.49981	42.75425	43.70942	43.80482	43.47335	43.11859	43.15198	43.15232	43.15298	43.15332	43.18993	43.20477	43.14416	42.77683	42.50050	43.06730	43.09989	43.70520	44.70649
40.87578	40.75506	40.75536	41.29967	42.07813	42.19356	42.75917	42.75392	42.66893	42.66957	43.10210	43.20711	43.12280	43.07268	43.09020	43.09451	43.11364	43.02637	43.02672	43.19474	44.13135	43.85897	42.90685	42.31146	42.39139	42.39204	42.58835	42.64053	42.73639	42.38926	41.81932	42.50294	42.96113	43.30872	43.45893	43.51970	43.29199	43.29264	43.23434	43.15505	43.15540	43.19093	43.20577	43.14569	42.60656	42.60720	43.07849	43.87647	43.63054	44.15675
41.50746	40.85695	40.85725	41.30064	42.03352	42.12853	43.12808	43.09063	42.66991	42.61635	42.60488	43.09087	43.04563	43.04630	43.10460	43.10527	43.09584	43.09325	43.09736	44.21839	44.66804	44.17595	43.86032	43.04427	42.39290	42.39355	42.44541	42.78909	42.78943	41.74537	41.82244	42.58389	43.31227	43.53149	43.53184	44.06804	44.06839	43.59339	43.29399	43.16908	43.16513	43.27331	43.31820	43.14669	42.47948	42.60069	43.61391	43.87748	43.63153	43.60699
42.22225	42.20661	41.54843	42.03417	42.19167	44.36310	44.36346	43.72571	43.52178	42.67154	42.60897	41.80545	41.80577	42.35950	43.10559	43.10626	43.06892	43.06633	43.06560	43.16397	44.14622	44.14692	43.70757	43.09975	42.72568	42.48146	42.78942	42.79007	42.41025	41.74957	42.48798	43.26248	43.48996	44.14823	44.14859	44.14927	44.13782	44.07008	43.22898	43.18939	43.44837	43.44904	43.27466	42.73060	42.60104	43.05463	43.85606	43.87848	43.68887	43.59169
43.76197	42.86406	42.70969	42.71035	44.34516	44.36411	44.36446	43.55087	43.07907	42.69549	42.00549	41.94275	41.85183	41.84172	42.28820	42.28831	42.43159	42.41077	42.41110	43.04686	43.14491	43.54620	43.54655	43.00568	43.00620	43.04658	43.23341	42.85225	42.46168	42.46233	42.82426	43.33337	44.10669	44.14924	44.67086	44.71664	44.43030	44.13951	44.00543	43.77811	43.44400	43.42213	42.60644	42.73160	43.02240	43.94526	44.43439	43.92618	43.87984	43.19844
43.71036	43.14128	42.81815	43.09223	43.57775	43.59668	43.10536	43.07972	42.56883	42.20803	42.20835	41.99583	41.90490	41.89480	42.28864	42.27265	42.25742	42.07303	42.17107	42.41648	43.07663	43.16962	43.14716	43.10006	43.02972	43.03039	43.13271	43.15002	42.87020	42.87087	43.34032	43.64511	43.69967	44.15025	44.81036	44.81105	44.44044	44.39444	44.14087	44.00713	43.77946	42.60710	42.11761	42.23525	43.02340	43.94627	44.47781	44.47850	43.92754	43.31425
43.36298	43.14763	42.81913	42.82623	42.88078	42.50037	42.50071	42.47505	42.20836	42.20901	42.20933	42.52761	42.33512	42.28929	42.27297	42.25806	42.21666	42.21730	42.22139	42.24673	42.09641	42.09705	43.15245	43.90126	43.68544	43.03138	43.09130	43.35635	43.36636	43.36703	43.50209	43.55698	43.37053	43.74912	44.49492	44.48404	44.44145	44.39545	44.38300	44.37994	44.03908	42.69074	42.22379	41.76949	42.40240	43.67998	44.58938	44.49616	43.99406	43.60530
44.15725	43.14862	42.82011	42.72960	42.43682	42.49169	42.47538	42.34182	42.34216	42.34280	42.93105	43.41369	43.40544	42.62452	42.59962	42.25313	42.06625	42.06690	42.22237	41.92851	42.09739	42.17620	43.97779	43.90655	43.78415	43.68711	43.73846	43.34231	43.35769	43.45391	43.50041	43.55798	43.60610	44.37241	44.39557	45.13260	45.34064	44.69645	44.38025	44.38095	43.81433	42.72340	41.69505	41.79980	42.40340	43.66754	44.90298	44.78937	44.45459	43.85460
44.67895	44.12942	43.06673	42.68808	42.68841	42.68908	42.66525	42.60632	43.56284	43.56353	43.56388	43.62685	43.27813	43.30046	42.59469	42.24176	42.06722	42.06787	41.74901	41.90479	42.05683	42.12941	43.67762	43.64717	43.71748	43.71817	43.73946	43.35833	42.88835	42.97651	43.37641	43.50209	44.32495	44.38871	45.03417	45.10464	45.32234	45.31931	44.69407	43.81499	43.10499	42.72439	42.72902	42.83219	43.58307	44.87199	45.01984	45.00874	45.13897	44.90884
44.12972	44.13042	43.66529	43.01792	42.68939	42.62992	42.60663	42.64666	43.42854	43.54862	43.60587	43.53979	43.15850	42.04162	41.76844	41.76908	41.84896	41.71056	41.76350	41.86668	41.94055	42.07509	42.13661	43.61938	43.52628	43.53023	43.36908	43.37114	43.46435	42.98287	43.29596	43.47410	44.24007	44.33551	44.76356	44.99886	45.00581	45.00653	44.74396	43.35004	43.35037	43.35105	43.06787	43.12383	43.72578	44.43391	45.02086	45.15316	45.04831	44.95494
43.78923	43.67884	42.48746	42.79419	42.69036	42.63090	42.80857	43.01235	43.49790	43.45726	43.38922	42.96962	41.40631	41.67783	41.74096	41.77005	41.77037	41.80000	41.81052	41.75228	41.76924	42.13249	42.23530	43.06336	43.38636	43.26571	43.28234	43.39975	43.57787	43.58983	43.59017	44.19534	44.19569	44.11747	44.04868	44.49902	44.56780	44.54570	44.63645	43.34352	43.25367	43.20925	43.18221	43.06954	43.59118	43.77309	44.42346	45.07582	45.04934	44.94419
42.87166	42.87233	42.87266	42.87333	43.08857	43.27163	43.21183	43.34427	43.18300	43.02086	41.06822	41.08496	41.21838	41.37038	41.74031	41.74257	41.09030	41.61758	41.76120	41.80802	41.95221	42.01299	42.50517	43.14864	43.06486	43.26670	43.28333	43.40781	43.45646	43.60907	43.95150	44.05461	44.03993	44.03956	44.00447	44.01495	44.34113	44.36922	43.42290	43.17059	43.17092	43.17160	42.89969	42.90036	43.07087	43.45453	43.69928	45.05000	45.04928	44.08152
42.87264	42.87331	43.08854	43.08922	43.08955	43.04029	43.32182	43.32251	43.24606	41.77027	41.12608	40.37115	40.44394	41.14608	41.15391	41.03243	41.13260	41.62821	41.80835	41.95288	41.95319	42.01397	43.14896	43.11097	43.09871	43.28398	43.28432	43.28500	43.42094	43.43881	43.53363	43.86139	44.03985	44.00512	43.84256	43.07103	43.09499	43.09942	42.27861	42.27721	42.87212	42.87279	42.88439	42.88506	42.91940	43.16396	43.53256	44.77230	44.76299	44.02991
43.42064	43.08920	43.08953	43.09021	42.59515	42.33790	43.03624	43.08161	42.69343	41.77124	41.67329	41.10346	41.10592	41.12749	41.13532	41.02688	41.14323	41.78621	41.97602	42.03036	42.00787	43.08021	43.21331	43.20121	43.37986	43.38054	43.28531	43.29781	43.13288	43.13356	43.44014	43.86131	43.82622	43.73895	42.21115	42.16701	42.17108	42.17174	42.20911	42.21620	42.32898	42.88505	42.47469	42.90377	43.16428	43.25295	43.35106	44.18747	44.19318	44.03092
43.12207	43.09019	42.29274	42.28320	42.33821	42.53880	43.02004	42.96112	42.01702	42.01768	41.98095	41.77317	41.21480	41.30082	41.15781	41.14389	41.18071	41.96326	42.14674	42.53176	43.63308	43.66276	43.31282	43.55378	43.69373	43.65845	43.61744	43.30363	43.12151	43.12220	43.42503	43.82687	43.82721	43.36198	42.22340	42.17175	42.19891	42.20977	42.26055	42.26121	42.27925	42.21965	42.57501	42.65565	43.27373	43.36241	43.37299	43.86256	44.02586	43.94978
43.09049	42.29340	42.29372	42.25249	42.24475	42.31730	42.25800	42.01768	42.01799	42.01865	42.04958	41.84241	41.17013	41.17076	41.22643	41.27701	41.83311	42.06847	42.53209	43.72557	43.72590	43.82664	43.78026	43.85448	43.71753	43.64091	43.60365	43.56919	43.11016	42.90089	43.09996	43.70652	43.76538	43.28151	42.31887	42.23286	42.23318	42.23383	42.23415	42.26220	42.28023	42.32492	42.38698	42.64217	42.71281	43.48588	43.46151	43.37468	43.95008	43.95079
42.55360	42.30029	42.25236	42.21113	41.54888	41.47058	41.65000	42.01865	42.01897	42.05023	41.99906	41.89709	41.17109	41.17172	41.23814	42.30399	43.04577	43.14687	43.23365	43.68469	44.27788	44.59206	45.50314	45.36641	45.26600	44.68563	43.43496	43.43565	43.36056	43.08718	43.08751	43.10163	43.19590	42.24543	42.17626	42.17907	42.17939	42.16931	42.16479	42.22411	42.32215	42.36470	42.41227	42.54256	42.91912	43.48689	43.46251	43.59948	44.02931	43.82238
42.30059	42.25893	42.21144	42.20083	42.19093	41.65065	41.63861	41.65161	42.05054	42.09417	42.14818	42.07910	41.93610	41.93676	42.30430	42.66534	43.04676	43.04744	43.96579	44.20606	44.58753	44.63238	45.41771	45.26647	45.08335	44.68663	43.78350	43.42483	43.36154	43.08817	42.93862	42.63017	42.10861	42.17693	42.17724	42.17790	42.14277	42.12357	42.12347	42.12414	42.18567	42.32380	42.38555	42.64527	42.90562	43.46319	43.70235	44.04984	43.98682	43.90161
41.79024	41.91703	42.09319	42.10351	42.10382	42.50553	41.63957	41.65258	41.72646	42.14885	42.18038	42.33412	42.55591	42.59893	42.65705	43.04742	44.21061	44.21132	44.02645	43.99652	44.05754	44.59419	44.64568	45.08816	44.78518	43.78846	43.43693	43.16943	43.15021	43.14984	43.00028	42.20379	42.22826	42.22892	42.18305	42.39721	42.39752	42.40185	42.18351	42.18633	42.18664	42.18731	42.26724	42.38237	42.86473	43.85621	44.12477	44.05084	44.05119	43.86792
41.79121	41.79187	42.03218	42.10448	42.10104	42.10546	41.65289	41.67449	41.70702	42.14982	42.33443	42.75852	42.66108	42.88651	45.11477	45.23850	44.21161	44.13787	43.97533	43.36556	43.42173	44.05442	44.47631	44.45662	43.41191	43.06641	43.08499	43.32026	43.18471	43.16586	43.09962	42.15589	42.22924	42.22990	42.90147	43.05592	43.05624	42.47050	42.27203	42.27270	42.19621	42.19688	42.25519	42.29099	43.01920	43.32300	44.04362	44.05185	44.05219	43.93229
41.83675	41.79552	42.41130	42.10545	42.10577	41.65355	41.67480	41.70768	41.74129	42.12932	42.71263	43.55093	44.59391	44.67282	44.74031	44.08069	44.12258	43.97600	43.28720	43.33193	43.33225	43.48787	44.05576	43.84275	43.13545	43.13614	43.13807	43.37335	44.38642	43.37383	43.15324	42.18802	42.21733	42.90214	43.06213	43.06281	43.06313	43.07725	42.39815	42.40687	42.27399	42.26606	42.27174	42.38434	42.38465	42.93614	43.32431	44.05286	43.93585	43.93915
41.79582	42.24588	42.41227	42.39952	42.10673	41.65451	41.70799	42.27934	42.27964	42.47227	43.22171	43.49366	44.46788	44.46862	42.72830	41.59411	41.70506	42.07787	43.07320	43.11792	43.11824	43.62638	44.18705	44.08624	43.37653	43.21340	43.21372	43.20367	43.43858	43.42546	43.29871	42.28621	42.21831	42.89024	42.92461	43.06381	43.06413	43.34335	43.17147	42.40786	42.40816	43.84325	42.44332	42.39553	42.39584	42.93713	43.32531	43.86056	43.92641	43.43329
42.24617	42.24685	42.41324	42.73862	42.40349	42.15135	42.20108	42.21518	42.31769	42.47326	43.11419	43.55857	43.55890	42.72574	41.18470	41.20684	41.70603	42.14545	42.78199	43.11355	43.19604	44.08111	44.15636	44.13559	44.13021	43.42066	43.40379	43.40448	43.40480	43.40549	43.46353	43.30040	43.21639	42.85492	42.73792	42.91501	43.27489	43.29440	43.07418	42.40079	43.37791	43.37862	42.62521	42.45519	42.63801	43.33619	43.32631	43.36245	43.38633	43.17678
42.24715	42.24783	42.40831	42.40899	42.44475	42.41018	42.23267	42.25322	42.28935	43.02143	43.32363	43.32433	41.81329	41.17732	41.17761	41.20781	41.62992	42.68168	42.78298	43.07372	43.17426	43.86154	44.11923	44.44997	44.22244	44.13193	43.68499	43.40548	43.40580	43.40650	43.46453	44.26591	44.24070	43.06445	42.73891	42.73959	42.91631	42.92936	42.24633	42.29488	43.16707	43.16777	42.59773	42.42180	42.45648	42.74072	43.33751	43.33169	43.35725	43.17510
42.24812	42.41489	42.41519	42.44542	42.51181	42.44178	42.25351	42.26386	42.29999	43.02242	43.00070	42.42812	42.04332	41.83226	41.20811	41.47913	42.57723	42.89391	42.98984	42.99467	42.99498	43.62228	44.09499	44.41500	44.45152	44.21289	44.11607	43.68079	43.40089	43.39353	44.26619	44.24138	44.22559	44.01958	42.73989	42.48639	41.69481	41.96961	42.13612	42.25451	43.08588	43.01406	42.44401	42.28635	42.28665	42.57090	43.16769	43.30537	43.31850	43.10143
42.93921	42.59664	42.51180	42.51248	42.09591	42.09658	42.23462	42.29100	43.05010	43.05080	42.89342	42.44790	42.44820	42.19807	41.79216	42.15767	42.89420	42.89489	42.83649	42.92636	42.99597	43.57547	43.62360	44.41601	44.43212	44.43284	44.28275	43.52538	43.52570	44.19113	44.20942	44.21015	44.12076	43.91619	42.49582	41.93663	41.93693	41.93760	41.97089	42.14429	43.01435	42.92587	42.84470	42.19028	42.19058	42.76912	43.13538	43.16938	42.99269	42.99339
43.06069	42.91026	42.53883	42.36786	42.36816	42.45051	42.64476	43.00135	43.01509	43.02438	42.89118	42.87791	42.83913	42.75977	42.64189	43.32777	42.89843	42.89587	42.92074	42.97785	42.99696	43.04386	43.52465	44.12054	44.41755	44.35059	44.12809	43.73491	43.73523	44.02074	44.04388	44.12144	43.93581	41.99397	41.99427	41.97682	41.97712	41.95415	41.91861	41.91928	42.09507	42.84538	42.28477	41.92598	42.08273	42.70134	42.77041	41.69631	41.81264	42.99008
43.73449	43.68739	43.16758	42.94453	42.39117	42.40582	42.45180	42.63998	42.64029	42.76990	42.77020	42.76338	42.74005	42.64363	42.68521	42.72826	42.83065	42.89685	41.93285	42.89637	42.95977	42.96373	43.32902	43.87710	44.05437	44.12877	44.12910	44.09759	44.07696	44.15229	44.11823	42.65257	41.71468	41.71534	41.78081	41.85680	42.11455	42.11523	42.03079	41.92025	41.77990	41.53255	41.92626	41.98562	41.98807	42.08438	41.40675	41.40742	41.69758	41.76670
44.52369	43.93464	43.26214	42.45889	42.22164	42.12334	42.12383	42.12432	42.08775	42.13058	42.55531	42.63725	42.70206	42.66550	42.64397	42.68683	42.72643	41.87062	41.09290	41.88504	42.75784	43.22168	43.76955	43.77008	43.77061	43.86247	44.07422	44.07743	44.07796	44.07850	42.72755	41.93945	41.83225	41.87679	41.97881	42.05425	42.18434	42.50421	42.43594	42.03230	41.86892	41.80523	41.86582	41.92016	41.95182	40.41476	40.45714	40.75003	41.39962	41.59244
43.98357	43.31647	42.58097	42.47213	42.28511	42.21190	42.12338	42.08680	42.08730	42.08780	42.27799	42.32023	42.63731	42.66505	42.69125	42.68639	41.85683	41.07859	41.07907	41.83574	43.15894	43.70680	43.70733	42.75902	42.54123	42.54228	43.20739	44.06787	44.07754	42.75513	42.32667	42.09209	42.09753	41.94467	41.94516	42.27805	44.87911	44.86010	44.37756	43.36408	43.22330	42.08418	42.04331	41.86598	40.42527	40.41270	40.42890	40.66592	41.38911	42.30601
43.07122	42.57999	42.65410	42.65730	42.47216	42.33726	42.22063	42.09495	42.08685	42.11744	42.19371	42.35381	42.64277	42.77659	42.77551	42.78105	41.14612	41.14660	41.75628	42.71167	43.16177	43.08922	42.75809	42.54032	42.54082	42.54188	41.84165	41.90069	41.77021	41.81422	42.07539	42.13578	42.18732	42.15677	42.26806	44.87815	44.87870	44.85970	44.37717	44.36750	44.18345	43.25375	42.15579	42.04347	40.47547	40.43994	40.66514	40.89679	40.91984	41.84839
43.01163	42.90063	42.79821	42.87235	43.18850	44.00577	43.05463	42.76785	42.11649	42.11700	42.11750	42.28352	42.61277	42.77615	42.77667	42.52653	41.34453	41.34501	42.78488	43.19627	43.10223	42.93567	42.49963	42.53990	42.54042	41.84077	41.83373	41.90031	41.76984	41.81385	42.16099	42.19641	42.21302	42.31780	44.39639	44.63659	44.85874	44.39980	44.03860	44.22765	44.25477	44.10917	43.22059	42.06594	41.91576	41.77612	41.78897	40.92066	40.95446	41.02533
42.80667	42.80718	42.68382	42.68435	43.15149	44.04182	44.03001	42.88344	42.49385	42.47865	42.43726	42.43185	42.73596	42.73647	42.77623	42.12218	41.86532	42.12967	43.44298	43.32529	43.10180	42.93525	42.49923	41.93638	41.41927	41.66478	41.81723	41.85157	42.59852	42.62107	42.62857	42.66615	42.63317	43.88386	44.54262	44.65875	44.63674	44.35964	44.15162	44.19192	44.14961	44.10879	43.15468	42.75504	42.31231	41.85154	41.41529	40.97247	40.58315	40.58363
42.77858	42.66187	42.11033	42.19307	42.89180	43.41990	43.38605	42.97486	42.49339	42.43628	42.36803	42.34114	42.53349	42.62917	42.04603	41.89684	41.93334	43.44200	44.51752	44.47508	44.25069	43.85675	42.49881	41.37863	40.95718	41.48334	41.66490	41.81734	42.32738	42.53472	42.60884	42.97733	43.79963	43.84262	44.53415	44.73655	44.68606	44.47656	44.14170	44.09011	44.09066	43.98483	43.80357	42.75468	42.01865	41.45531	40.97168	41.09736	41.03521	41.08083
42.66087	42.10936	42.28472	42.37820	42.41127	43.36597	43.42050	43.17305	42.81386	42.42885	42.34447	42.32080	42.31972	41.75836	41.85668	41.89641	41.99269	43.29379	43.86023	44.32008	44.27818	44.03254	43.23620	41.20716	41.25440	41.47644	41.66452	41.81696	42.25858	42.32806	42.55440	42.95760	43.00648	43.82074	44.50097	44.73614	44.68834	44.47616	44.14131	43.78049	43.63274	43.67369	42.96378	42.01779	40.99496	41.00674	41.06189	41.11210	41.20716	41.45863
42.37759	42.34555	42.36217	42.36271	42.41082	43.39480	43.25241	43.27065	43.66208	43.23607	42.35749	42.32896	41.75743	41.37949	41.03693	41.92662	42.02021	42.53357	42.53411	43.55093	43.71418	43.71259	43.03908	41.25352	41.25402	41.47606	41.77954	42.21523	42.22434	42.31737	42.55402	42.62814	42.47826	43.04748	44.01180	44.50112	44.45333	44.21399	43.56088	43.50447	43.38144	42.97202	41.89711	40.97533	40.77454	41.04766	41.06157	41.13461	41.15016	42.60888
42.43301	42.39376	42.36171	42.38675	43.37069	43.96456	43.80371	43.72232	43.71641	43.66215	43.16147	42.35756	41.81825	41.01638	41.06258	41.54049	41.99194	41.99244	41.98972	42.52829	43.51289	43.48765	43.41565	42.90269	42.32676	42.22735	42.22788	42.16547	42.19662	42.27668	42.49996	42.56817	42.63102	42.67241	43.37604	43.55630	43.55632	43.19191	42.53055	42.40593	41.87204	41.62514	40.88800	39.66168	40.76006	40.90691	41.12575	41.12625	42.26748	42.50593
43.02189	42.98266	42.96814	43.23803	44.40153	44.32720	43.74734	43.71539	43.71593	43.66167	43.44534	42.66325	41.79095	41.48287	41.46596	41.86903	41.99153	42.00976	42.01031	43.09404	43.51245	43.55800	43.52470	43.33892	42.78997	42.75990	42.76044	42.05976	42.16561	42.17958	42.36900	42.45280	42.56831	42.40270	42.52209	43.24401	43.19100	42.64413	42.46952	42.19376	41.72369	41.14709	40.97029	40.68402	40.75814	40.90660	41.12544	42.26662	42.50507	43.12811
42.96660	42.96713	43.23697	44.40047	44.30053	43.66847	43.52251	43.56337	43.62947	43.66119	43.57383	42.21337	41.80355	41.80405	41.87446	41.96632	42.00885	42.15712	43.25160	43.58294	43.55017	43.55596	43.52427	42.45898	42.35956	42.75948	42.28115	42.05937	42.16522	42.17920	41.40108	41.38761	41.48259	41.89692	42.23174	42.63955	42.64010	42.27984	42.19289	41.72282	41.16614	41.14677	41.11126	40.98015	40.76233	40.84307	42.29509	42.50420	43.08486	43.15464
42.83554	42.83607	43.50579	43.73942	43.68837	43.59308	42.85123	42.89207	42.95816	42.99041	42.45560	42.37145	41.93664	41.87348	41.96539	42.10078	41.37012	42.14972	43.55083	43.61609	43.54973	43.38157	42.96344	42.51844	42.35915	42.19639	41.95261	41.85126	41.72723	41.37817	41.37869	41.38017	41.37207	41.26623	41.68051	41.76971	41.83043	41.92339	41.81639	41.36731	41.36784	41.24108	41.24158	41.21898	41.21951	42.29317	42.35602	42.35655	43.03565	43.13397
43.51227	43.50476	43.27315	43.68733	43.68680	42.87007	42.82830	42.91483	42.02995	42.64268	42.64323	42.67385	42.19740	42.00098	41.99829	41.61775	41.71983	42.05743	44.00595	44.73431	43.40662	43.32149	42.94421	42.85983	42.30292	42.12757	41.76653	41.24728	41.08368	41.10517	41.28482	41.37980	41.36257	41.27984	41.05460	41.05512	41.09219	41.67421	41.27188	41.32345	41.36751	41.36803	41.26328	41.26380	42.29230	42.35518	42.50400	42.66570	43.21049	43.14011
44.22035	44.05814	44.03128	44.01524	43.68738	42.74694	42.12561	41.52428	42.02951	42.64223	42.64279	42.64331	42.55518	42.16792	42.00112	41.98386	41.88669	43.34628	43.66105	43.66159	43.32343	43.19209	42.71325	42.48437	42.30251	42.30307	41.77085	41.07903	41.07955	41.08384	41.10532	41.37621	41.36221	41.34557	41.06822	41.09131	41.15203	40.79416	40.77028	41.30001	41.36718	41.43971	41.34571	41.34623	42.47038	42.53325	42.58321	42.76854	43.31333	43.21071
44.10913	44.05762	44.05818	43.77016	42.82974	41.77231	41.52333	41.52385	42.02907	42.64178	44.40403	44.38900	43.75842	43.34636	43.31311	43.29914	42.93492	42.93546	43.28302	43.19865	43.14848	42.36850	42.11454	42.11506	42.33058	41.76992	41.15607	41.15657	41.08294	41.08348	41.10496	41.10546	41.26737	41.26794	41.27113	41.17694	40.84489	40.29190	40.44551	40.86454	41.35476	41.42191	41.56894	41.77742	41.80645	41.97496	42.13884	42.81718	43.38984	43.41634
43.06181	43.06238	42.99092	42.82874	41.77133	41.81043	41.96898	42.02812	42.45519	44.19128	44.40355	44.17686	43.75796	43.74023	44.10639	44.07363	42.98661	42.95007	42.94415	42.91510	42.42501	42.18075	42.17646	40.76563	40.90582	40.99557	41.04822	41.28947	41.24701	41.22391	41.15458	41.12176	41.10560	41.28209	41.40243	41.38885	40.95518	40.44419	40.70528	41.08347	41.42108	41.54412	41.77659	41.81742	41.90878	42.04291	42.18528	43.50770	43.55571	45.63100
42.22790	42.22845	41.95331	41.73758	41.77088	41.90469	42.19923	42.45422	43.77019	44.18758	44.17582	44.17047	43.73922	43.73977	44.12312	44.09573	43.21726	42.94311	42.53012	42.40490	42.38610	42.18034	41.55880	40.92587	40.92747	41.03603	41.12900	41.25979	41.24664	41.23752	41.22408	41.22458	41.22508	41.22565	41.37820	41.05887	41.03009	41.03061	41.03111	41.52000	42.05609	42.49621	42.92644	43.06310	43.12386	43.12441	43.50680	45.40573	46.24265	46.11913
42.30910	41.95232	41.83065	41.73713	41.93541	42.19822	42.35181	42.44678	43.76273	44.17473	44.03669	43.62371	42.85358	43.25593	43.66685	43.48956	43.11847	42.82267	42.45984	42.46037	42.40503	42.18327	41.55841	41.55893	41.55946	41.63419	41.25354	41.28336	41.49383	42.53022	42.41352	41.66156	41.32092	41.29682	40.96504	40.97094	40.99030	41.26448	41.46271	41.93052	42.23415	42.60041	42.97890	43.85849	43.85909	43.80753	45.36552	46.08625	46.08587	45.98273
42.39327	42.32450	41.83018	41.84415	41.93496	42.35078	42.44578	43.44262	43.47247	43.43887	43.36547	43.30513	42.85313	42.85366	43.18516	43.18570	42.88994	42.65927	42.54916	42.54646	42.48898	42.20650	41.60369	41.58218	41.58272	41.70152	41.73538	41.73590	42.52599	42.52657	42.41313	41.73375	41.40392	41.34587	41.29698	40.96523	41.24481	41.39846	41.84203	42.16337	42.18813	42.23436	43.28362	43.63027	44.10332	45.19360	45.17917	45.34180	45.34244	44.16670
42.39279	42.39335	41.95763	41.79480	41.84422	42.43399	43.44157	43.44215	43.47200	43.51165	43.36769	43.36555	42.85268	41.90893	40.78160	41.72318	42.36848	42.36901	42.36963	42.30506	42.28665	42.28724	42.12709	41.96587	41.71238	41.72532	41.72586	42.42406	42.52560	42.52619	41.97627	41.62130	41.60552	41.60612	41.60610	41.60664	42.12659	41.99709	41.87400	41.85186	42.00506	42.08569	42.79939	43.56166	44.47102	44.68341	45.18251	45.07187	44.13643	42.96070
42.59975	42.51917	42.46434	42.24035	42.34421	43.42974	43.43036	43.44168	43.47153	43.51118	43.70258	43.59726	42.85222	41.90849	41.07879	41.15292	41.99033	42.36859	42.30733	42.30787	42.34428	42.43012	42.30136	42.02507	42.05954	41.72493	42.43550	42.58978	42.59034	42.52579	41.97590	41.52366	41.60264	42.02218	42.29633	42.14338	42.12623	42.12679	41.99725	41.93266	42.00472	42.11760	42.79253	43.56129	43.77016	43.91424	43.71591	43.71488	43.67841	42.46033
43.38367	42.77877	42.77931	42.77995	42.93206	43.42926	43.42988	43.36060	43.39045	43.78939	44.56300	44.15333	43.34379	41.95728	41.01120	41.07459	41.91467	42.24126	42.30692	42.30745	42.34709	42.49098	42.49154	42.10744	42.05914	42.23234	42.86826	42.86881	42.58995	42.09221	41.51955	41.47009	41.85279	42.02182	42.29596	42.15646	42.14361	42.14417	42.09674	41.51907	40.63057	40.63110	42.60376	43.59801	43.66581	42.94309	43.71555	43.68390	43.67807	42.46002
43.92718	43.92079	43.92134	43.92201	43.49496	43.43792	43.35954	43.30558	43.70233	44.27935	44.28000	44.07545	43.34333	41.95685	41.55373	41.47955	41.48010	41.62696	41.85723	42.06281	42.34668	42.76009	42.57067	42.10602	42.10658	42.49473	42.71350	42.72173	42.63718	42.09184	41.52241	41.52293	41.94917	41.98473	42.15203	42.16603	42.19619	42.14638	42.14690	41.59344	40.88437	40.88491	42.71199	43.66484	43.66546	43.61284	43.68295	43.59970	43.60033	43.02427
43.92668	43.92029	43.92085	43.92152	43.44987	43.37146	44.05327	43.97702	43.80989	43.80028	43.80092	43.32615	42.15464	42.02169	41.72606	41.47913	41.47969	41.48021	41.60406	42.01134	42.34626	42.56969	42.58155	42.16200	42.15504	42.49433	42.57958	42.65502	42.65559	42.33450	41.61203	41.58975	41.98373	41.99511	42.09345	42.21226	42.25388	42.48293	42.42649	42.22183	41.75984	42.71111	44.01120	43.99352	43.94094	43.97788	43.89138	43.59935	43.48926	43.02393
43.69268	43.69328	43.67236	43.14244	43.37039	44.13597	44.05278	43.93407	42.97274	42.94968	42.37197	42.37252	42.37309	42.14247	41.99503	41.73312	41.47927	41.46690	41.67266	42.05244	42.13094	42.21108	42.22294	42.15408	42.15464	42.68282	42.65409	42.57972	42.35233	42.28951	42.27934	42.27987	41.91887	41.99475	41.65213	42.16407	42.48200	43.54122	43.54178	42.85670	42.85732	43.87429	43.87377	43.87437	43.89221	43.97752	43.89101	42.64379	43.13372	43.02359
41.75551	41.75608	43.10743	43.10810	43.08178	43.37050	43.28729	42.93419	42.86809	42.47391	42.37152	42.37206	42.37265	42.14203	41.99943	41.75419	41.69419	41.68451	41.84961	41.86626	41.23368	41.30576	41.82407	42.11767	42.64579	42.94275	42.68299	42.35136	42.35194	42.28913	42.27895	42.27949	41.52766	41.54148	41.55007	42.10513	43.50962	43.76886	43.76942	43.54200	43.48566	44.30066	43.87340	43.87400	43.79296	43.80538	42.71328	42.71386	43.16940	43.13398
41.75505	41.75562	42.97350	43.08720	43.07647	42.70676	42.94119	42.89771	42.86010	42.83597	42.37107	42.28046	42.14105	41.35275	41.82150	41.91500	41.91558	41.92219	41.92283	40.65966	41.23329	41.30537	42.11673	42.64479	42.94171	42.94234	42.42533	41.80712	41.80769	42.35217	42.28933	41.53753	41.21323	41.09333	41.48468	42.54055	43.73724	43.76848	43.76904	43.76965	44.29966	45.44040	44.52454	43.87364	43.82968	43.08379	42.71295	42.71354	43.16959	43.44272
42.32965	42.85100	43.88660	42.92764	42.64175	42.60096	42.60158	42.89724	42.85963	42.38720	42.27947	42.14003	40.60629	40.86248	41.52980	41.99574	41.99632	41.99685	41.92243	41.72109	41.73133	42.11576	42.64384	42.94071	42.94130	43.02847	41.85674	40.61653	41.09906	41.85361	41.81387	41.61248	41.61348	41.48381	42.53960	42.82681	42.82744	42.90820	43.76866	43.92076	44.60872	44.60935	44.52524	44.44009	43.94885	43.08291	42.71262	42.67343	43.06337	43.38325
43.07449	43.05682	42.92647	42.57411	42.57141	42.21314	42.21376	42.21435	42.20223	42.20282	41.21383	40.63596	40.50671	40.78322	41.54551	42.05254	42.33724	42.22759	42.22128	42.20247	42.20305	42.20367	42.21728	42.94029	43.00646	43.02806	41.87463	41.11641	41.11697	41.87635	41.86027	41.81404	42.32635	42.82529	42.82584	42.82644	42.83253	42.23913	42.84550	44.18928	44.40493	44.42329	43.94828	43.94890	43.94849	43.16075	42.71175	42.60914	43.06303	43.55232
43.07400	42.83701	42.64282	42.57364	42.54164	42.18419	42.21331	42.00272	41.88817	41.33212	40.18879	40.18929	40.63907	41.35238	42.05158	42.59322	42.59381	42.55297	43.76133	43.50421	43.10453	42.21630	42.21688	42.24022	42.28273	41.83444	41.85598	41.87479	41.95678	42.50411	42.65776	43.51038	44.01900	44.02670	42.82546	42.04661	42.04724	42.22696	42.46805	43.23663	43.35230	43.38032	43.41045	43.89315	43.89382	43.16041	42.61520	42.60880	43.53447	43.55198
42.56020	41.54909	42.59442	42.64304	42.57479	42.38798	41.98181	41.95229	41.88773	41.05785	40.37812	40.72948	41.42668	42.08972	42.57236	42.87567	42.88407	43.71784	43.71856	43.69279	43.38420	43.10475	42.21648	41.52023	41.29939	41.32473	41.36112	41.75240	42.19063	42.52668	43.14212	43.58558	43.95892	44.01930	42.83691	42.01992	42.07572	42.46714	42.46698	43.14164	43.23691	43.35255	43.41008	43.41069	43.16053	42.73158	42.72031	43.10019	43.53412	43.55754
41.67813	41.60023	42.65898	42.98451	42.96196	42.65662	42.44244	42.01043	42.00554	41.05744	41.07417	42.31126	43.19728	43.10002	43.02442	42.88303	43.01144	43.18022	43.13900	43.06485	42.92732	42.70984	42.15096	41.52961	41.52042	41.27705	41.24999	41.25377	41.99406	41.99469	42.33070	42.99231	43.75909	43.92107	42.83653	42.83768	42.83833	42.77174	43.17990	43.17997	43.18063	42.17572	42.25420	42.81100	42.80267	43.05168	43.11591	43.20773	43.35786	43.42363
41.78181	42.46009	43.90498	43.79767	43.79825	43.62462	43.51137	42.65271	42.12878	42.04277	42.25224	43.15430	43.13287	43.09957	43.05782	43.02667	43.02621	43.06623	43.06385	42.90155	42.90216	41.92152	41.68118	41.79621	41.79679	41.79743	41.77544	41.71577	41.57505	41.49935	41.49994	41.95963	42.95992	42.55447	42.57626	42.63008	42.77076	42.72354	43.23542	43.18014	43.04075	42.13076	42.20280	42.20340	43.05072	43.14431	43.14487	43.14548	43.14239	43.13010
44.03085	43.98526	43.92252	43.94154	43.95072	43.96587	43.53293	42.67429	42.69474	42.76039	43.08979	43.09687	43.09748	42.99269	43.43287	43.39743	42.98137	42.97710	42.91439	42.90112	41.89574	41.56839	40.93847	41.73070	41.86790	41.86853	41.90820	41.81467	41.60854	41.57531	41.49957	41.50010	41.37038	40.91978	40.99179	41.25755	42.35543	42.64589	42.64645	43.11605	43.11994	42.52850	42.16752	42.16812	42.65198	42.92466	42.92522	42.71341	42.79362	42.51083
44.06915	44.03378	43.91396	43.92276	43.95022	43.54037	43.29519	42.69372	42.69428	43.02363	43.02430	43.02486	42.98517	42.93365	43.18156	43.18213	42.97609	42.97666	42.95534	41.61801	41.54047	40.92945	40.98432	41.73944	41.86751	41.90722	41.90782	41.97890	41.88168	41.57493	41.51801	41.51855	40.91983	40.97587	41.04467	41.23786	41.82775	42.28078	42.28133	42.68647	43.15613	43.15675	42.52871	42.50244	42.40580	42.35857	41.81190	41.87539	41.86537	41.91113
44.03263	43.91286	42.57268	42.60508	42.65079	42.66592	42.66658	42.69649	42.74916	42.74977	43.02385	43.00291	42.97612	42.93526	42.92417	42.88872	42.60781	41.45600	41.74392	41.61760	41.20150	41.31502	41.38764	41.78751	42.02648	44.64186	43.91194	43.12502	42.67118	42.60036	41.74909	41.52786	40.91947	40.92016	41.04444	41.75311	41.75376	41.82800	41.89412	42.49716	43.16222	43.15639	42.69447	42.69508	42.66887	42.40607	41.87447	41.86441	41.07189	41.99002
43.36160	42.43154	42.43209	42.44841	42.49089	42.50924	42.73923	42.81950	42.90350	42.85789	43.02607	43.00245	42.97241	42.91203	42.61450	41.67580	41.43024	41.42379	41.66986	41.63655	41.63715	41.66124	41.70914	41.97065	44.06995	44.09645	44.05195	43.64693	42.87646	42.59996	42.36940	41.56243	40.91912	40.91982	41.08579	41.70813	41.70879	41.82765	41.90023	42.56507	43.23012	43.31784	42.88524	42.86973	43.09719	42.89332	42.45480	41.63937	41.64001	41.98972
42.43044	42.43106	40.99655	41.52049	41.61119	42.47449	42.83552	42.93849	42.93906	42.95950	43.43420	43.02619	42.98056	42.89975	42.58987	41.60825	41.42229	41.34973	41.66946	41.91415	41.88089	41.63740	41.70874	42.34790	42.44293	43.68076	43.67173	43.64544	42.90607	42.42162	41.99250	41.32230	41.37121	41.37192	41.32740	41.49286	41.70843	41.82730	41.89989	42.06646	42.67936	43.05044	43.05101	43.36979	43.40592	43.31892	42.89354	42.15694	41.88074	41.98941
42.46974	42.00431	41.51933	41.56465	41.74419	42.56487	42.82914	42.92030	42.90635	42.90698	42.80492	43.02248	42.98011	43.08157	43.08232	41.63955	41.42941	41.42243	41.74215	41.74269	41.67020	41.70774	41.79866	41.82662	42.43602	42.44320	42.86064	42.81713	41.99078	41.99152	41.46141	41.50388	41.61832	41.61904	41.56985	42.01146	42.12490	41.80638	41.97251	42.03030	42.26515	43.05009	43.77040	43.77104	43.76421	43.88536	43.88594	43.18897	42.50565	42.08371
42.74260	42.34876	42.18662	41.68623	42.26667	42.77169	43.00993	42.91435	42.78871	42.78934	42.75240	42.97902	43.43091	43.43149	43.24022	42.27581	41.49727	41.42955	41.68966	41.74229	41.74290	41.76701	41.81923	41.82623	41.82684	42.42662	42.36441	42.36496	42.27691	42.04430	41.99176	41.75462	41.76216	42.70858	42.67474	42.41692	42.41383	42.12139	41.77130	41.47779	42.03062	43.45265	43.75821	44.06929	44.07753	44.20290	44.00386	43.99323	43.18933	42.37747
42.74212	42.58257	42.54083	42.28126	42.77060	43.42531	43.42601	42.89508	42.78825	42.78889	42.75195	42.93511	43.41092	43.41150	43.29030	42.38279	42.27600	42.16476	42.15797	41.93068	41.93129	41.75553	41.76722	41.81938	41.82000	42.43596	42.57660	42.38984	42.27652	42.24789	42.24368	42.22758	42.66443	42.59369	42.59426	42.41278	42.41346	41.76610	41.31180	41.47745	41.96147	43.21628	44.02774	44.06463	44.07717	44.17459	44.67292	45.05196	44.75328	43.87776
43.51874	43.51939	43.30567	42.96738	42.98462	43.42483	43.42554	42.94353	42.78779	42.42069	42.73430	42.95454	43.28064	43.28122	42.82944	42.61019	42.61082	42.49958	42.49281	42.40791	42.49401	41.74277	41.29417	41.29472	41.81961	42.43555	42.44156	42.44213	42.29951	42.24751	42.24330	42.28255	42.60870	42.61589	42.40156	42.44893	40.76377	40.93879	41.49855	41.50131	41.69054	42.25308	43.34392	43.63723	44.05154	44.54722	45.18082	45.12022	44.74585	44.24727
43.50964	43.51030	43.25383	42.95454	42.98414	43.01435	43.35673	43.24570	42.78733	42.73315	42.67364	42.95409	43.09142	42.82125	42.60650	42.60707	42.58943	42.50790	42.82668	42.79316	42.47155	41.37786	41.28733	41.29433	41.37504	42.22356	42.44117	42.44173	42.29912	42.26971	42.29827	42.53286	42.60831	42.60908	42.44793	40.77408	40.79785	40.88876	41.42924	41.73000	41.88698	42.11358	42.46257	42.81816	43.54835	44.81746	44.86647	44.86715	44.56501	43.83535
43.38226	43.24093	43.24152	42.93526	42.73333	42.75655	43.16745	43.19632	43.09476	42.90325	42.94284	42.95363	42.93087	42.84287	42.66790	42.60664	42.51537	42.83945	43.16480	42.81876	42.13262	41.36187	41.37808	41.38508	41.42118	42.16081	42.31955	42.36566	42.41187	42.38515	42.48674	42.56219	42.56276	42.44591	41.43172	41.22345	41.36981	41.50205	41.54020	41.60428	41.94687	42.15249	42.48697	42.81783	43.89938	44.80686	44.86609	44.56390	43.77975	43.69170
43.38176	43.37059	43.24103	42.91812	42.69093	42.69157	42.97668	43.31371	43.31215	43.04597	42.94238	42.92440	42.84184	43.07573	43.07651	42.77125	42.95508	43.35196	43.18479	42.81995	42.03456	41.60235	41.51509	41.51564	41.53347	41.57447	42.19545	42.31972	42.38406	42.36111	42.39194	42.54552	42.54610	41.38458	41.43137	41.35052	41.51087	41.61041	41.60334	41.94585	42.19401	42.50059	42.84158	44.03538	44.84665	44.89466	44.82860	43.79821	43.77940	43.68725
43.49952	43.38192	43.37069	43.23650	42.69046	42.69110	43.01384	43.32829	43.04700	42.93529	42.90939	42.83322	42.89898	43.18280	43.18359	43.59748	43.68369	43.68159	43.27950	42.90337	42.07017	41.85258	41.80113	41.51525	41.53308	41.49131	41.60912	42.31933	42.38367	42.38438	42.38394	42.38451	41.50393	41.55092	41.55118	41.35018	41.51053	41.54287	41.96553	42.54138	42.84490	42.85518	44.11500	45.00304	44.87046	44.84695	43.81869	43.79785	43.79859	43.68690
43.49903	43.48357	44.16286	43.37154	42.68999	42.69065	42.77271	42.68050	42.97718	43.06439	42.94147	42.62640	42.72919	43.07484	44.31890	44.31951	44.02821	43.68115	43.63357	43.30600	42.96166	42.72467	41.85281	41.53207	41.49025	41.49094	41.49156	42.37495	42.66648	42.38292	42.38356	41.94790	41.78891	41.78968	41.56886	41.55145	41.38439	41.86572	43.14886	43.14952	43.10293	44.14881	44.24977	44.35804	44.87008	44.87077	43.83769	43.81900	43.76223	43.74463
46.33229	46.32441	44.16289	43.64262	43.42755	42.83280	42.77224	42.75530	43.15950	43.70625	43.06466	42.59047	42.59113	43.58192	43.92579	44.17712	44.17781	45.37278	46.16514	45.51131	43.59589	43.42088	41.96644	41.62200	41.62910	41.49055	41.48473	42.61660	42.62738	42.63939	42.38317	42.38697	42.72286	42.72366	42.32706	41.89620	41.95658	42.08142	42.99688	42.99754	43.56481	43.58538	44.06677	44.28561	44.86969	44.87039	43.65564	43.67046	43.67120	43.67188
46.33173	46.26205	45.36477	43.68676	43.42707	42.86813	42.75418	43.15844	43.76423	43.70576	43.66943	43.06157	43.04502	43.48200	43.55701	43.68511	44.15692	44.15752	45.35274	44.49504	43.86472	43.42045	41.99347	41.69365	41.11167	41.54448	41.75778	42.66503	42.93774	42.63900	42.56180	42.61668	42.78000	43.05752	43.11510	42.40154	41.95623	42.08107	42.12722	42.99718	42.97963	42.94185	43.23222	44.19490	44.28600	43.65470	43.29081	43.29147	43.21048	43.59989
46.21406	45.36361	44.48113	42.97378	42.82507	42.73972	43.64717	43.75847	43.70461	43.69830	43.67272	43.24923	43.06768	42.40330	42.40786	43.21221	43.26880	43.18415	44.02460	44.00317	43.90621	42.56972	41.94223	41.10959	41.09356	41.54410	42.74254	43.00495	42.99863	42.59248	41.98767	42.61952	42.83821	43.12918	43.27301	43.21830	42.40189	42.00210	42.10859	42.41203	42.85722	42.88719	42.94208	43.25027	43.42899	42.86983	42.87041	43.29114	43.21340	43.55385
45.37096	44.96619	44.88401	44.40836	43.61245	43.50024	43.61162	43.62090	43.69069	43.54171	43.26915	42.27370	42.32489	42.38404	42.78509	43.17521	43.17588	43.21142	43.23217	43.23276	42.58255	41.96759	41.96173	41.55185	41.55249	41.76867	42.76203	42.75348	42.55603	42.54977	42.55043	42.90928	43.12797	43.27203	43.27262	43.24050	43.45307	42.40219	42.08697	42.28371	42.87487	42.87554	42.88742	42.96014	43.05551	43.13952	43.18904	43.19297	44.45391	43.54222
44.97356	44.94793	44.86792	44.67578	44.16924	43.61037	43.61113	43.26695	41.99837	41.91768	41.63533	41.61600	42.18607	42.32503	42.75212	42.95349	43.09533	43.13464	43.14353	42.58147	42.17205	41.96719	41.96133	41.94484	41.82832	41.99782	42.87400	42.85254	42.85321	42.80987	43.31507	43.31567	43.28962	43.14723	43.12900	43.26323	43.21883	42.87062	42.22010	42.22075	42.28408	42.28474	42.15876	42.22018	43.01107	43.01174	43.52208	44.40008	44.41645	44.03685
44.96766	44.94740	44.80233	44.04416	43.60918	43.60987	42.80996	41.74025	41.32475	41.42271	41.42127	41.40409	42.18563	42.18621	42.27488	42.62861	42.60401	42.56433	42.01390	42.10265	42.10331	41.96679	41.99594	41.99000	41.99671	43.46148	43.58221	43.58281	43.55984	43.86281	43.78930	43.32118	42.37455	42.74971	43.11894	43.17477	43.16155	42.87025	42.53553	42.35236	42.35310	42.29784	42.29842	42.31101	43.01073	43.01140	43.52173	44.14463	44.14541	44.03919
44.96713	44.87645	44.20943	43.57304	42.24203	42.13894	41.75905	41.32376	41.37325	41.42012	41.42085	41.79410	42.23074	42.15821	42.11348	42.17665	42.38231	41.91805	41.15676	41.00560	41.96297	42.13482	42.13925	42.18768	43.46836	43.56968	43.69471	43.98172	43.95087	44.57245	44.27972	43.32079	42.74850	42.72084	43.24876	43.17439	43.12963	42.72014	42.72073	42.58315	42.46996	43.09571	43.10115	42.42716	42.45049	43.01105	44.05862	44.14428	44.14560	44.03885
44.86876	44.21531	43.60179	43.25701	43.12966	42.16213	41.34633	41.28441	40.72296	41.18871	41.42042	41.82621	42.08295	42.07977	42.06501	42.06559	41.91006	41.08137	40.89605	41.00360	41.03704	42.26937	42.27004	43.59415	43.72549	43.64292	43.69430	44.06268	44.65347	44.62524	44.50714	44.16539	43.46619	43.47888	43.27441	43.21326	42.74759	42.71977	42.76768	42.85977	43.23985	43.24107	43.24167	42.47199	42.47274	43.02040	44.11311	44.14445	44.15762	44.19220
44.18667	43.92715	43.39229	43.22105	43.15498	42.51504	41.40181	41.31462	41.18764	41.18829	41.82520	41.86632	42.00133	42.02288	42.06458	41.90899	40.96604	40.99779	41.04967	41.00321	41.24971	42.26897	43.21563	43.34689	43.34757	43.64251	44.06111	44.64480	44.62025	44.56459	44.35345	44.44460	44.44522	43.47849	43.23262	42.83841	42.83917	42.97657	42.99545	43.04991	43.26369	43.32837	42.99253	42.99322	43.18607	43.18676	43.24651	43.29774	43.93125	44.23648
43.92595	43.66442	43.36045	43.25635	43.21687	42.60275	42.45632	42.07475	42.07533	42.27445	42.26606	42.25320	42.78968	42.68941	42.02328	41.59620	41.10881	41.14056	41.19245	41.26721	42.26783	43.13120	43.21523	43.34648	43.34716	44.05999	44.99660	44.50941	44.31494	44.18992	44.19064	44.23912	43.25354	43.21657	42.20822	42.22610	42.86246	42.99987	43.08510	43.23835	43.32731	43.33016	43.33076	44.23188	44.24773	43.84462	43.29671	43.37001	43.94382	44.23613
43.74666	43.24646	43.21360	43.21578	42.90411	42.87147	42.56972	42.47931	42.51539	42.72102	42.71856	42.61431	42.76848	42.68897	42.02286	41.46057	41.10840	41.10897	41.10979	41.99307	42.90095	43.11357	43.13147	43.21541	43.21610	44.23067	44.90529	44.77956	44.28386	42.76075	42.51733	42.56579	42.75673	42.15511	42.22506	42.24939	42.50376	43.11640	44.29862	43.49871	43.55058	43.37874	43.83038	44.23151	45.52356	45.58238	44.10477	44.10548	44.37651	45.34832
43.74615	43.16465	42.77301	42.77388	42.79020	42.79089	42.96286	43.13566	43.13626	43.13696	43.13452	42.87164	42.76803	42.68851	42.02243	41.93192	41.97345	42.01959	42.02044	42.77670	42.86181	42.90130	42.92619	42.92679	43.00653	43.78466	44.01373	43.96865	42.34380	42.34456	41.57149	41.57206	41.06392	41.10346	42.22470	42.28130	43.13093	43.64469	43.98165	43.98236	43.69756	43.55092	43.83002	45.50727	45.51456	45.58199	44.18254	44.18325	44.24025	46.08830
43.74564	42.79988	42.54678	42.39935	42.77400	42.88204	43.09901	43.13519	43.13580	43.23734	43.77678	43.84389	43.21978	43.10896	42.73570	42.19502	42.23656	42.01917	42.04261	42.13837	42.23341	42.25460	42.25529	42.38604	42.38672	42.86387	43.30374	43.25242	42.37782	41.51292	41.51359	41.57170	41.57227	41.63496	42.16573	42.54232	43.31283	43.60936	43.98020	43.98199	43.98279	43.98351	45.31407	46.65602	45.50772	44.82806	44.17107	44.10517	45.92872	45.96152
43.74514	42.79940	42.54685	42.62514	42.89719	43.75334	43.57640	43.23556	43.23617	43.82566	43.76464	43.65128	43.17620	43.11938	42.82961	42.28893	42.23506	42.23673	42.09973	42.13795	42.15907	42.25420	41.67895	41.67953	41.67053	42.33870	42.95201	43.22608	42.39044	41.47652	41.47719	41.51379	41.76653	42.00888	42.10035	42.21713	42.54273	43.31316	43.94486	43.99205	45.31659	45.31733	46.35535	46.35611	45.50733	44.92861	44.78296	45.22100	45.77480	45.77555
43.83401	43.81847	42.94098	42.94187	43.93547	44.43709	43.82302	43.63793	43.39835	43.36572	43.26958	43.20944	43.11831	42.72073	42.16531	42.21699	42.21768	42.29054	42.23718	42.31789	42.35622	42.15944	41.67856	41.66946	41.63304	42.19635	42.88869	42.93931	42.43887	42.37897	41.47683	41.72148	41.91408	41.95905	42.09999	41.87177	42.22992	42.60921	43.63184	43.86691	45.06618	45.26531	45.31328	45.31403	45.10979	45.00997	45.27416	45.21736	45.02613	43.74081
44.31485	44.31236	43.94547	43.93436	44.13663	44.13736	44.01990	43.76841	43.55957	43.32638	43.30030	43.20897	42.72235	42.07291	41.92033	41.92092	42.10186	42.17773	42.27863	42.29266	42.34290	42.15903	41.67817	41.66908	41.77840	42.19595	42.72379	42.77619	42.55236	42.43925	42.25562	41.74064	41.74123	41.95868	41.82019	41.72945	41.83719	42.31307	42.60945	43.63218	44.25144	44.32747	44.36565	44.36639	45.03573	45.03648	45.01023	44.96526	43.78761	43.34557
44.57128	44.57201	44.31247	44.12852	44.12915	44.01858	44.89259	44.87345	43.92014	43.52525	43.32672	42.98906	42.16564	41.99383	41.85967	41.85812	41.92118	42.10202	42.23573	42.34179	42.17021	41.78410	41.68718	41.66869	41.96892	42.17900	42.17970	42.24214	42.43808	42.43887	42.43957	41.96156	41.93612	42.01102	41.70636	41.77750	41.84280	41.98596	42.77420	43.88457	44.15555	44.14122	44.48037	44.36601	44.71487	44.67151	44.61030	43.85905	43.36139	43.44023
44.57076	44.57150	44.31197	44.31291	44.40339	44.34445	44.34529	44.34603	43.55954	42.74618	42.60415	42.34586	42.23598	41.99339	41.85924	41.85769	41.86107	40.78079	40.59238	40.79944	41.28830	41.28906	41.73627	41.78499	42.32623	42.24260	42.24330	42.23088	42.23158	42.24850	42.24921	42.43979	42.50116	42.07376	41.70601	41.80350	41.84246	42.39896	43.14981	44.15435	44.15518	44.15591	44.35646	44.61744	44.68222	44.67113	44.60992	43.85870	43.31587	43.36177
42.19547	42.52263	43.65171	44.31241	44.26304	44.20410	42.83893	42.52090	42.68088	42.70344	42.46678	42.30347	42.21349	41.93211	41.03309	41.03368	40.68302	40.54162	40.58549	40.77540	40.85533	41.26019	41.73588	42.43375	42.91304	42.86600	42.24290	42.23049	42.24732	42.32341	42.31067	42.58152	42.78714	42.54202	41.61101	41.70635	41.73133	42.85484	43.51229	44.12332	44.26221	44.35546	44.38460	44.72464	44.78511	44.77492	44.67140	44.02419	43.21119	43.29044
42.36114	42.54367	43.50813	43.64679	44.26254	44.20360	42.83847	42.67981	42.66537	42.62180	42.50861	42.35274	42.03701	41.08168	41.05956	41.04563	40.48408	40.49928	40.58134	40.61821	40.80172	41.35999	41.87798	42.79804	42.86477	43.07800	43.06850	42.57129	42.23080	42.24774	42.38229	42.75711	42.83520	42.82801	41.94260	41.70601	41.70679	42.83028	43.31723	43.51265	44.12378	44.19659	44.24832	44.30537	44.88889	44.79734	44.75584	44.02383	43.62753	43.29011
42.54249	42.76602	43.64535	44.29422	44.82230	44.21815	42.94533	42.72164	42.70720	42.85743	42.62215	42.44446	41.74477	41.25722	41.23767	41.08608	40.61542	40.49889	40.61349	40.61782	41.12437	41.12840	41.66003	42.59436	42.95296	42.96680	42.95300	42.42569	42.05779	42.05859	42.17969	42.85081	42.83481	42.83785	42.05410	41.77826	41.70644	42.82991	42.83052	42.91031	43.12398	43.62384	44.17696	44.17485	45.24538	45.94287	44.71747	44.27228	44.28389	43.70645
42.73257	43.63079	44.29275	44.21952	44.22016	44.20260	42.94486	42.72118	42.65565	42.65638	42.65720	42.22197	42.18127	42.11681	42.11772	41.36368	40.68452	40.68510	40.71850	40.68358	40.69781	41.10865	41.65264	42.10919	42.59466	42.59548	42.21728	41.26605	41.26513	41.26837	42.00513	42.17830	42.39188	41.91331	41.72182	41.77792	42.90144	42.82955	42.83017	42.88091	42.60526	42.94860	43.56925	44.68732	45.32653	45.26652	44.71709	44.27191	44.31311	44.20538
43.39943	43.40017	43.43252	43.28714	43.36250	43.12584	42.70065	42.53398	42.53459	42.56811	42.22092	42.18013	43.55014	43.51824	42.89468	41.73408	40.68412	40.68470	40.70145	40.69674	41.04778	42.04078	42.03397	42.04324	42.05094	42.06896	41.46777	41.43664	41.39001	41.38919	41.38990	40.20934	40.38846	40.64715	41.72147	42.32526	43.20470	44.09611	42.89811	42.51481	42.08689	42.57282	43.28619	44.64177	45.24909	45.24555	44.32182	44.27155	44.34288	44.44960
43.39893	43.39967	42.05408	42.08672	42.97179	42.97252	42.70018	42.55449	42.36177	42.18687	42.07799	42.01514	42.95968	43.12293	42.79691	41.63633	41.71770	41.71829	42.00736	41.94450	41.94522	42.03284	41.96580	41.97561	42.05053	41.46669	41.46740	41.56103	41.87854	41.41894	40.94785	40.36227	40.49300	40.43197	40.88726	42.46342	43.30056	43.53374	43.26373	42.54136	42.16141	42.16212	42.90594	43.54250	44.73131	44.69173	44.30855	44.26688	44.40223	44.48529
43.10679	43.04150	42.03909	42.05454	42.08687	42.97205	42.97289	42.38383	42.20237	42.17244	42.01410	41.89801	41.94426	41.94487	42.18974	41.65052	41.57317	41.96083	41.95854	41.95914	41.95986	41.94562	41.97459	41.99779	41.41280	41.19324	41.41821	41.56065	41.89322	41.87897	41.54781	41.30950	40.63788	40.75225	40.90576	42.47759	43.57027	43.57102	43.57165	43.13958	42.56765	42.54256	42.91098	43.01374	43.54299	44.04821	44.04455	44.04530	44.16975	44.09016
43.05102	43.04101	43.04163	42.06699	42.08534	42.82524	42.82608	42.20777	42.16616	42.13622	41.98838	42.00333	41.94382	41.94443	41.59410	41.56074	41.56952	41.95718	41.95812	41.95872	41.52609	41.88147	41.80797	41.41170	41.16517	41.17296	41.21938	41.51147	41.89283	42.68751	42.73019	42.06859	41.34685	41.04355	42.19261	43.64388	44.00744	43.79770	43.79834	43.63980	43.20783	43.17200	43.11561	43.01393	42.94054	42.94128	43.98235	43.98310	43.91799	43.65836
43.83628	43.48464	43.48528	42.18805	42.18866	42.18938	42.29102	42.26378	42.20794	42.17155	42.18404	42.03408	42.03480	41.68091	40.90727	41.16154	41.54633	41.83641	41.85036	41.52497	41.35003	41.52650	41.86511	41.80817	41.41202	41.44276	41.51050	41.54339	42.28912	42.71616	42.72980	41.85847	41.44903	41.44995	43.55722	44.03955	44.12594	44.14122	44.19512	44.45947	44.42377	44.42454	44.35688	43.03047	42.93589	42.93663	43.10975	43.95908	43.91764	43.77844
43.83684	43.73356	43.10780	41.91546	41.90532	42.11740	42.29057	43.51683	43.51746	42.80327	42.38333	42.21056	42.05964	41.68048	41.68142	41.58392	41.58464	41.83599	41.83694	41.32150	40.97192	41.33378	41.80717	41.80777	41.80850	41.92872	41.98485	41.98545	42.28873	42.55635	42.55709	41.77036	41.22762	41.21026	43.29974	43.97084	43.97602	44.80512	46.05206	46.09213	45.81646	45.44332	44.28227	42.93114	42.63324	42.39514	42.51250	43.62539	43.91729	43.77810
43.73555	43.04378	42.63474	42.37234	42.04039	42.21346	43.56152	43.56229	43.68975	43.61253	42.80367	42.37597	42.14050	42.11584	42.40247	42.08435	41.87368	41.87429	41.87310	40.94347	40.93442	40.91909	41.80677	41.79339	41.79412	41.80894	41.92906	41.94957	41.95030	42.25369	42.23936	41.62315	41.30817	41.33224	42.97072	43.85545	43.94228	44.66541	44.99156	45.62362	45.59228	45.06916	43.39717	42.73532	42.63289	41.96252	41.96314	42.44836	42.65202	42.44007
43.20185	42.94901	42.92598	42.61157	42.64019	42.64094	42.52672	43.35424	43.45597	43.48523	42.89752	42.75276	42.46388	42.42686	42.40257	42.08392	41.87326	41.87172	41.55719	40.94307	40.91789	40.91441	41.17429	41.64240	41.64313	41.67570	40.48082	40.81888	40.97234	41.47090	41.85325	42.14278	41.62339	41.42278	42.03596	43.07975	43.83927	43.79216	43.52925	43.53001	43.47441	43.37250	42.39039	42.39113	42.25588	41.98962	41.99024	41.28943	41.49306	41.82463
43.20135	43.11984	43.11832	43.09297	42.52465	42.52539	41.49562	41.49635	42.77983	42.86770	42.61444	42.59946	42.53514	42.51300	42.18775	41.81603	41.71673	41.68917	41.55679	40.91041	40.79219	40.79301	40.94701	41.56562	41.61584	40.46523	40.48046	40.71767	40.95154	41.45010	41.95506	41.95568	41.73706	41.46815	42.07002	42.36412	43.08078	43.20192	43.15469	43.38646	43.38734	42.38943	42.19010	42.46610	42.39165	42.22616	42.01573	42.07457	41.73645	41.82541
43.35980	43.10698	43.01244	42.72083	42.38006	41.36313	40.91201	40.99076	41.21808	42.53299	42.59839	42.59902	42.59815	42.24227	41.87577	41.85971	41.82119	41.71478	41.59241	40.79108	39.78029	39.63979	39.76408	40.94722	40.40543	39.97377	40.58659	40.86253	40.96408	41.46263	41.63279	41.63340	41.27615	41.68672	42.21113	42.45950	42.51753	43.08116	43.15431	43.38609	43.38697	43.41732	42.43382	42.46576	42.83760	42.76303	42.51308	42.28996	41.87870	41.87943
43.03098	42.75448	42.50478	42.30419	42.04146	40.91075	40.91158	40.92682	41.00814	41.75164	42.59794	42.59857	42.59932	42.11707	42.10782	42.04182	41.86003	41.71436	41.58232	40.87230	40.79141	39.92383	39.80459	39.85465	39.97906	39.76582	39.84344	40.72508	41.13259	41.63169	41.67869	41.67929	41.67990	41.99319	42.16884	42.51630	43.05474	43.08713	43.31878	45.07423	44.82463	43.36493	43.41760	42.88327	42.89275	44.37415	43.88342	42.58990	42.40886	42.40960
42.75323	42.70848	42.43177	42.23771	42.17006	41.01841	40.99826	40.96995	41.00632	41.24399	41.88865	42.55260	42.55335	42.10641	42.10256	42.04139	41.91531	41.89925	41.75394	41.22471	40.88071	40.84251	40.10323	40.03662	40.03083	39.88380	39.94690	40.77044	41.57518	41.64047	41.64121	42.07066	42.07128	41.92057	42.44413	42.74095	42.76173	42.95065	43.31839	43.57715	43.58504	43.34504	43.18946	42.88292	42.89241	42.89317	43.88306	43.01587	42.82187	42.96578
42.80718	42.72017	42.43130	42.23724	42.22812	41.95576	41.38116	41.54108	41.52570	41.52644	41.76093	41.97987	42.11719	42.10598	42.04035	41.91415	41.91865	41.91927	41.86379	41.77297	41.23065	40.99733	41.04078	40.31679	40.27847	40.29650	40.70705	40.95404	41.69315	41.64010	41.94337	42.06760	41.91922	42.49517	42.72742	42.72819	42.35468	42.42322	42.86022	42.88842	42.54272	42.56500	42.52904	42.43565	41.88660	42.40799	42.89347	43.01553	42.96693	42.97200
42.72764	42.72840	42.77529	42.43183	42.22765	41.95531	42.11536	42.15215	42.21085	41.93766	41.86214	41.89956	41.96836	41.96414	41.91311	41.40644	41.40718	41.88766	41.86499	41.82528	41.81042	41.65759	41.19722	41.01569	40.57179	40.70597	40.91405	41.61072	42.94590	42.49787	41.94300	41.95911	42.46555	42.67760	42.67824	42.35343	41.92759	41.74330	41.77135	41.99858	42.54238	42.56305	42.56367	42.51763	42.43619	42.52386	42.94585	43.04424	42.97090	43.03624
42.70456	42.72792	42.77480	42.43136	41.52691	41.56960	42.12352	42.15170	42.21040	42.24451	41.89851	41.94566	41.94641	41.96371	41.91269	41.40604	41.37935	41.86359	41.86458	41.80927	41.81002	41.96687	41.81130	41.70134	41.49393	41.51792	41.60973	42.94474	43.28704	43.22285	42.25942	42.61245	42.80637	42.79825	42.79889	42.11464	41.83965	41.84740	41.85824	41.99824	42.65307	44.19888	44.17264	43.65512	42.90346	42.90423	43.12813	43.25774	43.27800	43.11607
42.72666	42.75593	42.54840	41.74820	41.72840	41.56916	41.82629	42.12383	42.12445	42.06390	42.70866	42.99542	42.99620	42.75413	41.98687	41.40562	41.40637	41.86317	41.84534	41.82177	41.82252	41.81015	41.93193	42.09517	42.44577	42.66782	42.98082	43.40754	43.37120	43.30702	43.48806	43.28430	42.88021	42.88124	42.11890	41.19969	41.34578	41.45388	41.95096	42.65183	44.07773	44.07853	44.00172	43.75850	43.59973	43.63925	43.55923	43.40320	43.40411	43.18085
43.43728	42.75544	42.48628	41.70901	41.72795	41.72871	41.72958	41.86099	41.92609	42.25847	42.70821	42.70885	42.75304	42.78361	42.03891	41.94806	41.99229	41.86275	41.84493	41.82136	41.56846	41.71940	41.83688	42.40373	43.30186	43.54554	43.54633	43.51095	43.45579	43.53152	43.52209	43.42208	43.12673	43.12778	42.37943	41.20797	41.28898	41.53371	42.97829	44.72934	44.07736	44.06794	44.00134	44.00215	43.75906	43.60016	43.56264	43.26244	43.34244	43.33085
43.42332	42.81302	42.36588	41.55099	41.64092	41.64374	41.72000	41.85732	41.92565	42.25802	42.37939	42.41230	42.53300	42.09018	42.09120	42.02568	42.28911	42.46149	42.09021	41.82095	41.59082	41.69749	41.79668	42.32480	43.23906	43.47413	43.75137	44.39128	43.87820	43.53112	43.45385	43.45450	43.45515	43.35679	42.36206	41.19903	41.20850	43.05583	44.51064	44.73592	44.65833	44.06756	44.00097	43.98671	43.73387	43.21939	43.25232	43.16525	43.12527	43.18975
42.73216	42.36475	42.03414	41.38920	41.28867	41.38938	41.58017	41.82475	41.83418	41.83494	41.60175	41.72930	41.80589	42.06501	42.02463	42.70735	43.14126	43.14299	42.46049	41.82054	41.71898	41.69925	41.85223	41.84924	42.37358	43.47371	43.72049	43.87268	43.87779	43.25425	43.48680	43.48746	43.48220	43.35641	42.17364	42.17441	42.23609	42.92635	43.05611	44.47202	44.67569	44.60281	44.04084	43.96428	43.41399	43.15125	42.99234	42.99313	42.95760	43.04360
42.39038	42.16209	41.80867	39.75282	39.75718	39.82244	40.90319	41.52832	41.56068	41.56467	41.60131	41.72887	41.71735	41.80610	42.70627	43.26373	43.19944	43.20010	42.55097	41.68327	41.70447	41.85758	41.90026	41.90842	42.34392	43.47330	43.75127	43.75623	43.27230	43.28721	43.50440	43.61564	43.48772	43.35602	43.14910	42.79208	42.79299	42.17572	42.86483	43.08683	44.60699	44.62017	44.60310	43.98597	43.15010	42.97520	42.44136	42.19948	42.72360	42.91311
43.27842	42.44607	42.16225	41.18515	39.84980	39.88334	40.20387	41.29374	41.56024	41.59999	41.66058	41.67312	41.61613	41.74390	42.72681	43.13081	43.09826	42.55925	42.21889	41.68609	41.77239	42.16647	42.21566	42.34275	43.47195	43.58419	43.58500	42.97425	42.81674	43.27283	43.37543	44.15017	44.15030	43.48634	43.27882	43.14951	42.76304	42.71829	42.70010	42.88956	44.55065	44.67574	44.63131	43.38287	42.70471	42.44040	42.19837	42.19915	42.21243	42.22074
43.27792	43.09670	42.53820	42.32148	41.33268	40.24777	40.28412	41.48111	41.60201	41.65334	41.73384	41.61494	41.70876	41.81017	42.72637	43.13036	43.04725	42.51793	42.55988	42.21911	42.24160	42.24252	42.64977	43.30236	43.43974	43.44069	42.76017	42.59822	42.59901	43.02597	43.89839	44.25032	44.32147	43.41224	43.42097	43.24965	42.95458	42.71792	42.71857	42.98285	43.49953	43.69942	43.70009	43.29751	43.20213	43.04850	42.88451	42.19881	42.21964	41.69582
43.29914	42.94841	42.53304	42.10331	41.59469	41.44594	41.48259	41.48337	41.65213	41.89440	41.89530	41.70757	41.70834	42.25996	43.88829	42.91046	42.87199	42.57784	42.56342	42.63346	42.55296	42.55389	42.57641	43.19489	43.36239	43.36334	42.33758	41.69107	41.62836	42.86526	43.73766	44.08958	43.22569	43.36497	43.40275	43.45743	43.45838	43.00451	43.11889	43.51328	43.55512	43.55593	43.48503	43.48315	43.46311	43.27416	43.12039	42.29049	41.69799	41.84457
43.38092	42.61796	42.17009	42.06737	41.65847	41.75337	42.07932	41.80381	41.89318	41.89397	41.89487	41.89551	42.27934	43.88671	43.85995	43.65451	42.54018	42.50167	42.51996	42.52061	42.48315	42.48408	42.48487	42.57665	42.59735	42.39341	41.69059	41.69069	41.60539	41.60629	42.54044	42.54108	42.10975	42.11081	43.32758	43.41293	43.54653	44.20101	44.34265	43.66142	43.64246	43.55557	43.48198	43.48279	43.46276	43.46357	43.34711	42.90910	42.04461	41.89164
42.91552	42.64006	42.19221	42.19328	42.38919	42.92495	42.93557	42.52883	42.09594	42.09673	42.10249	42.49321	43.74232	43.91798	43.86745	42.65728	42.26148	41.40707	41.26455	41.38548	42.08366	42.15852	42.15930	42.22181	41.68647	41.68738	41.73916	41.69084	41.60501	41.60592	41.60669	40.91787	41.31399	42.11044	42.67529	43.41254	43.48427	43.63467	43.65270	43.66105	43.66201	43.93653	44.08016	43.45499	43.45595	43.46321	43.46388	43.42722	42.93691	42.05454
42.63879	42.63959	42.64024	42.99234	42.99300	43.03307	42.92543	42.54587	42.51880	42.45784	42.48729	43.74103	43.78381	43.78448	43.23922	42.71358	42.27078	41.48466	41.34591	41.26639	41.38747	42.08417	42.15890	41.65895	41.66618	41.67947	41.80707	42.08221	42.03351	41.60554	41.60632	40.98581	41.31363	42.05478	42.30414	42.64560	42.66752	42.48940	42.59066	43.65315	43.94879	44.35399	44.25728	43.94341	43.31784	43.45641	43.39701	43.42688	43.05695	42.79102
42.53106	42.53186	42.63976	42.64085	42.97155	42.95461	42.95556	42.81335	42.81401	42.81482	42.91539	43.20587	43.74139	43.23820	43.23877	42.71314	42.66124	42.27100	41.48532	41.38629	41.36555	42.06225	42.10285	41.61498	41.63836	41.76609	42.74119	42.72087	42.38793	42.05718	41.60595	41.63134	41.67609	41.82180	42.09989	42.31674	42.36772	42.25811	42.53543	42.98834	44.35278	44.57482	44.14713	44.02403	43.49028	43.20119	43.08111	43.10345	43.10440	43.10521
41.42337	41.40371	41.61233	42.53752	42.56977	42.80784	42.95509	42.95590	43.03132	42.88332	42.89450	42.91560	43.05415	43.05482	43.03387	43.06310	43.13585	43.23851	42.30859	42.10118	42.14017	42.04247	42.06264	41.66740	41.70316	41.70598	42.40912	42.40771	42.39614	42.39709	41.73764	41.67509	41.69455	41.68261	41.53434	41.44478	41.48497	42.16091	42.69497	42.97004	44.44444	44.44529	44.04559	44.04643	44.02949	42.85678	41.93390	43.08158	43.10407	44.12316
41.49176	41.49846	41.41039	42.60205	42.56930	42.57011	42.71736	42.95543	42.95610	42.90491	42.47799	42.47865	42.13258	42.13323	42.90379	42.92978	42.98531	42.98598	42.78059	42.07171	42.10156	42.14285	42.14365	42.07632	41.74179	41.96056	42.40872	42.42238	42.49152	41.92666	41.81689	41.87242	41.78458	41.99604	41.60447	41.46542	41.48463	42.67578	43.01191	43.18185	43.16183	43.87894	44.04844	44.04928	44.02750	41.86352	41.86416	42.81810	43.10920	43.13101
41.57256	41.42544	42.60154	43.36042	42.82556	42.56964	42.57060	42.79572	42.95564	42.90445	42.47754	41.05857	41.39868	41.97465	42.33010	42.49319	42.48701	42.76773	42.76885	42.29813	42.32637	42.37843	42.48167	42.29184	42.07060	42.07154	42.53798	42.51604	41.92534	41.92628	41.97981	42.23883	42.31964	42.22447	41.91618	41.91698	43.31854	43.07544	43.02337	43.18148	43.16147	43.16175	43.87925	44.02613	42.34870	41.86158	41.86222	42.81776	42.83271	42.88197
42.05049	42.29501	43.14707	43.25989	43.26056	42.52613	42.49967	42.50048	42.72115	42.48471	42.33347	41.38455	41.29712	41.88885	41.85498	41.84864	41.70966	41.71730	42.29704	42.29770	42.32595	42.42374	42.56713	42.09361	42.15091	42.15185	42.63712	42.53825	42.51646	42.12634	42.17592	42.21746	42.23910	42.32038	43.08653	43.31825	43.31923	43.09892	43.09958	43.12161	43.04401	43.16140	43.85285	43.82409	43.31442	43.12008	42.81499	42.23840	41.33502	41.97178
42.29372	42.29453	42.73388	43.13266	42.50172	42.08547	42.08643	42.08723	42.24569	42.24650	42.20340	41.30048	41.88776	41.85399	41.85509	41.34541	41.42421	41.72066	41.79653	42.35653	42.35735	41.79541	41.80831	41.61714	42.15051	42.15797	42.63672	44.10544	43.88280	42.49013	42.28609	42.34648	42.23657	42.36992	42.97477	43.08698	43.08796	43.09855	43.12935	43.13018	43.11246	43.04395	43.85247	43.31307	43.31406	43.37409	43.17960	41.86726	41.86820	41.76695
42.34057	42.34138	42.29471	41.58875	41.47052	41.46756	41.46850	41.40668	41.40732	41.41404	41.29941	41.30005	41.85989	41.88797	41.34435	41.32874	41.34579	41.58697	41.79611	42.31038	42.35692	41.63926	41.46655	41.50916	41.97208	42.18127	44.10431	43.97803	43.99018	42.48974	42.28572	42.28637	42.31340	42.20396	42.21591	42.25655	42.36890	43.11855	43.12191	43.18624	43.16108	43.10463	43.09938	43.36041	43.45415	43.50505	43.13935	41.92452	41.87885	42.30436
42.34009	42.29358	42.25982	42.15283	41.46630	41.34555	41.32659	41.33039	41.40688	41.18223	41.19392	41.29963	41.92292	41.93273	41.36211	40.99028	41.32805	41.43645	41.67160	42.22979	42.34090	41.44706	41.46616	41.96065	42.04971	42.09748	44.04900	43.98890	42.92657	42.16348	42.16430	42.19939	42.16103	42.16216	42.20424	42.25618	42.32711	42.40218	42.25178	43.17620	43.20299	43.12473	43.09903	43.38643	43.42779	43.13833	42.87228	42.76117	43.19916	43.00355
42.10328	42.07022	42.17597	42.15128	42.01694	41.92962	41.32614	41.29445	41.13689	41.16351	41.18274	41.29919	41.36348	40.93449	40.93559	40.98879	41.38885	41.43604	41.67118	41.74178	40.61742	40.91739	41.57175	41.83572	42.15261	42.70951	42.98546	42.93556	42.33769	42.33867	42.16392	42.16457	42.19967	42.20080	42.24639	42.30963	42.34773	41.33195	42.13583	42.19844	43.15205	43.17965	43.18032	43.38607	43.39137	43.09977	43.10045	43.40502	43.90020	43.19965
41.88187	41.88269	41.76609	41.99534	41.94823	41.92915	41.32570	40.79031	40.81623	41.13725	41.14465	41.18296	40.79055	40.93409	40.93518	41.10483	41.41426	41.38908	41.38966	40.52479	40.53575	40.86277	41.23740	41.68015	42.77107	43.10366	43.04155	42.98573	42.52361	42.49858	42.48542	42.48609	42.70460	42.67516	42.28504	42.34640	41.30821	41.30902	42.11288	42.31921	43.17844	43.17929	43.17997	43.18512	43.18612	43.14838	43.17940	43.44897	43.44998	43.31197
41.94756	41.93493	41.54496	41.76675	41.99553	41.83445	41.70869	41.31884	41.32125	41.32851	41.35959	41.25031	40.90053	40.90117	40.93478	41.10442	41.50100	41.44139	41.44251	40.43774	40.53537	40.86078	41.23703	41.67977	42.99822	43.10325	43.10409	43.06281	43.06364	42.64850	42.64772	42.70354	42.94156	42.70591	42.56415	41.61583	41.30787	41.61760	42.33041	43.23096	43.17808	43.17893	43.17961	43.18476	43.19922	43.20007	43.22336	43.25165	43.47709	43.45049
42.18590	41.91411	41.78675	41.88355	42.01389	41.97599	41.85349	41.86021	41.48003	41.54002	41.55389	41.55455	40.95176	40.95240	40.95351	41.26074	41.85730	42.09523	41.52604	40.90129	40.95106	41.01784	41.29588	42.62109	42.99350	43.10284	43.10369	43.10437	43.03871	42.86065	42.78724	43.13044	42.94171	42.84598	41.60605	41.68760	41.68856	42.35103	43.82150	43.81698	43.18748	43.17857	43.17925	43.22692	43.27960	43.28046	43.29513	43.29598	43.47674	43.36672
42.19193	42.17766	42.11539	42.56723	42.43612	42.31969	42.32069	41.99209	41.61139	41.69237	41.76808	42.35043	42.29533	40.96059	41.18921	41.62109	42.02589	42.09480	42.16859	41.69146	41.32330	41.31242	42.13238	42.31507	42.62152	42.98011	42.98096	42.98043	42.57589	42.65545	42.86111	43.21669	43.13073	42.94461	41.68643	41.76905	41.77002	43.94527	43.82219	43.81660	43.60989	43.59624	43.26019	43.23249	43.27925	43.28011	43.30129	43.52005	43.52107	43.36638
42.18285	42.18369	42.66940	44.00755	43.84903	43.40086	42.37186	41.49774	41.64579	41.69193	42.47467	42.47534	42.58806	42.32837	41.62001	41.62551	41.91496	42.09876	42.16817	42.92290	42.84197	42.62520	42.18056	42.13012	41.85465	42.14819	42.45937	42.46435	42.54537	42.57650	42.83199	43.65519	44.28661	43.26068	42.57282	41.73480	42.51010	43.89861	44.02996	44.71840	45.91354	44.16494	43.25746	43.17939	43.18041	43.18777	43.82743	43.92949	43.93053	43.58070
42.18238	42.66825	43.02140	43.84782	43.93866	43.81282	41.49066	41.53872	41.64535	41.68922	42.36610	42.69497	42.99110	42.68630	42.31701	42.03099	41.98718	42.09834	42.64552	42.78903	42.77224	42.74205	42.18015	41.85342	41.85425	41.91228	42.24118	42.25423	42.39283	42.54599	43.23039	44.06768	44.32872	44.32995	43.41380	42.82336	42.82438	44.00949	44.71711	45.74616	45.74727	43.61501	43.25710	43.17903	43.18006	43.81507	44.29539	43.98080	43.77463	43.58035
42.72120	42.84541	43.31232	43.81075	43.85368	43.82900	41.55370	41.64426	41.68042	41.68879	42.69385	43.58165	43.60526	42.99133	42.68705	42.31725	42.16875	42.51048	42.78792	42.77096	42.74060	42.40034	41.98190	41.88853	41.73495	40.98872	41.08356	41.09659	42.13888	42.53323	43.23108	43.51514	44.11049	44.11171	43.34076	42.72666	42.68731	43.92474	44.02949	43.98570	43.51527	43.53009	43.45097	43.42984	43.82599	43.86747	44.29502	44.24154	43.75005	43.42065
42.43527	42.43612	42.55944	43.24848	43.71023	43.17352	41.62577	41.64382	41.64448	42.68160	43.58048	43.60392	43.60480	43.15660	42.99208	43.12691	43.02125	43.36967	43.14115	42.62310	42.32520	42.27746	42.05730	41.88813	41.60943	40.96844	41.02132	41.09623	42.06047	43.17493	43.44719	43.46080	43.48100	43.39645	43.19991	42.56968	42.53787	43.48576	43.76466	43.57076	43.17022	43.26958	43.36931	43.42625	43.42729	43.82566	44.41201	44.41290	44.21802	42.65278
41.29128	41.29211	41.42516	41.49572	40.79255	41.50061	41.55916	41.57076	42.64478	43.17503	43.18359	43.18429	43.16891	43.00388	42.93730	42.83899	43.02080	43.13948	43.13801	41.80297	41.68427	42.01353	42.01437	42.01505	41.55954	40.97620	40.97535	41.92525	43.04381	43.36788	43.46027	43.39595	43.37714	43.27507	42.56846	41.35575	41.17214	42.40846	42.45005	42.51011	42.62523	42.62770	42.62283	42.63661	43.21971	44.24621	44.24693	44.41253	43.79959	42.01736
41.45971	41.46054	40.42204	39.09889	40.35996	40.79287	41.47426	41.55956	42.34852	42.78324	42.82247	42.82315	42.49583	42.49651	42.88198	42.83801	42.73180	42.66738	41.80188	41.06808	41.06890	41.68486	42.01396	42.04908	41.60865	41.16267	41.16350	41.37160	41.96607	43.05251	43.37535	43.37605	42.46112	42.43919	41.40516	41.17080	41.16533	41.66205	41.80903	41.86854	41.86955	42.35590	42.47823	42.50708	43.06810	43.34537	43.60297	43.68998	41.68196	42.01705
41.75455	40.91351	40.05329	40.05442	40.38082	40.39747	41.21716	41.30030	41.94519	42.41564	42.49385	42.50368	41.93916	42.49607	42.94663	42.88222	42.59488	42.53046	42.28893	41.36754	41.01739	41.47646	41.71974	41.76991	41.20004	41.24946	41.25030	41.13274	41.29868	41.51136	42.05272	42.05339	42.19380	42.19500	42.08750	41.67760	41.66085	41.61971	41.62039	41.35876	41.82022	42.34801	42.56898	42.57954	42.97019	43.06861	43.35548	41.53531	41.53631	41.88432
43.33890	41.02784	40.97073	40.43946	40.47584	41.26952	41.27052	41.92040	41.93829	42.38022	42.45011	41.92873	41.92958	42.49564	42.97577	42.94688	42.77846	42.61451	42.46398	41.58486	41.36797	41.15519	41.20985	41.23541	41.34011	41.23999	41.15055	41.13237	41.34449	41.47225	41.84366	42.04333	42.17782	42.54961	42.47495	42.95310	42.39023	41.66134	41.40870	41.40955	41.46223	42.34766	42.56863	42.57919	42.63351	42.68458	42.46415	41.55125	41.55226	42.15472
43.33840	43.15506	41.71978	41.72098	42.16020	42.16106	42.15618	42.16134	42.20021	42.20108	41.92594	41.92292	41.92378	42.99670	42.97533	42.97602	43.23361	43.97778	43.81440	41.70282	41.50478	41.29040	40.47607	40.77571	40.77386	40.77484	41.14318	41.29914	41.71392	41.68637	42.17154	42.12648	42.21326	42.39209	42.95184	42.98393	42.63518	42.21798	41.49770	41.49855	41.51086	41.69479	42.47717	42.61153	42.61850	42.51857	42.54617	42.08854	42.23321	42.49260
43.31424	43.22260	43.22330	43.22455	42.15974	42.18213	42.28860	42.25289	42.23904	42.20063	41.92335	41.88504	41.90096	41.90164	42.97488	42.97558	43.28912	43.30932	44.01949	43.63588	41.87220	40.76411	40.76494	40.76559	40.77618	40.73896	40.64678	41.58998	41.68835	41.84238	42.03177	42.03729	41.83078	41.88742	42.31865	42.40295	42.40399	42.37741	42.21830	42.21271	41.63708	41.73159	41.66834	41.89264	42.24807	42.51823	42.54583	42.99869	43.99210	43.94024
43.22121	43.22210	43.22281	43.22406	42.18080	42.18167	42.25156	42.23791	42.59241	42.53733	41.85351	41.81520	41.88547	41.90121	41.90242	42.48125	42.97602	43.20759	43.21510	43.53283	43.52815	41.41040	40.76780	40.76522	40.76338	40.62989	41.58893	41.62535	41.59661	41.56897	41.74939	41.70863	40.76666	40.88894	41.00177	41.49229	42.37617	42.37704	42.47526	42.38786	42.23169	41.55537	41.35804	41.64033	42.16483	42.45275	42.91402	42.94290	43.22686	43.20083
43.22072	43.22161	43.23092	42.16674	42.16743	42.16829	42.06497	42.45353	42.45422	42.45510	41.83316	41.84076	41.83339	41.83406	41.83528	41.85533	42.60859	42.95045	43.20841	43.29608	42.72506	42.33413	41.46083	40.94359	40.92722	42.15375	42.07605	41.62497	41.62583	41.59726	41.50770	41.34340	40.80775	40.96825	40.66868	41.01733	41.53386	42.45527	42.53357	42.67083	42.42838	41.52220	41.52341	42.06441	42.41763	42.87045	42.79201	42.79290	42.89517	42.89605
41.24177	41.24262	41.21010	41.46466	42.10886	43.15816	43.12138	42.45308	42.45377	42.04531	41.81974	41.81541	41.81628	41.81696	41.81818	41.85383	41.90958	41.91027	42.35263	42.91478	42.91567	42.87530	42.35612	42.33529	42.34706	42.89476	42.52939	41.78909	41.73471	41.70721	41.61335	41.48727	41.62572	41.09062	41.07299	41.33713	41.43656	41.86977	42.74166	42.72913	42.67153	42.58549	42.58618	42.67481	42.41729	42.33903	42.30849	42.16631	42.19858	41.98851
41.33761	41.24217	41.20965	42.09911	42.94985	43.11981	42.92599	41.73795	41.73864	41.59411	41.61612	41.66228	41.81585	41.79984	41.52816	41.54552	41.74057	41.79613	41.94606	42.91436	42.91526	43.22256	43.15511	43.00594	42.92503	42.62713	42.47527	41.78870	41.73433	41.73536	41.79113	42.21535	42.26234	41.95805	41.61576	41.68445	41.74376	42.15934	42.68489	42.74869	42.72499	43.28731	43.14497	42.69222	42.41694	42.33869	42.17802	42.17889	41.69469	41.69556
43.50616	43.40808	42.92563	42.94217	42.83155	42.88301	42.10045	41.91770	41.79145	41.74110	41.65659	41.66185	41.76300	41.79941	41.80065	41.68762	41.70517	41.65310	41.74420	42.13736	42.91484	43.23882	43.15469	43.03990	42.78897	42.51382	42.51470	41.81260	41.80768	41.80872	41.95105	42.33392	42.33786	42.33912	42.33981	42.51273	42.55686	42.51469	42.72059	42.84145	43.40075	43.40166	42.86271	42.56681	42.43221	42.43310	42.29074	41.76386	41.76490	41.75124
44.54015	44.49750	44.26987	42.93634	42.87514	42.06073	42.11452	41.95599	41.65370	41.56525	41.74170	41.81926	41.85587	41.85656	41.80023	41.78584	41.58529	41.45201	41.49468	41.03615	42.11417	43.23624	43.09077	43.03787	42.78856	42.51341	41.97161	41.99920	41.98922	42.02148	42.02937	42.09830	42.51188	42.51314	42.61520	42.67134	42.67027	42.72236	43.04498	43.34169	43.34278	42.86165	42.86236	42.84280	42.62223	42.57736	42.44476	42.29350	41.76459	41.76546
44.49605	44.49698	44.22388	42.93586	42.16333	42.16421	42.06403	41.56166	41.42352	41.55567	41.73213	41.93097	41.89903	41.85613	41.78474	41.72193	41.52137	41.35636	40.55505	40.94910	41.03448	43.06631	43.06614	43.06684	42.74402	42.46889	42.51391	42.63140	42.49618	42.02111	42.02900	42.41969	42.44638	43.15943	43.13161	43.13037	43.08839	43.02613	43.31134	43.27671	42.52090	42.66158	42.66228	42.66533	42.57613	42.57702	42.57772	42.51100	42.36251	42.36341
44.32015	44.32108	43.18449	42.21760	42.18976	42.16644	41.98886	41.33363	41.38649	41.42396	41.69888	41.89771	41.85502	41.85355	41.93523	41.84821	41.52096	40.46251	39.79321	40.55533	40.95283	42.03156	43.06571	43.05405	42.74361	42.74470	42.46938	42.63101	42.65828	43.23132	43.38498	44.00018	44.02402	44.00489	43.87886	43.53548	43.15956	43.19384	42.91826	41.71312	41.71418	42.48038	42.49938	42.47643	42.39949	42.45045	42.45384	42.47897	42.52150	42.68821
43.17053	43.18327	42.32722	42.32525	42.24955	42.07181	41.36890	41.04411	41.04478	41.06861	41.44663	41.85370	42.04625	42.06968	42.06879	41.99084	40.90675	39.96366	39.96647	40.60069	41.10086	42.03115	42.95157	43.05201	43.04539	42.73837	42.46307	42.46969	43.18071	43.35730	43.68707	43.84044	44.00315	43.95065	43.60603	43.47695	43.12526	41.56092	40.92778	40.91250	40.94279	41.54709	41.56608	41.53986	41.54092	41.59187	41.60548	42.51416	42.51525	42.52208
42.70889	42.24535	42.10916	42.16801	42.20443	42.08534	41.43033	41.14214	41.11305	41.11500	41.43437	41.85327	41.85416	42.05625	42.06245	42.05561	40.92249	40.60164	40.76216	41.12167	41.53235	42.21896	42.95115	43.05159	43.03905	43.04015	42.73403	42.97110	42.97201	42.99195	43.51387	43.51460	43.23595	42.94468	43.01753	43.07478	41.52578	40.78376	40.45615	40.81572	40.81675	40.95679	41.53650	41.53954	41.59066	41.60447	41.69130	42.50818	42.55154	42.36179
42.34468	42.32237	42.16648	42.16738	42.20400	42.08492	41.79350	41.64823	41.64912	41.65000	41.80733	41.80822	41.85377	41.80408	42.01936	42.00304	40.92214	40.99997	41.08048	41.40660	42.16230	42.21843	43.06431	43.03832	43.03870	43.03477	42.97325	43.03629	42.87963	42.83318	42.83409	43.04317	43.04409	43.01575	42.98796	41.47545	40.78246	40.50943	40.54851	40.91991	40.82549	41.43786	41.59809	41.61736	41.62363	41.69020	41.69108	42.50795	42.50885	42.28868
42.42073	42.32097	42.15702	42.16600	42.10633	42.08356	41.79216	41.64691	41.64781	41.64870	41.80604	41.80694	41.80784	41.80281	41.80371	40.95255	40.33931	40.48875	40.61149	41.09901	42.16002	43.09985	43.09539	43.05219	42.85881	42.93474	42.95055	42.90680	42.83812	42.37712	42.37803	42.83389	43.07958	43.02201	41.48107	40.78651	40.50758	40.59135	40.88148	40.96362	41.55605	41.58212	41.60251	41.62179	41.64799	41.64888	42.46572	42.42141	42.36309	42.14293
42.25355	42.22820	42.10022	42.12287	42.08129	42.02248	41.50504	41.09674	41.70031	41.70121	41.64885	41.80565	41.80656	41.80156	40.96766	40.32917	40.08475	40.34492	40.48845	41.46883	42.14805	43.09324	43.09418	43.05099	42.97784	42.93356	42.90651	42.42152	42.39822	42.25617	42.25709	42.23486	42.17516	42.13881	41.75452	41.56221	40.99408	40.87868	40.90326	41.52818	41.62008	41.63241	42.47479	42.33594	42.35463	42.45632	42.91691	42.36126	42.36218	42.15829
42.22587	41.94106	41.94197	42.12149	42.07185	41.49474	41.01984	41.02074	41.11248	41.66225	41.64756	41.80437	41.79937	41.78146	40.94761	40.15205	40.15347	40.34375	41.34619	42.04420	42.62550	42.99354	43.01493	43.03418	43.01683	42.90440	42.49596	42.42038	42.39709	42.25506	42.25599	42.08429	42.15458	42.13774	42.13867	41.80984	41.61055	40.87769	40.90228	41.61819	42.99716	42.99810	42.50018	42.35274	42.33590	42.49323	42.46294	42.26233	42.28324	42.22565
42.25343	42.15808	42.10521	41.94152	41.81649	41.28883	41.01046	41.01138	41.08106	41.63082	41.63174	41.63267	41.77927	41.78020	40.94638	40.15794	40.16529	40.59375	42.04205	42.43929	42.57018	42.60532	42.94412	42.97432	42.91339	42.85587	42.43453	42.33430	42.22858	42.08656	41.89216	41.82651	41.80753	42.13667	42.13761	42.03627	41.36817	40.88800	40.90129	42.55177	42.62422	42.60524	42.45852	42.33615	42.30803	42.38343	42.36123	42.05310	41.99553	41.74448
42.61241	42.41920	42.34267	41.94338	41.91905	41.22026	40.94191	40.92454	40.92546	41.00645	41.55620	41.56359	41.56453	41.23679	40.26960	40.15675	40.19478	40.58221	42.01231	42.40955	42.39299	42.31969	42.36853	42.42868	42.46247	42.46343	42.33220	42.20668	42.15964	41.67323	40.62022	40.69103	41.43280	41.83687	41.96107	41.34576	40.86835	40.88702	41.62177	42.29410	42.48955	42.45657	42.33423	42.33303	42.23870	42.27197	42.24977	41.99366	41.64680	41.17315
42.61098	42.60443	42.51986	42.83165	42.37067	41.81159	41.01973	40.85815	40.85908	40.50072	40.56009	41.12284	41.21577	40.22877	40.14816	40.22655	40.21944	40.58103	42.01109	42.39082	42.31322	42.25606	42.25702	42.36831	42.34076	42.29437	42.22643	42.15755	41.67118	41.12630	40.49691	39.96823	40.53966	41.30027	41.34589	40.62519	40.78661	41.33345	41.67886	42.01779	42.23968	42.24062	42.13825	41.92699	41.85097	42.23869	42.14845	41.70417	41.17458	41.17550
42.60956	42.51750	42.87714	43.38129	42.69891	42.04352	40.94848	40.85202	40.50876	40.49947	40.50039	40.65177	40.24599	40.20794	40.22067	40.22536	40.61927	41.24380	42.00986	42.55849	42.35748	42.25486	42.22677	40.97387	41.52493	42.22433	42.22217	42.17137	41.67007	41.12523	40.42764	39.96720	40.00902	40.59822	40.58127	40.58221	40.60307	41.33191	41.67786	41.70897	41.60173	41.13144	41.20064	41.83274	41.79172	41.83472	41.83568	41.78120	41.60021	41.19669
42.31744	42.40582	43.21391	43.20201	42.70881	41.87383	40.94879	40.50656	40.25747	39.59494	39.59584	40.35629	40.35722	40.21857	40.22324	40.38617	41.31536	41.70280	42.07752	42.64820	42.55825	42.30371	41.45251	40.97273	40.97368	41.46986	42.19238	41.73692	41.70341	41.15374	40.45618	39.99578	39.65405	40.11438	40.55102	40.55196	40.57283	40.68480	41.27156	41.31506	40.65509	40.65601	41.19969	41.46262	41.46358	41.33587	41.84338	41.83574	41.82272	41.68476
42.13749	42.31704	42.97675	42.86856	42.20404	41.88970	41.61370	40.50689	40.49251	40.34377	40.49049	40.91238	40.40604	40.29053	40.30383	41.41217	41.83727	41.89347	42.12107	42.78955	42.64797	42.51582	41.85851	41.45232	41.20900	41.23851	41.16958	41.06011	41.06108	40.91061	40.45998	40.02866	40.06400	40.14028	40.55001	40.55096	40.64772	40.64865	40.71492	40.75841	40.76960	40.82405	41.25527	41.41220	41.57893	41.63586	42.13543	42.13643	42.20243	42.18025
42.49319	42.55488	43.09474	42.95486	42.57130	42.41470	42.29034	41.31254	41.00183	41.16366	41.50111	41.53383	41.12334	40.77038	41.12527	41.83504	41.89125	42.18452	42.92181	43.16189	42.96651	42.63186	42.43333	42.38806	41.57054	41.26296	41.23143	41.23242	41.11596	40.79445	40.48799	40.48895	40.47234	40.54863	41.17604	41.87753	41.67384	41.21991	41.03205	40.78675	40.79794	40.82310	40.88061	41.27037	41.63395	42.26216	42.90667	42.96960	43.28265	43.13506
42.57840	43.00467	43.00567	43.04110	43.02440	44.16851	43.00037	42.40406	41.47308	41.49236	41.62568	41.65360	41.65460	41.12310	41.79622	41.88900	42.18229	42.55584	43.15958	43.51054	43.36684	42.90671	42.59453	42.43316	42.08439	41.32211	41.32306	41.58082	41.26998	40.87141	40.53389	40.53486	40.55252	41.08953	41.23999	41.84204	41.85706	41.66679	41.00469	40.95235	40.78676	40.79793	40.83218	40.85265	41.62057	41.63400	42.26868	42.96865	43.13871	43.13413
42.97206	42.97313	43.04080	43.02194	43.14995	44.08759	43.99557	43.02102	42.37431	41.57498	41.59910	41.60661	41.61411	43.07289	42.69225	42.14126	42.07990	42.48358	43.55017	43.50928	43.36560	42.86836	42.59333	42.21271	41.48944	41.33443	41.42256	41.42358	41.32647	40.92792	40.64047	40.55051	40.55149	40.94230	41.15642	41.84101	41.85603	41.00272	41.00634	40.95138	40.79603	40.71651	40.71751	40.83223	41.04445	41.21384	41.64053	42.29354	43.07199	42.97395
42.96119	43.00770	43.19374	43.14746	43.14854	43.69495	43.60939	43.01965	43.02070	42.37402	42.30047	42.30150	43.30087	43.04899	42.64738	42.07761	42.00065	42.42057	43.50693	43.45206	43.36436	42.63797	42.23956	41.51635	41.57709	41.41080	41.38163	41.32436	41.19220	40.77093	39.91862	40.54297	40.55046	40.94126	41.15538	41.54552	41.63428	41.01188	40.98980	40.91685	40.77489	40.77584	40.77094	40.83130	40.83230	41.04720	41.63315	42.33614	43.05868	42.97517
43.96264	43.19128	43.19231	43.19338	43.19447	43.19554	42.56169	43.01828	43.01934	43.02041	42.68538	42.76122	42.99980	43.00519	42.36428	41.99835	41.97843	42.34131	42.86846	43.45081	42.72448	41.53048	41.60187	41.70191	41.70294	41.57700	41.41065	41.19009	40.70536	40.49168	40.49545	40.49645	40.93923	40.94023	40.97569	41.19143	40.99324	40.95659	41.04156	41.20569	41.07999	41.09693	41.08935	40.86429	41.01010	41.48748	42.08761	42.75107	42.91939	42.97425
43.26971	43.21889	43.19080	43.19188	43.30010	43.21620	43.19518	43.09570	43.08387	43.03036	42.70288	42.21034	42.21140	42.21248	41.99444	41.97612	41.85400	42.27390	42.27491	41.22301	41.30421	41.31277	41.69971	41.71044	41.89742	41.78405	41.48917	41.11178	40.99335	40.60847	40.49440	40.49541	40.93819	40.97041	41.01072	40.90454	40.49474	40.92008	40.95662	42.00982	42.41763	42.96450	43.18228	43.71483	43.54529	43.54636	43.09252	42.82388	42.53174	41.84563
43.21634	42.99676	42.23199	43.19047	43.29869	43.26999	43.24898	43.14951	43.08252	42.89533	42.69188	42.17355	41.51147	41.46574	41.42317	41.78389	42.18433	42.18862	41.22076	40.95557	40.95660	41.06702	41.31263	41.69960	41.78183	41.77915	41.65693	41.43854	41.06384	40.53970	40.29660	40.49437	40.82346	41.06463	41.07104	41.07207	40.96593	40.97553	41.70982	41.84735	42.12008	42.26459	43.16244	43.50145	43.71494	43.45734	43.23098	41.70313	40.71680	40.71779
42.99421	42.44688	42.51567	43.17991	43.26748	43.26394	43.13806	43.02569	42.90581	42.71863	42.05714	41.43169	41.41984	41.42092	41.35630	41.71447	41.78699	41.78804	41.09098	41.07129	40.95544	40.95648	40.96235	40.96339	41.69029	41.74010	42.62677	41.60631	41.15369	40.61559	40.53965	40.58779	40.70692	40.95528	41.11845	41.48685	41.48794	41.49756	41.55621	41.57021	41.96368	41.96469	41.96579	43.20076	43.50441	43.46521	41.64075	41.54762	40.71593	41.17963
42.44436	42.44548	43.10855	43.25310	43.13288	43.05762	42.92529	43.24776	42.95390	41.98969	41.36804	41.36911	41.30400	41.31047	41.68956	41.69064	41.69174	41.68294	41.08979	41.12531	41.07117	40.95533	40.95635	40.95741	41.27180	41.66335	41.66437	41.66546	41.60627	41.73802	40.81668	40.70484	40.71611	40.99945	41.81905	41.76166	41.52406	41.53476	41.46099	41.08122	41.71023	41.87303	41.88765	42.07604	43.07461	43.05900	41.64899	41.54671	42.07786	42.79781
42.19287	42.19400	42.93449	43.13032	43.05511	42.88682	42.88787	42.88903	41.92651	41.83062	41.83168	41.81609	41.81126	41.77668	41.68831	41.68940	41.65805	41.52589	41.48340	41.12413	41.12519	41.07106	40.95522	40.95628	40.95734	40.97888	41.39815	41.64606	41.81602	41.91153	41.79419	40.83067	40.99738	41.44015	41.75954	41.77623	41.56394	41.47076	41.24119	41.28535	41.70925	41.87582	42.07399	42.09500	43.14145	43.07796	42.85677	42.72654	42.78452	42.79688
41.07037	41.18993	42.00220	42.80677	42.80793	42.81282	42.12262	41.72815	41.73302	41.76530	41.81371	41.81480	41.78020	41.68602	41.14301	41.18228	41.66729	41.56670	41.56336	41.68461	41.68570	41.15108	40.95407	40.95514	40.95621	41.00413	41.39703	41.64495	41.81490	41.85173	41.81298	41.65169	41.46387	41.45471	41.45579	40.90404	40.91376	41.24935	41.25043	41.59038	42.49392	42.18360	41.98421	42.07412	43.07589	43.07699	42.90319	42.78244	42.78360	42.79596
41.06739	41.06851	41.89590	42.34482	42.43387	42.12022	40.99664	40.99776	41.02805	40.97138	40.97244	41.18060	40.94959	41.01740	41.08136	41.26067	41.59290	41.57080	42.11080	42.40413	42.40526	41.87717	41.15097	41.05466	41.05574	41.19918	41.64270	41.64383	41.73802	41.90799	41.78155	41.65062	41.64634	41.45366	41.27612	40.91164	40.93536	40.99160	41.57426	42.45897	42.82548	42.47246	42.11134	41.98436	41.98547	42.90109	42.80566	43.19739	42.78267	42.07694
40.93948	40.94061	41.06818	41.07574	41.12527	40.99430	40.99533	40.99646	40.86864	40.86973	40.91275	40.08710	40.17262	40.65390	41.10111	41.22556	41.48733	42.10851	42.62360	42.53633	42.30345	41.84802	41.14929	41.09844	41.19370	41.51033	41.58131	41.64272	41.84390	41.84502	41.78046	41.77081	42.30566	41.91601	41.27185	40.91064	40.93436	40.99061	41.59587	42.81632	42.82446	42.47146	42.10068	41.90213	42.43605	42.48093	43.22058	43.14315	42.72845	41.99845
41.16880	41.16726	41.27010	41.23518	41.06878	40.99298	40.96067	41.15704	41.12373	40.86846	40.00897	38.46624	39.26075	40.32312	41.09988	41.43856	42.37231	42.51610	42.48497	42.52112	41.77308	41.11963	41.12867	41.14925	41.50750	41.50920	41.58019	41.67281	41.67394	41.84392	41.84502	42.30343	42.54531	42.54643	41.91608	41.30261	41.10051	41.39387	42.44592	43.06997	42.86974	42.21872	42.16698	42.43395	42.45134	42.47998	43.59324	43.14220	42.18167	41.99754
42.10179	41.82127	41.82233	41.56837	41.23500	41.09361	41.24492	41.16756	41.05625	39.94752	39.46358	39.51165	39.82683	40.36118	41.47547	42.07999	42.53660	42.56649	42.51594	41.54949	40.53914	40.85373	41.12751	41.53159	41.69505	41.53389	41.62265	41.67170	41.67284	41.67397	41.80949	42.54306	42.54422	42.54535	41.91504	41.23114	41.26190	41.44883	43.19090	43.22118	43.03071	42.20142	42.28620	42.44653	42.55164	43.61852	43.55297	43.51488	42.03974	42.13556
41.84409	41.84528	41.82364	41.82211	42.29459	42.25165	41.42756	41.20712	40.48594	39.95811	39.87690	40.05171	40.41476	41.47309	41.92529	42.46585	42.77129	42.66959	42.40367	40.55464	40.26390	40.26501	40.85367	41.12749	41.53158	41.53276	41.60215	41.66306	41.66420	41.63844	41.77989	42.68943	42.75290	42.59108	41.22899	41.25972	41.32385	41.49572	43.37067	43.32185	43.02969	42.97914	43.11818	43.94514	43.65282	43.31398	43.31518	43.31638	42.76984	42.05229
41.84270	41.84389	41.84497	42.35392	42.29706	42.23738	42.05826	41.43295	40.52555	40.16238	40.33495	40.41243	40.53539	41.53908	42.54623	42.94574	43.74134	43.50686	42.62512	40.77617	40.42874	40.40996	40.50518	40.75302	40.95581	41.59996	41.66075	41.66194	41.41958	41.66425	41.78418	42.75976	42.76096	42.58999	41.67215	41.71948	41.65934	41.72338	43.23670	43.21911	43.08577	43.04761	43.97782	43.85635	43.55872	43.31301	43.31421	42.86060	42.31670	41.49582
41.86872	41.84251	42.35135	42.29446	42.19083	42.08501	42.62766	42.01242	41.44595	40.54761	40.47987	40.61114	40.64992	41.58086	42.97983	43.79417	43.78630	43.58825	42.79535	42.00193	41.08136	41.05723	40.89279	40.89393	41.62774	41.65854	41.65962	41.51149	41.51264	41.66316	41.94897	43.43190	43.38685	42.54479	42.23615	41.60384	41.51842	41.51950	42.99189	42.96677	43.27004	43.48494	43.85410	43.54035	43.34343	43.31203	42.85845	42.42381	41.65963	41.64122
41.86732	41.83306	42.29188	42.15435	42.08246	42.08364	42.03905	41.44347	41.56725	40.64114	40.62499	40.64755	40.93877	43.02205	43.81905	44.35814	43.78500	43.57191	42.79142	42.54481	41.99877	41.24109	41.24222	41.54527	41.98144	41.67327	41.65850	41.51038	41.51155	42.04519	43.50487	43.83553	43.83139	43.43858	42.27706	41.41446	41.41567	41.51418	42.73727	42.86673	42.88516	43.46670	43.35658	43.34436	43.30986	42.98867	42.47926	40.73087	40.78265	41.35484
41.79792	42.18517	43.10780	42.21695	42.15421	41.84074	41.35529	40.44024	40.63873	40.74582	40.62374	40.62489	41.13095	43.17730	44.30982	44.26913	44.05302	43.35328	42.71434	42.71560	42.39874	41.97348	41.54294	42.57032	42.33457	41.98153	41.70282	41.50927	41.51045	42.08765	42.66998	43.57707	43.52935	43.40993	41.72005	41.49461	41.51208	42.69358	42.69480	42.73750	42.69479	42.68732	42.68482	41.84040	41.94278	42.04834	40.58384	40.69426	40.78178	41.60477
42.24089	42.19376	42.21435	42.21557	41.58102	41.35126	40.86924	40.88659	40.92540	40.92657	40.64570	40.64686	41.20288	43.41386	44.17348	44.17476	43.95866	43.28961	42.71309	42.39631	42.03403	41.97230	42.17331	42.47500	42.47622	41.98038	41.31215	41.31338	41.39903	42.08848	42.66887	43.10516	43.41784	43.39323	42.73277	42.61061	42.43486	42.43599	42.63531	42.67802	42.07672	41.92309	41.92057	40.72549	40.69813	40.76868	40.46994	40.58411	40.73032	41.65954
42.23948	42.19236	42.19349	41.57842	41.33314	41.33434	41.35104	41.40445	42.17768	42.17891	41.07995	41.06393	41.22086	42.63943	43.37391	43.37518	43.27041	42.02921	42.13307	42.13434	42.13556	42.27422	42.45914	42.51416	42.42126	41.24162	41.29866	41.31228	41.46281	42.00291	42.98712	43.34552	43.27254	43.27375	42.97954	42.62802	42.50591	42.43495	42.32824	42.16061	42.16183	42.00390	41.32526	40.72456	40.72143	40.72257	40.37917	40.42339	40.46034	42.51020
42.41392	42.34962	42.22167	41.35325	41.07880	41.26634	41.23734	41.23860	41.23981	41.38521	40.97759	40.97879	41.21961	42.32991	42.63930	42.98439	43.00883	42.72042	42.23780	42.23371	42.23494	42.70525	42.72742	42.59474	42.59599	42.50315	42.50106	42.50235	42.49983	42.83870	42.77297	42.86513	43.22677	43.24091	43.01532	42.96789	42.72188	42.45027	42.05464	42.21180	42.21303	42.15444	41.96061	41.31798	40.72052	40.54535	40.30616	40.13885	40.32848	42.06702
42.41250	42.41381	42.32647	41.62473	41.32037	41.25761	41.18871	41.18998	41.04845	40.94451	40.97632	40.97753	41.37635	41.94310	42.32978	42.95084	42.98443	43.00883	42.66279	42.23249	42.72053	43.15515	43.09076	43.17230	43.16605	42.59612	42.50315	42.49744	42.49870	42.37784	42.37905	42.04592	42.04716	42.82106	42.94563	42.86909	42.72083	42.20734	42.26294	42.37006	42.67677	42.62626	42.15475	41.91216	41.31826	40.57135	40.13680	40.02430	40.13921	40.35794
42.35271	42.35402	42.33583	41.72392	41.66284	41.57590	41.21009	41.04594	40.68710	40.60581	40.65698	40.77044	41.48210	41.94775	41.96825	42.33323	42.95089	42.97315	43.08987	43.16328	43.15910	43.16038	43.43064	43.37223	43.17239	42.53653	42.19689	42.19443	42.15374	41.60489	41.60608	42.04483	42.04609	42.04729	42.04854	42.46206	42.53817	42.57808	42.67515	43.75804	43.67917	43.24921	42.21135	42.01775	41.72544	41.38792	40.18651	40.07539	40.07663	40.35708
40.57862	40.95283	41.78635	42.08608	42.04170	41.66274	41.07621	40.70772	38.91334	39.56462	39.67476	40.70963	40.90055	41.86792	41.88951	41.89076	42.69020	42.97189	43.09829	43.17279	43.17408	43.44149	43.44072	43.41406	43.24900	42.95762	42.53654	42.19707	41.74068	41.66728	41.65771	42.12659	42.04501	42.04622	42.01036	42.01812	42.35423	42.38338	42.47232	43.50948	43.51080	43.45278	43.24955	42.20515	42.03104	42.03226	41.94688	40.18682	40.35511	40.45366
39.89921	40.53931	40.94885	42.10137	42.08980	41.27376	40.86752	39.39302	39.39688	39.65212	39.78915	40.72290	41.65123	41.86666	41.86782	42.63703	42.82201	42.87978	42.92507	43.17154	43.43893	43.44025	43.41153	43.41285	43.28438	43.28575	43.28047	42.70080	41.90687	41.75333	42.09713	42.15456	42.12678	42.04515	42.05292	42.04667	42.04800	42.17425	42.30865	42.43013	43.27567	43.27392	43.19313	42.73676	42.20546	42.07813	42.03851	42.01933	41.53839	41.01405
39.75221	39.98370	40.48695	40.94875	41.28409	41.32405	41.40585	41.09387	40.20583	40.20705	40.89679	41.79657	41.86406	41.86540	42.67196	42.67326	42.74937	42.80714	42.85136	42.92519	43.36455	43.35579	43.74646	43.74780	43.47791	43.47929	43.27929	42.69966	42.13945	42.17012	42.30119	42.25998	42.26127	42.42188	42.32471	42.11233	42.04047	41.73491	41.73619	42.00702	41.88024	42.66864	42.78947	42.73579	42.07596	42.07719	42.07847	42.07976	42.15698	41.77814
39.66346	39.67978	39.92706	40.16258	40.75091	41.40337	41.53033	41.59004	41.58541	41.56248	41.87509	41.95560	41.88000	42.84705	42.72498	42.74673	42.38282	41.80422	41.80539	42.06955	42.89462	43.35456	43.74523	43.71623	43.66242	43.39528	42.79286	42.04453	42.15534	42.87008	42.87135	42.51562	42.51693	42.53001	42.57652	42.33455	42.11264	42.04062	41.83907	41.79523	41.93938	41.98576	42.04845	41.51058	41.17873	41.67656	42.27719	42.27848	42.21635	42.21753
39.66214	39.79845	40.01006	40.06667	40.25021	40.79237	41.41074	41.58282	42.49072	42.48828	42.46266	43.03160	43.03294	43.03434	42.86362	42.53882	42.35837	41.85893	41.86011	42.09523	42.92297	43.74270	43.79477	43.78322	43.70346	43.22785	41.75001	42.04340	42.09905	42.18350	42.52880	42.53012	42.53144	42.57412	42.57545	42.54234	44.14060	42.84326	42.04089	41.79423	41.37993	41.33751	41.39697	40.54522	40.72618	41.37866	41.94167	42.27757	42.21543	42.87919
40.76226	40.37775	40.42727	40.19223	40.36826	40.36951	40.79223	42.39236	43.55232	43.56981	43.02893	43.03027	43.03162	43.03304	43.04980	42.73868	42.53895	42.35129	42.33905	42.97633	43.79870	43.90945	43.85430	43.79491	43.35504	41.69500	41.54763	41.60009	42.09877	42.10009	42.18366	42.52902	42.53035	42.53162	42.53995	43.63525	44.09395	43.67137	42.82150	41.80238	41.38810	41.36937	40.43166	40.57927	40.81459	41.09337	41.43423	42.21314	42.71346	43.36495
40.81250	40.52531	40.45229	40.38223	40.37771	40.36749	41.06908	42.35722	42.43851	42.52425	42.54166	43.02895	43.05558	43.05700	43.04850	43.09664	43.16619	43.15411	43.39866	43.79605	44.08295	44.00099	43.85306	43.83348	43.44225	41.81466	41.80854	41.85295	41.94513	42.08393	42.35553	43.50583	43.24458	42.48590	42.51629	42.52678	43.61301	43.58906	43.50221	42.07496	41.45546	40.40411	40.43073	40.66873	40.72575	40.89838	41.34130	42.11683	43.77521	43.29836
40.52262	40.52397	40.50244	40.38091	40.38225	40.87361	41.84090	42.31365	42.42857	42.52292	42.23879	42.63255	43.05426	43.05570	43.05694	43.01722	42.94768	43.07463	43.83498	43.84990	43.81818	43.81958	43.74212	43.83225	43.55136	43.38828	41.86116	41.89966	42.05352	43.00203	43.85039	43.91473	43.24347	42.21516	41.49915	41.98413	43.47636	43.75628	43.47479	42.27452	42.10704	41.45567	40.58080	40.60565	40.68011	40.74304	41.20869	43.36922	43.29617	43.17096
40.47290	40.47426	40.45273	40.50240	40.83820	41.20257	42.22218	42.31231	42.35613	41.05825	42.13049	42.54684	43.24874	43.40631	43.32362	42.77720	42.77650	43.03089	43.48600	43.48747	43.30826	43.04295	43.11471	43.46109	43.36197	42.98704	42.09439	42.08935	42.99574	43.07877	43.08009	43.13903	42.18106	41.39294	41.39425	41.98309	43.75662	43.75661	43.64525	42.38242	42.24743	41.73068	40.94313	40.56168	40.60603	40.84389	41.16528	43.27786	43.11681	43.11807
39.93667	40.08066	40.49978	40.51130	40.53536	40.90646	41.36425	41.38715	41.02986	41.03118	42.10500	42.62523	43.07092	43.18275	42.93922	42.23392	42.48546	42.77662	42.77786	42.77932	41.10755	41.13415	42.85813	43.11275	43.11737	42.89820	42.01688	42.01830	42.01966	43.00770	43.03592	41.98040	41.47500	41.50001	42.08881	43.19273	43.81396	43.69690	43.23973	42.28618	41.63810	41.37611	40.89377	40.81392	40.71582	40.91486	41.12724	43.27691	43.27839	43.20000
40.33059	40.28036	40.65110	40.67511	40.71198	40.85595	41.04582	41.00582	41.02858	41.90218	42.17587	42.21379	42.60757	42.60741	42.31147	41.97930	42.23410	42.52860	42.53634	41.10505	41.10638	41.10772	42.79776	43.02873	43.10429	42.01451	42.01574	42.01718	42.01855	42.01777	42.23649	42.23894	42.29464	42.51053	42.68718	43.85764	43.79190	43.33464	42.94741	42.60089	41.65111	41.14589	40.85140	40.85272	40.89548	41.01093	41.18995	41.76410	41.78759	41.68166
41.58669	41.49567	41.49689	42.22643	40.95705	40.97666	40.99614	41.08509	41.89950	42.09906	42.10037	42.11412	42.16173	41.65710	41.96984	41.97697	42.34433	42.52736	42.53022	41.10387	41.10522	42.48436	42.96906	43.01779	42.01192	42.01337	42.01461	41.99078	41.95074	41.95212	41.93030	42.14910	42.23923	42.53913	42.60649	43.02041	43.08032	43.04233	42.74687	42.74835	41.41315	40.96638	40.95434	40.95568	41.70701	41.08493	41.12501	41.24366	41.65680	41.70216
41.94509	41.85410	42.59441	42.58286	42.22651	42.22791	42.35560	43.20015	44.07739	42.71837	42.11007	42.11282	41.61462	41.62359	41.62483	42.28268	42.34308	42.34448	41.95652	41.09194	41.03307	42.96648	42.96784	42.82364	41.63435	41.63580	41.93885	41.91503	41.87500	41.65857	41.14465	41.69767	42.06873	42.36969	42.42973	42.58444	42.58592	42.80465	42.76680	42.74892	42.41599	41.53752	41.49215	41.37354	41.37491	41.08401	40.71847	40.87585	41.05386	41.73624
42.46060	42.59174	42.59301	42.59443	42.34835	42.22655	42.35424	42.69938	42.76292	42.12365	42.10877	41.52327	41.59185	41.59977	41.60100	42.24432	42.34183	42.20613	40.95222	40.98484	41.03190	42.20948	42.34417	41.63182	41.63321	41.63466	41.61977	41.55454	41.53279	41.27531	41.27662	41.69659	41.69798	41.74771	41.14006	41.20006	41.32952	42.54688	42.74640	42.74790	42.74932	42.51688	41.74171	41.58727	41.22544	40.83028	40.87361	40.95944	40.23399	40.34872
42.61799	42.51416	43.27714	43.18297	42.32225	42.22197	42.22646	42.35439	42.24079	42.14168	42.10746	42.10888	41.49329	41.41357	41.40590	42.07532	42.42706	42.24038	40.98221	41.00194	41.06300	40.74391	40.80221	41.61453	41.72301	41.61094	41.55196	41.40591	41.40030	41.28821	41.27554	41.27693	41.27831	41.17578	41.08954	41.09092	41.20049	41.63339	42.38454	42.65381	42.74832	42.79748	42.57550	41.79379	41.34718	41.39746	41.03197	40.27637	40.32675	40.34786
43.78009	43.74995	43.23593	43.26374	43.14064	42.32231	42.22511	42.22662	42.25398	42.14305	42.32662	42.29795	42.07890	41.49350	41.40873	41.40606	42.07557	42.07700	40.99931	41.06045	41.06775	41.06913	41.48239	41.59732	41.66648	41.54958	41.40332	41.39781	41.39921	40.40288	40.38320	40.57924	40.58061	40.58191	41.08851	41.08990	41.19948	41.20073	41.63378	42.38503	42.67253	42.64148	41.86313	41.79176	41.79425	42.28931	41.40708	40.60692	40.60836	40.65871
43.71520	43.71679	43.19742	43.00117	43.06291	42.27849	42.19581	41.57370	42.22671	42.39973	42.31886	42.29665	41.49076	41.33337	40.54585	40.50744	40.49509	40.83047	40.83172	41.03024	41.03163	41.35801	41.35292	41.42894	41.43035	41.07235	41.28122	41.32464	41.16708	40.73737	40.50962	40.80032	40.88561	40.77989	40.71350	40.77399	40.77546	40.76809	40.83762	41.01111	41.25753	41.55091	41.67130	41.79081	42.28700	42.33033	42.28307	41.44039	40.67384	41.62640
43.17578	43.17197	42.97462	41.87837	41.92342	41.99204	41.50156	41.54444	42.07425	42.40369	42.38034	41.51173	41.33064	40.53128	40.53251	40.54603	40.54605	40.49528	40.49651	40.83201	41.33445	41.29662	41.30444	41.32629	40.52746	40.54721	41.07249	41.11591	40.96524	40.79599	40.87479	40.87619	40.87757	40.77887	40.81086	40.77299	40.77446	40.76710	40.83664	41.25031	41.18340	41.25782	41.67033	41.81568	42.09303	42.23872	42.28214	42.28359	41.88073	41.88201
43.16896	43.16946	42.41844	41.87593	41.76649	40.48761	41.23759	41.54313	41.54456	42.07438	42.10909	41.65667	41.08426	40.72689	40.77029	41.12360	40.90745	40.54625	40.49535	40.83084	41.42897	41.33470	41.31723	40.52496	40.54463	40.61924	40.71029	40.77026	40.80178	40.87455	40.87589	40.87514	40.77651	40.83587	40.80984	40.81124	40.77346	40.95108	41.44254	41.37573	41.18243	40.63447	40.76775	41.46416	41.81616	42.21357	43.17270	43.17419	43.17577	43.17710
43.16751	42.86665	42.42725	41.87455	41.12332	40.90236	41.31681	41.51351	41.73138	41.72100	42.05252	41.79139	41.55851	41.25323	41.24590	41.18550	41.15852	41.09328	41.09455	41.61130	42.27310	41.73954	41.51017	40.68137	40.68279	40.70794	40.89525	40.98225	41.01027	40.96490	40.98223	40.94762	40.93514	40.86442	40.85292	40.85434	40.99186	41.44656	42.46379	41.44038	41.04518	40.76532	40.82276	40.83715	41.46465	43.16915	43.15506	43.15657	43.13556	43.00616
42.86470	42.51850	42.51982	42.06999	41.19455	41.35184	41.47628	41.76627	41.73655	41.72618	42.05122	42.05269	41.73674	41.72968	42.02578	41.99876	41.93366	41.85083	41.85213	42.34944	42.82830	42.77604	41.74780	41.53197	41.37941	41.34964	41.52407	41.65089	42.18758	42.27254	42.22715	42.17323	42.15485	41.89669	41.06605	41.06748	41.66264	42.46127	42.46007	42.46165	41.03726	40.83330	40.83480	40.83622	42.69392	43.16818	43.15410	42.21401	42.03049	42.45061
42.79092	42.73878	42.62965	42.11053	41.82500	41.87914	42.75225	42.92562	43.29506	43.15722	43.07762	42.84216	42.73832	42.42870	41.86917	41.81313	41.81039	41.88969	42.11395	42.32296	42.54819	42.82859	42.81765	43.36726	43.41504	42.51289	42.05813	42.18499	43.47683	44.02292	44.02439	44.00606	42.61275	42.34718	42.00789	41.77380	41.77536	41.80569	42.46173	42.46333	41.03630	41.00500	40.69938	42.58332	42.84119	42.82701	42.55059	42.15606	42.11620	42.18263
42.83569	42.79539	42.71584	41.93549	41.93707	42.04309	42.91943	43.29216	43.22759	43.00873	42.80922	42.73549	42.64456	42.33496	41.77546	41.76297	41.80916	41.88846	41.90053	42.11432	42.47564	42.54850	42.81645	43.36604	43.41383	43.19520	42.83501	42.86297	43.45363	43.94540	44.72998	44.15089	44.04884	42.54264	42.50704	42.86941	42.17017	42.07037	41.93041	41.51091	40.98016	40.98145	41.03458	42.44463	42.70034	42.64011	42.15363	42.06748	42.07550	42.07033
43.82922	42.94312	42.73539	41.98922	41.99080	42.71819	43.28913	43.22467	42.97467	40.64587	40.58006	41.64705	41.82640	41.77289	41.50191	41.28943	41.32163	41.33386	41.33517	42.13031	42.37067	42.37219	42.54873	43.20857	43.24399	43.14186	42.64727	42.38976	42.68645	44.07588	44.26991	44.16769	44.04862	43.94325	43.94321	43.14737	43.11980	42.06935	42.05203	41.69812	40.97920	40.98050	41.06591	41.47428	42.09244	42.15229	42.15704	42.20267	42.10365	41.78684
43.82775	43.53460	42.93982	42.66596	42.68156	43.28582	43.22164	43.19213	41.51818	41.08883	41.06173	41.06321	41.02169	40.85145	40.92800	40.24535	40.92119	41.51328	42.16996	42.39802	42.40279	42.40432	43.12473	43.12629	43.08849	42.52109	41.70137	41.66819	41.74012	42.66588	43.88049	43.60978	43.48809	43.55788	43.60194	42.87831	42.92836	42.92972	42.85598	42.53313	41.69862	41.16775	41.38186	41.60728	42.09148	42.15459	42.30542	42.34138	42.20337	42.10407
43.44818	43.30407	42.81435	42.80294	42.83522	42.84216	42.85052	41.62556	41.51688	41.51838	41.58806	41.59548	41.20479	41.18111	41.01063	41.01211	41.51056	42.41700	42.46000	42.46164	42.46319	43.18040	43.18188	43.10842	43.08730	42.45127	41.66171	41.49842	41.31830	41.31980	42.12054	43.10493	43.29199	43.29348	42.31026	42.36451	42.70356	42.70494	42.84472	42.84637	42.84793	42.63838	42.73416	42.73571	42.60332	43.35403	44.33897	43.50097	42.62124	42.10318
42.08613	42.82498	42.81293	42.80154	42.18111	42.21866	41.62263	41.69034	41.69185	41.67348	41.67492	42.04833	42.02031	41.99667	41.91618	41.93744	42.25027	42.30044	42.37437	42.40667	42.40821	42.48110	43.10563	43.10722	42.46674	41.66085	40.24716	40.24872	41.31721	41.32336	42.11460	42.01129	42.05500	42.05644	41.34105	41.88110	42.34951	42.70389	42.82002	42.84535	42.63600	42.63738	42.63904	43.02268	43.38076	44.32020	44.32184	43.47308	42.50196	42.01793
42.04443	42.10438	42.79856	42.17809	41.47071	41.49026	41.32066	41.18434	41.45399	41.68992	42.12409	42.30956	42.25629	42.75302	42.65014	42.18987	42.19152	42.25382	42.32776	42.40544	42.40700	42.40857	40.66242	40.66768	40.66916	40.33343	40.24393	41.31459	41.32076	42.11204	42.02693	42.01128	41.33813	41.33957	41.34109	41.80722	41.95591	42.47999	42.52458	42.53431	42.65759	42.63638	43.04208	43.33274	43.27489	43.27209	43.34510	42.61525	42.13894	40.97543
42.04303	42.04468	42.04605	41.39322	41.37045	41.02240	41.08606	41.18304	41.45055	41.68863	42.11795	42.25558	42.75003	43.48400	42.64885	42.19990	41.67321	41.36409	41.95722	42.35883	42.40580	42.10585	40.70020	40.66655	40.68095	40.68255	41.27729	41.31134	41.37774	41.71362	41.71023	41.43933	40.78566	40.78708	41.44384	41.84114	41.89872	41.99417	42.19502	42.52523	42.65335	43.03939	43.33013	43.28441	43.22847	43.07964	42.06541	42.13636	40.85595	40.51131
41.95174	41.86314	41.79627	41.79783	41.41447	41.35802	41.18011	41.23387	41.26710	41.12351	41.64150	42.39598	43.14690	43.06155	42.74860	41.21479	40.88811	40.88586	41.36047	41.98186	42.10309	42.10466	42.10614	41.94560	41.95093	41.37860	41.30861	41.38962	41.40567	41.62735	41.62881	41.63036	40.95562	40.95705	41.55842	41.89603	41.89769	41.88021	42.03750	42.43877	42.68046	42.67756	43.03944	43.07010	43.06742	42.06290	41.80160	41.56422	40.53588	40.53966
41.86761	41.86176	42.17410	42.17568	42.18382	41.61725	41.63532	41.35186	41.26581	41.23565	41.86932	42.45809	43.14558	42.74913	41.23943	40.88852	40.84607	40.84760	40.84787	40.84950	41.79437	41.87394	41.87542	42.00655	41.88741	41.95145	41.71111	41.74557	41.78930	41.67411	41.67559	41.85693	41.85850	41.67046	42.02409	42.10065	41.99074	41.99212	41.99349	42.08926	42.33448	42.37481	42.37651	42.37811	41.93138	41.75391	41.49237	40.49628	40.52962	41.33154
43.48564	43.27039	42.69565	42.28498	42.34310	41.88469	41.73443	41.65835	41.54062	41.86654	42.13643	43.25494	42.83317	42.70162	41.85152	41.70532	41.43995	40.74268	40.50092	40.46224	40.70688	41.52599	41.52747	41.16368	41.40393	41.63334	41.70999	41.84822	41.84980	42.03623	42.51444	42.51605	42.54293	42.23956	42.24116	42.94015	42.94188	42.22913	42.09089	41.99417	42.06995	42.06883	42.07053	42.03318	41.91146	41.48235	40.48581	40.49539	40.52876	41.33066
43.38702	43.26894	42.50598	42.21107	42.28531	42.17678	42.17335	42.82893	42.79349	42.79512	43.26647	43.26758	43.14294	42.65948	42.62866	41.63797	41.40110	40.71461	40.45944	40.33960	40.40596	40.58579	40.64530	40.15684	40.18416	40.23805	40.59758	41.84710	42.03352	42.52154	42.52306	42.51495	42.54184	42.54337	42.88230	43.02028	43.02203	42.95569	42.28809	42.14998	42.12130	42.10280	42.10451	42.11687	42.04606	41.89072	41.40083	40.70269	41.35667	41.74248
43.20073	42.43816	42.38356	42.47706	42.50942	42.83326	42.89145	42.89320	42.79214	42.79378	42.79532	43.26624	43.03791	42.93702	41.72650	41.63673	41.37300	40.69999	40.35453	40.35618	40.35772	39.54705	39.48965	39.51695	39.59372	39.76627	40.35980	41.24675	42.50643	42.50806	42.50959	42.40744	42.40907	42.54229	42.61973	43.01921	43.02097	42.95465	42.80820	42.73843	43.34541	43.32105	43.07949	42.21649	42.27198	42.44831	42.44993	42.45155	42.35777	42.76248
42.43500	42.40760	42.40903	42.47567	42.50428	42.80716	42.85193	42.85369	41.80731	42.09077	42.73704	43.03492	42.99199	42.99268	41.31960	41.29002	41.06683	40.71224	40.45656	40.45822	38.77753	38.90103	39.51436	39.59113	39.75659	39.76521	40.35012	41.44175	42.37143	42.37307	42.07952	42.11931	41.15343	41.24257	42.54285	43.01276	42.95215	42.84443	42.82512	43.41153	43.39762	43.15577	43.06717	42.45433	42.44582	42.44736	42.44899	43.33654	43.33833	43.20208
41.38760	41.23709	41.68541	41.83277	42.41103	42.64687	42.71349	41.78558	41.70659	41.99006	43.10607	43.10667	43.03688	41.41209	40.62284	41.16442	41.11131	41.06721	40.69845	40.45706	39.73398	39.82796	40.29191	40.54546	40.63519	40.63686	41.32765	42.29877	42.33214	42.17741	42.07842	41.14864	41.15239	41.15388	41.74897	42.30791	42.67408	42.71317	42.78913	42.79091	41.68635	41.68776	42.35974	42.42581	42.34375	42.35443	43.58224	44.02202	44.04160	44.70514
41.23402	41.23574	41.39906	41.75942	42.45633	42.45800	41.99938	41.70312	41.98711	42.98005	43.09501	43.10641	42.71283	41.46070	40.95861	40.86509	41.11010	41.32527	41.06526	40.45589	40.45909	40.57891	40.65809	40.75051	40.75210	41.41512	41.59025	42.34739	42.29768	42.13812	42.11550	42.07714	42.07878	42.08033	41.97765	41.92285	42.33326	42.46366	42.20980	41.57022	41.57183	41.57324	41.63051	41.68218	42.26427	42.46115	43.50974	43.57492	44.03204	44.04214
41.96236	41.30658	41.66993	41.98343	41.98519	41.98684	41.78099	41.93533	42.21848	42.97870	42.98028	43.11954	43.12124	42.44117	41.38832	41.18142	41.37349	41.36222	41.06407	40.43431	40.43590	40.51786	40.62578	40.62737	40.98878	41.48397	42.34447	42.34625	42.29656	42.02145	42.02494	42.07390	42.07555	41.97495	41.92016	42.33044	42.46116	42.44714	41.56748	41.57460	41.57623	41.57765	41.65805	41.67475	42.07149	42.34340	42.47370	43.36403	43.59301	44.04119
41.88306	41.88483	41.88799	41.98205	41.98383	41.87484	41.84565	41.84742	41.89314	42.14575	42.90120	42.90290	42.90460	42.77880	42.27368	41.41835	41.37227	41.30774	40.86244	40.80935	40.41686	40.39901	40.10254	40.18528	40.86772	41.05818	41.53264	41.91693	41.98095	41.53519	41.46747	41.51320	41.51483	41.97388	42.38739	42.43434	42.59100	42.57300	42.38464	41.57361	41.57525	41.62858	41.77921	41.87067	42.07054	42.33815	43.26884	43.54825	43.55010	43.55160
41.97083	41.97262	41.92680	41.86561	41.49670	41.46719	41.43531	41.43708	40.60631	40.54129	41.85471	42.20821	42.30983	42.64209	42.68226	41.83080	41.31940	40.83717	40.78376	40.74465	40.39627	40.00896	39.82593	39.82751	39.99143	40.15245	40.74752	41.52079	41.47009	41.36109	40.57154	41.35521	41.45894	41.82013	42.55946	42.58158	42.57049	42.57196	42.52957	42.48405	43.03394	42.51606	41.84439	41.86972	42.29313	43.39729	44.37888	44.40809	43.49967	43.24482
41.68860	41.69038	42.02211	41.92709	41.84991	41.46156	41.43399	41.10917	40.49543	39.76207	39.76356	40.21276	40.79943	41.95956	41.99272	41.47602	41.16914	40.88810	39.97222	39.97393	40.04324	39.92168	39.92318	39.98550	40.03225	40.11942	40.16619	41.48077	41.46900	40.59208	40.59360	40.65382	41.47132	41.50890	41.54174	41.91801	42.22244	42.57092	42.52854	43.26014	43.28231	43.05332	42.62605	42.60840	43.25895	43.40007	43.68084	43.68261	42.66356	42.85275
41.68721	41.68901	41.69046	41.90638	42.22095	42.10465	41.43266	41.16051	40.90549	39.81886	39.86334	39.60086	40.24636	40.89667	41.23663	41.21237	41.06834	40.71358	40.15324	39.86333	39.83591	40.00602	40.00752	40.02955	40.11662	40.15865	40.32394	41.47966	41.48133	40.60446	40.68770	40.68933	41.48209	41.50785	41.69310	41.86697	41.92630	42.23579	43.31422	43.31610	43.42057	43.05231	43.02406	43.26589	43.25797	43.39910	43.40086	42.62852	42.53839	42.62860
41.61171	41.41278	41.57307	41.89588	42.21958	42.12568	41.46035	41.21616	41.04429	40.93964	39.63044	39.66697	40.36600	40.55563	41.36422	41.43253	41.43432	41.23055	40.58667	40.15382	40.12642	40.50718	40.84673	40.93384	40.98441	40.93545	41.34852	41.47856	41.48024	40.94121	40.71890	41.50836	42.51838	41.92162	41.82208	41.79375	41.95848	42.38477	43.37931	43.38121	43.04817	43.04969	43.18848	43.26490	43.39647	43.39812	43.32406	42.53561	42.50143	42.90203
41.29681	41.29861	41.36184	41.56426	41.72205	41.66520	41.51274	41.45277	41.24244	41.00078	40.15644	40.17580	40.36478	41.24762	41.37594	41.50256	41.50438	41.43479	40.69620	40.56524	40.51088	40.51253	40.66198	40.92679	40.95963	41.33251	41.33397	41.36542	41.35646	40.97239	40.99545	42.53705	43.23974	43.30967	42.27979	42.14532	42.42956	42.99486	43.36235	43.31855	43.32032	43.17913	43.26213	43.50071	43.49281	43.36596	43.08627	42.53468	42.50051	42.50201
41.29544	41.30101	41.36048	41.36217	41.58794	41.69017	42.26379	42.16412	41.45316	41.30813	41.02471	40.17458	40.23300	40.84697	41.26079	41.35733	41.49456	41.05241	40.91633	40.81248	40.56573	40.52643	40.52798	40.66251	40.92733	41.10291	41.26479	41.26660	41.06041	41.07928	41.84372	43.23685	43.30691	43.41824	43.55620	43.55800	43.19054	43.42404	43.36130	43.32827	44.03929	44.04086	43.49791	43.49971	43.49773	43.39133	42.59869	42.29981	42.27909	41.68359
41.29782	41.29964	41.30111	41.35814	41.71935	41.86042	42.27963	42.26431	42.14680	41.82660	41.31491	40.92538	40.84285	40.84573	40.97347	41.29780	41.04953	40.94755	40.91515	40.90621	40.87780	40.56571	40.52685	40.43769	40.43936	40.46963	40.85372	40.96787	41.09217	41.20039	41.84263	43.13628	43.23753	43.34671	43.55511	43.55692	43.57210	43.55268	43.51954	44.07240	44.04900	44.03009	42.67631	42.67808	42.72631	42.67773	42.19873	42.09775	41.68121	40.65015
41.40017	41.23813	41.18052	41.18222	41.54343	41.85586	42.26108	42.14371	42.08585	41.90172	41.19413	40.76188	40.80293	40.84450	40.88841	40.49649	40.75743	40.86068	40.90322	40.88569	41.02945	42.20255	40.62704	40.43657	40.43825	40.46853	40.55947	40.92485	41.07012	41.09127	41.63203	41.92283	42.49913	43.18820	43.25988	43.52841	43.56189	43.53764	43.48891	44.03638	44.02747	42.63578	42.67264	42.67710	42.68318	42.28585	42.24997	42.10113	41.23585	41.14205
41.66745	41.40064	41.20871	41.18088	41.18273	41.48473	41.65459	41.65645	41.97700	41.88422	41.16975	40.48666	39.89819	40.28531	40.36895	40.37064	40.37244	40.52340	40.60195	40.69376	42.19636	42.19813	40.90132	40.61464	40.43714	40.52253	40.55838	40.64974	40.85091	41.07075	41.25494	41.35772	41.36805	42.42513	42.85798	43.28450	43.28609	43.26077	43.50902	43.37011	42.82867	41.99329	42.13875	42.25828	42.25406	42.25571	42.28129	42.11634	42.02099	41.99561
41.73104	41.44018	41.42225	41.20908	41.18140	41.18312	41.18461	41.18647	42.03853	41.97746	40.53422	39.86839	39.88403	39.90039	40.23934	40.24103	40.24284	40.31814	40.54571	40.68935	40.83445	40.96037	40.75380	40.61351	40.43603	40.43785	40.55729	40.56717	40.39893	40.69917	41.08525	41.18105	41.22202	41.29819	42.29844	43.06535	43.27480	43.25970	43.33287	42.95219	41.99079	41.30804	41.78103	42.25134	42.25848	42.26014	42.28036	42.11542	42.22223	42.93100
41.69155	41.56670	41.47690	41.47865	41.20961	41.20866	41.18760	41.18946	42.07910	42.03899	41.93804	40.51158	39.88180	39.89919	39.90063	39.98720	39.84969	39.96796	39.89595	39.99125	40.78341	40.80909	40.80855	40.23006	40.16372	39.83501	39.87891	39.88071	40.33659	40.66209	40.72766	40.80463	41.22097	41.29715	41.77868	41.78369	43.06623	43.27531	43.00190	42.30720	41.48409	40.94726	41.56006	42.23316	42.55379	42.55009	42.70383	42.74165	42.74360	42.81653
41.69017	41.56533	42.53222	43.65572	41.51827	41.21002	41.20884	41.88099	42.07777	42.86655	42.78046	41.93853	40.85147	39.89799	39.98433	39.79813	39.91653	39.92574	39.97984	40.02250	40.88735	40.98313	40.98206	40.95155	40.31932	40.25635	39.92621	39.89309	40.33553	40.66103	40.72660	40.80358	40.86337	41.28337	41.25555	41.22505	41.53817	42.51129	42.51310	42.35458	42.35638	41.50989	42.18308	42.48649	42.70528	42.70107	43.11839	43.12024	42.76080	42.76237
41.82418	42.52925	43.84983	43.80500	42.00246	41.51118	41.91962	42.14446	42.81386	42.85530	42.81511	42.03984	41.06295	40.16003	39.95099	39.95269	39.96748	40.96030	40.96986	40.88445	40.93026	40.97606	40.94867	41.10594	41.39076	40.58584	40.58733	40.51501	40.51675	40.52654	40.72232	40.79124	40.80427	41.03899	41.22535	41.25628	41.31194	41.63813	42.51207	42.51403	42.51585	42.51093	42.51289	42.82572	42.82164	42.76205	42.87434	43.06605	43.05406	42.74746
43.72010	43.73502	43.76406	42.82933	42.00593	41.94788	41.91827	42.01733	42.14495	42.83907	42.14791	41.16201	40.21178	39.99991	39.98456	40.03209	41.03794	41.03970	41.04658	40.88328	40.77489	40.88679	41.02834	41.33679	41.38963	40.58474	40.68189	41.47767	41.37735	40.71964	40.74438	40.87999	40.96428	41.01807	41.25349	41.27569	41.31092	42.22716	42.72001	42.72199	42.51485	42.50943	42.44849	42.64814	42.61019	42.57318	42.70971	42.76244	42.76443	42.45784
43.71862	43.73355	42.80082	41.97738	41.76670	41.76851	41.73890	41.14799	41.14977	41.19505	41.20423	40.95154	40.62490	40.32632	40.11408	41.05062	41.12054	41.12231	40.92910	40.51934	40.77374	40.88564	41.34729	41.37326	40.09254	40.18657	40.66791	41.46367	41.89767	41.59721	41.60480	41.60661	41.46238	41.19854	41.25945	41.27467	41.67857	42.22613	42.71415	42.93985	42.68519	42.61738	42.61937	42.58963	42.57051	42.53190	42.51170	41.55022	42.38221	42.38379
40.52008	40.53486	41.20719	41.74298	41.69768	41.61786	41.04325	41.14669	41.16942	41.19108	41.19544	41.20475	40.95207	40.98890	41.04870	41.11849	41.12041	40.47979	39.84974	40.56707	40.82148	41.39947	41.40114	41.36083	40.09145	40.11374	40.18696	41.89473	41.86327	41.86509	41.86679	42.07278	41.60143	41.14536	41.05343	41.11434	41.66411	41.88934	42.67010	42.82449	42.73550	42.68924	42.92472	42.69635	42.61244	42.53310	41.91658	41.64337	41.62811	42.25895
40.51122	40.52064	41.19026	41.72604	41.66088	41.61652	41.28016	41.01272	41.14718	41.14898	41.10661	41.10841	41.09641	40.95946	41.04748	41.17283	40.58538	39.98985	39.99134	40.67337	41.25025	41.50146	41.39999	41.40180	40.11461	40.11649	40.15687	41.73991	41.74822	41.83873	41.86570	41.86753	41.10126	40.90449	40.95841	41.07570	41.62546	42.21230	42.39060	42.54498	42.67750	42.68824	42.69350	42.69537	42.56105	41.95737	41.85543	41.70807	41.36297	41.36452
40.51738	40.51930	40.61615	41.72468	41.65953	41.61518	41.27883	40.64314	40.64494	40.99570	41.01027	41.10715	40.91386	40.42156	40.57079	40.60270	40.60461	40.53739	40.53891	40.75280	41.36997	41.57820	42.00748	41.51779	40.16846	40.14457	40.42470	41.72583	41.74711	41.83763	41.83862	41.02644	41.10334	41.10502	40.97889	41.38261	42.66024	42.63820	42.55861	42.49579	42.61164	42.64981	42.66636	42.36062	42.00902	42.01074	42.00506	42.00691	41.85971	41.86519
40.63607	40.52845	40.58822	40.63755	41.29939	41.22872	40.63992	40.47013	40.54215	40.97563	41.00900	40.80482	40.20831	40.28220	40.52661	40.62740	40.62933	40.66066	40.69173	40.69366	41.34645	42.06690	42.06863	42.01085	41.51847	41.46188	41.67173	41.74836	41.78523	41.77938	40.89782	41.01947	41.10229	41.47468	41.37976	42.80037	42.79113	42.63716	42.51263	42.27807	41.96839	41.85141	41.85340	41.71439	41.87512	42.00980	42.23867	42.24054	42.62464	43.82959
40.55364	40.55558	40.60676	40.64314	40.57642	40.83386	40.60909	40.57398	40.57578	40.64419	40.67756	40.10434	40.20279	40.34898	40.50086	43.27933	41.38300	40.68903	40.70722	40.69250	42.09017	42.61145	42.61160	42.61350	42.03921	41.75231	41.66039	41.76283	41.76469	40.91901	40.84032	40.87062	41.35529	41.43345	42.77319	43.01020	42.73363	42.50970	42.27234	41.72578	41.41587	41.80689	41.80890	41.87231	41.97648	42.47907	43.29818	43.41841	43.62349	43.87252
40.55230	40.61248	40.66256	40.68055	40.63417	40.65780	40.74711	40.57431	40.59868	40.25509	40.04510	40.14196	40.25238	40.45461	41.90337	41.99173	41.51125	40.78777	40.74903	42.17499	42.16022	42.13954	42.13754	42.11201	42.52504	41.95948	41.65926	41.66127	41.63398	40.91364	40.74790	41.30455	41.44250	41.53549	41.40620	42.64182	42.36298	42.15492	40.48200	40.16229	40.26944	41.30841	41.63374	41.92741	42.44569	43.29527	43.38701	43.38897	43.43785	43.62798
40.54021	40.54217	40.61269	40.63090	40.55500	40.85916	40.83280	40.61599	40.05467	40.05647	40.07103	40.20871	40.35987	41.03616	41.55154	41.68286	40.90888	40.91071	42.25608	42.25813	42.24605	41.74961	41.69763	42.00876	42.44864	42.33679	41.65813	41.63100	41.63288	41.34778	41.40164	41.61780	41.63911	41.53444	41.49868	41.40703	41.68613	40.36472	39.03415	39.78929	39.90917	40.23025	41.51607	42.14778	42.53560	42.93985	42.94179	42.94373	43.09638	43.25082
40.16919	40.17114	40.32474	40.52595	40.90165	41.63769	40.92414	40.65874	40.05342	40.05522	40.06979	40.20748	40.31188	40.62541	40.82893	40.91859	40.92058	42.96550	42.68433	42.27840	42.27709	41.95247	41.78391	42.29510	42.29702	42.33564	41.62786	41.14072	41.39695	41.73577	41.64333	41.64521	41.63805	41.57154	41.55677	41.55865	41.27555	39.63711	39.03321	39.09962	39.86469	40.33421	40.85698	42.21563	42.56421	42.95287	43.21666	43.31863	43.30092	43.26118
40.15658	40.15855	40.14505	40.29893	40.46916	40.85439	40.85597	40.63607	40.63792	40.05398	40.10991	40.28294	39.85098	40.10428	40.47903	40.92437	42.96228	42.96424	42.67450	42.27397	42.15663	42.23934	42.96670	42.96867	42.29586	42.04112	41.38261	41.42924	41.81015	43.06004	42.86098	42.34724	42.27177	42.85154	42.32205	41.77092	41.27454	40.10286	39.63794	39.71997	40.22529	40.33327	40.88294	42.21466	42.42808	42.73871	43.31571	43.44740	44.08478	44.04508
40.15524	39.78521	40.15877	40.14557	40.14754	40.14938	40.39047	40.67399	40.67585	40.10698	40.27451	39.84797	40.10112	40.20245	40.98737	41.47482	42.89678	42.89177	42.13903	42.11750	42.23621	42.98300	42.96548	42.79906	42.03790	41.37989	41.49755	41.87859	43.13430	43.11049	43.06073	42.81884	43.02148	43.02331	42.31561	41.74462	41.16227	40.63234	40.19989	40.22144	40.25552	40.37104	40.90458	41.97055	42.44090	42.51314	43.01604	43.42010	44.04242	44.10254
39.82074	39.82271	40.15746	40.14426	40.14625	40.14809	40.07846	40.08046	39.56923	39.69347	39.72200	39.84676	40.03923	41.10531	41.47170	42.95945	42.89552	42.89051	42.74231	42.68534	43.00701	42.95259	42.76988	41.87611	41.12409	41.21694	41.49643	42.44110	43.33286	43.27306	43.20452	43.07109	42.94728	42.31987	41.48905	41.35040	41.35246	41.22444	41.06118	40.25275	40.44004	40.44160	41.78938	42.44122	42.50392	42.51273	42.51575	43.23756	44.21009	44.12525
39.81942	39.82141	40.15614	40.35323	40.09449	40.02516	39.82159	39.52913	39.53738	39.64285	39.71758	39.83056	40.96508	42.13890	42.50724	42.87062	42.79810	42.74691	42.74859	42.68412	42.66998	41.99197	41.87395	41.13074	41.17186	41.21582	41.49532	42.43996	43.26991	43.18326	43.06797	43.06729	42.31697	41.48608	41.20165	41.29869	41.56849	41.74051	41.38592	40.49852	40.48640	41.60146	42.22918	43.15119	43.12219	42.51286	43.13410	43.97915	44.51070	44.46299
40.54934	40.50628	40.48800	40.35675	40.02203	39.76830	39.69220	39.52789	39.52971	41.69128	41.61916	41.14326	41.28749	42.37361	42.41789	42.53639	42.76189	42.73595	42.73548	42.66565	41.98883	41.79974	41.80154	41.80349	41.21264	41.50315	41.79303	41.87848	42.36827	43.18212	43.06415	42.70628	41.58728	41.52480	41.28660	41.34281	41.48256	41.56910	41.69466	41.59304	41.60262	42.22608	42.99698	43.43407	43.17211	43.13114	43.69730	44.65910	45.37453	45.31396
42.20251	40.74086	40.71348	40.48856	40.30217	39.71656	39.67967	39.69509	41.63486	41.68997	41.72903	41.19947	41.22395	42.32399	42.36774	42.36972	42.44632	42.54390	42.51335	41.97708	41.97689	41.97886	41.99141	42.24905	42.34880	41.87300	41.92683	41.92357	42.36714	42.90564	42.73555	41.73329	41.61202	41.27934	41.28557	41.30370	41.72783	41.74891	41.76430	41.84220	42.22343	42.99380	43.27568	43.43307	43.49532	43.69428	43.84547	44.63023	45.29172	45.25374
42.17586	40.97486	40.89639	40.83334	40.71354	40.22115	39.63921	39.69384	40.20485	41.62430	41.75284	41.19821	41.32311	42.11169	42.27195	42.16814	42.17028	41.70191	41.70356	41.76263	41.94453	41.97767	41.98380	42.00296	42.02642	42.10539	42.10384	42.10168	42.90248	42.72343	42.72530	41.58320	41.02704	41.03313	41.28454	41.63386	41.74623	42.06594	42.06791	42.14585	42.30994	43.15368	43.16771	43.27672	43.60270	43.77254	44.62713	45.28841	45.26170	45.25276
40.24377	40.94763	40.89504	40.83201	40.75249	39.85635	39.68410	39.78761	39.91192	40.50404	41.26106	41.38596	41.32186	42.11037	42.27068	42.16688	42.07419	41.60186	41.62608	41.70448	41.76340	41.55033	41.58331	41.73422	41.73565	41.93985	41.85724	42.64637	42.51247	42.48534	41.53287	40.95045	40.67395	41.15677	41.60839	42.25483	42.08849	42.06491	42.06690	42.13387	42.21165	42.48883	42.94793	43.05694	43.30174	43.57426	45.09396	45.28741	45.27523	45.05398
40.98283	40.94629	40.94792	40.35360	39.96915	39.87077	39.81009	39.89320	40.06693	40.56883	41.28610	41.66617	42.30885	42.37619	42.99754	42.88412	42.04856	41.78085	41.69513	41.60016	41.32697	41.48901	41.49620	41.64711	41.89518	41.79257	41.62616	41.51978	41.52176	40.73020	40.50823	40.09098	40.11115	40.67470	41.58210	42.18929	42.19146	41.97951	41.96247	42.14011	42.14213	42.20296	42.35843	42.89093	42.96400	43.30267	44.31776	45.07412	45.07645	44.37534
41.73492	40.98358	40.52697	40.35750	40.27475	40.06211	40.06371	40.37262	40.47978	41.05654	41.61190	41.83384	42.37273	43.79662	43.61435	43.24935	43.18876	42.52968	41.60836	41.42225	40.76186	40.81054	41.08878	41.54120	41.78927	41.61146	41.55619	41.33489	40.78306	39.09665	38.45894	38.50159	39.83154	40.50712	41.13889	41.45836	41.89296	41.95945	41.91135	42.05935	42.10674	42.14283	41.16795	40.61133	41.13741	43.21137	44.08926	44.18923	43.68296	44.37439
40.98010	40.50040	40.33386	40.33578	40.81996	40.91904	40.92069	41.07315	41.06163	41.08480	41.11561	41.81644	42.86112	43.66603	43.53892	43.43899	43.32902	43.08913	41.62281	40.67980	40.52961	40.61051	40.61231	40.94778	41.60816	41.54264	41.33163	40.78002	39.20768	38.82576	38.79176	39.58717	39.94230	40.52921	41.10132	41.45733	41.78673	41.87266	42.02374	41.91252	41.91454	40.24837	40.35675	40.68458	41.56111	43.18406	43.32647	43.33608	42.74499	43.52894
40.18655	40.21774	40.25364	40.95234	41.02563	41.02760	41.06971	41.07185	41.07323	41.13158	41.11435	41.76093	42.81793	43.34751	43.31276	43.46669	43.32021	43.08787	41.54588	40.45076	39.73260	39.58738	39.68208	40.07291	40.86911	40.88200	40.69585	39.73040	39.50299	39.52422	39.58427	40.52223	40.55969	41.11550	41.62933	41.88070	41.86994	41.79654	41.91367	42.12973	41.80985	40.35372	40.51278	41.61461	42.45186	43.18309	43.32550	43.33513	42.73439	42.73612
40.21431	40.09502	40.75632	40.92553	41.02430	41.02629	41.05391	41.08559	41.21428	41.21718	41.64282	42.69159	42.64181	42.67872	42.61871	43.10305	43.08449	42.72140	40.36907	39.69572	39.58758	39.03742	39.12135	39.72319	39.84155	39.84363	40.03509	39.83142	39.92574	39.92766	40.51924	40.55670	41.31017	41.86272	41.86476	41.86032	41.78467	41.30304	41.64048	41.97183	41.97817	41.97988	41.97672	42.46281	42.84633	43.18212	43.18423	43.32665	43.05766	43.05942
40.40209	40.40422	40.51904	40.55000	40.38305	40.93766	41.13993	41.14209	41.14451	41.14651	42.55558	42.45528	42.28070	42.12764	42.12938	42.13144	42.88344	41.24234	40.22326	38.87248	38.96728	39.05994	39.10378	39.61037	40.15920	40.16131	40.13501	40.13712	40.83529	40.85929	40.79290	42.12323	42.11186	41.86166	41.85723	41.41817	41.26863	41.30204	41.45668	41.75240	42.02663	41.97890	42.54726	42.53536	42.53745	42.84729	43.17355	43.00230	43.04920	43.35207
40.40074	40.40289	40.40454	38.96410	38.97744	40.12177	41.02534	41.12738	41.12938	41.19932	42.35989	42.23527	41.67618	40.85984	40.53384	40.59865	40.60081	40.35685	39.74319	39.35691	39.12946	39.18184	39.42067	40.15616	40.15810	40.16023	40.13393	41.21439	41.65355	42.66500	42.66693	42.51079	42.11079	41.86060	41.58408	41.26543	40.88467	41.05509	41.09472	41.09690	41.75345	42.59560	42.54627	42.54837	42.38033	42.38225	41.64977	41.65181	42.60082	43.05004
39.32619	39.30252	39.29554	39.16812	39.17020	39.85769	39.97253	40.94409	40.94610	40.94812	41.80395	41.70991	40.88327	40.57713	40.57880	40.59745	40.32166	40.25661	40.30305	40.14015	39.71595	39.74688	40.46405	40.46603	40.59426	41.20832	41.15414	41.36032	41.51492	41.51697	42.50758	42.12106	41.98016	41.90757	41.67385	41.42614	41.05241	41.05410	41.05611	41.09592	42.49124	43.56025	42.71101	42.54739	42.43205	41.43324	41.64886	41.65198	42.34685	42.58553
39.32489	39.30123	39.30285	39.54516	39.85446	39.95831	39.87943	39.88803	40.26888	40.94684	41.80265	41.80473	40.20101	40.61403	40.65706	40.44719	40.44936	40.45135	40.37632	40.48857	40.53353	40.53552	40.53737	40.85659	41.27945	41.22579	41.30197	41.27463	41.26773	41.26978	41.23706	41.61152	41.93169	42.01367	41.75663	41.78127	41.78351	41.05310	41.02879	42.42418	43.71363	43.71546	43.52663	42.59425	41.72858	41.45114	41.50533	41.65107	42.34701	42.22351
39.65666	39.65879	39.66044	39.85962	39.85318	39.96186	39.92057	39.63813	39.76540	40.27606	40.86012	40.28960	40.29160	40.39676	40.70578	40.44600	40.44818	40.45018	40.47871	40.58126	40.62624	40.53439	40.53624	40.85546	41.22245	41.27442	41.27614	41.27353	41.31768	41.28267	41.23921	41.24126	41.38581	41.46293	41.71529	41.71736	41.71962	42.52950	42.51605	42.73866	43.54311	43.55568	43.52562	42.02047	41.74646	41.77687	41.50494	41.51131	41.65241	42.85149
39.67037	39.67252	39.70208	39.70405	39.74500	39.74911	39.73466	39.70721	39.71938	39.80908	39.81092	39.81289	40.29038	40.39554	40.39723	40.46421	40.46640	41.22881	40.47754	40.46679	40.48827	39.98306	40.53512	40.81298	41.30705	41.29801	41.29974	41.30198	41.27449	41.27008	41.21223	41.21429	41.16382	41.30822	41.63237	41.68676	41.65572	41.98101	42.51502	42.51733	42.67479	43.36995	42.01688	41.72786	41.77725	41.80336	41.84253	41.54641	41.50889	42.80703
39.66906	39.69912	39.70078	39.70276	39.86126	39.86325	39.77795	39.75642	39.75840	39.75715	39.75899	39.81919	40.28916	40.29135	40.43146	40.44584	41.20835	42.00315	41.21216	40.46563	40.33492	40.43737	40.48221	41.08625	41.04695	41.09216	41.10785	41.11008	41.28676	41.25928	41.22735	41.17467	41.30526	41.30717	41.17322	41.29888	41.41774	41.97998	41.97511	42.00267	42.12624	42.17422	42.01644	41.77421	41.80050	41.83898	41.84484	41.84370	43.01288	43.37029
39.32062	39.32277	39.43053	39.81902	39.87072	41.02052	42.08823	41.46645	39.91552	39.91752	39.84583	40.22111	40.31693	40.31914	40.43025	41.00813	41.57597	41.57807	41.07056	40.47737	40.43421	40.53022	40.51491	41.11895	41.12102	41.29193	41.29367	41.42163	41.35711	41.28453	41.19297	41.20477	41.30420	41.30612	41.16789	41.16997	41.19074	41.97197	41.99936	42.00704	42.10321	42.10499	42.22608	42.05199	42.06702	42.09316	42.13184	43.45686	43.45924	43.36935
38.94439	38.94652	39.10922	39.82846	40.60978	41.17115	41.47359	41.58646	41.56916	40.54366	40.53320	40.46331	40.41274	40.41820	40.99893	41.56010	41.56239	41.02361	40.67135	40.77401	40.90874	41.17294	41.25166	41.25051	41.33853	41.35585	41.72338	42.20394	43.29941	41.98205	41.29509	41.27430	41.34828	41.30508	41.20248	41.16896	41.17123	41.34838	41.35210	41.42369	42.10222	42.10401	42.20253	42.17541	42.13778	42.13975	43.22108	43.30432	43.30672	43.34423
38.94310	38.94525	39.10795	39.46380	40.60364	41.11004	41.17159	41.24258	41.09270	41.07009	41.00008	40.94956	40.88722	41.14187	41.46386	41.48423	40.57081	40.61153	40.77059	40.90550	41.26028	41.26239	41.25051	41.25261	41.25470	41.65334	42.18597	43.41518	43.31706	42.34865	41.91470	41.57362	41.53598	41.68595	41.31259	41.17868	40.45344	40.45516	39.79161	41.45119	41.57733	41.64198	42.13028	42.11425	41.93151	42.62048	42.72963	42.38942	42.39178	43.22108
39.08829	39.08563	39.10667	39.36402	39.80581	40.84558	40.84732	39.33532	40.44962	40.94642	40.89844	40.88389	40.86343	40.86894	40.83042	40.46052	39.25967	39.44476	39.98970	40.77168	41.25912	41.26123	41.26317	41.25751	41.58974	41.70534	42.12629	43.06118	43.06340	42.45658	42.03770	42.02213	42.17495	41.86487	41.53022	40.46686	40.52553	40.55251	40.72061	41.52848	41.63923	41.64101	42.14767	43.04684	42.80239	42.72648	42.27053	41.31253	41.31483	42.30613
39.20981	39.20716	39.36074	39.79265	39.79487	39.79690	39.31043	39.31581	39.32963	40.45043	40.94710	40.89927	40.02124	40.00093	40.00263	39.23808	39.00968	39.16792	39.48986	40.16502	41.09094	41.82434	41.73249	41.67080	41.62024	41.69025	42.03452	42.42073	42.49545	42.45547	42.50153	42.76338	42.99336	42.17588	41.10946	41.09993	41.10222	40.87593	41.61652	41.79893	41.77582	42.77865	42.82965	42.83187	42.86256	42.40447	41.31435	41.07990	41.30423	42.39177
39.30725	39.35601	39.78932	41.28141	40.65665	39.79564	39.80700	39.33018	39.32841	39.45656	40.22802	40.23009	40.15370	40.15595	40.15767	39.55488	39.16479	39.16679	39.16846	40.01353	41.05164	41.69120	41.69319	41.48107	41.44434	41.68911	42.05164	42.41960	42.42181	42.49652	42.51788	42.75367	42.90807	42.91012	41.17451	41.17664	41.34927	42.09162	43.26305	43.42529	43.40122	42.99168	42.99411	43.01253	42.90244	42.86364	42.40572	41.30585	41.30817	41.84303
39.45017	39.88987	41.29084	41.66051	41.24591	40.65744	40.41348	40.05256	39.80187	40.15921	40.22678	41.02757	41.03077	40.42317	40.42490	40.42699	40.22137	39.16566	40.09490	41.02787	41.21802	41.18204	41.18401	40.37106	40.67756	41.52664	41.99773	42.03247	42.32614	42.32836	41.75428	42.29492	42.83574	42.84209	41.50888	41.56422	42.08878	43.25975	43.42179	43.39793	43.40019	43.40208	43.23608	43.12602	43.12343	43.58200	43.05717	42.29788	41.30728	41.33702
41.61067	41.57869	41.74194	41.65915	41.48293	40.29560	40.41219	40.06042	40.12100	40.20000	41.28931	41.69967	41.70184	41.26601	41.26780	41.25771	41.25200	41.25415	41.20654	41.31564	41.29202	41.21900	41.34342	41.40411	41.02709	41.51048	41.77766	41.99590	42.05313	41.58629	41.58828	41.75537	42.35030	42.44098	42.09660	42.03970	42.11379	43.25882	43.37883	43.38131	43.38359	43.38548	43.28638	43.28866	43.14153	43.00611	42.73295	42.10469	41.30640	41.23374
42.53140	41.83532	41.76095	41.74276	41.55028	40.40915	39.72894	39.81170	40.24373	41.38319	41.92900	41.92149	41.92369	41.89817	42.36673	41.90820	41.25078	41.25294	41.20535	41.18193	41.10301	41.21193	41.21983	41.42209	41.47689	41.48249	41.73357	41.97222	41.92287	41.58520	41.58720	41.75430	41.51060	41.77605	41.97575	42.00911	42.06656	43.06059	43.19564	43.25777	43.26005	43.19531	43.08548	43.08775	42.79845	42.72974	42.05479	41.28756	40.96122	41.18356
42.52195	42.51793	41.82826	41.67212	40.64830	39.63877	39.29734	39.84910	40.28113	41.83503	42.03428	42.11539	42.11762	42.79350	42.36546	41.90696	41.24958	41.20235	41.16496	40.94646	39.81429	39.97490	41.21867	41.34328	41.47575	41.48137	41.46707	41.88371	41.88593	41.62976	40.85178	40.87595	41.38976	41.51156	41.75981	41.82648	42.15918	42.97733	42.97961	43.11488	43.07526	43.07716	42.93223	42.42266	42.71325	42.72231	41.77197	40.97163	40.89368	40.96212
42.52052	42.18370	41.73830	40.13407	39.78623	39.78831	39.68969	40.32874	41.83152	41.99818	41.94226	41.87149	41.91465	42.02926	41.93086	41.61616	41.61856	41.23981	41.02506	39.91430	39.88081	39.92265	40.02983	39.92516	40.90189	41.48024	41.46595	41.46835	41.47055	40.92641	40.87275	40.87490	40.87705	41.42617	41.76562	42.10714	42.14520	42.16000	42.74216	42.98106	43.01250	42.96582	42.59139	42.49853	42.71228	42.71436	41.76406	40.90947	40.75629	40.65173
42.31403	41.79928	40.19866	40.20372	40.13065	40.13274	40.51605	41.19444	41.99460	41.71450	41.71670	41.71889	41.87783	41.49104	41.68270	41.80777	41.72943	41.68008	41.14918	40.97666	40.07952	40.04604	40.04813	40.03088	41.39584	41.47891	41.46497	41.26327	41.20394	40.85645	40.84966	40.85180	40.91571	41.33176	41.33392	42.10614	42.11050	42.18057	42.69122	43.06590	43.17832	42.76386	41.48337	42.61251	42.78808	42.71349	41.76319	40.95859	40.59782	40.19487
41.30371	41.25465	40.30069	40.27301	40.27510	40.37155	40.89323	41.58385	41.60109	41.60326	41.71492	40.93272	40.47820	40.63168	40.77536	41.80914	41.87953	41.87421	41.66029	41.19665	41.27773	41.27988	41.15906	41.42660	42.85319	41.48014	41.48231	41.26447	41.26662	40.85760	40.78957	40.79169	40.95245	40.95458	40.98804	41.00898	41.30718	42.29703	42.84330	43.96743	43.60374	43.18170	42.65271	42.90189	43.83881	42.72421	42.39595	41.77604	40.96165	40.51009
41.30525	41.30739	41.25829	40.27148	40.41972	40.90759	40.76213	40.63383	41.45709	41.45924	40.67980	40.46618	40.60567	40.63301	40.79601	41.97214	41.95498	41.90240	41.90458	41.70942	41.71158	41.71143	42.49345	43.03603	43.03828	42.41371	42.30911	41.66026	41.45202	40.95007	40.82508	40.82719	41.06744	41.06957	41.08888	41.19039	41.25453	42.84221	43.79787	43.58794	43.50309	43.38227	43.39206	43.48461	43.28925	43.19505	42.72747	42.39917	41.76950	40.93945
41.30679	41.30892	41.98916	41.68428	41.08377	40.90905	40.75607	40.73133	40.48127	40.53218	39.90371	40.33172	40.60863	40.77538	41.19190	41.97351	41.98534	41.98750	41.90592	41.80553	41.69715	42.49849	42.76926	42.77147	42.94283	42.56965	42.57184	42.57405	41.74309	41.53484	41.02745	41.06645	41.64811	41.70954	41.81107	42.07924	42.78740	43.73531	43.58683	43.34035	43.40322	43.38340	43.39317	43.28808	43.23525	42.98280	42.80951	42.33514	41.37159	41.11863
41.35715	41.35927	41.96486	41.96702	41.54522	40.85290	40.84158	40.75102	40.53151	40.21822	40.29632	40.34455	40.62178	40.77672	41.19324	42.06270	42.06485	42.06326	41.93067	41.88073	42.22262	42.49982	42.77060	42.77280	42.51665	42.56449	42.57314	42.62710	42.81900	42.82121	41.98365	41.98579	41.98795	42.15393	42.15610	42.11635	42.78854	43.59919	43.40749	43.40974	42.53297	41.59303	41.70318	41.69834	42.33556	42.67548	42.61266	41.91009	41.35479	41.25891
39.19358	41.37797	41.96640	41.82583	41.83589	41.45891	41.11138	40.76104	40.19342	40.19867	40.22647	40.35036	40.45887	40.68987	42.02866	43.28634	43.28856	43.24334	43.19349	42.21321	42.49040	43.03297	42.76335	42.76554	42.77632	43.47897	43.55799	43.00123	42.77944	42.82191	42.41293	42.15606	42.24684	42.24899	42.15723	42.11747	42.05301	43.48950	43.44713	42.53245	40.80349	40.89154	40.98120	41.69936	41.59993	42.15955	42.16171	41.88474	41.88689	41.21524
39.57637	40.00385	41.86119	41.94529	41.92972	41.57632	41.12627	40.18418	40.18622	40.18824	40.20208	40.22989	40.39256	40.49785	42.46984	43.04087	43.12070	43.12881	43.13103	43.18851	43.03215	43.03434	43.03654	42.76687	42.77066	42.84265	42.92162	42.76295	42.78069	42.41198	42.47858	42.27057	42.27272	42.27484	42.25229	42.07616	42.46054	43.10522	42.75755	42.58829	41.32784	40.89255	40.89461	40.88272	40.85900	40.80597	41.38988	41.88573	41.38871	41.18661
39.88847	40.31447	41.95544	41.95757	41.62992	41.45496	41.17134	40.18559	40.15541	40.09731	40.15139	40.20549	39.80845	40.27786	41.48610	42.38433	42.72835	43.06958	43.12708	42.97445	43.03354	43.03572	42.99388	42.76820	41.96600	42.01861	42.11684	42.23592	42.27830	42.44210	41.56878	41.74306	42.27388	42.78121	42.67434	42.54058	42.44557	42.44880	42.45093	42.40474	42.10788	41.33096	40.89561	40.71944	40.71613	40.56702	40.56907	40.69284	40.69490	40.72113
40.57899	40.58747	40.71234	40.71439	40.66224	41.39475	41.35390	41.16360	40.74526	40.71508	40.20481	39.80780	39.80977	40.27919	41.26426	41.58663	42.27140	42.29769	42.29983	41.55764	42.47076	42.91629	42.92437	41.85994	41.17385	41.21081	42.03325	42.23715	42.27953	41.63867	41.72334	41.75132	42.86770	43.76270	43.71310	42.65025	42.13357	41.69190	41.69397	42.18529	42.13904	41.90370	40.93368	40.75750	40.53332	40.53534	40.53737	40.85015	40.94731	40.94936
40.58694	40.58897	40.48200	40.52588	40.65243	41.30441	41.25603	41.22572	41.02160	40.88822	40.20776	39.91218	39.99271	40.09824	40.43991	41.62612	42.07471	42.29908	41.62343	41.62549	42.06125	42.45169	42.45973	41.85909	41.15761	41.93468	42.25141	42.36790	42.27001	41.89107	41.94632	42.52049	42.81734	43.68944	43.69165	42.09039	41.79833	41.69299	41.69505	42.15635	42.28302	42.31200	41.99328	41.06620	40.76050	40.55509	40.61568	40.88207	41.11750	40.95026
40.59114	40.45736	40.48347	40.49408	40.77031	40.92430	41.03365	41.03565	41.06017	41.00072	40.96518	40.92375	40.09756	40.09956	40.86509	41.96400	42.29836	42.25430	41.49111	41.46792	42.04112	42.30420	42.46107	42.32005	42.32215	42.33607	42.20351	42.40913	42.24170	41.88152	41.95398	42.52169	42.60154	42.75135	42.22226	42.09152	41.69199	41.69408	42.02336	42.22370	42.34372	42.34583	42.02709	42.02917	42.03126	41.32674	40.84820	40.88298	41.05124	41.24619
40.45685	40.24222	40.26831	40.29877	40.54864	40.81581	40.92778	41.03709	41.02296	41.02602	40.98457	41.24300	41.24501	40.98874	41.38100	41.87737	41.92797	41.53835	41.10732	41.10932	41.60873	42.06600	42.17954	42.32137	42.32345	42.32555	42.33944	42.20686	41.87489	41.85966	41.95516	42.13203	42.61024	42.75254	42.48256	42.36163	42.23589	41.94882	42.02445	42.12109	42.24110	42.24319	42.36506	42.36716	42.12423	42.10803	41.38723	41.30623	41.24507	43.53648
40.25253	40.25450	40.25209	40.29164	40.33992	40.54563	40.81283	40.90538	40.90740	40.90937	40.63554	40.95461	40.97860	41.01659	41.02769	41.40591	41.53766	41.27108	41.11777	41.08846	39.91593	39.92699	41.72763	41.93364	42.32422	42.20710	42.20917	41.63218	41.66286	41.87704	41.95634	42.04251	42.82845	43.93285	43.81204	43.46604	43.46819	42.11193	42.02555	41.25049	42.30363	42.36404	42.37040	42.37248	42.65717	42.37159	42.12993	42.00409	43.09734	43.49827
40.19984	40.20179	40.19136	40.19981	40.34032	40.53634	40.60669	40.64745	40.75355	40.70184	40.66625	40.69691	40.69886	40.28344	40.06842	40.20340	41.25001	41.27243	41.08673	40.48816	40.35740	40.35935	40.79132	41.69338	41.81509	42.11819	42.15729	41.03101	41.12695	41.64993	41.86408	41.93413	42.92156	43.77781	43.61349	43.61560	43.46939	41.99884	41.16201	41.49057	41.77543	42.46180	42.40959	42.73330	42.72387	42.40035	42.40243	43.01851	43.08546	43.08758
40.02859	40.03053	40.03242	40.11113	40.23232	40.44120	40.60813	40.61006	40.66249	40.25219	40.15518	40.14909	40.37103	40.36012	40.32644	40.28169	40.76749	41.05367	40.60280	40.42179	40.42374	40.59499	40.73941	41.50953	42.11744	42.11949	40.94539	39.93571	39.98915	40.78465	41.52535	41.64334	42.27059	42.81687	43.68402	43.53775	41.99789	41.61921	41.70358	41.72507	42.42373	42.97353	43.29301	43.05820	42.76519	43.22730	43.46476	42.98192	42.41854	42.42061
40.03008	39.68760	39.69429	40.08995	40.19489	40.29041	40.48967	40.49693	40.40939	40.34981	40.35175	40.37906	40.60100	40.59332	40.54531	40.96331	40.86006	40.83841	40.60409	40.59473	40.59669	40.59862	40.69611	41.43672	42.11874	42.12991	40.39281	39.93686	39.99028	40.42627	40.95317	41.59267	41.59683	42.39300	42.97538	42.97741	42.85636	42.14877	42.19910	43.37948	43.38153	43.55206	43.34356	43.81247	43.73778	43.26331	42.94059	40.12303	40.84256	42.27224
39.68716	39.68905	39.76601	40.14892	40.35300	40.46246	40.65850	40.71942	40.72139	40.41266	40.41459	40.86635	42.13957	42.11765	43.01147	41.96159	41.65769	40.96598	40.94328	40.58259	40.59795	40.59988	40.69091	41.27844	41.28040	41.16252	40.80257	40.67084	40.62091	40.62287	40.73866	41.06678	41.06874	42.41167	42.97657	42.97858	42.84047	42.65564	43.07524	43.19875	43.21475	43.32380	43.93718	43.82273	43.32034	41.98989	40.55069	40.26111	40.80547	41.90999
39.79592	39.79781	39.92679	40.23728	40.41023	41.45387	41.48964	41.49157	41.49625	41.25872	41.28322	42.13905	42.50218	42.84160	42.83555	42.75120	42.44245	42.05829	40.96928	40.59729	40.59922	40.67237	40.88803	40.88997	41.04598	41.23853	41.34270	41.34467	41.34658	41.28211	41.04654	41.06790	41.06985	42.39243	43.15472	43.09229	43.10194	43.10404	43.08661	43.19989	43.21588	43.21795	43.22000	42.77982	42.13344	41.35379	41.19397	40.64487	40.80906	41.91093
38.89022	39.06921	39.63710	40.23873	41.09797	41.45536	41.45732	41.49303	41.27396	41.27586	41.40726	41.45595	41.97770	42.77921	42.72914	42.73118	42.73318	42.42227	40.97060	40.59857	40.60049	40.88735	40.95585	41.17843	40.25513	41.19519	41.34391	41.65683	42.37952	42.39123	42.11091	42.11288	42.30103	43.15385	43.00717	42.99413	43.10313	43.12186	43.25051	42.74229	42.74427	42.74684	42.79476	42.75597	42.66990	42.24390	41.33841	41.43486	41.42709	41.91456
39.02748	39.02931	39.83015	40.58261	40.68484	40.70014	41.37510	41.33299	41.27541	41.27730	41.27925	41.31172	41.34796	41.98115	42.73060	42.73263	42.40738	41.48987	40.83538	40.83726	41.43075	40.95518	41.15627	40.64204	40.64393	40.91144	41.53521	41.65805	42.29808	42.39245	42.22049	42.22245	43.04291	42.89614	42.88316	42.88514	43.01401	43.16217	42.74136	42.81754	42.86354	42.86557	42.81893	42.75703	42.67094	42.67294	42.22033	41.53309	41.54153	42.33713
39.82793	39.82978	40.53364	40.61038	40.63964	39.33101	40.64341	41.31837	41.27687	41.27874	41.28068	41.32932	41.40242	42.06154	42.12344	42.07551	41.48928	41.16293	40.91668	40.91854	41.04284	41.01550	41.12907	40.85892	40.77706	40.77896	41.42046	41.46452	41.58868	42.11340	42.15082	42.07973	43.02749	42.89735	42.87464	41.78762	41.79997	41.84492	42.81661	42.83960	43.76913	43.42429	42.80472	42.66545	43.00792	42.66645	42.22134	42.41616	42.43112	43.58358
40.43113	40.43301	40.49008	40.49038	39.30323	39.30502	39.59956	40.64667	40.64859	40.60695	41.28210	41.28406	41.79401	42.04527	42.04716	41.49090	41.27049	41.21284	41.15651	41.11295	41.05487	41.07715	41.16119	41.02058	40.69077	40.65937	41.27029	41.37637	41.42171	41.43549	42.07899	42.08092	42.67548	42.60707	41.86366	41.84262	41.72602	41.89006	42.81773	43.29457	43.42337	43.41036	43.36348	43.34097	43.01061	42.66749	42.54643	42.61823	43.04834	44.20169
40.45463	40.48975	39.78941	39.69420	39.66705	39.66885	39.69803	39.69979	39.90880	40.30871	40.75039	41.30587	41.78685	41.79741	41.40752	41.36865	41.36141	41.27913	41.26787	41.26971	41.27162	41.09207	41.06606	40.81704	40.44312	40.45927	40.56687	40.69384	40.79554	41.23070	41.58440	42.14494	42.14689	42.06930	41.94482	41.84374	41.88596	42.79170	43.29367	43.33117	43.33310	43.41148	43.48132	43.48334	43.10461	42.76683	42.82522	42.98611	43.31194	44.05822
40.49905	39.78909	39.69377	39.66665	40.48399	40.48581	40.07768	39.90832	39.91179	40.31171	40.75179	41.24255	41.27425	41.27618	41.36812	41.37110	41.42288	41.36973	41.37167	41.35847	41.09151	41.06545	40.87473	40.44252	40.40547	40.56624	40.69315	40.79166	40.86380	40.86570	41.23377	41.92608	42.12444	42.12631	42.01484	42.06342	42.22030	42.85622	42.95211	42.87840	43.33423	43.52933	43.48242	43.48444	42.86971	42.82427	42.82624	43.31472	44.05389	44.05228
40.74631	40.24529	40.16443	40.13733	40.45487	40.45668	40.48910	40.43408	40.31132	40.31956	40.75319	41.00835	41.14919	41.15111	41.10778	41.37140	41.37433	41.42614	41.79405	41.66117	41.18027	41.09466	40.83738	40.51385	40.64934	40.69253	40.75931	40.79284	40.86496	40.86686	41.45207	41.88837	41.96032	42.01727	42.12445	42.16121	42.25391	42.37162	42.85656	42.87951	43.52845	43.54990	43.48353	43.19041	42.78699	42.76891	42.77086	44.05293	44.05496	44.03711
41.67007	40.74966	40.48929	40.35222	40.33802	40.48870	40.49429	40.51966	40.31758	40.30700	40.71972	40.65989	40.66166	40.34621	39.78773	41.04930	41.31021	41.63783	42.29080	42.31358	41.61907	40.99353	40.67321	39.87806	39.89486	40.73668	40.74064	40.76235	40.84949	40.86802	41.47096	41.55120	41.64919	42.03934	42.12884	42.25312	42.29047	42.34105	42.91354	43.52875	43.54903	43.43877	43.42126	43.06688	42.66343	42.70186	43.67043	44.04218	44.04420	43.56607
42.00217	41.70632	41.11585	40.52219	40.69812	40.63929	40.51934	40.49747	40.49075	40.46674	40.70395	40.66128	40.66304	40.53538	40.53712	41.05066	41.31158	41.67621	41.68138	41.75806	40.67860	40.52165	40.19046	40.19743	40.15196	40.74004	40.76170	40.76514	40.85065	40.86917	41.47911	41.63826	41.79945	42.04375	42.21430	42.37498	43.02130	43.02329	43.76768	43.58164	43.55017	43.42044	43.39122	43.06796	42.66448	43.24699	43.67149	43.67344	43.56512	42.00489
42.35651	41.70788	41.22416	40.98005	40.92685	40.88787	41.06296	41.03253	41.03172	40.65578	40.61468	40.66267	40.66441	40.62818	40.71736	41.05202	41.23521	41.23706	39.54993	39.71102	40.30241	40.44347	40.45279	40.23102	40.88221	41.09687	41.09867	40.85007	40.85182	41.43710	41.54311	41.75887	41.76075	41.86724	42.13437	42.72300	42.97091	43.76697	43.76886	43.62951	43.60220	43.53381	43.42348	42.71639	42.71832	42.78681	42.78873	42.75247	42.73237	42.51834
42.22327	41.71051	41.02499	40.98154	40.98336	41.48046	41.57954	41.45469	41.03585	40.66578	40.58227	40.53422	40.62018	40.52974	40.68008	41.00080	41.05517	39.48819	39.55116	39.63602	40.42999	41.15751	41.15933	41.12143	41.16211	42.19123	42.82852	42.77406	41.50122	41.46768	41.40456	41.42905	41.61497	41.61674	41.91698	42.71080	43.23515	43.35634	43.57944	43.61312	43.78379	43.60529	43.53684	43.36575	42.78598	42.78785	42.78975	42.76799	42.73337	42.33507
41.90376	41.90561	41.62899	41.33589	41.48016	41.48195	41.58103	41.42774	41.42318	40.95103	40.90295	40.60189	40.52927	40.53111	40.68145	40.71544	39.44477	39.34365	39.57171	40.12134	40.92663	41.03532	41.05700	41.16156	42.19064	42.22492	42.64808	42.61239	41.76843	41.44149	41.40574	41.35566	41.43206	41.58943	42.17817	42.71198	42.88248	43.02674	43.24873	43.58257	43.66730	44.71018	45.47974	43.46308	43.22191	42.91388	42.77628	42.76900	42.54959	42.19532
41.92572	41.92756	41.94540	41.63240	41.48166	41.46413	41.47576	41.59116	41.56299	41.34107	40.95426	40.67625	40.60498	40.68110	40.71500	40.33665	39.47553	39.49067	39.51122	40.04423	40.19795	40.19967	41.03839	41.72439	42.15650	42.19077	42.40068	42.35369	42.35547	41.74147	41.35505	41.35683	41.38134	41.92130	41.92319	41.99529	40.71098	41.26328	42.15232	43.29586	43.92535	43.88225	43.87556	43.37985	43.22298	42.76092	42.72387	42.58444	42.37709	42.17483
43.33870	42.68666	42.29022	42.22641	41.74654	41.72472	41.63374	41.56260	41.39607	40.63995	40.64172	40.65649	40.78450	40.81340	40.81240	40.81418	40.37188	39.68928	39.53168	39.54940	39.70665	39.70834	40.20265	41.39158	41.51651	41.85690	41.89109	41.94054	41.96376	41.20948	40.91169	41.35799	41.38250	41.92247	41.99469	40.56636	40.56812	41.07587	41.96601	43.71386	43.71568	43.71761	43.26894	43.05727	42.29352	42.00657	41.99961	42.33729	42.37809	42.17583
44.35260	43.33796	42.84771	42.72733	42.08389	41.99286	41.56237	41.39032	41.01001	40.64136	40.64312	40.65788	40.81295	41.41462	41.98350	42.11144	40.37318	39.69054	39.53291	39.55062	39.55232	39.70955	40.67708	41.11737	41.05577	40.88096	40.88269	40.97734	40.97644	40.06383	40.28064	41.02196	41.36096	41.36266	40.66406	40.54219	40.56381	41.07694	41.98108	42.94449	43.46202	43.46392	43.05648	42.29271	41.92794	41.85506	41.62592	41.75424	41.75606	41.28020
44.35432	43.10239	42.85607	42.52777	42.25113	42.06645	41.77681	41.21268	40.90079	40.24224	40.64451	40.64264	40.78643	41.93925	42.02196	42.02378	39.65843	39.32826	39.37400	39.59960	40.25677	40.68301	40.60801	41.05530	40.88044	40.86503	40.86674	40.81761	39.61924	39.68023	40.18317	40.39082	41.08324	41.08492	40.76568	40.56313	40.57024	40.96944	41.66848	42.98590	43.50344	43.51070	42.81155	42.29377	41.83927	41.69709	41.68761	41.68937	40.82115	40.82290
42.76401	42.76585	41.81565	41.73328	42.02977	42.05888	41.10144	40.88702	40.16427	40.08055	40.24534	40.62095	40.72396	41.38992	41.39160	39.53678	39.26494	39.28549	39.37522	40.28421	40.68956	40.67247	41.59317	41.53001	41.47968	40.88344	40.81707	39.61877	39.69088	39.82146	40.20576	40.85070	41.09298	41.09464	40.87114	40.68018	40.75278	41.00433	41.68137	43.48474	43.48651	43.48516	43.38316	42.81394	41.84029	41.69810	41.68861	40.61945	40.82207	40.82381
42.60052	41.81554	41.18274	40.69230	40.08493	40.11395	40.42367	40.47517	40.30619	40.27185	40.26549	40.84458	40.81187	40.72713	39.53638	39.58212	39.26618	39.27052	40.22228	40.45076	40.71176	40.70290	41.59447	41.53129	41.52550	41.52727	41.10753	41.19793	39.94571	40.27550	40.88988	41.11652	41.95402	42.01851	41.27097	40.79908	40.87061	41.21623	41.68245	42.10068	42.42030	43.38569	43.38749	43.38612	42.01005	41.73832	41.56135	40.64187	40.82299	40.95579
41.90974	41.30547	40.72260	40.09932	40.10784	40.35999	40.54955	40.59461	40.27163	40.44167	40.99389	41.20688	40.90071	40.23501	39.91338	39.91506	39.68481	40.22181	40.45042	40.45203	40.70979	40.74387	41.60703	41.59752	41.83578	41.83755	41.68697	41.39808	41.43246	42.13125	41.97210	41.95342	41.95520	41.99928	41.16525	40.76794	40.94482	41.14750	41.17007	41.33937	42.12653	42.44627	43.41169	43.39044	43.36866	42.17831	41.70628	40.99138	40.67740	40.68394
41.87538	41.40142	40.81637	40.19304	40.03384	40.28793	40.36311	40.56384	40.59778	41.64257	41.89338	41.20830	41.06735	40.36029	40.36187	41.21909	42.29494	41.56810	41.10318	40.70935	40.74347	41.72089	41.80045	41.80220	41.76526	41.68652	41.32831	41.33004	42.10649	42.37423	41.97106	41.79679	41.79855	41.53444	40.99456	40.99617	40.88371	40.97300	41.15018	41.19118	41.71230	42.36948	43.41280	43.41463	43.41431	43.41609	41.96989	40.99143	40.67830	40.68000
41.93526	41.93702	41.41156	40.27979	40.25878	40.28937	40.34307	40.56526	41.61022	41.95583	41.92593	41.60696	41.38193	41.26381	41.21873	42.39714	42.31459	41.96632	41.78176	41.28420	41.28592	41.83220	41.83395	41.83569	41.75956	41.42458	41.32954	41.22015	41.96012	41.94637	41.79630	41.01635	40.96292	40.96452	41.02662	40.98605	40.99899	40.88655	40.97566	41.13690	41.14175	42.31095	43.41391	43.41573	43.41755	43.33493	42.63894	41.06322	40.90114	40.90015
42.14738	41.93859	41.89249	41.39878	40.48698	40.51757	40.55519	41.25677	41.95837	41.96000	41.96173	42.13039	41.87603	41.81612	42.43544	42.39857	42.31600	42.06750	42.06930	41.78472	41.78645	41.83351	41.83525	41.83698	41.83865	41.76686	41.30297	41.30468	41.49178	41.49356	40.98932	40.69256	40.71625	40.99679	40.99855	40.98715	40.47950	40.51193	40.59396	40.68321	41.02140	41.11709	42.31372	42.39131	43.05514	42.69072	42.45092	42.45263	42.58141	41.17757
42.18385	41.94019	41.89406	41.87975	41.22708	41.14124	41.17190	41.27767	41.97757	42.01083	42.13005	42.13184	42.13023	42.56999	42.88765	42.40000	42.06714	42.07961	42.08891	42.04514	41.91203	41.92236	41.92409	41.90917	41.87596	41.85568	41.69840	41.30590	40.64587	40.65243	40.65410	40.70564	40.76569	41.04623	41.02007	41.02163	40.83839	40.51567	40.53011	40.39545	40.43834	40.59727	40.60049	41.00861	42.33450	42.45019	42.45194	42.36609	42.36785	41.09901
42.18546	41.95281	41.90582	41.89740	41.22859	41.23021	41.31761	41.50421	42.19954	42.20113	42.13151	42.13007	42.67318	43.49193	42.97174	42.50122	42.19408	42.19580	42.09618	42.09187	42.05925	41.92582	41.90875	41.89651	41.87724	41.85641	41.40848	40.74856	40.75010	40.79047	40.79213	40.83023	40.89029	41.14387	41.15210	41.41571	41.41740	40.87824	40.33141	40.33311	40.21627	40.26033	40.59986	40.96502	42.42592	42.42706	42.36758	41.20712	41.14822	41.14989
42.02697	41.95012	41.90739	41.68884	41.25637	41.29768	41.30043	41.47618	41.51715	42.10337	42.15045	43.52220	43.52384	43.56426	42.63398	42.20133	42.21479	42.34293	42.51051	42.43323	42.05844	41.90836	41.89611	41.87688	41.05822	41.04753	41.04323	41.04490	40.96507	40.87429	40.87755	40.87914	41.27658	42.03629	41.99458	41.91649	41.36106	41.20056	40.40708	40.33414	40.22157	40.27044	40.52192	41.51643	42.42644	42.42810	41.48518	41.26017	41.26184	41.26352
41.90871	41.86181	41.68435	41.69040	41.44582	41.44742	41.32110	41.26214	41.41824	41.89296	42.69195	43.03476	43.10075	42.50936	42.55601	42.63713	42.63879	43.32712	43.46081	43.27542	42.52827	42.40313	41.75628	41.15801	40.96178	40.96343	41.19761	41.22449	41.16892	41.05062	41.05063	41.27607	42.04663	42.52837	42.03009	41.94501	41.39706	41.23655	40.94276	40.47745	40.26981	40.27142	40.27298	41.54699	42.42802	42.42914	42.07375	41.48777	41.34925	41.36766
41.80219	41.58355	40.86699	41.43871	41.68663	41.61583	41.32259	40.98307	41.23743	41.60844	41.87090	41.89786	41.69262	42.46896	42.51238	42.52642	42.74853	43.15891	43.18121	43.08890	42.42715	41.84832	41.10290	41.10454	41.10612	41.14304	41.19883	41.04730	40.92878	40.95732	41.17956	41.61594	41.64874	42.04936	42.03125	41.65411	41.23592	40.94232	40.97658	41.02553	40.55405	40.29925	40.29328	41.56358	42.43122	42.51133	42.43188	41.71276	41.23161	41.29340
41.80379	40.80748	40.90711	40.90880	41.68817	41.68976	40.98303	40.57291	40.98622	41.54186	41.56443	41.55894	41.43471	41.56269	42.40093	42.40261	42.73171	42.82742	42.70149	42.41387	41.84805	40.59136	39.82372	41.10580	41.10737	41.19849	40.59672	40.48186	40.84785	41.36829	41.48349	41.46146	41.46310	41.46462	41.45882	41.16828	40.99038	40.97453	41.01575	41.05342	41.05491	41.24263	41.24420	41.23348	42.43228	42.39846	42.27678	41.18098	40.79622	40.79784
41.23187	40.84172	40.89522	40.91030	41.68646	41.68804	40.59070	40.59055	40.98766	41.21917	41.24171	39.95444	40.81350	41.46035	41.56559	42.36810	42.48083	42.34837	42.30022	41.84774	41.05808	40.08931	40.10001	40.25726	41.09077	40.48905	40.49057	40.79711	41.15707	41.35017	41.46107	41.33220	40.93473	40.93728	41.06081	40.92276	40.94278	40.21423	40.08129	40.94855	41.05702	41.05863	41.24522	41.24684	42.40841	42.40142	41.40765	40.79555	40.79715	40.71122
40.84165	39.55026	40.84470	41.15766	41.68800	41.65041	41.50943	40.98904	41.00520	41.02758	39.95415	40.06468	40.73127	41.43974	42.04914	42.00920	41.97805	41.86113	41.68124	41.03793	40.35236	40.13025	40.19835	40.49221	40.44650	40.44808	40.49177	41.01353	41.01500	41.34761	41.38819	41.34036	40.93695	40.75344	40.56217	40.56362	40.55178	40.13474	40.05116	40.14943	40.94119	40.94279	41.06119	41.57091	42.10426	42.09726	41.40863	40.86792	40.71055	40.66650
39.52750	39.50917	39.53325	41.08731	41.74139	41.77834	41.65355	41.12443	41.17775	40.85388	40.07088	40.07250	40.73210	41.37140	41.29561	40.65975	40.57121	40.79103	40.83614	40.49152	40.49242	40.49392	40.54016	40.49343	40.46596	40.46753	40.46904	40.99595	40.99740	41.38777	42.04738	41.34155	40.75903	40.32236	40.44732	40.49867	40.50937	40.13578	39.45554	39.53767	40.15185	40.90332	40.87177	41.50321	41.32441	41.79169	41.71277	40.89406	40.41829	40.48322
39.47586	39.47737	39.53468	39.59238	41.13654	41.76662	41.22796	41.22940	41.23965	41.24110	40.85685	40.83757	40.85781	40.84158	40.65953	40.66110	40.60098	40.63474	40.48548	40.38252	40.43129	40.49609	40.83047	41.03988	40.63912	40.46873	40.47023	40.75965	41.04287	41.38200	41.34119	40.75859	39.68273	40.32346	40.44842	40.45574	40.47769	39.85275	39.45654	39.98824	40.25584	40.62749	40.71416	40.98202	41.43178	41.75700	41.46700	40.41767	39.60734	39.60887
39.93754	39.47881	39.60781	39.84639	39.84791	40.62588	40.88678	41.24480	41.39672	41.39815	41.15341	40.84481	40.71855	40.76410	40.71488	40.71643	40.63450	40.40253	39.61273	39.68975	40.38533	40.80120	41.03958	41.04114	40.64034	40.57376	40.57524	40.67089	41.04408	41.04572	40.14189	39.89317	39.88503	40.02597	40.32618	40.29161	39.77704	39.74026	39.75452	39.97529	39.97667	40.22992	40.71517	41.05766	41.44569	41.40318	40.39417	39.76043	39.67751	39.66990
39.65734	39.65884	39.82107	39.95293	40.72239	40.88668	41.24485	41.76613	41.75493	41.38672	40.77000	40.64395	40.70223	40.68829	40.75130	40.69599	40.61223	40.00257	39.56301	39.59763	39.69249	40.80247	40.80402	40.72005	40.26405	40.63293	40.60971	40.68818	40.67347	39.37238	39.93094	39.92702	40.02569	39.99646	39.87908	39.77982	39.67745	39.67902	39.49268	39.51786	39.77890	39.94643	41.05711	41.05867	41.06022	40.73703	40.43799	39.84189	39.83964	39.84114
38.81592	39.82116	39.95744	40.74860	41.98499	42.22389	42.19706	41.66894	41.30094	40.69156	40.58741	40.58794	40.58932	40.59093	40.63418	40.58689	40.35361	39.94967	39.56427	39.53965	39.66776	39.75347	40.14229	40.12608	40.26793	40.65882	40.75438	40.70654	39.57439	39.54804	39.93206	40.03978	39.99620	39.91965	39.88552	39.68236	39.68385	39.49234	39.51729	39.47340	39.52663	39.91169	40.49216	41.05968	41.06767	41.05903	40.72607	40.58483	40.37788	40.35524
39.17604	39.82260	39.90960	41.97959	42.16494	42.34477	42.12136	41.55351	40.64440	40.55136	40.55288	40.55447	40.42281	40.26224	40.29549	40.35350	40.35494	39.69048	39.56552	39.66751	39.74678	39.74819	40.02546	40.20280	40.99274	40.99426	40.75558	40.53988	39.80268	39.76292	39.94637	41.00916	40.56925	40.05182	40.04761	40.03922	40.04070	39.84748	39.59881	39.59070	39.71199	39.91804	39.93234	40.46960	41.16090	41.16236	41.12169	40.73008	40.58191	40.40286
40.16945	39.87915	40.99782	41.80685	41.87017	42.12132	41.92354	41.59093	40.64584	40.62412	40.55428	40.43571	40.19282	40.19439	40.19573	40.26077	40.02491	39.89508	39.91380	39.78859	39.74800	39.75265	40.14673	40.93672	40.99398	40.99549	40.97118	40.50027	40.46029	40.46188	41.20343	41.03609	40.74802	40.22948	40.31849	40.31982	40.36026	40.32479	40.21036	40.11369	40.01760	39.99310	40.02994	40.60855	41.17717	41.21435	41.93803	41.09940	40.74198	40.74026
40.11140	40.99799	41.01355	41.18059	41.68230	41.78148	41.59105	41.21948	40.71646	40.61905	40.46074	40.43710	40.19419	40.19575	39.54048	39.67121	39.76667	39.87328	39.90438	39.90569	39.80682	40.08263	40.08410	40.08557	40.64839	40.87706	40.65131	40.44832	40.44965	40.90771	41.03582	40.91065	40.17780	40.20219	40.23212	40.35983	40.36077	40.48260	41.82517	41.62791	41.10321	40.90013	40.60804	40.62778	41.17817	41.93964	41.94118	41.35147	41.08576	41.21544
40.54696	40.90673	41.05475	40.99141	41.03506	40.64826	40.73394	40.71632	40.71140	40.71272	40.55708	40.51413	40.28513	39.69406	39.60776	39.60920	39.70465	39.71258	40.11969	41.13984	41.55314	41.30212	40.08532	40.08678	40.62691	40.65110	40.62654	39.92899	39.93029	40.44326	40.45707	40.01697	40.08176	40.20328	40.22898	40.28978	40.32371	40.31825	41.64133	41.62899	41.37704	41.10575	40.64178	40.64326	40.64474	41.30441	41.28820	41.22574	41.17248	41.09795
40.54686	40.38263	40.63876	40.61082	40.07072	40.15897	40.54405	40.54910	40.71926	40.79459	40.73119	40.45845	40.41362	40.29555	39.60906	39.45492	39.52729	39.53521	39.94233	40.16198	40.93557	41.03033	40.91874	40.62674	40.62814	40.61080	39.87773	39.83302	39.83430	39.93296	39.55573	39.62041	39.76478	40.11487	40.18564	40.18693	40.29228	40.18027	40.89132	41.63007	41.63142	41.10678	40.62720	40.64424	40.64571	41.23829	41.22582	41.22670	41.13445	40.82410
40.38268	40.27903	40.25082	40.07074	38.94809	39.11620	39.16210	39.18479	40.50106	40.88291	40.59452	40.50381	40.41498	40.38774	40.28048	39.65247	39.51596	39.49430	39.63534	40.21747	40.21892	40.25247	40.71721	40.45683	40.45495	39.81048	39.83276	39.83418	39.93257	39.68099	39.57294	39.03209	39.72440	40.18518	40.18670	40.29189	40.22850	40.31446	40.32809	40.87515	41.62067	41.10782	40.77111	40.77258	40.96893	41.11956	41.12103	41.13391	40.82355	40.82502
41.10952	40.99353	40.29252	39.60648	39.11625	39.15457	39.18491	39.19417	40.46545	40.68731	40.82624	40.64542	41.02990	40.87989	40.32634	39.77607	39.77741	39.77613	40.14152	40.35717	40.32588	40.27627	40.27771	40.29148	39.84270	39.81274	39.87149	39.93246	39.78422	39.76742	39.57402	39.58769	39.77913	40.18626	40.26056	40.35317	40.33331	40.31551	40.31678	40.33279	40.87796	40.77074	40.77211	40.77356	41.05849	41.05988	41.12201	40.10834	40.81805	40.81950
42.79423	41.11253	40.04664	39.85029	39.81308	40.43719	40.46758	40.46883	40.59038	40.72001	40.57502	41.00482	41.13038	41.02588	40.40546	39.91349	39.93413	40.23410	40.69084	40.64060	40.50269	40.27753	40.27896	39.67338	39.68705	39.81392	39.88875	40.14772	39.99282	40.01203	40.25631	39.72514	39.72654	40.25038	40.40451	40.44458	40.89801	40.79381	40.33230	40.34830	40.61765	40.77175	40.77311	40.97721	41.57278	41.08878	40.08108	39.67064	39.97745	40.82042
43.01466	41.33286	40.09731	40.01408	40.47592	41.36964	41.29654	41.29782	40.64402	40.57393	40.54264	40.55380	41.01823	40.59245	40.56889	40.60196	40.59681	40.59822	40.73346	40.64190	40.54206	40.32708	39.55310	39.67459	39.68824	39.83342	39.89805	40.09368	40.15010	40.58313	41.10083	40.68005	40.22769	40.41750	40.49002	40.91980	40.84167	40.84319	40.84444	40.84919	40.78497	40.76041	41.03260	41.65393	41.64520	41.13324	40.08200	40.01269	40.01409	40.80201
41.33296	40.03696	40.03816	41.35506	42.30095	41.30733	41.30877	41.29929	40.91050	40.58232	39.97324	39.94551	39.96603	40.39240	40.73812	40.73954	40.66411	40.74559	40.70472	40.62817	40.41401	40.24625	40.02135	40.02274	39.83376	39.89791	39.48338	39.99450	40.41913	40.91705	40.91848	40.58030	40.19873	40.23000	40.91965	40.89320	40.80693	40.79220	40.84550	40.84701	40.84826	40.84967	40.78606	40.92393	40.97044	40.43243	40.20965	40.21095	40.76984	40.93427
39.76359	39.71992	39.94169	41.26810	41.33002	41.33135	41.33278	41.33402	41.01028	40.64809	40.01674	39.94019	39.94139	40.02814	40.09638	40.66572	40.77125	40.82001	40.77591	40.62947	40.27570	40.11116	40.07034	40.14468	40.17281	39.89909	39.90038	39.90773	40.77915	40.91824	40.64362	39.56028	39.56163	40.01750	40.83994	42.07215	40.80447	40.66018	40.59318	40.72676	40.72799	40.73422	40.75110	40.36913	40.40649	40.42390	40.18642	40.18772	40.77077	40.74265
39.70984	39.71119	39.72255	39.88433	40.67292	41.32961	41.33427	41.94226	41.31878	40.82148	39.96929	39.94154	39.94273	40.02946	39.66966	39.67583	40.62813	40.77398	40.68481	39.74382	39.72319	39.69066	39.76668	40.14590	40.14719	40.17324	39.90753	39.90889	39.95553	39.98167	39.43039	39.43863	39.43997	39.94131	40.84896	41.97403	41.88478	40.41700	39.75565	39.80959	40.56908	40.73041	40.22253	40.25986	40.40745	40.42485	40.42623	40.43235	40.73568	40.74357
39.19226	38.96325	38.15655	38.18893	38.76334	40.67569	41.86791	41.85091	41.50656	40.75426	39.95082	39.97211	40.01540	39.34596	39.36910	39.37525	39.37650	39.87448	39.86782	39.77833	39.65630	39.65756	39.73668	39.81270	40.15001	39.92407	39.90870	39.91005	39.75859	39.65546	39.43149	39.43971	39.44104	39.52665	40.42630	40.83721	40.83859	40.40197	39.76043	39.85419	40.01476	39.70564	39.37896	39.86117	40.26220	40.42151	40.66660	40.66788	40.73661	40.74450
38.48321	38.31254	38.15791	38.20055	38.42400	38.76592	41.85121	41.82132	41.50482	40.26564	39.96774	39.95123	39.70895	39.75597	39.31566	39.37169	39.37775	39.86926	39.87718	39.87184	39.87317	39.85994	39.82587	39.75584	39.81676	39.92525	39.86856	39.91121	39.75972	39.65658	39.54626	39.43382	39.43514	39.45473	40.25568	40.32182	40.37100	39.81344	39.25316	39.37533	39.65913	39.68568	39.69873	39.81704	40.20466	40.42246	40.66755	40.66883	40.67019	40.76474
38.48462	38.39828	38.31654	38.31504	38.34097	38.76727	41.53222	41.52697	40.31523	40.00156	39.93989	39.69788	39.69902	39.70043	39.42996	39.31824	39.37417	39.87053	39.87844	40.02892	40.25753	40.93915	40.83376	40.10246	40.10371	40.04281	40.04835	40.09099	39.92585	39.65770	39.44113	39.29272	39.27578	40.28218	40.34860	40.36424	40.45306	39.81448	39.24705	39.53823	40.28280	40.27115	40.27356	40.15920	40.20562	40.21868	39.19304	39.70716	40.67703	40.76674
38.49899	38.50025	38.46133	38.28991	38.29116	40.28819	41.53372	41.53489	40.26471	39.93994	39.68602	39.55871	39.55983	39.46384	39.40926	38.78060	39.36845	39.71764	40.02905	40.25746	40.93917	41.92796	41.19994	40.79829	40.72559	40.71407	40.28000	40.13670	39.95919	39.70430	39.44224	39.40750	39.81810	39.83547	40.45376	40.49359	40.08377	40.08520	40.08632	40.09956	40.27083	40.33710	40.38503	40.38636	40.20658	39.19264	39.19393	39.56180	40.66821	40.76766
39.11044	38.93648	38.44286	38.26284	39.47707	40.28964	40.55506	40.29004	40.22054	40.22165	39.74312	39.54327	39.56115	39.46516	38.73659	38.79470	39.35736	39.70818	40.01155	40.42504	41.97853	41.95299	41.44479	40.74759	40.71396	40.27997	40.12368	39.82930	39.83041	39.73761	39.61913	39.48532	39.89593	39.89704	39.71738	39.49398	40.10612	40.10986	40.10293	39.43172	39.96309	40.38480	40.38602	40.53172	40.45505	39.24399	39.20072	39.56269	40.66323	41.20416
39.28398	38.67469	38.46407	38.48686	39.47848	40.43835	40.43966	40.44077	40.38749	40.51800	40.43834	39.78074	39.46509	39.28870	38.84339	38.86716	39.70815	39.74840	40.01281	40.43605	41.97988	41.95433	41.42303	40.71397	40.65995	40.49242	40.34248	40.13903	40.14014	39.83294	39.62024	39.48642	39.48769	39.51238	39.30583	39.29886	39.49630	39.47729	39.43938	39.55239	40.01025	40.01208	40.12262	40.35434	40.45601	40.45723	39.83217	39.87059	41.18283	41.25711
39.42374	39.28667	39.24879	39.56173	40.57190	40.57096	40.49569	40.49679	40.65077	40.59127	40.52072	39.60421	39.28863	39.17998	39.05441	39.05565	39.99204	40.01269	40.43624	41.48301	41.95441	41.84195	41.50314	41.29332	40.76632	40.77944	40.50772	40.35785	40.35894	40.35015	39.79028	39.58497	39.48877	39.28191	39.29558	39.28162	38.89206	38.77642	39.58957	39.93867	40.01178	40.02165	40.12360	40.31990	40.63322	40.59793	40.47463	40.96668	41.30009	41.19740
40.37910	40.35143	40.89808	40.79333	40.79195	40.86132	41.35881	40.66584	40.65220	40.61307	40.61436	39.89278	39.48836	39.49828	39.34205	40.10638	41.38310	41.27072	41.64314	41.51392	41.44122	41.30572	41.07980	41.08112	40.85202	40.43960	40.23218	40.35903	40.36011	40.49127	40.48809	39.89797	39.37557	39.08924	39.09059	39.26226	38.79647	38.99474	39.60656	40.10282	40.17539	40.75114	40.68687	40.68816	40.66634	40.53980	40.85315	40.89987	41.02098	41.12266
40.36505	40.67425	40.89959	41.58482	41.53949	41.36597	40.85712	40.65223	40.52575	40.52682	40.61576	40.69224	40.09361	39.75284	40.10641	41.05266	41.38122	41.24686	41.51416	41.42569	41.04633	40.67401	40.64910	40.73301	40.26532	40.01455	39.78718	40.29849	40.49105	40.76324	40.63470	40.16530	39.06182	39.09030	39.09164	38.89311	38.99440	39.17709	39.90752	40.53862	42.00225	42.24830	41.95598	41.13768	41.01233	40.85284	40.85414	40.85533	41.05404	41.05534
40.36655	40.68916	41.67663	41.64588	41.58767	40.85730	40.69157	40.54189	39.57586	39.57689	40.55738	40.64644	40.75687	40.15204	40.89178	40.94621	41.24367	41.51411	41.42596	41.23141	40.84255	39.08535	38.77472	38.60867	38.69883	38.70004	39.40938	40.23582	40.81177	40.60554	40.38425	39.69910	39.06290	39.04200	38.87916	39.07710	39.26450	39.90748	41.26851	41.53744	42.00332	42.15815	42.64290	42.92004	42.89022	41.01452	40.87927	40.06863	40.06988	40.26946
40.67967	40.69067	41.67818	41.58791	41.51146	41.51264	40.81501	40.50096	40.05099	40.07830	40.61858	40.61995	40.61774	40.63896	40.64000	40.74099	41.55870	41.73721	41.41177	40.85921	39.60340	39.15950	38.98164	38.69886	38.69997	38.69794	39.22331	40.63650	40.52864	40.43291	39.70769	39.44561	39.05099	38.17075	38.06789	39.17736	39.87012	41.13705	41.45875	41.83395	42.20138	42.87461	43.06363	43.03868	43.03353	41.27098	41.13572	40.83359	40.26913	41.02019
40.67270	40.67395	41.45530	41.63079	41.53986	41.40278	40.85442	40.48631	40.03631	39.97941	40.51970	40.52107	40.52903	39.76470	39.77053	40.60078	41.52577	41.61517	41.54632	40.90601	40.37128	39.61862	39.26545	38.98400	38.60294	39.22336	39.78194	39.78642	39.78742	39.57262	39.51644	39.05087	38.74601	38.27884	38.41158	39.08412	41.06055	41.55309	42.13703	42.13845	42.18851	42.87572	43.27027	43.06608	41.54917	41.28700	41.27325	41.50584	41.49585	41.49714
40.34772	40.34895	40.96122	41.28078	41.33399	40.75814	40.47494	40.17071	39.87556	39.95773	40.49805	40.51174	39.71054	39.68587	39.63914	39.62664	40.36509	41.38630	40.93908	40.90091	40.37256	39.60698	39.60818	39.60938	39.70094	39.67480	39.71489	39.71664	39.06117	39.06952	39.36096	39.36206	39.47162	38.99589	39.01709	39.53782	41.06162	41.53325	42.13009	42.09017	42.20140	42.49852	42.91987	43.03334	41.85715	41.66189	41.63794	42.21891	42.20893	41.49810
40.31279	40.25289	40.18894	40.10689	38.91314	38.95979	39.36363	39.27613	39.25383	39.71921	40.32450	40.34460	39.53360	39.46994	39.47091	39.48873	39.48981	39.54531	39.74352	39.79116	39.56169	39.56278	39.59921	39.70105	39.70214	39.74233	39.74343	39.18041	39.19157	39.28031	39.40498	39.47151	39.52796	39.60511	39.59963	39.82632	40.53414	41.11826	42.08987	42.20145	42.20249	42.20377	42.21039	42.28572	42.28700	41.94846	43.01663	42.95663	42.20028	41.79338
39.16814	39.11838	39.10914	38.33433	38.57902	38.87323	38.71140	38.68552	38.89140	39.50928	39.72624	39.74631	39.40240	38.48752	38.47164	38.47279	38.72232	39.24976	39.35295	39.41880	39.41998	39.56401	39.56519	39.71583	39.76449	39.76568	38.60519	39.19174	39.28012	39.52615	39.52732	39.52839	39.68998	39.70060	39.70515	40.37572	40.43325	41.00022	42.08312	42.08451	42.12846	41.46486	42.02717	42.21272	42.62463	43.05504	42.95653	42.89490	42.89620	41.79435
39.23553	39.20291	39.10776	38.77734	38.69592	39.18687	38.71277	38.68795	38.68921	38.94302	39.52298	39.38135	38.91777	38.28877	38.27019	38.27132	38.47063	38.70005	38.73348	38.50388	38.56991	38.65194	39.64739	39.80072	39.84079	38.78580	38.78685	39.24222	39.62637	39.64751	39.64868	39.55470	39.55586	39.69199	40.94478	40.86045	40.86166	41.31121	42.08424	42.08561	41.41102	41.41225	41.31608	42.62444	43.05496	42.95631	42.80518	42.89596	42.50049	40.48825
39.22399	39.22514	39.01366	38.93183	39.30926	39.22773	38.94564	38.79065	38.75616	38.43225	38.42640	38.82111	38.75660	38.54031	38.17653	38.13005	38.17611	38.30164	38.33506	38.50454	38.57753	38.59787	39.53105	39.84092	39.84198	39.84315	39.43720	39.48234	39.62750	39.63790	40.58265	39.67605	39.55693	40.93652	41.70503	41.37995	41.16660	41.18993	41.19948	41.20081	41.21730	41.21783	42.44152	42.50371	42.94444	42.80499	42.80626	42.50026	41.46040	40.56537
39.32301	39.31396	39.31487	39.31612	39.47527	39.45057	39.12556	38.92141	38.51846	38.43356	38.35961	38.76237	38.70858	38.66424	37.34931	37.80314	38.04185	38.16576	38.33626	38.42456	38.50685	38.57973	39.53226	40.26462	40.26568	40.39841	40.07120	39.57896	39.58685	39.63902	39.67610	39.68895	39.80543	40.55404	40.93896	40.92918	40.93036	40.98768	40.77455	40.77586	40.87017	41.15625	41.37844	41.73675	42.08301	42.80607	42.49535	41.46016	41.21198	41.00176
39.64318	39.64431	39.55367	39.55493	39.55606	39.97935	39.97725	39.29403	39.11566	39.40281	40.17406	39.04114	38.76458	37.38036	37.30704	37.45722	38.06077	38.31319	38.40289	38.42576	38.48853	38.60288	39.64824	40.25206	40.47086	40.41892	40.40065	40.23716	39.63673	39.79355	39.79469	39.79572	40.22272	40.54549	40.48777	40.75055	40.65024	40.73607	40.67638	40.62521	40.51826	40.57631	40.96108	41.16713	41.89871	41.97427	41.38655	41.21173	41.21292	41.21410
39.71058	39.71170	39.71259	39.77657	40.14476	40.25033	40.15229	40.01754	40.42809	40.33946	40.31594	39.43022	38.85490	38.58190	37.45200	37.60609	38.14618	38.40289	38.44968	38.63503	38.52584	38.65555	38.65664	39.85349	40.42648	41.34993	41.29360	40.74543	40.86971	40.91294	40.91410	40.81638	40.69725	40.59356	40.61930	40.62926	40.60788	40.60917	39.78741	38.65569	38.65924	38.97903	40.01072	40.86081	41.16934	41.22727	41.06086	41.10376	41.20206	42.04619
39.71205	39.49228	39.71404	40.14507	40.16925	40.25176	40.38609	40.65342	41.60244	41.32446	40.31734	39.21601	39.12787	39.18434	38.63927	37.69149	37.80184	37.79450	37.89114	38.45033	38.65572	38.65670	38.63471	40.28292	41.18649	41.18707	41.29484	40.83513	40.87090	40.91411	41.06358	41.06462	40.68886	40.59964	40.53399	40.53488	40.32609	39.21201	38.93647	38.57672	38.60440	38.92419	39.68293	39.99997	40.73129	40.84282	40.30722	40.80581	41.10534	41.98706
39.49263	39.40741	39.40826	40.08381	40.14764	40.44460	40.65398	41.40527	41.32504	41.20101	40.25012	39.95892	39.95979	39.46502	38.86469	37.86482	37.97141	37.89112	37.96737	38.36140	38.54319	39.47701	40.13447	41.05157	41.10136	41.13469	41.18935	40.74783	40.83722	41.06576	41.06475	41.06578	40.71576	40.60077	40.50761	40.39794	39.28370	39.21303	39.21388	38.57769	38.57853	38.92514	39.57703	39.62856	39.62958	39.31927	39.36596	40.69085	40.79608	41.06665
39.31396	39.26841	39.26925	39.26134	39.85048	40.38036	40.64141	41.32524	41.32652	41.02197	40.04860	40.04984	40.11134	39.36637	39.26597	38.94562	38.86180	38.19163	38.19280	38.29607	39.27345	39.89852	40.23444	41.05285	41.10263	41.10377	40.61274	40.64873	40.74185	41.06480	41.06593	41.06694	40.97528	40.96489	40.67181	40.30197	39.78149	39.30311	39.21972	38.57866	38.58431	38.78467	38.98769	39.06602	39.02877	39.15009	39.31159	40.67355	40.69292	40.58343
39.38574	39.26985	39.22832	39.81110	40.36530	40.64176	41.33499	41.33586	41.03167	40.02515	39.63015	39.79543	39.44685	39.52316	39.55188	39.61282	39.56284	38.76812	38.70924	38.68646	39.68871	39.73072	40.23568	40.73229	41.02027	40.83193	40.61396	40.64671	40.74304	41.05258	41.06711	41.06810	41.61911	41.09970	40.80221	40.42590	40.19023	39.78375	39.34465	38.70141	38.70222	38.83123	38.83217	38.99214	38.99320	39.15100	40.71781	40.67450	40.69385	40.63784
39.40704	39.38826	39.85371	40.37480	40.64227	40.72773	40.72883	40.72968	40.02572	39.63044	39.79557	39.56798	39.52327	39.55234	39.55316	39.64198	39.61504	39.56517	39.46179	39.42560	39.68995	39.73195	40.19349	40.66330	40.66427	40.68777	40.78099	40.74339	40.77265	40.80339	41.06828	41.08912	41.09023	41.09108	40.99519	40.43341	40.25888	39.97989	39.76610	39.40479	38.85695	38.85799	38.98291	38.99307	39.07245	39.80355	40.73349	40.69368	40.66044	40.62861
39.40850	39.54602	41.18899	40.64107	40.64216	40.64312	40.73030	40.64664	39.73892	39.70794	39.62142	39.56931	39.57011	39.52576	39.64220	40.18284	40.85831	40.78219	40.02868	39.42683	39.37051	40.12864	40.45214	40.45323	40.45419	40.77857	40.83263	40.74458	40.05468	40.33282	40.83891	40.99272	41.09138	41.05145	41.58931	41.18579	40.37053	40.40339	40.40421	39.96305	39.84047	39.60831	39.03672	39.11418	39.19194	39.90052	40.73444	40.73540	40.66137	41.29189
41.55065	41.53942	41.20554	40.95129	40.64365	40.54385	40.54654	40.44113	39.97503	39.70930	39.71035	39.79947	39.95628	39.95747	40.08014	40.58181	40.59476	40.59584	39.87981	39.31492	39.31595	40.07787	40.07893	40.07999	40.13187	40.13293	40.15318	40.28403	40.31272	40.36347	40.59402	40.99387	40.95902	41.05258	41.11235	41.11317	40.56473	40.40981	40.56139	40.51861	40.41989	39.86774	39.72879	39.15994	39.31763	40.34391	40.73539	40.73635	40.97614	41.99365
41.57690	41.57800	41.00628	40.65909	39.86840	39.69707	40.20452	40.24926	40.00018	39.93270	39.89622	40.16720	40.09248	39.85961	39.82285	39.83747	40.26934	39.79573	39.20311	39.17566	39.19331	39.35730	39.85256	40.13216	40.13309	40.13414	40.13506	40.28521	40.34392	40.37622	40.59517	40.59825	40.59931	40.55934	40.76870	40.68819	40.52987	40.53106	40.51684	40.51804	40.49898	39.78088	39.25802	39.27728	40.01479	40.34486	40.46630	40.50872	41.75275	41.90692
41.25388	40.29948	40.29060	40.23550	40.07012	39.88576	40.10691	40.25069	40.25187	40.21512	40.49897	40.16858	40.05630	39.82341	39.70446	39.61648	39.47433	39.47535	39.26782	39.17689	39.19453	39.28698	39.45981	40.11119	40.18203	40.13534	40.13625	40.17519	40.25105	40.43636	40.65532	40.59938	40.55967	40.68388	40.60375	40.60453	40.09924	40.44202	40.44279	40.44397	40.44475	39.23555	39.25897	39.27822	40.16541	40.16632	40.21079	40.48177	40.94163	41.57938
40.35195	40.30098	40.29745	40.55654	40.29430	40.16843	40.15337	40.29715	40.29832	40.25405	40.25508	40.20319	40.01466	39.70503	39.49235	39.46333	39.47561	39.46590	39.44077	39.29556	39.28731	39.34779	39.44309	39.95125	40.20255	40.23629	40.34445	40.20532	40.20608	40.42250	40.75574	41.05609	40.99760	40.84391	40.29645	39.79299	39.89700	39.89816	40.40790	40.44502	40.44578	39.23650	39.27815	39.49876	40.02687	40.39128	40.48182	40.48272	40.23578	40.23356
40.29718	40.29819	40.29358	40.29474	40.29576	40.21538	40.38522	40.51274	40.51391	40.38787	40.25647	40.22010	40.15064	39.69885	39.54352	39.50002	39.89470	39.89411	39.67739	39.44479	39.46486	39.36883	39.44429	39.95246	40.59078	40.61916	40.39125	40.22367	40.22441	40.34267	40.77418	40.77149	40.68393	40.57634	40.03749	39.29136	39.33311	39.83896	40.22351	40.41678	39.43656	39.43755	39.49871	40.02682	40.84771	41.58647	40.74757	40.35276	40.26029	40.26131
40.29869	40.01690	40.01441	40.21495	40.21595	40.38869	40.53274	40.91730	40.91847	40.78680	40.75029	40.59214	40.22222	39.70769	39.55233	39.98308	40.20181	40.08574	39.96338	39.46188	39.46285	39.38596	39.40634	40.58792	40.58880	40.59357	40.62127	40.47336	40.22557	40.10984	40.47575	40.66576	40.66158	40.59474	39.29170	38.66817	38.75549	39.43237	40.22455	40.33513	39.43753	39.43851	40.08312	40.88685	41.42089	41.38799	41.33216	40.35371	40.25394	39.83483
39.91682	38.68159	38.56275	39.05911	39.37867	40.21827	40.44360	40.64108	40.64223	40.75071	40.76190	40.60373	40.32652	40.04151	40.06115	40.28001	40.28087	39.84931	39.47353	39.43520	39.34871	39.36581	40.54741	40.50069	40.24786	40.59480	40.62623	40.43539	40.12751	40.11098	40.55092	40.73933	40.74034	39.92122	39.18979	39.19048	39.18820	39.23061	39.32785	39.30798	39.31190	40.08324	40.94317	41.45082	41.45185	41.43675	40.81726	40.33167	39.90182	39.90280
39.66874	39.62668	39.33786	39.31805	39.31901	40.09375	40.28865	40.65862	40.65976	40.76233	40.73748	40.43172	40.43243	40.51161	41.18756	40.28134	40.01877	39.44364	39.42973	39.43042	40.00692	40.54768	40.54868	40.29595	40.04531	40.07685	40.08789	39.89694	39.90414	40.13948	40.85118	40.85204	40.79458	39.97541	39.94400	39.51596	39.51693	39.32280	39.32349	39.32459	39.92033	40.21093	41.34446	41.41682	41.41783	40.98031	40.55172	39.98588	39.95799	39.90961
39.67020	39.64114	39.48677	39.31947	39.93505	40.24466	40.24134	40.24203	39.48841	39.09253	39.15726	40.43311	40.51184	41.60241	41.27662	40.77237	40.02007	39.59140	39.43098	39.43166	40.38223	40.54896	40.54993	40.29719	40.00201	40.04748	40.07888	40.09003	40.13952	40.74575	40.76626	40.80707	40.72090	39.94397	39.99764	40.04284	39.94944	39.88350	39.54576	39.54686	39.97709	40.33906	40.72366	41.49670	41.20307	41.06398	40.11614	40.08157	40.06587	40.40389
40.80884	40.68975	40.04487	39.93555	40.24529	40.24612	40.24708	39.88937	38.95972	39.09118	39.10765	40.43449	41.60269	41.60384	40.90725	40.77373	40.03114	39.59267	39.12648	39.43289	39.77212	40.37146	40.44718	40.44814	40.02363	40.02941	40.03023	40.87774	40.87842	40.58605	40.58702	40.70155	39.95673	39.69501	40.21915	40.21982	40.42426	40.10128	39.61382	39.61491	39.67135	39.96880	40.04847	41.02495	41.36768	41.34331	41.15390	41.02051	40.89489	40.78261
42.31279	42.01294	40.63031	40.24582	40.22372	40.22453	40.24852	39.65665	38.96107	39.09251	39.36868	40.43586	40.73574	40.83146	40.77413	40.68287	40.04839	39.59394	39.12772	39.12836	39.55946	39.68301	39.68395	40.02404	40.02484	40.02579	40.19681	40.74163	40.74230	39.80635	39.80729	39.92178	39.31141	38.78048	39.91760	40.06642	40.40387	40.40498	39.77104	39.67169	39.77264	39.83364	39.93754	40.27084	41.36866	41.64616	41.64714	41.54608	41.45210	41.74342
42.27370	41.99364	40.95639	40.22498	40.29023	40.22599	39.83303	39.18251	39.09321	39.15119	39.16121	39.52003	40.71140	40.73581	40.77549	40.09661	40.09740	40.18734	39.59628	39.57278	39.65987	39.68425	39.70876	39.74346	40.04032	40.03128	40.74190	40.77502	40.45391	39.80750	39.80842	39.31156	38.47972	38.63328	39.76098	39.95808	40.31699	40.40604	39.77366	39.83811	39.77362	39.83461	39.83541	40.30518	41.64634	41.79363	42.22099	42.41718	42.41066	42.39663
41.99429	41.58167	40.92739	40.26506	40.29171	40.00350	39.92611	39.38649	39.28753	39.28814	39.16253	40.70250	40.73610	40.77623	40.81610	40.09319	40.25526	40.19238	41.26446	40.58580	39.80637	39.71604	39.83009	39.98971	40.28658	40.91499	40.90219	40.87096	40.45510	39.85419	39.31187	38.38602	38.38689	38.57316	40.05494	40.07757	40.07849	39.56415	39.55929	39.63491	39.76763	39.76854	40.10301	40.23067	41.36600	41.64815	42.21878	42.41818	42.41916	42.53083
40.77408	40.77501	40.26548	39.71366	40.00418	40.02745	39.95319	40.04893	39.98818	39.95181	40.70282	41.37768	41.37831	40.81684	40.67915	40.70473	40.70551	41.35799	41.26581	41.00616	39.94969	39.42776	39.17009	39.54189	40.27438	41.25464	41.10153	41.06417	40.45629	40.01499	38.37559	38.38705	38.42063	40.08867	40.15633	40.15694	40.07955	39.55659	39.55601	39.55706	39.60664	40.36596	40.08162	40.12758	40.23254	41.05042	41.43874	42.03500	42.42015	42.42112
40.77563	40.45457	40.33809	40.00474	40.09996	39.95639	40.04972	40.05032	40.01439	40.53171	41.39603	41.38556	41.36665	40.69705	40.69766	40.69857	41.35843	42.11091	41.36044	41.07986	40.02332	39.62735	39.58694	40.28823	41.33218	42.38181	41.78940	41.08418	39.99685	39.81421	38.55008	38.46906	38.63264	39.97905	40.11280	40.16873	40.74654	40.08166	39.43473	39.29311	40.28937	40.95478	40.41064	40.08349	39.95039	39.95115	40.95684	41.14318	41.26426	41.63498
40.77719	40.45609	40.52528	40.52233	39.95708	39.85419	39.93279	40.01473	40.40464	40.57866	41.36640	41.36748	40.40131	40.40236	40.69901	41.10200	41.76649	41.76742	41.48635	41.16851	40.23688	40.25264	40.64138	41.39178	42.45939	42.42119	41.98264	40.38892	39.96075	39.82607	39.46528	38.68162	39.15362	39.95813	40.11388	41.89167	41.80357	40.62654	39.84946	40.13696	40.60616	40.66284	40.36498	39.87537	39.83792	39.85099	40.70163	41.08554	41.14505	41.14597
40.57892	40.57981	40.63988	40.52382	39.80611	39.68970	39.85408	39.96526	40.36478	40.82690	41.05227	40.40210	40.40267	40.40371	41.10247	41.51659	41.53289	41.63512	41.63943	41.39009	41.25865	41.25940	41.49135	42.59935	42.66744	42.49383	41.48273	40.39010	39.98710	40.01709	39.90903	39.48694	39.76447	40.07425	41.29329	41.77001	41.69102	40.84279	40.45273	40.30728	40.35988	40.27621	39.38166	39.47154	39.76216	40.20242	40.64037	41.01999	41.07130	41.07220
39.27187	40.00787	40.66228	40.66225	39.69040	39.70666	39.70751	39.84927	40.27292	41.06408	40.92623	39.50218	40.40725	40.93543	41.12797	41.12886	40.73425	40.75710	41.36081	41.39141	41.61792	41.64439	41.80151	42.95318	42.83813	42.66113	41.48399	40.67770	40.67826	40.67931	40.56952	39.98759	39.98845	40.44686	40.37175	41.46014	41.43101	40.89162	40.30730	38.79774	38.79828	39.05631	39.26676	39.30301	39.76311	39.76704	40.23106	40.77023	41.07225	41.07314
39.43141	40.16746	40.82832	40.82936	39.80866	39.80936	39.91713	40.36015	41.08480	40.86085	39.84980	39.91674	40.48020	41.13202	41.15991	40.67267	40.35773	40.44275	40.65317	41.47797	41.56624	41.79153	42.98096	43.48045	42.82102	42.59114	41.48524	40.79455	40.66856	40.61751	40.60535	40.39228	40.20109	40.24395	40.24497	40.42207	40.93405	40.39791	38.85780	37.68201	38.43785	38.80006	39.11428	39.37575	39.47749	39.53759	39.75404	40.55904	41.16171	41.08158
41.50187	41.50274	40.82983	39.90035	39.87922	40.08815	40.93738	41.19618	40.94483	40.77117	40.77203	40.60794	40.91436	41.16343	41.16397	40.67401	40.41801	40.48747	40.18379	40.68877	41.48016	42.25606	43.53239	43.56260	43.42682	42.35873	40.79490	40.67726	40.61767	40.51880	40.51965	40.37627	40.24453	40.24506	40.24607	40.27341	40.49450	40.15691	38.93494	37.81915	37.81964	38.98764	39.37051	39.62715	39.94789	39.91771	40.14716	41.30928	41.38597	41.16352
41.99472	41.96933	41.47857	39.90179	39.90260	40.96426	42.21112	41.51979	40.96771	40.86747	40.86832	40.85915	40.87919	41.16483	41.16642	41.07604	40.44666	40.12426	40.12525	40.67826	41.40695	42.25740	42.42753	43.53844	42.60854	42.31121	41.01356	40.67847	40.61388	40.23573	40.17490	40.22767	40.24566	39.41924	39.15107	40.19666	40.19749	40.19849	40.15848	38.96316	38.98779	40.24221	39.74124	39.85897	39.91794	40.14726	42.00793	41.58146	41.34563	40.94917
41.96202	41.83426	40.67642	39.80354	40.24688	40.83979	41.90398	41.49448	40.95951	40.86890	40.86973	40.88007	40.89184	41.16730	41.16780	41.02219	40.05610	40.05691	40.05790	40.75846	40.85165	41.43629	41.91889	42.30642	42.45814	42.37484	42.14701	40.85221	40.24395	40.04807	39.83095	39.40187	39.41982	39.15115	39.15210	39.85587	40.23073	40.28382	41.92705	40.65165	40.25815	40.44934	40.48595	40.49849	40.52238	41.93315	41.87072	41.52429	41.01382	40.72480
41.83072	40.57829	39.57999	39.58096	40.03932	40.07577	40.44871	40.61489	40.66465	40.79207	40.79289	40.86195	40.88197	40.91877	41.11987	41.12070	39.95286	39.90863	39.94873	40.20517	40.57828	40.57894	40.62699	41.92229	42.22572	42.23623	41.23746	40.20978	40.02144	39.84585	39.32243	39.25319	38.72210	39.15219	39.21175	39.90465	40.29945	41.92981	41.92817	41.49610	40.99511	40.92377	40.98182	41.01268	41.01350	40.99808	41.59164	41.01663	40.72490	40.70427
40.67387	39.66351	39.50965	39.46397	39.46476	39.58043	40.07914	40.13160	40.15186	40.66656	40.79430	40.84138	40.88336	41.13579	41.12125	41.10224	39.93432	39.90991	39.91087	39.91133	39.52949	39.73521	40.36341	41.91022	41.91088	41.22841	39.57830	39.54531	39.75275	39.75371	39.17055	38.58030	37.77887	38.78204	39.26052	39.74290	40.50566	41.12336	41.49619	41.49719	40.99617	40.79181	40.85091	40.89302	40.98660	40.98726	40.99987	40.93864	40.72852	40.70519
39.76334	39.60550	39.53199	39.49863	39.49940	39.55255	40.08057	40.13301	40.28020	40.79492	40.79572	40.84278	40.86278	41.12741	41.10280	41.10361	40.67781	40.38647	40.38153	39.87828	39.87906	40.41647	41.00541	40.94134	40.94198	39.96603	39.42881	39.38616	39.74802	39.75486	38.90985	38.72344	38.61657	38.71566	39.31249	39.71464	40.49172	41.12232	41.12278	40.79662	40.43853	40.49187	40.79347	40.85272	40.89428	40.98341	40.98903	41.00147	41.03237	40.99081
40.53940	39.67984	39.63258	39.60725	39.61149	39.85937	40.08200	40.26137	40.79590	40.79635	40.79713	40.79809	40.82159	40.82255	41.10622	41.10498	41.08791	41.00043	40.51631	40.42974	40.43052	40.81493	40.75274	40.94262	40.87570	40.84807	40.63062	40.60620	39.79260	39.84148	39.09645	38.79741	38.65031	38.65073	39.58057	39.87852	40.49066	40.76571	40.76615	40.03433	40.03477	40.11436	40.18201	40.89449	40.92102	40.98438	40.98517	40.93914	40.99095	41.27407
40.72532	40.66179	40.56468	39.73745	39.79214	39.85919	39.86155	40.21080	40.76465	40.79778	40.79855	40.73250	40.73293	40.82393	40.81257	40.97145	41.08927	41.07665	40.69263	40.43585	40.43179	40.81622	40.83403	40.94390	40.87696	40.87560	40.63828	40.63905	40.00607	40.07661	39.25998	38.79846	38.79919	39.51476	39.87915	40.10755	40.31670	40.31764	40.05426	40.18442	40.22238	40.23869	40.23930	40.59877	40.59953	40.61624	40.61700	40.94010	41.03534	40.99268
40.66256	40.66331	40.66373	40.59306	39.79358	39.29286	39.70375	40.14362	40.62729	40.62770	40.65097	40.65191	40.69841	40.73527	40.79625	40.79701	40.96002	40.93720	40.69395	40.43714	40.46095	40.93693	41.03983	41.42545	41.02351	40.81636	40.99655	41.01662	40.90397	40.07774	40.01201	40.71120	40.71196	40.04473	40.04565	39.99459	39.99533	39.48490	38.87843	39.95180	40.29095	40.63046	40.64083	40.71130	40.64717	40.61720	40.61795	40.78012	40.88187	41.09562
40.66410	40.59323	40.59363	39.79375	39.28569	39.28300	39.28371	40.04269	40.55798	40.72827	40.65592	40.68654	40.73572	40.76881	40.76921	40.75816	40.79723	40.83496	40.46082	39.88520	40.64822	41.30332	41.55464	41.55540	41.36303	41.15212	41.15271	41.20403	41.13313	41.06759	41.02117	40.69519	40.22302	39.99543	39.95076	39.94473	39.94546	39.48592	38.87940	38.98538	40.29197	40.64125	42.16306	42.16384	40.77362	40.77420	40.78799	41.00271	41.20457	41.27396
40.59402	40.59476	40.59515	39.74858	39.65564	39.28765	39.41533	40.13522	40.21490	40.63056	40.68703	40.05304	40.05342	40.68925	40.68964	40.79801	40.83556	40.46121	39.88607	39.98186	40.64950	41.30462	41.71569	41.71645	41.72185	41.28688	41.25422	41.16651	41.47171	41.43511	41.03200	40.27380	39.65415	39.33861	39.88376	39.90237	39.90309	39.47727	38.75115	38.88125	40.04374	40.60151	41.13632	41.09739	40.79129	40.86639	40.93766	41.00366	41.00440	41.20624
40.57145	40.57217	40.55003	40.55094	39.77753	39.78719	40.09890	40.28207	40.28297	40.23242	40.05352	40.05066	40.00922	40.01493	40.69101	40.75873	40.81182	40.56704	39.92486	39.98311	40.74675	41.72756	41.86129	41.81219	41.97560	41.97635	41.14770	41.26568	41.26606	41.23964	40.28403	40.11195	39.63647	39.24317	39.24405	39.75360	39.47742	39.39361	38.65776	38.75299	38.94483	40.50922	41.04405	41.08125	41.06268	40.85746	40.91342	40.88140	40.93724	40.93796
40.17696	40.48046	40.55155	40.57924	39.78808	40.09964	40.28314	40.28349	40.28439	40.25204	40.23399	40.18932	40.01057	40.01628	40.12436	40.77777	40.78689	40.84335	40.15409	40.21233	40.69496	41.72834	41.86260	41.82000	41.81768	41.81842	41.84921	41.26691	41.26727	40.36918	40.28518	40.20691	39.99422	39.24424	39.21798	38.40278	39.38073	39.38811	39.36801	38.75081	38.83426	40.96411	41.29919	41.08226	41.07655	40.82949	40.87215	40.88235	40.91565	40.91637
40.17848	40.17918	40.27704	39.60275	39.78953	40.14717	40.15107	40.15141	40.25579	40.23523	40.23538	40.67918	40.19104	40.01281	40.01797	40.67247	41.13465	41.14393	40.47754	40.24664	40.23447	40.55418	41.47012	41.65559	41.66264	41.79365	41.73882	40.05199	40.33246	40.26955	40.19411	40.88721	40.16799	39.21817	38.39809	38.40324	39.38177	39.38263	39.38296	38.77429	38.83521	41.04557	41.08257	41.11491	40.82564	40.53070	40.10782	40.77956	40.67529	40.64059
39.66879	39.69464	39.52564	39.59883	39.86063	39.86221	40.11038	40.12282	40.23631	40.23609	40.22123	40.68060	40.63430	40.14665	40.63402	41.00418	41.02935	41.14528	40.42364	40.23505	40.23573	40.24928	40.49610	41.08310	41.11203	41.11273	40.01550	39.96079	39.93431	40.18708	40.16792	40.16843	40.07047	38.65692	38.39749	38.40424	38.73121	39.39277	39.40649	39.35389	39.46573	40.89348	41.08360	41.08429	41.09947	40.80999	40.72369	40.70437	40.67623	40.65976
39.75655	39.52679	39.55388	39.60027	39.78099	39.79451	39.85573	40.08726	40.08812	40.01678	40.00611	40.39582	40.46098	40.52240	40.60430	40.65054	40.68002	40.75305	40.25085	40.23632	40.23699	40.19049	40.26608	40.26674	40.36217	39.89128	39.69598	39.69664	39.68462	39.65866	39.65136	40.16956	40.07159	38.65796	38.38242	38.40524	38.51326	38.80542	39.52759	39.54773	39.92926	40.88004	41.29762	41.29026	41.29095	41.31023	41.31092	41.18125	40.69272	40.67785
40.09295	39.78422	39.75521	39.67757	39.78243	39.78291	39.77247	39.94212	40.01787	39.87332	40.12605	40.39724	40.46238	40.45799	38.85329	40.62728	40.68135	40.24165	40.23912	40.23009	40.19653	40.17459	40.17524	40.02795	39.51966	39.54014	38.83057	38.83120	39.68179	39.68659	39.72559	40.17070	40.07271	38.65899	38.38343	38.41589	38.51425	38.80641	39.46426	39.84633	40.56712	40.78610	41.19572	41.26931	41.29197	41.31123	41.31191	41.23329	40.78355	40.67878
40.55190	40.53626	40.52262	40.49881	39.85192	39.85186	39.57520	39.73344	39.95107	41.35723	40.49856	40.49297	40.45854	38.70905	38.75951	38.91520	39.95586	40.00527	40.05159	40.20510	40.16885	40.28008	40.17675	40.03186	39.52085	38.77896	38.83865	38.97543	39.53608	39.76521	40.68780	40.59393	40.07384	38.66003	38.37051	37.82712	38.20569	38.81330	39.84327	40.56787	40.54349	40.78714	41.10226	41.25855	41.24820	41.27066	41.29414	41.20424	40.74750	40.64111
41.33328	41.30779	41.30836	41.78447	41.45187	39.85376	39.82001	40.09167	40.50101	40.67421	40.67477	40.51198	39.85452	39.06982	38.90738	38.91648	39.77387	39.90896	40.00715	40.04353	40.17008	40.20208	40.51355	40.14798	39.54187	38.99817	39.08018	39.32127	39.58628	40.71131	41.53034	40.75528	40.06572	39.07504	38.37140	38.20623	38.27591	38.55016	39.81544	40.42775	40.42831	40.42886	40.57096	40.21238	39.07882	39.07935	41.11678	41.11467	40.69481	40.61030
41.36416	41.36473	41.30958	41.30854	41.45150	41.32994	41.12427	40.60672	40.62496	40.62552	40.57465	40.57521	39.97312	39.40034	39.12250	38.90754	39.16424	39.70910	39.84725	40.00734	40.28049	40.53355	40.53411	40.24470	39.75966	39.03813	39.39540	39.66953	40.90553	41.59073	41.51395	40.81340	39.48474	39.10044	39.02751	38.61095	38.54929	39.64539	40.42208	40.42263	40.37762	40.21709	39.94658	38.98412	38.99377	39.01060	39.47393	41.10078	40.69453	40.52887
41.20200	41.14936	40.92158	40.86750	41.25461	41.32956	41.29262	41.23263	40.75814	40.66750	40.53194	40.53251	40.53307	39.97331	39.38926	39.15475	39.63745	39.67819	39.95766	40.48979	40.61089	41.24211	40.66275	40.42015	39.78986	39.71677	39.75752	40.72903	41.70455	42.29093	41.54383	40.40395	39.20249	39.20585	39.05324	39.05378	40.62148	40.53145	40.42178	40.42234	40.23446	39.87711	38.91320	38.95448	38.99346	39.02049	39.48382	40.25027	40.71784	40.65995
41.16142	41.10628	41.03006	40.98992	41.21619	41.29168	41.29225	41.24529	41.15192	40.60778	40.47478	40.50160	40.53271	40.06594	40.05954	40.06009	40.06387	39.97552	40.00019	40.60999	41.25889	41.49146	41.50222	40.89074	40.51737	39.71641	39.71697	41.45275	42.29004	42.29062	42.24297	40.40578	39.13047	39.19909	39.20606	40.90763	40.88837	40.53383	40.50564	39.98224	39.71882	39.05899	38.95363	39.06514	39.06568	39.09877	39.14169	40.40492	41.43907	41.43964
41.23922	40.84402	40.95977	40.99089	41.02253	40.97424	41.11545	41.13883	41.01403	40.68652	40.38869	39.62770	39.64128	40.05861	40.05917	40.05973	40.12352	40.15891	40.26804	40.70667	41.45144	41.61008	41.61066	41.50983	40.83557	40.57949	40.41125	41.32006	41.71490	42.24209	40.85782	39.96556	39.46577	39.53975	39.81184	39.92970	40.68304	40.64423	40.27883	39.81337	39.29576	39.04335	39.06427	39.06482	39.06537	39.09846	39.24053	41.47198	41.43878	41.74899
40.84308	40.84365	40.92886	40.95998	40.87260	40.87317	40.91283	41.02971	41.01368	40.68616	39.73875	39.23242	39.35728	39.85526	39.89492	40.12260	40.13173	40.35182	40.39271	40.78126	41.49664	41.57063	41.57122	41.57180	41.45755	40.61341	40.58603	40.52229	40.78455	40.78511	39.96466	39.49421	39.53886	39.55978	39.58314	39.85173	40.06662	40.34764	40.27852	39.91083	39.81362	39.29600	39.34747	39.34802	39.17587	39.19304	41.16765	41.40039	41.71060	41.68598
40.45812	40.21114	40.21170	40.22995	40.02205	40.41350	40.87336	41.04810	41.04868	39.84393	39.35257	39.39653	39.39708	39.39228	39.85545	39.92351	40.13137	40.33432	40.75301	40.76108	40.88702	41.57028	41.57087	42.73410	41.90557	41.44395	40.54230	39.67397	39.65578	39.69331	39.54745	39.56155	39.56211	39.72964	39.73019	39.95492	39.99535	40.29641	40.30388	40.30445	39.88857	39.88914	39.99869	40.15676	40.25434	40.27154	40.30426	41.10148	41.57792	41.39516
39.96710	40.20220	40.23329	40.06930	40.03078	40.05812	40.41368	40.91159	40.90306	40.41499	39.93304	39.52964	39.45725	39.92042	39.92258	39.92315	39.92371	40.27289	40.75266	40.76073	40.33148	40.88724	42.53976	42.56929	42.52434	41.44363	40.18204	40.05878	40.09311	40.11028	39.80179	39.98885	40.31455	40.22349	40.17957	40.23573	40.29553	40.29979	40.30036	40.29182	39.93063	39.93120	40.14035	40.22240	40.15127	40.14367	40.14423	40.53851	40.92031	40.91015
39.97742	40.09553	40.23772	40.23830	40.06948	40.40557	40.44919	40.67781	40.76033	40.54265	40.40175	39.60742	39.60799	39.95914	40.32786	40.29147	40.29151	40.64070	40.75004	40.33056	40.30831	40.33168	42.49442	42.56897	42.48866	40.61567	40.21545	40.21763	40.23321	40.17237	40.21930	40.31365	40.31421	40.75760	41.84796	41.46120	40.29891	40.29949	40.30006	39.93459	39.93033	39.92233	40.13148	40.13205	40.10100	40.05656	40.00566	40.20471	40.20528	39.14976
40.19150	40.18297	40.26733	40.29093	40.75632	40.75689	40.69881	40.49868	40.49924	40.45293	39.60646	39.60704	39.60761	40.35424	40.53401	40.56888	40.73887	40.75820	40.29481	39.99888	40.30795	40.31043	42.38977	42.35128	40.69565	40.56273	40.28960	40.29016	40.81701	40.46277	40.21895	40.21953	40.75454	41.40062	41.53480	41.46090	40.72497	40.36563	40.34422	39.93857	39.93484	39.93060	39.92260	39.48642	39.41035	39.50492	39.97483	40.03168	39.52305	39.54665
40.31159	40.19168	40.31996	40.79123	40.96773	40.83899	40.55288	40.49830	40.49887	40.50477	39.60555	39.60666	39.95039	40.29386	40.70559	40.68208	41.62259	41.62320	40.81576	40.29502	40.29557	41.01784	41.01844	40.97341	40.64163	40.36850	40.51589	41.00039	41.19324	41.10114	41.05940	41.06000	40.83875	40.80719	41.40088	41.53507	40.79914	40.79974	40.49395	40.60868	40.53756	40.36363	40.00536	39.92286	39.63000	39.58663	39.58612	39.53454	39.54582	39.60264
40.31119	40.26090	40.37548	40.72138	40.90765	40.84144	40.62051	40.55309	40.50706	40.50439	39.60517	39.60735	40.04375	40.29979	40.70523	41.68325	41.62224	41.62285	41.62346	41.01149	41.01365	41.17816	41.13640	40.80463	40.80039	40.80099	41.46634	41.46693	41.38280	41.27677	41.23505	41.05967	40.86146	40.83902	41.40056	41.53477	41.23228	41.09932	40.91413	40.81304	40.72627	41.54737	40.52581	40.11041	39.92958	39.65440	39.53474	39.53425	39.53481	39.54608
40.98874	40.47466	40.47523	40.37568	40.72158	40.72216	40.72112	40.87424	40.85287	40.50674	40.02894	39.64500	39.70128	40.28120	41.07302	41.22707	41.33414	41.41723	41.20605	41.12218	41.13115	41.17780	41.13604	41.13665	42.47649	42.72647	42.41101	42.26497	41.77352	41.77411	41.77472	41.33337	40.88256	40.86174	41.25686	41.25744	41.09835	41.20022	40.91382	40.72864	40.72922	41.57602	41.53590	40.39694	40.06944	39.84681	39.64304	39.46785	39.23978	39.44397
41.02261	40.47425	40.43359	40.33138	40.67728	41.22842	42.30862	42.28943	40.85250	40.50637	40.07408	39.67300	40.13748	40.34657	41.08029	41.14423	41.14481	41.20510	41.07251	41.07309	41.07027	41.13138	41.32794	42.47556	42.69123	42.69186	42.37960	42.23357	41.87746	41.77377	41.77439	41.71179	41.62667	41.10329	41.10385	41.18998	41.09804	41.18651	40.71487	40.72350	40.62014	41.36757	41.32263	40.88341	40.27292	40.09454	39.62310	39.49329	39.31132	39.54550
41.18014	41.13952	40.33039	40.23353	40.53179	40.39475	40.94588	40.72570	40.45453	39.94554	39.97878	40.10268	40.10979	40.32745	40.71029	40.84086	40.87947	40.18163	40.18222	40.96807	40.84229	40.83698	40.83918	41.17117	41.48428	42.24367	42.24429	42.00780	41.74771	41.62506	41.42854	41.35040	41.35099	41.38107	41.05997	41.01287	40.97558	40.28353	40.02988	40.48280	40.58768	40.54274	40.49467	40.41220	40.09367	40.06640	40.06697	39.35281	38.97748	39.07984
41.78240	41.78302	40.94964	40.24331	40.23374	39.18650	39.15171	39.29564	39.30263	39.94516	39.94573	40.07347	40.10941	40.25661	40.27296	40.27356	40.15032	40.09879	39.84553	40.50105	40.55405	40.55945	40.17647	40.22260	40.97593	41.24722	41.71710	41.45699	41.33377	41.23633	41.13945	41.18667	41.25314	40.89177	40.89233	40.05594	40.12404	39.89292	39.93152	39.93212	39.93269	39.36602	39.31941	39.52564	40.11425	40.11810	40.11542	38.97663	39.22849	39.22904
41.78202	41.14088	40.24233	40.24293	39.80587	39.80643	39.34125	39.30168	39.32955	39.61171	40.00878	40.07606	40.16729	40.21661	40.21721	40.17467	39.84472	39.75248	39.75307	39.83130	39.86290	39.86830	39.86889	39.86949	39.48227	39.57820	39.87882	39.87939	39.78197	40.50956	40.50213	40.00084	40.00142	40.00202	40.01006	40.04438	39.85397	39.89260	39.93121	39.93180	39.92863	39.79529	39.31911	39.30789	39.63578	39.63637	38.93716	39.07116	39.23301	39.92959
41.15434	39.75086	39.73698	39.91564	39.91624	39.91681	39.98253	39.98313	39.61074	39.59367	40.03546	40.11652	40.16426	40.19107	40.63639	40.43030	39.94624	39.75213	39.75273	39.86201	39.86738	39.86795	39.77001	39.77061	39.48193	38.67843	38.67901	39.46818	39.70504	39.67669	39.64248	39.29435	39.58498	39.62767	40.00974	39.80591	38.95623	39.02530	39.89830	39.93149	39.92831	39.90213	39.79558	39.37241	39.85353	39.89378	39.74891	39.74951	40.02328	40.08577
39.77824	39.76439	39.76496	39.94148	39.96404	40.60969	40.56207	41.20296	40.48505	40.00345	40.01741	40.03837	40.16389	40.63542	40.43685	40.42996	39.79189	39.84925	39.55559	39.87773	39.86704	39.76908	39.76968	39.77028	38.54950	38.21776	38.59833	39.40411	40.06464	39.64156	39.29343	38.89642	38.89698	38.96613	38.79792	38.46186	38.97251	39.02497	39.88030	39.89483	39.92801	39.92861	39.92921	40.08388	40.20183	40.20244	40.20302	40.77378	40.80598	40.86133
39.77784	39.77844	39.80792	39.98445	40.60872	40.60931	41.20198	41.17155	40.48468	40.00308	39.77112	39.95744	40.10141	40.54726	40.43650	39.79846	39.49963	39.11474	39.11533	39.54028	39.71141	39.74131	39.75649	39.11511	38.54004	38.54973	38.57870	38.99967	39.40438	39.33161	38.91585	38.91644	38.96521	38.79544	38.42722	38.46152	39.00477	40.06194	40.07644	39.92712	39.92769	40.00062	40.00122	40.20092	40.88608	40.88670	40.75037	40.78046	40.82337	40.93552
39.77743	39.77804	39.77861	40.70546	40.87550	41.20104	41.20161	41.20224	40.23343	39.76160	39.76218	39.95654	40.59578	40.54691	40.51454	39.51798	39.10146	39.10206	39.08660	39.28613	39.61254	39.64043	39.11364	38.78237	38.85255	38.57777	38.61317	38.85136	39.05401	39.05137	39.05196	39.02323	39.06503	38.83376	38.85519	39.29393	39.98268	39.98329	40.01280	40.02519	39.99969	40.00030	40.21129	41.18506	41.11723	40.88641	40.20243	39.81199	40.80969	40.85916
40.07349	40.07411	40.68465	41.66593	41.61411	41.59491	41.45538	41.20187	40.23306	39.77752	39.78613	39.95617	40.34472	40.34531	39.55985	39.33522	39.30313	39.05352	39.29004	39.53346	39.55970	39.11270	38.06775	38.85163	39.00427	39.00487	38.91096	39.17356	39.20024	39.23615	39.23676	39.23735	39.34075	39.61840	39.85362	39.84938	40.04556	40.04617	40.05800	40.05862	40.89577	40.84927	41.18739	41.18799	40.88550	40.30913	39.90942	39.77312	39.77370	40.95006
40.61751	40.69598	41.66492	41.61417	41.59394	41.50783	41.46665	41.39249	40.19032	39.79909	39.79967	39.84846	39.92081	39.89867	39.79543	39.69914	39.60978	39.44764	39.86536	39.57917	39.67555	38.76526	38.46395	38.61554	39.01249	39.29010	39.32712	39.46653	39.76925	39.90068	39.90129	39.61312	39.61745	39.85273	39.85329	40.52702	40.52764	40.53362	40.94755	40.94818	40.86790	41.11898	41.11961	40.82031	40.15165	40.24761	39.90913	39.61308	39.77341	40.47487
40.91171	40.94355	41.61692	41.60525	41.50687	41.50747	41.50805	40.87748	39.87304	39.79871	39.82177	39.84808	39.84870	39.81074	39.79192	39.74115	39.97766	39.97309	39.95604	39.67466	39.28902	38.87467	38.50964	38.60394	39.28058	39.55004	39.55065	39.72171	41.00567	41.04107	40.29426	40.18116	40.19728	40.79111	40.82271	40.52402	40.52464	40.52795	40.93599	40.99757	41.10092	41.10155	40.76265	40.21233	40.21296	40.01587	39.22424	39.22485	39.77311	40.47459
41.40885	41.68925	41.60423	41.51283	41.33057	40.99883	40.82671	39.68087	39.76988	39.79834	39.82139	39.96213	39.96869	39.99534	40.04561	40.25491	40.31823	39.97543	39.88212	39.67593	39.33311	38.88409	38.89058	39.24560	39.26899	39.26799	39.53585	39.55250	39.72198	40.09445	40.18021	40.23624	40.43891	40.81112	40.73564	40.40321	40.39153	40.37502	40.99664	41.10484	41.10545	41.10126	40.76236	40.21204	39.98121	39.14463	39.14574	39.14635	40.15404	40.56889
43.87945	42.18516	41.55570	41.37291	40.99787	40.82579	39.67291	39.67353	39.68107	39.75407	39.84709	39.97407	39.96506	39.99497	40.25607	40.61301	40.45730	40.21949	39.87054	39.68683	39.10477	38.88962	39.10532	39.15156	39.24422	39.26765	39.39188	39.40112	39.45848	39.02629	40.17987	40.23591	40.38290	40.68122	40.68178	40.31508	40.31570	40.73171	40.91641	41.08052	41.18869	41.10097	40.96093	40.21175	39.73642	39.11112	39.11169	39.27531	40.07877	40.45098
43.78385	41.82340	41.08115	41.07377	41.06424	40.82542	39.67253	39.32125	39.20785	39.41352	39.85902	39.85965	39.86042	39.91497	40.35021	40.42051	40.31954	39.86958	38.71477	38.48005	38.58561	38.88927	39.10498	39.15122	39.26017	39.26078	39.37547	39.40078	39.40836	39.45873	39.99715	40.01018	40.58443	40.61023	40.61079	40.31477	40.31540	40.43597	40.60290	40.67525	41.18840	41.50165	41.46320	40.96124	39.65633	39.03102	39.07658	39.08684	39.27452	39.34027
41.91334	41.17113	41.15890	41.08142	41.06388	40.82505	39.60373	39.60435	39.33546	39.41314	39.73808	39.73870	39.78830	39.81032	39.84993	39.76920	39.45289	38.71701	38.16301	38.16357	38.58525	39.02905	39.15026	39.21296	39.21355	39.23046	40.22826	40.22885	39.86444	39.76170	39.87967	40.00742	40.04334	40.13820	40.16392	40.16451	39.85480	39.86529	39.99212	40.66428	40.64235	41.56723	41.46292	41.38321	39.79112	38.98038	39.03130	38.73850	38.79450	39.09384
41.22575	40.93617	41.14836	41.08105	41.06351	40.40465	39.82166	39.82229	40.05846	39.79080	39.73770	39.73833	39.78793	39.76180	39.70944	39.55364	38.83218	38.20057	38.20118	38.18676	39.02812	39.15580	39.14991	39.15535	39.18697	39.18760	39.10173	39.65314	39.55527	39.66341	39.76201	39.79797	38.73595	38.83079	39.38863	39.49629	39.55688	39.57381	39.99180	40.43839	40.60135	41.46253	41.38232	41.29994	39.76834	39.17856	38.85678	38.74329	38.78135	38.80706
40.83087	40.91278	41.14209	41.08228	41.04471	40.72034	40.55268	40.55279	40.11714	40.11652	39.82205	39.82268	39.78599	39.76143	39.76206	39.67145	38.87687	38.87097	38.87159	39.10376	39.65834	39.62307	39.58302	39.15018	39.15076	39.07460	38.71354	38.71411	38.61838	38.71477	38.45411	38.45472	38.82448	38.94770	39.06923	39.55592	39.57285	39.99074	40.39505	40.59387	41.34749	41.29840	41.29906	40.48001	39.66236	39.15578	38.85648	38.74300	38.75497	38.15898
40.55762	40.55827	40.91300	41.12608	41.03782	41.03843	40.73806	40.56259	40.11676	40.06853	39.77084	39.77147	40.27722	40.33561	39.88425	39.79364	39.58566	39.50709	39.48738	39.65744	39.65799	39.64798	39.95545	39.58332	39.13412	38.77895	38.40774	38.40832	38.46460	38.37065	38.45377	38.45438	38.91462	39.03087	39.06889	39.50954	39.66705	40.13329	40.36140	40.33604	40.45074	41.18403	40.49681	40.19421	39.70909	39.46124	38.79187	38.78355	38.78413	38.83661
39.61232	39.61296	40.30759	41.07294	41.12574	40.83162	40.63667	40.28524	40.06751	39.68373	39.72659	40.27621	40.27686	40.27746	39.87639	39.88452	40.27453	40.26608	39.66463	39.65870	39.67273	40.01227	39.98722	39.92594	39.19318	39.03085	38.55560	38.46364	38.46426	38.44610	38.46093	39.41988	39.50237	38.91491	39.47115	39.51085	40.11253	40.26051	40.31881	40.31945	39.61502	39.64939	39.90751	39.93219	39.93283	39.88131	39.55898	39.55962	39.56610	39.36954
39.61193	39.61256	40.02372	41.07684	41.02615	40.58598	40.45620	40.28740	39.72499	39.72562	40.23133	40.23198	40.16735	40.15724	40.15789	40.19439	40.64070	40.66008	39.70922	39.70330	39.70385	40.04992	40.09178	40.03049	39.98989	39.19347	39.03113	38.96375	38.96019	38.95543	38.95605	38.95669	38.95727	39.26472	39.30438	40.03128	40.36769	40.33787	40.33847	39.90160	39.27590	39.28439	39.97681	39.96349	40.99437	39.96477	39.94581	39.94645	39.94369	39.94424
39.61153	39.61217	39.72681	40.58819	40.60640	40.59845	40.28638	39.73632	39.73691	40.23036	40.23096	40.05880	40.04874	40.04935	40.05000	40.19404	40.49612	40.52300	40.21078	39.70295	39.70350	40.09078	40.09143	40.03016	39.98954	39.92651	39.50716	38.83214	38.81321	38.81380	38.68730	38.75965	38.80933	38.95758	39.30406	39.51655	40.06160	40.31223	39.23050	39.30127	39.32000	40.05447	40.85287	41.01976	41.04505	40.71764	40.07269	40.07986	40.49453	40.46563
39.56566	39.56630	39.92207	40.58781	40.57670	39.75735	39.74506	39.74572	40.24164	40.24229	40.23059	40.12049	40.05909	40.04898	40.04964	40.10272	40.14988	40.20978	40.21043	40.03504	39.90405	39.90465	40.00960	39.98861	40.06684	40.05704	39.70153	38.88411	38.76740	38.64085	38.64148	38.75932	38.82948	38.51625	39.05141	39.45001	39.65600	39.65664	39.34267	39.34332	40.10863	41.38105	41.05365	41.04409	41.04476	40.71735	40.71796	40.71862	40.67587	40.61219
39.56526	39.79726	40.61566	40.61632	39.76493	39.75697	39.74469	39.79422	40.24127	40.24193	40.27837	40.15384	40.12078	40.04863	40.04929	40.02741	39.63735	40.00026	40.21008	40.21069	39.97657	39.86466	39.88487	40.03220	39.99399	39.89939	39.84011	39.00556	38.52703	38.59489	37.36971	38.37220	38.44678	38.67239	39.13940	39.65501	39.89117	39.89825	39.95753	40.12217	41.43522	41.82060	41.38143	41.05397	41.04448	40.71545	40.71767	40.71834	40.67559	41.19511
39.79621	39.79687	40.44257	39.93489	39.76455	39.75659	39.75714	39.74495	40.24090	40.37796	40.37857	40.28777	41.15465	40.17318	40.08852	39.81867	39.59419	39.61089	40.02547	40.02608	39.98757	39.88388	39.88453	39.83334	39.79737	39.83914	39.74775	39.00525	38.48749	37.94246	38.00195	38.37186	38.60292	38.67206	39.24984	39.77296	39.89083	40.40649	40.40710	41.62056	41.83408	42.23436	41.80065	41.07724	40.79275	40.71517	40.71738	40.71806	40.65550	41.22399
40.43449	40.43516	40.21734	40.21800	40.16946	39.79205	39.82094	39.82588	40.36195	40.37759	40.46753	41.27184	41.43841	41.16508	40.18651	39.81832	39.58474	39.59449	39.61119	40.02573	39.92199	39.57787	39.88419	39.79389	39.69925	39.27490	39.09851	38.57429	38.48938	38.33022	38.34156	38.60200	38.67108	38.85154	38.87787	39.31112	40.28186	41.54395	41.77931	41.85172	42.00291	42.23407	42.21443	41.12244	40.80959	40.71648	40.71710	40.65460	40.57064	40.78762
40.49774	40.35846	40.31145	40.26292	40.56991	40.17932	39.85641	39.88916	40.36157	40.37722	41.16651	41.48552	41.79982	41.41569	40.18615	39.86236	39.83140	39.59414	39.59479	39.42892	39.43272	39.59304	39.88385	39.81443	39.46820	39.16174	38.15514	38.48840	38.57893	38.68868	39.11670	39.18371	39.05822	38.85120	38.87101	38.94983	40.32327	41.38062	41.77900	41.85141	42.33692	43.15321	43.15231	42.21478	41.12283	40.79445	40.61939	40.56975	40.57036	40.56236
40.32464	40.32222	40.30091	40.26254	40.26321	39.80092	39.85602	39.90107	39.90168	40.35492	41.12924	41.14371	41.41471	40.86454	40.03734	39.86201	39.66483	39.56971	39.56385	39.42059	39.43237	39.92190	39.92685	39.73519	39.39027	38.77422	38.67527	38.67585	39.10860	39.47430	39.70772	39.34978	39.11426	38.85085	38.90598	39.03126	40.32936	41.31252	41.37184	42.33599	42.77191	43.12815	43.03466	42.32127	41.31491	40.97390	40.62564	40.54806	40.57009	40.57065
40.32116	40.29991	40.27753	40.26217	39.79031	39.56264	39.25020	39.25086	39.82589	40.26790	40.61398	40.61519	40.23455	39.56376	39.53180	39.44955	39.53607	39.53673	39.53087	39.41810	39.43202	39.75153	39.83369	39.76264	39.48944	38.86749	38.89115	39.27292	39.65688	39.70670	39.70737	40.29002	39.60860	39.11458	39.11513	40.03751	41.22570	41.23943	41.13767	42.09234	42.31205	42.31276	42.21927	41.54218	41.39355	41.33322	40.63607	40.55796	40.56981	40.57037
41.47035	41.47104	40.97532	40.26179	39.78992	39.17118	39.19526	39.19592	39.75224	40.14400	40.18953	40.22816	39.55744	39.28484	39.24645	39.30512	39.34609	39.52237	39.35777	39.11821	39.22252	39.57991	39.79571	39.80616	39.51797	39.08509	39.27197	39.90915	39.93283	39.89278	40.32378	40.36792	40.34179	39.98144	39.98200	40.23748	41.09321	41.03203	41.09134	41.12146	41.99850	41.99921	41.76328	41.39257	41.33226	41.33295	40.63579	40.55821	40.56686	40.45688
41.46998	41.07962	40.97495	40.37872	39.16057	39.16117	39.10397	39.66740	39.75294	39.88398	39.88459	39.46846	39.30617	39.14703	38.79917	38.88968	39.32944	39.35676	39.20336	39.14013	38.96881	39.26930	39.79536	39.79604	39.53367	39.58676	40.23941	40.58989	40.59272	40.59334	40.84613	40.82007	40.72707	40.27449	40.30769	40.86362	41.04689	41.01868	40.72950	40.39762	40.77972	41.72269	41.39166	41.31631	41.31700	40.93619	40.55470	40.55794	40.40680	40.04899
41.07855	40.98148	40.65205	39.77283	39.16018	39.12923	39.30577	39.73012	39.69543	39.22200	39.22261	39.28749	39.14607	38.52112	38.46962	38.54622	38.76501	38.90245	38.92076	38.72579	38.51289	38.96637	39.36472	39.53271	39.58574	40.23839	40.57810	40.71995	40.59024	40.55823	40.74577	40.81664	41.46930	40.93935	40.82951	40.86331	41.04176	41.01838	40.78752	40.41390	40.39794	40.72553	40.65023	40.65086	40.05158	39.98643	39.98705	39.30947	40.04815	40.06958
41.26219	41.07887	40.82114	39.77244	39.15391	39.15451	39.34691	39.65394	39.53481	39.26226	39.22223	39.21542	39.19523	38.65557	38.60082	38.63517	38.69619	38.77386	38.90275	38.70777	38.47721	38.51311	39.36437	39.58478	39.93093	40.22501	40.37994	40.42295	40.46276	40.41935	40.70757	41.15538	41.15602	40.93904	40.82920	40.86568	41.01738	41.01807	40.78721	40.41360	40.34306	40.64926	40.64994	39.96766	39.71809	39.55573	39.30851	39.30918	39.44786	40.05912
41.26182	41.07850	39.96615	39.15284	39.15352	39.15412	39.55880	39.66693	39.65418	39.53029	39.26250	39.22200	39.79006	39.21177	38.67137	38.61662	38.72371	39.14184	38.85107	38.90299	38.47684	38.52557	39.58374	39.92997	40.13354	40.47017	40.48390	40.42260	40.41839	40.72742	41.06718	41.15507	40.46203	40.82136	40.85779	40.85842	41.00583	40.77504	40.32272	40.32341	40.64827	40.62650	40.62719	40.13123	39.98518	39.55544	39.30822	39.04115	39.11827	39.85900
41.07743	41.00139	39.54200	39.15245	39.17933	39.35794	40.00381	40.49782	40.46209	40.17412	40.15282	40.11822	40.10714	39.95456	39.21208	38.67167	39.12102	39.14148	39.15712	38.95185	38.73323	38.76485	39.92892	40.89897	41.00283	40.73061	40.73131	40.62764	41.44297	41.28785	41.06687	40.32864	40.35654	40.37061	40.78523	40.78587	40.25837	39.17726	39.10297	40.32310	40.29538	40.39108	40.39178	40.19675	40.03054	39.73776	39.30793	39.04085	38.98102	39.03133
41.36858	41.00102	39.65279	39.24935	39.25003	39.99699	40.51305	40.50999	40.43470	40.43539	40.37400	40.07723	40.06814	39.92534	39.21172	38.67130	38.67190	39.13309	39.25729	38.95844	39.03118	39.92789	41.40646	41.45156	41.07404	41.07475	40.97224	42.45910	41.36189	41.28754	40.53187	40.29301	40.05563	40.09066	40.24771	40.11614	39.45523	39.12986	39.13047	39.63097	40.32611	40.43038	40.39149	40.39211	40.03026	39.95701	39.29373	38.89504	38.90956	38.91011
41.54084	40.63566	40.01741	39.65308	39.92168	40.35122	40.88629	40.56557	40.40975	40.41045	40.08794	39.65838	39.60366	39.21068	38.63441	38.63509	38.69453	39.08710	38.95747	39.03026	39.48371	39.98635	40.34238	40.97038	40.97102	40.85461	41.85440	41.80424	41.72346	40.76895	40.25723	40.01992	39.95812	39.90746	39.97322	39.66736	39.36986	39.12954	39.13015	40.31397	41.16205	41.55505	41.21292	40.77046	39.96256	39.49694	38.81274	38.86692	38.86753	38.86808
40.64098	40.58022	40.49426	40.70366	40.77118	40.83435	40.82401	40.84877	40.56584	40.41009	39.69689	39.62613	39.09226	38.63979	38.63404	38.63472	39.02993	39.08675	39.01271	39.08336	39.45554	39.78867	40.20942	40.75454	40.69314	40.69385	40.69937	41.71066	40.76158	39.78380	39.78449	39.84241	38.50626	38.50694	39.54105	39.58446	39.31411	39.12922	39.28911	40.74408	41.55524	41.46555	41.17626	40.73326	39.39753	38.71341	38.77447	38.81313	38.86724	38.90516
41.16429	41.04476	40.67213	40.67873	40.70401	40.50806	40.54336	40.57340	40.57403	40.09234	39.69815	39.66640	39.62646	39.09251	38.63368	39.00596	39.21853	39.31268	39.38020	39.38082	39.65403	40.27039	40.75350	40.66919	40.66982	40.12282	40.12352	40.01560	39.60029	39.53244	39.44328	38.86362	38.45298	38.45366	39.54074	39.59110	39.08595	39.19361	39.35137	40.75875	41.55495	41.46527	41.01931	40.25092	39.50159	38.71312	38.81216	38.98351	38.98411	39.18676
41.04368	40.67115	39.89021	39.07545	39.10661	39.42382	40.12691	40.16235	40.09127	39.69715	39.67496	39.66603	39.62611	39.62031	39.00492	39.03501	39.26924	39.36684	39.37983	40.31814	40.47844	41.00681	40.66814	40.64373	40.09665	40.00164	39.93069	39.91175	39.49514	39.20427	38.86261	38.78505	38.35853	38.47793	39.59016	39.63924	39.16853	39.19329	39.30344	40.84976	41.04323	40.88294	40.33935	40.31109	40.31179	39.07650	38.98252	38.98320	39.18591	40.17303
40.34576	39.83151	39.53785	39.08951	39.13616	39.17044	39.43522	39.94361	39.80039	39.69679	39.66497	39.66567	39.65996	38.76373	38.49385	38.78373	39.32500	39.36808	41.03878	41.04476	41.04533	40.88987	40.83177	40.55211	40.00489	39.94143	39.93037	39.91143	39.25680	38.88727	38.80597	38.58820	38.68560	39.45315	39.39701	39.39764	39.42561	39.42631	40.67255	40.67326	40.44498	40.36118	40.36189	40.41334	40.48269	39.21314	39.21376	39.34806	40.17219	40.17275
39.83044	39.53685	39.12104	39.13509	39.14808	39.18984	39.25292	39.43802	39.67007	39.69642	39.67423	39.24465	38.81085	38.31800	38.75914	38.75983	39.36700	41.02702	41.38634	41.01929	40.88889	40.83072	40.83144	40.12470	39.98454	39.92376	39.86031	39.25578	38.91413	38.95728	38.98018	38.85844	39.08042	39.45282	39.45338	39.39731	39.39801	39.42599	39.55378	40.30071	40.24251	40.24323	40.44986	40.68869	39.55833	39.42155	39.65362	40.63922	40.17190	40.17247
39.45943	39.44891	39.44954	39.25922	39.24442	39.24718	39.25628	39.27140	39.27203	39.27272	39.24358	39.26941	39.42451	38.97411	38.93243	39.29171	40.54741	40.94809	40.84992	40.85057	40.83669	40.83734	40.36706	39.91786	40.07456	40.05121	39.93781	39.11949	39.07129	39.05425	39.05495	39.02439	39.45179	39.49815	39.45753	39.39699	39.39770	39.42567	39.42629	39.71070	39.94560	39.94632	39.52139	39.54234	39.54304	39.75753	40.64357	40.66996	40.67060	40.51136
39.63911	39.62379	39.71242	39.68106	39.27878	39.24680	39.24735	39.25660	39.27165	39.28197	39.31092	39.28207	39.28278	39.28393	39.47371	39.47441	39.51089	40.19048	40.19120	40.77385	40.78885	40.41892	39.96973	39.97044	40.13409	40.10648	40.07779	39.94078	39.42500	39.42562	39.28938	39.29009	39.29071	39.37945	39.39605	39.38283	39.39530	39.41557	39.42598	39.71039	40.01429	40.06153	39.51787	39.54203	40.15258	40.75336	40.75401	40.78576	40.78640	40.79387
40.52199	40.50668	40.50732	40.24409	39.99874	39.22826	39.20049	39.24767	39.28090	39.32275	39.28099	39.26888	39.20118	39.15370	39.15440	39.32831	39.37971	39.43707	39.49817	39.70954	40.07561	40.07625	40.41930	41.15033	41.47802	41.44936	40.65712	40.21079	40.18906	39.92885	39.23505	38.41285	38.42630	38.43608	39.14384	39.40336	39.42363	39.42504	39.61953	40.85942	40.73141	40.06123	40.10527	40.15156	41.22901	40.87127	40.87193	40.87266	41.58194	41.06720
40.50558	40.47052	40.56568	40.40510	40.09056	39.19155	38.70363	38.72838	38.70681	38.50215	38.50276	38.48946	38.88113	38.95443	38.77589	38.79583	38.58513	38.98185	38.98256	39.56248	40.14010	40.41823	41.13536	41.11391	41.33696	40.93993	40.60761	40.10206	40.02302	39.06829	38.31612	38.41251	38.47301	38.47371	38.69273	39.41726	40.39249	40.73336	40.88728	40.88801	40.09934	40.26467	40.26968	41.30820	41.30894	41.30968	41.29322	41.64946	41.65012	41.10864
40.84109	40.77986	40.72173	40.58066	40.24891	38.83261	38.72248	38.68818	38.62361	38.45154	38.45215	38.40894	38.59395	38.74276	38.79477	38.73217	38.78624	39.11082	39.29965	39.71123	40.13974	40.87999	41.02760	41.02299	40.93887	40.61030	40.13371	40.12782	39.68510	38.44876	38.41147	38.48541	38.47266	38.47337	38.66833	40.37114	40.37187	40.37260	40.37324	40.10733	40.39731	40.39804	41.30725	42.67111	42.67188	42.32693	42.26564	41.64918	41.13126	41.05030
40.77875	40.62938	40.63002	40.58031	39.52918	38.88780	38.90224	38.68780	38.63626	38.63697	39.03204	38.75080	38.74178	38.79370	38.74017	38.78524	38.88151	39.16388	39.71022	40.13883	40.91267	40.87100	40.87067	40.00103	39.14529	38.85907	39.43364	39.80272	39.43660	38.54727	38.56990	38.57060	38.48569	38.68937	39.92345	39.92408	39.92481	39.99344	40.01332	39.79815	40.39699	41.38587	42.67015	42.67083	42.67160	42.32665	42.31022	41.64890	41.04944	41.04039
40.62829	40.62902	40.20918	39.52809	39.52328	39.34789	39.34844	38.90257	38.60432	38.93754	38.96488	39.03238	38.85202	38.66316	38.72050	38.74051	39.02545	39.53865	40.08385	40.36403	40.95339	40.87067	40.00959	39.71377	39.30685	39.34177	39.56052	39.61139	39.61212	39.65017	39.38148	39.38221	39.41127	39.90210	39.88074	39.88137	39.99239	40.01237	39.79709	39.84434	40.36138	41.66988	42.66987	42.56254	42.11324	42.20490	42.20557	41.79865	41.12828	41.12886
40.45191	40.20818	39.52700	39.16688	39.34689	39.34752	39.29678	38.80283	38.69587	38.93130	38.93192	38.96522	38.81104	38.54844	38.67477	38.95071	38.96684	39.11427	39.95417	40.31345	40.71858	40.71709	40.00925	39.72305	39.38132	39.55945	39.67118	39.67182	39.64919	39.61242	39.60940	40.04334	39.97182	39.92690	39.92746	40.02700	40.05339	40.18297	40.18896	40.29732	41.51768	41.96871	41.85719	41.85785	41.89444	42.08068	41.79761	41.59871	41.29604	41.31319
40.32992	39.58420	38.63446	39.16650	39.16241	39.29586	39.25367	38.80779	38.69550	38.69621	38.93156	38.93227	39.02969	38.85778	38.78559	38.88050	38.88166	39.04497	39.85817	40.39026	40.71611	40.61243	39.72305	39.13036	39.38098	39.50887	39.58266	39.60307	39.58097	39.44425	39.41077	39.89442	39.97150	39.97224	40.04421	40.13947	40.16587	40.34202	41.24928	41.50442	41.47942	41.39303	41.49489	41.49556	41.39483	41.40254	41.50105	41.49914	41.28453	41.28510
39.57508	38.93040	38.85572	39.16131	39.16203	39.11620	39.11674	38.78691	38.32463	38.32534	38.71784	38.71855	38.84375	38.78451	38.36154	38.88013	38.87435	39.21806	39.85783	40.40221	40.43483	39.63720	39.04777	38.23009	39.01134	39.30227	39.50552	39.50615	39.06830	39.03579	39.28258	39.85204	39.97118	40.08897	40.14192	40.13279	40.30620	41.23922	41.82948	41.50411	41.47912	41.06681	41.01517	40.81036	40.81111	41.39531	41.49810	41.49886	40.81457	40.82584
39.57470	39.57543	39.49596	39.49669	39.29857	39.16710	39.17109	38.70891	38.70953	38.66592	38.78851	38.84052	38.80114	38.48759	38.54975	38.87976	39.08484	39.08557	39.25583	38.89698	38.88204	38.89342	38.82896	38.81739	38.81535	38.97410	38.95879	38.95942	38.87250	38.74921	38.82423	39.33322	39.63543	39.91062	40.10685	40.10750	40.62196	41.20898	41.31785	41.31861	41.29575	41.26872	41.01488	40.81007	40.81082	40.95572	41.20587	40.91307	40.83995	40.84052
39.63624	39.49494	39.49558	39.49631	39.42688	39.21906	38.70780	38.71119	38.71182	39.35863	39.46033	38.86525	38.85419	38.90076	39.32533	39.32606	39.32670	39.32743	39.36020	39.36083	39.35017	39.32249	38.88417	38.81704	38.73539	38.67306	38.85639	38.85702	38.74826	37.50149	37.92060	38.71772	39.49814	39.71085	39.84726	40.15969	40.60721	40.67784	40.70629	41.25523	41.25589	41.29180	41.29256	41.03556	41.04449	41.04525	41.04592	40.98252	40.98318	41.13706
39.49382	39.25333	39.49520	39.50074	39.47884	38.70953	38.26346	38.71081	39.36019	39.46199	39.47705	39.45296	39.49963	39.63671	40.30909	40.36852	40.43382	39.64927	39.65001	39.65066	40.75982	40.53405	40.36400	39.19168	38.73504	38.71119	38.67345	38.68850	38.35744	37.98958	38.01915	39.14149	39.60504	39.60577	39.74913	39.86378	39.90248	40.31742	40.46183	40.52246	41.24063	41.29684	41.29761	41.09300	41.10766	41.51288	41.68804	42.48276	42.48344	41.78925
39.25222	39.25295	39.52312	39.56231	39.48807	38.26253	37.95011	38.26380	39.34026	39.34100	39.38402	39.45259	39.62075	39.86783	40.30873	40.43280	40.47513	39.68684	39.68171	40.21439	40.73847	40.72898	40.47596	40.16877	39.17915	38.77122	38.75539	38.73465	38.57233	38.57296	39.02927	39.71206	39.74940	39.56752	39.56807	39.56871	39.19067	39.19141	40.33433	40.33883	40.39561	40.43224	40.43300	41.09270	41.26634	41.40461	41.42399	41.68854	41.68921	41.68979
39.25182	39.39170	39.54463	39.54538	38.93650	38.25253	38.25307	38.25380	39.11847	39.34063	39.38365	39.45222	39.62038	39.86746	40.30837	40.43245	40.47477	39.83320	39.79603	40.19267	40.72798	40.66935	40.39621	40.36110	40.13276	39.14588	38.90832	38.88758	38.73505	38.59774	39.03268	39.57477	39.57541	39.48811	39.47637	38.89457	38.96531	38.72834	39.19203	39.21176	39.33633	39.72462	40.21417	40.43336	41.21367	41.23963	41.33489	41.34903	41.34970	41.43182
39.25143	39.25218	39.26510	38.96918	38.96992	38.93675	38.25268	38.41653	38.44650	39.11856	39.40872	39.43991	39.51242	39.86069	40.89816	40.92937	40.42100	40.42176	40.19167	40.47274	40.44179	40.39510	40.36000	40.35756	40.25350	40.24197	40.11555	39.86560	38.90515	38.74273	38.60188	39.31029	39.54901	39.53746	38.84498	37.89820	37.76980	38.47036	39.10342	39.11069	39.16156	39.13781	39.78333	40.36782	41.21338	41.25004	41.34372	41.35839	41.30520	41.34999
37.58681	37.57312	38.70732	38.90366	38.92630	38.41835	38.35696	38.43896	38.46214	38.61127	39.03329	39.46891	39.85113	41.44615	41.45547	41.43343	41.34811	41.78658	40.92654	40.44088	40.41367	39.86325	39.86081	40.23916	40.23982	40.24165	39.85340	39.73157	38.87329	38.76305	38.90483	39.30997	39.54869	39.50616	38.40112	37.86687	37.75183	37.85036	39.10310	39.11037	39.16124	39.20208	39.31985	40.36752	41.24897	41.24975	41.28143	41.32135	41.36037	41.43127
37.55544	37.45634	37.74058	38.70768	38.39544	38.36255	38.42022	38.45460	38.55145	38.78442	39.06869	41.23894	41.60936	41.33580	41.27623	41.25418	41.30345	41.34856	40.89416	40.41223	39.84837	39.17838	39.73761	40.23402	40.23949	39.80423	39.71936	38.82465	38.87295	39.01382	39.11644	39.05201	39.54837	39.45776	38.86800	37.94751	37.75150	37.85002	39.10930	39.73758	39.77832	39.26374	39.74397	40.34687	41.16518	41.23771	41.28928	41.36183	42.26282	41.97663
37.45522	37.45167	37.73592	38.17125	38.33964	38.36216	38.41983	38.54284	38.75758	38.81924	41.34407	41.60824	41.53693	41.27511	40.66943	40.67020	40.30209	40.35146	40.37491	39.84747	39.24788	38.87890	39.15902	39.73803	39.79567	39.67020	39.61794	38.86491	38.87260	39.16023	39.11611	39.54740	39.61324	39.58141	39.12535	38.63926	38.00883	38.45591	39.61361	40.47636	40.47703	40.44734	40.21979	40.23595	40.69675	41.13789	41.28861	41.90265	41.92151	41.92208
37.45055	37.45127	37.45190	38.09263	38.27731	38.34200	38.29718	38.68019	38.81810	39.97040	41.60711	41.52513	41.44636	40.56071	40.39519	40.27973	40.35035	40.26411	39.16273	39.16871	39.08008	38.87748	38.87823	39.15943	39.62640	39.56130	39.61761	39.05408	39.10049	40.00861	39.99121	40.16266	40.68770	40.08185	39.15336	38.63894	38.66483	38.90652	39.79108	39.76459	40.30520	40.36261	40.15216	40.16671	40.17401	40.76144	41.05919	41.10754	40.82658	40.84532
37.45015	37.45088	37.50366	37.85099	38.02148	37.88218	38.31227	38.66805	39.75441	41.60608	41.52400	41.52480	40.60028	39.76297	40.27861	40.27938	40.20372	39.12797	39.12873	39.09413	39.07866	38.87713	38.58113	38.57066	38.53125	38.74723	38.99754	39.56238	39.92295	39.97998	39.98075	40.36456	40.36522	40.12001	38.65614	38.65679	38.85043	39.57071	39.57136	39.57212	39.75426	39.97298	39.97374	40.01840	40.02570	40.26860	40.57286	40.62121	39.23547	39.71883
37.13508	37.37469	37.55870	37.67953	37.73418	37.43927	37.90421	38.70977	40.77102	40.64260	40.62086	39.77026	39.77103	39.76261	39.76338	39.87144	39.05690	38.76272	39.03770	39.09378	39.03890	38.58003	38.58078	38.38770	38.34827	38.74689	39.09743	39.56205	39.56282	39.22862	39.58316	39.97906	39.94661	38.79077	38.79132	39.04047	40.16976	40.07597	39.57106	39.57182	39.57782	39.75473	39.97078	39.91373	39.98932	40.00105	39.51665	39.22383	39.05614	39.56836
37.33994	37.37430	37.58765	37.70689	37.85228	37.89348	37.90380	38.71640	40.65268	40.64225	39.56081	39.56158	39.56235	39.58330	39.58406	39.06924	39.00468	38.76236	38.76312	38.76376	38.76164	38.57967	38.55108	38.39856	38.34793	39.08245	39.51781	39.51846	39.55555	39.56421	39.56979	39.61672	39.12509	39.23375	39.23431	40.18003	40.20364	40.42245	40.17196	39.66716	39.58180	39.57829	39.57906	39.33259	39.39855	39.47882	39.36531	39.18666	39.54468	40.07045
37.47831	37.47904	37.69922	37.85112	37.85187	37.86229	38.36494	38.96272	39.50319	39.48154	39.48219	39.56122	39.60790	39.60856	39.59599	39.10839	39.00432	38.75399	38.72058	38.67231	38.67286	38.57932	38.39745	38.39820	38.57495	39.10561	39.51748	39.55445	39.56323	39.56870	39.64906	39.67493	39.91222	39.57494	40.00516	40.24902	40.54010	40.50827	40.17166	39.65296	39.58149	39.58227	39.60922	39.37878	39.39184	39.47853	39.47919	39.64633	40.47234	40.34132
37.66329	37.69819	37.89853	37.94527	37.94603	38.34692	38.70399	38.95113	38.95178	38.92320	39.26948	39.60676	39.61080	40.04840	40.02356	39.59679	39.06811	38.97056	38.72023	38.67196	38.57832	38.39634	38.39710	38.49161	38.74337	39.33443	39.62663	39.62729	39.55389	39.54684	39.81269	39.91229	39.91295	40.04755	40.70610	40.69556	40.60176	40.46099	40.15746	40.09948	40.10015	39.59533	39.37782	39.37848	39.38502	39.49533	39.49599	40.26913	40.47206	40.47263
38.03275	38.03351	39.54044	39.54122	39.04967	39.05032	39.33146	38.95074	38.92205	38.17613	38.47742	39.60640	40.04738	40.01709	40.00666	39.59644	39.59604	39.59681	39.00408	38.66557	38.58122	38.57861	38.56845	38.86518	39.45613	40.28430	40.28510	39.62695	39.54052	39.68217	39.81236	40.22411	41.03519	40.70523	40.64330	40.64398	40.50585	40.46423	40.15503	40.15581	39.65088	39.38743	39.37966	39.39047	39.49425	39.49503	39.49570	40.21008	40.75887	40.47235
39.31365	39.53940	40.22977	40.31716	39.43435	39.23820	39.33107	39.33185	38.67386	38.45290	38.45354	39.06082	40.01607	40.01673	39.62947	39.48534	39.59675	39.59646	39.59724	39.00438	38.67218	38.74651	38.81921	39.45513	40.28318	40.24981	40.73003	40.28544	39.69149	39.72740	40.03161	40.19548	40.87199	40.86478	40.52976	40.50475	40.46314	40.15406	39.67309	39.78552	39.69159	39.59778	39.58878	39.51999	39.51425	39.49473	39.59979	39.62738	40.26924	40.08711
39.31326	39.49846	39.97834	40.18964	40.19043	39.26835	39.27252	39.23692	38.45175	38.45251	38.85424	39.23001	40.02318	40.01638	39.94217	39.59574	39.54248	39.63458	39.58892	39.57980	39.63008	39.70495	39.70574	40.07998	40.21238	40.21317	40.25027	40.19048	40.18442	39.92743	39.88602	39.87293	39.97955	40.52890	40.43487	40.11628	40.22016	40.22096	40.00598	39.85999	39.81419	39.78667	39.76289	39.71868	39.71947	39.61913	39.61980	39.70118	39.67156	40.02447
39.31287	39.27310	39.24762	39.97876	40.20180	39.27971	39.17759	38.83784	38.44122	38.56952	39.22886	40.16225	40.27296	40.22987	40.20458	39.89884	39.63345	39.53548	39.53627	39.57946	39.62974	39.63041	39.63119	39.57859	39.85656	39.85735	39.58284	40.17025	40.17104	40.11952	39.88570	39.67848	39.66502	39.85014	39.91959	40.11686	40.31011	40.31091	40.85871	40.85952	41.14401	40.69218	40.51788	39.97703	40.00080	40.00160	39.70009	39.67060	40.02362	40.02418
39.27193	39.24657	39.24723	39.83166	39.80364	39.14891	38.76464	38.78997	38.83865	39.05039	39.25037	40.16189	40.28008	40.22953	40.20424	39.63243	39.28216	39.44280	39.53593	39.59254	39.36807	39.12413	39.07793	39.10328	39.16479	39.22537	39.34031	39.58317	40.11852	40.10638	39.79155	39.66404	39.66471	39.81395	39.07463	40.11328	40.16953	40.77707	40.88776	41.18869	41.16774	40.80993	40.12241	40.11027	40.04697	40.15137	40.11412	40.63365	40.59426	40.02390
39.16378	39.16456	39.17429	39.75873	39.76805	39.13360	38.76106	38.78052	38.88896	39.01692	40.09368	40.18341	40.18422	39.28021	39.22710	39.07898	39.28183	39.34565	39.36085	39.28230	38.83931	39.04105	39.07279	39.07838	39.10360	39.14922	39.15001	39.49314	40.00928	39.94375	39.73411	39.66641	38.74513	38.92853	38.98623	39.07496	40.16922	40.56402	40.84207	40.91230	40.80880	40.12129	40.12210	40.11744	40.19674	40.15695	40.67636	40.63337	40.44717	39.94347
38.97828	38.92305	38.92370	38.96023	38.95502	38.96295	38.76068	38.87565	38.88858	40.09264	40.92486	40.84741	40.18386	40.02948	39.22674	39.22753	38.76094	38.76173	38.77905	38.83842	39.03791	39.04070	39.06765	39.06844	39.02532	39.02611	39.04931	39.11297	39.45624	39.53845	39.51041	38.74414	38.88256	38.98534	38.98589	40.18037	40.43562	40.44658	40.49159	40.73584	40.73653	40.80931	41.59101	41.80677	41.11825	40.76347	40.63227	40.44621	39.69263	39.62426
38.92189	38.92268	37.67124	37.19979	37.91773	38.70189	38.83208	38.90248	39.14923	41.06094	41.10445	41.01883	40.84787	40.17938	39.26374	38.87159	38.86573	38.86652	38.86677	38.90318	39.05571	39.33063	39.25937	39.06772	38.97535	38.75108	38.26913	38.37122	38.87532	39.47527	39.58271	39.67747	39.65896	39.66350	40.32263	40.43449	40.44438	40.44627	40.49128	40.69762	41.18967	42.16593	42.16464	41.81203	41.59108	40.63071	40.51118	40.10762	39.62344	39.37603
37.66293	37.66369	37.78009	37.84447	38.06726	38.16179	38.05236	38.85970	39.14885	41.01819	41.12650	41.12732	41.01930	40.20251	39.87981	39.88062	39.88236	39.20700	38.96568	38.92579	39.39261	39.33029	39.25903	38.96955	38.44835	37.72178	37.72736	37.85932	37.99995	38.91943	39.67635	39.73985	40.33574	40.94242	40.58981	40.56440	40.43499	40.43581	40.43650	41.14376	41.14772	42.10769	41.81652	41.65687	41.28499	40.54284	40.48366	40.10734	39.62317	39.51421
37.78628	37.78706	38.25073	38.29365	38.22990	38.13100	38.17102	38.81983	40.46923	40.80729	41.01852	41.10883	41.01415	40.36712	40.18536	39.88133	39.88201	39.85240	39.81840	39.39171	39.39226	39.32996	38.94939	38.62075	38.28167	37.95130	37.85833	37.85897	37.90726	38.02534	39.63461	40.58366	41.33207	41.35331	41.30804	40.57150	40.35939	40.04704	40.26318	40.91972	40.93702	41.72409	41.60530	41.20218	40.76572	40.48270	40.11800	39.95372	39.70263	39.51394
37.78588	38.24969	39.06992	39.08405	38.29405	38.25951	38.33368	38.79662	39.55904	40.51343	41.00002	41.08014	41.02975	40.67990	40.27152	40.16798	40.12650	40.08143	39.90275	39.79580	39.34763	39.33923	38.84426	38.78800	38.73648	38.49199	38.49279	37.90614	37.90692	38.62846	39.63430	40.55186	41.28865	41.33112	41.35358	40.56798	40.29152	40.21652	40.22818	40.86230	40.86299	40.79814	40.79896	40.72510	40.44582	39.34707	39.33599	39.57444	39.57511	39.55746
38.27572	38.30911	39.08288	38.89781	38.20193	38.25912	38.38129	38.28292	38.94040	39.60321	40.97993	41.02858	40.84732	40.57691	40.16681	40.12014	40.08027	39.91547	39.80278	39.79546	39.77894	39.37518	39.14574	39.01923	38.99109	38.99189	38.81002	38.77653	38.63120	39.31035	39.31756	39.63479	40.55384	41.33083	40.84658	40.53191	40.25437	40.18152	40.15978	40.16059	39.31031	39.31112	39.31192	39.18163	39.16000	39.14479	38.87843	39.06671	39.09195	38.55263
38.66993	38.65792	38.89663	38.95077	38.21008	38.40222	38.28173	38.31026	38.92401	39.77551	40.77223	40.77306	40.61827	40.16564	39.32639	39.32721	39.29533	39.02402	39.01576	39.14363	39.43012	39.43079	39.43161	39.43242	40.19434	38.99154	38.82570	38.81035	39.31522	39.31590	39.31724	39.38003	39.68426	40.73603	40.82545	40.82615	40.49559	40.45851	40.15948	39.83458	39.31001	39.31082	39.18113	39.13861	38.75310	38.26170	38.19775	38.19854	37.46678	37.65234
39.00574	39.00655	40.21049	38.95892	38.64722	38.47969	38.50798	38.60989	39.30592	39.55163	39.91105	40.51520	40.06270	39.81940	39.32603	39.32685	39.09595	39.09676	39.13492	39.33643	39.32646	39.43045	39.43126	39.46143	39.46211	39.04831	38.86645	39.31206	39.34905	39.32465	39.38744	39.49916	39.68394	40.14853	40.78274	40.78344	40.78427	40.71595	40.43649	39.88821	39.74742	39.71834	39.31133	39.13832	38.52768	38.26141	38.21828	38.21908	37.84014	38.07887
40.82730	40.56726	40.32265	39.24385	39.05356	38.91075	38.90544	39.30486	39.26673	39.51447	39.63581	39.63663	39.67159	39.71761	39.32567	39.32649	39.32717	39.36533	39.43070	39.43138	39.42397	39.43117	39.43199	39.46322	39.24209	39.03089	39.04877	39.35282	39.44159	39.48717	39.72548	39.74819	39.79945	39.85579	40.28383	40.81943	40.82027	40.76849	40.49971	39.87118	39.84945	39.82624	39.71886	39.15511	38.34468	38.26112	38.26178	38.33840	38.41409	38.45042
40.93197	40.38824	40.09950	39.04702	39.04783	39.04798	39.30692	39.84769	39.66004	39.51410	39.41073	39.36232	39.39727	39.04414	39.32531	39.37467	39.37535	39.37617	39.36580	39.65791	39.65847	39.43082	38.55279	39.23520	39.23642	39.23723	39.68779	39.75091	39.81951	40.00288	40.00371	40.04568	40.04637	40.11460	40.65868	40.81913	40.79755	40.78208	40.71100	40.50026	40.43316	40.14243	39.71857	39.13452	38.34278	38.29713	38.38589	38.56824	38.70455	39.00809
40.47926	40.40510	40.06013	39.75233	39.36182	39.21159	39.84650	39.77640	39.51292	39.42569	39.36114	39.39609	39.04311	39.01443	39.10647	39.37431	39.37500	39.25793	40.30791	39.83447	39.65812	39.43048	39.20950	39.21032	39.20886	39.23689	39.31884	39.75057	40.00186	40.13303	40.85878	40.93594	40.70393	40.65780	41.98278	40.79641	40.79725	40.79810	40.78248	40.77266	41.08693	40.43370	39.53349	39.49147	39.49069	39.35773	38.70091	38.72314	38.83803	39.18399
40.40388	40.05106	39.69352	39.69436	39.58054	39.84024	39.72988	38.89582	38.94183	38.76191	38.76259	39.03925	39.04007	39.04342	39.29686	40.02829	40.05260	40.42401	40.28304	39.73651	39.40762	39.32023	39.33813	39.16089	39.20852	39.01688	39.05933	39.35281	40.09893	40.74274	40.83392	40.83477	40.78317	40.75200	40.75256	40.75327	40.41037	40.82205	40.83907	41.13451	41.08664	40.87868	40.12103	40.12172	40.18325	39.64285	39.38660	38.90776	39.14629	41.09631
39.94001	39.60821	39.52307	39.52390	39.47567	39.47475	38.91436	38.91518	38.77458	38.77540	38.77554	39.03728	39.13103	39.28767	39.78248	40.02794	40.05226	40.28187	39.99893	39.48792	39.31921	39.31990	39.15972	38.74755	38.74823	38.74905	38.77762	39.05967	39.63059	40.03580	40.43127	40.68983	40.70388	40.67013	40.62383	40.40921	40.42287	40.82175	40.83877	41.15770	41.13493	40.87840	40.56928	40.51777	40.27425	40.32207	39.71586	40.14861	41.05970	41.09604
39.85060	39.46336	39.38417	39.38500	39.39703	38.91504	38.88297	38.94085	38.72301	38.74943	39.25787	39.25870	39.32929	39.32998	39.86586	40.05588	40.09026	40.04950	39.53170	39.35299	39.35354	39.03498	38.79419	38.74721	38.74788	38.74871	38.74953	39.01771	39.10010	39.55198	39.79097	40.17954	40.22400	39.62013	39.87740	40.51190	40.66001	40.82145	40.83847	41.18517	41.15813	40.60498	40.59996	40.58635	40.29478	39.85839	40.14748	40.14833	40.14903	40.15653
39.46215	39.23962	39.24031	39.24113	38.27380	38.73106	38.79683	38.85103	38.90063	39.23175	39.25591	39.27913	39.32893	39.86466	40.05468	40.17295	40.12672	40.09076	40.07240	39.57898	39.51908	39.55285	39.50781	39.48735	40.31662	39.82317	38.99215	38.97363	38.97446	38.98581	38.74522	38.80901	39.30841	39.61981	39.64973	40.34088	40.65971	41.03577	41.18402	41.18488	41.15784	40.60468	40.60554	40.58606	39.73006	39.79297	40.14721	40.14805	40.14875	40.14824
39.30131	39.28775	39.23993	38.38956	38.39038	38.76285	38.82211	38.88198	39.16444	39.25485	39.27793	39.30489	39.73333	40.09934	40.19095	40.17913	40.88964	40.52632	40.09660	40.13142	40.16506	40.37779	41.49427	41.44926	40.31416	40.01531	39.78165	38.89914	38.87062	38.88099	38.74489	38.80868	39.30808	39.82242	40.27583	40.69110	41.12915	41.22464	41.22535	41.18459	41.18211	41.03443	40.64048	39.71450	38.93555	39.04870	39.79124	40.02703	40.14847	40.14904
40.10660	39.28737	39.21998	39.11881	38.68930	38.66119	38.76303	38.83269	38.95800	39.02602	39.06935	39.39944	39.40028	39.73367	40.19712	40.65500	40.65571	40.60438	40.27064	40.34175	40.32045	41.33605	41.57502	41.45908	40.76727	40.27788	39.94702	38.86946	38.87030	38.68665	38.74456	38.88992	39.82125	40.25233	40.29856	40.32211	41.12885	41.22434	41.22506	41.22593	41.24159	41.37162	40.73466	39.26868	39.10949	39.11032	39.59404	39.66668	40.06642	40.18773
40.09716	39.72768	39.18283	39.05660	38.66281	38.37974	37.36057	37.41895	38.97588	39.06829	39.06898	39.13486	39.13571	39.40656	40.19677	40.67386	40.67457	40.48653	40.27029	40.31953	41.30198	41.59995	42.90188	42.41816	41.33040	40.63093	39.89283	38.86914	38.62855	38.62268	38.68647	38.88858	39.84334	39.87354	39.87411	39.89112	40.32265	41.12943	41.13014	40.99913	41.37045	41.37133	40.79414	40.21068	39.78081	39.78166	39.69482	39.63143	39.70392	40.18531
39.77603	39.69053	39.35162	39.04319	37.86337	37.35962	37.38842	37.41856	38.45691	39.06792	39.06860	39.05612	39.06549	39.40619	40.22555	40.42921	40.48532	40.48618	40.57983	41.30106	42.32358	42.61360	42.51157	42.30478	41.24849	40.29618	38.91706	38.63391	38.55979	38.62235	38.76669	38.89358	39.84302	39.84654	39.63234	39.63304	39.89165	40.32321	40.34152	40.13277	41.12869	41.31393	41.31480	40.79670	40.47126	40.41768	40.33086	39.70293	40.18447	40.18503
39.40407	39.39212	39.11234	38.09560	37.35856	37.38748	37.39389	38.40147	38.96968	39.34127	40.07256	39.20779	39.23477	39.40583	40.25185	40.30573	40.33580	40.57222	40.62801	41.10917	42.20914	42.05415	41.91958	41.63137	40.29128	38.91322	38.63290	38.63358	38.65407	38.70756	38.96694	39.84386	39.80215	39.53382	39.53439	39.62418	39.46391	39.42235	39.01974	39.26472	40.10756	41.34512	41.34600	41.37610	41.34549	40.90420	40.71535	40.71622	40.81728	40.18475
37.27076	37.80318	38.13968	38.17409	37.56175	37.56242	38.66659	38.91531	39.20367	39.98781	40.07220	40.10772	39.48556	39.72112	40.18266	40.26623	40.33678	39.81833	39.81919	40.87402	41.90631	41.93812	41.63018	39.87267	38.16064	38.16254	38.42704	38.65289	38.73917	38.96577	39.04818	39.69177	39.74315	39.50256	39.33346	39.36510	39.33314	39.33400	39.37577	40.00836	40.23451	40.50037	41.39534	41.37581	41.18991	41.06485	40.70334	40.71595	40.18391	40.03762
37.96822	37.96906	37.96973	38.27389	38.74555	38.70360	38.70861	38.91494	39.15373	39.29222	39.78918	39.87373	39.77224	39.77295	40.18231	40.26102	40.03305	39.81210	39.74099	40.70625	40.67588	40.60355	39.89816	38.15961	38.16136	38.18139	38.29184	38.68980	39.08741	39.16967	39.07524	39.70906	39.61559	39.33258	39.33315	39.29142	39.27201	39.28086	39.33438	40.00805	40.22726	40.45044	41.29647	41.14178	41.09090	40.72302	40.17550	38.47049	38.78121	39.62117
38.15311	37.99050	37.96933	38.81491	38.75821	38.71094	38.71801	38.75474	39.15336	39.24228	39.28935	39.65695	39.74257	39.77259	39.81023	39.94455	39.72344	39.69818	40.31373	40.70592	40.57691	39.92843	39.03867	38.77347	38.36821	38.47411	38.83384	39.08622	39.17843	39.17913	40.05050	39.71621	39.30580	39.33226	39.29041	38.93801	38.93887	38.94772	39.42606	39.79926	40.14585	40.83199	40.82424	40.82496	40.66920	39.09063	38.50350	38.47020	38.91798	39.53230
38.71581	38.65219	39.45913	39.45413	39.08074	38.85614	38.75351	38.75436	38.75505	39.08209	39.08278	38.77260	38.85820	39.24870	39.71140	39.71226	39.59140	39.59227	40.27821	40.63777	40.63780	39.73158	39.74459	39.15169	39.14692	39.19151	39.60672	41.04997	41.05086	41.05159	40.97353	40.03238	39.30547	39.30634	39.26981	38.93769	38.94655	39.03347	39.07693	39.43674	40.14555	40.21495	40.43121	40.43192	39.20579	39.09032	39.08409	39.25965	39.35849	39.29980
39.34564	39.43780	39.49395	39.49699	39.45523	38.91122	38.75313	38.61731	38.60628	38.60712	38.31913	38.21062	38.85783	38.86179	39.66360	39.63088	39.49512	39.45705	39.59642	39.88004	39.83820	39.74338	39.79757	39.79844	41.08132	41.08221	41.13002	41.04592	41.02015	41.02087	40.97323	40.27678	39.36389	39.20681	39.29330	39.37135	39.02304	39.07164	39.09581	39.45563	40.06981	40.07069	39.88790	39.27184	39.20548	39.10497	40.50666	39.45809	39.35821	39.19707
39.29304	39.29391	39.46640	39.45399	39.38239	38.81066	38.65791	38.60522	38.60590	38.63447	38.20939	38.21024	38.38072	38.76862	39.45453	39.49407	39.49477	39.44019	39.46024	39.56916	38.62751	39.72672	39.74391	40.02466	40.21786	41.06377	40.90411	40.63729	40.72189	40.70449	40.41037	40.22527	39.26437	39.26523	39.26579	39.37103	39.52712	39.18710	39.20220	39.75455	39.75527	39.86057	39.86145	39.86216	39.82196	40.59530	40.52826	40.41229	39.23867	39.17438
39.29266	39.29352	39.26705	39.35180	38.99226	38.65699	38.60398	38.63362	38.63431	38.66500	38.23511	38.37950	38.41080	38.69204	39.37796	39.53317	39.53387	39.45903	39.45990	38.60314	38.60369	38.62785	39.72726	39.98942	40.01199	39.93716	39.86819	39.86890	39.90700	40.41345	40.41433	39.60275	39.31631	39.26492	39.26548	39.41872	39.57747	39.59275	39.63262	39.75424	39.75495	39.86026	40.03084	40.03156	40.66882	40.61742	40.52798	40.32931	40.24039	39.16183
[truncated: 2,195 more rows]
[truncated: 1,310 more columns]
