# Supplementary material for: XYZ color data on the visual degradation of vegetables
Source: Data Brief. 2020 Jan 3;28:105079. doi: 10.1016/j.dib.2019.105079 (PMC7093819; doi:10.1016/j.dib.2019.105079)
Supplement: Multimedia component 3 [file mmc3.zip › spinach38h.csv]

�O�h���lX
41.97490	42.21896	42.92884	42.95425	42.95458	42.89956	42.30374	41.08468	41.08500	41.45806	42.43740	42.35256	41.23165	41.23197	42.23242	42.83152	42.86267	42.86300	43.30072	44.19791	44.25416	43.73991	44.17020	44.94515	44.94550	43.37561	42.60743	42.56334	42.19757	42.13832	42.09683	42.01470	40.38147	40.46802	42.55488	43.05816	43.13392	43.13424	42.57169	42.67004	42.45556	41.94678	41.87383	41.87101	41.75451	41.45007	41.45040	41.93115	43.77824	43.75400
42.09827	42.06568	42.18787	42.92807	42.92839	42.88123	42.76768	41.93935	41.61341	41.58186	41.50067	41.32167	41.24937	41.24968	41.25000	42.23428	42.79755	42.83372	43.13913	43.46482	43.47926	43.60720	44.00354	44.90707	44.58863	43.37724	43.33681	42.63090	42.53977	42.48052	42.09845	41.98392	41.34609	41.49642	42.88777	43.03367	43.10316	43.13590	43.13362	42.67528	42.55075	42.09757	41.89496	41.87265	41.75615	41.75648	41.92725	42.89600	43.75533	43.75567
42.09455	41.13161	41.13193	42.06783	42.81449	42.75737	42.75771	42.16524	41.62608	41.54158	41.34483	41.32685	41.32352	41.00385	41.00417	41.13070	41.61104	42.79942	43.10035	43.22620	43.16559	43.23895	43.65877	43.71347	43.30275	43.33810	43.33896	43.33878	43.13897	42.62279	42.37239	41.91235	41.91268	42.19675	42.90773	43.07260	43.61182	43.61425	43.45460	43.07132	42.66891	42.55274	42.09954	41.87900	41.87462	42.33731	42.72165	42.89766	42.87499	41.98255
41.16050	41.13312	41.13344	41.43129	41.64743	42.08508	42.15232	41.62571	41.60878	41.34603	41.34635	41.34667	40.78994	40.79026	40.36041	40.40777	41.29143	42.52494	42.57547	42.65995	42.42905	42.49733	42.55620	42.57148	42.00522	42.10643	43.34007	43.34041	43.34075	43.05730	42.41322	42.16229	42.08997	42.14766	42.79383	43.16067	43.53192	43.54638	43.58174	43.58208	43.57405	43.50068	42.65870	42.39319	42.34595	42.69003	42.69036	42.71893	42.00217	41.07388
41.12751	41.07505	41.07537	41.40144	41.46987	41.45399	40.40881	40.40912	40.88239	41.04867	41.04533	40.79114	40.82753	40.83727	40.92854	40.99698	41.70456	42.51574	42.51608	42.33358	41.89289	41.58834	41.59703	41.66689	42.00682	42.08086	43.23767	43.34204	43.50371	43.43736	42.46555	42.25436	42.16426	42.09191	42.14960	42.84159	43.47083	43.53391	43.54837	43.57067	44.15093	44.15076	44.13698	43.43280	42.60635	42.55543	42.55576	41.97527	41.55206	41.00381
41.11267	41.05564	41.05596	41.35381	41.38340	40.37288	40.37321	40.39966	40.63657	40.95953	41.12997	40.87578	40.87612	40.91513	40.99820	42.89288	42.56244	42.12228	42.10538	42.10571	41.42492	41.47177	41.55993	41.76932	42.27111	42.57160	43.20792	43.39469	43.49959	43.41106	42.81590	42.42808	42.25634	42.17509	42.09386	42.09421	42.84356	43.22543	43.28852	43.44788	44.09716	44.09752	44.10099	43.43446	42.68174	42.60833	41.97657	41.71877	41.55371	41.00547
41.11416	41.05713	41.05746	41.05780	40.70324	40.34511	40.31461	40.55151	40.96070	41.07577	41.13150	41.13183	41.13217	41.90375	42.56988	42.86464	42.84719	42.37433	42.28260	42.09106	41.36008	41.36041	41.55150	42.16414	42.46202	42.90810	42.92413	42.96033	43.34854	43.39439	43.39473	42.81787	42.67026	42.25830	42.17706	41.80215	41.81556	42.84605	43.20179	43.44952	43.69367	43.58839	43.49192	43.42879	42.90210	42.68373	42.10374	41.86028	41.64010	41.09185
41.10797	41.05863	41.01236	40.62198	40.59251	40.59179	40.55270	40.55302	41.01315	41.07729	41.08703	41.13337	41.81840	41.89357	42.59339	42.86620	42.86653	42.37588	42.28415	42.09261	41.36164	41.29870	41.29903	41.55342	42.28973	42.83492	42.88234	42.88268	42.95077	43.36360	43.36394	42.79231	42.79737	42.43202	42.17868	42.15028	42.83898	43.36635	43.42886	43.45117	43.16208	43.05940	43.29279	43.28685	42.79602	42.73200	42.68625	42.32088	41.86228	41.66303
41.02347	41.00654	40.66497	40.31880	40.51514	40.51443	40.51477	40.55453	40.99316	41.05268	41.05404	41.62675	41.83615	41.89512	42.46947	42.62040	42.41999	42.23965	42.15555	41.37907	40.04185	40.00609	40.00642	40.26088	40.85983	42.30577	42.31345	41.85537	41.68147	41.73046	42.00321	42.15414	42.79901	42.79935	42.70083	42.84028	43.80864	43.80898	43.43050	43.16599	43.16634	43.16409	43.06138	42.56065	42.52179	42.58667	42.73400	43.15080	43.15114	42.11289
41.09715	40.97201	40.93746	40.75467	40.62175	40.51699	40.51629	40.53910	40.57885	40.99504	41.05557	41.12284	41.65845	41.89713	41.94407	41.94443	41.56696	41.56729	41.44933	40.13250	40.08682	40.04373	40.03331	40.08678	40.29833	40.91785	40.92762	41.01950	41.06847	41.14049	41.80407	42.79034	42.81222	42.88426	42.85304	43.78842	43.80923	43.81062	43.45412	43.45656	43.45691	43.16836	42.70377	42.56230	42.52345	42.52377	42.58865	42.66645	43.10311	43.16154
41.12952	41.12410	40.99897	40.94703	41.17308	41.14310	40.92363	40.61456	40.58036	40.58073	40.58106	41.10981	41.21364	41.57964	41.92412	41.96064	42.00229	41.83698	41.58283	40.54038	40.17103	40.16059	40.14629	40.11316	40.19852	40.61696	41.01291	41.06975	41.14227	41.14263	42.79213	42.81348	43.07198	43.07233	43.82121	43.80157	43.81191	43.62224	43.44426	43.45820	43.45856	43.17002	42.67673	42.62045	42.51113	42.22186	42.04923	42.08256	42.68885	43.14909
41.53251	41.53284	42.33753	42.64617	42.70892	42.63030	42.02680	41.57251	41.30041	40.58226	40.61397	40.98588	41.25354	41.88087	42.42753	42.46766	42.47322	42.52326	42.52365	41.58474	40.59566	40.27022	40.28335	40.29446	40.34095	40.70695	40.97889	41.07136	41.14389	41.79316	42.80841	42.92350	43.07003	43.01223	43.45715	43.64935	43.62353	43.35139	43.35177	43.38456	43.17338	43.07337	42.72025	42.63570	42.56562	42.21100	42.08437	42.08474	42.34724	42.84240
42.79578	42.79612	42.92334	42.97881	43.99257	43.96574	42.60186	42.43434	41.90415	41.71566	40.89868	41.17991	41.88054	42.37748	42.40973	42.42945	42.43974	42.44845	42.47605	42.16349	41.87043	41.89221	41.91611	40.81230	40.70822	40.71483	41.00037	41.06403	41.14550	41.85783	42.92476	42.93140	43.08954	43.01028	43.14678	43.14904	43.13160	43.12357	43.12395	43.07428	43.07464	43.07503	43.03452	43.03277	42.68538	42.33075	42.29882	42.36591	42.36984	42.86501
42.92993	42.92923	42.91911	42.81801	42.87658	42.83002	42.48212	42.23153	42.23187	41.99927	41.73792	41.18144	41.24041	41.89866	42.40186	42.43102	42.26646	42.43170	42.43210	42.45756	42.16597	41.89744	41.91718	40.96088	40.96435	41.10557	41.16559	41.11225	41.22537	42.91349	43.23472	43.24137	43.09476	43.18103	43.15208	43.15068	43.13323	43.12783	43.12560	43.15839	43.15876	43.15915	43.16316	43.59377	43.25355	42.80986	42.81021	42.76663	42.97748	42.97785
42.93145	42.93076	42.92752	42.81595	42.75448	42.83154	42.55793	42.23306	42.23339	42.00080	41.18264	41.28500	41.28539	41.45669	41.45702	41.86975	42.00273	42.26836	42.43367	42.43401	42.13326	41.89902	40.96157	40.96247	41.08067	41.67720	41.73723	41.52615	42.24710	43.17844	43.22379	43.23149	43.22471	43.18267	43.18302	43.17168	43.13488	43.41368	43.41407	43.41442	43.41479	43.40629	43.52140	43.54164	43.59283	43.31158	42.94261	42.95308	42.98020	42.97952
42.92940	42.92975	42.92120	42.90014	42.81259	42.81296	42.34620	42.30888	42.23492	41.22908	41.21033	41.28654	41.46258	41.46294	41.46328	41.48774	42.00430	42.27934	42.44465	42.43558	42.13483	40.82307	40.96317	40.96721	41.66694	42.81809	42.83000	42.53336	43.10272	43.09841	43.09876	43.20747	43.18395	43.18430	43.17105	43.17332	43.43904	43.41532	43.41572	43.38257	43.38294	43.38334	43.41667	43.52341	43.59451	43.60009	43.31360	43.01922	42.92451	42.91972
42.60116	42.59261	42.92273	42.91947	42.66306	42.43473	42.42885	42.32348	41.27206	41.11951	41.11984	41.26402	41.46413	41.46449	41.48890	41.84060	42.40244	42.59391	42.59434	42.45860	41.97867	40.93456	40.96475	41.37064	42.79784	42.83121	42.85725	42.83199	43.09962	43.10003	43.10038	43.10075	43.11806	43.00727	43.02751	43.14275	43.44069	43.41696	42.88190	42.79755	42.75490	42.81131	42.77293	43.50611	43.60141	43.60177	43.31528	43.02089	42.89319	42.88998
42.19364	42.19398	42.28614	42.51961	42.51996	42.66498	42.47539	42.45951	41.88445	41.12104	41.12137	41.26197	41.46568	41.52205	41.87370	42.26842	42.48042	42.62846	42.62889	42.62924	42.16903	42.09051	42.13904	42.66286	42.83247	42.85846	42.86620	42.81997	42.81406	43.10164	43.10199	43.04583	42.98446	43.00890	43.02076	43.13234	43.15889	42.88784	42.79884	42.67369	41.99470	41.83905	42.77458	42.86761	43.60309	43.31660	43.28033	42.80846	42.85044	42.80788
42.19516	42.19551	42.47532	42.52115	42.68341	42.68379	42.48769	42.47729	42.47764	42.03715	41.19148	41.28550	41.46722	41.59172	42.10110	42.10150	42.33891	42.51532	42.63047	42.62192	42.62233	42.61551	42.63630	42.82220	42.83407	42.86740	42.86781	42.86819	42.87303	43.46177	43.04707	42.92913	42.98609	42.98697	43.10108	43.10152	43.09350	42.85074	42.69697	41.99595	41.78479	41.43021	41.91277	42.86928	43.05975	43.22504	42.88042	42.76928	42.80864	42.95206
42.08938	42.12271	42.48773	43.19299	42.96095	42.66805	42.65067	42.65102	42.87708	42.87752	41.67342	41.49611	41.50727	41.53592	41.59361	41.89872	41.96766	42.35916	42.63205	43.53049	43.73526	43.73561	42.60805	42.62888	42.82415	43.21246	43.21288	43.19337	43.39857	43.39899	43.04868	42.93075	42.97044	42.98859	42.99157	42.99201	43.06529	43.05674	42.64841	41.90298	41.43145	41.47321	41.58857	42.24084	43.06142	43.06178	43.05062	42.89601	43.28322	43.24014
41.80773	41.98730	42.44371	43.17778	43.18179	43.01012	42.99274	42.99310	43.06874	43.06918	43.05331	41.64128	41.56641	41.56679	41.60826	41.92385	42.20611	42.55073	42.63363	43.53208	43.68762	43.60421	42.59132	42.61005	42.65952	42.82087	43.19773	43.14523	43.40018	43.40060	42.95997	42.92451	42.93278	42.62105	42.63921	42.99103	43.63317	43.07252	42.64646	41.90461	41.14817	41.14857	41.55880	42.13445	42.93449	43.05193	42.90039	42.83273	42.82905	42.96159
41.98846	41.98882	42.51967	43.11596	43.18333	43.19090	43.69675	43.40688	43.21503	43.23016	43.34881	43.21653	41.96229	41.96267	42.17812	42.17853	42.52315	42.52351	42.94895	43.48443	43.40107	43.34408	42.48764	41.76875	41.80894	42.15596	42.78048	43.14684	43.40179	42.96122	42.96159	42.92612	42.67267	42.60801	42.62303	42.99266	42.99302	42.74598	42.66224	41.48263	41.14980	41.15020	41.18407	42.09666	42.16693	42.91859	42.90206	42.83438	42.79126	42.21473
43.74635	43.19471	43.05527	43.05570	43.12135	43.69786	43.69829	43.40842	43.35279	43.21704	43.23207	42.19644	41.96385	41.96424	42.17968	42.96478	42.96566	42.96602	42.91283	42.91319	42.92054	42.55336	41.66466	41.55753	41.77070	42.08973	43.03304	43.15892	43.03770	42.96284	42.92735	42.68853	42.59932	42.60963	42.64090	42.79710	42.87992	42.88028	42.69426	42.48822	41.27201	41.15551	41.16161	41.70748	42.12916	42.95064	42.90372	42.85542	42.46302	42.21638
43.84105	43.74823	43.19658	43.11099	43.29058	43.57057	43.68203	43.37907	43.21812	41.82774	41.84275	41.85744	41.85787	41.90486	42.18124	42.94383	43.75796	43.32455	42.95026	42.93269	42.91520	41.74966	41.57303	41.59963	41.73877	43.03421	43.16013	43.07090	43.07126	42.41590	41.53170	41.60738	41.65809	42.15322	42.38305	42.80301	42.88942	42.88192	42.88235	42.65959	42.54652	41.82624	41.59353	41.63108	41.74715	43.02761	43.12052	43.07223	42.38975	42.21803
43.84387	43.46299	43.19810	43.19854	43.19891	43.28151	43.28911	43.13812	41.92049	41.82929	41.84431	41.85900	41.85942	41.90642	42.77071	43.24793	43.67849	43.67885	43.30509	42.93427	41.98109	41.98145	41.75163	41.74000	41.92501	43.03582	43.16540	43.16580	43.03710	42.44476	41.83807	41.60900	41.65133	42.15485	42.15521	42.43753	42.94344	43.39598	43.36445	43.34282	42.77833	42.67768	41.82824	41.60269	41.64036	42.92082	43.08045	43.06884	42.46312	42.32366
43.52280	43.25792	42.83096	42.78426	42.30788	41.79902	41.79946	41.79981	41.81012	41.92250	42.19683	42.21186	43.20168	43.22304	43.22341	43.24950	43.24987	43.30042	42.92449	41.97125	41.98268	41.98304	41.98343	41.87631	41.98790	43.10683	43.27169	43.16742	43.03871	42.44637	42.12650	41.84007	42.14302	42.15648	42.22548	42.22595	43.47532	43.47569	43.39806	42.84612	42.71543	42.67933	42.38208	41.82290	41.82337	42.38252	42.92075	42.81720	42.65132	42.32531
43.03491	42.61231	42.44062	42.35619	42.29024	41.82465	41.80308	41.34260	41.34295	41.86589	42.13342	43.07356	43.20324	43.22461	43.27158	43.27203	43.25143	42.92558	42.01190	41.98383	41.98426	41.98462	41.87746	41.87790	42.45557	43.15454	43.16933	43.06982	42.48102	42.21615	42.00139	42.01594	42.14465	42.15810	42.21296	43.44307	43.47697	43.48887	42.98365	42.62523	42.52188	42.66732	42.68133	42.67453	41.83236	41.86782	42.51319	42.81887	42.65508	42.38585
42.40916	42.40952	42.39312	42.39357	42.35808	42.42210	41.95655	41.80654	41.80690	42.01170	42.61430	43.02691	43.12045	43.25182	43.42371	43.42416	43.27396	42.66490	42.56639	42.60920	42.67586	42.07056	41.87906	41.89679	42.42799	42.55919	42.59362	42.55157	42.44678	42.00264	42.00300	42.01755	42.53429	43.08960	43.37556	43.39754	43.44508	43.49052	42.98531	42.98567	42.83885	42.74393	42.72124	42.71443	41.87226	41.87262	42.82323	42.82368	42.65675	42.39538
42.41069	41.40383	42.41141	42.39509	42.39546	42.46869	42.70956	43.78506	43.65811	43.65861	43.72282	43.72320	43.72366	43.73665	43.83083	43.57666	43.41535	43.05862	42.76391	42.68696	42.60495	42.35078	42.01061	42.01105	42.54070	42.68806	42.63296	42.59563	42.52368	42.44884	42.44920	42.79720	42.99047	42.99083	43.09160	43.37455	43.37492	43.41985	43.49264	44.40724	44.40767	43.67284	43.22285	42.72326	42.72375	42.75998	42.76035	42.81224	42.65841	42.39705
41.15327	41.15363	42.45486	42.41339	42.39699	42.62681	43.78623	44.16553	44.12922	43.80713	43.72436	43.72474	43.72521	43.73821	43.78207	43.53158	43.39701	43.41992	43.06071	42.76587	42.68901	42.66428	42.68094	42.72595	42.74309	43.20953	43.52549	43.47036	42.97334	42.52574	42.52611	42.78467	42.84868	42.93151	43.09323	43.36623	43.36660	43.32400	43.47615	44.29621	44.37684	44.07611	43.57233	43.20182	42.90471	42.76164	42.74890	42.74936	42.74973	42.53498
41.21559	42.23501	42.45639	42.44951	42.40743	42.68211	43.90850	44.13039	44.13077	43.93384	43.73377	42.45012	42.45058	42.96404	43.31403	43.41843	43.39858	43.39895	43.09098	43.06791	43.05473	43.07817	43.09293	43.13115	43.52627	43.52665	44.30870	44.20272	43.36804	42.52316	42.52353	42.66736	42.82619	43.07037	43.91334	43.46566	43.32526	43.32563	43.32610	43.49494	43.77285	43.67531	43.67569	43.22654	42.90636	42.61987	42.76367	42.75103	42.75139	42.32866
42.50132	42.48439	42.42554	42.49769	42.71730	42.68365	43.89640	44.09681	44.11344	43.93539	42.35879	42.35915	42.45999	42.96559	43.28362	43.31711	43.36451	43.38323	43.40105	43.40484	43.06998	43.06318	43.08511	43.41900	43.45607	44.23802	44.20391	44.15086	43.31041	42.47550	42.52148	42.66531	43.25623	43.73214	43.73252	43.30582	43.32690	42.36992	41.96161	41.96198	43.09542	43.11163	43.32954	43.32992	43.30370	42.84414	42.84451	42.84497	42.49944	42.34566
43.45509	42.48593	42.49876	42.78241	42.73403	42.68518	42.72579	43.89833	43.89871	42.36766	42.36033	42.36070	42.47726	43.14804	43.14894	43.13585	43.23230	43.38480	43.38533	43.68264	43.78693	43.63122	43.63165	43.42061	43.42098	44.16781	44.15205	44.04304	42.55240	42.40686	42.40722	42.63353	43.73337	43.73375	43.73413	43.16456	42.20758	41.96279	41.96325	41.87658	42.51021	42.68997	43.21742	43.34070	43.86477	43.34822	42.90754	42.67179	42.59204	42.53510
43.57118	43.57156	43.57194	43.57243	43.63886	42.73599	42.68719	42.72875	42.40904	42.36509	42.36188	42.37798	42.49874	42.53062	42.53099	42.63543	43.25694	43.34335	43.38691	43.38991	43.56952	43.62967	43.42173	43.42221	43.39323	43.78222	43.74548	42.93612	42.30401	42.28875	42.39309	42.58427	43.73498	43.73536	43.73574	42.27076	41.41769	41.41805	41.76404	41.82314	42.44158	42.64547	43.17607	43.25531	43.35497	43.34990	42.92337	42.92385	42.73481	42.60255
43.36562	43.36599	43.37477	43.48483	42.90762	42.73753	42.73801	42.73839	42.44728	42.40394	42.40432	42.40941	42.53175	42.54581	42.54619	42.65063	43.32567	43.32605	43.34547	42.57866	42.58175	42.67522	42.73543	43.42067	43.48805	43.44543	42.94305	42.74770	42.28988	42.29035	42.50684	43.23153	43.68379	43.56984	42.91049	41.32978	40.47894	40.47929	40.83156	41.25503	41.80316	42.92734	43.17773	43.24419	42.74773	42.93307	43.37452	43.37500	42.95161	42.68553
42.43582	42.43620	42.43657	42.29209	42.31449	42.67301	42.73956	42.73993	42.58618	42.44937	42.41059	42.53284	42.55482	42.56784	42.65067	43.83740	43.44345	43.32552	42.55888	42.29397	42.29445	42.61598	42.73819	43.36250	43.37323	43.37362	42.98908	42.77703	42.69303	42.62639	42.79886	43.01364	43.21527	42.91171	41.72886	40.57699	40.48054	40.48090	40.13354	40.83353	41.73397	43.03318	43.17938	42.37807	42.50764	42.93116	43.37620	43.39820	43.39439	42.62608
41.92834	41.92871	40.84567	40.84613	41.61548	41.80384	42.62731	42.69376	42.54000	42.56205	42.73449	43.11153	43.11202	43.10144	43.82955	43.76817	43.37780	43.27832	42.35611	42.29554	42.29603	42.67117	43.12334	43.28123	43.35437	43.35476	42.96445	42.74086	42.62749	42.62798	42.61682	42.61044	42.78661	41.82607	41.65075	40.55050	40.55085	40.13469	40.16504	40.83514	41.73559	42.09465	42.24401	42.11026	42.40440	42.93284	43.37788	43.37838	43.02374	42.62777
41.02421	40.97318	40.82896	40.66840	40.66876	41.05928	41.80059	42.03777	42.09058	42.52846	43.11270	43.11308	43.09417	43.55706	43.50394	43.36691	43.37464	42.98785	42.35559	42.10353	42.29761	42.81958	43.01361	43.22565	43.21554	42.91835	42.62188	42.58770	42.58808	42.38062	41.05552	41.05594	41.05642	41.05678	40.55158	40.60719	40.64270	40.64306	40.88571	40.83675	41.21010	41.21057	41.30642	41.97709	42.35045	42.84211	43.29824	43.29874	43.36419	43.36463
41.05770	41.02608	40.86979	40.70189	40.13949	40.14672	40.81120	41.80405	42.07114	42.40122	43.07911	43.07949	43.54977	43.50511	43.42532	43.29503	42.90825	42.21079	41.95681	42.10301	42.29919	42.81224	42.86822	42.85822	42.02683	41.23487	42.09582	42.26180	42.22754	41.07354	40.96275	40.95478	40.95526	40.96717	41.10229	40.81606	40.84948	41.00175	41.32853	41.32514	41.21172	41.30507	41.30806	41.34673	42.23300	42.72466	43.10735	43.70576	43.78381	44.10588
42.99833	41.85994	41.01169	40.81459	40.61413	40.24894	40.24941	40.90068	42.05835	42.07325	42.40315	43.08104	43.50621	43.48044	43.02005	42.70508	42.18311	41.94942	41.85799	42.03901	42.23310	42.68162	42.68206	42.01336	42.02842	42.02880	42.02929	42.02973	41.72237	41.07513	41.07549	40.96477	40.98257	41.09829	41.10390	40.81925	40.86317	41.32967	41.37678	41.46679	41.36446	41.36494	41.37371	41.34837	41.69675	42.22401	42.68839	43.06543	43.62394	43.70198
42.95787	41.93671	41.62612	41.34344	40.90598	40.61607	40.42150	41.06431	41.80923	41.82028	41.93537	42.36731	43.01910	43.01955	42.84506	42.68617	41.93013	41.85059	41.85955	41.91082	41.93178	41.90706	41.90750	41.98984	42.01532	42.01569	41.81427	41.83001	41.68934	41.68983	41.69020	41.59742	41.59791	41.09989	41.10761	41.15434	40.86479	41.03099	41.51590	41.66522	41.65778	41.52717	41.45092	41.54426	41.77729	41.82044	41.79352	41.77407	41.81503	43.51742
41.93784	41.71328	41.71365	41.51035	41.01965	40.78605	40.91332	41.21999	41.41288	41.42393	41.93691	42.34734	42.34312	42.86039	42.84661	42.73600	41.95215	41.86055	41.86111	41.82635	41.82685	41.84769	41.42447	41.71834	41.73306	41.81535	41.81586	41.81271	41.81309	42.78883	42.08620	41.59902	41.59951	41.59989	41.10187	41.10976	41.15632	41.25169	41.60719	42.05772	42.05817	41.99447	41.95592	41.92114	41.95554	41.83573	40.87354	40.85408	40.81614	41.81712
41.71440	41.71478	41.57536	41.11039	40.74515	40.78756	41.04130	41.22152	41.49681	41.62283	42.12523	42.30587	42.28434	42.31364	42.73703	42.68737	42.11057	41.88152	41.78093	41.78131	41.43047	41.09026	41.09070	41.41027	41.66956	41.56094	41.66900	41.73715	41.74330	41.78421	41.73668	41.60062	41.60112	41.60149	41.60187	41.36578	41.36616	41.44159	42.02835	43.40048	43.40095	42.34807	42.00420	42.00458	41.97715	41.97386	41.85770	40.87568	40.85610	41.42997
41.71590	41.71628	41.55430	41.11189	40.74665	40.85152	40.97114	41.24641	41.62382	42.18360	42.40412	42.35938	42.27172	42.25851	42.63066	42.63118	42.40968	41.91457	41.84916	41.71346	41.09461	41.09499	41.09542	41.41185	41.21436	41.21473	41.21523	41.21567	41.52239	41.54328	41.54365	41.53923	41.60272	41.60310	41.60348	41.60405	41.60443	41.72314	42.22631	42.97969	42.98750	42.34973	42.29991	42.31919	42.65231	43.43874	43.41971	42.07829	41.57660	42.12696
42.56213	41.91134	41.91172	41.34125	40.75603	40.80161	40.95956	41.57415	42.70581	43.64917	43.64957	43.60483	43.05542	42.58880	42.63221	42.63274	42.40599	41.92873	41.71466	41.68635	41.31043	41.34913	42.62948	41.41659	41.30306	41.21271	40.42802	39.64685	40.55949	40.91494	41.41806	41.41851	41.54133	41.60471	41.86325	41.72399	41.72437	41.73570	41.81557	42.39685	42.40466	42.35139	42.35177	42.50994	43.47519	43.59461	43.50313	43.50366	42.63383	42.63428
42.68385	42.05840	41.95237	41.42254	40.79113	40.80312	41.44355	42.58886	43.22857	43.61240	43.61280	43.52292	43.07847	42.60828	42.59074	42.35467	41.88057	41.60406	41.62302	41.62340	41.63126	42.51947	42.63107	42.63160	41.35135	40.51982	39.97783	39.97827	40.55738	41.16827	41.41964	41.43704	41.43755	41.78415	41.86486	41.72561	41.63892	41.67238	41.85283	41.97555	42.35252	42.35305	42.35343	42.47216	43.47686	43.59628	43.50479	43.40504	42.86391	42.66713
42.80663	42.21004	42.01951	41.10491	40.92261	40.88736	41.57156	42.47782	42.61583	43.18138	43.42554	43.35782	42.92221	42.59190	42.12984	41.66792	41.50339	41.60563	41.62459	41.63232	42.16702	42.52105	42.63265	42.95715	42.85516	41.11335	40.43999	40.54336	41.45740	42.13076	42.10332	42.09748	42.12653	41.70804	41.69408	41.64016	41.66784	41.71549	41.93375	41.97720	42.36416	42.36469	42.36875	42.41903	43.20140	43.61880	43.50646	43.40670	42.86557	42.66879
43.16660	42.73611	42.02103	41.19356	41.10681	41.05004	41.37316	41.61546	42.46391	42.61797	43.20124	43.20164	42.93215	42.60079	42.38591	41.66947	41.57576	41.57614	41.77270	42.16072	42.17219	42.63378	42.98918	42.95874	43.39454	42.81303	42.48164	42.48105	42.13181	42.10452	42.09860	42.11340	42.12812	41.70963	40.94907	41.08829	41.66947	41.84979	42.28682	42.47729	42.93956	42.94378	42.42031	42.90840	43.20308	43.66528	43.63522	43.50867	42.82420	41.45110
43.60075	42.98635	42.49211	41.57275	41.32885	41.27576	41.27627	41.40043	41.92058	42.46606	42.62936	42.70145	42.70199	42.61284	42.38746	41.70687	41.66983	41.65656	41.72887	42.06506	43.04119	43.07992	43.08039	43.52910	43.39979	42.85872	42.56776	42.15715	42.15754	42.10609	42.11452	42.11499	41.64939	40.89304	40.44149	41.06207	41.57079	42.17868	42.35040	43.49392	43.64646	43.70559	43.62120	43.62160	43.86251	43.90734	43.68312	43.13523	42.40839	42.27156
43.17006	42.65432	42.46738	42.38785	41.57100	41.33084	41.42836	41.92172	41.92211	42.31345	42.49109	42.63129	42.63184	42.38861	41.70789	41.67257	41.69974	41.67177	41.73042	42.55060	42.96871	43.06207	43.11425	43.26180	43.23909	42.49469	42.04706	41.84556	42.18171	42.15966	42.10176	41.23810	40.66709	40.37127	40.51819	41.02796	42.02864	42.27900	43.47678	43.57042	43.58928	43.63792	43.70346	43.74327	43.85841	43.85882	43.85923	43.57908	43.08951	42.67951
42.65544	42.65584	42.65624	42.65942	42.59363	42.54054	42.54109	41.92325	41.92364	41.92426	42.49263	42.49303	42.38969	41.68803	41.52991	41.26903	41.29620	41.70169	42.02137	42.26706	42.26760	42.35099	43.08357	43.08413	42.52164	42.12900	42.09855	42.07328	42.00171	42.00225	41.33932	40.68391	40.19320	40.45848	40.58075	41.99414	42.01030	42.17767	43.14180	43.47883	43.49724	43.58074	43.58115	43.70554	43.84959	43.86050	43.87930	43.86148	43.79412	43.57420
42.65696	42.65736	42.50230	42.50286	42.59254	42.53209	41.94119	41.44256	41.27447	41.24829	41.94930	42.49457	42.39123	41.53107	41.25901	41.29737	41.31141	41.83563	42.01063	42.26915	42.27863	42.13622	42.38246	42.52284	42.52902	42.51350	42.32327	42.13371	42.05523	41.50968	41.41550	41.39759	40.84520	40.84558	41.46803	41.48440	41.50476	42.01434	42.20506	43.18167	43.20842	42.52764	42.60739	43.66886	43.81186	43.86219	43.88099	43.88156	43.77952	43.72641
42.65848	42.63840	42.53322	42.53378	41.59042	41.59090	41.43950	41.30135	41.34009	41.34071	41.98551	42.44475	42.40959	41.26017	40.84472	40.89673	41.37075	41.91965	42.06368	42.02152	41.94320	42.02082	42.38405	42.64992	42.53061	42.51667	42.31644	42.11107	42.02185	41.69254	41.65983	41.62247	41.62302	41.62341	41.65427	41.62473	41.62511	41.72232	41.62934	41.67019	41.65974	41.68655	42.08859	42.59105	42.62355	43.22812	43.86429	43.84069	43.78120	43.66905
42.66946	42.66986	42.30698	41.21401	41.24067	41.24692	41.17432	41.17471	41.39942	41.94849	42.07794	41.99586	41.46228	41.26172	40.84626	40.90669	41.36864	42.06461	42.06525	41.98677	42.02201	42.02240	42.28167	42.38620	42.39238	42.34376	42.34432	42.34217	42.02346	42.02402	41.95987	42.17267	42.17323	42.17363	42.42144	42.33958	42.20765	41.72395	41.67142	41.58575	41.58623	41.32459	41.47201	42.01392	42.05502	42.17808	43.70359	43.71521	43.71562	43.66232
42.33922	42.33804	41.71836	41.29750	41.29789	41.21787	41.27148	41.27766	42.00930	42.12901	42.12941	42.12981	41.92594	41.57464	40.90771	40.93662	41.35287	41.88325	41.88389	41.62626	41.79636	41.83039	41.85662	41.69454	42.03644	42.34536	42.46066	42.85196	42.34681	42.02826	42.17381	42.79523	42.79580	42.80725	42.80765	42.42373	42.21611	41.72558	41.72613	41.67345	41.58786	41.41282	41.40691	41.85198	41.99675	42.44080	43.12334	43.70216	43.64878	42.75267
42.09360	41.72106	41.72146	41.84970	41.44864	41.44912	41.54887	42.66026	42.64174	42.42809	42.42849	42.45412	42.45469	41.92799	41.40672	40.98483	40.98101	40.97509	40.97572	41.30269	41.61157	41.62983	41.30967	41.67105	41.85519	42.40057	42.46279	42.46328	42.34895	42.22600	42.82842	42.84326	42.84383	42.82990	42.85553	42.44060	41.93734	41.83803	41.83176	42.07396	41.73228	41.54800	41.43749	41.68533	41.84807	42.35468	42.70654	42.77177	42.54623	42.70218
42.09512	41.76936	41.77974	41.85124	42.17829	42.19507	42.69030	43.04200	43.31797	43.15733	42.62721	42.65285	42.66418	42.45675	41.57596	41.08730	41.05040	40.95515	40.97046	41.29586	41.42582	41.54811	41.54226	41.62692	41.68828	41.85719	42.51748	42.46489	42.35056	42.35113	42.83005	42.84489	42.87543	42.87584	42.85717	42.81158	42.52776	42.52133	42.52549	42.50592	41.82357	41.64038	41.43911	41.43951	41.68761	41.90845	42.23968	42.32197	42.38282	42.56468
42.00836	41.68259	41.77128	42.27193	42.31700	42.54073	43.04314	43.97554	43.48487	43.15890	43.05177	43.05218	43.07800	42.47984	41.62704	41.40893	41.08926	41.07389	41.38073	41.37271	41.36644	41.42779	41.42828	40.90073	41.42813	41.85880	42.53728	42.46650	42.32378	42.32436	42.60803	42.84652	42.87707	43.72013	43.71582	43.59666	42.70902	42.47398	42.50715	42.37487	41.88303	41.69405	41.47386	41.45900	41.49120	41.50842	41.75716	42.25189	42.36240	42.63245
42.46460	42.05283	42.12466	42.22143	42.37782	42.95708	43.89422	43.97709	43.97752	43.05291	43.05333	43.05374	42.45568	41.62822	41.62862	41.62918	41.61223	42.08854	41.45485	41.40425	41.34745	40.15755	40.24565	40.90862	41.39346	42.49099	42.60234	42.60284	42.29490	42.28181	42.28222	42.73564	44.16112	44.57519	44.57090	43.68794	43.22824	42.47561	42.34351	41.88522	41.88571	41.87194	41.69608	41.49218	41.13779	41.15501	41.57513	42.04647	42.53822	42.61045
42.53566	41.99843	42.03735	42.23072	42.86139	43.54189	43.87265	43.95552	43.95595	43.10824	43.05489	42.76494	42.45724	42.16751	41.77717	41.77774	41.79665	42.10536	42.09079	41.45683	41.41232	41.38045	41.33466	41.41410	42.13364	42.49258	42.60394	42.60445	42.59119	42.28342	42.67051	43.81485	43.85910	44.02806	43.68887	43.31305	43.03982	42.34455	41.85385	41.88685	41.88735	41.89424	41.88029	41.68679	41.33241	41.26497	41.78181	42.04812	42.17406	42.21401
42.53716	41.99994	42.00034	42.10134	42.76673	43.41410	43.73016	43.78053	43.61023	43.10980	43.05645	42.76650	42.76710	42.21210	41.81459	41.77932	41.77972	42.10694	43.27277	42.09957	42.06282	42.06323	41.91315	41.94633	42.50247	42.54796	42.60555	42.67126	42.64380	42.93842	42.93884	42.93567	42.85021	42.77176	42.77217	43.04103	43.04145	42.14177	41.85548	41.88849	41.89635	41.94216	41.94256	41.93230	41.68911	41.85090	41.83132	41.80718	42.01791	42.01841
42.22933	42.05769	41.03099	41.76980	42.13018	42.70778	43.31057	43.33992	42.92453	42.87146	42.84169	42.84210	42.98968	42.77812	41.78032	41.78090	41.78130	43.27365	44.25309	43.27478	42.11967	42.08274	42.08324	42.50365	43.99736	43.04947	42.68603	42.64499	42.62122	42.67202	42.67244	42.22832	42.17053	42.17094	42.72487	42.90487	42.81200	42.12026	41.85711	41.89748	41.94321	41.94380	41.94421	41.94461	41.93464	41.69117	41.65570	41.65628	41.65669	41.41287
41.33843	41.09152	41.09192	41.77132	42.11224	42.06700	41.99591	42.16155	42.60391	42.64195	42.64237	42.82202	42.86838	42.61404	42.25820	42.25880	43.11449	44.08645	44.10769	44.10812	43.27699	42.12167	42.11744	42.52261	43.06800	43.06001	43.04589	42.64660	42.62282	42.62342	42.67404	42.61617	42.17214	42.09314	42.87526	42.90648	42.63078	41.75257	41.89871	41.92910	42.01639	42.01698	42.01476	42.00938	41.85740	41.65696	41.65736	41.65795	41.69150	41.69200
40.95561	41.17823	41.47318	42.09027	41.91662	41.87138	41.78236	41.99784	42.16454	42.60720	42.80522	42.82357	42.82418	42.04679	42.05141	42.71611	44.00713	43.98757	44.03827	44.07973	44.08037	43.24902	42.13060	42.13699	42.52462	43.07003	43.07064	42.99385	42.62442	42.67522	42.69256	42.68676	42.53896	42.09105	42.80147	42.63198	41.66254	41.70399	41.82504	41.85543	41.74831	42.01601	42.01642	42.01104	41.89219	41.65862	41.65902	41.69276	41.69316	41.69367
41.29454	41.51743	41.57519	42.12021	42.10905	41.91866	41.78388	41.78429	41.81836	42.20412	42.80676	42.80718	42.04065	41.93492	41.94250	42.56041	43.54312	43.68083	43.68156	44.08132	44.08196	43.25220	42.93721	42.12859	42.13900	42.54610	43.09171	43.07278	42.71620	42.75213	42.88779	42.68837	42.54056	42.09265	41.76173	41.36253	41.40397	41.53152	41.54000	41.60617	41.69262	41.99084	42.01229	42.01270	41.95395	41.65449	41.66068	41.69442	41.70956	41.71007
42.48271	41.57632	41.57673	42.13648	42.69500	42.57350	41.89448	41.80265	41.80306	42.20566	42.80830	42.80872	41.99802	41.93645	41.93687	41.94465	42.42187	42.48751	43.02348	43.70830	43.77522	43.24303	42.93881	42.95048	42.53256	42.61583	42.76346	42.83312	42.87043	42.98735	42.89886	42.61467	41.49024	41.36676	41.36345	41.07934	40.99483	41.00312	41.27625	41.58728	41.86936	41.95198	41.95292	43.38787	42.17639	41.65614	41.65655	41.71082	41.83120	41.82540
42.42586	41.59473	41.64565	42.69613	43.10159	43.09580	42.46414	41.93322	41.80459	41.80530	42.76565	42.76608	42.62331	42.00007	41.93841	41.38162	41.38203	41.37141	42.54819	43.04495	43.23946	43.09046	43.14255	43.14318	43.03293	42.76445	42.78401	42.83473	43.10408	43.01947	42.70467	41.53122	41.42425	41.45462	40.57288	40.62409	40.80379	41.05163	41.02906	41.32354	41.77776	41.95257	42.44843	42.90537	42.90189	42.03439	42.03480	42.19749	41.82656	41.82708
42.00093	41.51156	41.59668	41.70514	42.69546	43.10103	42.79330	42.04313	41.80612	41.80684	42.75719	42.76761	42.62485	42.00162	41.40939	41.38316	41.05733	41.08615	41.46206	42.57702	42.98534	43.08732	43.14415	43.80808	43.82693	43.07442	42.95315	43.00665	43.14514	43.02109	41.93745	41.51126	40.83055	40.60146	40.64448	40.62571	40.70859	41.05325	41.34791	41.32516	41.72941	42.38440	42.59642	42.83452	42.83526	42.06832	42.05278	42.19917	42.66394	42.26635
41.92827	41.48783	41.51350	41.59882	41.70709	42.47889	42.47952	42.28901	41.91604	41.85046	41.84509	41.83656	41.55812	41.27903	41.27943	41.08530	41.03711	41.14506	41.46836	41.88324	42.34369	42.98735	43.14102	43.80969	43.82855	43.82899	43.16631	43.16685	43.15570	43.10796	41.70476	40.58651	40.64635	40.70412	40.67768	40.71981	41.05447	41.35894	42.56979	42.57022	42.58099	42.59501	42.59807	42.63481	42.83692	42.08630	42.09812	42.20612	42.21390	42.28540
41.43895	41.27807	40.75052	40.80953	41.60077	42.47327	42.48107	42.42676	42.28677	41.99356	41.91189	41.58537	40.73639	40.88214	41.26971	41.18402	41.13180	41.46921	41.53390	41.88480	41.91332	41.94302	43.03052	43.75604	43.76964	43.77271	43.82767	43.63460	43.16891	42.38346	41.74743	41.38963	41.44245	41.44286	41.96741	41.37211	41.37252	42.57975	42.75610	42.89998	42.90052	42.63561	42.63604	42.69699	42.69774	41.96308	41.75707	42.08246	42.22296	42.32131
41.27917	40.73479	40.25849	40.73580	41.26889	42.42725	42.44939	42.44982	42.42874	42.08536	41.99975	41.75164	40.90266	40.90318	40.82745	40.93102	41.39388	41.37020	41.59652	41.81563	41.81626	41.81668	42.00671	43.07329	43.61108	43.77073	43.77498	43.87422	43.63666	43.01975	42.37656	41.85356	41.85418	42.41759	42.41802	42.24305	42.62254	42.75710	42.90120	42.90163	42.70084	42.74412	42.74455	42.73340	42.73415	41.97422	42.06361	42.08414	42.22464	42.32300
41.49751	40.75894	40.59693	40.59753	40.74352	41.33200	42.42943	42.42986	42.43029	42.08691	42.10049	42.10092	41.75383	40.91106	40.93198	40.93259	41.54022	41.61234	42.12735	42.04303	42.01734	41.88510	42.00754	42.06367	43.08953	43.62072	43.81501	43.83452	43.59301	43.01243	43.01286	43.00657	42.81664	42.59769	42.66708	42.62481	42.62524	42.62461	42.62263	42.54057	42.62061	42.78263	42.87447	42.86858	42.86934	42.75994	42.37012	42.18484	42.21896	42.30577
41.49903	40.83280	40.66634	40.65801	40.65842	40.66683	41.39522	41.68941	41.75410	42.11690	42.11732	42.10248	42.00906	41.62043	41.00885	41.15423	42.97903	44.07291	43.68583	42.40812	42.14108	42.13074	42.07232	43.01369	43.61820	43.81227	43.77292	43.77348	42.95285	42.98930	42.98974	42.99030	42.76246	42.59932	42.56251	42.62645	42.73534	42.82001	42.73818	42.72545	42.62227	42.80941	42.89299	42.88236	42.88313	42.79531	42.37969	42.17230	42.18695	42.22118
41.08838	40.83432	40.84789	40.69797	40.65995	40.66837	40.73005	40.79100	41.75087	42.20321	42.89190	42.17616	42.01220	41.72596	41.79429	42.93756	43.41442	43.93937	43.94016	43.70789	42.38932	42.37974	43.07782	43.95584	43.88784	43.86407	43.78887	43.71770	42.85758	42.90134	42.93758	42.80187	42.76667	42.60674	42.62732	42.73656	42.82124	42.58815	42.61408	42.76871	42.95575	42.90791	42.90834	43.13231	42.97853	42.44097	42.23338	42.25192	42.22233	42.22287
41.93724	41.91345	41.89597	41.86618	41.24474	40.70938	40.73159	40.79255	41.80613	42.95306	43.14291	43.04805	42.15047	42.09366	42.12568	42.86334	43.37338	43.88253	43.94178	43.94223	43.64891	43.55300	44.08419	44.60032	43.89366	43.88990	43.79048	43.71931	42.78276	42.18214	42.38712	42.72102	42.77435	42.78109	42.73744	42.62883	42.58938	42.61509	42.61575	42.95898	44.32152	44.32221	43.86519	43.79749	43.20650	42.98065	42.98109	42.98755	42.98798	42.97063
42.51607	42.47860	42.41720	42.39996	42.24091	41.32744	40.71155	41.38537	41.80769	43.14405	43.52706	43.52751	43.05029	42.19093	42.19136	42.84124	43.29547	43.91185	44.63968	44.74335	44.05927	44.10991	44.67756	44.63560	44.06100	43.89572	43.79683	43.35876	41.88077	41.90406	42.29909	42.40350	42.78230	42.85699	42.62971	42.59061	42.62634	42.62677	42.96812	43.63956	44.21562	44.32391	44.32436	44.17576	43.80715	43.57447	43.57912	43.58823	43.58868	42.98233
42.54271	42.50522	42.48056	42.47048	42.40192	42.24300	41.39414	41.65660	42.10783	42.66887	43.19527	43.19571	42.34679	42.27993	42.61295	42.85022	43.02061	43.30172	44.22259	44.64174	44.73778	44.73824	44.72448	44.67989	44.13214	43.98419	43.45354	42.28586	41.90501	41.90567	42.01102	42.30126	42.46478	42.53949	42.57714	42.61322	42.66224	43.06453	43.63184	44.14154	44.20362	44.32560	44.95011	45.10780	44.27510	43.80929	43.58081	43.58887	42.99032	42.64686
42.54424	42.50676	42.50719	42.48278	42.47246	42.35025	42.28281	42.30695	42.43221	42.45212	42.68879	43.19730	43.18165	43.13112	43.11787	43.02177	43.02431	42.86594	42.87990	44.22466	44.69832	44.69878	44.68503	44.20231	44.02467	43.67886	43.54049	43.07871	42.28790	42.00324	42.14530	42.24910	42.32298	42.39769	42.52085	42.64913	43.05839	43.86214	44.55858	44.05881	44.05938	44.53350	44.98945	44.98991	44.27679	43.57784	42.92633	42.92342	42.36789	42.65014
42.60942	42.56193	43.13956	43.43774	43.43819	42.47456	42.44656	42.51600	42.52697	42.49672	42.58307	43.17834	43.17903	43.81742	43.80418	43.75827	43.02590	42.99301	43.03227	43.73445	44.38766	44.38813	44.13318	44.01690	44.01735	44.01781	43.84254	43.70404	43.07866	42.59885	42.25146	42.27232	42.32462	42.39933	42.21790	42.55177	43.85757	44.55376	44.48967	44.28642	44.18005	44.42823	44.83802	44.83849	44.10407	43.52473	42.92802	42.92511	42.92555	42.92085
43.30982	43.22071	43.17323	43.43928	43.43973	43.44031	42.47679	42.46119	42.51800	42.56999	42.57043	43.15042	43.81843	44.63341	44.63388	44.49832	44.53672	44.22178	43.69030	44.11609	44.38928	44.38975	43.99594	43.94319	43.90940	43.90985	43.93322	44.17046	43.76460	42.66843	42.30925	42.30264	42.33966	42.39466	42.40142	43.44683	44.34677	44.53542	44.49135	44.18113	44.07950	44.26919	44.53506	43.89890	44.03071	43.49059	42.86331	42.93039	43.44376	43.88554
43.31137	43.23964	43.21797	43.47296	43.44128	42.47450	42.47518	42.47562	42.46319	42.57157	42.57780	43.82352	43.93537	44.55861	44.42209	44.44652	44.57697	44.65436	44.61578	44.38072	44.39090	44.31248	43.99756	43.31345	43.27913	43.70626	43.91851	43.92174	43.76624	43.26134	42.74901	42.69847	42.69915	42.69960	43.30066	43.44429	44.19686	44.24932	44.20419	44.01600	44.04585	44.02338	43.84560	43.88084	43.46188	42.79183	42.82916	43.10959	43.88665	43.88724
43.64216	43.62049	44.40588	43.44237	42.75896	42.46235	42.46304	42.44767	42.41943	42.46556	42.67037	43.93623	43.86055	43.87334	44.39362	44.48481	44.71683	44.71730	44.51357	44.21369	44.24356	44.24957	43.03830	43.10381	43.32234	43.28120	43.70860	43.79165	43.71322	43.39120	43.39166	43.41017	43.33551	43.33597	43.36869	43.36953	43.36998	43.74065	43.74136	44.00870	43.98294	43.84678	43.30925	43.31498	42.88485	42.72709	43.03964	43.08261	43.82195	43.97144
43.53990	44.25099	44.25146	43.41019	42.73679	42.44703	42.44878	42.44922	42.44967	42.49708	43.46898	44.62541	44.55185	44.28717	44.28763	44.39592	44.45102	44.41205	43.19574	43.28583	43.42725	43.10168	43.03992	43.10544	43.38197	44.14336	43.79269	43.71081	43.39214	43.39285	43.41123	43.44449	43.42201	43.52409	43.52454	43.37118	42.94129	42.94173	43.55570	43.59432	43.55960	43.32837	42.98621	42.24367	42.28506	42.72876	42.80458	43.05636	43.82364	43.92623
44.21979	44.22026	43.91966	42.96697	42.42324	42.06506	42.45033	42.45077	42.49781	43.47008	44.62649	44.50575	44.49912	44.28873	43.70486	43.36859	42.82498	42.50277	42.50359	42.50457	42.53847	42.78822	42.99990	43.38316	44.64572	44.91589	44.22102	43.70770	43.50377	43.50449	43.50969	44.42828	44.43851	43.94550	43.52619	42.94248	42.94293	42.94339	42.95843	42.99501	43.06576	43.03379	42.25594	42.02849	42.03773	42.08404	42.41529	42.87074	43.58859	43.82592
44.22132	44.11785	43.46600	42.42012	42.41792	42.43537	42.45188	42.79644	43.59983	44.64023	44.54583	43.78033	43.75524	43.68488	42.84963	42.89304	42.52064	42.07771	42.07853	42.07898	41.57056	41.60472	42.79041	44.51932	45.33372	44.91827	44.90351	43.92881	43.60655	43.48082	43.93311	44.39145	44.39219	43.95875	43.55313	43.42110	43.01990	42.95938	42.96009	42.87989	42.99724	42.95989	42.31664	42.03014	42.08527	42.11523	42.39246	42.68591	42.96973	42.97031
44.11891	43.51113	42.40408	42.41428	42.42210	42.43797	43.83555	44.49346	44.60505	44.60595	43.85680	41.76938	41.50986	41.06189	42.52105	42.59872	42.59917	42.59962	42.15338	41.57145	41.57214	41.57257	42.19847	44.40971	45.27524	45.27573	44.86055	44.58633	43.90192	43.90265	43.92631	43.92691	43.92765	43.75957	43.74844	43.71694	43.42321	42.96103	42.96175	42.93478	43.02526	42.98854	42.74711	42.39047	42.12947	42.19898	42.39414	42.95303	42.97142	42.85363
43.49322	43.49368	42.39929	42.40632	42.70681	42.97853	43.07108	43.83757	43.92554	43.89058	42.46434	42.29895	41.79113	41.79171	42.05922	42.60031	42.61077	42.67976	42.68061	41.74648	41.70499	42.03097	42.20006	43.46191	44.33377	44.73225	44.62185	44.43242	43.95240	43.77722	43.77769	43.92856	43.92930	43.85721	43.74378	43.75098	43.45725	43.02007	43.02079	43.54129	43.52186	42.99020	42.74876	42.39055	42.33400	42.25195	42.87543	43.12468	42.97311	43.03012
43.45531	42.38772	42.40082	42.42473	42.43467	42.71842	42.71914	42.67353	42.55991	42.57658	42.57703	42.46636	42.31651	42.06035	42.60117	42.64460	42.67669	42.68136	42.72914	42.26709	42.26780	42.26561	42.17919	42.30781	43.55994	44.21035	44.21111	43.85231	43.62624	43.51941	43.52462	43.71295	43.71370	43.65320	43.65367	43.67986	43.48412	43.55261	43.54249	43.54295	43.02857	42.19203	42.19090	42.15760	42.15844	42.25361	42.26777	42.89260	42.92680	42.98014
42.73020	42.61308	42.46088	42.46160	41.88139	41.85614	41.85684	41.87205	41.89622	42.66303	43.06498	43.12027	43.08516	43.04462	42.95947	42.64618	42.64664	42.68295	42.72968	42.60213	42.60284	42.60066	42.43105	42.91401	43.03057	43.41416	43.36058	43.19656	42.48101	42.45958	42.46004	42.47856	43.36293	43.40559	43.41291	43.38721	43.41299	43.47411	43.50332	42.59999	42.22041	42.03356	41.64231	41.64275	42.16010	42.16160	42.19633	42.19049	42.89263	43.41695
42.73175	42.72588	42.67730	42.54541	42.38464	41.89776	41.92800	41.96008	42.67007	43.07241	43.88831	43.88878	43.64840	43.49602	42.96421	42.66781	42.64822	42.64868	42.71336	43.20500	43.42549	43.42596	42.98292	42.94041	43.45749	43.41946	43.36219	42.55600	42.17667	42.17738	41.47909	42.04626	42.48089	42.55730	42.46462	42.46864	42.49494	41.94826	41.94897	42.04467	42.03450	41.81789	41.63184	41.83092	42.16176	42.16326	42.04375	42.19217	42.73500	43.90861
42.72697	42.72744	42.67884	42.48684	42.48729	42.50951	42.60217	43.10804	43.68394	43.81242	43.84137	43.87507	43.66433	43.51079	43.00747	42.89589	42.87209	42.87255	42.87342	42.95564	43.20840	43.06419	43.05529	43.51212	43.90730	43.99118	43.36380	42.52174	42.20305	42.20378	42.10741	42.06791	42.12454	42.12499	42.12914	42.15901	41.94944	41.67733	41.40546	41.95106	41.94067	41.80446	41.79415	41.81042	41.83342	41.47623	42.06072	42.19384	43.46128	44.15422
42.73996	42.74042	42.59178	42.40614	42.48883	42.57187	43.60134	44.92311	44.92360	44.23485	43.81446	43.84342	43.67476	43.65387	43.45958	43.46033	43.43653	42.76495	42.76583	42.36385	42.42840	43.05630	43.05691	43.96172	44.05351	43.99280	43.20046	42.20420	42.20467	42.10857	42.10902	42.10962	41.70510	41.16204	41.19360	41.76406	41.70278	41.40903	41.40710	41.58623	41.94231	41.94303	41.77490	41.76458	41.81293	41.83553	42.13834	43.45459	43.66026	44.15591
42.86335	42.63066	42.53793	42.27523	42.32580	43.55044	44.50087	44.54207	44.54256	44.15994	43.75748	43.74721	43.58350	43.58412	43.69214	44.00023	43.26931	42.70692	42.19565	42.19139	42.35619	42.75674	44.01584	44.15645	44.08572	43.32055	42.09832	41.62494	41.35201	41.93364	41.91879	41.76697	41.14370	41.16366	41.21474	41.51748	41.50717	41.35781	41.36864	41.58469	41.94395	42.10248	42.10293	41.96317	41.94346	41.95467	42.36335	42.99900	43.66195	44.03564
43.02597	42.75405	42.53419	42.40937	43.00483	43.18459	43.53428	43.56377	42.88806	42.88896	42.98907	43.56954	43.61734	43.69324	43.79536	43.73652	43.27088	42.30695	42.17877	42.14391	42.20016	42.35825	43.74138	44.01824	43.43426	42.28861	41.87340	41.57773	41.42464	41.47197	41.79806	41.77755	41.16167	41.17266	41.47287	41.47374	41.47419	41.46387	41.58588	41.73338	42.09980	42.10412	42.03967	41.95498	41.95586	41.95631	42.29641	42.86437	42.99282	43.66426
42.75512	42.54053	42.48982	42.96262	43.06703	43.07450	42.22268	42.52306	42.57418	42.74420	42.96327	43.39180	43.61892	43.80596	43.80643	43.49657	42.96778	42.30853	42.12657	41.76133	41.78053	42.22373	43.36922	43.43542	43.26508	43.28032	42.30575	41.89990	41.67444	41.98164	41.87566	41.74756	41.17384	41.47195	42.67738	42.68039	42.39752	41.73090	41.70947	41.82931	42.10249	42.10218	42.01842	41.99155	41.97808	42.06086	42.09615	42.40933	42.89682	42.89743
42.54161	42.50883	43.05835	43.08600	43.06855	42.91504	42.20628	42.26479	42.54777	42.75210	42.96273	43.63713	43.80690	43.80753	43.60009	43.08104	43.03032	42.96877	42.31099	41.85612	41.87533	42.48706	42.51089	43.08117	43.24665	43.28195	43.29221	42.52255	42.53620	42.53167	42.06622	41.64121	41.60130	41.65046	41.75491	42.40134	42.40179	42.09023	42.09097	42.06135	42.06195	42.09139	42.06123	42.05810	42.07209	41.27090	41.31620	41.34120	41.47946	41.73401
43.08155	43.07305	43.05196	43.00735	42.96613	42.91657	42.13235	42.22042	42.46753	42.86567	44.09480	44.10215	43.80848	43.60119	43.08186	43.08263	43.14046	43.93941	42.90056	42.31304	42.30893	42.33261	42.37756	42.61933	43.17298	43.27461	43.29385	43.18040	43.18879	43.44416	43.38393	42.03574	41.68541	41.66949	41.66995	41.64573	42.16900	42.22488	42.21770	42.09307	42.06782	42.06856	42.06902	41.68209	41.31381	41.31742	41.34215	41.48069	41.48114	41.73569
43.14256	43.08355	42.98904	42.77110	42.72619	42.25726	41.51693	42.20560	42.57614	42.78543	43.82123	43.86803	43.90735	43.79328	43.58584	43.44366	43.44414	43.41928	42.94119	42.81977	42.31052	42.37854	42.57868	42.89138	42.89927	43.12206	43.27702	43.33915	43.43711	43.38511	43.35338	43.22469	42.31010	41.68748	41.67157	41.67247	42.17064	42.43813	42.46399	42.21982	42.22043	41.88057	41.73396	41.50835	41.31548	41.34338	41.48164	41.79446	41.79491	42.39027
43.19070	42.76826	42.45421	42.45498	42.35040	41.55731	41.55700	42.22033	42.57769	42.61134	42.84532	43.81009	43.76166	43.76336	43.96825	43.49689	43.36444	43.36492	43.35583	42.89739	42.31212	42.44033	42.89225	43.04862	43.04909	43.12369	43.16390	43.31598	43.31646	43.31152	43.22569	43.19763	42.35502	41.68911	41.58821	42.02401	42.23606	42.43978	42.44054	42.22939	41.98970	41.98253	41.59208	41.28405	41.23464	41.34240	41.79540	42.39880	42.39927	42.75956
42.76933	42.45529	42.45576	42.45652	42.45699	42.42225	42.37655	42.64316	42.61196	42.64457	42.80993	43.51865	43.73260	43.88381	43.91597	43.49741	43.52376	43.52425	43.35741	42.89898	42.67742	42.80407	43.00144	44.14745	44.16431	43.27352	43.16554	43.18494	43.08352	42.90052	43.18006	43.18070	42.31072	42.16413	42.14611	42.23723	42.23769	41.95261	42.05843	42.05889	42.05950	41.99211	41.65181	41.26129	41.26112	41.32771	42.32897	42.72583	42.72630	42.75597
42.58726	42.45684	42.45731	42.48675	43.08221	43.08284	42.76461	42.37857	42.57708	42.64612	43.19505	43.73705	43.77359	43.68501	43.35352	43.44830	43.49947	43.36808	43.07146	42.94356	42.82394	42.85135	43.09630	44.16546	44.16595	44.15008	43.52934	43.16229	43.08515	42.89792	42.82236	42.82299	42.68391	42.28272	42.32981	42.32440	42.13311	41.96428	42.03420	42.04787	42.31582	42.42778	42.12941	41.79175	41.67787	42.34655	42.77030	42.77108	42.77155	42.69218
42.58881	42.54441	43.98209	43.98291	43.20562	43.08440	43.08941	42.77087	42.77135	42.86143	43.28690	43.77803	43.77515	43.44821	42.86035	42.92556	42.95562	42.85607	42.90454	42.70966	42.82555	42.85296	43.73162	44.16710	44.27517	44.25929	44.03791	43.50522	43.40591	42.97192	42.82399	42.68476	42.60052	42.40402	42.32511	42.18258	42.13475	42.03510	42.04747	42.21451	42.31748	42.48490	42.53395	42.13155	42.42661	42.64713	42.70538	42.77276	42.69324	42.65924
42.54548	42.53539	43.75785	43.75866	43.20718	43.21204	43.51394	44.45354	43.71564	43.45135	43.41910	43.91214	43.78041	42.89576	42.41866	42.36177	42.37703	42.44141	42.47139	42.11067	42.71203	43.03559	43.42492	44.16875	44.27681	44.27731	43.90318	43.83940	43.50018	43.18512	42.68575	41.98148	42.36239	42.40194	42.29135	42.12325	42.01476	42.07160	42.32555	42.32602	42.52065	42.65414	42.48703	42.33441	42.33534	42.60973	42.70706	42.69444	42.66745	42.62500
42.38951	42.42085	43.50511	43.51648	43.51698	43.57920	44.45461	44.45512	44.33016	43.71819	43.89384	43.91898	43.88971	42.47414	42.35288	42.34945	42.37860	42.47203	42.02938	42.08902	42.68933	43.13350	43.25298	43.42735	43.60793	43.60842	43.90535	43.90548	43.61485	43.21974	42.07912	42.06074	42.23724	42.32737	42.12394	42.01594	42.05127	42.11829	42.32722	42.32769	42.66189	43.34091	43.29861	42.61587	42.55185	42.55667	42.68270	43.44484	43.44533	42.62804
42.28233	42.37939	42.47444	43.51804	43.52275	43.87109	44.40599	44.40649	44.40699	43.92766	43.90387	43.89116	43.88195	42.58557	42.41730	42.26394	42.01423	42.03003	42.03149	42.09060	42.66225	42.69141	42.97046	43.07109	43.17194	43.58313	44.50890	43.90714	43.35898	43.17263	42.83457	42.39022	42.29275	42.29322	42.29369	42.04189	42.06982	42.11994	42.14238	42.32936	42.95410	43.34946	43.76728	43.72235	43.13540	43.04238	42.99373	43.31022	42.63160	42.56496
42.31240	42.35135	42.46542	43.46243	43.52008	43.87264	43.87347	44.40805	44.22934	43.15496	43.33110	43.93023	43.89356	43.43291	42.34396	41.96115	41.96162	41.40280	42.12975	42.19476	42.72618	42.72666	42.76904	42.67188	43.15984	44.41831	44.77609	44.51122	43.88777	43.26793	43.26842	43.26907	42.45002	42.45050	42.47249	42.38662	42.07147	42.07195	42.14405	42.56775	42.95577	43.91640	43.97679	43.84838	43.63926	43.04762	42.99898	42.55671	42.44059	41.68786
42.58288	42.43385	42.49206	43.45341	43.45391	43.24668	43.27180	43.27335	43.15555	43.23631	43.34060	43.93181	43.88193	43.43449	42.36666	42.14556	42.06357	42.14223	42.31528	42.84638	44.80430	42.84133	42.72366	42.79525	42.85944	44.48758	44.57449	44.57516	44.41987	44.01190	44.01240	44.01307	43.56203	43.44673	43.44722	42.41530	42.38875	42.38922	43.03204	43.10386	43.77883	43.99701	43.99751	43.97634	43.74961	43.59600	42.97369	42.50447	41.59166	40.47849
43.26120	42.62204	42.49995	42.54100	42.54148	42.54213	43.16662	43.18613	43.15711	43.15810	43.51706	43.85941	43.84494	43.05693	42.36824	42.41245	42.42877	42.82143	43.14150	43.80169	43.80252	42.89737	42.79607	42.80322	43.33770	43.82944	44.49007	44.49075	44.09878	44.01355	43.93373	43.93916	43.56369	43.56418	43.49960	43.06517	43.05033	43.24839	43.24921	43.21218	43.21284	43.87505	43.97754	43.96430	44.09208	43.63712	43.15090	42.45381	40.46684	40.41723
43.62116	43.45151	42.64161	42.56792	42.55730	42.55796	43.11434	43.15185	43.15234	43.14277	43.76562	43.74287	43.71387	42.77171	42.34763	42.44989	42.76020	43.13445	43.36898	43.71326	43.71040	42.78225	42.79770	43.12949	43.33934	43.83109	43.89647	43.89714	43.49601	43.42709	43.93538	43.93605	43.50054	43.51511	43.51561	43.50227	43.25643	43.25005	43.23555	43.15713	42.55161	43.31574	43.87724	43.93801	43.85342	43.73289	43.15255	42.45546	40.46848	40.41887
43.50699	43.50644	43.40759	42.62707	42.48751	42.36631	42.36711	43.03471	43.03204	43.14434	43.57720	43.55445	42.77262	42.46140	42.20452	42.42981	43.09011	43.31621	43.66100	43.71117	43.71202	42.78387	42.78929	43.11526	43.90820	43.84284	43.80714	43.35373	43.35422	43.42873	43.99440	43.86001	43.39649	43.49193	43.51727	43.52145	43.50548	43.25858	43.17363	42.68892	42.63149	42.63231	43.30787	43.78376	43.63362	43.53740	43.50936	42.49728	41.38852	40.47074
43.34471	43.34521	43.36105	43.28453	42.65290	42.59596	42.59678	42.81740	43.03994	43.15648	43.10201	42.46150	42.43853	42.19769	42.20610	42.36683	43.14174	43.27446	43.54469	43.66311	43.67506	43.51380	43.54988	43.73359	43.80222	43.81858	43.75488	43.75556	43.75606	44.25733	44.10869	43.89577	43.38737	43.16755	43.51892	43.52311	43.52361	43.32473	43.16423	42.59180	42.43589	42.43670	42.62442	43.17473	43.63529	43.53906	43.51895	41.91368	41.44978	41.07531
43.30925	43.30975	43.14185	43.28610	42.84143	42.84844	42.85284	43.13351	43.23527	43.16439	43.03188	42.44880	41.55465	41.56480	42.03484	42.36842	43.13382	43.14435	43.14801	43.52037	43.58575	43.61480	43.45055	43.45139	43.63476	43.68188	43.58071	43.53836	43.55313	44.20664	44.15852	43.94232	43.09681	42.32639	43.26854	43.52478	43.40691	43.23167	42.33504	42.32812	42.43756	42.63566	43.12471	43.01260	43.13723	43.00980	41.96369	41.91533	41.45302	40.96862
43.31079	43.12492	42.37635	42.37718	42.80070	42.80560	43.57319	44.15438	44.15489	44.08721	43.08896	42.30339	41.56932	41.56797	41.57202	42.03458	43.12695	43.14595	43.14697	43.37334	43.53080	43.57782	42.78166	43.33827	43.45351	43.55240	43.52259	43.43742	43.43792	43.43032	43.84441	43.84151	42.19643	41.97635	42.11332	43.27122	43.29022	43.29072	43.22625	43.22410	42.79434	42.78512	43.07563	43.01427	42.95237	42.37005	42.25951	41.91698	41.74526	40.96022
43.18147	42.37741	42.37789	41.59738	42.34695	43.52104	44.10257	44.10308	44.08192	44.08297	43.50325	42.91874	42.34438	41.59269	41.78799	42.02612	42.98738	42.99263	43.11156	43.33793	43.38487	42.69695	42.74468	42.74551	43.26305	43.52334	43.48138	43.48206	43.43953	43.37214	43.37265	42.83180	41.89301	41.89349	42.02508	42.49255	43.27338	43.86927	44.08176	44.08228	43.21852	42.92944	42.91354	42.97046	42.92443	42.85354	42.75727	42.19167	41.76005	41.20462
43.18301	42.84127	42.35828	42.34801	42.34850	43.34917	43.52003	43.95608	43.95658	43.50220	43.50270	43.50321	43.48397	42.92220	42.05485	42.09219	42.80536	42.83018	42.85183	43.23666	43.32317	42.69855	42.18649	42.70007	43.19272	43.48265	43.72018	43.48420	43.37713	42.88407	42.88457	41.85171	41.82291	41.89511	41.94581	42.41489	43.24596	43.84187	44.05436	44.05487	43.17418	42.91472	42.85493	42.97425	43.15253	43.06101	42.79489	42.19331	41.85857	41.18512
43.30634	43.30738	42.91499	42.91585	42.76828	42.76897	42.90624	42.89740	42.14275	43.00212	43.50428	43.48469	43.46439	43.43971	42.83861	42.62360	42.35521	42.35571	42.38105	43.21604	43.27983	42.69064	42.69725	42.70168	43.19433	43.56459	43.56546	43.49443	42.77773	41.92323	41.91295	41.91362	41.87054	41.82501	41.90621	42.04710	42.77059	43.84353	44.05603	43.60202	42.76917	42.78077	42.82117	43.15527	43.15420	42.91609	42.62192	42.53550	41.86181	41.00702
43.26397	43.26448	44.01405	43.55559	42.73174	42.65221	41.88742	41.18177	41.96033	42.14531	43.15474	43.39900	43.31577	42.73073	42.55557	42.38375	42.28697	42.35727	42.35830	42.45823	42.64679	42.66739	42.70245	42.71916	42.71966	43.19644	43.19731	42.80212	41.92403	42.09709	42.14464	42.14531	42.92058	42.19902	41.98400	42.08154	42.77225	43.85207	43.84607	42.77015	42.63326	42.66537	43.08556	43.08606	43.08711	42.91776	42.88547	42.59098	42.52179	41.12685
43.03806	43.11103	43.12899	42.65342	42.61498	41.81144	40.64941	40.71017	41.96189	42.14212	42.75917	43.07271	42.73158	42.51361	42.35431	42.38531	42.28854	42.34192	42.15552	42.39528	42.64840	42.70337	42.71992	42.73241	42.80167	42.54040	42.26513	42.05423	42.09790	42.14581	42.14629	43.13030	43.80899	43.43918	42.32069	42.62996	42.99600	43.74613	43.74701	42.80724	42.73176	42.66702	43.08722	43.08773	43.08878	43.08928	43.29134	43.27635	42.57727	41.18141
41.99385	42.01180	41.96593	41.96678	41.77422	40.67547	40.66683	41.45718	42.19611	42.14367	42.76073	42.79472	42.73313	42.72909	42.39172	42.24200	41.62526	41.89981	41.97066	42.10645	42.42152	42.67271	42.73317	42.80280	42.80330	42.80379	42.54287	42.26743	42.20930	42.14746	43.00933	43.80978	45.17350	44.78018	43.56512	43.49446	43.49496	43.51188	43.51275	43.75714	43.68483	43.15398	42.71309	42.76381	43.13435	43.09095	43.08669	42.98176	42.52420	41.10822
42.13481	42.13531	41.21992	40.74763	40.70280	40.71774	41.32072	42.19714	42.67083	42.73635	42.76229	42.82643	42.73468	42.73065	42.65857	41.95676	41.89137	41.89979	41.98541	42.02134	42.42312	42.67431	42.80144	42.80442	42.80492	43.26799	43.21332	43.43712	43.53392	43.44185	43.75624	44.76540	45.14978	45.14767	44.72525	43.54992	43.56684	43.51355	43.80855	44.83849	43.91735	43.70327	42.87872	42.87922	42.88265	42.88315	42.59805	42.59891	41.29349	41.18713
42.28871	42.28921	42.28970	41.47464	41.26321	41.44577	42.59718	42.67184	42.74697	42.81678	42.76386	42.76705	42.73623	42.71422	42.66012	41.95832	41.85484	41.89342	41.98699	42.54998	42.61986	42.72618	42.48247	42.80604	43.26912	43.23576	43.15834	43.34550	43.34602	43.44320	43.48552	44.19873	44.69233	45.09221	44.72691	44.07167	43.56851	43.56902	44.83963	44.84017	44.83984	43.80539	43.39337	42.93830	42.94994	42.95044	42.70237	42.60058	41.78308	41.37043
42.29026	42.29076	42.55398	42.59771	42.59821	42.64178	42.61196	42.61246	42.79226	42.77708	42.75961	42.68443	42.65615	42.68710	42.66167	41.85485	41.84159	41.85690	42.46482	42.57667	42.66431	42.34423	42.40577	42.45109	43.23687	43.15907	43.15995	43.16066	43.41908	43.45649	43.48716	43.54184	44.22775	44.22828	44.08176	43.59242	43.27730	43.57070	44.84131	44.83232	44.65313	43.68165	43.35942	43.09064	42.95162	43.03098	42.95264	42.94171	42.83165	41.98203
42.29180	42.54604	43.36552	43.76769	43.76821	43.35140	42.64421	42.79324	42.79384	42.77864	42.76117	42.65688	42.64924	42.64205	42.34669	41.79449	41.79499	41.84364	41.92142	42.33803	42.34322	41.94572	42.03378	42.43683	43.22262	43.16068	43.16158	43.34875	43.61108	43.45813	43.54279	43.54350	43.56239	43.45890	43.54468	43.37002	43.37053	43.58437	44.83346	44.65406	43.85905	43.78822	43.64884	42.94625	41.95959	43.03267	43.08699	44.09737	43.67185	43.56699
43.37568	43.37619	43.65985	43.72639	43.76978	43.77952	43.75500	43.05490	42.82050	42.82148	42.78073	42.76322	42.69366	42.42555	42.19410	41.79605	41.72126	41.76991	41.85670	41.60102	41.66010	42.02036	42.05392	43.22373	43.22424	43.22476	43.16320	43.16391	43.45887	43.48941	43.54444	43.56315	43.46004	43.44263	43.52518	43.54745	43.67709	44.58508	44.88701	44.71447	43.87447	43.78988	43.59311	41.80354	41.60033	42.00516	44.11721	44.11813	43.72648	43.62215
43.96498	43.76122	43.57565	43.18231	43.27969	43.72130	43.72481	43.29520	43.12378	42.90549	42.90603	42.82407	42.70659	42.35553	41.93913	41.78064	41.76739	41.61425	41.52484	41.60261	41.66165	42.68447	43.37864	43.37954	43.33967	43.34018	42.55933	42.52139	42.00549	43.30530	43.53534	43.46081	43.44378	43.44429	43.50886	43.65708	44.53961	44.94188	44.98195	44.76908	44.39763	43.61807	42.33921	41.31373	41.54102	41.95179	44.10250	44.10078	43.63319	43.26077
43.98716	43.66242	42.11470	41.56026	42.63241	43.07047	43.21476	43.21792	43.29742	43.26343	43.23381	42.90808	42.70816	42.52611	42.35761	41.88440	41.79066	41.52219	40.72203	41.60420	41.66321	42.05824	43.32144	43.46258	43.48115	43.35241	43.26363	42.63208	42.58229	43.31118	43.54123	43.53772	43.42744	43.42796	43.42848	43.44070	44.43118	44.91969	44.86346	44.45150	43.73369	42.47908	42.16970	41.54163	41.54268	42.27862	43.56122	43.60896	43.26123	43.14766
42.84664	42.17660	41.67590	41.64969	41.87770	42.63477	43.04777	43.13775	43.24236	43.27559	43.26555	42.94909	42.70973	42.60656	42.55995	42.32878	41.91346	41.20767	41.22881	41.60579	41.66583	41.72997	41.79631	43.06973	43.32494	43.49390	43.41471	43.27923	43.27975	43.55189	44.28167	44.16340	44.03947	43.35497	43.35549	43.35660	44.34709	44.22691	44.22785	42.57713	42.59107	42.59196	42.59246	42.18934	42.10041	42.57806	42.96962	43.11152	43.11203	43.25412
42.19011	42.01517	41.71190	41.97363	42.02615	42.25984	42.26052	42.27709	43.14164	43.27855	43.27238	42.95241	42.60897	42.57312	42.55157	42.53267	42.08880	41.21110	41.23188	41.23254	41.52621	41.58619	41.65252	41.80338	43.07357	43.36647	43.41060	43.41130	43.58773	44.29385	44.37405	44.19415	44.07164	44.07236	43.85384	43.54610	43.61831	43.66616	42.91718	42.50536	42.54418	42.59517	42.59587	42.71135	42.67074	42.65078	42.61545	42.82065	43.11555	43.17715
42.19075	42.19142	42.09533	42.11137	42.30109	42.28854	42.28921	42.54797	42.87125	43.27916	43.32675	43.23979	42.58310	42.57372	42.55164	42.53327	42.08725	42.00906	41.13134	41.23315	41.29736	41.58680	41.64625	42.42472	42.92343	43.07486	43.36777	43.54419	44.03460	44.50658	44.43529	44.28796	44.20490	43.98638	43.83798	43.51223	43.25404	42.68084	42.68155	42.58956	42.17773	42.35848	42.91813	42.97762	43.04081	42.67199	42.67267	42.62040	42.67829	41.94070
42.52808	42.19206	42.19274	42.35930	42.37431	42.65814	42.94939	42.95539	43.28225	43.37325	43.33423	43.32064	43.26839	43.49921	42.76260	42.45283	42.01899	41.94080	41.30689	41.07859	41.17033	41.55299	42.32455	42.82005	42.85371	42.87950	43.18193	43.89359	44.15555	44.41447	44.42049	44.28852	44.15568	43.94955	43.54649	43.35503	42.15704	42.15772	42.68209	42.59752	42.18569	42.21550	42.82811	42.91938	43.08649	43.14969	43.35488	42.91578	42.70480	41.99583
42.03420	41.77322	42.19338	42.37428	42.65808	42.99950	43.00549	43.34573	43.49339	44.04279	45.01355	44.09547	43.82819	43.61568	43.06216	42.66114	41.94071	41.36778	41.30750	41.06436	41.07983	41.57019	42.21339	42.75191	42.90451	42.90520	43.20465	43.80000	44.10844	44.41133	44.27936	43.62563	43.14219	42.74031	41.81209	41.81275	41.72867	41.59375	41.25912	40.79949	40.80013	42.28226	42.66663	42.82936	42.93228	43.08774	43.15093	42.91634	42.74084	42.00193
41.75359	41.75955	41.86563	42.52441	42.97666	44.14215	44.16564	44.17166	44.62305	45.49864	45.49939	44.91158	44.05070	43.77758	43.04102	42.76873	41.42149	41.38272	41.36903	41.06496	41.05342	41.03606	41.47717	42.80109	42.83092	42.83162	42.90646	43.65914	44.05233	44.07159	43.53439	43.13305	42.79848	42.79916	42.80567	42.82595	42.08593	41.72992	41.26141	40.83397	40.80071	41.94563	42.32640	42.44786	42.16206	42.22524	42.81067	42.70522	42.28218	42.31464
41.68166	41.24512	41.77464	42.46344	44.28696	44.05906	44.09950	44.16697	44.62364	45.47063	45.46501	45.19892	44.92063	44.31009	43.66973	42.77461	41.42738	41.42805	41.42341	41.10500	41.06620	41.05467	41.41387	42.76939	42.79286	42.78512	42.57967	42.66284	43.45886	43.45956	43.04871	42.70725	42.79218	42.84637	42.85288	42.85355	42.81100	42.05859	41.70733	41.26158	41.97942	41.98909	42.09094	41.58032	41.69064	41.86015	41.97326	42.27095	42.28276	42.37243
41.65527	41.65593	42.13507	43.11266	43.51832	43.54410	43.54481	43.55772	43.92892	45.18768	45.43381	45.42555	44.98159	44.34934	43.42012	41.74601	41.46348	41.46415	41.46480	41.14639	41.10759	41.09818	41.45472	41.62031	42.14574	42.23699	41.51122	42.28640	42.21873	42.21940	42.17789	42.17855	42.70853	42.78656	42.84764	42.81089	42.78297	42.36832	42.31283	42.33015	42.08692	42.08501	41.56062	41.64129	41.64817	41.69929	41.99821	42.28264	42.33842	40.93351
42.15041	42.06507	42.06576	43.06453	43.47950	43.51962	42.90388	41.88012	43.56115	44.49100	45.15298	45.04977	44.71049	44.03301	43.51183	43.07469	41.56315	41.48170	41.16330	41.12451	41.10819	41.46736	41.63189	41.73693	41.44768	41.02391	41.61163	42.40833	42.31786	42.24775	41.50073	41.50138	42.17984	42.63594	42.63662	42.63729	42.63002	42.63072	43.12191	42.38581	42.08748	41.55471	41.59816	41.64809	41.64875	41.65682	41.99878	42.03176	42.05045	42.06488
42.18494	42.06569	42.06638	42.56875	42.85437	42.90381	42.45651	42.50435	43.14003	44.10006	44.42503	44.50819	44.50045	44.44740	44.05602	43.38637	42.98199	41.59039	41.23256	41.21254	41.21999	41.46796	41.50095	41.37795	41.07541	41.27314	42.14650	42.76710	42.72475	42.45689	41.99702	41.91079	41.91147	42.14489	42.57415	42.57481	42.58556	43.04032	43.13783	43.12316	42.13785	41.58973	41.56535	41.59940	41.64615	41.94413	41.95220	42.00001	42.34512	42.59332
42.13347	42.10022	42.06700	42.56565	42.78133	42.78202	42.83357	43.07424	43.33236	43.77746	43.93586	44.31984	44.34924	44.16482	43.35608	43.26151	43.07222	42.10503	41.67908	41.59231	41.57228	41.50087	41.50154	41.37856	41.07603	41.27377	42.76702	43.07799	43.07867	43.04915	42.42424	42.03802	41.91206	42.14547	42.57472	42.49802	42.56387	42.57623	43.13839	43.12372	42.93027	42.14544	42.14610	42.32959	42.33027	42.35955	42.62504	42.96504	43.14922	43.14779
42.22524	42.13475	42.56929	43.22562	43.19292	43.19361	43.31615	43.31686	43.17283	43.27260	43.37006	43.37076	43.37147	42.82735	43.08974	43.23191	43.26281	43.26350	42.01305	41.97662	41.94488	41.91692	41.91759	41.61937	41.09996	41.33003	43.05639	43.07859	43.07927	43.16807	42.96933	42.37569	42.18992	42.64616	42.60974	42.57595	42.51064	41.87297	42.57746	42.93015	42.93083	42.93150	42.32947	42.33016	42.33083	42.33150	42.45342	43.00436	43.02299	43.15046
43.61912	43.57741	43.71299	43.19284	43.18344	43.18414	43.20633	43.20704	43.15329	43.17410	43.27389	43.27457	42.76102	42.76170	42.76236	42.99245	43.02811	43.17084	44.11430	44.07791	43.30548	43.28339	42.76785	41.95648	41.86001	42.10150	42.83111	43.05768	43.18018	43.14629	43.12257	43.08987	43.25496	44.09890	42.62250	42.55718	41.88505	41.87355	41.88585	42.57870	42.93139	42.34384	42.33375	41.29429	41.40612	41.81916	42.22943	42.51348	43.00562	43.01106
45.44183	45.37260	43.80317	43.18336	42.57485	42.37126	42.37193	42.38269	42.36049	42.41573	42.41640	42.76091	42.76161	42.76229	42.76295	42.22239	42.22305	43.02092	43.06453	43.99366	43.96837	43.44830	43.22687	41.88552	41.78113	41.93969	42.77819	42.82549	43.14526	43.12251	43.12317	43.25482	44.10037	44.06395	42.96734	42.62373	42.60559	41.89056	42.13507	42.13866	42.34376	42.33364	40.73111	40.77479	41.29551	41.45028	41.79507	42.23066	43.01094	43.01162
45.80162	45.64022	43.99138	42.62197	42.15261	42.15327	42.25546	42.26145	42.33685	42.41634	42.62129	42.76151	42.76221	42.73108	42.22232	42.22298	42.24326	42.24394	42.37329	42.65356	43.29230	43.22673	41.90102	41.58498	41.68156	41.78236	41.94454	42.82609	42.82676	43.09818	43.25471	44.18624	44.06383	44.06451	43.75323	43.78730	43.78800	43.42775	42.31137	42.14347	41.36163	41.14711	41.01504	41.01569	41.38873	41.66198	41.74211	42.21957	43.01150	43.16643
45.93578	45.72410	43.62045	42.97146	42.68895	42.30262	42.19515	42.20113	42.33745	42.62122	42.78316	42.76210	42.16830	42.16897	42.21444	42.24319	42.24385	42.28111	42.29502	42.48640	42.48703	42.04882	41.68087	41.68151	41.68216	41.12678	41.71471	42.68139	42.71075	43.17933	44.07628	44.09492	44.06439	43.75310	43.76068	43.78786	43.56263	43.14737	42.37820	42.21031	41.43328	41.39517	41.39581	42.19209	42.32187	42.02482	42.02546	42.21323	42.99563	43.02708
45.93638	45.72468	43.65657	43.65726	43.56039	42.76676	42.33835	42.28391	42.28456	42.62924	42.62726	42.21434	42.18279	42.07820	42.19353	42.24061	42.24445	42.28171	42.40747	42.40813	42.40878	42.47092	42.09675	41.69166	41.69071	41.68338	41.93110	42.54417	43.08752	43.93436	44.00316	44.00068	43.62753	43.58872	43.59629	43.56250	43.63769	43.39072	42.74531	42.41153	42.38461	42.28877	42.76941	43.05599	43.05667	42.32309	42.13787	42.18782	42.92383	42.94305
45.72456	43.73170	43.65720	43.58738	43.76883	43.71491	42.79826	42.37252	42.34455	42.37706	42.27738	42.20922	42.10094	42.10372	42.21905	42.21970	41.94397	42.02682	42.10699	42.44850	42.46822	42.53341	42.92356	42.86698	42.65367	42.47865	42.54406	42.64645	43.08810	43.16407	43.43722	43.43790	43.21574	43.21640	43.53232	43.62220	43.38104	43.21323	42.84091	42.52053	42.39290	42.81647	43.17883	43.05812	42.65351	42.16584	42.17071	42.22438	42.84546	42.96004
43.63676	43.56218	43.56292	44.55704	43.71482	43.71552	43.71620	43.62734	43.10845	42.37767	42.35076	42.23316	42.23384	42.29006	42.29069	42.23409	41.95518	41.95574	41.95638	42.40988	42.50737	42.93460	42.93529	42.92483	42.89210	42.57368	42.58229	42.60419	42.69807	42.65897	42.65960	43.21558	43.21632	43.21696	43.12052	42.95264	43.16219	43.16291	43.16356	43.54442	43.60563	43.53609	43.22656	42.77480	42.67792	42.10861	42.17127	42.95029	42.92493	42.98446
42.08206	43.43342	43.78170	43.72142	43.58234	43.58303	43.70726	43.69472	43.09792	42.67323	42.42304	42.42370	42.42439	42.83542	42.82172	42.43173	41.95578	41.87894	41.89973	42.49172	42.90218	42.93519	42.93589	42.92542	42.60704	42.58222	41.18444	41.89933	42.23339	42.50096	42.67622	42.75575	43.29430	43.29494	42.99559	42.96396	42.96463	43.43966	43.97822	43.60550	43.57544	43.50271	43.23082	43.23153	42.88721	42.83910	42.90789	42.95440	42.95154	42.99431
41.09029	41.26286	43.43476	43.37447	43.24988	43.25958	43.62778	43.09202	42.29694	42.21962	42.34570	42.35590	42.62896	42.73949	42.76770	42.45033	42.35875	42.04918	42.04983	42.15547	42.45953	42.65017	42.73199	42.55342	42.54878	41.77150	41.80554	41.86918	42.22127	42.50156	42.67680	42.71690	43.29487	43.29552	43.14741	43.06852	43.14449	43.53545	43.64555	43.62927	43.45065	43.19889	43.19957	43.23209	43.01757	42.95658	42.92777	42.92844	42.85740	42.87079
41.09093	41.26350	41.97389	41.92416	41.88023	42.12040	42.23454	42.04966	41.10072	41.02337	41.02399	42.12836	42.62001	42.64675	42.61027	42.48926	42.48992	42.28632	42.05042	41.66039	41.31850	41.35678	41.78569	41.84785	41.84849	41.84379	41.94840	42.19398	42.48347	42.65980	42.71682	43.29472	43.29545	43.34642	43.31980	43.32044	43.14506	43.14578	43.53136	43.45052	43.00652	43.00716	42.93639	42.96412	42.99661	43.01054	42.95059	42.92899	42.85794	42.85861
40.97013	41.14270	41.90292	41.86804	41.86865	41.88149	41.07843	41.08483	41.08545	41.02399	41.57288	42.12896	42.56120	42.64734	42.64797	42.48985	42.52286	42.08271	41.59951	40.79011	40.84956	41.19967	41.78781	41.84845	41.84909	41.95366	41.94899	41.98307	42.47452	42.69982	43.29462	43.29530	43.27212	43.22266	43.32038	43.32102	43.32168	43.20098	43.37045	43.07642	42.38670	42.38043	42.61396	42.64334	42.97924	42.99783	42.97266	42.92953	42.85107	42.85173
41.14273	41.41202	41.83778	41.68303	41.71545	41.44353	41.22953	41.23656	41.77370	41.90330	42.12892	42.32617	42.66371	42.66172	42.48978	41.99697	41.45645	41.45711	41.45774	40.84959	40.88783	41.27878	41.79107	41.84906	41.95365	41.95425	41.99202	41.99269	42.21797	42.91551	42.93311	42.93854	42.56998	43.20627	43.20694	43.32160	43.32227	43.45735	43.44632	43.09858	43.03104	42.90070	42.64320	42.61520	42.64455	42.94288	42.90957	42.91023	42.81767	42.81834
41.85627	41.84150	41.80339	41.71545	41.28970	41.30360	41.44479	41.53816	41.90331	42.71014	42.70231	42.51360	42.48671	42.49453	41.99693	41.42561	41.42624	41.58236	41.82312	41.82375	41.51253	41.71662	41.89570	42.00029	42.00092	41.99199	41.99262	41.99329	42.43128	42.48232	42.50468	42.50533	42.57058	42.79706	43.19107	43.20814	43.26715	43.45792	43.44955	43.44756	43.29052	43.14074	42.87804	42.61576	42.61642	42.61182	42.91011	42.76651	42.76721	42.77910
42.74089	42.20395	41.80399	41.60759	41.33009	40.94590	41.05844	41.53878	42.28732	42.68566	42.74201	42.59217	42.59286	42.23516	41.42560	41.42623	41.52498	41.87377	42.01483	42.01547	41.87270	41.88819	42.09206	42.09269	42.40299	42.39405	42.30240	42.33893	42.36238	42.43517	41.39368	42.50592	42.79703	42.78226	43.06671	43.17848	43.36918	43.60338	43.60402	43.64183	43.60325	43.54554	43.05073	42.87452	42.53688	42.27048	42.46872	42.76704	42.75289	42.33442
43.20097	43.13977	42.20528	41.69361	41.07799	40.15028	40.21537	41.12019	42.28793	42.68626	42.74261	42.59277	42.59346	42.24266	41.46918	41.49687	41.56910	42.01482	42.01545	42.01609	42.03153	42.71674	42.80345	42.95713	43.31265	43.26447	42.96165	42.33952	42.14300	41.25101	41.34655	42.46672	43.63618	43.63682	43.36501	43.34813	43.57827	43.53446	43.50486	43.54479	43.54546	43.53866	43.45181	42.96711	42.76169	42.46864	42.59119	42.54835	42.31946	41.76828
44.98914	43.20168	42.52494	41.79450	40.56374	40.29923	40.29983	41.44698	41.87756	42.67360	42.70979	42.74387	42.88432	42.67907	41.84831	41.50491	41.56973	42.14445	43.02671	43.02736	43.04284	43.04349	43.04419	43.28500	43.56056	43.56119	43.31453	42.43242	42.26905	42.01159	42.01219	43.28495	43.55241	43.58327	43.58395	43.58458	43.68486	43.50478	43.49586	42.65749	43.21035	43.45168	43.45235	42.96766	42.83037	42.69870	42.60607	42.57753	41.76820	41.89463
44.99449	44.42026	43.01993	41.83121	40.82537	40.79786	41.44695	41.87754	41.87818	42.67419	42.71039	42.74447	42.75578	42.55784	42.08902	41.84956	42.07595	43.44559	43.41759	43.22866	43.04343	43.04409	43.04478	43.53289	43.60524	43.63346	43.63413	43.31581	42.43365	42.02863	42.01277	42.63665	43.28627	43.54617	43.54684	43.57718	43.57785	43.50534	42.65741	42.56203	43.40173	43.45222	43.45290	42.88702	42.86487	42.79655	42.61881	41.78028	41.89456	41.96363
44.42020	43.77380	42.99295	42.16859	41.83242	41.83146	41.87749	41.87816	41.87880	41.92238	42.71099	42.74507	42.62672	42.48470	42.35694	42.37191	43.41895	43.60601	43.42032	43.16081	43.04403	43.04468	43.53281	43.60516	43.60583	43.62555	43.63471	43.43467	42.95502	42.39297	42.35960	42.34380	42.45871	43.01499	43.12214	43.12275	43.15737	42.65736	42.56194	43.47331	43.47398	43.45277	42.49347	42.96716	42.96782	42.96847	42.70684	42.15625	41.99584	42.05324
43.58033	42.98273	42.14098	42.15846	41.83305	41.83208	41.83272	41.72114	41.85433	41.92299	42.58142	42.60860	42.62732	42.66140	42.35384	42.35448	43.58783	43.43307	43.24739	42.99050	43.08450	43.53269	43.60508	43.60575	43.60641	43.60703	43.62680	43.63600	43.42159	42.99109	42.39415	42.37887	42.34510	42.53769	43.05160	43.01984	42.36962	42.48231	43.47001	43.47386	43.44579	42.49339	42.53807	42.54459	42.96837	42.96902	42.96963	42.48705	42.27528	42.19009
42.05738	42.05796	42.00853	41.91244	41.82784	41.83271	41.78319	41.78385	41.85495	41.92360	41.92424	41.92486	42.00089	42.03495	42.35445	43.05742	43.39492	43.24014	42.50616	42.50681	42.96304	43.34118	43.41994	43.42060	43.42127	43.48238	43.54088	43.62013	43.50609	43.36552	42.99227	42.39537	42.34940	42.77621	42.69195	42.52925	42.48213	42.48286	42.48346	42.60032	42.91195	42.98260	42.54394	42.96827	43.23428	43.23494	43.33795	42.71589	42.35437	42.28390
42.05801	42.05859	42.01526	41.96574	41.86960	41.72693	41.72756	41.79629	42.03828	42.01021	41.87390	41.87452	41.92614	42.03556	42.83520	43.05960	43.25376	43.13771	42.50675	42.50739	42.96003	42.96427	43.02948	43.03013	43.39637	43.39698	42.85637	43.13355	43.46581	43.46646	43.06454	42.83593	42.83668	42.77678	42.54195	42.13026	42.07040	42.07113	41.93906	42.42783	42.68874	43.02190	43.01141	43.24638	43.24703	43.33790	43.41174	43.39064	42.71714	42.64668
44.07167	43.52319	43.52395	42.35324	42.16397	41.87085	41.87147	42.02712	42.55666	42.42509	41.73068	41.68566	41.87580	41.95127	42.83580	43.25369	43.25434	43.25505	43.13895	42.62982	42.70259	42.96127	43.01214	43.03071	43.03136	42.34382	41.90385	42.65574	43.08862	43.42140	43.42732	42.83651	42.75122	42.52238	42.42309	42.31868	42.15641	42.12423	42.15772	42.42840	42.78164	43.10101	43.39567	43.73427	43.69279	43.41170	43.43406	43.47057	43.42776	43.02020
44.82339	44.53748	43.52455	42.75864	42.19006	41.89695	41.87209	41.87276	41.96095	41.86280	41.68297	41.18200	41.38954	41.88712	42.75148	43.62335	43.85334	43.85406	43.25629	42.78751	42.78810	42.70382	43.01272	43.01337	42.34382	41.58484	41.58546	41.90511	42.65696	43.42197	42.83113	42.75106	42.52238	42.52297	42.52360	42.48475	42.34139	42.32620	42.34695	42.47939	42.78221	42.86134	43.39623	43.78418	43.84906	43.43402	43.43462	43.53429	43.59017	43.56164
44.53742	43.52438	43.06666	42.25100	41.78857	41.96276	41.98846	41.80440	41.80502	41.16322	41.29174	41.16018	41.18472	41.59923	42.66714	43.62394	43.88736	43.91728	43.34460	43.06614	43.06673	42.99360	42.70509	42.34377	41.88925	41.58544	41.58606	41.89137	42.51565	42.65818	42.70694	42.73837	42.74760	42.74819	43.03321	42.99079	42.88042	42.64814	42.53400	42.53463	42.59153	42.61811	42.86256	43.84895	43.89314	43.50517	43.55142	43.65318	44.82134	44.05665
43.19336	43.01342	42.22552	41.69508	41.76412	41.95066	41.97636	41.97702	41.87783	41.80939	41.46382	41.36781	41.28035	41.34625	41.71825	42.80002	43.67189	43.57745	43.42588	43.42653	43.36343	43.04568	42.73288	42.57372	42.32163	41.54092	41.58506	42.46741	42.46804	42.47717	42.66306	42.71453	42.73969	42.73603	42.95015	42.98789	43.13504	42.82069	42.70655	42.60102	42.61811	42.64602	42.78525	42.97157	43.32940	43.37569	43.55199	44.89015	44.83781	44.82256
42.71402	42.14152	41.63935	41.20868	41.54582	41.80147	41.93346	42.80860	42.77048	41.94614	41.79988	41.47089	40.83740	41.14414	41.53164	41.85113	42.82993	43.13015	43.24373	43.46111	43.27894	42.82355	42.74037	42.63695	42.49000	41.84548	41.84875	42.09166	42.09229	42.16843	42.27360	42.44269	42.59398	42.71643	42.71706	42.98846	43.13562	43.16185	42.88238	42.88301	43.48595	43.56086	43.00578	42.99319	43.07629	43.38529	44.67487	44.87796	44.85958	43.87082
41.32854	41.15717	41.15787	41.17387	41.24915	41.58422	41.85286	42.74551	42.96717	42.70266	41.81696	41.34109	41.41289	41.41349	41.57167	42.01657	42.57972	42.63415	42.98847	43.08015	43.03587	42.90113	42.74096	42.65811	42.57659	41.84607	41.84669	41.85001	41.67353	41.75750	42.24497	42.24559	42.20386	42.59513	42.91838	43.15555	42.98967	43.13695	43.22088	44.42158	45.16339	44.99366	43.57801	43.13412	43.41442	44.44053	44.68444	44.67610	43.90229	43.46547
41.33556	41.30106	41.15850	41.17451	40.90234	41.25410	41.68380	42.72329	42.72392	42.71972	41.53815	41.67521	41.75552	41.75612	41.83190	42.72465	42.69992	42.67671	42.98907	42.98971	42.99665	42.99729	42.92099	42.68417	42.61486	41.79648	41.56773	41.56839	41.37307	41.45703	41.80112	42.24618	42.28727	42.85059	43.15553	43.15611	42.96318	42.99100	43.11581	44.41948	45.16927	45.23731	45.04905	44.43977	44.44043	44.44109	44.44170	43.94249	43.13614	43.29749
41.49881	41.42767	41.35392	40.86740	40.81715	40.99277	41.69186	42.22599	42.22661	41.71466	41.79704	41.87730	41.83139	41.83199	42.72464	43.06921	43.06985	43.17181	43.10437	42.99031	42.99088	42.94798	42.90566	42.69325	41.83421	41.51395	41.22255	41.24829	41.34658	41.41994	42.05619	42.35509	42.88404	43.18478	43.24794	43.24216	43.04922	42.62698	42.72790	43.15738	44.50301	45.04096	45.04164	45.00680	44.93845	44.37263	43.94028	43.22022	43.18693	43.27205
42.13696	42.06581	41.42902	41.21125	40.99283	41.69189	42.26789	42.26857	42.27290	42.29151	42.43923	42.44038	42.51274	43.07941	43.49553	43.49617	43.67737	43.64993	43.60598	43.11411	42.99149	42.94857	42.82383	42.10256	41.56763	41.24219	41.22314	41.24888	41.24948	41.77786	42.05679	42.69684	43.18478	43.26063	43.26127	43.26184	43.28226	43.13976	43.14298	43.15796	43.51867	44.61890	44.99600	45.38648	44.88591	43.81813	43.58488	43.54608	43.31859	43.27250
42.09085	42.06910	41.87378	41.72395	41.78849	42.26789	42.27223	42.27290	42.27352	42.30913	42.43986	42.45641	43.07941	43.45262	43.47550	43.56270	43.74649	43.71640	43.65118	43.20235	42.93613	42.88684	42.40811	41.63507	41.59850	41.52628	42.06589	41.67952	41.41851	41.41911	42.47854	43.23716	43.29315	43.30063	43.37933	43.56191	43.56255	43.60900	43.62391	43.48833	43.69902	44.70683	44.95460	44.93888	44.36699	43.62150	43.58543	43.58608	43.55068	43.48813
42.02978	41.87368	41.87440	42.26183	42.20258	42.23135	42.27286	42.27353	42.06323	41.06955	42.44049	42.65049	43.38730	43.41024	43.41082	43.48684	43.67860	44.36721	43.93485	43.61739	43.13183	42.88745	42.78032	42.37321	42.19860	42.09665	42.06647	41.68010	41.41910	41.44413	41.47387	42.93517	43.23850	43.29430	43.30543	43.56248	43.56313	43.61860	43.62449	43.69895	43.78191	44.71429	44.71496	44.42530	44.40259	43.66827	43.62264	43.58664	43.56716	44.00007
41.86155	41.86209	42.26183	42.26245	42.26300	42.19107	42.23259	42.01626	41.48000	41.49646	42.31736	43.03234	43.25155	43.25218	43.37225	43.41100	43.60273	44.26983	44.27049	44.24618	44.17347	44.06299	43.99997	43.90264	43.09504	42.94599	42.06705	41.68069	41.44411	41.47393	41.47446	42.16000	42.93650	43.19715	43.19778	43.41753	43.54710	43.52995	43.62506	43.71970	43.83625	43.85807	44.42513	44.71625	44.40314	44.03811	43.65400	43.64030	43.60967	44.02877
41.74638	42.04774	42.25024	42.25086	42.26362	42.17469	41.97107	41.45455	41.48064	42.14902	42.97350	43.23074	43.25216	43.25279	43.25335	43.37351	43.37772	43.84722	44.20256	44.08795	44.03063	44.76643	44.21788	43.75686	43.20568	42.96286	42.90258	41.70277	41.44470	41.47451	42.11695	42.18566	42.30986	42.37680	42.37741	43.15377	43.37996	43.38073	43.52047	43.75173	43.77468	44.40379	44.99595	45.34085	44.68188	44.02327	43.96290	43.65520	43.96425	44.24192
41.99150	41.99204	42.04910	42.15012	42.13025	41.94967	41.15572	41.49928	41.80075	42.32423	43.23072	43.28150	43.28220	43.27433	43.22474	43.25459	43.27687	43.58566	43.58630	43.46157	43.96375	43.83956	43.79395	43.24067	42.95436	42.95493	42.89464	42.53749	41.79355	41.83665	41.85949	42.25051	42.25497	42.25552	42.07692	42.10295	42.10834	43.24150	43.38186	43.67541	44.25345	44.81698	44.93171	45.24434	45.24501	44.13177	43.84554	43.96410	44.28749	44.64311
41.99212	41.99265	42.04600	42.04268	42.11546	41.05324	41.13989	41.49992	42.32433	43.17380	43.35352	43.28210	43.50848	43.27494	43.27550	43.27613	43.21991	43.16395	43.03896	42.98540	42.98595	42.62933	42.63002	42.62852	42.72203	42.72258	42.77018	42.73157	42.07640	41.81439	41.90644	42.01474	42.34161	42.29965	42.28220	42.10353	42.14026	42.14525	43.45626	43.83302	44.02073	44.13285	44.15794	44.93299	44.65866	44.11054	43.77757	43.77821	43.96046	44.28870
41.99273	41.99327	41.99402	42.01141	40.95867	41.01719	41.08312	42.30893	43.07399	43.24606	43.40429	43.46975	43.44761	43.31539	43.27610	43.21988	43.21041	42.58393	42.54948	42.53098	42.14458	41.97783	42.12540	42.63123	42.73216	42.78288	42.88582	42.77145	42.11629	41.10357	41.52018	41.70251	42.34645	42.33157	42.99256	42.48402	42.10471	42.23544	43.04462	43.83358	44.05050	44.14086	43.64946	44.04450	44.08535	44.03925	43.77811	43.77875	43.78584	43.98449
41.95038	41.95091	42.00426	41.08772	40.95930	41.01783	41.59517	42.30956	43.07461	43.23871	43.40491	43.40553	43.37435	43.35213	43.33143	43.22047	42.69808	42.04893	41.96771	41.96672	41.94812	41.97842	42.12599	42.13376	42.79725	42.90701	42.89808	42.13910	41.10358	41.22689	41.29860	41.55070	42.13201	42.88049	42.89263	42.89318	42.42411	42.86931	43.07744	44.00313	44.05106	44.14141	44.04169	44.00150	44.04712	44.03979	43.88262	43.77929	43.13387	43.25137
41.95099	41.99244	41.08778	41.11386	41.08588	41.13322	41.62609	41.83181	42.83273	43.13269	43.13490	43.13393	43.17660	43.35274	43.35329	43.33266	42.69868	42.27993	42.01560	41.96732	41.97736	42.01125	42.01192	42.13435	42.81376	42.81430	41.64334	41.10359	41.22691	40.86915	40.94084	41.30403	42.13260	42.89258	42.89320	42.83636	42.83698	42.87359	42.98291	43.23276	44.00434	44.11116	44.01143	44.00205	43.91503	43.90770	43.77921	43.20265	43.13443	43.25194
41.95161	41.51884	41.04483	41.08899	41.30481	41.59585	41.62939	42.11539	42.51908	42.95037	43.13393	43.23125	43.17721	43.35335	43.35389	43.33327	43.22229	42.90997	42.16689	42.13136	42.13188	42.01769	41.98743	42.02906	42.15254	41.65502	41.15083	41.21977	40.80826	40.90801	40.90850	41.26743	41.72432	42.06888	42.71099	42.71152	42.53648	42.55106	42.95121	42.96564	43.23395	44.01136	44.01199	44.00739	43.98412	43.63301	43.62560	43.20958	43.24550	43.25250
41.51896	41.00382	41.00454	41.09606	41.18160	41.30602	41.63003	42.06128	42.79711	43.10046	43.77898	44.98951	43.74018	43.66560	43.42280	43.36868	44.27238	43.29388	42.79799	42.79861	42.13247	42.03634	42.02905	42.03071	42.03131	42.03944	41.77153	41.28493	41.27835	41.25979	41.70463	41.69141	41.72081	41.71826	41.71885	42.02757	42.25754	42.26361	42.27795	42.24271	42.31611	43.68059	44.00724	43.99520	43.70148	43.70212	43.70266	43.55009	43.25244	43.26900
41.54988	41.52009	41.20246	41.09668	40.66745	41.18872	41.43692	42.66956	42.90654	43.66309	44.00756	44.00820	44.00891	43.65266	43.55291	43.53440	44.27296	44.19024	43.18295	42.79919	42.13307	42.03693	42.03761	42.03821	42.04518	42.40223	42.59621	42.65430	43.04114	42.76584	41.93098	41.73449	41.69274	41.34256	41.50441	42.02814	42.25812	42.25887	42.17869	42.23903	42.30606	42.79392	43.75883	43.69079	43.70205	43.70267	43.71757	43.58944	43.42165	43.40579
42.65448	41.83747	41.48956	41.09730	40.66808	40.74572	41.26860	42.61224	42.85078	42.90768	43.66433	44.00879	43.89045	43.55439	43.45464	43.36438	44.10292	44.10365	43.17290	42.45664	42.07992	42.03753	42.03820	42.04518	43.27467	43.35228	43.22031	43.04110	42.84501	42.77754	42.23698	41.85329	41.73582	41.68002	41.65881	42.00694	41.94907	41.65952	42.11921	42.17264	42.70467	42.78386	42.92265	43.69135	43.70260	44.03661	44.10200	43.64378	43.59071	43.59781
43.02893	42.25100	41.83990	41.49076	40.74578	40.86596	40.95052	41.91451	42.65652	42.69341	43.44971	43.60020	43.58661	43.33226	43.03551	43.03613	43.03675	43.06403	42.36254	42.22810	42.06776	42.06835	42.08178	43.49036	43.49738	43.43524	43.09954	42.84500	42.77752	42.84989	42.85040	42.77925	42.96550	42.51557	41.70029	41.68856	41.63785	41.63859	42.09426	42.48953	42.67760	42.70576	42.92322	43.08601	43.77385	43.87067	44.19025	44.19088	44.12251	45.11839
43.03115	42.63622	42.36137	41.98944	41.24154	40.95059	40.95116	41.73067	42.29710	42.69402	43.45031	43.60080	43.48690	43.03555	42.70298	42.50677	42.21018	42.18018	42.21268	42.21328	42.27758	42.98750	43.46946	43.49093	43.56799	43.13194	42.94853	42.82695	42.84988	42.99739	43.17736	43.20349	43.11231	42.96661	41.87170	41.70137	41.63843	41.63173	42.46398	42.49009	42.52046	42.55712	42.26466	42.99569	43.25409	43.46260	44.30402	44.36559	45.25326	45.18483
43.03018	43.03070	42.63045	42.22156	42.10435	41.35652	41.50750	41.75895	42.56889	42.68400	42.69524	42.73882	42.87703	42.66392	42.64264	42.50735	42.15335	42.12548	42.18136	42.21386	42.54326	42.99286	43.00365	43.28133	43.08098	42.92831	42.54741	42.88921	42.96148	43.03733	43.04581	43.20408	43.18466	43.11342	42.94707	41.95639	41.88628	42.78629	42.46454	42.50341	42.09124	42.07383	42.19295	42.35468	43.11488	43.31561	44.28758	44.71931	44.98436	45.19865
43.03080	43.03132	42.71215	42.73828	42.73878	42.48156	42.04528	42.69970	42.56950	42.57360	42.57420	42.69645	42.87764	42.69268	42.66502	42.54016	42.15393	41.87880	41.93043	42.21445	42.28355	42.37027	42.60323	42.67614	42.60597	42.53201	42.44488	42.61036	42.96208	42.96268	43.04641	43.20467	43.22108	43.16738	43.13396	42.86999	42.79989	42.79429	42.46510	41.97767	42.03089	42.13504	42.06799	42.31540	42.79229	43.50319	44.24509	44.56837	44.86266	45.19918
42.73231	42.73281	42.76223	42.74901	42.73941	42.48219	42.28686	42.28753	42.57370	42.54869	42.47272	42.79726	43.47127	43.81663	43.14180	42.67366	41.87871	41.62955	41.39014	41.19496	41.27891	42.39585	42.60382	42.67673	42.47043	42.31908	42.33615	42.55354	43.26972	43.27032	43.27084	43.72611	43.72691	43.70457	43.25280	43.04786	42.80045	42.47591	41.97766	42.03088	42.13194	41.07741	41.12954	42.27451	43.45956	44.16751	44.32576	44.44666	45.65432	45.10891
42.53536	42.51937	42.52014	42.58160	42.58210	42.52324	42.28749	42.22116	43.37960	43.30354	43.04933	43.04994	43.06139	43.15463	43.15515	42.71679	42.01223	41.47205	41.19500	41.19556	41.19604	42.39415	42.57624	42.60502	42.41999	42.27449	42.32028	43.19155	43.22440	43.21384	43.59422	43.62461	43.70463	43.72802	43.72863	43.25388	42.93795	42.64129	42.10530	42.05351	41.25130	41.07801	42.01042	43.30375	44.14831	44.32578	44.32631	44.82850	44.72738	45.01365
42.51952	42.52001	42.58164	42.58224	42.65793	42.64204	42.62082	43.44287	43.52996	43.28925	42.97813	42.97874	43.01135	43.02271	42.72953	42.58315	42.51382	42.21363	41.49290	41.49347	42.27483	42.31125	42.40667	42.46256	42.12505	42.26432	42.74565	43.37368	43.19157	43.19218	43.19269	43.59541	43.69458	43.72860	44.05444	44.05496	43.36194	43.05841	42.76147	42.23993	42.15091	42.15140	44.30355	44.30428	44.07868	44.16863	44.61003	44.86489	44.72792	44.71178
42.86591	42.86283	42.48069	42.48129	42.55697	42.98551	43.61274	43.57143	43.61037	43.44226	42.97872	42.49945	42.50014	42.53264	42.53314	42.52658	42.52345	42.52414	42.28866	42.27493	42.27542	42.27601	42.26978	42.23455	42.18790	42.18840	42.61684	42.61753	42.79787	42.79847	42.84523	42.90645	42.99179	43.72918	43.85794	43.85846	43.83473	43.80686	43.68295	43.68356	44.40569	44.40622	44.31367	44.23555	43.81635	44.04253	44.61058	44.86544	44.79917	44.72910
42.83210	42.58199	42.46325	42.47234	42.92756	42.84996	42.85801	43.49757	43.49978	43.11274	42.45869	41.83754	41.87012	42.54919	42.53374	42.52717	42.38078	42.30302	42.28925	42.15730	42.20687	42.20745	42.19381	42.17290	42.17350	42.51789	42.56423	42.57981	42.60966	42.62249	42.62299	42.84641	42.89228	42.91671	42.98697	43.78738	43.90698	44.43097	44.43150	44.50718	44.45836	44.41103	44.31422	43.86695	43.81691	43.84410	44.59040	44.61618	44.60043	43.70493
42.76091	42.76141	42.83401	42.91917	42.84998	42.62142	42.58263	42.58331	42.59720	41.99610	41.78391	41.72278	41.88669	42.53384	42.53433	42.38451	42.18095	42.16567	42.27909	42.17011	42.16702	42.16179	42.16247	42.15774	42.17983	42.48123	42.48183	42.33379	42.48843	42.46084	42.50176	42.48442	42.70805	42.89336	42.97217	43.78553	44.39457	44.43155	44.44283	44.57245	44.50838	44.45944	44.31903	43.81017	43.73552	43.76431	43.84517	44.36192	44.36265	43.71434
42.83550	42.83600	42.83678	42.85009	42.62144	41.63691	41.42981	41.43047	41.44646	41.48306	41.74144	41.74202	42.02696	42.20855	42.20903	42.18096	42.18155	42.18222	42.29937	42.28027	42.16178	42.16237	42.15773	42.14023	42.14082	42.17876	42.18147	42.18216	42.48368	42.48427	42.35621	41.54988	41.77349	42.80166	42.94829	43.69704	43.78672	43.89071	44.41563	44.55601	44.65586	44.46000	43.81427	43.66018	43.26297	43.26357	43.20450	43.58861	43.58932	44.21916
42.83612	42.83661	42.83740	42.82784	42.40943	41.63754	41.37085	41.37151	41.39171	41.45313	41.57241	41.74263	41.98322	42.03531	42.01982	42.18156	42.18214	42.31533	42.43769	42.30959	42.26344	42.16294	42.15831	42.14080	41.94438	41.94486	41.81665	41.95703	42.18331	42.19506	41.46372	41.36841	41.47141	41.86711	42.83422	43.26048	43.63378	43.63458	44.24068	44.38105	44.43291	43.82964	43.66003	43.25443	43.19811	43.13010	43.13060	42.96156	43.53296	44.06763
41.92744	41.92790	41.99670	42.40956	42.41005	42.05476	41.74400	41.55390	41.31815	41.39363	41.41600	41.70601	41.93728	42.06677	42.22839	42.18216	42.20065	42.31593	42.30959	42.31018	42.28105	42.26460	42.16420	41.53262	41.49003	41.50858	41.50915	41.91259	41.95256	41.74894	41.67655	41.74680	41.83746	42.12833	42.70163	42.88848	43.29037	43.63516	44.25246	44.25309	43.63376	43.62415	43.33390	43.29842	43.23040	43.22250	43.12263	43.12323	43.52552	43.87820
41.97649	41.92853	41.99732	42.20254	42.20301	42.14902	41.61930	41.31820	41.31876	41.34369	41.34426	41.53901	41.66434	42.06738	42.22900	42.27945	42.28003	42.27858	42.31018	42.31077	42.31124	42.29392	41.64170	41.54218	41.54275	41.56609	41.64965	41.73756	41.85623	41.82519	41.82565	41.93390	41.94318	42.12893	42.70222	42.86034	43.26223	44.25198	44.25303	43.63373	43.62422	43.56780	43.29829	43.22185	43.22245	43.23380	43.22354	43.12378	43.50798	43.71037
43.02843	42.99805	42.54066	42.37186	42.24272	41.86418	41.77428	41.38426	41.35556	41.34430	41.53905	41.57543	41.58194	41.69340	42.08062	42.27792	42.27850	42.31020	42.43254	42.33285	42.37302	42.00338	41.73594	41.71143	41.64922	41.64968	41.79432	41.60154	41.60210	41.82157	41.83636	41.94301	41.94378	41.99636	42.55776	43.01858	43.93914	44.04583	43.80630	43.60982	43.38358	43.34842	43.27188	43.19740	43.12459	43.12518	43.18259	43.18319	43.60391	43.60452
44.12359	43.19561	42.99125	42.52643	42.29367	42.27934	42.27352	42.02977	41.47910	41.68224	41.94586	41.81037	41.63916	41.63972	41.64019	42.16038	42.22338	42.95105	42.34640	42.33702	41.94913	41.73536	41.73655	41.71204	41.71260	41.74381	41.60150	41.60215	41.65165	41.65831	41.85238	41.92817	41.94437	42.13471	42.42907	43.88216	43.88277	43.73829	42.89671	42.89729	43.09031	43.33249	43.20364	42.79126	42.76319	42.03627	43.11132	43.59575	43.59646	43.59706
44.55378	43.92139	43.02460	42.77102	42.83429	42.82849	42.80300	42.68559	42.47493	42.43176	42.19544	41.94703	41.63976	41.39122	41.56355	41.95937	42.43574	42.45026	42.34699	41.95921	41.44116	41.67560	41.74406	42.11737	41.80991	41.70290	41.49781	41.60276	41.65226	42.38002	42.34376	42.34433	42.34512	42.41365	43.08273	43.09754	43.10452	42.18450	41.95138	42.82625	43.03875	42.95994	42.87094	42.79454	42.03626	42.02193	43.10707	43.59149	43.59220	43.08387
44.49423	43.91933	43.02522	42.70351	42.70398	42.70456	42.69503	42.69572	42.57782	42.44939	42.36491	42.11634	41.40403	41.21839	41.42739	41.95996	42.44803	42.45085	42.32094	41.47059	41.53011	41.70973	42.06429	42.13422	42.03616	41.70350	41.45690	41.49906	42.92572	43.54419	43.54467	43.21882	42.60703	42.60750	42.60467	42.60514	41.84122	41.47476	41.47520	41.61550	42.61935	42.64643	42.23161	42.07819	41.91413	42.02249	43.17929	43.15434	43.05828	42.59046
43.96628	43.63980	43.09466	42.70412	42.35269	42.66283	42.69244	42.69633	42.57842	42.38197	42.16056	41.57750	41.34779	41.32970	42.03556	42.41571	42.49865	42.50359	42.39817	41.53028	41.53071	41.96820	42.10693	42.18644	42.18700	42.03720	41.70465	41.70530	42.71091	42.85344	43.21880	43.21939	42.99451	42.57241	42.57299	41.80984	41.40913	41.40989	41.43428	41.57457	41.75013	41.75324	41.84160	41.35490	41.93598	42.06935	42.94689	42.92194	42.64668	42.62933
43.68410	43.57239	42.70415	42.07005	41.95658	42.19258	42.51178	42.12939	41.78945	41.11873	41.11927	41.32760	41.50011	42.11289	42.49077	42.57371	42.57428	42.40894	42.26626	41.53089	41.53133	41.96880	42.14496	42.18704	42.18760	42.19603	42.12138	41.73304	41.86255	42.53296	42.53874	42.99427	42.60818	41.88157	41.38057	41.38100	41.40971	41.41047	41.57353	41.57515	41.71186	41.71230	41.22554	41.33527	41.33581	42.07098	42.83276	42.81206	42.62930	42.62988
43.61670	42.72823	42.39944	42.01402	41.99265	42.12875	42.12932	41.64311	40.93938	41.11936	41.20934	41.33181	41.51031	42.84285	43.21322	42.74115	42.59564	42.28120	41.94975	41.90215	41.90976	42.28278	42.32018	42.34311	42.39104	42.19663	42.12198	42.01330	41.86314	42.01057	42.01101	42.01690	42.01767	42.01812	41.68274	41.42523	41.43270	41.50153	41.47429	41.57572	41.71243	41.71287	41.22611	41.22675	41.22729	41.96245	42.81202	42.81260	42.62984	42.35561
42.75469	42.50041	42.43066	42.01463	41.99325	41.96826	41.64305	40.81596	40.94001	41.14980	41.31379	41.50072	42.84288	43.85675	44.23677	43.29372	42.82164	42.06336	41.95035	41.95091	42.17894	42.28337	42.32077	42.34370	42.34426	42.19510	42.18874	42.14256	42.49057	42.20029	41.92004	41.99885	42.01826	42.02669	41.68333	41.44392	41.45990	41.54316	41.56482	41.80772	41.71300	41.71343	41.22668	41.22732	41.22786	42.18936	42.64492	42.64550	41.64648	41.69979
42.75532	42.71640	42.43129	42.13931	42.01211	41.64311	40.80956	40.79510	40.94064	41.18664	42.39509	42.73738	42.91663	43.85734	43.87214	43.84932	42.82224	42.50065	42.06453	41.96322	41.96366	41.98764	42.27926	42.27982	42.34485	42.27396	42.81353	42.81422	42.39214	42.16734	42.13913	41.93874	42.00022	41.67645	41.42599	41.45995	41.54299	42.51824	43.31763	43.27139	42.24306	41.81141	41.74756	41.74821	42.21026	42.18990	42.19035	41.80748	41.48529	41.48319
43.62212	43.05410	42.62570	42.37976	42.05585	41.66555	40.79510	40.91927	40.94234	41.87716	42.67966	42.80799	42.82460	43.76528	43.80457	43.80517	42.62232	42.50126	42.52917	42.10189	42.00206	42.00261	42.01126	42.28042	42.28848	42.24527	42.24105	42.24172	42.15990	42.16792	42.18592	41.94518	41.65691	41.47866	41.42657	41.52015	42.50685	43.52911	43.64423	43.59797	43.27253	42.31992	42.32048	42.27040	42.26085	42.20446	42.07981	41.79313	41.21348	41.21403
43.02549	43.02595	43.02411	42.96930	42.29988	41.78920	40.84471	40.92096	41.34035	41.87777	42.68026	42.75960	43.65536	43.62310	43.62358	43.65240	42.57819	42.56631	42.54768	42.53034	42.11518	42.01546	42.01613	42.34548	42.34338	42.28951	42.24162	42.15992	42.16048	42.34366	42.34996	41.95293	41.63490	41.66911	41.49470	42.49515	42.90192	43.64432	44.52612	43.77703	43.27308	42.41365	42.33897	42.33963	42.27153	42.20501	42.14530	41.79367	41.32848	41.16948
42.87936	42.87715	43.02472	43.02530	42.32819	41.40335	41.12110	41.16860	41.34097	41.35571	42.68086	43.80201	43.76439	43.62367	43.62415	42.50406	42.36814	42.50246	42.57225	42.57281	42.47387	42.01606	42.01673	42.37899	42.48989	42.32790	42.15983	42.16050	42.31865	43.22894	42.34468	41.94818	41.94897	41.95472	42.39254	42.40416	42.90250	43.64489	43.81373	43.57070	42.50272	42.42433	42.42489	43.01023	43.92450	43.66293	42.20600	41.87407	40.44685	39.78864
42.87731	42.87776	42.87858	42.42104	41.73758	41.60210	41.16859	41.16923	41.18734	41.37391	42.83540	43.80152	43.76070	43.72316	42.50407	42.17166	40.94515	41.29788	42.57286	42.57342	42.56746	42.49294	42.62611	42.83371	42.81511	42.34832	42.19077	42.31867	43.18956	43.19015	42.34525	42.28546	42.19845	42.19888	42.24203	42.26110	42.45185	43.57021	43.57067	42.53947	42.48836	42.48879	43.08410	43.70525	43.69573	43.59000	42.00848	40.87346	40.40607	40.40074
43.02441	42.91779	42.42110	42.47514	41.87781	41.73876	41.60328	41.32113	41.41087	42.29443	42.56034	43.28442	43.72314	43.22742	42.49392	41.77359	41.20714	41.27701	41.89700	42.56763	42.82230	42.80742	42.74846	42.74477	42.34846	42.34890	42.34893	43.02839	43.19013	42.51015	42.28547	42.29136	42.25135	42.24205	42.06709	42.12913	42.38693	42.50594	42.53948	42.46123	42.46178	43.05694	43.73757	43.69568	43.69627	43.62090	42.50172	41.11197	40.91193	40.83721
43.49388	43.02547	42.52879	42.53048	42.52733	42.35846	42.67759	42.69638	42.68309	42.62333	42.71532	43.13429	43.27855	42.49407	41.97537	41.77419	41.20776	41.27338	41.89761	41.90881	42.80745	42.80801	42.77674	42.22674	42.01823	42.34096	42.51342	42.51410	42.51017	41.91672	41.92246	42.26924	42.27377	42.23479	42.11065	42.20426	42.26339	42.26738	42.26780	42.41881	42.46236	43.73753	44.43715	44.43789	43.85089	43.64007	42.55126	41.49844	41.11318	41.11370
43.60902	43.40547	42.87660	42.52998	42.53041	42.76362	42.76418	42.76859	42.80137	42.88102	42.82139	42.74738	42.35785	42.02668	41.16327	41.16380	41.67740	41.68924	41.89396	41.89876	42.74413	42.74469	42.68466	42.21881	42.21936	42.51344	42.51400	42.51468	41.94498	41.94553	42.03169	42.30444	42.23494	42.10642	42.11123	42.26342	42.29805	42.33080	42.39299	42.54400	42.64206	43.76316	44.43768	43.85084	43.64003	42.57163	41.53310	41.53363	41.49966	41.52672
43.40564	43.39064	43.39148	43.77283	43.81217	42.94679	42.94735	42.95176	42.95233	42.88163	42.64952	42.47977	42.23444	42.13537	41.97656	41.54483	41.54537	41.82637	42.53585	42.55839	42.79858	42.79914	42.68525	42.21940	42.21995	42.47780	42.47836	41.56622	41.59818	42.03187	42.30447	42.30503	42.25736	42.12670	41.78708	42.26401	42.33060	42.41820	42.56907	42.76670	43.50878	43.77490	43.72648	43.06081	42.14528	41.24670	41.24709	41.53421	41.66148	42.17976
42.74306	43.39126	43.81441	43.81233	43.81278	42.92929	42.94797	43.13493	42.95295	42.66343	42.63176	42.49318	42.42992	42.45815	42.82205	41.97504	41.54596	41.69699	42.24892	42.39204	42.55940	42.61003	42.53553	42.18377	42.47795	42.45281	42.12690	41.53059	41.66589	41.68507	42.30507	42.37366	42.35742	42.24323	42.19601	42.21453	42.33118	42.41880	42.56966	43.52316	43.80310	43.71087	43.53959	42.17886	41.22885	41.24216	41.26045	41.72318	42.47421	42.47477
41.33010	42.74411	43.52871	43.52662	43.52706	43.11245	43.13113	43.18389	43.18087	42.97903	42.77555	42.75106	43.16439	43.29286	43.22031	42.82054	41.52472	41.50407	42.07237	42.19465	42.35620	41.81577	42.12787	42.42205	42.35281	42.28878	42.06035	41.98132	41.66648	41.68567	42.37370	43.44154	43.42534	42.35842	42.26566	42.22207	42.24073	42.54907	43.18639	43.52372	43.64246	43.64289	43.30359	41.66702	41.52168	41.54457	41.95341	43.03262	42.54242	42.54296
41.70917	42.09341	42.75272	42.87945	43.11250	43.11664	43.13533	43.18451	43.18149	43.08885	43.13950	43.26714	43.43301	43.29345	43.28270	42.98222	41.52532	41.49987	42.07296	42.19524	41.73377	41.73431	42.05387	42.34804	42.32195	42.28935	42.04281	41.42416	41.49181	41.67880	43.44154	43.44211	43.42591	42.35900	42.24599	42.25119	42.34856	42.74185	42.88270	43.50275	43.51048	43.39627	41.74740	41.71714	41.71767	41.95466	42.41463	42.68346	42.68413	42.71397
42.12136	42.12176	42.44534	42.88966	43.11670	43.11726	43.13594	42.92742	43.09550	43.13955	43.14011	43.59171	43.97871	43.79929	43.29447	43.15855	41.79396	41.75466	41.74774	41.73396	41.73436	41.63632	42.02204	42.19791	42.24375	41.50571	40.75445	40.75508	41.52703	42.86849	43.42133	43.42562	42.79970	42.24497	42.24551	42.31503	42.31558	42.69608	42.72612	43.39145	43.39642	42.46035	41.74799	41.74863	42.14074	42.14128	42.18907	42.68404	43.00781	43.01475
42.22936	42.20897	42.77879	43.93424	43.72573	43.11788	41.98409	42.07908	42.54560	43.10080	43.59174	44.12299	44.53414	44.43348	43.78379	43.34095	43.07977	41.77763	41.00723	41.00775	41.66567	41.72443	42.12970	42.17342	41.48032	40.15326	40.56556	40.84092	41.24830	42.19597	42.92116	42.79945	42.41348	42.24555	42.31414	43.50774	42.53173	42.53255	42.57346	42.65446	42.21813	42.26467	42.15697	42.22794	42.14133	42.15092	42.18966	42.97842	43.07224	43.10209
42.91364	42.91405	43.88470	43.89167	43.86705	41.93143	41.56934	41.68243	42.08451	43.10142	43.79729	44.61233	44.81158	44.72797	44.41799	43.65971	43.06276	41.03716	41.00783	40.94493	41.75804	41.75272	41.76884	40.06963	40.13407	40.25539	40.51012	41.05500	41.24889	42.19655	42.26995	42.30939	42.31020	42.41447	43.23924	43.15495	42.52057	42.49848	41.67146	41.37645	41.37698	41.49191	41.98760	42.06148	42.14192	42.14245	42.58540	43.14843	43.13739	43.13794
43.91604	43.91648	43.83414	43.86083	42.47985	41.59047	41.48256	41.57062	41.96843	43.12164	44.17010	44.87583	44.79237	44.71521	44.34181	43.27008	42.22533	41.30626	41.30679	41.82165	41.81938	41.81991	40.57653	40.59249	40.14214	40.41378	41.09440	41.28840	42.66756	42.66811	42.26840	42.30997	42.31079	42.41505	42.50558	42.53230	42.52113	41.67164	41.00221	40.95258	41.15188	41.19381	41.30356	41.22220	41.76525	42.14304	43.10714	43.13993	43.13795	43.11987
43.91664	43.75604	43.18061	42.30523	41.80819	41.45784	41.30089	41.41827	42.18472	43.71655	44.08220	44.51270	44.60621	44.48152	43.30047	42.53856	42.22592	42.12667	42.12455	41.83397	41.48251	40.90591	40.91133	41.00843	41.01641	41.21287	41.64242	42.67078	42.66440	42.66868	42.20877	42.26952	42.31137	42.41563	42.50616	42.50656	42.11077	41.03706	40.85117	40.82983	40.98129	41.02748	41.06316	41.13179	41.49203	42.06370	43.10772	43.14051	43.13852	43.12042
42.56106	42.55826	42.13271	41.80843	41.80881	41.75550	41.45898	41.50616	41.79164	42.47206	43.02806	43.95565	43.91267	43.76977	42.53860	42.25635	42.14417	42.12726	42.10968	42.01973	41.83494	41.51401	41.53491	41.18806	41.21309	41.27369	41.64301	42.49629	42.41582	42.13912	42.14514	42.18750	42.23487	43.03264	43.10035	42.57427	42.26322	41.16803	40.99137	40.99188	40.15369	40.79881	41.06374	41.40844	41.49261	41.92627	42.52681	43.10883	43.14175	43.01176
41.71206	41.42059	41.16373	41.66524	41.80943	41.65743	41.50612	41.46025	41.50730	41.79264	42.43094	42.43148	42.43536	42.29630	42.25191	42.20233	42.16349	42.16417	42.08900	42.03204	41.85418	41.53486	41.53551	41.21318	41.27392	41.27429	42.15205	42.12873	42.12211	41.74665	42.13292	42.16569	42.70855	43.03321	43.10091	42.85062	42.57539	42.26461	41.26065	41.09639	41.08464	41.11230	41.33490	41.41434	41.90874	41.92685	42.03167	42.52791	43.03015	43.85784
41.58456	41.46820	41.45193	41.48723	41.69909	41.58870	41.47248	41.46087	40.96872	41.05598	42.45653	42.46781	42.46849	42.42326	42.42365	42.18290	42.02234	42.02300	41.73616	41.72069	41.09837	40.99863	41.01046	41.01096	41.29478	42.17236	42.15264	42.12931	42.12985	42.11606	42.11644	42.16626	42.62189	42.70951	42.83587	42.65779	42.47604	42.48579	42.31980	42.22363	41.52688	41.52724	41.52775	41.72190	41.91944	41.92742	41.94751	42.03277	42.99713	43.87544
41.63803	41.57443	41.57521	41.45309	41.48823	41.75356	41.70555	41.52654	41.03280	40.72797	41.10031	42.62837	42.62905	42.53339	42.20591	42.07255	42.02296	42.02361	41.82367	41.74429	41.51151	41.04882	41.02173	41.02223	41.97152	42.23823	42.45992	42.41635	42.41689	42.11664	42.11702	42.14978	42.56601	42.58345	42.42934	42.43930	42.47661	42.50983	42.29350	42.34200	42.36012	42.36049	41.91327	42.03408	41.92748	41.94772	41.76538	41.94860	42.96892	43.78272
41.63869	41.57508	41.54174	41.44200	41.75368	42.36254	42.36308	42.10049	41.61940	41.10043	42.34867	42.56593	42.62967	42.60514	42.09557	42.02305	42.02357	41.88104	41.87761	42.01248	42.32246	42.17850	41.85651	41.97160	42.25496	42.63265	43.50324	43.50395	42.41746	42.11722	42.11760	42.32224	42.38395	42.35528	42.42991	42.46334	42.47719	42.28146	41.08046	42.35379	42.36071	42.46136	42.89398	43.19328	43.12773	41.94829	41.94866	42.88032	43.64384	43.72594
41.39833	41.39868	41.40161	41.88160	42.95737	42.99012	43.01733	42.99936	42.81023	42.31164	42.52122	42.55161	42.56721	42.59883	42.09618	42.02153	41.97552	41.88165	41.93550	42.39256	44.10051	43.92512	43.42875	42.64884	42.52461	43.07637	43.50380	43.50452	42.95724	42.42069	42.42480	42.42534	42.38319	42.42995	42.46354	42.46392	42.47776	42.28205	42.32027	42.34851	42.99602	43.00279	43.19317	43.16613	43.06007	43.14172	43.33146	43.41798	43.41868	43.43675
41.22008	41.22042	41.34412	42.69371	42.84439	42.87713	42.87768	42.92690	42.76999	42.53415	42.52184	42.52237	42.60250	42.58513	42.25667	42.11879	42.02267	41.96519	42.20496	43.99138	44.31396	44.70969	43.82670	42.96531	42.62132	42.59718	42.87287	42.95727	43.27914	43.44178	42.82988	42.60932	42.46535	41.99448	41.98113	42.42556	42.43996	42.56500	42.63041	42.92463	43.35123	43.33402	43.33457	43.30807	43.38026	43.37281	43.35401	43.33804	42.50414	42.33625
41.23246	41.22107	41.39383	42.76579	42.76627	42.76681	42.76735	42.72152	42.42131	42.42859	42.47712	42.52298	42.58522	42.27079	42.27115	42.43828	42.34814	42.29121	42.74353	43.91357	44.27721	44.38876	44.28444	43.31947	42.66570	42.62228	42.70654	42.76001	43.48127	43.48182	43.48221	42.83099	42.58728	42.46416	42.42576	42.42613	42.42666	42.54106	42.63214	43.34767	43.35126	43.33458	43.40318	43.40746	43.40800	43.43681	42.70286	41.84724	41.86676	41.86726
41.33873	41.33907	41.46328	42.90625	42.85275	42.84903	42.67064	41.81663	41.76704	41.79834	42.39292	42.39345	42.19142	42.27142	42.27177	42.43889	42.34875	42.72493	43.29818	43.31739	43.38871	44.38933	44.39006	43.75492	42.84973	42.89109	42.41881	42.58623	43.29926	43.48241	43.63317	43.64439	43.63346	43.59546	43.19267	42.99609	42.98589	42.55238	42.69536	43.34824	43.35236	43.47094	43.49761	43.48319	43.06108	41.64725	41.86251	41.90242	41.88493	41.86784
41.47223	41.60469	41.90604	42.81562	42.81599	42.26030	41.96383	41.84819	41.76766	41.76802	41.94451	41.99559	42.13120	42.22243	42.27239	42.44164	42.66785	43.06197	43.06199	43.06093	43.03983	43.38984	44.39064	43.91866	43.08714	42.89169	42.57550	42.58203	43.29985	43.63337	44.07415	43.84906	43.82007	43.76074	43.59124	43.19361	43.12612	43.01130	42.65328	43.12981	43.47112	43.47150	43.49817	43.22588	42.89741	42.80372	42.55065	42.55063	42.48038	41.90393
42.05964	41.90589	41.90670	42.49041	42.44809	42.44860	42.41551	42.47792	41.97815	41.94460	41.95632	41.57418	41.60842	42.21182	42.21217	42.27353	42.67005	43.06256	43.06097	43.04004	43.04041	43.29869	43.81680	43.91923	43.89473	43.40672	42.95201	43.11251	43.38278	44.07433	44.07473	44.07528	43.85051	43.82103	43.75652	43.19418	43.10161	42.96280	42.33897	42.61652	43.39063	43.39101	43.39023	43.20137	42.89692	42.89851	43.47807	43.95218	43.95289	43.74958
42.15340	42.00568	42.00650	42.45424	42.44872	42.59811	43.61484	42.98309	42.14270	42.06074	41.57431	41.27918	41.35023	41.35125	41.71724	42.40805	43.06712	43.15810	43.06369	43.04062	43.04099	43.19903	43.31704	43.77847	43.78116	43.59244	43.00520	43.10723	43.16520	43.38391	44.07530	44.04721	43.89054	43.85146	43.24503	43.10163	42.83985	42.19892	42.27768	42.39606	42.61763	43.10314	43.14367	42.81484	42.79937	43.35508	43.84959	43.85014	44.39795	43.91133
42.14765	42.14799	42.70337	43.70052	43.70090	43.58833	43.56380	42.97409	42.14332	42.10405	41.60535	41.53276	41.35140	41.45272	41.71788	42.63102	44.66802	43.37316	43.27286	43.06748	43.06305	43.06359	43.06429	43.06482	43.06536	42.47147	42.23317	42.56818	42.58418	42.62950	43.34548	43.89024	43.89485	43.89150	43.24346	42.83987	42.15866	42.16803	42.17120	42.09613	42.21664	42.22818	42.29376	42.79942	43.35152	43.34034	43.56043	43.72216	43.72288	43.82497
42.91522	42.91558	43.55807	43.63017	43.58839	43.56385	43.56440	42.56679	42.42735	42.43925	42.16174	42.21027	42.32671	41.78620	42.63113	44.36479	44.36535	44.34047	43.61411	43.52097	43.19487	42.83867	41.97309	41.77230	41.77280	41.77314	41.89979	42.31817	42.31869	41.97908	42.12979	43.34660	43.89170	43.83927	43.73046	43.07318	42.16616	42.13835	41.72132	41.80663	41.92714	41.92747	42.21807	43.28968	43.34035	43.26836	43.50178	43.67631	43.68342	43.46188
42.91584	42.91620	42.91706	43.48131	43.53893	43.55378	43.56500	42.60637	42.50983	42.51712	42.56673	43.02789	43.05738	43.37283	43.86738	44.36538	44.30191	43.72283	43.65537	43.60031	43.19547	43.09836	41.97369	41.78090	41.77340	41.77374	41.77424	41.87679	41.97918	41.97968	42.13038	42.19948	43.13839	43.73048	43.68302	43.37933	42.94537	41.72155	41.57865	41.66396	41.78288	41.92645	42.21705	43.30997	43.41163	43.53395	43.74511	43.74139	43.69196	43.38720
43.00506	42.91681	42.04473	42.38870	42.93898	43.47977	43.55129	42.63160	42.63905	42.86841	43.31330	43.35066	43.38704	43.37423	44.19365	44.19420	43.74086	43.65543	43.60037	43.52140	43.44173	43.38416	42.34682	42.01801	42.31103	41.77433	41.78123	41.52655	41.88269	42.05862	42.05249	42.10670	42.59968	43.35194	43.40618	43.32617	42.87554	41.72586	41.58296	41.52907	41.70185	42.19913	43.30984	44.10202	44.10257	43.79542	43.79578	43.73019	43.07900	43.43414
43.07080	43.00603	42.41176	42.38933	42.35284	42.94012	42.50772	42.57938	42.63274	42.86902	43.27389	43.20285	43.28040	43.30441	44.19424	44.16491	43.68948	42.76323	43.36116	43.52199	43.44231	43.39274	42.02291	42.02341	42.02392	41.85816	41.53368	41.53432	42.05391	42.14077	42.10677	42.10728	42.55372	43.06964	43.07018	42.59073	42.14922	41.84568	41.61981	41.57262	41.62006	42.13302	43.31039	43.91634	43.79062	43.50944	43.58395	43.51034	43.49504	43.49557
44.46063	44.38467	43.01873	42.42038	42.39029	42.35397	42.35449	42.35516	42.48497	42.47571	42.47623	42.10462	42.10527	43.10061	43.94828	43.73816	42.75244	42.76384	43.01015	43.51084	43.51120	43.01750	42.32060	42.02401	42.05173	42.07074	42.10006	43.37853	43.37907	43.34065	42.31076	42.15374	42.18552	42.55464	42.55515	42.17596	41.87158	41.85640	41.64494	41.57107	41.64174	41.90745	42.18782	42.37944	42.98162	43.35118	43.51035	43.51089	44.36954	44.31942
44.46125	44.40023	43.70291	43.01987	42.42134	42.35459	42.35510	42.27944	42.27995	42.28029	41.96274	41.89867	41.91267	43.01634	43.08341	42.53585	42.59800	42.67740	42.95258	43.51143	43.50058	43.44401	43.44152	42.32170	42.13108	42.13141	42.77702	43.37910	43.37964	43.38017	42.43941	42.34280	42.18611	42.22806	42.22857	41.91381	41.54554	41.57500	41.65352	42.21979	42.22029	42.14039	42.18839	42.43409	42.82101	43.11521	43.47387	44.38534	44.40398	44.31994
44.02903	44.00076	43.72488	43.45006	43.11856	42.99417	42.81604	42.28005	42.28056	41.96284	41.55526	41.89927	41.91327	42.17733	42.25506	41.91736	42.01981	42.63958	44.47778	43.49499	43.36293	43.38214	43.44209	42.65518	42.20353	42.20387	42.66127	42.74673	42.85398	42.47861	42.48855	42.48906	42.40399	42.40432	42.24729	41.52057	41.48457	41.54268	42.27001	43.19434	43.01940	42.85716	42.79210	42.80025	42.80397	43.09816	43.14492	43.56190	44.46877	44.37207
43.86420	43.86454	43.57775	43.16796	43.14214	43.04549	42.91682	42.28066	41.96313	41.61997	40.24649	41.58146	41.92562	41.94534	41.39348	41.72115	42.02042	43.18058	43.59218	43.49556	42.86640	42.86692	42.63497	42.48497	42.43789	42.43822	42.44966	42.45941	42.33615	42.44340	42.48113	42.90134	42.97739	42.68415	42.24787	41.80043	41.52164	41.89788	43.24453	43.42764	43.19542	42.89613	42.79266	42.80081	42.94815	42.99829	43.08561	43.02800	43.02867	43.12255
43.86482	43.60046	43.37448	43.22198	43.15504	43.14114	43.08774	42.00221	41.65924	40.29205	40.29251	41.30914	41.65372	41.01091	41.08382	41.74366	42.33078	43.17958	43.10963	43.00980	42.86699	42.63487	42.51973	42.43795	42.43846	42.42089	42.34882	42.09653	42.13280	42.40236	42.43848	42.84524	42.85624	42.68473	41.90004	41.89768	41.89764	42.35706	43.19492	43.13087	43.18637	42.77137	42.79322	42.80138	42.87873	42.92620	42.98149	43.02856	43.12261	43.12312
43.57940	43.37424	43.34468	43.74131	43.70657	43.15618	43.08376	41.95443	40.96262	40.96291	41.36374	41.36422	41.32531	41.16477	41.16505	41.77348	42.27853	43.10971	42.97142	43.01038	42.86757	42.44220	42.10514	41.98019	42.26703	42.28445	42.02652	41.71894	42.12644	42.29139	42.35796	42.76892	42.81088	42.68531	42.69276	42.80765	42.35680	42.32508	42.81581	43.13143	42.87182	42.77193	42.62421	42.62915	42.67875	42.96946	42.98206	43.12251	43.19202	43.13383
43.37454	43.37487	43.76384	43.77734	43.76699	43.21660	42.82798	42.07975	41.95556	41.80534	41.53033	41.46843	41.36599	41.56722	42.01121	41.93935	42.64772	43.04432	42.99999	42.99335	42.43854	41.73643	41.67035	41.98077	41.98127	42.03017	42.06606	41.72593	41.77980	41.78723	41.82651	42.15773	42.57027	42.52522	43.32280	43.32314	43.28428	42.83045	42.81638	42.81689	41.97661	41.04298	41.96948	42.62971	42.67932	42.88037	42.98262	43.07652	42.68403	43.19310
43.37518	43.37550	43.79490	43.79542	43.35975	42.85266	42.51299	42.16625	42.16247	42.53865	41.84864	41.49096	41.52362	42.01155	42.28016	42.88543	43.87636	43.61519	43.00057	42.82215	41.77391	41.73703	41.69550	41.71478	42.00160	42.06972	42.12484	41.61443	41.70407	41.61148	41.56000	41.82758	42.52547	43.44226	43.44279	43.25697	43.21811	42.82087	42.82120	42.82599	41.97879	41.93488	42.05439	42.71034	42.88042	42.88093	42.88125	42.52172	42.61576	43.12483
43.51788	43.12580	43.26975	43.27026	42.96975	42.56387	42.23817	42.16993	42.71762	42.71794	42.33904	41.60966	41.64233	42.01220	42.27225	43.96881	43.97597	43.84616	43.21605	42.29490	41.73940	41.77501	41.80244	41.86930	41.86980	41.91282	41.52769	41.52516	41.61160	41.61208	41.62669	42.57055	43.37907	43.44334	43.32162	43.15012	42.76398	42.54287	42.59978	42.60456	41.87910	42.03901	42.10868	42.71679	42.91782	43.08920	42.88181	42.42034	42.42100	43.05121
42.91675	42.90839	43.15963	43.09816	43.02797	42.97089	42.71459	42.64636	42.72199	42.72229	42.41283	42.41332	41.91142	42.27045	42.41600	44.06362	44.04866	43.96980	43.48679	42.30858	41.74054	41.71913	41.94362	41.86989	41.87038	40.63938	40.46804	41.16741	41.52624	41.62700	42.62241	42.95224	43.43996	43.44030	43.24751	42.55331	42.55381	42.46605	42.46637	41.82101	41.81153	42.01094	42.11514	42.77450	43.19761	43.52289	43.44102	42.42091	42.42157	42.90554
42.90875	42.90905	43.16029	43.09882	43.19390	43.55585	42.94854	42.71589	42.68701	42.76244	42.88686	42.82013	42.82079	42.84212	43.60213	44.06422	44.04926	43.97040	43.81659	43.26464	42.27905	42.25337	42.26077	41.94470	41.67412	40.48260	39.93903	40.48367	41.47013	41.99321	42.39441	42.83267	43.44053	43.44086	42.73972	42.55388	42.55438	42.55524	42.36608	41.81162	41.65815	41.71182	42.03336	42.77508	43.55977	43.73933	43.70282	43.62114	42.51883	42.92632
44.46294	44.45527	44.36536	44.36589	43.53994	43.13468	42.94917	42.81961	42.88100	42.88130	42.94945	42.88798	43.75806	43.77299	43.78047	43.78099	43.99058	43.98915	44.00015	43.91437	43.34193	43.30719	42.38099	42.31794	42.10012	41.81812	40.62678	40.62204	40.53653	41.54995	42.39499	43.09349	43.32095	43.38055	42.73389	42.54805	42.55495	42.55581	42.38427	42.22723	41.86607	41.76312	41.82713	42.34955	43.56034	43.73989	44.31852	44.38622	43.65335	42.95410
44.45556	44.36507	44.36172	43.94676	43.03497	42.93863	42.81745	42.81812	42.82075	42.87447	42.95008	43.85814	43.85884	43.76634	43.76666	43.72231	43.98904	44.26170	44.24407	43.94358	43.41767	43.34303	42.40403	42.38209	42.43269	42.47192	41.94630	40.75510	40.69681	41.68831	42.41888	43.13089	43.11790	41.96199	41.96247	42.49308	42.49358	42.54089	42.55669	42.40402	42.60838	42.67222	42.21441	42.68054	42.83347	44.25093	44.51269	44.52284	44.38749	43.68164
44.36109	44.36142	43.94687	43.06749	42.98910	42.92163	42.80741	42.79365	43.54179	43.84260	43.84312	43.79144	43.75637	43.69965	43.69996	43.88335	43.84061	43.84132	43.86406	43.91533	43.41826	43.41877	43.33150	43.30957	44.09699	44.09732	43.34270	41.94755	41.94803	42.52329	42.50169	42.40125	40.84187	40.84214	41.89861	41.98844	42.14958	42.13656	42.23030	42.40459	42.49372	42.64876	42.65641	42.78708	44.18046	44.44134	44.44169	44.44222	44.36080	44.38857
43.67816	43.56252	43.11301	42.94898	42.95715	42.95764	42.95814	43.54191	43.99673	43.99704	43.84373	43.80490	43.72004	43.70025	43.61509	43.57233	43.28926	42.50278	43.05788	43.30529	43.91624	43.91676	43.88318	43.88371	44.01926	43.99768	43.62959	42.53869	42.53918	42.58262	42.42269	42.39466	41.05008	41.00869	41.89919	41.98901	42.03245	42.03331	42.03360	42.15097	42.18190	42.47750	42.78590	44.08916	44.30038	44.29931	43.47249	43.51679	44.08634	44.15967
43.56283	43.51024	43.37881	43.03933	42.81787	42.84072	43.40933	44.22918	44.90973	43.99071	43.80500	43.74827	43.74897	43.62815	43.35452	42.88505	42.29520	42.29586	42.87317	43.25295	43.37418	43.76255	43.81935	43.88071	43.88480	43.86269	42.53862	42.18139	42.18187	42.57605	42.53201	42.42376	42.37976	41.51041	41.51088	41.90005	42.03302	42.03387	42.03416	42.15155	42.15203	42.28138	43.10534	43.17451	43.25737	43.25787	42.91802	42.95590	43.02333	44.03010
43.90670	43.60010	43.36854	43.22709	42.70520	42.79975	43.51920	44.21642	44.23030	43.71800	43.36939	43.37684	43.65657	43.62876	43.50778	43.24342	42.87225	42.84868	42.87376	42.87426	42.59254	42.59303	42.64979	43.08686	43.47385	43.47415	43.00444	42.53987	42.54036	42.57664	42.73799	42.63688	42.42520	41.53715	41.53763	41.88779	42.03359	42.51722	42.18481	42.15212	42.12056	42.23182	42.98460	42.98529	42.98579	42.10547	42.09457	42.18531	43.02388	43.05322
43.68123	43.49028	43.20882	42.95880	42.43691	42.59836	43.40384	43.65438	43.74895	43.68869	43.69766	43.69978	43.97945	44.26259	44.23126	44.00546	43.67371	43.56352	42.84978	42.87485	42.92590	42.64972	42.71984	42.72033	43.15740	43.04888	43.00504	42.58699	42.57674	42.73829	43.71487	43.19709	42.66291	42.42606	41.93462	41.99575	42.34509	42.38549	42.17465	41.55222	41.49820	42.21850	42.49824	42.49891	42.10555	42.09486	42.20889	42.20937	42.69161	43.15524
43.19130	42.90572	42.91228	42.38704	42.38753	42.43809	43.16129	43.44939	43.56596	43.66053	43.66852	43.92226	43.96926	43.96978	44.11036	44.01469	43.67440	43.56400	42.83104	42.87535	42.98271	43.05266	42.81440	42.81489	42.11237	42.54597	42.63137	42.58751	42.73830	43.71506	43.79143	43.31105	43.19829	43.01448	42.82079	42.34531	42.38531	41.82746	41.82846	41.55327	42.23261	42.49685	42.47863	42.48820	42.10606	42.12634	41.46126	42.21007	42.71616	43.04016
41.95683	41.95732	41.18906	42.38801	42.38850	42.47504	42.54492	42.55342	42.77642	43.63213	43.71602	43.80791	43.89514	43.93858	43.93909	43.80420	43.59761	42.54529	42.18441	42.33557	43.01241	43.13686	43.13682	42.81588	42.76720	42.65431	42.63235	43.75518	43.75570	43.72995	43.30083	43.31205	43.31255	44.05883	43.48402	42.96548	41.85628	41.85675	41.84973	41.93014	42.51283	42.71621	42.48869	42.48918	42.07076	42.00558	42.08884	42.08931	42.21152	42.76357
40.35916	40.20602	39.21970	41.65017	42.00114	42.00161	42.39912	42.54638	42.73251	42.77041	43.69349	43.80892	43.81744	43.90574	43.94202	43.89444	43.71626	42.64023	42.46897	42.58702	42.64841	43.13733	43.13781	44.07650	44.12805	44.07193	43.80001	43.75618	43.75669	43.12609	43.25171	43.30232	44.17258	44.21498	44.08332	43.65429	42.84647	41.86039	41.96109	42.58865	42.78438	42.76191	42.49929	41.94952	41.94999	41.99961	42.05082	42.14758	42.22052	42.51821
40.11262	40.07616	40.07658	40.71755	42.00211	42.00259	42.42340	42.59558	42.70462	42.73397	42.77512	42.08376	42.87233	43.88897	43.99006	43.94354	43.89595	43.71777	42.54797	42.58319	42.64833	43.07740	44.07698	44.64151	44.47616	44.09377	43.28906	43.21101	43.10788	42.77539	42.79937	43.30332	44.21547	44.39496	44.21650	43.68414	43.39735	43.23063	43.22578	43.18943	43.18992	42.78586	42.00077	41.95050	41.95097	41.95144	42.05180	42.09928	42.09974	42.12426
40.45998	40.43420	40.97573	42.09081	43.42225	42.63309	42.52452	42.49722	42.52550	41.92025	41.64792	41.79912	42.79515	43.33532	43.94402	43.94454	44.20842	43.79004	43.60449	43.19351	43.00633	43.08913	44.64199	44.64253	44.55359	43.43705	42.90428	42.89515	42.80956	42.79989	42.80037	43.26745	44.21648	44.21540	44.21591	43.68514	43.65252	43.52747	43.48095	43.24412	43.19091	42.78685	42.02472	42.00222	41.95194	41.95242	42.01339	41.85677	41.88126	42.03164
43.58562	43.58612	44.41386	44.41439	43.71219	43.29499	42.52549	42.51102	41.32745	41.32792	41.55321	41.64936	42.73787	43.23209	43.79055	44.19180	44.16239	43.96255	43.96306	43.57714	43.19499	43.30612	44.64300	44.64354	43.57561	42.90481	42.95177	43.00516	42.91319	42.89674	42.97445	43.09535	43.79025	44.18809	44.19394	44.13003	43.68664	43.65402	43.32848	43.20930	43.19189	42.47635	42.04717	42.06582	42.05121	42.01230	40.89405	40.92227	41.90681	42.00039
44.31398	44.31451	44.39202	44.32558	43.85752	43.31308	43.20880	42.51199	42.21914	42.02095	41.89098	42.03312	42.63890	43.74133	44.23095	44.09552	43.89567	43.89620	43.89671	43.52896	43.16712	43.30712	44.61141	44.65310	43.57661	42.91008	42.98643	42.98692	43.99866	43.96283	43.09211	42.95100	43.76560	44.18910	44.19495	44.13104	43.68764	43.48767	43.45504	43.21029	42.98523	42.47733	42.06632	42.07321	42.07367	42.02503	40.92280	41.00285	42.08672	42.13424
44.20324	44.20378	44.13038	43.24849	43.36702	43.71470	43.61042	43.04216	42.51345	42.22060	41.89194	42.03409	42.03455	44.22821	44.13893	43.93456	43.34523	43.36286	43.42750	43.02009	42.62987	43.24663	44.58379	44.65839	44.56178	42.96184	42.98743	43.85144	43.96813	43.93018	43.93067	43.78802	43.54831	43.55470	43.55519	43.55570	42.82588	43.32758	43.41329	43.32937	42.98622	42.38522	42.06729	42.06778	42.07465	42.02601	41.40173	41.42196	42.79475	42.79525
43.70708	43.70761	42.28311	41.73276	42.16245	43.21027	43.45401	43.41161	43.06448	42.35308	41.54860	41.55923	42.03553	44.13940	44.13992	43.34571	43.34621	43.34673	42.98635	41.88694	42.00820	42.75749	43.26093	44.48156	43.04322	42.92596	42.96331	44.02369	43.96914	43.94828	43.93167	43.78902	43.54931	43.55570	43.55779	42.15500	42.15385	42.96629	43.34749	43.70630	43.31269	42.04965	42.05011	42.05379	42.05425	41.99386	41.99058	42.64247	43.61617	43.61669
42.80788	42.47931	42.45090	42.28457	42.16342	42.12381	42.67874	43.43344	43.09327	41.60912	41.57737	41.24870	41.56065	42.63806	42.99951	43.00002	42.98714	42.98766	41.57828	41.28587	41.34243	42.08181	42.22572	42.87590	42.95175	43.04472	44.01188	44.39640	44.02466	43.97066	43.94978	43.80713	43.57703	43.57755	43.43350	43.30155	42.96679	43.34800	43.50270	43.48505	43.15000	42.03940	42.03986	42.04622	42.05149	42.05198	42.59914	43.53545	43.56427	43.61768
42.85752	42.85802	42.85849	43.02519	42.37958	42.19108	42.14609	42.70107	42.70155	41.61008	41.61053	41.57881	42.07493	42.75879	42.71489	42.63319	41.64608	41.35672	41.28637	41.34296	41.34340	41.94150	42.17271	42.85070	43.11358	43.75697	44.08469	44.17448	44.02567	44.02619	43.88350	43.53986	43.54033	43.54084	43.45374	43.42753	43.49046	43.50320	43.46147	43.15051	42.68436	42.19546	41.96816	41.89383	41.94442	42.44148	43.03027	43.39274	43.46857	43.60853
43.11603	43.03785	43.09198	43.02618	42.91061	42.19205	42.14706	42.10799	42.65868	42.65919	41.97284	41.99632	42.75927	42.78811	42.78858	42.22259	41.35828	41.28689	41.34346	41.40118	41.90136	42.11657	42.81429	42.85168	43.11457	43.25825	44.00184	44.06117	43.78707	43.79454	43.78786	43.54139	43.54187	43.54185	43.77971	43.76313	43.70109	43.58864	43.19321	42.73618	42.68534	42.36831	42.09483	41.93104	42.35959	42.36010	42.44293	42.55191	42.35568	43.47704
42.80518	42.80569	42.85981	43.28242	44.30240	44.00407	42.55376	42.46789	42.58052	42.59720	42.38375	42.46446	42.68113	42.76076	42.76123	42.26794	41.89626	41.86778	41.85646	41.97472	41.96074	42.05427	42.64817	42.74530	42.85315	43.20441	43.55614	43.63471	43.72019	43.78860	43.79603	43.78939	43.54287	43.57203	43.82615	43.82667	43.78157	43.74538	43.59013	43.43962	42.76040	42.36928	42.04353	42.08240	42.36057	42.34397	42.33589	42.21512	42.01976	42.36143
42.40554	42.80666	43.28288	43.62681	44.10666	44.00506	42.57262	42.50682	42.50729	42.34416	42.34837	42.35529	42.43542	42.62055	42.63977	42.65895	42.32272	42.32322	42.32367	42.31240	42.09806	42.10229	42.64915	42.83576	42.85414	43.20541	43.54591	43.55766	43.69126	43.72171	43.79009	43.79040	43.57251	43.57250	43.82715	43.82768	43.74944	43.74996	43.69485	43.63819	43.48440	42.16751	42.07604	42.13094	42.30147	42.30198	42.21291	40.41476	41.02252	42.04367
42.40652	42.80764	43.33037	43.33090	43.33138	42.72018	42.37167	42.32725	42.32056	42.32801	42.15597	42.15647	42.16709	42.26157	42.30497	42.31563	42.28466	42.32420	42.32465	42.66095	42.63950	42.61862	42.81591	42.83674	43.05914	43.54642	43.54691	43.56454	43.09254	43.34271	43.65104	43.64622	43.52006	43.52058	44.13682	43.78218	43.75044	43.71836	43.71885	43.71937	43.67331	42.42385	42.33772	42.37590	42.37635	41.71208	40.41526	40.54933	40.90888	41.71516
42.40215	42.40265	42.66951	42.98735	42.72065	42.47432	42.47478	42.37955	42.33563	42.13937	41.94584	41.94634	42.16806	42.18876	42.21595	42.16274	42.17603	42.18989	42.52245	42.65178	43.23106	43.23159	42.81690	42.83666	43.06012	43.54742	43.56501	43.09306	43.16089	43.16140	43.63439	43.50448	43.64770	44.13734	44.13783	43.84466	43.66613	43.57257	43.71984	43.67383	43.64924	43.27705	43.19093	43.12090	42.37733	41.81374	41.42384	40.89767	40.90985	41.71614
42.05257	42.00226	41.93264	41.71840	41.08077	41.65963	42.47576	42.52493	42.47886	42.27777	42.23705	42.16857	42.18334	42.18973	42.10600	42.17655	42.18716	42.37695	42.38814	43.19682	43.21877	43.24718	43.27599	43.04405	43.06112	43.22249	43.21222	43.18066	43.18113	43.18164	43.16287	43.61828	43.61876	43.64923	43.74860	43.66666	43.66714	43.66766	43.69729	43.69781	43.67531	43.54328	43.51062	43.16786	42.49927	42.37882	41.66095	40.92851	40.91081	41.71711
42.09419	42.00323	41.96570	41.68727	41.06514	41.08220	41.67441	41.96111	42.29429	42.38017	42.44630	42.39867	42.27018	42.18481	42.10696	42.17805	42.18813	42.37793	42.63543	43.19781	43.19828	43.22670	43.25925	43.06161	43.14338	42.45036	42.93402	42.96080	43.07473	43.07525	43.03883	43.14674	43.27247	43.27300	43.00141	43.59977	43.66814	44.32388	44.04433	44.00317	43.97105	43.75196	43.52123	43.19344	42.57081	42.58094	41.76830	40.93642	40.91178	41.71808
42.33078	42.23875	42.10975	41.98148	41.03721	41.08315	41.17450	41.96208	42.39186	42.46393	42.42374	43.34413	43.34461	43.13403	42.18624	42.17903	42.19231	42.46180	42.87380	42.87486	42.92772	42.93305	42.94688	42.99713	42.33630	42.33680	42.45179	42.66827	42.71061	42.89339	42.88797	43.27298	43.27346	43.25688	43.27446	43.47193	44.17981	44.29068	44.25428	44.22222	44.41959	44.25434	43.54575	43.20406	43.09351	42.57711	41.76927	41.67515	41.68649	42.86531
42.74671	42.67568	42.58360	42.45467	41.98289	41.06753	41.21839	41.96893	42.47884	42.97298	43.90850	43.41089	43.34559	43.13501	42.15500	41.85188	42.18045	42.49584	42.87478	42.87584	42.93352	42.93992	42.97354	42.10331	42.15833	42.33779	42.45278	42.42226	42.48682	42.56453	42.88895	42.88734	43.25734	43.25787	43.27546	43.39487	43.85450	44.13646	44.19755	44.59913	44.42059	44.29224	44.04815	43.26080	43.09450	43.06615	43.05593	43.01572	43.56940	43.51061
42.74769	42.74821	42.66789	42.65664	41.98385	41.18951	41.22523	41.81517	42.13776	42.68570	43.50601	43.44130	43.38016	42.20312	41.15528	41.15577	41.85329	42.45511	42.79074	42.86880	42.86927	42.93503	42.61567	42.05242	42.05289	42.39450	42.39494	42.41576	42.48780	42.47547	42.34759	42.27470	42.88879	43.27597	43.28607	43.35291	43.26028	43.88331	44.13708	44.41095	44.37148	44.29325	44.29374	44.05772	43.23981	43.09602	43.15357	43.02029	43.57306	43.51160
43.80129	43.11407	42.66887	42.65762	42.45288	41.90243	41.70920	41.81614	41.12260	42.13924	43.11075	43.41008	42.87660	41.64586	41.32443	41.15673	41.21331	41.51487	42.45654	42.75053	42.79751	42.79322	42.49204	42.61716	42.62299	42.62672	42.65284	42.67207	42.47595	42.47646	42.41541	42.38972	42.93469	43.32188	43.35336	43.26080	43.17422	43.20042	43.25007	43.26985	43.39192	44.28838	44.28886	44.26643	44.25786	43.21140	43.15456	43.08115	43.25519	43.58262
44.94344	43.96291	43.03475	43.02351	42.97583	42.45437	41.90705	40.99049	41.06258	41.84308	43.06573	43.24648	43.23250	42.47365	41.64031	41.15769	40.96734	41.23668	41.51626	42.28266	42.68351	42.73056	42.43419	42.49354	42.62398	42.62770	42.71826	42.68054	42.47694	42.41595	42.41479	42.93521	43.29012	43.32287	43.35435	43.30476	43.17522	43.22922	43.02906	43.04189	43.04930	43.19814	43.70711	44.18082	44.06208	43.35354	43.07466	43.03937	43.20961	43.24335
45.02582	44.82519	43.87183	43.39813	43.39700	42.45856	42.09406	41.26475	41.29513	42.47586	43.24692	43.24746	43.24792	43.23402	42.47508	41.15865	41.12415	41.17277	41.49529	42.22233	42.19241	42.19292	41.83516	41.83994	42.49500	42.68991	42.69357	42.65532	42.41642	42.41533	42.89163	42.89217	43.22640	43.23228	43.28209	43.28263	43.30622	43.00822	43.04236	43.04288	43.04334	42.23225	42.17227	42.92773	43.62614	43.53794	42.91525	42.91578	42.91625	43.12774
44.92144	44.92202	44.30728	43.39912	43.31570	42.45954	42.10934	42.10986	42.34098	43.17522	43.23614	42.26082	43.25159	43.25213	43.25260	41.93974	41.17324	41.17373	41.94362	42.16072	42.19338	41.80733	41.58985	41.66910	41.84138	42.52510	42.57422	42.67262	42.67307	44.07623	43.38667	42.89315	42.26065	42.26474	42.55162	43.18590	42.87231	42.70843	42.74257	42.74308	42.20639	42.20689	42.05080	43.41178	43.50790	43.45177	42.73123	42.73177	42.86217	42.61653
44.91121	44.32866	43.42043	43.33869	42.75240	42.46212	42.46096	42.62123	43.17566	43.17620	42.18905	42.26447	43.08291	43.26596	43.13473	42.26563	41.96362	41.99070	42.22375	42.30486	42.19434	41.84093	41.66955	41.67006	41.67053	41.67104	42.52225	42.52277	43.36055	43.38719	43.38765	42.26760	41.97087	42.09028	42.26617	42.26668	41.55457	41.68502	41.91134	42.20694	42.20737	42.24011	43.48067	43.40261	43.28384	42.36987	42.32749	42.32803	40.97558	40.02786
44.05362	42.53014	42.53058	42.53111	42.16953	42.52784	42.69283	42.86725	42.85166	42.62613	42.24994	42.27828	42.29423	43.15451	42.37839	42.33239	42.31356	42.53058	43.36588	42.36842	42.25791	41.69202	41.67052	41.67102	40.81596	41.01691	41.52924	42.43871	42.92203	42.95038	42.93396	42.06450	41.97185	41.96594	42.09170	42.09221	41.79545	41.73648	41.85991	42.20258	42.24059	43.75233	44.15207	43.58434	43.38268	42.44731	42.43702	41.12063	40.40824	40.32521
42.44444	42.47279	42.52995	42.13853	42.18124	42.52881	42.96936	42.94528	42.89277	42.75017	42.68309	42.29477	42.37814	42.37893	42.60483	42.57178	42.53531	42.65682	42.65727	42.34991	41.23116	41.43925	41.25672	41.23528	41.01738	41.01787	41.40356	41.46492	42.53321	42.90614	42.63422	41.97239	41.97282	41.96692	42.18218	42.18270	42.09362	41.92850	41.94165	41.94749	43.02275	43.82072	44.23329	44.15364	43.58580	42.56047	42.53157	41.23248	41.17816	41.07836
42.47324	42.47377	42.53093	42.13950	42.24588	42.67576	42.74803	43.00619	43.00664	43.16235	42.93019	42.49532	42.37912	42.60537	42.80854	42.77430	42.63160	42.65781	42.15277	41.46078	41.45631	41.55577	41.55619	41.40903	41.23670	41.63683	41.46537	41.40502	41.46375	41.53593	41.56470	42.02097	42.02140	42.18914	42.18316	42.18368	42.21821	42.22669	41.94797	41.99554	43.05103	43.87628	44.30650	44.30653	43.96675	43.20486	42.53683	42.13504	41.26006	41.19967
42.42361	42.53146	42.53191	42.24643	42.25756	42.70029	42.80091	43.05908	43.16280	43.16334	43.16379	42.90068	42.78448	43.95555	42.82648	42.81006	42.66735	42.15332	41.69875	41.72461	41.57773	41.59687	41.59728	41.55766	41.74855	42.19625	41.59649	41.40598	41.21382	41.13950	41.59616	42.02195	42.51594	42.28373	42.28416	42.27398	42.27442	42.28497	42.27303	42.21088	43.02474	43.82969	43.87722	43.96730	43.96777	43.92286	43.34804	42.78221	42.27122	41.35404
42.51449	42.44598	42.40073	42.15435	42.27138	42.80146	43.18834	43.18888	43.06587	43.16433	43.13374	43.89429	44.02501	43.95655	42.86545	42.61546	42.33181	42.36176	41.76445	41.75448	41.82926	41.82977	42.99714	42.81417	43.06688	43.09577	42.15593	41.23280	41.12812	41.25647	41.53829	42.75769	42.50301	42.51745	42.28514	42.85367	42.86749	42.47412	42.33131	42.34257	43.33828	43.74351	43.78462	43.87472	43.92331	43.92387	44.03315	43.97595	42.65475	42.22459
42.51547	42.40151	42.40171	42.26604	42.27236	42.81676	42.81720	43.02170	43.02214	43.10700	43.89474	44.42137	44.40097	43.95755	43.56791	42.64373	42.71854	42.57775	42.16656	42.05612	42.05654	43.40695	44.20710	44.10549	44.73609	43.31277	42.98325	41.16154	41.10096	41.28954	42.34554	42.35323	42.40128	42.50452	42.79100	42.95493	42.96874	43.27768	42.77678	42.73879	43.70456	43.84121	43.84167	43.79442	43.79488	44.01390	43.97639	43.84806	43.84050	43.12824
42.46994	42.47047	42.40720	42.26702	42.30651	42.79367	42.86314	42.81872	42.44342	43.06863	43.40904	44.14383	44.05333	44.04802	43.56890	42.71909	42.59426	42.16712	42.15310	42.02466	43.31001	43.76595	43.73004	44.05351	44.00053	43.24153	42.62981	41.79605	41.51722	41.61364	42.14836	42.24680	41.87365	42.46378	42.54397	42.93559	43.20966	43.68334	43.69183	43.69238	43.84165	43.84221	43.83551	43.43494	43.58940	43.83709	43.84486	43.82991	43.75122	43.17149
42.54156	42.47573	42.43922	42.30707	42.30750	42.79466	42.79510	42.34475	42.33447	42.46740	43.04705	43.67093	44.04149	44.03112	43.19312	42.22184	42.19005	42.16810	42.13267	43.24253	43.58976	43.56304	43.08739	43.04675	42.73802	42.63033	42.21432	41.72746	41.59695	41.61459	41.70062	41.82527	41.90166	42.02173	42.44905	42.60861	43.21065	43.65883	43.63665	43.63721	43.62055	43.17293	43.20975	43.43594	43.59040	43.68082	43.89240	43.88976	43.89022	43.05145
42.54255	42.47509	42.30753	42.30805	42.83563	42.83617	42.79608	42.34573	42.34615	42.46785	43.66922	43.65909	43.65954	43.22684	42.81272	42.19606	42.22324	42.16908	43.36497	43.66948	43.56346	43.07615	43.04718	42.73850	41.96931	41.83553	41.78782	41.53559	41.47617	41.52057	41.57985	41.69648	41.82744	41.91249	42.34585	42.70483	43.41430	43.65983	43.63766	43.52533	42.99523	42.99578	43.17437	43.59095	43.59140	43.65027	43.65072	43.93784	44.05544	43.00643
42.47554	42.47608	42.47650	42.83618	42.80503	42.69425	42.22591	42.34671	42.44325	43.66976	43.67022	43.66008	43.22032	43.19562	42.99206	42.18487	42.17071	43.36551	43.50575	43.56398	43.55267	43.15452	42.80057	41.87722	41.34428	41.34480	41.34040	41.34092	40.12467	41.27605	41.60328	41.67176	41.82841	41.32264	41.99949	42.70583	43.51558	43.66084	43.57606	43.18558	42.99621	42.99677	43.00203	43.17591	43.21273	43.25727	43.28767	43.60904	43.60948	43.18447
42.86697	42.90285	42.90328	42.82753	42.74982	42.55567	42.17321	42.17374	42.23893	42.35378	42.42578	42.77350	43.02771	43.03576	42.15910	42.15963	42.11990	43.25573	43.16894	43.55320	43.29892	43.32519	42.72931	41.29071	40.71391	40.71441	40.71963	40.71006	40.76450	41.24936	41.41798	41.52338	40.67964	40.96701	41.92664	42.60141	43.18498	43.42189	43.33352	43.23671	42.99720	43.00257	43.11713	42.91051	42.93020	42.98960	43.09524	43.44168	43.61048	43.56878
43.41898	42.95438	42.86894	42.86788	42.75080	42.56254	42.34237	42.10566	42.10609	42.24043	42.24085	42.77341	42.76743	42.14520	41.85571	42.12046	42.12088	42.26136	43.16993	43.50549	43.36076	43.30048	42.08797	40.85491	40.81599	40.66613	40.71576	40.73607	41.10918	41.31828	41.45580	41.19942	40.68060	40.74155	41.90300	42.59063	42.90723	43.36136	43.40973	43.35303	43.03832	43.11768	42.62019	42.89653	42.91247	42.99059	43.23884	43.91350	44.17941	44.17999
42.85846	42.85185	42.86832	42.86887	42.78740	42.69719	42.30427	42.10663	42.10706	42.02528	42.12579	42.23112	42.19933	42.14618	41.85667	41.83150	41.80773	42.01427	43.13826	43.25495	43.27198	42.32030	42.06325	40.83766	40.85257	41.15025	41.15440	40.71722	40.76793	41.20109	41.42454	41.46894	40.77108	40.77158	41.79963	42.61306	42.85685	43.43756	43.61707	43.47174	43.15343	43.02427	42.92800	42.91303	43.07891	43.23940	43.86900	44.63627	44.47379	44.55355
42.59652	42.59706	42.01595	42.77510	42.73163	42.65909	42.25514	42.10760	42.02571	42.02625	42.02666	42.12730	42.15020	42.12605	41.91171	41.83248	41.72477	41.76066	42.66113	42.57177	42.26077	42.23349	40.87826	40.78991	40.91068	41.15120	41.15161	40.69248	40.36395	40.47344	41.44691	41.46991	41.47031	41.82534	42.61349	42.61405	42.76847	43.34903	43.43900	43.15400	43.02471	43.02526	43.02570	43.02625	43.07991	43.76209	44.10296	44.44384	44.44431	44.44489
42.51291	42.51345	42.51388	42.61493	42.61537	42.21870	42.07096	42.02626	42.02668	42.02721	42.02763	42.13309	42.15117	42.20577	42.12744	41.86774	41.79374	42.75579	42.55122	42.49398	42.23764	41.18211	40.76411	40.79085	40.91162	40.95293	40.90679	40.48935	40.36489	40.42426	40.66370	41.47088	41.85148	42.66489	42.61502	42.61503	42.70042	42.75173	42.96857	42.97496	42.71052	42.71107	42.67457	41.98381	42.99557	43.76310	44.10397	44.26216	44.44532	44.44590
42.51388	42.51443	42.46507	42.46562	42.21912	42.05759	41.96138	41.97584	41.97626	42.00784	42.02860	42.02914	42.04776	42.24516	42.61546	42.62317	42.76036	42.75677	42.55968	41.85110	41.25479	40.76465	40.46550	40.50615	40.92114	40.92166	40.95525	41.00995	40.40973	40.42521	40.52604	41.44937	42.51073	42.51128	42.48655	42.51219	42.59963	42.60019	42.69584	42.59763	42.59806	42.61573	42.61002	41.93717	41.93758	43.26916	43.77900	44.26318	44.44633	44.44692
42.51485	42.46561	42.46604	42.21967	41.81309	41.81363	41.95004	41.95057	41.93600	41.97776	41.98567	41.98621	42.04717	42.03915	42.15769	42.51977	42.65695	42.63021	42.02924	41.57116	41.49282	40.50619	40.05190	40.33593	40.57660	41.02003	41.10125	41.13977	40.48849	40.48364	40.57516	41.42839	41.42879	41.42932	42.38369	42.71415	42.52836	42.53959	42.37597	41.78070	42.46578	42.59959	42.60511	42.29046	42.29087	42.57671	43.29869	43.78058	43.78102	43.65979
43.12782	42.46659	42.22009	41.83773	41.81406	41.81459	41.96173	41.94728	41.93696	41.74424	41.96843	41.96898	41.93192	41.92336	42.00252	42.44044	42.43016	42.07990	42.01946	41.73004	41.63349	40.14828	40.19255	40.41503	40.64820	41.09753	41.10221	41.13324	41.14113	40.88010	40.94901	40.94952	41.42976	41.98536	42.38467	42.37849	42.37891	41.79281	41.72440	41.72493	41.78207	42.50079	42.58309	42.27254	42.29544	42.30187	41.86679	42.04773	43.15674	43.69825
43.52977	42.46756	41.95625	41.81461	41.76255	41.75528	41.88453	41.88507	41.89298	41.88279	41.93192	41.93247	41.38178	41.89059	42.39573	42.42492	42.38814	41.71212	41.74117	41.73100	41.02256	40.19312	40.20206	40.65726	41.09797	41.09850	41.09889	41.09941	41.65739	41.70824	41.68692	41.73830	41.98580	42.12959	42.33569	42.23026	41.39310	40.09713	40.68546	41.72590	41.78304	41.90936	42.02121	42.26175	42.28411	41.76194	41.85172	42.04871	42.49857	43.31593
42.46798	41.95681	41.83913	41.78184	41.73780	41.85670	42.00759	41.83635	41.89394	41.89392	41.91468	41.37833	41.37445	41.35464	41.89197	41.89252	41.43525	41.45023	41.57951	41.58004	40.90421	40.27598	40.27635	40.88551	41.12944	41.09945	41.09985	41.01740	41.54058	41.65889	41.66839	41.90607	42.13002	42.26307	42.26348	41.69615	40.53629	40.53144	40.53718	40.70888	41.17877	41.27992	41.98954	42.23008	42.26315	42.03517	42.04520	42.29028	42.49792	43.08601
42.06005	41.98027	41.95818	41.90090	42.78949	42.78792	42.07281	41.93745	41.39327	40.91853	41.40928	41.37929	41.37969	40.86118	40.86157	40.99274	40.99312	40.79675	41.54743	41.67684	41.61192	40.90568	40.88595	41.07265	41.09988	41.10041	41.10080	41.10133	41.31535	41.56296	41.57621	41.66562	41.90692	42.26405	42.26447	42.26501	41.69752	40.94963	40.82035	40.77460	40.96417	41.28089	42.23051	42.42450	42.26413	42.03614	42.03655	42.04673	42.29917	42.44808
42.26217	42.19953	42.55263	42.83234	42.83277	42.14619	42.01765	41.46344	41.04855	41.04906	41.53982	41.54035	41.05384	41.05437	41.10883	41.10935	41.10973	41.11025	41.54839	41.98074	42.34682	42.30294	42.17941	42.14945	42.07334	42.08246	41.19486	41.17799	41.17838	41.32969	41.39219	41.45268	41.64646	42.14684	42.35430	42.56258	42.99305	42.94544	41.58719	40.96475	41.28133	42.18654	42.45918	42.45974	42.28812	42.03713	41.95403	41.95456	42.04221	42.22905
42.26314	42.26369	42.84866	42.84334	42.84376	42.64033	42.22201	42.20606	41.61956	41.60188	41.57658	41.54132	41.16219	41.16271	42.04768	42.04822	41.84099	41.84153	42.14365	43.10528	43.07519	43.34358	42.31815	42.26359	42.26408	42.08343	41.38928	41.22151	41.20959	41.39275	41.49273	41.62577	42.11836	42.21956	42.56301	42.91719	43.08237	43.07700	43.04160	42.21119	42.21159	42.49776	42.50460	42.50515	42.27988	42.40783	42.08025	42.08080	42.04319	42.04374
42.22054	42.20449	42.80254	43.01784	42.93793	42.93850	42.94369	42.80464	42.18227	41.80341	41.62841	41.43839	41.43879	42.04825	42.41021	42.79381	42.79423	42.95231	43.46568	43.52685	43.46571	43.25247	42.25272	42.25328	42.34025	42.27419	41.39024	41.34425	41.50937	41.50615	41.64209	42.83360	42.83403	42.45758	42.56399	42.91818	43.11917	43.11974	43.07841	43.07899	43.09279	42.54050	42.66510	42.64532	42.63556	42.63612	42.43171	42.10266	42.04418	42.04472
42.40844	42.28687	42.71673	43.01525	42.93891	42.93948	42.96614	42.97743	42.67070	41.97415	41.62733	41.61555	41.61594	42.19281	42.84992	43.47900	43.44677	43.44146	43.48702	43.46626	43.35746	42.22971	42.23013	42.25426	42.25474	41.35708	41.48866	41.49562	41.66025	41.79687	43.05392	42.89547	42.83501	42.75321	42.69893	42.89052	43.12017	43.79053	43.79097	43.12174	43.13554	42.68718	42.76200	43.05350	43.23451	43.23509	42.81195	42.69070	42.63757	42.76585
42.86034	42.71731	42.92913	42.98071	43.23695	43.23753	43.12637	43.03840	42.67971	41.67344	41.69953	41.67436	41.69938	42.19378	43.53189	43.48000	43.44776	43.30858	43.26349	43.29246	42.92113	42.06598	41.61525	41.63935	41.36372	41.37410	41.48962	41.58226	41.64690	41.81231	43.06401	43.41362	43.25502	42.75419	42.80420	42.89151	42.90267	43.79153	43.79197	43.80595	43.71101	43.46828	43.46869	43.45214	44.29442	43.31050	42.98132	42.81350	43.01870	43.92140
42.94735	42.92971	43.32112	43.55246	43.23794	43.24602	43.00977	42.57264	41.67388	41.82224	41.82263	41.84725	42.24081	43.56942	43.56334	43.50019	43.36842	43.26939	43.06747	42.94257	42.08728	41.59433	41.63977	41.65424	41.38342	41.37507	41.32587	41.58303	41.64788	42.81960	43.71890	44.30114	43.72538	43.37974	42.89193	42.61615	42.90309	43.31973	43.80635	43.93009	43.73878	43.42056	43.39100	43.85012	44.29544	44.29604	43.31192	43.31250	43.92556	44.28428
42.91245	43.33133	43.59410	43.55346	43.23892	42.97499	42.51681	41.88016	41.72366	41.82322	41.89161	42.35655	43.86701	43.98991	43.92661	43.47996	43.33076	43.27039	43.04525	42.14889	41.61562	41.35121	41.43038	41.43360	41.38438	41.29271	41.42590	41.60242	42.82002	43.71408	43.72525	43.84738	43.81193	43.41180	42.61710	42.60334	42.65180	43.43103	43.91551	43.95787	43.22396	43.19456	43.37593	44.06846	44.59013	44.51043	43.76568	43.80589	43.84573	44.20338
43.38583	43.38642	43.33274	43.28073	42.96790	42.75014	41.81542	41.37474	41.60948	41.77171	42.34842	44.13249	44.04401	44.46464	44.41474	43.75736	43.40693	43.29654	42.41784	42.06578	41.65675	41.35217	41.35256	41.35311	41.38535	41.50746	41.70261	42.41594	42.46754	42.82693	43.72626	43.83071	43.80329	43.41280	42.79359	42.61865	42.83848	43.43203	43.43245	43.18278	43.18319	43.37652	44.48222	44.47610	44.57829	43.63668	43.63711	43.66769	43.66812	43.61249
43.47950	43.38742	43.31488	42.80103	42.75054	42.09253	41.25893	41.27287	41.37609	42.13689	44.02737	43.93852	45.27616	45.14106	44.34075	43.75781	43.40792	42.87506	42.32409	42.27402	42.06715	41.39384	41.35352	41.35406	41.38989	41.51201	41.69956	42.29515	42.36001	42.71171	44.06320	44.06381	44.02485	43.59925	42.80126	42.85272	43.07853	43.32360	43.32402	43.27963	43.25541	44.72486	44.69585	44.54243	43.60067	42.39092	42.14770	42.14826	42.38182	42.87601
43.52739	43.35841	43.23450	42.80201	42.47644	41.85726	41.25990	41.27382	41.82546	42.87486	43.88267	43.83400	44.26077	44.26139	43.50285	43.46049	42.83795	42.30109	42.26211	42.22845	42.08205	41.47031	41.47070	41.43322	41.43370	41.51298	41.70053	42.24901	42.50441	44.01004	44.03795	44.02250	43.69304	43.45726	42.70424	42.73910	42.85411	43.28069	43.32502	43.32561	43.25641	43.78495	44.40253	43.78395	42.36209	42.26350	42.14868	42.12247	42.08591	42.31805
43.49410	43.35511	43.25531	42.82281	42.53688	41.88663	41.84048	41.84104	42.18797	42.44582	42.73376	43.42159	43.35130	43.32673	43.32000	43.31147	42.41682	42.17590	41.71443	41.50100	41.48863	41.53257	41.53969	41.54024	41.51339	41.93972	42.21621	42.38607	42.51181	43.05505	43.80973	43.70698	42.93221	41.70068	42.07840	42.11325	42.64548	43.03241	43.22267	43.24736	43.21597	43.28423	43.83993	43.22191	42.37325	42.25324	42.12824	42.12345	42.08689	42.05746
43.35551	43.33463	43.11913	42.69020	42.67132	42.64939	42.78645	42.78703	42.55765	42.44680	42.41613	42.72895	43.32603	43.23162	43.22131	42.79689	42.10988	41.34708	41.40747	41.47689	41.48960	41.53354	41.55856	41.55911	41.96424	41.97123	42.17878	42.25257	42.40696	42.79791	43.05645	43.04846	42.85098	42.07790	42.07937	42.35952	42.37551	42.63327	42.91550	42.91608	42.88337	43.28523	43.29997	43.22291	42.56770	42.37480	42.24927	42.21288	42.21327	42.04292
43.41003	43.41063	42.82662	42.80792	42.79760	43.03443	43.02305	43.29632	43.29673	43.17757	42.84398	42.72992	42.77375	42.80927	42.75869	42.01991	40.92574	40.93271	41.37498	41.39108	41.43645	41.53450	41.73719	41.90385	41.96521	41.97220	42.24063	42.40755	42.62283	42.83113	43.17204	43.08480	43.01558	42.31277	42.23192	42.37610	42.06719	42.07471	42.70161	42.89137	42.98558	43.47251	43.39527	43.14946	42.49424	42.26223	42.26262	42.26319	42.17088	42.06539
43.54176	43.41162	42.82761	42.80890	43.03483	43.30746	43.30787	43.31061	43.35398	43.17855	42.92245	42.81448	42.88883	42.80754	42.80795	40.89149	40.40541	40.82266	40.96778	41.29414	41.41117	41.54083	41.59630	41.75800	41.90530	41.97318	42.33886	42.60413	43.09876	43.22470	43.21280	43.12877	43.08619	42.75904	42.37217	41.97825	41.97863	42.05441	42.07608	42.85005	43.64216	43.84644	43.44072	42.97769	42.06887	42.06944	42.13828	42.15492	42.16971	42.06637
43.54277	43.54336	42.86181	42.86240	42.86280	43.03855	43.03895	43.03954	43.30485	43.24169	42.94808	42.91760	42.85961	42.89041	41.99577	40.43921	40.42564	40.42617	40.92935	40.96928	41.22731	41.42363	41.44329	41.59783	41.90628	42.28144	42.61917	43.09934	43.09975	43.22570	43.21379	43.20957	43.12759	42.78949	41.90208	41.94120	41.97533	41.97588	42.06581	43.16309	43.70049	43.64377	43.58633	42.29943	42.14430	42.07042	42.15532	42.15590	41.57582	41.64333
43.13170	43.13229	43.07589	42.86338	42.86378	42.86437	43.03994	43.27487	43.26083	43.60426	43.16486	42.95609	42.85266	42.06277	41.47226	40.67796	40.58165	40.55754	40.96969	41.22253	41.22826	41.27543	41.31878	41.37127	41.87993	42.28241	42.62016	42.77800	42.82497	42.94374	42.94415	42.92760	42.92801	42.60673	41.90306	41.93361	41.93560	41.93616	42.02609	43.19723	43.70149	43.70210	42.55248	42.33008	42.30743	42.27535	42.20236	41.51192	41.54175	41.60513
43.13270	43.09095	43.03080	42.84883	42.84922	42.80427	43.22007	43.29943	43.59339	43.57259	43.52100	42.87360	42.51240	42.22128	41.82424	41.63560	41.61240	41.65593	41.55236	41.22349	41.22387	41.22442	41.26605	41.30958	41.56158	42.22169	42.61685	42.62172	42.67194	42.63671	42.61996	42.79964	42.80004	42.61469	42.63811	42.47058	41.93497	42.02509	42.84941	43.48768	43.53897	43.50732	43.42845	43.33424	42.67387	42.33471	41.91125	41.75602	41.60554	42.05410
43.09135	43.08229	43.07251	42.84982	42.67938	42.73023	43.20605	43.45367	43.43693	43.52158	42.87399	41.76830	42.22167	42.55488	42.58421	42.26152	42.23457	42.10816	41.66263	41.37485	41.26063	41.23556	41.23754	41.26756	41.39780	41.59204	41.92560	42.31656	42.49961	42.56108	42.66177	42.74116	42.80103	42.80162	42.75125	42.37460	42.47195	42.84680	43.48486	43.48546	43.45362	43.44887	43.42945	43.52679	43.43238	42.62323	42.62362	42.15675	42.08557	42.08615
43.52270	43.49383	43.08368	42.76625	42.65888	42.59092	43.19793	43.31330	43.31371	42.78149	41.92623	41.81053	41.91647	42.58480	42.58519	42.58577	42.53633	42.73749	42.71109	41.63665	41.63703	41.30259	41.23850	41.26853	41.42663	41.61819	41.92658	42.18860	42.31793	42.56206	42.66275	42.74215	42.74254	42.81943	42.80300	42.75282	42.75428	43.51076	43.35354	43.44886	43.29522	43.44719	43.43742	43.52779	43.49927	43.24365	42.89682	42.86527	42.43062	42.43121
43.58051	43.57201	42.78648	42.70556	42.56983	43.19851	43.27885	43.25963	42.78187	42.42743	41.98400	41.89296	41.91745	42.58579	42.61993	42.67781	43.13857	43.08933	42.73887	41.88905	41.63960	41.64017	41.33339	41.42713	41.75079	41.92717	42.25598	42.24530	42.24569	42.24627	42.69052	42.70731	42.81982	42.84024	42.80399	42.81802	43.51007	44.51018	43.49127	43.27307	43.27347	43.33355	43.42502	43.40313	43.36227	43.28798	43.28838	43.28897	43.08736	42.49669
43.78644	43.70344	43.43620	43.23690	43.26225	43.86428	43.68354	43.17648	42.75981	42.42841	42.36806	42.37936	42.43495	42.51336	42.67392	43.25171	43.25211	43.15195	43.15235	42.80626	42.80451	43.04647	42.40583	42.33121	42.23500	42.25657	42.25695	42.25754	41.73499	41.82933	42.29264	42.73723	43.48985	43.38130	42.80497	42.86558	44.01260	44.00948	43.95414	43.87953	43.87994	43.27507	43.28030	43.28465	43.31559	43.27772	43.28937	43.68055	43.69035	43.08413
44.13534	44.05772	44.01876	43.75060	43.75101	43.75165	43.74295	43.17411	42.28999	42.26307	42.34385	42.59506	42.53436	42.53495	43.45296	43.92159	44.54576	44.54640	44.56289	43.77212	43.73447	43.14182	43.12020	42.47974	42.30832	42.27309	42.31152	41.89153	41.89457	41.89515	42.35363	43.56224	43.95496	43.52200	43.03522	43.03583	43.99432	43.99494	43.99535	43.97777	44.16448	43.88639	43.28503	43.30333	43.23417	43.27872	43.29036	43.43789	43.36703	43.08887
44.04683	44.04747	44.00850	43.85878	43.58017	43.19058	43.17448	42.26217	41.90863	42.20562	42.45060	42.57031	43.16149	43.44497	43.45395	43.55800	43.92300	44.54741	44.54782	44.56455	44.41455	44.37714	43.53038	42.92573	42.44873	42.10089	42.10125	42.03161	42.03197	42.27459	43.40808	43.81587	43.76215	43.73434	43.37256	43.42729	44.10478	44.17507	44.00352	44.00415	44.05848	43.70106	43.40767	43.32586	43.43342	43.43402	43.43442	43.50861	43.40345	42.67702
42.66252	42.66312	42.66351	42.22379	41.83754	42.39995	42.40033	42.35001	42.18885	42.20660	42.32007	42.57130	43.49572	43.49634	43.53640	42.27858	42.46309	43.92463	44.39843	44.40121	44.55204	44.92609	44.37856	43.35175	42.10130	42.15440	42.15476	42.11139	42.27714	43.40868	43.83175	43.76275	43.74546	43.71177	43.40409	43.40471	43.42869	43.93445	44.00452	44.00496	43.77942	43.70206	43.40866	43.40927	43.40227	43.43503	43.43542	43.50961	43.33319	43.33381
42.40218	42.07702	42.07740	42.07799	42.10677	42.40092	42.40131	42.78061	42.65104	42.24348	42.42342	42.73200	43.60605	43.60667	42.56507	42.42243	42.56604	42.66162	43.08805	44.40008	44.55091	44.55369	43.35214	42.66051	42.15480	42.15538	42.15575	43.09800	43.66697	43.66837	43.74758	43.66674	43.66715	43.71276	43.40509	43.40570	43.40611	43.40672	43.40712	43.69804	43.71559	43.76015	43.90746	44.27739	44.30191	43.35298	43.33194	43.40344	43.33418	43.33480
41.03572	41.56251	42.07837	42.07896	42.10775	43.14298	43.92028	43.86999	42.65308	42.40311	42.44370	42.65063	42.83897	42.75721	42.55938	42.55087	42.53838	42.53897	42.51148	43.83712	44.01830	43.34846	42.66092	42.49197	42.15579	42.15637	43.09839	43.66757	44.08583	44.07896	43.74857	43.66774	43.65739	43.34995	43.35034	43.35096	43.35619	42.97704	42.73739	42.62693	43.09151	43.71721	43.76155	43.94875	43.97326	43.42923	43.40818	43.42213	43.33518	43.32863
41.56450	41.56347	41.65333	42.07993	42.92139	43.14397	43.16584	43.14287	42.66708	42.40409	42.41573	42.56910	42.58931	42.57006	42.56036	42.55667	42.53936	42.53191	42.66645	43.33317	43.28345	42.65466	42.43985	42.46241	42.46290	43.09900	43.62943	43.68961	43.96243	43.96306	42.94464	42.88468	42.82879	42.89746	43.35133	43.35196	42.97742	42.89204	42.73837	42.62791	42.65080	43.10363	43.17851	43.02790	43.04490	43.43612	43.43062	43.40980	43.07233	43.05143
41.93377	41.65554	41.65590	42.20045	42.58031	42.98249	43.17809	43.16745	42.86781	42.34970	42.41671	41.79308	41.79344	42.57105	42.65375	43.28482	43.63169	43.33315	42.90380	42.66804	42.55267	42.59025	42.39099	42.44143	43.09939	43.63325	43.63042	43.59032	43.58374	42.98973	42.96868	42.92533	42.95412	42.95473	43.45308	43.44621	43.41819	43.03904	42.79938	42.57785	41.80177	41.86130	42.06334	42.13896	42.78432	43.04650	43.13289	43.20103	43.20140	43.17629
42.39295	42.29690	42.15419	42.20142	42.42735	42.64462	43.31771	43.31834	42.91222	42.43164	41.72984	41.69273	41.79441	42.65435	43.45349	43.59290	43.44748	43.20817	42.82222	42.45143	42.52256	42.54299	42.55677	42.56916	43.05382	43.05443	43.04624	43.23312	43.22654	42.96928	42.95305	43.02172	42.99477	43.47030	43.45408	43.45470	43.52477	43.44658	42.59829	42.59063	42.02489	42.16108	42.06433	42.12494	42.27648	42.88625	43.05539	43.20203	43.77579	43.75069
42.84250	42.84311	42.88907	42.42795	42.53043	42.75766	42.92386	43.38474	43.38512	43.04624	42.33500	41.73139	42.31184	43.39030	43.47694	43.44807	43.39057	42.72151	42.10886	42.10946	42.42276	42.52414	42.54435	42.99266	42.99210	42.99003	42.99041	42.97816	43.09512	43.09574	43.14768	43.14829	43.51409	43.62577	43.63581	43.52538	43.44695	43.44757	43.05684	42.64536	42.64734	42.16429	42.11189	42.14250	42.25496	42.86473	44.21711	45.13874	45.43660	44.39440
42.65742	42.65804	42.78872	42.42167	42.46868	42.85286	42.92485	43.38734	43.38773	43.21845	43.08077	43.05368	43.39067	43.33071	43.33056	43.30224	42.65383	42.06711	42.06748	42.06808	42.11080	42.42434	42.58231	42.92504	42.92554	42.92615	42.86917	43.05606	43.16391	43.19348	43.05057	43.10105	43.46851	43.51571	43.51610	43.43791	43.44741	43.44803	43.41304	43.05844	42.69335	42.46046	42.07964	42.11346	42.60848	43.06418	44.09163	44.46856	44.40733	44.19013
42.30756	42.30817	42.14511	42.37331	42.66718	42.72501	43.29104	43.38834	43.39944	43.38934	43.32167	43.39127	43.32785	43.32848	43.32887	42.73861	42.12539	41.53804	41.53840	41.37066	41.88676	42.38457	42.38977	42.58390	42.92653	42.92714	43.09717	43.16451	43.19385	43.11924	43.10141	43.10204	43.42126	43.43422	43.40236	43.38905	43.38944	43.41365	43.41404	42.89462	42.44710	42.44770	42.45485	42.51637	42.88941	42.92850	43.10089	43.68208	43.62029	43.54567
42.14511	42.14571	41.70419	41.76556	42.46903	42.71167	42.86953	43.30338	43.40044	43.41182	44.16509	43.75359	43.69769	43.23028	42.63978	41.65327	41.33131	41.33189	41.33224	41.37162	41.84912	41.84972	42.34946	42.54895	42.92752	43.11440	43.22224	43.20625	43.11961	43.05217	43.05255	43.39399	43.42225	43.39064	43.38942	43.29409	43.29447	43.31655	42.85424	42.40697	42.40734	42.41653	42.80381	42.87609	42.86990	42.84747	42.86516	43.31986	43.54602	43.22411
42.27531	41.94654	41.89732	41.90273	42.42561	42.71265	42.85978	42.88186	43.30475	43.88528	44.16663	44.15924	43.61020	43.28498	42.55123	41.70350	41.33228	41.33286	41.27530	41.84973	41.77180	41.77241	42.42824	42.73552	43.54118	43.70643	43.21304	42.32745	42.31816	42.96899	43.28820	43.28883	43.35777	43.17210	43.23354	43.15804	43.15843	42.22478	42.22997	42.34523	42.46580	43.66388	43.68464	43.52036	42.89084	42.85501	42.85539	42.88981	42.92343	42.87387
42.06506	41.94751	42.06693	42.47174	42.79829	42.71722	42.81784	42.83080	43.17866	43.74470	43.86683	44.16024	44.01585	43.28955	42.55220	42.55156	41.69732	41.49377	41.88870	41.77242	41.73470	41.73530	42.39114	43.37836	43.50625	43.44600	42.14606	42.07644	42.81118	43.16174	43.17660	42.64438	41.78767	42.07489	43.03300	43.15903	42.57898	42.57098	42.34561	42.35533	42.38143	42.49312	42.62136	42.62198	42.89183	42.85600	42.85637	42.00560	41.96751	42.23333
41.94789	41.94849	41.94884	42.46951	43.28688	43.46048	43.31048	43.13690	43.16785	43.21251	43.75002	44.08187	44.34273	44.00678	43.29092	42.55380	42.55290	41.65651	41.88967	41.77338	41.73566	41.73627	41.68140	42.33750	42.41628	41.81390	42.11058	42.20995	42.23539	42.57037	42.57557	40.84460	41.47695	41.78924	42.07622	42.52111	42.57134	42.57196	42.35356	42.38205	42.55130	42.50634	42.46488	42.40437	42.44178	42.43114	42.00597	41.86681	41.85965	41.96909
41.94886	41.94946	41.94230	42.85592	42.94167	43.25740	43.25777	43.12950	43.12988	43.15557	43.66682	44.40768	44.35713	44.00778	43.29190	42.67296	42.54097	41.65694	41.84713	41.78560	41.73824	41.73723	41.73758	41.73819	41.79176	41.80685	42.12602	42.21092	42.21128	42.23817	42.24337	41.41162	41.47792	41.54017	41.59068	41.77946	41.79415	42.34720	42.35454	42.43772	42.50671	42.50732	42.39645	42.30860	42.43150	42.43212	42.02035	41.86778	41.86063	41.92932
41.94983	41.56699	41.94327	42.62417	42.86747	42.94329	43.25876	43.25940	43.08742	43.08806	43.66674	44.36576	44.34739	43.68645	43.03503	42.54158	42.04412	41.99459	41.99494	41.97577	41.78692	41.78753	41.83990	41.85552	41.85601	42.12663	42.12700	41.88759	41.86596	42.11501	42.13038	42.13987	41.49175	41.54114	41.81737	41.79477	41.74955	42.27687	42.34908	42.37436	42.50073	42.50134	42.49419	42.49593	42.46144	42.46205	41.93624	41.62146	41.86911	41.93781
41.99960	41.97661	42.13401	42.62515	42.86845	43.10540	43.25975	43.21695	43.08841	43.08904	43.07332	43.61743	43.59368	43.16175	42.52746	42.54256	42.56170	42.31876	42.31913	42.25431	41.98245	41.84695	41.90790	42.06389	42.49424	42.25202	42.01236	42.07840	41.89642	42.14065	42.12575	42.15318	42.19495	41.82516	41.82551	41.79950	42.90069	42.66484	42.27821	42.35068	42.37571	42.50126	42.50161	42.56030	42.49792	41.60258	41.60293	41.65728	41.78666	41.98797
42.67883	42.26592	42.66628	42.82444	42.88693	43.14179	43.29614	43.29678	42.84953	42.85015	42.77168	42.75622	43.21412	43.19062	42.52843	42.54354	42.56267	42.76259	42.66771	42.41781	42.25887	41.88975	41.94963	42.13941	42.58157	42.60203	42.36596	42.31402	42.32334	42.21831	42.15354	42.12907	42.19593	41.82614	41.82649	42.95065	42.90167	42.90070	42.47981	42.27980	42.34987	42.37232	42.43810	42.43871	41.43203	41.41278	41.60391	41.65826	41.98834	42.09137
43.16145	42.95532	42.95568	42.95989	43.01397	43.58488	43.36954	43.30572	42.92614	43.07159	42.98774	42.88217	43.28966	43.21933	43.19199	42.53004	42.58227	42.75123	42.75160	42.66932	42.30811	41.95025	41.94993	42.03809	42.60239	42.60302	42.54964	42.55026	42.65033	42.55785	42.27196	42.22645	42.20441	42.20771	42.33705	42.90229	42.78843	42.76708	42.48078	42.08275	42.16176	40.89295	40.97962	41.23556	41.41316	41.61258	41.65864	42.30437	42.30473	42.14405
43.00020	43.00083	43.01568	42.97966	43.63888	43.69951	43.58625	43.32549	43.07410	43.07473	43.60655	43.52298	43.76812	43.68939	43.23517	43.13804	43.13841	43.13905	43.07495	42.78539	41.99413	42.07177	42.07211	42.00836	42.45650	42.55027	42.55062	42.63701	42.78033	42.63049	42.55919	42.27355	42.26157	42.20868	42.20904	42.90327	42.78941	42.48140	42.08042	42.05351	40.84399	40.55266	40.85016	41.18023	41.99768	43.24784	43.24016	42.23779	42.23814	42.24009
43.00119	43.00182	43.00577	43.09165	43.67927	43.67991	43.63660	43.37583	43.37620	44.29836	44.29766	44.21518	44.86145	44.31715	43.64088	43.18200	43.13939	43.07557	42.83595	41.99476	42.01655	42.07275	42.11976	42.12037	42.53204	42.55125	42.70835	43.03174	42.95165	42.55102	42.35274	42.35336	42.27489	42.24560	42.78690	42.91446	42.79039	42.10302	41.62744	40.83719	40.93291	40.84276	41.15487	41.99831	42.34271	42.84867	42.83616	42.23877	41.98478	42.20031
43.25640	43.25705	43.05606	43.05670	43.66236	43.68092	43.67699	43.66906	44.16888	44.16954	44.16992	44.74746	44.78307	44.73387	43.64187	43.14109	42.91473	42.91178	42.55037	41.88469	41.93867	42.01097	42.12074	42.25389	43.09983	43.02005	43.10342	42.95227	42.55030	42.12099	42.18088	42.27551	42.37938	42.88597	42.82382	42.91812	42.87397	42.13296	41.40107	40.89178	40.93663	41.10207	42.25637	42.29776	42.76660	42.84608	42.80890	42.73284	42.16635	42.16697
44.12032	43.19580	42.91756	42.91820	43.62365	43.66904	44.05259	44.16951	44.16988	43.96070	44.11031	44.74311	44.78408	44.78477	43.19310	42.97167	42.91212	42.91277	42.55135	42.51974	42.02929	42.04761	42.14612	42.44833	43.03324	43.14643	43.10441	42.55200	42.12135	42.12197	41.20731	42.20126	42.64015	42.88696	42.82480	42.94431	42.91946	42.43856	41.59679	41.45896	41.45929	42.30208	42.33839	42.38561	42.58094	42.73283	42.80988	42.81052	42.73364	42.34000
44.05909	43.78831	42.98463	42.87895	42.87931	43.51157	43.62910	43.62975	42.51993	42.55065	43.96208	44.24808	44.33917	43.19372	42.29507	42.34226	42.73759	42.91375	42.86905	42.50790	42.27541	42.01908	42.21230	42.28463	42.94893	43.09646	42.95574	42.29036	42.16246	42.03765	41.72987	41.80075	42.53922	42.79110	42.86312	42.95120	42.95156	42.48406	41.74554	41.64986	41.65020	41.59717	42.24977	42.38659	42.50880	42.60276	42.65675	42.81150	42.74535	42.58830
43.92761	43.47382	43.32417	42.96587	42.88029	42.94317	42.98376	42.04067	42.19501	42.52797	42.72299	43.94497	43.90778	42.65745	42.34261	42.36631	42.69461	42.70166	42.87003	42.73280	42.13851	42.07452	42.07487	42.53832	42.93104	42.95636	42.95351	42.28490	42.08458	42.07555	42.02932	42.27055	42.31810	42.31873	42.86196	42.95219	42.95255	42.93657	42.42381	41.74712	41.61845	41.61262	42.22939	42.26586	42.30322	42.15936	41.43923	42.26569	42.58865	42.50401
43.77678	43.76135	43.47518	43.32420	42.89469	42.92055	42.94451	42.70964	42.52189	42.73383	42.97829	43.79612	43.79059	42.72389	42.40905	42.40967	42.39016	42.79653	43.93848	42.73378	41.98903	41.98965	42.32302	42.58945	42.65218	42.95735	42.95771	42.34964	42.28623	42.08617	42.08062	42.08125	42.12559	41.37195	42.23228	42.86359	42.82908	42.82973	42.83009	42.39323	41.74468	41.77397	42.23305	42.26801	42.26836	41.89153	41.90045	41.90107	42.36814	42.42476
43.76169	43.76235	43.75734	43.46127	42.92089	42.88612	42.92188	42.97243	42.96112	42.96176	43.41323	43.75182	43.75219	43.53794	42.41002	42.41065	42.69506	44.04050	44.01727	43.12849	41.98998	41.99062	42.02476	42.33965	42.56002	42.65381	42.65523	42.68002	42.32207	42.20089	41.88588	40.96527	41.04982	41.37292	41.78534	42.10943	42.76139	43.43576	43.43613	42.38016	42.41763	41.94697	41.98164	42.37413	41.98381	41.97726	41.95024	41.95086	41.86054	42.34615
43.50170	43.50235	43.53136	43.29753	43.23383	42.88710	42.92287	43.01957	43.01992	42.96275	42.94271	43.60688	43.73260	43.52552	42.39759	42.39822	43.96785	43.96853	43.96890	43.80049	43.09872	41.99158	42.02573	42.30468	42.53954	42.65479	42.65514	42.65686	42.32305	42.04421	41.96572	41.14865	41.05079	41.05139	41.69993	42.76201	43.43608	43.43675	43.43711	42.34691	41.94732	41.98228	41.88739	41.95936	41.98479	42.04120	42.05763	42.00011	41.95218	42.09621
42.84617	42.84146	43.12829	43.12896	43.17686	42.88808	42.68032	43.02055	43.02091	42.98574	42.96408	43.60788	43.60823	42.39823	42.39857	42.69641	43.96885	43.96953	43.88834	43.85522	43.04873	43.04939	42.85987	42.44719	42.44769	42.54149	42.54184	42.60043	42.62117	42.32467	42.04552	41.90782	41.05175	41.60778	42.95549	43.31770	43.43706	43.43774	42.18598	41.88344	41.50603	41.57264	41.88837	41.96719	42.60942	43.91495	44.06768	43.83667	43.09849	42.42595
42.43327	42.46236	42.46844	42.52114	42.54885	42.58758	42.63157	42.73309	42.81775	43.00423	43.02249	43.38837	43.01464	42.59979	42.68526	42.69739	42.63012	43.94209	43.88933	42.87714	42.82759	42.77410	42.74065	42.30064	42.44759	42.46973	42.54174	42.54239	42.60175	42.38989	42.32599	41.90880	41.90913	42.95612	43.81293	43.63084	43.40543	42.09610	41.91008	41.88657	41.95289	41.96532	42.64305	42.68501	42.73739	42.92635	43.86222	43.83768	43.65509	42.94670
41.21650	41.21712	41.27164	40.96658	41.28971	41.89930	42.06546	42.10312	42.20434	42.96981	43.41071	43.35556	43.35430	43.31633	43.29951	42.66671	42.60266	42.91199	42.87746	42.84592	42.74218	42.74127	42.72338	42.28336	42.26720	42.37194	42.54003	42.54068	42.54371	42.25848	41.90915	41.90977	41.91011	43.03953	43.63653	43.41143	42.64659	42.56122	42.51497	42.51722	42.66451	42.66515	42.68535	42.73804	42.84359	42.71587	42.70119	43.54461	43.50264	43.47273
40.24297	40.39754	40.76622	40.85277	41.51998	41.73450	42.00695	42.09712	42.09745	42.52509	43.18792	43.18858	43.20503	43.20623	43.26884	43.07213	42.76479	42.72251	42.66972	42.87910	42.87950	42.77605	42.66703	42.26283	42.26816	42.35521	42.74947	42.81775	42.54200	41.82822	40.93188	41.91075	42.60627	43.17145	43.17180	43.00761	42.98434	42.98500	42.98534	42.98600	42.98634	43.01436	43.02293	42.91234	42.71623	42.61292	42.70219	43.54561	43.47305	43.45333
40.43065	40.57090	40.84222	40.95079	41.52095	42.10795	42.09746	42.09809	42.03831	41.87762	42.10078	43.15092	43.15020	42.96102	43.00859	43.05917	42.76577	42.74549	42.72383	42.92140	44.63064	44.57661	42.85573	42.70972	42.35553	42.37389	42.81807	42.81873	42.57733	40.85096	40.93285	41.96163	42.88152	43.24650	43.24684	43.24751	43.22746	43.15635	43.01692	43.01435	43.01470	43.01536	43.09203	42.92767	42.61328	42.61392	42.70318	43.56485	43.45955	43.45432
41.47371	40.84761	40.86939	41.52160	42.18827	43.16547	44.06481	43.97586	42.09241	42.03992	42.04086	42.04150	41.78643	42.66827	42.96235	42.95979	43.00737	42.71427	42.67812	43.08718	43.32757	44.19764	44.19102	42.92177	42.46008	42.47146	42.77278	42.88775	42.59427	41.61308	41.65687	42.82207	43.24683	43.27916	43.78323	43.80278	43.72908	43.31145	43.15769	43.15513	43.25583	43.22423	43.03882	42.74587	42.61428	42.63823	43.16343	44.33859	43.46054	43.45531
43.47853	42.68416	42.59497	42.59561	43.53111	44.06544	44.06581	44.06649	43.11866	42.09403	42.09328	41.51120	41.51152	41.78803	42.66636	42.96077	42.67219	42.41790	42.38174	42.67975	43.08852	43.32923	43.18268	42.78974	42.51794	42.51860	42.83762	42.88873	42.06976	42.07040	42.56756	42.82305	43.24783	44.46276	44.54040	44.54109	44.21986	43.50239	43.31279	43.31024	43.24350	43.15976	42.58147	42.72111	42.73540	42.98896	44.16453	44.05896	43.92033	43.46220
43.74272	42.49352	42.52123	42.66961	43.43764	43.46890	43.30807	43.15473	42.13784	42.01669	41.64449	41.58266	41.52609	41.58117	41.78610	41.78674	41.99610	41.99673	42.19284	42.38337	42.77285	42.82074	42.90707	42.85137	42.80894	42.80960	42.84093	42.89097	42.89131	42.56230	42.74181	43.11431	43.24883	44.06953	44.55215	44.54211	44.51832	44.10242	43.99977	43.72095	43.24611	42.75214	41.96954	42.37083	42.73639	43.61884	44.17680	44.16622	44.06032	43.43089
43.74371	42.62215	42.56966	42.57568	42.71494	42.81445	42.81479	42.13849	42.01703	41.94245	41.94170	41.64452	41.58795	41.58214	41.52556	41.65158	41.65619	41.99770	42.19382	42.48364	42.58059	42.58124	42.87896	42.88993	42.81583	42.81059	42.84191	42.89196	43.00074	43.00141	43.64319	43.24948	43.30296	43.40882	44.17609	44.55386	44.51933	44.44114	44.39050	44.00146	43.57177	42.81968	42.04082	42.16866	42.44138	43.77173	44.31681	44.31643	43.73024	43.45925
43.18179	42.70581	42.57600	42.58471	41.19374	41.62273	42.13882	42.13946	42.13979	42.09105	42.29555	42.85667	42.81833	41.60678	41.58026	41.57417	41.91483	42.19876	42.20553	42.29473	42.30212	42.60477	42.90249	44.20589	43.59076	43.31680	43.31715	43.32373	43.00173	43.00240	43.60939	43.71635	43.30396	43.88520	44.13845	44.52375	44.44682	44.44215	44.39151	44.27846	44.00282	43.27257	42.04181	42.18038	42.37051	43.88116	44.34306	44.31745	44.19865	43.62029
44.42193	43.13298	42.63787	42.57764	42.58602	42.51146	42.46294	42.81264	42.81030	42.67843	42.80438	43.76866	42.82149	42.75767	42.55563	42.43851	42.11642	42.11707	42.11846	42.13529	42.20647	42.30374	43.56528	43.72167	43.61966	43.58653	43.58688	43.32471	42.97374	43.00339	43.61039	43.71628	43.83237	44.06129	44.71032	46.05667	45.29187	44.88601	44.42043	44.30362	43.27290	42.75795	42.02508	42.11804	42.77118	44.34731	45.32150	45.20307	45.03179	44.40282
44.30322	43.85825	43.32136	43.26513	42.68882	42.64600	42.72340	42.81093	43.12407	43.12475	43.60200	43.60860	42.77308	42.58136	42.55661	42.12779	41.84511	41.36926	41.37316	41.54868	41.59194	42.20917	42.58580	43.24611	43.57407	43.60470	43.55846	42.90299	42.97472	42.95779	42.97424	43.71460	44.01867	44.82679	45.00993	45.25334	45.25370	44.88703	44.76911	43.27517	42.75829	42.75895	42.75928	42.82918	43.16606	44.25332	44.61844	45.11338	45.06866	44.74083
43.85854	43.32201	43.32235	43.26611	42.64631	42.57718	42.64437	42.71994	42.99458	42.99527	43.00742	42.64005	42.15192	41.82185	41.83076	41.69594	41.42756	41.32002	41.48810	41.53526	41.62190	41.70145	42.28939	42.58744	43.14508	43.56179	42.88130	42.92492	43.00470	42.97489	42.97522	43.58154	43.92593	43.84074	44.62955	44.67106	44.62841	44.74132	44.40812	43.27510	43.19760	43.30939	43.38756	43.08675	43.14237	43.46680	44.18769	45.15466	45.11476	44.88677
42.53079	42.53146	42.55541	42.77097	42.75882	42.76615	42.82922	42.74990	43.12602	43.00644	42.15421	41.96304	41.73412	41.77342	41.64902	41.42821	41.34984	41.40791	41.45122	41.56164	41.64677	41.76391	41.91812	42.65344	42.85204	42.82103	42.88229	42.88295	43.09233	43.16763	43.56575	43.55572	43.84104	43.70806	44.04011	44.07665	44.07700	44.16360	43.06874	43.14726	43.15403	43.26583	43.26617	43.07379	42.86582	43.14404	43.56021	45.15567	45.11578	44.25681
42.53177	42.53243	42.74766	42.81639	42.85773	42.81062	42.80827	42.83046	42.72287	42.31591	40.21298	40.10931	40.18747	40.85008	40.96264	41.02446	41.11013	41.43680	41.48010	41.64743	41.71915	41.76113	42.76114	42.98351	42.85302	42.82202	42.88327	42.88394	43.04554	43.28537	43.48997	43.50142	43.70836	43.66181	43.66216	44.00531	44.04216	42.86160	42.67030	42.69566	42.77221	42.46729	42.46762	42.49351	42.84373	42.87308	43.48283	44.91393	44.91429	44.06533
43.50694	43.50764	42.81669	42.81737	42.80857	42.31728	42.65522	42.63924	42.62400	41.12800	40.87353	40.17200	40.18840	40.47486	40.65190	40.76460	41.08960	41.43776	42.30266	42.14261	41.72013	42.18492	43.05954	43.13500	43.17292	43.16702	42.88425	42.88493	42.88526	43.04720	43.28670	43.39449	43.70935	43.66280	43.14345	42.36183	42.40672	42.40738	42.28006	42.29199	42.42091	42.46560	42.46861	42.51865	42.84602	43.04027	43.29155	44.03791	44.06564	44.06634
43.52726	43.51776	42.38427	42.33121	42.27461	42.31557	42.34223	42.64022	42.28539	41.24292	41.16107	41.17065	40.68298	40.65255	40.71836	40.76891	40.90784	41.58674	42.21221	42.23487	42.23518	42.98528	43.08952	43.13219	43.17392	43.17069	43.16834	42.88591	42.88624	42.88692	43.02758	43.50300	43.47274	43.15377	42.41949	42.50831	42.50863	42.47654	42.31915	42.34988	42.39423	42.41529	42.34205	42.56474	43.04543	43.21334	43.29255	43.41512	44.03926	44.05392
43.52825	42.39406	41.73158	41.70753	42.21651	42.28524	42.30347	42.30055	42.11459	41.60298	41.28445	41.28920	40.95792	40.78667	40.78696	40.80101	40.97430	41.65752	42.23735	42.94387	43.02303	43.16697	43.10340	43.13318	43.19999	43.17167	43.16933	43.16643	42.88723	42.86696	42.82595	43.47339	43.44795	43.18053	42.55362	42.50930	42.50962	42.50545	42.46275	42.35086	42.41562	42.49144	42.37149	42.37215	43.18333	43.35608	43.41543	43.41612	43.31605	43.31674
42.58170	41.77896	41.72897	41.72961	41.68357	41.89217	42.28653	42.28720	41.67852	41.63618	41.68910	40.99831	40.62220	40.66544	40.80188	40.91895	41.89503	42.87675	42.94419	43.02370	43.52582	43.52651	44.88217	44.84101	44.59370	44.26120	43.73503	43.06199	43.05874	42.71330	43.11144	43.40779	43.46129	43.04957	42.47632	42.00331	42.44450	42.48817	42.51919	42.57194	42.62864	42.41726	42.17728	42.19244	42.93609	43.54980	43.50234	43.41712	43.31704	43.26350
41.77927	41.73660	41.73691	41.73756	41.69007	41.65672	41.89346	41.67917	41.67948	41.72200	41.72499	41.14130	40.66578	40.70185	40.94935	42.52987	42.71650	42.71717	42.95689	43.73774	44.02115	44.82550	44.84129	44.70885	44.66642	44.29444	43.76440	43.54650	43.18488	43.11209	43.11242	43.12923	42.96341	42.34113	41.61719	41.68227	42.18798	42.40110	42.46593	42.48433	42.57325	42.38227	42.22816	42.28305	42.88930	43.50302	43.48884	43.41813	43.30623	43.26449
41.56517	41.64802	41.73788	41.73853	42.01166	42.01232	41.67948	41.68013	41.75241	41.76864	41.79365	41.86627	41.64087	41.66299	42.54468	43.23021	43.19402	43.19471	43.79342	43.91496	44.68551	44.67925	44.65179	44.66689	44.56217	43.91067	43.54678	43.18553	43.18586	43.11308	42.12423	42.12128	41.60959	41.60604	41.60634	41.99284	42.26199	42.38453	42.38485	42.38552	42.24245	42.23236	42.27961	42.24376	42.83552	43.44924	43.44581	43.35629	43.44704	43.31672
41.38832	41.48568	41.56926	42.01231	42.01262	42.25330	42.06301	41.74394	41.76895	41.76960	41.79462	42.80559	42.87788	42.87857	43.20850	44.13360	44.96878	44.52146	43.79441	43.82144	43.87816	44.52345	44.48083	44.61056	43.96412	42.90823	42.90855	42.88669	43.14505	43.13554	42.14668	41.71873	41.64717	41.71333	42.09358	42.26265	42.38483	42.38551	42.38582	42.24311	42.24342	42.23334	41.91818	42.15077	43.00150	43.39655	43.37270	43.48100	43.48133	43.42349
41.38927	41.48664	41.70455	42.01328	42.07449	42.08536	41.74425	41.70908	41.73409	41.78991	42.80052	42.80121	42.49538	43.59243	43.82587	43.98716	44.13493	43.80958	42.87934	42.38552	42.29267	43.76255	43.70058	43.65833	42.85060	42.96238	42.96270	43.22519	43.72010	43.36041	42.26741	41.64085	41.65512	42.09425	43.16628	43.18416	43.24194	42.56156	42.41849	42.42023	42.32710	42.28426	42.05872	42.24496	42.92892	42.92960	43.32913	43.48200	43.53611	43.48303
41.52132	41.70521	42.01358	42.07514	42.07546	41.69227	41.70938	41.75893	41.75923	41.79088	42.80151	43.46974	43.61365	43.61436	43.77959	43.10999	42.85623	42.88001	42.56855	42.48533	42.48564	42.53289	43.86217	43.76889	42.90368	42.90437	43.03619	43.64974	43.79414	43.79485	42.84897	41.65578	41.65608	42.79298	43.16727	43.16796	43.18762	43.24363	42.42055	42.44538	42.42153	42.40985	42.41016	42.30556	42.30587	42.93543	43.33012	43.48300	43.48332	43.30927
41.97255	42.01424	42.32978	42.33046	42.08663	41.76860	41.76890	41.76956	41.76986	42.62070	43.54683	43.77168	43.77201	43.11705	41.37006	41.12234	41.19676	42.06757	42.56954	42.63681	42.53321	43.86684	44.13593	44.13664	43.66937	43.28769	43.60863	43.86020	43.86053	43.76805	43.05513	42.79231	42.67500	42.79396	42.79428	43.11041	43.11503	43.18930	42.97250	42.42221	42.42251	42.70839	42.68719	42.44995	42.66178	42.97079	43.33112	43.33182	43.21183	43.14674
42.28677	42.28746	42.33075	42.35292	42.30735	41.76957	41.76987	41.77053	41.92130	42.58569	43.52311	43.52113	42.32117	41.37072	41.29754	41.13619	41.19772	42.02611	42.56676	42.71664	43.37213	43.86785	44.13694	44.16274	44.09021	44.09093	43.92281	43.89484	43.83066	43.14820	43.11306	43.01062	42.86913	42.79495	42.79527	42.79596	43.04243	42.84859	42.44732	42.37055	42.50350	42.57340	42.58498	42.62432	42.66277	42.66345	42.97210	42.93842	42.95108	42.98280
42.28775	42.28842	42.33172	42.35389	42.30832	42.34016	41.92130	41.92197	41.95595	42.58667	43.48827	42.32452	41.79025	41.55190	41.29850	41.07700	41.96519	43.48661	43.17766	42.64726	42.71794	43.73219	44.12865	44.12937	44.12989	44.09193	43.99550	43.86360	43.83167	43.25532	43.23253	45.37370	44.77883	42.81854	42.75543	42.65460	42.65491	42.27342	41.99291	42.31782	42.45077	42.45145	42.48507	42.49702	42.51452	42.61783	42.93872	42.93940	42.94490	42.89786
42.31128	42.28940	42.28970	42.30899	42.21507	41.92197	41.92227	41.95877	42.32092	43.31405	42.65154	42.27601	42.09358	41.84023	41.28442	41.28508	42.44278	43.04887	42.58494	42.56390	42.60558	43.63345	43.95536	44.07076	44.07128	44.08059	44.08092	43.94185	43.84182	43.83895	44.40262	44.23468	44.17484	42.79911	42.65542	41.89204	41.46217	41.82132	41.87679	42.27851	42.41146	42.31976	42.25507	42.25575	42.36779	42.42168	42.82421	42.86359	42.93354	42.94658
42.55938	42.35484	42.28350	42.20178	42.17951	41.95806	41.99489	42.32159	43.10295	43.10365	42.70626	42.65320	42.24183	42.04473	42.04502	42.44345	42.65876	42.56251	42.58592	42.56488	42.69036	42.72060	43.69117	43.95708	44.07228	44.07139	43.93956	43.73657	43.63536	43.57967	43.95874	44.03365	43.65509	42.26141	41.90684	41.89355	41.82215	41.84592	41.86342	41.87843	42.32005	42.24929	42.20124	42.20193	42.15550	42.32597	42.38000	42.50961	42.85771	42.88473
43.57471	42.35581	42.34322	42.27225	42.12246	41.90101	42.02562	42.26294	42.26539	43.03298	43.03329	42.73338	42.71865	42.36500	42.35348	42.53043	42.55581	42.56349	42.04935	42.55473	42.63401	42.63469	42.72189	43.97959	43.98011	43.92788	43.92821	43.83760	43.60519	43.57851	43.52135	43.52207	41.34407	41.21167	41.98624	42.01701	42.01730	41.94628	41.65978	41.63735	41.57533	41.94431	42.09107	42.01505	42.02969	42.14803	41.12253	40.66417	41.09841	42.79869
44.12738	43.85942	42.48033	42.25442	41.90130	41.90197	41.90227	42.01814	42.13309	42.23051	42.73367	42.73436	42.64118	42.35415	42.35445	42.44114	42.53171	41.98770	41.76563	42.05099	42.48134	42.50767	43.73835	43.73907	43.80598	43.80670	43.83788	43.83860	43.71439	43.60690	42.68603	41.45004	41.34521	41.22481	41.49712	42.27209	42.24714	42.08694	41.68601	41.66142	41.57630	41.46844	41.79408	41.91920	41.91951	40.13103	40.24897	40.51733	40.80166	42.10753
44.20314	43.83826	42.61303	42.08064	41.90558	41.90285	41.89313	41.89362	42.12342	42.12391	42.23619	42.23670	42.30905	42.33715	42.35556	42.44206	41.98030	41.52189	41.52238	41.91816	42.40604	44.36690	43.70084	43.69760	43.17703	43.17755	43.58987	43.72203	43.66520	42.74454	41.82742	42.02024	41.49717	41.49765	41.49812	42.27292	42.24816	43.14848	43.05980	42.04877	41.91011	41.83952	41.74583	41.64478	40.13140	40.11050	40.15395	40.40822	40.65120	41.95690
43.83722	42.64482	42.53428	42.47029	42.24509	42.05967	42.04674	41.89318	41.89367	41.89416	41.87029	42.01410	42.23675	42.34852	42.57012	42.44163	41.48178	41.52148	41.52197	41.91774	42.95751	43.69610	43.69664	42.86697	42.81372	42.81424	42.53572	42.63777	42.66836	41.82656	42.01939	42.01988	41.93434	41.74822	41.97454	43.88950	44.63209	44.64929	44.22411	44.21658	43.59052	42.65956	41.86959	41.42598	40.27360	40.15318	40.15364	40.39288	40.87825	41.60159
42.64384	42.53330	42.53380	42.53431	42.53481	43.22675	42.14212	42.05037	41.89323	41.86935	41.63462	41.92891	42.27500	42.62021	42.62073	42.49223	41.63288	41.63283	41.93223	42.43533	42.95332	42.88077	42.83112	42.81279	42.81331	41.70422	40.82926	40.86465	41.42784	41.68344	41.97067	41.93349	41.93398	41.93448	43.87407	44.61663	44.63168	44.64888	44.21565	44.21619	44.19739	43.45152	42.58987	41.46809	41.28436	41.17417	41.52602	40.83019	40.89084	41.41171
42.31470	42.41354	42.42371	42.73750	43.54817	43.73857	43.09032	42.12874	42.05042	41.85387	41.86942	42.27406	42.65078	42.61976	42.61312	41.98314	41.66633	41.66682	42.55745	43.00019	42.89701	42.88034	42.77371	41.64857	41.68560	40.75427	40.82890	41.42699	41.53858	41.65836	41.88428	41.92239	41.93362	42.80156	44.11742	44.61622	44.61678	44.31262	44.18410	44.19646	44.06860	43.92622	43.18036	42.57230	41.43871	41.41718	41.28501	40.95506	40.39621	40.56861
42.32067	42.34482	42.41303	42.41356	43.12086	43.33184	43.33238	43.09038	42.17178	42.17229	42.13610	42.74247	42.44471	42.49824	42.37048	41.79983	41.63923	42.59089	43.60550	44.14856	43.86340	42.89711	42.38949	41.64818	40.32249	40.74316	41.31706	41.69991	42.22634	42.12826	42.13360	42.19267	42.80066	43.83349	44.61849	44.79504	44.60079	44.05638	44.05208	44.05262	43.92530	43.88769	43.73766	42.71177	41.58728	41.37984	41.00746	40.54695	40.56785	40.56833
42.37285	41.51367	41.55285	41.92340	42.66722	43.23052	43.21225	43.18555	42.70638	42.13513	42.09805	42.08297	42.25904	42.21906	41.68500	41.50238	41.79991	43.51101	43.69105	43.94707	43.97094	43.88284	42.43206	41.69076	40.72350	40.72399	41.61414	42.15453	42.19104	42.09547	42.08165	42.91508	43.04226	43.81107	44.61807	44.61863	44.60038	44.05115	43.98775	43.84538	43.83894	43.82391	43.67388	42.62868	41.37903	41.08913	41.01199	40.78329	40.80420	41.03395
41.66048	41.66098	41.37151	41.72594	42.33236	43.12096	43.23058	43.15374	43.02100	42.55653	42.09760	42.08253	42.08304	40.95030	40.92859	41.53743	41.94012	43.08775	43.19471	43.28014	43.93266	43.85638	42.52031	41.77903	40.73602	41.29557	41.64493	42.15145	42.15465	42.19117	42.65113	42.67797	42.96840	43.06284	44.37751	44.61823	44.58349	44.11362	43.41024	43.26785	43.50752	43.37373	42.49239	41.30083	41.01203	41.08881	41.09414	40.75667	40.82164	41.81720
42.00533	41.72448	41.71906	42.04197	42.32062	43.22957	43.15274	43.08180	42.98346	42.87491	42.62450	42.09766	41.60503	40.92767	40.80276	41.06139	41.62027	41.62077	41.62130	42.50683	42.85134	42.79170	42.65606	42.52041	41.72810	41.60696	42.09843	42.13602	42.15157	42.15479	42.60346	42.65126	42.67810	42.75978	43.09037	44.37767	44.16211	43.08092	43.03308	42.90304	42.63249	41.63976	41.20650	40.59811	40.26689	41.08851	41.12123	41.15343	41.39504	42.35633
42.91590	42.72533	42.22365	42.30783	43.65930	43.73201	43.08080	43.03781	42.98299	42.92012	42.62405	42.13376	41.62555	41.21477	40.94927	41.44435	41.55896	41.66658	41.66711	42.50641	42.79074	42.72250	42.72304	42.63755	42.63808	42.45164	42.14756	41.97227	42.11948	42.12432	42.15117	42.47350	42.54333	42.37721	42.75993	43.04647	43.08001	43.03218	42.83201	42.77021	41.84470	40.94788	40.42882	40.14970	40.29527	40.65442	41.15263	41.38615	42.28295	42.73880
42.88908	42.81009	42.67217	43.73186	43.57872	43.52196	43.26408	42.96372	42.96049	42.91965	42.67141	42.13332	41.67528	41.62563	41.63047	41.61305	41.71941	41.75645	42.50224	43.11186	42.99150	43.25309	43.18485	42.63714	42.45068	42.45123	42.43564	41.90525	41.97241	42.10620	42.10672	42.10724	42.17975	42.24317	42.48381	42.89564	42.89619	42.61087	42.56786	41.95618	41.05936	40.58332	40.51072	40.23161	40.26167	40.65412	41.36653	42.71946	42.73793	43.67776
42.76877	42.76716	43.73078	43.57768	43.50138	43.16523	43.12640	42.89877	42.91864	42.96056	42.72469	42.16458	41.81098	41.75059	41.63864	41.63251	41.75554	41.75604	43.11091	43.24525	43.39503	43.27469	43.18442	42.51582	42.45027	42.38902	41.86512	41.79736	41.86451	41.94350	41.77560	41.72129	41.53104	41.79680	41.88383	41.91230	41.93553	41.93606	41.83495	41.14942	41.01282	41.01332	40.97728	40.79497	40.79548	41.32058	42.14771	42.16705	42.74995	43.47589
42.72691	42.68177	43.62818	43.50034	43.44358	43.12535	42.87196	42.89830	42.36691	42.77939	42.77995	42.24151	41.84225	41.78186	41.67817	41.48897	41.48949	41.75563	43.21796	43.39405	43.27369	43.17700	42.98998	42.60140	42.38806	41.75995	41.70564	41.75774	40.93064	40.97953	41.71826	41.53016	41.53067	41.53122	41.37600	41.24714	41.24767	41.65815	41.14769	41.06451	41.08868	41.07683	40.97696	40.97747	41.27193	42.14633	42.18124	42.18176	42.39594	42.83921
43.52955	43.49410	43.53579	43.49984	43.44308	42.87092	42.04838	42.19400	42.22176	42.52982	42.88106	42.88158	42.85042	41.96683	41.69226	41.48856	41.59083	42.84883	43.22918	44.24722	43.29280	43.13573	42.91218	42.41128	42.26582	41.84714	41.74018	40.87226	40.93028	40.93081	40.97593	41.67164	41.53835	41.33106	40.78789	40.80237	40.80290	40.77612	40.81960	41.08782	41.08835	41.08886	40.97663	40.97715	41.94473	42.04736	42.35447	42.44850	42.61754	42.97537
43.52169	43.45616	43.35621	43.35681	43.34554	41.88729	41.59039	41.70860	42.25303	42.52937	43.00993	44.28891	44.17843	43.04753	42.89550	42.80360	42.75758	42.75811	42.75871	43.13416	43.13472	42.91120	42.35516	42.26486	42.09449	41.75107	41.14083	40.95142	40.95194	40.95355	40.95406	40.97606	40.97656	40.86713	40.82462	40.82621	40.77527	40.15933	40.57608	40.88319	41.17185	41.28038	41.28088	41.37919	42.27269	42.27322	42.19845	42.38915	42.72308	43.05511
43.34869	43.19902	43.20171	43.20232	41.88754	41.88668	41.66089	41.69312	42.22087	43.00890	44.00848	44.00903	44.00960	43.99403	43.82645	43.03727	42.75714	42.75768	42.68304	42.68357	42.65940	42.46382	42.34399	41.98606	41.53156	41.13993	41.00752	41.05638	41.05690	41.05744	41.02303	41.00919	41.00969	41.01025	41.01827	41.00857	40.29123	40.29174	40.29222	40.70864	41.11103	41.44556	41.53634	41.68147	41.68201	41.92529	42.38461	42.49523	43.25682	44.81303
42.05377	42.05431	41.92053	41.88029	41.97951	42.02949	41.95772	42.17316	42.70019	43.96280	43.96341	43.94837	43.52985	43.94950	43.90820	43.82653	43.05028	42.76423	42.52928	42.45744	42.46283	42.45534	42.05337	41.45198	41.46864	41.19652	41.08453	41.12963	41.12585	41.11942	41.05760	41.02908	41.01525	41.01743	41.05070	40.34735	40.40968	40.41018	40.41067	40.84375	41.16875	41.53553	42.65910	42.65965	41.92445	42.38378	43.10049	44.29435	45.24236	45.14016
42.02464	41.91417	41.87709	41.97854	41.98389	42.09998	42.17217	42.25867	43.93541	43.93599	43.90005	43.61763	43.51165	43.48801	43.89752	43.82607	43.07850	42.74444	42.52885	42.51433	42.46240	42.45008	41.36509	41.45158	41.46824	41.53221	41.08416	41.12497	41.11851	41.45587	41.45641	41.22185	41.06970	40.73702	40.34652	40.40883	40.40936	40.40987	40.81174	41.24482	41.49817	42.55362	42.65876	42.94247	43.00430	43.09534	44.29342	45.06295	45.04945	44.88023
42.02954	42.02472	41.87125	41.98291	42.14412	42.27848	42.39095	42.92136	43.93493	43.89896	43.57954	43.32629	42.92924	43.12164	43.31425	43.08340	42.80437	42.73326	42.57626	42.57679	42.51877	42.03266	41.36470	41.36521	41.46785	41.53183	41.43850	41.44492	41.80662	42.37994	42.01913	41.42842	40.77050	40.70799	40.64003	40.66957	40.67925	41.65453	41.86648	41.89550	41.92240	42.38361	42.87278	44.20750	44.20811	44.20009	44.91742	44.84907	44.82444	44.45922
42.66022	42.64198	42.03122	41.98944	42.14366	42.38992	42.98859	43.41893	43.59442	43.61554	43.52533	43.08621	43.04702	42.05020	41.77142	42.23759	42.38860	42.40686	42.40747	42.40800	42.36556	42.14994	41.92838	41.77807	41.77808	41.60238	41.44403	41.44454	42.21183	42.24035	42.03273	41.54558	41.34901	41.09429	41.09479	41.09532	41.91203	42.00039	42.00090	41.86292	41.86348	42.18658	43.84123	43.99593	43.97934	44.61791	44.55184	44.50084	44.42979	44.07174
42.71509	42.66084	42.14952	42.00833	42.02874	42.91821	43.21016	43.41846	43.60524	43.74976	43.62515	43.10994	42.01539	41.73653	41.39490	41.69720	42.27319	42.27372	42.27433	42.30352	42.34365	42.28566	42.15009	42.02164	41.85991	41.61329	41.44365	42.18562	42.18618	42.21202	41.84962	41.51351	41.54573	41.76132	41.76184	41.91109	42.00306	41.74405	41.74098	41.69597	41.86315	41.86369	42.94794	43.84145	43.99617	44.58886	44.58943	43.58432	42.51682	42.44926
42.99244	42.92691	42.73408	42.27005	42.49619	42.91773	43.09381	43.14094	43.52308	43.74929	43.98283	43.54731	42.12812	41.69526	41.36063	41.39500	42.22746	42.27330	42.27392	42.30310	42.40397	42.34383	42.31698	42.05241	41.91595	41.91653	42.21534	42.21049	42.21105	41.88918	41.58160	41.58212	41.66146	43.04140	43.05323	42.47331	42.07257	42.00326	41.95667	41.86223	41.35858	41.28421	41.97136	43.12233	43.48847	43.22294	43.21381	43.10582	42.55733	42.09570
44.09447	44.02703	43.34566	42.89869	42.97689	43.09274	43.09335	43.04624	43.44941	43.80814	43.87266	43.70346	42.43761	41.53073	41.10387	41.10438	41.41426	41.52388	42.05858	42.27403	42.42720	42.48869	42.41116	41.95315	41.99509	42.31094	42.35091	42.35144	41.94357	41.63604	41.42001	41.42052	41.64856	41.74394	42.55353	42.55410	42.15337	42.15393	42.15087	41.36306	41.06454	41.40911	42.07798	43.22893	43.22470	43.22260	43.11458	43.67105	43.08029	42.09163
44.09397	44.02975	43.93490	43.29101	43.17015	43.09227	43.04520	43.44837	43.38444	43.36300	43.72176	42.46883	41.57617	41.55664	41.17508	41.17560	41.18690	41.34273	41.46013	42.05870	42.48768	42.48828	42.48885	41.99414	41.99470	42.31055	42.37471	42.38975	42.39247	41.76250	41.48736	41.48788	41.72505	41.82832	41.97144	42.02467	42.02525	42.15357	42.15410	41.36272	41.26421	41.39267	43.22800	43.22374	43.22167	43.33965	43.67011	43.62341	43.46991	42.77232
43.91443	43.91503	43.74013	43.26581	43.09121	42.98323	43.97821	43.50916	43.41943	43.32546	42.46783	41.67332	41.66421	41.58595	41.55684	41.18593	41.18649	41.18700	41.41458	41.76775	42.08250	42.48787	42.49221	42.49274	42.06702	42.31015	42.48196	42.44936	42.39261	42.17414	41.67133	41.72416	41.73328	41.85053	41.48738	41.50944	41.99374	43.81098	42.98507	42.15790	42.16925	42.81843	45.21637	44.50385	44.06620	43.82669	43.66975	43.46894	43.45237	42.68224
43.64121	43.64180	43.12924	43.03322	42.98217	42.94442	43.53818	43.50868	42.64186	42.48109	42.33881	42.05643	41.90014	41.75384	41.58615	41.24176	41.18608	41.18659	41.25885	41.43566	41.57058	41.66002	42.48803	42.47890	42.47947	42.70845	42.64278	42.44897	42.19519	42.08615	42.06523	41.72379	41.73292	41.38441	41.45426	41.45481	43.76593	43.81669	43.84359	43.12395	42.99666	44.79612	44.79670	44.32878	43.64138	43.68013	43.46566	43.45496	43.45203	43.43166
42.00447	41.96097	43.03207	43.00748	42.93977	42.93392	42.84514	42.76619	42.73664	42.46665	42.32761	42.04523	41.89970	41.75341	41.84219	41.67440	41.31231	41.20050	41.37743	41.00209	41.02575	41.31935	41.66019	42.47849	42.76205	42.75462	42.56176	41.99308	42.16202	42.15833	42.09548	41.73202	41.32162	41.38406	41.38458	41.82941	43.73598	43.81631	43.84321	43.73990	43.67496	44.84087	44.79631	43.68391	43.56271	43.46475	42.96001	43.47826	43.51618	43.44422
41.95994	41.96051	43.00633	42.90811	42.90221	42.37315	42.34260	42.74906	42.73617	42.45544	42.32715	42.04479	41.10067	41.21889	41.70569	41.82946	41.85206	41.83827	41.48075	41.00169	41.03773	41.30606	42.07637	42.76105	42.76165	42.76227	41.94971	41.42312	41.89655	42.16225	41.89343	41.31860	41.27612	41.27676	41.62929	43.54452	43.73506	43.76093	43.70774	43.67395	44.54316	44.84048	44.53935	43.68354	43.56773	42.92257	42.82349	42.96025	43.48358	43.42829
42.93729	42.93789	42.86803	42.79047	42.37210	41.83594	41.83010	42.17318	42.51997	42.50712	42.06961	41.11044	39.67451	41.15670	41.51107	41.90912	42.08876	42.08124	41.83851	41.48841	41.52444	42.05873	42.05931	42.76065	42.76123	42.80433	41.50339	40.56897	41.55446	41.97848	41.89305	41.86832	41.56595	41.56660	43.43926	43.54412	43.59047	42.17690	43.70737	44.47922	44.47989	44.48051	43.75727	43.68855	43.68920	42.85127	42.77961	42.78020	43.29672	43.29733
42.93680	42.92450	42.78930	42.46775	42.15680	41.86021	41.83611	41.91569	41.92375	41.74887	40.14979	39.81010	39.76065	41.16352	41.50098	42.08776	42.49661	42.48909	42.78630	42.75944	42.79390	42.05671	41.94335	41.94818	42.32026	41.61600	41.46362	41.46414	41.52972	41.97811	41.92852	42.02200	44.04304	44.06525	43.47865	43.52494	41.98500	42.05724	42.33616	43.56731	43.56796	43.32277	43.32333	43.75751	43.72539	42.88748	42.77551	42.77610	43.33669	43.29699
42.91579	41.48433	42.32339	42.32407	42.15634	41.85976	41.55717	41.55775	41.64159	40.17407	40.14744	40.14795	41.19054	41.42113	42.07712	42.49559	42.49618	43.30878	43.29443	43.26866	42.76069	42.02711	41.94725	41.94779	41.36454	41.49307	41.61620	41.88896	42.25094	42.26948	42.81457	43.50471	43.50527	43.56725	43.52394	41.98403	41.98466	42.00207	42.27399	42.91716	42.98392	42.99402	43.24056	43.43466	43.43531	42.75097	42.75152	42.84887	43.35946	43.33695
41.23320	41.16336	42.12167	42.32360	42.16303	42.00366	41.94700	41.55731	41.64115	40.17368	40.31454	41.34273	41.51210	42.40069	42.34601	42.49516	42.91475	43.20430	43.16738	43.16794	43.16855	42.75733	41.94685	41.41014	41.38082	41.39433	41.39491	41.66766	42.00294	42.54805	42.64537	43.11269	43.34684	43.50880	43.52355	43.11934	43.11462	42.90364	42.91618	42.77650	42.77644	42.70111	42.81023	43.24081	43.24146	42.80438	42.81299	43.35845	43.35910	43.35972
41.29994	41.32283	42.55732	43.60406	43.52562	42.24809	42.24873	42.24932	41.61546	41.40965	41.53765	42.32593	42.44647	42.40026	42.52105	42.85999	42.90248	42.86488	43.16640	43.01163	42.97461	42.56341	41.45936	41.42641	41.43990	41.39396	41.39454	41.63880	42.00255	42.00319	42.00378	42.00432	43.11285	43.18237	43.01461	43.02221	43.00298	43.00358	42.95666	42.81482	42.53244	42.08055	42.19181	42.81049	43.20832	43.44632	43.38615	43.35810	43.35876	43.41259
42.64992	42.56345	44.52289	44.48117	44.38510	44.05920	42.93210	42.29940	42.13418	42.10025	42.21745	42.28299	42.35520	42.49142	42.85737	42.84772	42.72467	43.02604	43.01062	42.97356	42.89181	41.74286	41.38464	41.43893	41.43951	41.84128	41.84187	41.84241	41.63900	41.54073	41.53416	41.53469	41.68926	41.73886	41.77112	42.13501	42.42582	43.00321	42.98639	42.96497	42.67076	42.16782	42.17052	42.17111	42.84446	43.00270	43.00327	42.60526	42.60592	42.14283
43.95560	43.80466	43.80524	44.38400	44.38459	44.12320	43.03214	42.30862	42.30917	42.74300	43.02347	42.28751	42.28811	42.37435	42.73760	42.65109	42.70541	42.70866	42.92782	42.89936	41.75042	41.33207	41.42403	41.47939	41.73054	41.95324	41.95383	41.93771	41.84262	41.53373	41.45498	41.45552	41.23039	40.95831	40.49191	40.54980	42.13529	42.42607	42.73794	42.73855	42.75802	42.16963	42.17018	42.11971	42.74681	42.71571	42.02330	41.08296	41.20095	42.03143
43.80352	43.80415	43.36084	43.33293	43.37812	43.03100	42.34787	42.34848	42.74193	43.13279	43.02247	42.83130	42.22693	42.19846	42.65009	42.65065	42.65126	42.31075	42.31146	41.87350	41.31545	41.34189	41.42364	41.68011	41.95220	42.70138	42.91689	42.90078	41.95684	41.77516	41.45515	41.39784	40.93686	40.45289	40.49157	40.50647	41.71272	41.80201	41.77390	42.16230	42.80604	42.84697	42.16984	42.84309	42.81635	42.27055	41.50129	41.19285	41.30153	41.30928
43.60255	43.11277	42.24705	42.24776	42.29293	42.35912	42.38289	42.66991	42.93215	42.93277	42.90334	42.83084	42.35897	42.32996	42.51770	42.51826	41.17466	41.78035	41.88490	41.76924	41.31505	41.31569	41.68840	41.84279	43.14508	44.66428	43.76291	43.02316	42.78381	42.08964	41.77592	41.45069	40.45188	40.45255	40.58561	41.64184	41.64249	41.71818	41.77355	42.06345	42.87127	42.87188	42.84718	42.89381	42.84341	42.36536	41.62783	41.24200	41.30123	41.30898
43.11165	41.68403	41.64162	41.64232	41.74876	42.35866	42.66883	42.86635	42.88465	42.88527	42.93298	42.90345	42.63422	42.32952	42.24155	41.20374	41.20433	41.77779	41.73173	41.70218	41.61364	41.62934	41.66435	42.77351	43.10327	43.65083	43.59879	43.02275	42.82998	42.46174	41.85618	40.68549	40.59643	40.58475	41.04018	41.34417	41.61635	41.71425	41.77320	41.97465	42.90800	43.01345	43.01402	43.14719	43.31984	42.99206	42.41342	41.67596	41.68090	41.89185
41.80481	41.72608	41.40491	41.34432	41.38033	42.15579	42.52160	42.68673	42.88419	42.87138	42.95726	42.93310	42.68860	42.63219	42.32981	41.20333	41.20392	41.77736	41.77809	41.74154	41.61592	41.62895	41.71502	42.30363	42.81887	42.89476	43.04310	43.01160	42.46068	41.85520	40.93660	40.93713	41.00808	41.22369	41.08821	41.37554	41.64126	41.69275	41.77286	41.90624	42.11258	43.01310	43.18224	43.61190	43.61259	43.45179	43.00984	42.52338	41.90062	41.90122
41.94625	41.80872	41.53722	41.39386	41.42612	42.17845	42.53888	42.66853	42.85632	42.85587	42.85656	42.75555	42.69920	43.19384	43.14089	42.11746	41.31962	41.28576	41.85938	41.73102	41.59518	41.59584	41.78343	41.79365	42.34040	42.31419	42.29062	42.10511	41.96605	41.85482	41.59883	41.61712	41.73264	42.12019	42.01915	42.52839	42.52907	42.37567	41.69296	41.14355	41.97484	43.01275	43.71155	43.77993	43.78062	44.03205	44.02565	43.25958	42.70705	41.97564
42.23213	42.17118	41.87592	41.67212	42.17738	42.54312	42.66745	42.78004	42.78329	42.78392	42.75453	42.69812	42.69822	42.79240	42.79316	42.66125	42.11766	41.85823	41.85897	41.85952	41.71295	41.59545	41.60358	41.75135	41.79387	42.28961	42.25260	42.25315	42.10534	41.98462	41.87871	41.88195	42.33379	42.98097	42.74157	42.52802	42.52870	42.23202	41.01468	41.07280	41.47455	43.44385	43.71119	44.08496	44.15643	44.15709	44.04303	44.02594	43.95354	43.38447
43.18658	43.15551	42.84904	42.84979	42.88208	42.88271	42.86387	42.79033	42.78283	42.42906	42.60318	42.70465	42.72336	42.72393	42.66024	42.66081	42.66145	42.62761	42.62836	42.57088	42.10263	41.56978	41.25171	41.60374	41.76929	42.36441	42.36504	42.28018	42.12323	42.08094	42.08155	42.25221	42.70974	42.68255	42.68581	42.16874	42.18447	41.01381	41.01435	41.15150	41.47422	43.41822	43.50480	43.70234	44.14264	44.14974	44.70563	44.63318	44.45473	43.77536
43.09279	43.01580	42.83082	42.84932	42.88161	42.88224	42.88652	42.83609	42.79043	42.42861	42.58661	42.72926	42.72990	42.72348	42.65981	42.66037	42.66101	42.62717	42.56988	42.56131	42.07857	41.24910	41.24971	41.25025	41.72466	42.36401	42.36464	42.13243	42.10083	42.08055	42.04354	42.21097	42.70935	42.71012	42.16774	41.63901	40.52934	40.53477	41.15057	41.21891	41.56529	41.77367	42.76650	42.76714	43.60538	44.46058	44.46119	44.46185	44.34739	43.70727
43.01467	43.03466	42.83034	42.86121	42.42298	42.88177	42.88606	42.83563	42.78191	42.75728	42.75799	42.72881	42.72945	42.73002	42.65936	42.65993	42.66058	42.56868	42.70353	42.56034	41.96267	40.88417	41.14974	41.23911	41.43422	41.72494	42.33918	42.32900	42.32963	42.04254	42.00231	42.21059	42.70897	42.75059	41.63804	41.10913	41.10979	40.88843	41.27927	41.57223	41.71388	41.90076	42.36496	42.76249	43.40026	44.46021	44.33877	44.33944	43.98909	43.61015
43.05665	43.03687	43.03745	42.37250	42.26715	42.40380	42.83453	42.89899	42.83023	42.70038	42.72778	42.76169	42.78706	42.78763	42.72397	42.72454	42.70744	42.74425	42.70309	42.55992	41.55982	41.14874	41.14935	41.36763	41.42738	41.63503	41.97942	42.30227	42.28139	42.24123	42.19674	42.19730	42.19787	41.58928	41.63768	41.62452	41.25999	41.38533	41.57129	41.71289	41.84967	42.46998	42.81420	43.47499	44.43516	44.38511	44.34377	43.98800	43.26865	43.21930
43.65763	43.37198	43.11928	42.37204	42.17908	42.19423	42.91079	42.82919	42.81740	42.69992	42.70063	42.78596	42.82692	43.01942	43.02020	42.86979	42.99428	42.95831	42.74459	41.99167	41.57554	41.49923	41.33873	41.36724	41.38023	41.37039	41.63527	41.97959	42.28100	42.24085	42.20926	42.19692	41.21265	41.58891	41.63732	41.77148	41.38438	41.55535	41.69292	41.84867	42.50482	42.87081	43.97083	44.50985	44.46255	44.38473	44.03428	44.01989	43.74567	43.29581
43.85440	43.75509	44.35707	43.11959	42.23614	42.23677	42.32299	42.88234	42.78830	42.78895	42.70018	42.78193	42.90085	43.01897	43.40280	43.26133	43.26198	43.10398	42.95866	42.86248	41.99189	41.57583	41.52742	41.37922	41.32255	41.37646	41.40020	41.97921	42.30212	42.30282	42.27930	41.29507	41.23326	41.63641	41.74503	41.67227	41.55807	41.59956	42.76256	43.33789	43.42141	44.01019	44.79839	44.78886	44.46217	44.03331	44.03391	44.03458	44.02028	43.74598
44.58396	44.50724	44.48527	43.39108	42.88123	42.39870	42.36393	42.32318	42.88245	43.20012	42.78921	42.72127	42.78213	43.28758	43.74959	43.75019	43.75085	44.05939	44.92262	44.38012	42.88691	42.74055	41.67068	41.39197	41.07393	41.08053	41.39982	42.30108	42.35186	42.35257	42.27892	42.29884	42.22637	41.91201	41.68338	41.57299	41.67261	42.64281	42.82962	43.21709	43.71817	44.00896	44.68294	44.68363	44.43008	44.37703	44.08032	44.09982	43.86486	43.90532
45.89725	45.88452	44.44551	43.38092	42.92699	42.66220	42.37101	42.91527	43.42873	43.74771	43.20039	42.68910	42.68976	42.77528	43.16268	43.66479	43.92321	44.93958	44.92215	44.68486	44.06433	42.79581	41.67942	41.20739	41.20635	41.13929	41.39945	42.35082	42.47480	42.43613	42.27853	42.31137	42.31194	42.31273	41.91221	41.72305	41.77751	41.85196	42.62744	42.81433	43.18681	43.16489	43.76721	44.38754	44.42970	44.37666	42.90596	42.95124	42.92332	43.34274
45.89670	45.88398	44.46489	42.92593	42.70462	42.63109	43.39731	43.42766	43.74656	43.72250	43.46479	42.69940	42.71350	42.13768	42.62171	43.17250	43.53653	43.88626	44.69615	44.11749	44.06643	42.87711	41.53225	41.18194	41.08232	41.31216	42.37296	42.47375	42.47440	42.24955	42.11343	42.31421	42.31478	42.72023	43.69169	43.03344	41.78738	41.83495	41.83551	42.50588	42.62262	43.08173	43.43332	43.75496	43.82399	43.32681	43.08897	43.09716	43.00003	43.34993
45.55262	44.54716	43.32639	42.92546	42.82928	43.41123	43.87764	43.87833	43.67135	43.46087	42.92744	42.69895	41.83652	41.85805	42.63095	42.96085	42.95722	42.95781	43.81215	43.79071	42.91788	41.65380	41.26272	41.18156	41.31108	41.88105	42.51901	42.51637	42.24844	42.08445	42.12112	42.31383	42.74485	43.22465	43.22524	43.03664	43.03379	41.88078	41.88135	42.25982	42.62227	43.38773	43.43295	43.48955	43.30428	42.96922	43.07519	43.07586	43.89521	43.34959
44.63017	44.63087	44.50587	43.54904	43.54964	43.81939	43.84113	43.87783	43.30581	42.26500	41.92321	41.67484	41.72871	41.85762	42.77475	42.76671	42.66953	42.86167	42.95819	42.79508	41.73611	41.67921	41.67985	41.61833	41.76934	42.03605	42.67399	42.55468	42.29105	42.28479	42.31287	42.74388	43.25623	43.22427	43.05656	43.03625	43.03700	42.50408	42.20331	42.20396	42.62192	42.83030	42.83089	42.42398	42.50913	42.92532	42.92591	43.82205	44.24050	43.98328
44.62964	44.62282	44.44389	43.89008	43.39594	43.39662	43.39738	41.76561	41.69125	41.69190	41.67116	41.67442	41.67506	42.18121	42.52206	42.64695	42.60084	42.58463	41.69152	41.80714	41.74001	41.67882	41.67946	41.74089	41.76896	42.69336	42.72198	42.75321	42.65871	42.71459	42.74290	42.74349	42.78978	42.79060	42.79119	43.03587	43.03663	42.50372	42.20654	42.23784	42.62767	42.60790	42.27183	42.28754	42.42867	42.86046	43.47393	43.81847	43.82246	43.86832
44.61313	44.54395	44.42254	43.10233	42.87049	42.85934	41.74355	41.14655	41.17936	41.65926	41.65997	41.66323	42.10359	42.10471	42.45979	42.52802	42.60028	41.64514	41.69111	41.69218	41.67771	41.67842	41.73994	41.74050	42.69221	43.66248	43.78038	43.78098	43.69511	43.60070	43.11588	42.83719	42.78939	42.79022	42.78436	43.03549	42.99485	42.98120	42.51415	42.64216	42.64291	42.62583	42.62642	42.42330	42.63248	43.00229	43.47143	43.74290	43.81888	43.82280
44.61261	44.46979	43.28056	43.03339	43.00280	42.82774	41.15730	40.62279	40.62334	41.20431	41.65955	41.66011	42.09025	41.94943	41.95026	42.45242	41.64416	41.57314	40.67055	40.37093	41.46970	41.67803	41.86320	42.44729	42.88591	43.67784	43.82890	43.82950	44.10674	43.99085	43.60314	43.11608	42.78901	42.78339	43.04895	43.03511	42.98014	42.98082	42.82176	42.83574	42.83649	42.81512	42.64381	42.64448	42.68968	43.21683	43.73970	43.81561	43.82177	43.82246
44.58307	44.32144	43.14298	43.10447	43.10507	42.96006	41.17999	40.62237	40.64066	41.14948	41.65911	41.72314	41.74884	41.94900	41.94983	41.54954	41.53667	40.86760	40.67016	40.78577	41.40845	41.59166	42.44631	42.54475	42.67123	43.72313	43.82848	44.11907	44.09665	43.89204	43.88844	43.71947	43.73890	43.84462	43.03835	42.34080	42.63086	43.01059	43.07732	42.94131	42.94207	42.96695	42.79564	42.81030	43.05458	43.24092	43.29882	43.35144	43.82141	43.91353
44.43471	43.84790	43.15324	43.15410	43.15470	42.99668	41.70141	40.66335	40.66391	41.65794	41.76513	41.74775	42.05402	42.01159	41.94939	41.50119	41.17817	41.23645	40.94704	41.30980	41.44946	42.40384	42.63326	42.75966	42.76033	43.87307	44.42949	44.04340	43.78276	43.69590	43.71844	43.71906	43.73849	43.12454	42.11419	42.35141	42.68158	43.05108	43.05329	42.94095	42.96591	43.06446	43.06506	43.13736	43.39099	43.39168	43.54261	43.64472	44.17061	43.91319
43.84239	43.15215	43.15276	43.15362	43.15422	43.00105	42.49243	42.41055	42.41114	42.75302	42.56723	42.40587	42.36354	42.02674	41.98821	41.37678	41.25296	41.23963	41.25192	41.28367	42.58165	43.29831	42.63286	42.70173	42.83128	44.13481	44.09246	44.03878	43.58286	43.58364	43.61016	43.69358	43.03081	42.10732	42.14071	42.16128	42.68121	43.05071	43.17825	43.14717	43.06342	43.06411	43.13633	43.62405	43.97080	44.03980	44.05406	44.08435	44.08514	44.45724
43.51149	42.97909	43.09259	43.09346	42.94020	42.94090	43.30424	42.89342	42.95102	42.95171	42.95248	42.64802	42.45342	42.09306	41.41874	41.37637	41.42434	41.46470	41.46553	42.44398	42.47208	42.58200	42.49677	42.63662	42.76259	43.77221	43.74419	43.69894	43.02170	41.25037	41.31179	41.53688	41.59499	41.63078	41.93110	42.20992	42.80829	43.30310	44.19168	43.41679	43.07974	43.06591	43.62299	43.88306	45.83046	45.92316	44.05371	44.05442	44.05521	45.49512
43.51099	42.97860	42.27607	42.33445	42.88220	43.18792	43.39563	43.31307	42.95056	42.95125	43.32419	43.33466	43.29396	42.31216	42.07251	41.75173	41.79972	41.84009	42.42791	42.45001	42.47166	42.29943	42.32592	42.32651	42.31052	42.37205	43.06429	43.06490	42.44629	41.31937	41.07535	41.09259	41.15070	41.18647	41.68370	42.20957	42.84015	43.47911	44.39993	44.42593	43.15198	43.13762	43.78377	46.21954	45.83006	45.92277	44.16863	44.16935	44.23125	45.36728
43.56082	42.83757	42.35516	42.33398	42.93925	43.39275	43.39515	43.31260	43.11391	43.28638	43.40157	43.37691	43.18788	43.09624	42.64264	42.08772	41.96559	41.97210	42.43110	42.59945	42.14977	42.13064	41.65885	41.62006	41.59062	42.21841	42.34438	42.66356	42.44589	41.31901	41.27314	41.07556	41.13152	41.25969	41.44433	42.09575	42.73271	43.30236	44.39954	44.40027	44.41130	44.41202	46.23627	46.21913	45.82966	44.92978	44.28581	44.22577	45.36185	45.36259
43.69741	42.97902	42.49179	42.49266	43.65499	44.13873	43.50650	43.14940	43.15001	43.41115	43.38927	43.30010	43.10485	42.98484	42.28790	42.03083	42.08797	42.16975	41.97253	42.12126	42.14936	42.13024	41.65846	41.61591	41.53754	41.78980	42.27730	42.82621	42.66224	41.62489	41.55297	41.55355	41.82758	41.36113	41.26046	41.44465	42.09616	42.63031	44.09532	44.11217	44.58406	45.13950	45.36216	45.36290	45.01686	44.92940	44.86926	44.87000	44.29785	43.73273
44.03357	43.55078	42.69276	42.75332	43.82267	43.84843	43.80085	43.50674	43.50736	43.38800	43.28997	43.16724	42.40302	42.20755	41.92214	41.92273	41.96549	42.02792	42.14278	42.17671	42.61543	42.14396	41.65430	41.53647	41.45219	41.73026	42.58116	42.64683	42.64753	42.02902	41.55260	41.55318	41.55376	41.65572	41.41405	41.46850	41.46926	42.09649	42.63055	44.11178	44.58367	44.96008	44.96125	44.96146	45.01647	44.90911	44.86889	44.29666	43.45201	42.81884
44.37291	44.03378	43.60467	43.61149	43.79099	43.79955	44.28553	44.21959	43.48700	43.38430	43.24036	42.53790	42.25543	41.90294	41.89682	41.81515	41.88359	41.96565	42.14236	42.17844	42.18881	41.64947	41.61078	41.53608	41.78825	41.78902	41.78971	42.02718	42.02787	42.02864	41.95727	41.55335	41.64804	41.65536	41.49246	41.57517	41.77880	42.03368	42.34572	43.47065	44.20031	44.24891	44.24953	44.98904	45.01609	44.95767	44.33643	43.54935	42.83395	42.83465
44.37239	44.37313	44.03391	43.73074	43.75318	44.28419	44.21836	44.19974	43.48330	43.25145	42.61536	42.43011	42.11185	41.89551	41.77325	41.70586	41.26973	41.19582	41.40800	41.41827	40.67128	40.93667	41.71041	41.62887	42.26653	41.79616	41.83126	41.68674	41.68744	42.02826	42.02895	42.05160	42.33141	41.73459	41.49857	41.74878	41.81784	42.03334	43.29654	44.35184	44.35267	44.35340	44.35403	44.73685	44.67798	44.44353	43.98883	43.54900	42.83362	42.83432
44.37188	44.37262	43.91535	43.75207	43.67527	43.66309	43.76227	43.53167	43.29972	42.66357	42.50756	42.21664	42.07969	41.89507	41.06408	41.06466	41.06533	40.90763	40.04773	40.67023	40.82308	40.85932	41.80574	42.48375	42.36291	42.22389	41.83088	41.68636	41.69888	41.71257	42.05331	42.62665	42.63747	42.14233	41.49821	41.69949	41.96400	42.58075	43.56824	44.29338	44.45971	44.35303	44.40099	44.58714	44.69053	44.47059	43.98847	43.54865	43.42414	42.83400
41.49613	42.21236	42.98104	43.65105	43.67478	43.66260	43.56325	42.31536	42.32312	42.66312	42.52251	42.13447	41.91823	41.05058	40.86061	40.85313	40.77598	39.90778	39.97853	40.58113	40.67052	40.82346	41.84411	42.43602	43.40525	43.37596	42.26715	41.83109	41.69851	41.71219	42.34645	42.62626	42.62687	42.10969	41.52529	41.58137	41.79694	42.37387	43.15935	44.19512	44.40125	44.46008	44.35330	44.35403	44.70684	44.60270	43.98811	43.54830	43.29488	42.83367
41.78307	42.21190	42.98056	43.65057	43.67751	43.67018	42.90541	42.33013	42.32267	42.61481	42.58820	42.11120	40.67132	40.89365	40.94462	40.86078	39.87511	39.91009	40.51135	40.51192	40.54754	41.10646	41.60818	42.35191	43.37470	43.27014	43.27087	41.72529	41.59756	41.73470	42.33316	42.58392	42.62648	42.10933	41.57011	41.58102	41.79660	42.57772	42.63546	42.73368	44.18267	44.23128	44.27979	44.26546	45.15298	45.71294	44.53413	43.74833	43.57728	43.06582
42.51836	42.65396	43.75669	43.73721	43.73085	43.66969	42.90495	42.61231	42.61292	42.69501	42.68130	41.74522	41.17173	41.11378	41.21622	40.98781	39.90915	39.97693	40.53086	40.53143	40.53211	41.05177	41.46689	41.83252	42.21670	42.99414	41.88178	41.55077	41.34658	41.34229	42.07894	42.54774	42.54942	41.56918	41.01796	41.60703	42.57664	42.57735	42.59087	42.44163	42.53546	43.15701	44.23155	45.16247	45.32509	45.56787	44.49557	43.82317	43.77732	43.67127
42.55222	43.58170	43.66424	43.72972	43.72928	43.66920	42.90448	42.61185	42.70190	42.69456	42.68086	41.74479	41.69011	42.46396	42.26094	41.39923	40.85999	40.82479	40.81169	40.53104	41.00005	41.12226	41.46328	41.67466	41.83336	41.83416	41.24076	41.23544	41.05651	41.04688	41.40875	41.48141	41.30342	41.00327	41.05494	41.62121	43.12169	43.12241	42.61579	42.33746	42.38185	42.53583	43.47506	45.10183	45.06722	45.02710	44.47637	43.74762	43.83883	43.67093
42.69880	42.69952	43.21697	43.22437	43.28522	42.98188	42.56605	42.56676	42.56738	42.51594	42.41674	42.50680	42.87961	42.88023	42.40530	41.41313	41.12758	41.12817	41.35309	41.39289	42.01965	42.02046	41.64574	41.64634	41.74708	41.68704	41.26997	41.27056	41.25008	41.07124	41.13325	40.07800	40.27595	41.00293	41.05461	42.72276	43.20683	43.34937	43.24261	42.38070	42.38151	42.38222	43.37809	44.44300	45.02596	44.64701	44.07858	43.75157	43.83849	43.87581
42.69831	42.23047	41.96996	42.04347	42.60151	42.60939	42.56559	42.56631	41.92450	41.74466	42.41630	42.50366	42.49808	42.49870	42.24247	41.49101	41.60787	41.60847	41.90730	41.83961	41.84032	42.02005	41.99603	41.69246	41.67515	41.23931	41.26959	41.35065	42.00271	42.00353	41.35284	40.56009	40.29013	40.53465	41.17850	42.77564	43.30266	43.35814	43.35877	42.72231	42.40913	42.39748	42.39323	43.37202	44.40262	44.12479	44.05024	43.75122	43.78973	43.83889
42.23143	42.23214	42.10399	41.99140	42.37927	42.60893	42.56513	41.92345	41.76824	41.68130	42.39527	42.26015	42.26088	42.15774	42.06985	41.48414	41.51120	41.80577	41.90688	41.90749	41.31002	41.95850	41.84144	41.72057	40.68354	40.75048	41.02948	41.35027	42.00233	42.40996	42.25204	41.47032	40.78030	40.87693	41.17817	43.01867	43.36672	43.38252	43.45641	43.44735	42.81100	42.72298	42.76346	42.73084	43.35190	43.32090	43.29803	43.29878	43.56425	43.56500
42.50013	42.50086	42.32979	42.37819	42.37881	42.37954	42.18659	41.94344	41.91447	42.39991	42.49999	42.50061	42.26043	41.51037	41.16821	41.19999	41.45938	41.75695	41.80628	41.29224	41.18439	41.39217	41.87229	41.37494	41.01485	41.02840	41.07052	41.34274	42.45123	42.82806	42.49954	42.28347	41.55715	41.66134	43.01756	44.29253	44.47670	43.52551	43.55626	43.48637	43.44784	43.39749	43.33411	43.25317	43.01087	43.00193	43.29768	43.41835	43.41920	43.56466
43.09488	42.66643	42.45999	42.40838	41.89751	41.89823	42.15814	42.18687	42.71984	42.66358	42.56031	42.51952	41.58654	41.30723	41.29471	40.98600	40.98670	41.45956	41.28876	41.16661	41.18130	41.18480	41.34653	41.34712	41.36558	41.37339	41.34177	41.56471	42.14058	42.47695	42.47768	42.27072	41.67263	41.69292	43.89223	44.16143	44.46124	44.46201	44.46266	44.51237	44.35934	44.28964	43.29502	43.21408	42.79591	42.79664	43.12252	43.36313	43.41886	43.56432
43.09439	42.66595	42.39513	41.89645	41.89706	42.15686	42.20827	43.17368	43.13075	42.77570	42.66397	42.53789	41.58611	41.51788	41.29430	41.20903	40.98629	41.11569	41.11662	41.13664	41.14008	41.16236	41.29182	41.72180	41.77685	41.79542	41.47392	41.50302	41.65709	42.14103	42.25628	41.62702	41.63031	41.63125	43.59319	43.78550	44.09253	44.28196	44.82761	44.84614	44.56068	44.46123	43.30206	42.97009	42.78480	42.64676	42.64738	43.00080	43.17864	43.03410
42.80779	42.61182	42.29414	42.29510	42.32643	42.28253	43.06437	43.10652	43.38616	43.38692	43.32616	43.13127	42.12740	42.07639	42.07735	41.28211	41.11469	41.11528	41.11621	41.10827	41.09074	41.09533	41.27852	41.66386	41.66458	41.72834	41.42728	41.21431	41.21503	41.52361	41.42052	41.38892	41.42825	41.52977	42.09319	43.61614	43.88903	43.99286	44.05469	44.19506	44.21424	43.26421	42.97490	42.78359	42.68493	42.43162	42.09573	42.12336	40.29991	42.13515
42.80730	42.58715	42.58777	42.58875	42.51570	42.24819	42.24904	43.06464	43.10669	43.37214	43.19416	43.13080	42.34875	42.12758	42.07691	41.29407	41.18150	41.11487	41.11581	40.99659	40.30389	40.44797	40.91386	41.52631	41.52704	41.33288	40.14832	40.20615	40.61121	41.06650	41.37497	41.42076	41.42788	41.43994	41.60255	42.03025	43.19072	43.19147	43.17704	43.20358	43.20446	42.65533	42.06844	42.06917	42.52843	42.44633	42.11045	42.14747	41.98939	42.13484
43.04010	42.93634	42.55073	42.44147	42.17386	41.64526	40.64344	41.39169	41.46954	42.22706	42.61350	42.98529	42.98605	42.17823	41.35899	41.30334	41.30405	41.18169	41.11541	40.32001	40.10690	40.04692	40.43403	40.91407	40.91479	40.14726	40.14795	40.20579	40.48203	40.61166	41.11203	41.33744	41.43863	41.56222	41.60327	42.12079	42.24332	42.95988	43.22346	43.30433	43.30521	42.76041	42.20635	42.19579	42.61523	42.52884	42.22160	42.29968	42.11173	42.13453
43.00305	42.93586	42.44001	42.09409	41.55750	40.49808	40.49890	40.49961	41.30635	42.13465	42.58078	42.60645	42.45696	41.43452	41.43548	41.39629	41.70467	41.62622	41.11501	40.29542	40.05489	40.04654	40.20825	40.43425	40.14609	39.28436	39.80331	40.34420	40.66132	40.96146	41.22513	41.47265	41.62114	41.62211	41.66924	42.21038	42.76907	42.76982	43.18866	43.81220	43.81310	43.30561	42.76069	42.67912	42.66976	43.21820	42.72225	42.42200	42.02544	42.23912
42.07037	42.07057	42.07119	42.07217	41.64362	40.52776	40.33395	40.35294	40.59926	41.41313	42.22091	42.45576	42.45651	41.83474	41.83571	41.74331	41.70425	41.58385	41.55417	40.81299	40.29575	40.28419	40.48006	40.32033	39.59094	39.66273	39.80297	40.38472	40.97534	41.19286	41.44049	42.18183	42.17546	41.66828	42.06081	43.33559	43.24826	43.22052	43.72580	43.92992	43.81271	43.61663	42.69740	42.71698	43.21708	43.32759	43.36266	42.75817	42.54951	42.57178
42.06935	42.07010	42.07072	42.07170	42.07233	40.76055	40.64916	40.64988	40.65047	40.70309	41.42376	42.12268	42.12342	41.83430	41.83529	41.74290	41.74364	41.63938	42.28559	41.56405	40.84451	40.60922	40.68631	40.77288	39.78314	39.91895	40.05919	40.61996	41.19166	41.48949	42.18084	42.16088	42.02273	42.38761	43.02889	43.05494	43.10963	43.22013	43.22885	43.61459	43.74890	42.78688	42.24699	42.28164	42.76808	43.23417	43.25795	42.74224	42.75871	43.06901
42.52073	42.20323	42.06438	42.06699	42.07187	41.54556	41.57061	42.45061	41.71447	41.56499	41.70639	41.90098	41.84042	41.83388	41.41636	41.41697	41.75290	41.74384	41.63994	41.58462	41.26746	41.22765	41.12609	40.85480	40.30096	40.05814	40.61902	41.22523	41.80919	42.17971	42.24487	42.16051	42.33255	42.40877	42.40940	42.43545	41.73859	41.85714	42.01754	41.48215	42.37653	42.54567	42.52156	42.50617	42.34780	42.34855	42.73576	42.73652	42.73740	42.94172
42.70976	42.52100	42.20337	42.10041	41.65229	41.70521	42.08104	42.29279	42.29342	41.75673	41.93381	41.91507	41.83998	41.83345	41.57333	41.41655	41.41729	41.72622	41.63953	41.61917	41.84529	41.74832	41.80902	41.20861	40.99548	41.06516	41.29311	41.88982	43.07131	42.44517	42.24450	41.97778	42.50904	42.47455	42.44452	41.73737	40.45679	40.61728	40.79295	41.30753	42.37619	43.67427	43.67492	43.65781	42.34747	42.34822	42.73542	43.15141	42.91963	42.94461
42.56838	42.45868	42.20290	41.91756	41.70401	41.72250	42.06875	42.29234	42.29297	42.00761	41.98912	43.49477	43.33461	41.91529	41.65518	41.41615	41.41473	41.68008	42.43360	42.43424	41.89275	41.83667	41.86861	42.01633	42.01709	42.08593	42.22264	43.64909	43.43586	43.00296	42.90529	43.03296	42.86900	42.60165	42.31639	40.71708	40.73458	40.73531	40.80016	42.35936	43.52572	43.56631	43.56696	43.50588	43.11308	42.83825	42.91484	43.03785	43.20822	43.16962
42.71845	42.64771	42.15237	41.93001	41.72130	41.73388	41.73475	42.06094	42.11989	42.12064	42.44699	42.96498	42.96576	42.04017	41.68111	41.44209	41.43046	41.43644	41.68067	41.88191	41.71706	41.39167	41.87816	42.03881	42.97548	43.01931	43.83655	43.63685	43.61989	43.37020	43.36829	43.10949	42.85569	42.44880	41.18108	40.97066	40.97150	40.92835	42.40290	44.13934	43.67860	43.52613	43.49181	43.49260	43.50643	43.52233	42.99638	42.99813	42.99904	43.16930
43.17205	42.71873	42.38326	41.92764	41.66976	41.70015	41.72247	41.85555	42.11943	42.12020	42.44653	42.52462	42.01062	41.77866	41.77966	41.44329	41.52470	41.43603	41.65552	41.65614	41.33853	41.49861	41.58085	42.44624	43.01799	43.73441	43.82107	43.81904	43.55492	43.49145	43.37059	43.20754	43.12050	42.88539	41.48358	41.33803	41.33888	41.96586	44.19571	44.19651	43.70298	43.52577	43.49145	43.46588	43.46680	43.52197	42.96741	42.97306	42.97396	43.11528
42.62067	42.13854	42.13918	41.68893	41.32576	41.49484	41.72203	41.85510	41.80787	41.85154	41.85242	41.40835	41.48816	41.74973	41.75074	42.23332	42.60817	42.93656	42.03623	41.65573	41.33813	41.54905	41.64071	42.31923	43.01759	43.65384	43.69048	43.69113	43.70478	43.36940	43.37019	43.37084	43.20779	42.97269	41.48323	41.48399	41.58545	43.70462	43.71601	43.74902	43.73542	43.63992	43.47546	43.46552	43.39844	43.16660	42.91383	42.91461	43.09984	43.55059
42.34486	42.34563	41.65357	40.62122	40.56632	40.78612	41.49527	41.67448	41.67511	41.80818	41.32986	41.40792	41.46246	41.73156	42.24033	42.60696	42.98912	42.98977	42.03581	41.56889	41.69444	41.73972	41.84215	41.84277	42.31961	43.37640	43.74008	43.75365	43.71136	43.48045	43.52419	43.52483	43.28756	42.21218	41.97467	41.82066	43.02742	43.03950	42.82121	43.70945	43.73505	44.17139	43.64021	43.39716	43.16545	42.66481	41.94965	41.99947	43.03117	42.98700
42.73907	42.44195	40.74884	40.56527	40.30035	40.39628	40.88228	40.95921	41.15292	41.29413	41.29501	41.38168	41.46204	41.46266	42.32574	42.63825	43.00319	43.00385	41.63235	41.56849	41.69404	41.78583	41.84176	42.06059	42.31921	43.37598	43.73095	43.71014	41.92387	43.35939	43.48086	43.52444	43.41535	43.22260	43.15415	43.02613	42.96894	41.68156	42.47441	43.23886	44.18742	44.23073	44.17772	43.30730	42.12009	41.94869	41.83657	41.76147	41.90911	42.48612
43.39285	42.59739	42.44211	40.74123	40.39511	40.48083	40.68161	40.92401	41.12130	41.29370	41.36289	41.38126	41.46162	41.46225	42.36736	42.77372	43.04632	42.73965	41.87158	41.90987	41.99616	42.13449	42.22402	42.23897	43.37579	43.31756	43.27901	42.83327	42.69812	42.64362	43.27765	44.18380	44.17641	43.38209	43.20028	43.09645	42.96857	42.40401	42.43317	43.21913	44.18703	44.23035	43.30775	42.84691	42.46690	41.94298	41.86775	41.86852	41.86942	41.90598
43.39235	42.92836	42.56963	42.30611	40.84080	40.73625	40.93736	41.13477	41.37157	41.37234	41.38021	41.46044	41.56931	42.39115	42.88549	42.75172	42.75251	42.82148	42.06073	42.06137	42.17133	42.36897	42.43771	43.20243	43.29624	43.19180	42.75618	42.47422	42.40561	42.37963	43.50377	43.89073	44.00922	43.16244	43.13049	43.14259	43.14352	42.99751	43.03905	43.21876	43.72818	43.30675	42.87440	42.84657	42.70275	43.27476	43.17695	41.96840	41.86909	41.90968
43.03410	42.70241	42.36804	41.91105	41.20017	41.20094	41.24116	41.25967	41.37114	41.53003	41.54652	41.56812	41.56890	42.88397	43.88786	42.69480	42.69559	41.99095	42.02051	42.02115	42.02193	42.32283	42.35581	42.39222	43.19044	42.75498	41.66475	41.35630	41.28175	42.33082	43.24220	43.25577	43.03131	41.81320	43.07685	43.14220	43.34268	43.38868	43.47542	43.78443	43.36315	42.87341	42.87405	42.87485	43.24796	43.10402	42.97445	42.28628	41.90859	42.05950
42.99250	42.50352	42.06442	42.05741	42.05375	42.26905	43.08162	41.92751	41.96149	41.97787	41.68884	41.68571	42.95602	43.49680	43.88777	43.83358	41.94255	41.25370	41.25473	41.77395	41.77473	42.02243	42.31729	42.14143	42.24390	41.66359	41.66382	41.28061	41.27116	41.28227	41.52948	41.56400	41.69343	41.69448	42.36936	43.19716	43.34230	43.49268	43.57351	43.65557	43.47901	43.36360	44.12970	43.24666	43.24760	43.24841	43.16943	43.02709	42.63287	42.20286
42.50225	42.42082	42.28204	42.28311	42.76907	43.08450	43.08545	42.62188	42.21491	42.21570	42.25320	43.53755	43.61347	43.57487	44.05888	41.99620	41.65320	41.25867	41.25971	41.26034	41.58119	41.77524	41.77602	41.80840	40.89861	41.71861	41.66344	41.50967	41.27079	41.28191	41.33594	41.35271	41.56427	41.69412	42.36899	43.07156	43.17733	43.32772	43.01394	43.49276	43.65616	44.21582	44.40485	44.08227	43.16762	43.16843	43.24873	43.20756	43.01412	42.59622
42.23670	42.19320	42.21320	42.50694	43.06600	43.06681	43.08498	43.08578	42.52633	42.52713	43.43476	43.53709	43.61300	43.64164	42.90968	42.79512	42.14880	41.39906	41.25931	41.25994	41.29825	41.52683	41.72075	40.79580	40.87403	41.69402	42.57427	42.50068	42.14628	41.28261	41.33342	41.33620	41.37073	41.57680	41.74765	41.85121	41.92476	42.11805	42.66027	43.01439	43.98204	44.61848	44.57127	44.21859	43.18011	43.14710	43.03726	43.11662	43.11758	42.90997
41.13022	41.29187	42.19337	42.35891	42.54840	42.88885	42.99522	42.99603	42.98572	43.35480	43.35577	43.40636	43.50884	42.88017	42.82264	42.74476	42.93867	42.83982	41.37335	41.19379	41.41040	41.41131	41.51377	40.79542	41.61525	42.59620	42.57387	42.50029	42.50108	41.96189	41.72869	41.76323	41.38221	41.42469	41.51087	41.52887	41.70071	41.77493	42.48397	42.99587	44.42838	44.42922	44.42990	44.30161	44.08791	42.81401	42.80746	43.02912	43.03007	43.65928
41.37608	41.39489	41.29204	42.32563	42.51243	42.51324	42.88933	42.99556	43.01052	42.98606	42.47572	42.55921	42.21533	42.69513	42.69256	42.72118	42.68003	42.68069	42.54591	41.40920	41.40999	41.41091	41.50961	41.54628	41.61486	41.76600	42.59660	42.53324	42.28366	41.94658	41.80902	41.88069	41.52173	41.52280	41.52773	41.54951	41.55758	41.73692	42.97694	44.30177	44.30276	44.35727	44.34289	44.30660	43.97483	42.68485	41.91616	42.80793	43.19290	43.65893
41.52220	41.39444	41.96007	42.51130	42.51196	42.51277	42.28491	42.99509	42.99576	42.81424	42.47528	41.45692	41.61145	41.84682	42.43759	42.45556	42.64946	42.67111	42.63833	41.40880	41.40958	41.41320	41.54364	41.56311	41.61447	41.76561	42.34583	42.40405	42.00068	41.80786	41.80865	41.91422	41.96758	41.78928	41.64683	41.58268	41.73579	42.92956	42.93021	43.04559	43.04656	43.04738	44.04095	43.97937	42.59330	41.82479	41.85665	42.68599	42.90555	43.07068
41.62457	41.92678	42.53983	43.43312	42.64375	42.46066	42.22636	42.22717	42.85658	42.69651	41.36388	41.25367	41.29107	41.62676	42.14989	42.15055	42.15136	42.61741	42.62982	41.97699	41.97778	41.98249	42.01269	41.61329	41.84004	41.84097	42.22299	42.19621	41.97823	41.86829	41.86909	41.97465	41.97530	42.01835	41.92241	42.95721	42.92837	42.92918	42.92985	43.08451	43.04620	43.00558	43.89031	43.85455	42.59295	42.59377	42.62563	42.62807	41.38050	42.18413
41.84430	41.84510	41.99588	42.49744	42.45938	42.22495	41.92323	41.92403	42.53602	42.45508	41.14452	41.21455	41.21534	41.76577	41.74373	40.98087	40.97451	41.45126	41.96784	41.97657	41.98113	42.01147	41.61225	41.60608	41.64615	41.83306	42.25380	42.19582	42.17456	41.97879	41.94595	41.99770	41.99836	41.99945	42.96301	42.97115	42.97211	42.87312	42.87863	42.95021	43.08511	43.18053	43.87597	43.59431	42.89628	42.89710	42.62584	41.41669	41.34138	41.25552
41.84383	41.84463	41.84528	41.82971	41.78041	41.63329	41.63370	41.59160	41.58149	41.35431	41.12204	41.19959	41.78674	41.75243	40.96692	40.65113	40.66659	41.45084	41.53567	41.60216	41.63525	41.58349	41.45400	41.45182	41.67086	41.87708	42.67515	43.95090	43.47049	42.58465	41.98622	41.94622	41.96678	41.96788	42.62573	42.72072	42.42477	42.87760	42.97243	42.97326	42.95082	43.27435	43.18084	43.18006	43.18104	43.08350	42.76886	41.41637	41.25443	41.80814
41.84336	41.84417	41.84481	41.80781	41.75413	41.63284	41.59035	41.51251	41.29151	41.12067	41.14420	41.19917	41.78630	41.78696	40.91825	40.65072	40.65151	41.50671	41.56237	41.58238	41.41430	41.43290	41.43370	41.51580	41.51661	42.05700	43.74235	43.73389	43.47007	42.55903	41.97346	41.88827	41.88893	41.91856	42.54518	42.54601	42.49953	42.56708	42.58496	42.58578	43.00051	43.28043	43.27357	43.27441	43.29316	42.79692	42.57575	42.52114	42.49931	42.45281
41.82944	41.76248	41.76313	41.77447	41.73646	41.63184	41.51126	41.45486	41.13020	41.14283	41.14431	41.32745	41.39118	41.08078	40.97701	40.65032	41.50565	41.52104	41.52215	41.36951	41.26371	41.43251	41.51477	41.51542	41.88042	42.02325	42.40100	42.56599	42.55766	42.04719	42.05178	42.05243	42.05309	42.25777	42.32304	42.32655	42.46366	42.01226	42.09215	42.56874	43.29107	43.36198	43.36265	43.37103	43.29281	42.57476	42.57542	42.78916	43.65182	42.52459
41.29375	41.29456	41.43153	41.73877	41.66393	41.63139	41.45361	41.28641	41.12976	41.13056	41.14388	41.31518	41.39076	41.00886	41.00996	41.56360	41.50523	41.47414	41.19993	41.22808	40.39778	40.48101	41.67342	41.72055	42.01884	42.57410	42.40276	42.39750	42.39832	42.39392	42.34109	42.26665	42.26731	42.28244	42.27528	42.39793	41.90886	41.33331	41.94207	42.51344	43.31784	43.31868	43.36983	43.37067	43.06399	42.54913	42.54980	43.91228	43.96696	43.65231
41.42668	41.34950	41.30497	41.43219	41.66346	41.63093	41.28516	41.06136	41.10073	41.13013	41.14344	41.18605	40.75040	40.77645	41.01708	41.52860	41.56399	41.43753	41.20982	39.94677	40.14894	40.43334	41.04542	41.72016	42.73298	43.37117	43.36018	42.69627	42.69711	42.59081	42.58033	42.58101	43.07167	42.28206	42.35692	41.93615	41.30849	41.30930	41.91805	43.24436	43.24536	43.05359	43.05427	43.06050	43.06364	43.07471	43.25785	43.32357	43.98291	43.88717
41.74799	41.45124	41.25319	41.29110	41.34846	41.31593	41.28471	41.09964	41.10029	41.14091	41.21295	41.26040	40.77540	40.77604	40.77713	41.25685	41.53653	41.52044	41.30087	40.06368	40.09137	40.37917	40.95035	42.71560	43.23320	43.38797	43.38948	43.36045	42.85706	42.85730	42.79949	43.12333	43.07127	42.51775	41.89516	41.96201	41.63749	41.91705	43.59890	43.29834	42.98404	42.96773	43.03245	43.06014	43.07352	43.27566	43.29733	43.31056	43.32423	43.60774
41.90011	41.84140	41.48800	41.44328	41.43784	41.36496	41.36592	41.15946	41.09468	41.47615	41.53152	41.47085	41.45337	40.80413	41.28430	41.34572	41.73980	41.69756	41.64950	41.38557	40.80693	40.84363	40.96243	42.38091	42.71603	43.21765	43.37119	42.86765	42.70214	42.70314	42.85775	43.28974	43.12630	42.63092	41.96298	42.09027	42.09125	43.46135	43.46204	43.33374	42.98799	42.98453	42.96805	43.04963	43.07640	43.29630	43.30936	43.31022	43.61892	43.58156
42.02641	42.02724	42.75327	43.40081	43.26272	42.17046	41.46015	41.08230	41.24970	41.56664	42.21381	42.20380	42.14331	42.01843	41.60489	41.58186	41.58269	41.64796	41.64909	41.64975	41.45013	40.80737	41.78789	42.12311	42.24775	42.26919	42.27002	42.47032	42.36560	42.36659	42.85737	43.95240	43.60833	43.09094	42.08909	42.08992	42.09090	43.46798	43.46166	43.28708	44.20508	44.05784	42.98485	43.04927	43.05029	43.25935	43.60431	43.61754	43.61857	43.58122
42.17604	42.18746	43.48142	43.45347	43.31942	43.22436	41.48123	41.07380	41.21915	41.52102	42.22260	42.71599	42.70607	42.17473	41.65396	41.63525	41.58969	41.60822	41.64869	42.27121	42.78439	42.15234	42.02088	42.00367	41.76136	41.88987	41.94498	42.04196	42.22952	42.32962	42.85699	43.95199	43.95269	43.67802	43.10508	42.08957	42.27571	43.46060	43.98129	44.58728	44.58834	44.26812	42.98449	42.81966	43.01495	43.52737	43.87507	43.56122	43.57086	43.49206
42.13344	42.87278	43.41961	43.33545	43.46546	43.31979	41.35849	41.20786	41.16869	41.29540	42.70114	42.71554	43.07274	42.77027	42.17547	41.63483	41.60715	41.64713	42.27013	42.78310	42.78395	42.15192	42.00259	41.76013	41.49994	40.98428	41.08283	41.29763	42.00736	42.30880	42.80571	43.30073	43.66618	43.67762	43.61752	43.07435	42.98603	43.96352	44.65752	44.58688	44.58795	43.85638	42.98413	43.03504	43.52615	44.09580	44.09651	43.85943	43.49085	43.30926
42.57829	42.53342	42.54752	43.26056	43.32328	42.47930	41.51674	41.23163	41.23228	41.28691	42.71764	43.07143	43.06583	42.88206	42.73120	42.57027	42.49247	42.32367	42.76101	42.76168	42.67673	42.04493	42.04577	41.75972	41.04188	40.98391	41.01809	41.24287	41.32446	42.28205	42.78487	42.80600	43.24380	43.60621	43.12407	42.96041	42.84789	43.62924	43.74909	43.74996	43.01234	43.06110	43.21626	43.34415	43.55108	44.09544	44.33040	44.27154	43.49051	43.30892
41.92500	41.92583	42.38999	42.43744	42.46023	42.21436	41.65181	41.18117	41.19850	42.95069	43.09173	43.06451	43.06538	43.06034	42.66566	42.62115	42.44984	42.71148	42.61153	42.60228	42.00692	42.02084	42.02526	42.00245	41.04150	40.85654	40.98436	41.05309	42.21878	42.75785	42.71937	42.72005	42.98685	43.01860	42.85477	42.13496	42.35015	42.57448	42.88447	42.87262	42.91724	43.05589	43.16315	43.21676	43.52543	44.16730	44.50138	44.64491	43.49016	41.51982
40.66309	40.66391	40.44548	39.79101	40.54423	41.50190	41.52872	41.61293	42.09525	43.00035	43.04776	43.06406	43.06135	42.75763	42.62003	42.51096	42.63886	42.53839	42.52530	41.00961	41.04111	41.96447	41.96531	42.00204	41.10905	40.98131	41.10913	41.23865	42.03328	42.60194	42.75832	42.75039	43.02090	42.85371	42.14827	40.79525	41.04257	42.17625	42.17693	42.07307	42.06852	42.14042	42.18308	42.99788	43.48896	44.50943	44.51014	44.55733	41.48101	41.51953
41.07790	40.66655	39.86317	39.44249	39.91656	40.58657	41.50245	41.52911	41.61316	42.28865	42.34319	42.35947	41.93068	42.34692	42.64273	42.61866	42.51137	42.34849	41.23435	40.97047	40.85128	41.04169	41.96490	41.72277	41.01493	41.14883	41.15181	41.15247	41.15330	42.08665	42.74932	42.75000	42.32828	42.27620	42.15148	42.06802	41.43474	41.43558	41.39965	40.98214	42.01650	42.06902	42.26593	42.64857	42.98510	43.47171	43.47672	41.34245	41.37789	41.48154
41.27277	40.82695	40.35591	40.01610	40.28645	40.58615	41.50200	41.52867	41.52987	41.93795	42.33334	41.93371	41.93025	42.38037	42.94633	42.94702	42.57442	42.36958	42.08830	40.93079	40.82075	40.85187	40.92803	41.07075	41.16629	41.16727	41.14927	41.10580	41.15312	41.15768	41.55960	41.92316	42.32790	42.27583	42.28266	42.25918	41.97718	41.43522	40.94867	40.94950	40.98278	42.02023	42.19453	42.62130	42.80232	42.80319	42.31424	41.52732	41.52832	41.64722
43.12680	41.27316	40.99153	40.98463	41.80342	41.92220	41.92322	41.57384	41.70793	41.93751	41.94767	41.88512	41.91046	42.94466	42.94588	42.94658	42.83661	42.72861	42.34883	41.76683	40.82036	40.66227	40.80516	40.90052	40.90135	40.75558	41.16774	41.14956	41.15633	41.22319	41.40639	41.76134	42.16607	42.28161	42.42533	42.48319	42.25984	41.32322	40.98493	40.98146	41.03789	41.44925	42.09376	42.33596	42.91508	42.98486	42.22494	42.21342	42.11108	42.47681
43.15858	43.12718	43.11982	43.12106	42.44995	42.44870	41.98517	41.78645	41.76667	41.93707	41.90366	41.91574	41.91660	42.47599	42.88468	42.94613	42.94701	42.94767	42.84022	42.15458	40.98354	40.82439	40.81803	40.81868	40.71227	40.69818	40.76760	41.15512	41.51989	41.49722	41.56602	41.70971	41.72115	42.10717	42.31516	42.36124	42.31706	41.88327	41.30793	41.04086	41.07254	41.17716	41.29756	41.97308	42.48199	42.83338	42.88467	42.57793	42.48100	42.76981
43.61186	43.57240	43.34086	43.12057	42.44791	41.99714	42.04820	41.91922	41.93577	41.90220	41.90322	41.87173	41.88388	41.88456	42.34684	42.88493	42.94657	42.94726	42.94417	42.91150	42.28147	41.07420	40.81765	40.81831	40.71190	40.76640	40.87523	41.07188	41.39573	41.39137	41.36846	41.36913	40.98189	40.98415	41.83714	41.97953	41.98055	42.31757	42.21975	41.50180	41.17867	41.22861	41.13939	41.36914	42.21167	42.81958	42.83373	42.83461	42.78344	42.76947
43.57101	43.57190	43.13670	42.44675	41.99044	41.99131	41.99234	42.21814	42.75916	42.14894	41.77473	41.74324	41.71021	41.73403	41.73524	41.73591	42.39212	42.39281	42.94807	42.96703	42.43115	41.44320	41.15807	40.81794	40.80856	40.88478	41.12089	41.28959	41.26676	41.21019	41.13676	40.64044	40.35558	40.37236	40.44221	41.23690	41.98019	42.31720	42.56330	42.43612	41.51809	41.06735	41.06802	41.29775	42.09991	42.75894	42.75963	42.70399	42.70504	42.69162
42.46469	42.46556	42.49638	41.98930	41.98999	42.14918	42.51988	42.52076	42.60860	42.14849	41.77430	41.60344	41.59357	41.37094	41.37215	41.65686	41.74120	41.91194	42.53264	42.62626	42.62714	42.17695	41.44367	41.35070	41.51688	42.57547	41.57534	41.41514	41.29006	40.91345	40.71370	40.69067	40.70694	40.44122	40.44187	41.29791	41.55073	42.31684	42.63936	42.64024	42.46964	41.59988	41.60056	42.09853	42.39285	42.37434	42.30074	41.92249	41.94183	41.57600
42.21846	42.21934	42.18506	42.12819	42.45124	42.51835	42.51941	42.52029	41.96492	41.79058	41.62008	41.59228	41.37157	41.25431	41.28457	41.29223	41.65731	41.70572	42.02468	42.62584	42.66901	42.64209	42.12307	42.00536	42.58099	42.57506	42.56522	41.45890	41.08268	40.95222	40.89817	41.13123	41.26215	41.12391	41.40704	41.53735	41.64566	41.70142	42.46733	42.76744	42.73891	42.65850	42.64090	42.39145	42.39250	42.32017	41.92128	41.66821	41.53337	41.65860
42.26641	42.21887	42.12649	42.78134	42.72232	42.51788	42.08658	41.83727	41.80164	41.63099	41.41417	41.38804	41.37115	41.37182	41.25510	41.47954	41.49385	41.62045	41.70653	42.62543	42.66860	42.86268	43.83202	43.05842	42.59565	42.58599	41.87968	41.36200	41.08232	41.08333	41.20932	42.39305	42.50407	41.97386	41.97454	41.97541	41.75834	42.32975	42.42765	42.77193	43.00059	43.00149	42.83542	42.39147	42.42607	42.39304	41.94141	41.57747	41.71072	41.56852
43.61996	43.50359	43.41823	42.73136	42.66912	42.08507	42.08612	41.87556	41.74334	41.50472	41.42558	41.48231	41.39117	41.38915	41.51557	41.49257	41.49344	41.60931	40.67624	40.81897	42.64020	43.93345	43.88877	43.73274	42.59420	41.98208	41.87929	41.87998	41.61273	41.66974	41.68461	41.95958	42.51823	42.38005	42.31996	42.33968	42.39795	42.47881	42.79651	43.02176	43.02284	42.83436	42.63361	42.63450	42.49948	42.46000	42.06728	41.79520	41.56734	41.56821
45.24201	45.15903	44.54313	42.73088	42.11224	42.09429	42.09643	41.88157	41.35169	41.50429	41.50532	41.51955	41.52042	41.39142	41.51515	41.49215	41.48230	40.52613	40.61298	40.65508	41.79877	43.83022	43.73158	43.72853	42.22562	41.96931	41.98257	41.96896	42.17910	41.89058	41.89146	42.09592	42.60128	42.55302	42.39921	42.40010	42.70508	42.79544	43.02856	43.02139	42.79005	42.79094	42.83471	42.83561	42.53133	42.45965	42.06696	42.08456	41.79593	41.79680
45.15755	44.57260	43.52084	42.33437	42.15588	42.10889	42.01348	41.33444	41.14217	41.35381	41.46562	41.53419	41.48610	41.53825	41.71374	41.65631	41.43561	40.48547	40.05519	40.60142	41.61002	43.16550	43.73114	43.44676	42.18755	42.21445	42.54697	42.95479	43.00091	43.00200	43.00290	43.26516	43.54167	43.54298	43.50002	43.35361	43.35471	43.26464	42.91138	42.12094	41.99173	42.53972	42.55549	42.60484	42.36690	42.27123	42.03544	42.08424	42.08530	42.08554
43.51440	43.51531	42.38427	42.20691	42.15972	42.16061	41.43972	41.12260	41.08040	41.08127	41.26241	41.44175	41.55920	42.16317	42.37408	41.81049	41.48148	40.03478	40.05481	40.41145	41.02348	42.68818	43.03935	43.02015	42.48217	42.48325	42.49652	42.83108	42.95530	42.95639	43.78667	43.74556	43.50460	43.44562	43.25686	43.16481	43.22567	42.87584	41.91474	41.69751	41.59843	41.60685	41.68817	41.68905	41.69549	41.70229	41.65603	42.08392	42.13074	42.19947
42.32074	42.29305	41.91223	42.01356	42.01426	41.76766	41.58293	41.12217	41.07997	40.49844	41.17981	41.26267	41.44221	41.84042	41.84597	41.76488	40.12905	40.13186	40.18526	40.61837	41.04623	42.05515	42.68866	43.03318	43.02063	42.48285	42.48375	42.63854	42.83160	43.47971	43.73728	43.50347	43.44391	43.25574	43.02786	43.16335	42.87133	41.00912	40.35550	40.73536	40.70193	41.35461	41.35529	41.46883	41.47580	41.55206	41.62138	42.12935	42.19827	42.19970
41.94518	41.90677	42.01183	41.99167	41.99236	41.96727	41.58249	41.21697	40.90533	40.96754	40.96858	41.22652	41.24526	41.43978	41.79551	41.76445	40.40955	40.46241	40.66414	41.07403	41.78177	42.44760	42.68825	43.03276	43.00515	42.88472	42.60891	42.60961	42.58845	42.58954	43.23424	43.05355	42.99708	42.99838	42.94975	42.80095	40.99769	40.35452	40.35518	40.57771	40.69784	40.75949	41.36088	41.54818	41.58746	41.59911	41.66683	42.15111	42.19795	41.93116
42.01198	41.97357	41.98478	41.98567	41.97311	41.94709	41.55500	41.23791	41.09221	41.09308	41.09665	40.96889	40.94831	40.93649	41.39473	40.93822	40.46141	40.51447	40.66901	41.11940	41.78142	42.75083	42.91257	43.03240	43.00479	42.86481	42.86572	42.69445	42.58812	42.46953	42.26589	42.84232	42.90400	42.94852	42.30523	40.35532	39.88181	40.02159	40.35494	40.57747	40.79643	41.05831	41.39330	41.47889	41.54417	41.59869	42.08591	42.12880	42.15177	41.71565
42.19989	42.19723	41.97308	41.99228	41.89159	41.88859	41.44650	41.17944	41.18033	41.16238	41.09538	40.96763	40.92062	40.91265	40.93613	40.13660	40.15629	40.46109	40.56775	40.92243	41.67660	42.86040	43.02215	43.06995	43.03213	42.99957	42.86456	42.69329	42.54662	42.32901	42.32992	42.33083	42.36726	41.99997	40.80688	40.35593	40.12752	40.16552	40.69030	41.33472	41.29039	41.39145	41.39235	41.49335	41.54788	42.03507	43.11231	42.12864	41.95433	41.48107
42.19848	42.19582	42.15137	42.15121	41.91166	41.40173	40.76285	40.91735	41.17904	41.17993	41.16199	41.11287	41.05403	40.91143	40.54428	40.13541	40.10152	40.15976	40.52407	41.47870	42.11701	42.78977	42.98919	43.06875	43.03094	42.91036	42.07290	42.06204	42.40609	42.40701	42.32881	41.97943	41.96247	41.99891	41.99982	40.80675	40.87370	40.68845	40.68932	41.33374	42.44297	42.58689	42.51407	42.35410	42.35502	43.08726	43.01228	42.68782	42.12864	41.96294
42.22093	42.16471	42.13927	42.13912	41.39949	40.70741	40.70829	40.75845	40.91696	41.17865	41.16072	41.10351	41.09150	41.04239	40.54307	40.14284	40.15771	40.45056	41.45884	42.08151	42.14539	42.45006	42.76904	42.95017	42.90823	42.05147	42.03139	42.05553	42.39957	42.34507	41.50204	41.25989	41.78983	41.97847	41.98262	41.99969	40.87985	40.68746	40.68835	42.56161	42.75831	42.64835	42.59546	42.35313	42.33091	42.43583	42.42492	42.16803	42.01520	41.95343
42.60630	42.42596	42.16424	42.11730	41.39816	40.87004	40.67448	40.67700	40.73149	41.08967	41.09058	41.06459	41.01277	40.86213	40.69192	40.20239	40.25225	40.97490	41.45818	42.08031	42.13127	42.23583	42.21416	42.19009	42.11245	41.99704	41.99796	41.83535	41.83629	41.36118	41.25791	41.25883	41.25975	41.78968	41.97834	41.99865	40.87885	40.95672	41.52390	42.42076	42.50341	42.59015	42.43358	42.34143	42.30038	42.26682	42.18055	42.01335	41.43397	40.83310
42.60487	42.47351	42.33673	42.17307	42.02865	41.33588	40.73080	40.61385	40.61476	40.61567	41.01667	41.01060	40.78734	40.74182	40.67602	40.37013	40.39042	40.58426	41.14969	42.12912	41.90943	41.79737	41.92369	41.99137	41.96373	41.96468	41.73563	41.66983	41.35270	41.03740	40.37731	40.14789	41.14243	41.67704	41.78241	40.86831	40.90261	41.33605	41.58364	41.72400	41.95374	41.97620	41.97715	41.97217	41.89667	42.26587	42.23883	41.48059	41.12304	40.83653
42.04257	42.37259	42.33534	43.12492	42.22814	41.41313	40.65450	40.50282	40.42158	40.49082	40.52617	40.74857	40.74235	40.60395	40.50378	40.47763	40.47855	40.58308	41.21996	41.98423	41.88563	41.84623	41.84717	41.78054	41.83584	41.75500	41.70436	41.35066	41.28559	40.78615	40.04369	40.04837	40.10256	40.15191	40.18601	40.66352	40.86824	41.32966	41.57726	41.67957	41.72395	41.74642	41.15035	41.13513	41.89573	42.26492	41.86902	41.47968	41.12215	41.04833
42.04522	42.33299	43.12251	43.16507	43.06964	41.40695	40.65320	40.41938	40.48864	39.95606	39.72478	40.14680	40.17408	40.28908	40.50187	40.54924	41.03247	41.07272	41.88688	42.07948	41.88444	41.84504	41.70307	41.62277	41.62373	41.64300	41.67892	41.33682	41.20588	41.10319	40.04641	40.05379	39.84421	39.89355	39.89550	39.92978	40.72105	41.30067	41.32961	41.23532	40.28234	40.30479	41.11723	41.15034	41.13514	41.21080	41.76083	41.68696	41.26429	41.11896
42.36878	42.40906	42.99086	43.12208	42.17896	41.39065	40.91012	40.55314	39.83259	39.83620	39.83711	40.27523	40.36225	40.36319	40.53994	41.10888	41.10985	41.11081	41.95130	42.22248	42.07925	41.88422	41.80552	41.70287	41.64088	41.64186	41.33474	41.25710	41.15443	41.00529	40.09274	39.82083	39.86212	39.97875	39.94564	39.95356	40.58066	40.62518	40.65734	40.36572	40.38873	40.40686	41.13351	41.24697	41.24793	41.40153	41.77929	41.78026	41.78124	41.65405
42.52606	42.45876	42.69048	42.35194	42.35295	42.17519	41.32598	40.89473	40.55281	40.41001	40.58310	41.35959	40.74618	40.69012	41.09113	41.22711	41.22808	41.46198	42.08030	42.33049	42.44733	42.31004	41.95826	41.80449	41.80547	41.48067	41.37179	40.46254	40.41721	40.41816	39.85924	39.86017	39.89824	39.97775	40.00882	40.56902	40.58667	40.62366	40.63914	40.44698	40.38778	40.40593	40.44027	40.52034	41.24700	42.06913	42.92690	42.91768	42.98306	42.90975
42.78711	42.72951	42.68908	42.62016	42.54642	42.70099	42.51747	41.31866	41.31964	41.48094	41.37025	41.27816	41.32379	41.17396	41.22491	41.27590	42.21996	42.22095	42.35516	43.16986	43.09933	42.52980	42.49205	42.46454	41.82153	41.47953	41.40188	41.37167	40.53292	40.31590	39.96827	39.96922	39.97017	40.04107	41.52673	41.96901	41.95930	40.71289	40.62040	40.58553	40.45990	40.43837	40.43933	40.44029	41.96055	42.02404	42.92595	42.99132	43.00000	43.20255
42.85917	42.65221	42.62846	42.62679	43.72089	43.67030	43.48592	42.30490	41.59522	41.58885	41.40449	41.27690	41.27789	42.28713	42.23810	42.21768	42.16975	42.35294	43.15303	43.56860	43.49379	42.84297	42.49085	42.47627	41.73057	41.49993	41.50089	41.50190	41.42429	40.36758	39.99092	39.99187	40.01328	40.22589	41.52568	41.94482	41.96900	40.71190	40.61586	40.61094	40.61622	40.41589	40.39543	40.41784	41.41816	41.43152	41.87039	43.01998	43.00930	43.08364
42.77114	42.65079	42.62436	42.88606	43.37251	43.49748	43.32025	42.30356	42.22602	41.64711	41.67069	41.78599	42.75104	42.75209	42.21152	42.14111	42.09911	42.52922	43.56626	43.49148	43.48016	42.52738	42.48966	41.74401	41.57687	41.57790	41.57887	41.56321	40.55850	40.36653	40.01572	39.99946	40.00043	40.61358	41.47351	41.94378	41.96796	40.61767	40.62459	40.65250	40.41401	40.39351	40.39450	40.42607	40.89606	40.90511	41.46551	42.11357	42.95657	42.90805
42.87193	42.87300	42.89544	42.88465	42.88573	42.87226	42.63706	42.33078	42.30326	42.28121	42.23166	42.63625	43.09259	42.75080	42.21025	42.09682	42.05590	42.39401	42.69506	43.48914	43.05441	42.53748	41.65985	41.61282	41.61384	41.53846	41.47057	40.57958	40.55743	40.32458	40.01468	39.99843	40.59974	41.03760	41.05960	41.52462	40.61573	40.73404	40.86529	40.91151	40.97064	40.97161	41.07058	40.99622	40.90321	41.14277	41.95820	42.83506	42.88889	42.86131
42.87049	42.87157	42.87259	42.92798	42.92907	42.87495	42.63570	42.62225	42.97693	42.75783	42.63388	42.63494	42.73391	42.20798	42.12666	42.04338	41.91101	42.05492	42.12379	42.69490	42.53521	41.20757	41.57849	41.64180	41.64283	41.54110	41.01928	40.57581	40.51546	40.30630	39.99643	40.22966	41.03548	41.00038	41.10365	40.51585	40.41467	40.73305	40.74536	41.09049	41.26181	41.44150	42.62443	42.48230	42.34514	42.31011	43.03680	42.98068	42.83897	42.66122
42.86906	42.31322	42.34219	42.41245	42.92767	42.92713	42.75573	42.97450	42.93039	42.73283	42.09334	42.09439	42.07759	42.07705	41.98566	41.90171	41.92779	42.04670	42.04018	40.77324	40.18721	40.59916	41.29512	41.60849	41.68473	41.68579	41.29446	40.96206	40.57574	40.01163	39.99539	40.21518	41.03444	41.10159	40.83104	40.49170	40.47868	40.53616	40.95823	41.65974	41.79302	42.51955	42.67685	43.39950	43.70926	43.66029	43.03585	42.83694	40.57521	40.57618
42.31072	42.04764	42.04865	42.38471	43.39951	43.36027	43.25052	43.06419	42.98391	42.73149	42.09203	42.03596	41.38548	41.21531	41.17165	41.90046	42.04441	42.04547	40.77102	40.47920	40.43021	40.43123	41.00266	41.38789	41.56910	41.64161	41.80420	41.24652	40.86048	40.40867	40.00188	40.22760	40.98877	41.04790	40.88814	40.83374	40.83480	40.85031	40.92830	41.00013	41.78181	41.95436	42.50943	42.67693	43.54655	43.19797	41.96203	40.51182	40.41543	40.57532
42.30286	42.30396	42.34782	43.33780	43.33894	43.41781	43.38714	43.00230	42.93199	42.60913	42.00993	41.36111	41.21299	41.16941	41.17041	41.89922	41.90031	41.52638	40.76983	40.73163	40.73266	40.45790	40.45891	41.15556	41.41353	41.50556	41.50657	41.41834	40.94280	40.86044	40.45059	40.45324	40.62002	41.06409	41.07943	41.76360	41.72380	40.92628	40.95800	41.01827	41.13398	41.37892	41.40692	42.04562	42.06552	42.05585	41.48233	41.17580	41.09289	41.18748
42.38712	42.38823	42.89618	43.33638	43.38355	43.38467	43.29968	42.92522	42.54430	41.62137	41.17966	41.16943	41.17049	41.35030	41.35130	41.35237	41.33840	41.24304	41.27148	41.27257	40.73151	40.69326	40.68245	40.99068	41.06975	41.13486	41.41615	41.41724	41.41830	41.82071	40.89914	40.61794	40.61899	41.07734	41.58220	41.59834	41.21372	41.10604	41.00276	41.01730	41.13301	41.40487	41.41673	42.12432	42.26427	42.06563	42.06402	42.07921	42.35379	42.66647
42.08616	42.08729	42.52799	42.92408	42.88811	42.82739	42.67850	42.45461	41.56252	41.15657	41.20280	41.20387	41.22280	41.30620	41.31313	41.39328	41.39438	41.34189	41.27028	41.27139	41.21920	40.73810	40.71413	40.77948	40.99361	41.05873	41.17242	41.41613	41.41721	41.41828	41.41341	40.89914	41.07526	41.59084	41.59622	41.07226	41.22458	41.22559	41.16531	41.16641	41.92531	42.06150	42.12936	42.24026	42.53442	42.38102	42.30891	42.37435	42.82037	42.71776
40.48324	41.55515	41.93097	42.44650	42.73679	42.73792	41.23132	40.66480	40.83711	41.15529	41.15634	41.19077	41.20369	41.29301	40.52438	41.44316	41.43136	41.39425	41.32266	41.89868	41.93744	41.21910	40.77728	40.94622	40.99249	41.09098	41.39992	41.47421	41.51404	41.51297	41.44462	41.40589	41.61239	41.65812	41.29471	41.22139	41.22357	41.22460	41.20953	42.17639	42.17749	41.96206	42.08802	42.12950	42.38329	42.30687	42.97990	42.90406	42.81944	42.71684
40.41050	40.48299	41.67656	41.93823	42.00284	41.31394	40.66240	40.63662	40.71159	40.66695	40.91791	41.10617	40.76929	40.39200	40.50166	41.14693	41.39195	41.34900	42.54420	42.52224	41.90215	41.94038	41.20932	41.07469	41.34365	41.39966	41.50239	41.56270	41.47420	41.47530	41.44355	41.44233	41.70779	41.61240	41.29368	41.10027	41.14753	41.22359	41.32288	42.17538	42.66247	42.17756	41.88361	41.81300	42.01178	42.21656	42.94127	42.90311	42.79752	41.50827
40.61766	40.96855	41.50140	41.47669	40.88253	40.74505	40.60087	40.67695	40.67804	40.66568	40.72214	39.03064	39.08077	40.37914	40.42300	41.05964	41.29128	41.97242	42.07510	42.07626	41.85792	41.16998	41.20279	41.33926	41.34252	41.39853	41.54215	41.56159	41.64456	41.64567	41.61393	42.15572	42.15685	41.97881	41.18018	41.13140	41.14653	41.22260	41.38620	42.68024	42.66146	42.17657	41.73235	41.74530	42.03290	42.36572	42.92416	42.76114	41.95017	41.40080
42.00175	41.56732	41.53982	41.52481	41.04818	40.96862	41.11358	41.11473	40.79099	40.76229	38.98969	39.07141	39.20223	40.37793	41.02161	41.36906	42.05774	41.97119	41.89534	41.77866	41.01806	41.05252	41.20163	41.59740	41.67599	41.47219	41.54103	41.56425	41.57559	41.64458	41.61285	42.15462	42.07666	42.07777	41.63058	41.13039	41.14552	41.40024	42.50896	42.77567	42.81384	42.32896	41.98622	42.01951	42.46377	42.99202	43.43246	42.77366	41.94926	41.74660
41.60779	41.60896	41.58147	41.53959	41.33864	41.30965	41.41452	41.19786	40.87415	39.89236	39.23838	39.44274	39.69948	41.03225	41.21635	41.80301	42.13664	42.05764	41.94088	41.07128	41.07240	41.09494	41.05944	41.65488	41.67485	41.67602	41.47643	41.54108	41.56427	41.54280	41.52729	42.10188	42.23634	42.07671	41.80658	41.14336	41.25106	41.51116	42.63205	42.82619	42.63441	42.33067	42.32917	43.09170	43.03637	43.43031	43.41858	43.41601	41.88914	41.94136
41.61501	41.57957	41.58064	41.58125	41.64819	41.58749	41.52027	41.38748	40.83535	40.12672	40.10785	40.02189	40.67766	41.47492	41.74679	42.30416	42.99446	42.45432	41.99722	41.09861	40.39278	40.39389	40.39497	40.68239	41.67370	41.48203	41.47315	41.53997	41.54111	41.54225	41.77982	42.26153	42.26270	42.27499	41.63049	41.35546	41.40614	41.51015	42.63102	42.63223	42.63340	42.44615	44.42322	44.16721	43.57597	43.21243	43.20286	42.94017	41.83280	41.84733
41.58507	41.57819	41.57927	41.89751	41.77772	41.71059	41.80970	41.49324	40.83407	40.34113	40.01957	40.22134	40.67643	41.71286	42.48095	43.33109	43.90000	43.21490	42.57037	41.23621	40.92135	40.44709	40.44817	40.48857	41.05035	41.53524	41.60195	41.53886	41.24357	41.54116	42.02797	42.92123	42.65096	42.26275	42.17150	41.63060	41.40207	41.52121	42.62138	43.05848	42.82020	43.99887	44.13374	43.89764	43.51040	43.20069	42.03340	41.83069	41.62020	40.64206
41.29318	41.58489	41.89496	41.70686	41.66828	41.61729	41.61838	41.49192	41.04478	41.00734	40.47433	40.57281	40.65961	42.54203	43.92547	44.07592	44.07720	43.23944	42.56913	41.95268	41.65443	40.89228	40.48632	40.83026	41.49202	41.59921	41.60029	41.53775	41.53891	41.42709	42.98256	43.85948	43.56783	42.65102	42.10749	41.58221	41.39051	41.38729	42.75539	42.75664	43.70104	43.69196	43.55439	43.16716	42.91468	42.09888	42.01159	41.70544	40.80968	40.88663
41.58151	41.57491	42.16821	41.94048	41.66693	41.66811	41.48940	41.04234	41.15427	41.00606	40.67751	40.67767	41.14026	43.70444	44.11691	43.99338	43.99467	42.99875	42.98917	42.71601	41.83971	41.58288	40.86212	42.10232	41.48047	41.49210	41.59916	41.53610	41.53728	41.96702	42.78431	42.98265	42.98387	42.54457	41.99436	41.38829	41.36098	42.58167	42.73606	42.73732	42.71431	43.29422	43.18894	42.97222	42.15867	42.03207	40.82084	40.76619	40.76738	40.91106
42.83538	42.77267	42.20230	42.01438	41.74784	41.62858	40.89594	40.89715	41.22665	41.22783	40.59130	40.67742	41.36032	43.63966	43.96303	43.92859	43.53634	42.95338	42.94381	42.60592	41.83851	41.57526	42.03568	42.00862	42.00982	41.49097	41.53377	41.53499	41.54317	42.13161	42.42471	42.74179	42.67307	42.60645	41.99331	41.99181	42.57950	42.59806	42.59927	42.57632	42.44178	42.42300	42.40596	41.05582	40.51413	40.73052	40.53111	40.72494	40.72614	40.91018
42.81727	42.28956	42.16400	40.99249	40.54411	40.70214	40.81829	41.12069	41.22536	41.22654	40.95313	40.95430	42.37960	43.40170	43.46555	43.53105	43.25431	42.77720	42.61740	41.91895	41.67024	41.76712	42.05010	42.09890	42.10011	41.08992	41.36839	41.43018	41.56387	42.12244	42.40369	42.67074	42.89049	42.60537	42.47801	42.47654	42.35298	42.35769	42.35890	42.23871	41.50837	41.48447	40.71196	40.56264	40.56865	40.62736	40.49138	40.53138	40.53259	42.61120
42.33419	42.26768	42.12766	40.74931	40.54280	40.54397	40.91974	41.02446	41.18267	41.18386	41.02798	41.09586	42.25314	42.37958	43.23808	43.31356	42.27153	41.79442	41.21850	41.82383	42.00354	42.21990	42.17450	42.11440	41.97398	41.23491	41.31486	41.50778	41.96949	42.27068	42.42361	42.42485	42.42608	42.40575	42.41022	42.41146	42.41274	42.38267	41.81237	41.71552	41.73072	41.57685	40.92743	40.56657	40.56774	40.32948	40.30922	40.25082	40.25401	42.18345
42.37740	42.36686	42.22656	40.76196	40.64218	40.62831	40.85337	40.95810	41.07652	41.07772	40.90895	41.02791	41.57761	41.89290	42.20699	42.26899	42.30740	42.31562	41.83843	41.90752	42.18084	42.36415	42.33414	42.17455	42.09779	42.42756	42.42871	41.99806	41.99015	42.01995	42.02113	42.02451	42.39002	42.40467	42.45380	42.41040	42.48111	41.91075	42.04488	42.04617	42.27987	42.24065	41.80889	40.89432	40.56683	40.30715	40.20232	40.14115	40.21026	40.44235
42.36415	42.36546	42.26548	41.95169	40.74790	40.69753	40.83755	40.83880	40.54026	40.12008	40.12122	41.02665	41.49783	41.56094	41.89869	42.20697	42.26904	42.36451	42.37264	42.16334	42.36170	42.67711	42.64712	43.35063	43.24213	42.42640	42.42756	42.05288	41.99817	41.90100	41.84148	41.84272	42.02467	42.40359	42.32416	42.27720	42.33362	42.16037	42.18045	42.32820	42.36230	42.31825	42.20221	41.60497	40.97385	40.62410	40.21812	40.15750	40.14151	40.37128
42.07852	42.06316	42.04549	42.09194	42.04916	41.80584	40.84646	40.54801	39.54551	39.56335	40.09637	40.32228	41.30502	41.55969	41.57266	41.71318	42.21132	42.32616	42.37142	42.39425	42.41272	42.67590	42.69947	43.34668	43.32915	42.51561	42.09079	42.08026	41.84229	41.68485	41.68604	41.84379	41.84504	41.85969	41.86094	41.94221	42.02745	42.33374	42.58564	43.76381	43.90566	42.35710	42.27983	42.20250	41.67145	41.05988	40.63409	40.23520	40.15787	40.38764
40.05550	40.71313	41.98067	42.12819	42.09188	41.69585	40.57986	39.56783	39.26294	39.49394	40.26075	40.70425	41.25146	41.43891	41.64347	41.64472	42.26719	42.29427	42.39170	42.42046	42.60735	42.72824	43.15892	43.34547	43.32795	43.32931	42.51562	42.13884	41.73307	41.78005	41.78125	41.81939	41.85742	41.84518	41.84643	41.86114	41.86891	41.90221	42.13920	42.82631	42.82761	42.80655	42.70139	42.38372	42.38499	42.05040	41.09356	40.68392	40.46424	40.44275
39.99879	40.05544	40.89841	41.27211	41.28632	40.76132	40.06675	39.77187	39.77962	39.89255	40.70178	41.24897	41.34299	41.43766	41.95891	42.26133	42.40141	42.28012	42.37810	42.57741	43.19333	43.15645	43.34294	43.34426	43.34558	43.36954	43.31538	42.34588	41.94014	41.92796	41.97090	41.81831	42.00106	41.85756	41.85883	41.86656	41.50003	41.50118	41.46977	41.75682	42.58318	42.62418	42.66758	42.38274	42.12788	42.13448	41.19974	41.20099	41.75579	41.75695
39.92275	39.95090	40.05523	40.74638	40.83370	40.90826	41.00525	40.53917	40.28352	40.81279	41.51123	41.44743	41.48804	41.95648	42.29642	42.29771	42.40016	41.98267	42.07688	42.56382	43.15390	43.38725	43.41668	43.41801	43.34438	43.34577	42.38424	41.98392	41.98627	42.41596	43.02061	43.02085	42.97644	42.97771	42.12300	42.11461	41.76329	41.48349	41.46162	41.47009	41.64994	41.83327	41.97720	41.73880	41.51073	41.51195	41.51321	41.84388	41.87819	41.87936
39.92142	39.92593	39.85439	39.95883	40.78957	40.90694	41.03605	41.03736	41.53810	41.53937	41.99162	41.94935	42.12539	43.14738	42.52138	42.39754	42.00870	42.07447	42.07566	42.36610	42.60439	43.33384	43.41008	43.28088	43.26485	42.23614	41.85075	41.86123	42.41354	42.57907	43.01949	43.02082	43.04743	43.04870	42.23654	42.17489	42.32919	42.08127	41.48376	41.46196	41.46323	41.49884	41.61478	41.17169	41.50980	41.51102	41.78300	41.87002	41.93925	42.79666
39.92332	39.92462	39.94348	39.95753	40.05344	40.21843	41.01969	41.52046	42.72045	42.72178	42.91214	42.89788	43.21350	43.28265	42.78788	42.70894	42.60685	42.13353	42.39040	42.37559	42.99435	43.33261	43.45526	43.44048	43.29377	42.16716	40.63226	41.86012	41.97686	41.97816	42.50067	43.01970	43.04633	43.07881	43.08015	43.05459	44.55354	42.70263	42.14127	41.48410	41.48539	41.38664	40.84324	40.85642	40.89804	41.64946	41.73291	41.93698	42.49566	43.11811
40.51046	40.42619	40.21003	39.98258	39.95585	40.13027	40.87109	42.64465	42.92068	42.90952	42.89790	42.89925	42.90059	42.88528	42.88651	42.88784	42.77687	42.74252	42.73890	43.07386	43.48207	43.40545	43.40407	43.38930	43.15507	41.98005	41.68496	41.77453	41.77584	41.77714	42.32905	42.84807	43.01348	43.07771	43.07906	43.05351	42.99360	42.79899	42.22201	41.48311	41.32370	40.74994	40.78159	40.85550	40.91595	40.85288	41.57396	42.01108	43.09388	42.97242
40.50911	40.47478	40.51900	39.96677	39.98259	40.80088	41.34781	42.82658	42.86449	42.82915	42.12241	42.89793	42.94445	42.87807	42.87930	43.14695	43.14837	43.08790	43.08913	43.36007	43.36144	43.36282	43.34906	43.38808	43.38945	41.99881	41.72955	41.77342	41.77473	42.32666	42.84560	42.84696	42.87413	42.84944	42.85080	42.82686	42.85912	42.79101	42.71806	41.48212	41.35393	40.90191	40.81651	40.85456	40.73441	40.77126	41.15118	43.09152	42.97025	42.85579
40.47210	40.47345	40.42468	40.42596	40.50524	41.23564	42.66574	42.77468	42.77753	41.25169	42.08563	42.48991	42.89797	42.89940	43.08406	42.95263	42.75726	42.98361	42.98486	42.95388	43.11121	43.24381	43.34784	43.34922	43.38825	42.84717	41.70261	41.70399	42.79541	42.99311	42.99442	42.84585	42.49459	41.24161	41.26443	42.71552	42.92591	43.68849	42.78487	42.01852	41.88223	41.91087	40.90232	40.65003	40.68291	40.69814	41.13520	42.97703	42.85362	42.42500
40.02764	40.02898	40.16301	40.16430	40.47168	41.37629	42.12935	42.28183	41.17383	40.98609	41.19361	42.34720	42.74880	43.13912	42.92630	42.80402	42.69200	42.68477	42.90123	42.90268	41.11157	41.21614	42.26247	42.72359	42.80618	42.80405	41.59230	41.48182	42.65819	42.99198	42.84336	42.18869	41.23931	41.24057	41.24189	42.56092	42.93722	43.27678	42.78384	42.01751	41.82959	41.85878	40.83519	40.62112	40.62980	40.68324	41.14343	42.89721	42.80664	42.57530
40.02631	40.03572	40.16708	40.16944	40.55692	40.81785	40.98676	40.15709	40.14170	41.00202	41.73098	42.30020	42.30157	42.74895	42.75019	41.28271	42.02330	42.15691	42.15814	41.10908	41.19429	41.21497	42.23333	42.68261	42.73131	41.68634	41.59118	41.58344	41.52347	42.51609	42.18624	41.33332	41.33465	41.39994	42.36167	42.94526	42.93616	42.78141	42.71394	41.94764	41.76027	41.76741	40.81004	40.55779	40.51228	41.07071	41.22684	42.89627	42.89773	41.72016
40.42474	40.44731	40.52694	40.97401	41.15010	40.92675	40.30874	40.22356	41.00049	41.98878	42.11600	42.10984	42.11121	41.41700	41.41821	41.34213	42.29341	42.29816	42.29941	41.18425	41.21247	41.88469	42.67821	42.68142	41.89077	41.68520	41.68642	41.58233	41.52237	42.08056	42.27712	42.18651	41.87622	42.21667	42.96861	43.33775	42.98137	42.93637	42.01406	41.75793	41.75929	40.46422	40.47592	40.73080	41.32273	41.17562	41.19256	41.64874	41.69698	41.79830
41.78189	41.78333	42.77923	42.39194	42.11524	41.13722	41.09435	41.46701	42.73153	42.52515	42.10717	42.10854	41.48924	41.41576	41.41697	42.31490	42.29930	42.29693	42.29818	41.16855	41.16990	42.62567	42.62700	42.68022	41.79262	41.70127	41.64960	41.58122	41.52127	41.80104	41.89252	41.94661	42.02495	42.12362	42.27211	42.94312	42.94461	42.21394	42.02554	41.88174	41.59609	40.53469	40.53609	40.73740	41.14323	41.14613	41.17814	41.24460	41.67830	41.74033
42.05861	42.77385	42.77512	42.37442	42.09776	41.93867	41.68993	42.72124	42.72265	42.59316	42.10586	41.48661	41.41307	41.04352	41.41574	42.31364	42.29428	42.28386	41.15411	41.13242	41.45491	42.34970	42.35910	41.89984	41.14110	41.13984	41.12385	41.49802	41.43808	41.33295	41.27079	41.93481	41.93620	42.02520	42.07823	41.52136	41.83150	42.21237	42.21376	42.06998	42.07137	41.66198	41.25276	40.97132	40.97267	40.93953	40.37088	40.07584	40.13803	41.15096
42.77093	42.77243	42.76027	42.37304	41.93593	41.68414	41.68538	41.96027	42.38963	42.10322	41.48396	41.48534	41.45607	41.38261	41.80086	42.25000	42.23712	42.23853	41.12980	41.13124	41.13261	41.48145	41.52148	41.11710	41.11847	41.11990	41.11360	41.38876	41.33049	41.31627	41.30413	41.33631	41.35329	40.94051	40.99082	41.11356	41.45670	41.78997	42.05082	42.05230	43.08087	42.69295	41.89559	41.41674	41.14122	41.09410	40.47761	40.13577	40.11008	40.11719
43.10990	43.11143	43.18367	43.17034	42.37315	41.93597	41.78629	41.78777	41.96035	41.92359	41.97332	41.93872	41.52281	41.42643	41.60714	41.72625	42.18949	41.30975	41.12861	40.97665	40.91023	40.93795	41.04576	41.52171	42.40826	41.42260	41.12765	41.09091	40.98903	40.99040	41.07516	41.07601	40.90604	40.90735	40.94085	41.02594	41.17488	41.49454	41.73871	42.02225	42.69066	42.70540	41.98824	41.73361	41.57073	41.57206	41.16988	40.00451	40.10923	40.11042
43.02784	43.02938	43.05862	43.09905	43.17046	42.38987	41.89622	41.98801	41.92439	42.02927	42.08932	42.07086	41.52155	41.34698	41.23909	41.24048	41.24195	41.06596	41.04937	40.97548	40.90907	40.91045	41.42721	42.30994	42.33718	41.40588	41.38454	40.99409	40.99547	40.55034	40.55164	40.64293	40.65398	40.65527	40.56144	40.82697	40.91395	40.91518	41.49493	41.73919	41.97904	41.87602	41.62418	41.69230	42.12330	42.17107	42.24783	41.28550	41.07625	41.32393
42.96297	42.96453	42.89324	41.91326	41.94755	41.76570	41.43419	41.54694	41.89781	42.29621	42.08802	42.08945	41.37758	40.81553	40.78344	40.92537	40.92684	40.98887	40.98689	40.86623	40.84127	41.05833	41.24162	41.24302	41.19086	41.21062	41.28662	40.99299	40.99438	40.61543	40.67268	40.69190	40.81375	40.81507	40.68790	40.77139	40.85094	40.82851	40.82990	41.47400	41.47541	41.53100	41.62322	41.91411	42.12234	42.24545	42.28670	42.29083	41.59548	41.59674
42.96152	42.82763	41.75944	41.46367	41.01852	40.96661	41.01570	41.54563	41.89650	41.85600	41.80414	41.39909	40.83702	40.86000	40.86124	40.91023	40.81547	40.65237	40.65361	40.86506	41.08529	41.17847	41.17981	40.14653	40.22479	40.24668	40.59077	40.67128	40.63342	40.67675	40.67807	40.69379	40.81272	40.81404	40.76023	40.88665	40.85209	40.82752	41.06219	41.42783	41.45076	40.93021	40.97957	41.72214	42.00713	42.16919	42.33166	42.38007	42.48027	42.56015
42.98907	42.12751	41.76451	41.46231	40.96390	40.81348	41.14930	41.43063	41.54575	41.74202	41.74339	41.61660	41.32645	41.13482	41.06350	41.06491	41.06641	40.98395	40.93145	40.86190	41.34847	41.34990	41.23770	40.22231	40.24413	40.40529	40.45923	40.76677	40.76817	40.74829	40.75319	40.76887	40.82737	40.82870	40.83011	40.95287	40.85109	41.10550	42.01792	41.42684	40.85000	39.77606	40.28087	41.00140	41.73124	42.25394	42.74105	42.75114	42.66870	42.67324
42.29652	42.21370	41.83729	41.61074	41.01040	41.18811	41.44608	41.58976	41.55896	41.74073	41.74210	41.74355	41.61677	41.57099	41.74346	41.78771	41.78925	41.36441	41.01944	41.49047	42.69378	42.39389	41.44633	41.41811	40.68101	40.63989	40.76419	40.93830	41.04857	41.68875	41.48039	41.39148	41.66146	41.42371	40.95045	40.95186	41.65318	42.15397	42.10972	42.01846	40.86249	40.66048	40.67058	41.00047	41.73029	42.48866	42.74011	42.63446	42.42889	42.37695
42.29510	42.21230	42.02825	41.69913	41.51136	41.55042	42.28613	42.94310	42.92526	42.85003	42.83586	42.80996	41.83300	41.71329	41.71459	41.61929	42.08854	42.09001	42.11551	43.12296	43.23833	43.21673	42.39410	41.95429	42.02512	41.32798	41.32009	41.49208	42.78354	43.30602	43.19721	42.96802	42.96953	41.51839	41.17070	41.76464	42.16723	42.16746	42.14367	42.14523	41.32562	40.65954	40.66104	41.03735	42.48630	42.48771	42.30352	42.02578	42.02734	42.02865
42.38933	42.29527	42.20689	41.65064	41.69894	42.13890	42.93691	42.88101	42.79707	42.73797	42.73940	42.70597	42.61234	41.66181	41.54186	41.51000	42.01848	42.06566	42.09010	42.09060	43.06088	43.06241	43.07783	43.08043	43.15132	42.88952	42.84958	43.08725	43.54242	43.54396	43.54541	43.54696	43.45928	43.21457	42.53797	42.48408	42.27914	42.24765	42.16792	41.65874	40.91769	40.44773	40.55037	42.32621	42.36699	42.16503	42.12828	42.12170	42.12327	42.14557
43.25397	42.38951	41.95858	41.65358	41.66213	42.10207	42.88341	42.87427	42.73511	41.88095	41.84743	41.75377	41.69559	41.37806	41.20106	41.33046	41.53936	41.58652	41.37448	41.90748	41.90897	42.58648	43.07661	43.09320	43.16088	42.85286	42.75056	42.85004	43.47298	43.52991	44.89803	43.54582	43.48671	43.39191	43.52682	43.22500	42.75193	42.38269	42.34763	41.51139	40.44552	40.44678	41.46576	42.03249	42.06255	42.14629	42.13702	42.13852	42.24180	41.25978
43.93322	43.14724	41.86908	41.64148	41.64305	42.88067	43.52006	42.80197	41.87386	40.05831	40.51643	40.76130	40.76274	41.24305	41.27070	40.82824	40.99801	41.14923	41.49908	41.51492	41.90160	41.94583	42.64639	43.15813	43.15968	42.23812	42.20022	42.20021	42.24097	43.09212	43.23716	43.23871	43.24027	43.52405	43.72205	43.65576	43.11263	42.71981	42.53579	42.28313	40.61234	40.61362	41.46481	41.85302	41.85452	42.04042	42.15922	42.17956	42.26456	42.16948
43.11460	43.10604	42.37157	42.07727	42.22795	42.78524	42.78661	42.59468	41.50163	41.40330	40.85210	40.85572	40.85718	40.86680	40.84057	40.84203	41.05755	41.46914	41.49171	41.89890	41.90041	42.50820	43.13386	43.13542	42.62241	42.12460	42.18026	41.14662	41.14810	41.41360	42.65699	42.87750	42.88262	43.01476	43.25513	43.42665	43.37835	42.97579	42.91226	42.89606	42.35147	41.97424	41.97585	41.85207	42.05526	42.15676	42.80453	42.80608	42.25015	42.31498
42.42586	42.41514	42.37017	42.19863	42.20025	42.22811	42.24236	41.53107	41.53257	41.43425	41.52113	41.52263	41.06447	40.91986	40.92117	41.05101	41.75351	42.16812	42.10281	42.02810	42.02963	42.36238	42.76474	42.79803	42.62123	42.13313	41.12674	40.53904	40.59045	41.20230	41.85985	42.50363	42.50518	42.00159	40.96130	42.10497	42.62051	42.71110	42.89338	42.89503	42.89660	42.89421	42.99582	43.10233	43.49749	43.55254	43.51863	42.93784	42.51054	42.25059
41.97021	42.12151	42.13660	42.13814	41.79615	41.83689	40.96808	41.03255	41.06255	41.54529	42.13658	42.47323	42.46792	42.38250	42.47965	42.34039	41.94979	42.09754	42.09890	42.10053	42.07788	41.90966	41.94282	42.65558	42.15777	41.10710	40.50198	40.52076	40.58966	41.86914	41.85875	41.86029	41.86182	40.95501	40.96027	42.10392	42.50169	42.72351	42.28203	42.28367	42.28522	42.89320	42.74847	43.37118	43.53699	43.42783	43.42943	42.73695	42.15256	41.33124
41.97042	41.98471	42.09892	41.77972	41.61303	40.91602	40.48561	41.03125	41.06127	41.64381	42.47036	42.60152	43.16388	43.06883	42.39345	42.33912	41.93098	41.76494	41.85875	42.09932	42.15786	42.00792	41.35469	41.13508	41.12589	41.05604	40.58606	40.58710	41.58381	41.86804	41.85766	41.41322	40.51672	41.08519	41.05120	41.53089	42.21531	42.22997	42.28101	42.28267	42.28423	42.89595	43.03045	43.17384	43.37179	43.37330	42.69893	42.28972	41.29405	40.68409
42.00986	42.01151	41.79938	41.61005	41.35865	40.91471	40.96763	41.02996	41.05999	41.06150	42.21239	42.50132	43.08087	43.02076	42.82827	41.96947	40.43220	40.66542	40.88887	41.98865	42.06224	41.81416	41.35354	41.13394	41.13546	41.07106	41.05626	41.07527	41.16543	41.54144	41.46170	40.84600	40.61463	40.63380	41.08567	41.36004	41.54010	42.02650	42.03506	42.28166	42.89355	43.10554	43.07228	42.93618	42.86033	42.16570	42.25172	41.22806	40.74333	40.68322
42.00845	42.01012	41.99322	41.79956	41.83131	41.48531	41.29282	41.21248	41.11510	40.84992	41.03425	42.52043	43.13060	43.08126	42.00481	40.47080	40.43102	40.82829	40.85812	41.02837	41.73939	41.74094	41.73703	42.44119	42.37014	41.20192	41.11052	41.23270	41.34500	41.74252	41.74398	41.76489	41.13415	41.22454	41.44029	41.56432	41.53908	41.97224	41.96090	42.11338	41.99233	42.54488	42.75716	42.75877	42.11325	41.95770	41.17130	41.22002	40.77742	40.78198
42.31874	42.29734	42.29873	42.01168	41.88154	41.85489	41.65668	41.29315	41.14232	41.05895	42.49287	42.88307	42.80998	42.09191	41.73807	41.18564	40.81746	40.76744	40.76878	40.74300	40.88359	41.43282	41.43428	41.47294	41.60567	41.14274	41.20215	41.48096	41.85044	41.85201	41.86585	42.02425	42.02583	42.01225	42.49790	42.45917	42.05587	41.97121	41.97279	41.93037	41.20974	41.20625	42.20293	42.06175	41.90525	41.53294	40.27704	40.36408	40.71199	40.71333
43.20446	42.81818	42.31721	42.03019	41.90436	41.95054	41.77862	41.77385	41.71757	42.51691	42.75112	42.88174	42.86026	42.24478	42.18599	42.01960	40.90088	40.63940	39.87342	40.04625	40.54341	40.90118	40.94457	40.00106	40.17083	41.09525	41.20104	41.68317	41.78105	42.25401	42.56586	42.57984	42.58145	42.58296	42.61200	42.61361	42.51199	42.16164	42.12613	42.06382	41.92128	41.86727	42.17590	42.17750	41.92587	40.42456	40.36168	40.36320	40.68969	40.75174
43.17776	42.79473	42.02722	42.02882	42.03052	43.05913	43.08044	43.46088	42.73908	42.74071	42.73095	42.88043	42.80414	42.48233	42.18472	41.53257	40.80131	39.87095	39.67972	39.66359	40.06436	40.20026	39.56696	39.67973	39.73821	39.93330	40.47220	41.61162	42.18300	42.49495	42.49647	42.46582	42.58036	42.60931	42.67545	42.68246	43.05170	42.51593	42.46054	42.39826	42.92027	42.91740	43.29439	42.28733	42.11156	41.67178	40.80236	40.94591	40.99158	42.08510
42.73140	42.19162	41.94364	41.99897	42.00283	43.01422	43.01566	43.01742	42.73774	42.63246	42.55231	42.80118	42.72168	42.42085	41.54943	40.89680	40.47214	39.93536	39.71781	39.71943	39.48219	38.32299	39.12798	39.67863	39.91076	39.94195	39.94328	41.45714	42.22559	42.28428	42.28366	42.28527	42.32723	41.99573	42.60986	43.04351	43.04527	42.92088	42.39552	42.86261	42.98917	42.92069	43.00313	42.73339	42.28326	42.15345	42.15506	42.97057	42.87443	43.07657
42.18849	41.94085	41.97771	41.81590	41.81762	42.11140	42.92879	42.63480	41.82192	42.46486	42.49135	42.79987	42.77841	41.61718	40.67440	40.61600	40.54243	40.49025	39.95327	39.47956	38.88736	38.97055	39.29568	40.44659	40.44814	39.93496	40.64834	41.45604	42.22447	42.22610	42.22763	42.22926	40.94309	40.98275	41.88336	42.83757	42.89795	42.81873	42.89800	42.89977	42.90143	42.95573	42.73433	42.86957	42.09613	42.11863	43.00724	43.59432	43.57621	44.34933
41.36256	41.27670	41.77684	41.79626	41.71042	42.04396	42.06096	41.64936	41.81845	42.46354	42.82858	42.83025	42.68049	40.88946	40.41226	40.67476	40.56058	40.55087	40.16128	39.75295	39.50307	39.58414	40.31062	40.38366	40.44704	40.61631	41.32269	42.11258	42.15830	42.22499	42.22653	41.15221	40.98615	40.98172	41.84307	41.88393	41.81017	42.65259	42.78278	41.57134	41.60038	41.63576	41.80556	41.87226	42.04731	42.90188	43.48893	43.49062	44.23405	44.23555
41.27362	41.22377	41.64438	42.20911	42.00780	41.94268	41.72549	41.72723	41.77201	42.72746	43.24419	43.04275	42.67919	41.34444	40.70421	40.70065	41.65337	40.60697	40.20527	39.75182	39.75336	40.14623	40.20844	40.21968	40.92371	41.12846	41.90973	41.97168	42.14481	42.20130	41.73807	41.75959	41.82664	41.84630	41.84202	41.68609	41.68783	41.69893	41.03518	41.28133	41.32596	41.42782	41.61316	41.76424	42.04636	42.90092	43.23097	43.48967	43.69408	43.84192
41.51082	41.49483	41.55920	41.77458	41.75431	41.73285	41.53021	41.53195	41.95870	42.64230	43.00964	43.02799	42.81943	42.50826	41.89698	41.86853	41.65214	40.60579	39.98753	39.75068	39.90340	40.03331	40.14658	40.28131	40.88550	41.13326	41.92955	42.00067	42.10446	41.65426	41.67031	41.73862	41.77593	41.80868	41.84956	42.54329	42.54508	41.85439	41.03957	41.04128	41.32122	41.60884	41.71862	41.83321	42.04541	42.34319	43.10866	43.57707	43.69313	43.69463
41.50943	41.51119	41.49488	41.44549	41.43418	41.47887	41.44001	41.44176	41.46834	41.95904	42.62052	42.71486	42.58714	42.55359	41.90483	41.77324	41.23745	39.98501	39.94392	39.90069	39.90226	39.90384	40.01574	40.14704	40.37093	40.92856	41.26847	41.27022	41.22192	40.82628	40.88302	41.64234	41.67410	41.67564	41.80927	42.01309	42.26102	42.10331	41.85503	41.69682	41.71030	41.74507	41.71767	41.80159	42.03639	43.09792	43.53242	44.17672	43.67174	43.67324
41.13206	41.16394	41.51635	41.43795	41.43283	41.39204	41.35318	40.72130	39.64337	39.97274	40.49021	40.88826	41.80588	41.90158	41.83317	41.77199	41.23570	39.95214	39.87290	39.87460	39.89606	39.89764	39.92408	40.10082	40.14487	40.22021	40.57916	41.21919	41.22083	40.77668	40.22151	40.90132	41.64293	41.67459	41.49076	41.63221	42.18692	42.15390	42.10019	42.99039	43.00932	41.80056	41.76886	41.77106	42.60423	43.46625	44.08900	44.09400	43.61377	42.94779
41.13070	41.16259	41.18801	41.47474	41.78058	41.73981	41.21701	40.72001	39.96990	39.97150	39.97944	40.01865	40.83159	41.80639	41.81053	41.30257	40.66055	40.10627	40.00073	39.89488	39.60675	40.11097	40.11246	40.08182	39.99071	40.05154	40.23933	41.21808	41.21974	40.36874	40.44122	40.90027	41.44403	41.44558	41.48972	41.57472	42.18266	42.15831	43.04290	43.04475	43.13037	42.53766	42.32896	42.60155	42.73530	42.92639	42.92812	42.66930	42.04260	42.51702
41.07835	41.05917	41.11199	41.72627	41.90922	41.78091	41.28875	40.82582	40.76334	40.01323	40.01582	39.59595	40.18183	40.83855	40.91534	40.97556	40.97733	40.26901	39.98284	39.60405	39.60563	40.10984	40.11135	40.11296	40.14144	40.20120	40.24181	41.21698	41.26111	40.43865	40.46974	40.97768	41.44297	41.44453	41.57201	41.62100	41.62871	42.18309	43.12305	43.14104	42.84296	42.88048	42.88233	42.95057	42.92704	42.92543	42.92717	42.66837	42.48127	42.48275
41.05120	41.05298	41.07859	41.72491	41.93687	41.90956	41.27203	40.99417	40.90677	40.47062	40.02679	40.13426	40.18061	40.87816	40.97269	41.04474	41.14226	40.97778	40.26925	40.09122	40.09284	40.10872	40.11023	40.11185	40.23758	40.23933	40.69354	41.25835	41.33097	40.46716	40.46869	41.46174	43.02909	43.14362	41.91433	41.62588	42.08836	42.25035	43.19030	43.18626	42.84194	42.86711	43.37920	43.98081	43.95733	43.04076	42.86974	42.58030	42.52675	42.48185
41.04984	41.05163	41.05683	41.48848	41.69636	41.90445	41.80064	41.07292	41.02571	40.93832	40.13140	40.13303	40.44162	40.88406	40.91754	41.46133	41.47604	40.98948	40.56977	40.40171	40.10596	40.09333	40.10912	40.18917	40.58295	40.69101	40.73491	40.99304	41.01637	40.53115	40.98686	43.07473	43.34463	43.37585	43.41203	42.84199	42.77235	43.25900	43.18925	43.18523	43.60441	43.60595	43.56054	43.54565	43.53884	42.99193	42.60828	42.53849	42.52583	42.48093
41.04847	41.05027	41.05172	41.05340	41.69985	41.96029	41.95802	41.85457	41.35125	41.33628	40.85337	40.43820	40.42857	40.79021	41.03192	41.05498	41.13051	40.98829	40.98974	40.66105	40.40221	40.10646	39.92581	39.96309	40.03706	40.56481	40.75909	40.81047	40.88309	40.95357	41.19421	43.13424	43.20483	43.34518	43.37653	43.37832	43.34045	43.36495	43.30006	43.60749	43.70327	43.60493	43.60685	43.50781	43.07428	42.66527	41.82778	41.75957	41.74689	41.30772
40.97514	40.95063	40.95208	41.05206	41.69850	41.95894	41.95882	41.90105	41.80233	41.33500	41.14890	40.48917	40.60904	40.82817	41.02747	41.03238	40.97251	40.98710	40.98855	40.65988	40.62071	40.29470	39.96034	39.96198	39.96362	40.03773	40.52054	40.71947	40.81106	41.06094	41.48537	42.68540	43.17391	43.19225	43.34588	43.34768	43.37148	43.29721	43.47609	43.70634	43.70223	43.60390	42.47842	42.48018	42.48193	42.37653	42.15515	41.75866	41.24835	40.53138
41.64890	40.94928	40.83955	40.86488	41.09735	41.66396	41.89786	41.75200	41.67585	41.13279	41.07026	40.46322	40.46490	40.60962	40.61106	40.16566	40.46676	40.66443	40.66910	40.91019	41.58206	41.52253	40.87711	40.27588	40.14976	40.19024	40.25563	40.53150	40.72798	41.01847	41.18982	41.40494	41.51585	43.05324	43.15372	43.29552	43.29461	43.39742	43.61784	43.53322	42.98924	41.81481	42.31558	42.43565	42.37393	42.28637	42.28813	42.02393	41.51511	41.16934
41.66255	40.94792	40.86883	40.83862	40.84045	41.05584	41.37784	41.36466	41.28629	41.22839	40.44632	39.34725	39.35157	39.71375	39.84726	39.96997	39.92394	40.30230	40.58464	40.79671	41.51962	41.52136	40.88188	40.34302	40.27698	40.18915	40.25455	40.34504	40.55221	40.72860	41.06039	41.29636	41.39490	41.56379	42.43212	43.01305	43.29318	43.52301	43.52054	42.88587	41.77470	41.81222	41.85926	41.94383	42.01388	42.17838	42.21226	42.08011	42.01199	41.55497
41.44881	41.34970	40.94805	40.86920	40.83913	40.84085	40.92289	41.42297	41.37577	41.26255	40.44508	39.60965	39.37975	39.47059	39.74829	39.92097	39.92277	40.08671	40.08815	40.08996	40.79726	40.79897	40.68069	40.34782	40.15347	40.11252	40.13547	39.86723	40.40854	40.55284	40.72913	40.77223	41.35675	41.48318	42.14989	42.38983	43.29211	43.29369	43.10291	42.55124	41.85490	40.43662	41.10772	41.92860	41.93036	42.14302	42.07742	42.65862	42.75334	42.73499
41.44743	41.44930	41.61968	41.67929	40.98681	40.97596	40.97744	41.43234	41.74535	41.65741	41.22744	40.43103	39.59561	39.61029	39.74710	39.77015	40.06882	40.08555	40.08700	40.15222	40.35703	40.77396	40.59381	40.27023	40.16766	40.16948	39.83139	39.83607	39.86786	40.36671	40.54268	40.58578	40.84224	41.36862	41.37037	41.37211	42.39071	42.84324	42.55259	42.13007	41.84002	41.17804	41.14818	41.91151	41.91328	42.07471	43.38733	42.75046	42.73251	42.73407
41.65609	41.74031	42.78699	42.78882	41.67982	40.97465	40.97614	41.81208	42.33524	42.50068	42.41642	41.37040	40.44601	39.87276	39.85283	39.89320	39.95007	40.08438	40.14924	40.35418	40.49828	40.62117	40.59267	40.54281	40.31166	40.25384	40.25531	39.86868	40.22373	40.25870	40.30632	40.40516	40.45256	40.47614	40.96282	41.37109	41.41412	42.09682	42.09861	42.22047	42.22226	41.88493	41.91039	43.16631	43.12782	43.12953	43.08856	43.08288	42.67673	42.64979
42.90822	42.77380	43.25600	42.78741	41.68916	41.68026	41.69570	41.61489	41.80503	42.37439	41.68513	41.55659	40.63226	39.95536	39.93545	39.93715	40.01229	40.94747	40.96401	40.47338	40.47511	40.58993	40.63618	41.96724	41.18851	40.83398	40.83547	40.83734	40.56528	40.25369	40.27626	40.37456	40.40584	40.63914	40.96180	41.43271	41.43461	41.77493	42.13576	42.95063	42.95247	42.38547	42.38581	42.61937	42.62120	42.63419	42.67527	42.67710	42.64139	41.90468
42.77039	42.77130	42.77396	41.68373	41.67712	41.67892	41.65844	41.60289	41.60469	41.62072	41.57609	40.65185	40.14571	40.14756	40.05191	40.05362	40.10891	40.54528	40.47036	40.25132	40.44172	40.63342	41.42260	41.42438	40.83099	40.91778	40.93917	40.96601	41.10644	40.90715	40.90879	40.92883	40.54942	40.58114	41.00915	41.43169	41.49065	41.79058	42.41972	42.94960	42.95146	42.30974	42.24557	42.44003	42.38056	42.14346	42.14528	41.72906	41.73154	41.78471
41.82458	41.32815	41.48027	41.48206	41.48399	41.19270	41.13675	41.13866	41.29001	41.41288	41.41454	41.11135	40.82479	40.22116	40.16462	40.12360	40.13298	40.14706	40.14854	40.15041	40.47281	41.05688	41.05853	40.86786	40.60471	40.60983	40.93807	41.20729	42.07285	41.98976	41.99146	42.01155	40.99404	40.76196	40.94038	41.16322	41.48964	42.04749	42.35484	42.89535	42.83861	42.78913	42.74397	42.37991	42.37960	42.18929	41.85835	41.72815	41.73064	41.77628
40.68770	40.72520	41.32832	41.47964	41.47084	40.96849	40.97002	41.13038	41.13808	41.41158	41.41326	41.27279	41.28640	41.31465	41.61314	40.56452	40.14417	40.24530	40.24678	40.19493	40.97428	41.06754	41.05738	40.86673	40.57942	40.23816	40.61023	41.74199	41.98682	41.98866	41.99036	42.01047	40.99623	40.76093	40.77130	40.84438	41.18861	41.94969	42.25436	42.81046	42.78653	42.76070	42.79310	42.79497	42.38078	42.02718	41.75768	41.75950	41.77275	41.72543
40.63922	40.66249	40.96031	41.47828	41.41311	41.21323	40.96871	40.64662	40.95914	41.32059	41.32818	41.15549	41.28514	41.33651	41.43797	40.70084	40.51752	40.28496	40.28646	41.06858	41.15701	41.15880	41.06806	40.88656	40.23518	40.23707	40.59140	41.65597	41.98571	41.98755	41.67387	40.99339	40.50513	40.51538	40.65619	40.77206	41.18760	42.14774	42.22448	42.48763	42.78551	42.78712	42.76279	42.74327	42.12669	41.77881	41.78064	41.86205	41.89614	41.77885
40.26415	40.26605	40.79523	41.43421	41.41177	41.21190	40.64341	39.86556	40.60792	41.25378	41.32690	40.91973	40.32188	40.34891	40.66349	40.66528	40.61384	40.53369	40.69476	40.96388	41.14046	41.19956	41.21199	40.98913	40.64938	40.62873	41.49552	41.86869	41.87054	41.69957	41.06363	40.86028	40.61966	40.51435	40.65517	41.18464	42.19568	42.19727	42.19913	42.15365	42.18264	41.88821	42.05096	41.67115	41.96328	41.96499	41.93135	41.96530	41.96729	42.77523
40.36376	40.33829	40.33980	40.57544	40.46352	40.30951	40.19499	40.19690	40.23784	40.60845	40.73096	40.22650	40.23943	40.24779	40.56290	41.41622	41.11543	40.77239	40.77553	40.96271	41.25642	42.16814	42.16988	41.91460	41.51773	41.49714	41.71742	41.86757	41.87426	41.17129	40.75156	40.78990	40.75407	40.89089	42.70023	42.69891	42.19464	42.19624	42.14096	42.17978	41.18694	41.24717	41.70922	41.97337	41.96233	42.22802	42.70078	42.70267	43.26128	43.26291
40.52257	40.36435	40.36587	40.60258	40.57606	40.28733	40.23999	40.23479	40.23658	40.28188	40.04302	40.20271	40.23081	40.31492	41.27940	41.69279	41.57438	41.27506	40.95958	41.28888	42.21827	42.16695	42.16870	42.08568	41.84438	41.76683	41.71252	41.73942	41.74128	40.87931	40.72416	40.70232	40.85054	42.65155	42.51694	42.51885	42.08825	42.05259	41.19232	40.84510	41.01340	41.24459	41.97055	42.18065	42.32531	43.20088	43.20281	43.26389	43.31949	43.32114
40.52122	40.52317	40.59945	40.58461	40.57475	40.28604	40.23870	40.23352	39.97977	39.98155	40.06757	40.18376	40.21509	40.63422	41.55856	41.66140	41.68131	41.64825	41.55152	42.24634	42.24823	41.74869	41.54047	41.90153	42.02139	41.73832	41.70065	41.70267	41.65108	41.45757	40.89906	40.90089	41.73188	41.69868	41.77079	41.77267	41.84834	41.07660	39.72480	39.75627	40.33308	41.07106	41.88302	42.37352	42.50972	43.19991	43.26368	43.26563	43.26504	43.27852
40.42377	40.42574	40.42728	40.50383	41.05255	42.34417	40.32388	39.97672	39.97851	39.98031	40.06633	40.13366	40.21387	40.60256	40.64922	40.98351	41.67365	41.67551	42.42868	42.34881	41.99805	41.86774	41.78514	41.97535	42.31714	41.88578	41.68072	41.43428	41.45818	41.64116	41.71115	41.82352	41.75715	41.73256	41.88131	41.87752	41.07404	39.65058	39.17045	39.25084	39.75711	41.07011	41.50760	42.44621	42.51318	42.58205	43.03069	43.11087	43.32701	43.28136
39.97973	39.98168	40.14481	40.32317	40.90294	41.04717	41.04875	40.28160	40.02939	40.02905	40.03771	40.13243	39.66549	39.90697	40.62408	40.75327	41.58862	42.42582	42.42746	42.34760	41.93346	41.81071	42.39265	43.08398	42.25579	41.88464	41.18528	41.45520	41.50276	42.24329	41.94173	41.89016	41.82381	41.90362	42.24417	41.93238	41.06347	39.64963	39.27347	39.30924	39.93275	40.11629	41.22930	42.45517	42.51867	42.68970	43.13082	43.18628	43.38254	43.33313
39.85438	39.83855	39.84008	40.10880	40.30074	40.73027	40.81402	40.81656	40.73654	40.02995	39.98697	39.35275	39.56398	40.02877	40.76741	40.82329	42.35665	42.35857	42.27501	42.18791	42.07325	42.38967	43.05877	43.08278	42.14061	41.20891	41.21050	41.47483	42.24025	42.24432	42.24611	42.24804	42.32850	42.44791	42.44986	41.93134	40.99116	39.83020	39.59563	39.71301	39.93182	40.11536	41.22836	42.45420	42.58355	42.62811	43.12986	43.39936	43.94879	43.99570
39.83527	39.83723	39.83877	39.83307	39.83503	39.83147	39.95190	40.73340	40.09294	40.01681	39.40103	39.58648	39.87255	40.76464	40.83743	42.37050	42.35540	42.34337	42.20052	42.11289	42.38653	42.60574	42.60755	42.13752	41.20575	41.20779	41.39530	41.91930	42.60540	42.44990	42.58357	42.53931	42.54126	42.37428	41.74939	40.81023	40.81225	40.89875	40.80362	39.79002	39.89181	40.13916	41.32127	42.50860	42.60410	42.63118	42.64740	43.39840	44.07100	43.99475
39.83395	39.83592	39.83371	39.83177	39.83374	39.83557	39.92254	39.95083	39.95735	40.03651	40.18752	40.38631	40.60834	41.86274	42.91564	43.01820	43.00583	42.94981	42.33106	42.29718	42.46267	42.46463	41.99371	41.04805	40.82906	41.35765	41.89299	42.60230	42.60427	42.77663	42.92773	42.81440	42.43860	41.82381	40.87989	40.80922	40.89617	40.96119	40.94616	39.88906	39.91561	40.20220	42.52351	42.66202	42.74076	42.77377	42.79001	43.61147	44.07004	44.02229
39.83263	39.83461	39.83616	39.83048	39.79649	39.82517	39.83585	39.83783	39.95610	40.42794	40.76810	40.83604	41.25562	42.73842	42.82090	42.89378	42.94656	42.88140	42.32554	42.29596	42.24420	41.12416	41.12592	41.06335	41.07438	41.35653	41.85694	42.57805	42.73483	42.66212	42.81130	42.81330	41.82095	41.03864	40.88371	41.13068	41.38899	41.39061	41.19751	41.03913	41.04102	42.40482	42.52252	43.12462	43.22124	43.22686	43.72461	44.20774	44.58986	44.54215
40.79504	40.79708	40.06258	39.96401	39.79521	39.79705	39.75784	39.83658	40.40333	41.65133	40.98043	41.10639	41.13783	42.69846	42.74472	42.74672	42.68602	42.32264	42.29261	41.92645	41.77526	41.81480	41.83004	41.83199	41.35333	41.41558	41.60959	41.86504	42.49078	42.55460	42.62844	41.81793	41.07147	41.00323	40.97663	41.01830	41.32778	41.88867	42.20790	42.21110	42.21307	42.40383	42.98509	43.19496	43.20844	43.22213	44.28696	44.70438	44.91253	44.79763
41.74226	41.72075	41.17657	40.69926	40.70132	39.76196	39.72973	39.78059	40.48423	41.00943	41.13525	41.13467	41.21553	42.17884	42.63978	42.64985	42.28881	41.95316	41.87210	41.66200	41.66395	41.77602	41.82887	41.91517	41.98966	41.67828	41.99183	41.86392	42.64820	42.55348	41.97880	41.06850	40.99559	41.00220	40.98742	41.09628	41.73550	41.82745	42.18861	42.21009	42.26098	42.66917	42.98947	43.00218	43.13537	43.22003	44.42311	45.16605	44.91155	44.74451
41.74086	41.68501	41.17521	40.83315	40.66618	39.71934	39.43486	39.51955	39.95195	40.65884	41.13148	41.21235	41.39938	41.64357	42.63850	42.47348	41.84899	41.37392	41.30790	41.31537	41.63892	41.70158	41.79097	41.79293	41.60251	41.98903	41.86067	42.64505	42.49985	42.33797	41.82574	40.92491	40.64887	40.98447	41.09332	41.73236	41.82478	41.86835	41.87032	42.20909	42.35011	42.51480	42.94762	42.96249	42.96452	44.26088	45.09032	45.34569	45.06038	44.65471
41.19554	41.19764	41.00220	40.54143	40.04043	39.72027	39.51629	39.64634	39.73035	40.12119	41.06017	41.45364	41.69765	42.17324	42.63722	42.47222	41.80157	41.32759	41.26158	41.30881	41.31614	41.38685	41.65120	41.65316	41.50203	41.52531	41.91692	42.20225	42.20964	41.94121	40.85905	40.41690	40.48275	41.00762	41.39395	41.75389	41.95206	41.95374	41.98713	42.29229	42.22226	42.37939	42.64183	42.65456	42.76948	44.14645	44.50806	45.09148	44.85840	43.86548
41.19416	41.19627	40.62515	40.20942	40.15081	39.86449	39.92063	39.76995	39.85827	40.96314	41.43974	41.77227	42.24606	43.01575	42.97770	42.81272	42.37431	41.65086	41.22169	41.15615	40.83762	40.93571	41.31981	41.50428	41.47886	41.30854	41.38455	41.85024	41.85225	38.98213	39.06713	39.06541	40.33540	40.98240	41.28651	41.72276	41.85322	41.73044	42.03541	42.15859	42.16061	42.22090	42.37681	42.37884	42.39914	43.68009	43.97997	44.09551	43.91590	43.95433
41.19279	40.62219	40.23250	40.20918	40.17260	40.17451	40.26095	41.28104	41.70878	41.43663	41.47390	41.76885	42.41424	43.05307	42.91303	42.71262	42.62783	42.27627	41.56485	40.75662	40.70901	40.73513	40.82449	41.22286	41.30527	41.28915	41.29081	41.29295	39.48516	39.12350	39.12167	39.08537	39.57183	40.46823	40.98332	41.26326	41.57448	41.70447	41.84529	41.96510	41.96711	40.41207	40.47651	41.01587	42.39817	43.67911	43.75003	43.60309	43.37271	43.81672
40.45868	40.22957	40.21401	40.57074	41.53351	41.59348	41.23196	41.28027	41.50453	41.47078	41.47262	41.71548	42.41241	42.91000	42.87844	42.71135	42.62657	42.18856	41.56364	40.58307	39.69271	39.67680	39.65763	40.61043	41.28909	41.29124	41.29292	40.34785	39.63563	39.13162	39.13335	39.61622	40.46971	40.85561	40.98230	41.26224	41.26439	41.26605	41.72427	41.79299	40.59843	40.47348	40.54869	41.01547	42.45372	43.56028	43.59572	43.35606	43.14972	43.36547
40.05959	40.21107	40.54976	41.36634	41.42649	41.21877	41.14872	41.11091	41.30296	41.33071	41.47134	41.76491	42.73561	42.70456	42.59943	42.68913	42.52703	41.66600	40.46431	39.56562	39.54971	39.49108	39.56750	39.65844	40.62309	40.70686	40.41665	39.63269	39.47428	39.47617	39.84488	40.46674	40.99172	41.72758	42.12871	41.74027	41.28272	40.91914	41.42451	41.88293	41.85324	40.79263	41.01579	42.00822	42.55259	43.36648	43.45441	43.35511	43.36276	43.36453
40.11156	40.25959	40.34660	40.98917	41.11103	41.08615	41.11574	41.19145	41.13469	41.34096	41.56700	42.73222	42.59416	42.58217	42.45020	42.34890	42.26950	41.30521	39.90775	39.54668	38.81867	38.88660	39.27796	39.34432	39.55302	39.55509	39.91375	39.95452	39.89518	40.04086	40.57550	41.26376	41.72465	41.72652	41.72855	41.58501	40.80416	40.91814	41.42352	41.90396	41.90546	41.87467	42.00522	42.77377	43.02070	43.15099	43.26065	43.34502	43.35645	43.27650
40.25613	40.25826	40.25990	39.37861	39.40699	41.01397	41.08651	41.11660	41.24908	41.31870	42.27396	42.22825	42.14011	41.83271	41.82731	41.80466	41.33205	39.93504	39.57354	38.91051	38.94057	39.11486	39.11662	39.56422	39.65938	39.67490	39.94719	41.13887	41.19556	41.19756	41.38909	42.07547	42.01574	41.72546	41.54702	40.66763	40.67032	40.91715	40.96697	41.18378	41.90501	42.02513	42.77069	42.77278	42.88541	42.90401	42.61074	42.61283	42.65686	43.27558
40.06409	39.22686	39.26872	38.74681	38.77839	39.46186	41.00575	41.00793	41.00994	41.12144	42.21842	42.13675	41.11486	40.79674	40.82258	40.82458	39.98669	39.97441	39.70881	39.62547	39.33495	39.40561	39.56122	39.65638	39.65830	40.12337	41.00828	41.07373	41.70265	41.75305	41.85857	42.07438	42.07645	41.72440	41.45209	40.83108	40.77089	40.93700	40.35095	40.96135	41.91908	42.79590	42.76969	42.77180	42.09296	41.19735	41.31978	42.29525	42.62384	42.65770
39.28843	39.27602	39.27764	39.27956	39.29184	39.64593	39.67825	40.34691	40.67483	40.94141	41.15321	41.14074	40.30128	40.30342	40.32120	40.30334	40.13320	40.14939	40.15105	39.84673	39.78955	39.89301	40.69923	41.07250	41.12081	41.08970	41.07044	41.15455	41.15658	41.50056	41.50245	41.86761	41.79129	41.75402	41.58078	41.44830	40.93382	40.80704	40.87622	41.92624	42.82697	42.94816	42.79718	42.11842	41.19456	41.02578	41.31887	42.29432	42.29659	42.53197
39.52868	39.53079	39.53242	39.64462	39.64674	39.60065	39.59745	39.60440	40.26727	40.65194	40.94201	40.38182	40.38005	40.38222	40.38389	40.21952	40.22167	40.20874	40.21040	40.25499	40.28329	40.42921	40.69809	41.07137	41.08638	41.19046	41.14587	41.15345	41.15549	41.18815	41.19003	41.42149	41.40903	41.41093	41.54965	41.52000	41.51364	41.51536	42.49032	42.80624	42.92225	42.94715	42.94947	41.52669	41.00847	41.02487	41.18857	41.95467	42.29568	42.53106
39.55226	39.55438	39.58823	39.67554	39.66344	39.63320	39.60103	39.60316	39.64162	40.26801	40.37858	40.38059	40.37883	40.38101	40.44658	40.21833	40.22049	40.57775	40.28559	40.24256	40.26228	39.92952	40.40844	41.06701	41.20646	41.18935	41.19106	41.15236	41.15709	41.16934	41.15833	41.12438	41.27961	41.38839	41.47607	41.51038	41.51262	41.65652	42.38557	42.80521	42.86594	42.94614	41.66385	41.39416	41.27135	41.32109	41.35163	41.35475	41.95602	42.73474
39.58797	39.59012	39.61377	39.69571	39.80763	39.79565	39.71679	39.63841	39.64038	39.64772	39.71558	39.98441	40.22104	40.22322	40.28880	40.44739	40.56703	42.23943	40.57827	40.23550	39.87674	39.98560	40.38240	41.06802	41.24239	41.24463	41.24635	41.16415	41.16621	41.15537	41.11322	41.04327	41.04533	41.20041	41.35350	41.35557	41.42670	41.40963	41.94624	42.05224	42.11293	41.84597	41.70481	41.41095	41.34675	41.34866	41.36039	41.36245	41.95511	42.86932
39.06821	39.07033	39.57865	39.73307	39.88902	41.13854	41.12632	40.17526	39.80019	39.75010	39.73315	39.98641	40.01009	40.23329	40.25753	40.47306	41.94867	41.98085	40.87608	40.12756	40.06436	40.29753	40.39900	40.63451	41.10654	41.27045	41.27218	41.20205	41.17425	41.15429	41.11214	41.05672	41.04428	41.04618	40.50317	40.51326	41.27083	41.40701	41.41070	41.49895	41.77337	41.84499	41.90693	41.62196	41.62404	41.81117	41.82294	41.96053	43.05743	43.68684
38.54781	38.54991	39.12220	39.61798	41.21781	41.30169	42.01880	41.21368	40.29626	40.15954	40.19255	40.21357	40.14925	40.23208	40.28715	41.15747	41.94743	40.96660	40.58749	40.23919	40.29438	40.59187	40.59375	40.79716	41.21011	41.26934	41.27108	41.36393	42.38028	41.15322	41.11269	41.07930	41.05774	41.04514	40.41941	40.42145	40.87032	41.38558	41.40971	40.94118	41.57637	41.81982	41.92692	41.94732	41.95105	41.95300	42.76419	42.77604	43.02800	43.37899
38.54654	38.54865	39.07424	39.33934	40.85374	41.30036	41.29191	41.21238	40.53238	40.54248	41.19538	41.10943	40.66272	40.62845	41.17814	41.18560	40.83232	40.58461	40.23261	40.29121	40.94819	40.95026	40.75638	40.91938	41.20899	41.26822	41.36055	42.79077	42.73172	42.37218	41.15406	41.11370	41.20856	41.18686	41.04619	40.49728	40.49952	40.84721	40.93795	41.00415	41.62107	41.90645	41.90876	41.91088	41.76843	42.49447	42.49664	42.49881	42.51676	43.28130
39.26343	39.06649	39.06814	39.07494	39.44592	40.69616	41.09608	40.35051	40.44147	40.81347	40.98582	40.98792	40.95940	41.06509	41.06684	41.07109	39.54616	40.01249	40.14904	40.29006	40.94703	40.95341	40.95533	40.95741	41.02002	41.21481	42.18149	42.72839	42.73058	42.38020	41.62446	41.62658	41.51426	41.46733	41.17733	40.13279	39.74193	40.17116	40.25158	41.11817	41.86092	41.90547	41.90779	41.76536	42.48346	42.48546	42.49570	41.98228	41.99859	42.53163
39.37321	39.07232	39.06686	39.06885	40.03574	40.03778	40.03948	39.68511	39.98046	40.40577	40.55776	40.52064	40.71659	40.88957	40.85427	39.42952	38.94007	39.10743	39.91477	40.15011	40.77858	40.94796	40.94989	40.98672	41.16682	41.61467	42.16477	42.64560	42.72944	41.62141	41.68193	41.71791	41.64322	41.54472	40.20390	40.08788	40.20133	40.33837	40.75729	41.69254	41.90562	41.90449	42.59822	42.68238	42.54000	42.54201	41.17065	41.11572	41.27941	42.09084
39.41109	39.37411	39.26469	40.06314	40.03337	40.03650	40.03821	39.69621	39.69823	39.98125	40.40830	40.41037	39.89181	39.86934	39.54016	39.39274	39.10431	39.13905	39.14072	40.03190	40.46114	40.63051	40.71678	40.89288	40.96534	41.17874	41.88948	42.18426	41.99121	41.74496	41.77434	41.77649	41.76682	41.64413	40.60258	40.45264	40.45489	41.27960	41.96415	41.96650	41.99360	42.52985	42.57470	42.66435	42.66655	42.57559	41.18050	41.12054	41.12069	41.63940
39.66928	39.63233	40.05978	40.88315	40.23832	40.24039	40.24319	39.99013	39.69699	39.77257	40.05546	40.50576	40.37978	40.14248	39.81332	39.72675	39.60587	39.13792	39.14954	39.98267	40.67506	40.65675	40.65869	40.83479	40.90725	41.17762	41.88835	41.89071	41.91114	41.82938	41.74586	41.76090	41.76575	41.76774	40.95538	40.95748	41.28059	42.78579	43.22247	43.18407	42.95470	42.51112	42.53126	42.57592	42.57261	42.89186	42.79788	41.17311	41.17543	41.59718
40.49937	40.48716	42.26979	41.24445	40.78860	40.14357	40.23279	39.98887	40.06448	40.05231	40.68383	41.24794	40.86226	40.53921	40.50893	40.38701	39.65426	39.62410	40.10921	41.21111	41.14613	40.76032	40.83154	40.90401	40.93567	41.17651	41.86895	41.87133	41.86545	41.76437	41.24984	41.74157	41.76200	41.76991	41.91606	41.92200	42.52640	42.79186	43.18059	43.15036	43.14134	42.86527	42.91124	43.43379	43.43607	43.29094	42.67170	41.84693	41.23158	41.26830
41.88047	41.84475	41.68184	41.54872	41.14993	40.14229	39.98535	40.08154	40.08899	40.68063	41.55040	41.34974	41.40719	40.91863	41.92411	41.86671	41.31762	41.11382	41.11560	41.11740	41.05243	40.85527	40.92651	40.97966	41.00112	41.16411	41.80314	41.84496	41.84715	41.74608	41.53738	41.66203	41.76093	41.82687	41.91877	42.10618	42.52536	42.74623	43.14687	43.13805	43.14032	42.96378	42.96623	42.96849	43.28788	42.90148	42.61372	41.27212	41.23069	41.29591
41.84097	41.84068	41.68690	41.66488	41.27974	40.07626	38.73397	39.09128	40.15483	41.58361	41.87725	41.59907	41.49099	41.93445	41.92339	41.92506	41.48999	41.11262	41.09294	40.70347	40.67500	40.83640	40.85609	40.94308	40.98067	41.14473	41.78375	41.78615	41.84604	41.74499	41.51911	41.20216	41.27893	41.73350	41.89952	41.91240	42.34845	43.05920	43.06147	43.06394	43.06622	42.81554	42.81800	42.61465	42.61689	42.57489	41.26906	41.03359	40.48479	40.52686
41.93996	41.92104	41.82987	41.50034	40.25266	39.41571	39.28942	39.46166	41.03546	41.86266	41.86469	41.86689	41.91789	42.01990	41.92804	41.90891	41.66310	41.44908	40.78588	40.74183	39.62674	39.63365	39.93260	39.97013	41.00586	41.53518	41.71855	41.78502	41.74169	41.27390	40.32287	40.44962	41.19601	41.22293	41.75933	42.14621	42.41581	42.68768	42.83956	43.06292	42.97654	42.81454	42.60497	41.51967	42.58386	42.54185	41.41071	41.01012	40.38986	40.52492
42.04439	41.82666	41.49679	39.75060	39.80224	39.80433	39.74327	41.03201	41.77433	41.73790	41.66909	41.67130	41.72665	41.91903	41.90544	41.95705	41.95948	41.66408	40.83752	40.81852	40.09119	40.01707	40.07970	40.08181	41.12219	42.00733	41.78149	41.71983	41.27064	40.92037	40.38629	40.38842	41.11438	41.14024	41.53418	42.11884	42.12840	42.12810	42.45312	43.06188	43.06418	42.62784	41.18152	41.42753	42.58289	42.54090	41.58800	41.00923	40.36642	40.39076
41.42913	41.48215	40.13211	39.81697	39.86842	40.31963	41.00441	41.51835	41.65652	41.46764	41.46983	41.03704	40.60509	40.60391	40.85350	42.15402	42.01987	41.99631	40.85372	40.85586	40.96927	40.32041	40.32251	41.20538	42.00376	42.00597	42.00120	41.71150	41.26943	40.91540	40.51897	40.55922	40.95553	41.11437	41.14145	41.59071	41.59290	41.85230	42.55270	43.22861	43.26774	41.24987	41.18056	41.46631	43.30314	42.58410	41.58714	40.37750	39.68812	39.39125
41.47508	41.47725	40.37680	40.37890	40.34665	40.91894	41.05853	41.00219	41.24613	41.24829	40.93325	40.60434	40.02338	40.09309	40.78128	42.08186	42.13509	42.13729	41.99986	41.22991	41.23206	41.23957	41.20448	42.00284	42.00504	42.00724	42.00944	41.71971	41.30499	40.56407	40.55823	40.56033	40.95773	41.11655	41.33895	41.30548	41.40025	41.85340	43.19147	43.19374	43.23201	42.74716	42.74080	43.33955	43.29454	43.20169	42.45734	41.59029	40.38051	40.00328
41.47663	41.47878	41.48093	40.60499	40.99877	41.16573	40.99507	40.94406	40.94620	40.93254	40.21239	39.91689	40.09233	40.64177	40.78972	42.19709	42.19928	42.13866	41.72012	41.60431	41.48727	42.43926	42.44147	42.44905	42.06646	42.17176	42.25772	42.25992	41.73573	41.47214	41.01138	41.04911	41.22811	41.23024	41.34005	41.34218	41.94633	43.14050	43.46599	42.87172	42.85970	43.00165	42.52640	42.60116	42.69688	42.69911	42.58310	42.43961	41.45650	40.92035
41.47818	41.48032	41.48246	41.63037	41.32380	41.16077	40.99654	40.99543	40.57979	40.20470	40.14461	40.17191	40.33553	40.64310	40.79104	42.36926	42.20066	42.14002	41.72091	41.60387	42.43840	42.44060	42.44817	42.51741	42.22991	42.25680	42.39426	42.39646	42.23541	41.89932	41.90417	41.75320	41.72903	41.73118	41.85366	41.86333	41.86900	43.43536	43.27321	43.27547	42.86083	41.89455	41.90800	41.97142	42.22392	42.58192	42.53361	42.23597	41.15443	41.07457
40.98842	41.49957	41.62975	41.72005	41.62239	41.12564	41.00230	40.59898	40.10367	40.20607	40.24570	40.17326	40.43292	40.65732	42.36848	42.70512	42.70731	42.62039	42.07001	41.99258	42.08741	42.44194	42.42634	42.43389	42.25037	42.31054	43.02478	43.31334	43.34348	42.85431	42.19563	41.89507	41.76188	41.85264	41.85479	41.78924	41.65655	43.43655	43.41084	43.27663	41.50121	41.39374	41.43831	41.89971	41.88574	42.05837	42.17305	41.64762	41.15538	41.07549
39.56080	40.98720	41.71944	41.62178	41.61532	41.12209	40.81272	40.10248	40.10506	40.15217	40.20144	40.24912	40.34945	40.57508	42.58894	43.07860	43.05988	43.36457	43.05151	42.09357	42.09573	42.42549	42.42767	42.42984	42.47551	42.68832	43.02071	43.10455	43.13467	42.84117	42.22368	41.92309	42.05737	42.05950	41.85592	41.79036	41.68774	43.33434	43.25651	40.93776	40.74028	40.67821	40.69478	41.20522	41.24100	41.14530	41.64648	41.58519	41.08537	41.07641
40.13692	40.53281	41.69040	41.69252	41.25081	40.91835	40.81578	40.10441	40.10592	40.10846	40.11211	40.11415	40.11617	40.27476	42.39929	42.64699	42.89866	42.91105	42.93419	42.62881	42.16470	42.43381	42.42900	42.43116	42.47681	42.51871	42.58048	42.15498	42.17429	42.21081	42.07736	42.07948	42.07088	42.06064	41.94998	41.73077	42.20189	42.16590	42.09605	41.44965	40.74130	40.67813	40.60443	40.58154	40.22714	40.69288	40.90952	40.91159	40.73365	40.78139
40.33751	41.20627	41.69194	41.69406	40.96069	40.83450	40.81724	40.57138	40.17247	40.14246	40.11347	39.67078	39.67275	40.11953	41.67301	41.80288	41.81465	42.43200	42.43525	42.10431	42.16604	42.42818	42.42872	42.43248	41.59901	41.03106	41.64523	41.92768	41.96414	42.07534	42.07747	42.07958	42.35891	43.38110	43.27212	42.48310	42.20517	42.17025	41.59542	41.52555	41.52279	40.71834	40.65623	40.30183	40.30386	40.26396	40.38364	40.43510	40.59563	40.59768
41.05015	41.05221	41.20985	40.96011	40.83393	40.83596	41.38271	41.35786	40.57486	40.25869	39.90733	39.68874	39.64204	39.67606	40.98368	41.69649	41.70985	41.71195	41.72963	41.18015	42.10779	42.37691	42.37905	41.55630	41.32499	41.35015	41.64327	41.92890	41.96535	41.72527	42.02656	42.29189	43.52977	43.53194	43.33671	42.49660	41.37824	41.33896	41.59973	41.59861	41.61137	41.61351	40.74586	40.36296	40.36498	40.36699	40.58983	40.61389	40.81311	40.78882
41.05169	41.05375	40.36227	40.39434	40.87296	40.85836	40.86040	41.08350	40.71556	40.44790	40.19441	40.07061	39.82351	39.80511	40.98504	41.69681	41.69995	41.70204	41.70414	41.73304	42.04506	42.37825	42.38038	41.71780	41.60545	41.62203	41.80128	41.93012	41.64111	41.64321	41.96920	42.28556	42.90400	42.88624	42.57550	42.34098	41.37933	41.34971	41.63787	41.93933	42.10956	42.12930	41.84979	40.74888	40.75091	40.87328	40.81268	40.56510	40.70334	40.78971
41.05216	39.67076	40.34596	40.39581	40.65194	40.83034	40.83236	40.89445	40.69014	40.69212	40.62276	40.61996	40.02863	40.93608	41.15875	41.65686	41.65892	41.66099	41.55196	41.55400	41.73591	42.04847	42.05057	42.10366	42.16985	42.18216	42.19873	41.76542	41.44186	41.48888	41.67828	42.17274	42.90520	42.88743	42.57666	42.32977	42.30019	41.57835	41.63894	41.71408	42.12826	42.16581	42.18845	42.31995	42.32206	41.77722	41.05250	40.81561	40.78859	42.48212
39.67026	39.67221	40.34636	40.37948	40.42930	40.65540	40.82038	40.82236	40.61803	40.49764	40.34401	41.88552	41.86502	40.93109	41.03720	41.15410	41.23799	41.15253	40.81993	40.49437	40.59623	41.20874	42.04759	42.01477	42.08094	41.98047	42.07221	41.50693	41.30648	41.47716	41.67945	41.77705	42.90855	42.89883	42.78496	42.67371	42.67583	42.23521	41.58577	41.33021	41.88317	42.18029	42.21097	42.34140	42.32522	42.32730	41.78027	41.58422	42.48260	43.85752
39.84243	40.34589	40.34408	40.34607	40.40071	40.50584	40.62343	40.50797	40.36043	40.24377	40.31910	40.45158	40.93045	40.93248	40.38954	40.45325	40.78985	40.79185	40.82125	40.59550	40.62487	40.64241	40.87983	41.67419	41.91558	41.98175	41.98381	41.31683	41.22873	41.31616	41.48036	41.68264	42.89795	43.60714	43.49598	43.49810	42.67699	42.24063	40.78279	41.05167	41.66362	42.33229	42.34148	42.34243	42.47072	42.45667	42.03485	42.46269	43.85209	43.85426
39.70227	40.17785	40.17977	40.33060	40.39856	40.48667	40.49669	40.49862	40.36184	40.36376	40.26698	40.36862	39.73237	39.74023	39.77862	40.42254	40.45654	40.82055	40.90361	40.59678	40.59876	40.64367	40.87572	41.35494	41.86425	41.93042	41.20273	40.06229	40.14797	40.79375	41.30539	41.48188	42.57783	42.91079	43.49022	43.26409	42.69587	40.78188	41.00406	41.18055	41.66465	42.34047	42.45260	43.50366	43.27154	42.91259	42.99583	43.16182	42.42923	42.43132
39.62488	39.62680	40.13028	40.18321	40.40002	40.47792	40.49812	40.50004	40.43675	40.61522	40.61718	40.02483	40.02673	40.02439	40.09748	40.59938	40.60132	40.58772	40.59613	40.92566	40.92764	40.91892	40.92091	41.42226	41.89798	41.86758	40.03197	39.61794	39.62358	40.04578	40.74318	41.30048	41.45927	42.37711	42.92109	42.89810	41.38558	40.90641	40.91318	41.55251	42.30294	43.62056	43.69784	43.27825	43.12383	43.17804	42.91576	41.45452	41.45654	41.94007
39.62635	39.62825	39.68108	39.81016	39.81208	40.34807	40.43847	40.49456	40.60063	40.60254	40.60448	40.62482	40.91940	41.24036	41.93295	41.08334	40.98360	40.62389	40.59742	40.92695	40.80927	40.81122	40.81319	40.84652	41.25416	40.91111	40.05892	39.61908	39.63168	40.18652	40.30552	40.40009	40.78965	41.70781	43.08844	43.02066	43.00878	43.01089	43.11689	43.11900	43.27792	43.41537	43.31163	43.36137	43.25227	42.90129	41.21572	39.90757	41.48775	41.86995
39.73940	39.74129	39.80967	40.00689	40.00879	40.47130	40.52305	40.52494	40.59881	40.60392	40.86214	41.03707	42.36253	42.32757	42.48265	42.47128	41.05766	40.96467	40.87051	40.54479	40.49358	40.81249	40.81445	40.87439	40.87632	40.86246	40.86439	40.98232	40.98424	40.43875	40.43712	40.43957	40.79074	42.36047	43.01981	43.56739	43.44899	43.45111	43.46820	42.98478	42.98680	43.18498	43.31274	43.31484	42.79398	41.25178	40.80536	40.85027	41.19339	41.83489
39.63619	39.64773	39.86155	39.90799	40.44079	42.17223	42.19893	41.73465	41.73666	41.87950	42.16272	42.25760	42.32697	42.48211	42.44652	42.36859	42.55219	41.25445	40.87182	40.25402	40.49485	40.81376	40.87369	40.76488	40.49909	40.95226	40.95417	41.48589	42.13759	42.26796	41.13675	41.08928	42.27805	42.72501	42.82230	43.44453	43.41796	43.45230	43.10216	40.50442	42.98793	42.98999	42.99202	42.76096	42.40994	41.39997	41.27016	41.19236	41.24106	41.81380
39.60194	39.58718	39.86298	40.29548	40.86861	41.15047	41.65426	41.64009	41.49560	41.49752	41.79496	41.99667	41.99862	42.42078	42.36800	42.55162	42.55362	41.25579	40.82040	40.47274	40.81313	40.85798	40.76902	40.45277	40.27799	40.52958	41.45776	42.13205	42.24728	42.26918	42.00463	42.00230	42.72423	42.66607	42.61603	42.61801	43.05197	43.10132	42.39595	42.39798	43.06318	43.07973	42.82499	42.46603	42.41098	42.41051	41.56947	41.59767	41.59158	41.93602
39.60339	39.58862	40.07083	40.29694	40.34336	40.37419	41.13779	41.04303	41.16602	41.19283	41.19477	41.19674	41.58006	42.00314	42.36944	42.37145	41.17683	41.02919	41.03491	41.05826	40.85146	40.70700	40.77027	40.45398	40.45586	40.45776	41.76552	42.10591	42.24851	42.17061	42.00153	41.79674	42.67390	42.66727	42.61723	42.12722	42.17970	42.30955	42.43627	43.05852	43.22060	43.21351	42.62993	42.46709	42.46909	42.41401	41.57043	41.61911	41.93500	43.00069
39.75546	39.93168	40.07442	40.11870	40.12058	40.05375	40.23104	40.83802	40.91116	41.16935	41.19620	41.19816	41.49723	41.98794	41.98985	41.43153	41.03934	41.04126	41.05770	41.09661	40.58883	40.63702	40.81163	40.76751	40.42378	40.56971	41.64059	41.70161	41.72390	41.57839	41.79062	41.75658	42.68531	42.67706	42.17855	40.88828	41.01802	42.06108	42.43739	43.34356	43.37186	43.18132	43.03184	43.02098	42.67702	42.41503	41.88889	41.93756	43.35587	44.43951
40.18040	39.93529	39.97946	40.12015	40.05334	40.05034	40.08423	40.25251	40.23617	40.23798	40.73476	41.19958	41.49866	41.69736	41.45352	41.43291	41.08577	41.06460	41.10251	41.10435	41.10627	41.10816	41.17421	40.88039	40.84254	40.84444	40.89624	41.00230	41.06321	41.54361	41.65993	41.67254	41.78870	42.22551	41.15085	41.01719	41.05829	42.06219	43.29430	43.34471	43.35043	43.35246	43.22554	43.22756	42.69097	42.02549	42.10427	43.35485	43.38186	44.37126
40.19262	39.94533	39.98091	40.07278	40.09266	40.09447	40.08564	40.08743	40.06356	40.06533	40.39833	41.00515	41.20284	41.04433	41.09876	41.45683	41.45872	41.11317	41.10383	41.10567	41.07054	41.17140	41.10406	40.68194	40.76755	40.83546	40.79411	40.28561	40.32392	41.13880	41.58271	41.77148	41.90532	41.90720	41.26742	41.09918	41.10215	43.31079	43.41156	43.41361	42.55625	43.35358	43.22772	43.22865	42.72375	42.76328	42.76526	42.89922	43.27489	44.00512
40.29280	39.98059	39.93354	40.10353	40.61028	40.61211	40.33271	40.08883	40.09070	40.06671	40.38362	40.92715	40.92896	40.70757	40.74479	41.45821	41.49712	41.54196	41.11643	41.06995	41.17084	41.10453	40.68240	40.01347	39.97411	40.10210	40.26711	40.30019	40.32505	40.35838	41.27376	41.61261	41.90649	41.90835	41.26960	41.31116	42.34359	42.64409	42.76366	42.71518	42.69345	43.35469	43.35666	42.77064	42.73820	42.74014	42.74211	42.79225	43.97772	44.00993
40.82146	40.29612	40.18416	40.41113	40.62301	40.61356	40.33414	40.33591	40.09209	40.09384	40.38500	40.30532	40.38544	40.38732	40.46852	40.74800	41.46146	42.04565	42.41614	42.34180	41.17215	40.94239	40.07835	39.97351	40.21043	40.25252	40.27214	40.42254	40.44739	41.25425	41.27493	41.30362	41.41565	42.02817	42.04130	42.04314	42.47522	42.59529	42.72236	42.71630	43.36510	43.36709	43.14373	42.72121	42.68392	42.67778	42.73278	44.13696	44.04979	43.91095
41.93000	40.82483	40.53786	40.48769	40.48952	40.52620	40.52803	40.40854	40.33918	40.34094	40.35151	40.38504	40.38681	40.38867	40.11576	40.38475	41.88036	41.94996	42.12756	42.20562	41.10663	40.31072	39.87132	39.96652	40.31844	40.30373	40.39450	40.41404	40.44854	41.26617	41.29059	41.30478	41.41679	42.02556	42.03127	42.42583	42.60250	42.59642	42.72348	43.38796	43.36623	43.23608	42.98907	42.56650	42.54704	42.66311	44.13605	44.13804	43.93309	42.32397
42.42639	41.93348	40.76045	40.56963	40.57146	40.84785	40.82502	40.57732	40.57919	40.58094	40.50798	40.43311	40.38817	40.39003	40.38426	40.54284	41.53862	41.55338	41.36593	40.51456	40.17112	40.17289	40.19509	40.21030	40.35463	40.46046	40.43164	40.43345	40.86679	41.26735	41.29176	41.32211	41.82838	41.91180	42.01147	42.37703	42.55370	43.24809	43.57810	43.39716	43.39099	43.23720	42.99554	42.89579	42.89774	43.37062	43.39140	42.62255	42.34613	42.21106
42.42801	41.93506	40.76194	40.77507	40.85879	41.06297	41.80551	41.70805	40.58061	40.50755	40.37757	40.32201	40.38954	40.38387	40.54235	40.54417	40.56366	40.39143	39.98187	40.13493	40.17235	40.17410	40.54298	40.54479	40.49128	41.24520	41.32543	41.32728	41.26664	41.26853	41.29890	41.51167	41.52480	41.53893	41.83326	42.41117	43.15059	43.67725	43.60289	43.72107	43.69717	43.51062	43.24023	43.06736	43.08434	42.96945	42.43970	42.44156	42.42467	42.29642
41.93477	41.01805	40.77470	40.77655	41.07392	41.26801	41.80701	41.16820	41.07379	40.55907	40.45334	40.30011	40.22939	40.59817	40.75390	40.56322	40.39093	39.25092	39.97614	40.01272	40.48848	40.96590	41.00798	41.00980	41.24459	41.84255	41.84438	41.84356	41.53523	41.25634	41.25817	41.25997	41.26181	41.35215	41.78885	42.56019	42.81369	43.27404	43.45471	43.59225	43.64405	43.64017	43.53037	43.24327	43.07037	42.83989	42.44072	42.44042	42.29888	42.03471
41.96629	41.96814	41.26429	41.14172	41.26771	41.25823	41.23859	41.09563	41.05940	41.45965	41.22281	40.81696	40.78058	40.67252	40.77298	40.46532	39.25042	39.25215	39.69149	39.97908	40.45485	40.58134	40.96201	41.20540	41.81489	41.83230	41.85720	41.83060	41.76097	41.39659	41.25935	41.06301	41.11263	41.71505	41.79000	42.05489	42.09434	42.29977	42.30317	43.31283	43.62861	44.88535	44.85110	43.32825	43.07145	42.84094	42.43958	41.91823	42.04364	42.02550
41.97001	41.96971	42.06761	41.95471	41.42533	41.36647	41.06801	41.05900	41.04261	41.04433	41.04613	40.85163	40.85334	40.90723	40.82854	40.45646	40.46839	39.56698	39.61008	39.65896	39.92088	40.16140	40.61645	41.14225	41.51450	41.75875	41.76056	41.85580	41.69186	41.25872	41.05972	41.04054	41.14385	41.75005	41.98067	41.05162	41.08242	41.24479	42.07013	43.26074	43.26510	43.27400	43.28231	43.03356	42.79986	42.40704	42.08872	41.91972	42.02370	41.98204
43.51130	43.51321	42.38172	42.25542	41.80252	41.57510	41.19059	41.05993	40.55948	40.38660	40.48494	40.91072	40.93629	40.92643	40.92813	40.95997	40.98694	39.56824	39.31264	39.31802	39.66191	39.77409	40.16438	40.72614	41.44059	41.42473	41.61098	41.37034	40.87267	40.96684	40.96862	40.97574	41.04886	41.18372	40.92162	40.64235	41.05450	41.21687	42.23178	43.26942	43.26370	43.26561	43.03275	41.61795	41.61977	41.67556	41.91892	41.77300	41.73133	41.73316
43.97603	43.29281	42.97452	42.65703	42.29434	42.16202	41.43787	41.06139	40.56091	40.38800	40.38975	40.60464	40.91515	40.82479	41.05810	41.16292	40.99096	39.09828	39.11342	39.43354	39.71357	39.77530	40.30938	40.73421	40.67904	40.52783	40.57141	40.60324	40.20701	39.68062	40.65246	40.91454	40.99121	40.99290	40.55531	40.55697	40.68814	41.21795	41.97601	42.47061	43.05753	43.05941	42.95005	41.61897	41.52572	41.41845	41.45391	41.61272	41.61453	40.90312
43.25934	42.87569	42.78733	42.39043	42.07168	42.00747	41.38036	41.06285	40.38775	40.33596	40.39113	40.59959	40.71699	40.82618	41.05949	40.93263	38.54020	38.96416	39.11464	39.68786	40.39896	40.33786	40.81429	40.76399	40.68027	40.63051	40.60269	40.20654	38.93484	39.59287	39.88703	40.65531	40.91744	40.99402	41.04512	40.60423	40.72893	41.25876	41.97711	42.59626	42.90845	42.98692	42.96242	42.22416	41.49128	41.39957	41.40136	41.37812	40.32949	40.34357
42.33075	42.21242	41.30142	41.09308	41.09484	41.17407	41.01491	40.05605	39.62450	39.47644	40.42169	40.60098	40.71837	40.72017	40.66494	38.75829	38.58326	38.58704	39.64080	40.82270	40.97418	40.97588	40.91484	40.81730	40.71434	40.68755	40.67670	40.30379	39.67276	39.67450	40.70341	41.01186	41.27090	41.27257	41.09241	40.75403	40.75577	41.48542	42.77108	42.88002	42.80819	42.96082	43.01614	42.46791	41.65931	41.40057	41.37736	40.44890	40.33039	40.43525
41.38590	41.30828	40.82565	40.38571	39.69900	39.77899	40.10326	40.21268	39.55024	39.52553	40.46653	41.34595	40.77878	40.73066	40.11570	39.65281	38.89688	39.57615	40.48692	40.87034	40.97547	40.97716	40.94616	40.81855	40.76872	40.80104	40.96268	40.93837	40.86868	40.87046	41.59629	41.68005	41.66089	41.70175	41.18640	40.73362	40.75682	41.52932	41.76531	41.81710	41.81877	42.81469	42.96370	42.87585	42.51699	41.66206	41.15694	40.47239	40.43443	40.64938
41.30911	40.67178	40.39241	39.91607	39.73958	39.77501	40.05835	40.16776	40.20599	40.53542	41.83281	41.76435	40.79303	40.40988	40.58693	40.56664	40.55757	40.50523	40.50699	40.87163	40.97675	40.97843	40.98016	41.41693	41.58785	41.58961	41.54413	41.54589	41.54753	42.13073	41.66878	41.66029	41.66206	41.66371	41.11604	41.10696	41.07809	41.16096	41.47783	41.61832	41.66994	42.85660	42.96479	42.94406	43.16788	42.52517	41.22398	40.79342	40.65233	40.65403
41.42545	41.31617	40.47704	39.98349	39.76783	39.77641	40.05977	40.16916	40.50732	42.11761	42.05608	41.77279	40.80140	40.86389	40.84135	41.39559	41.37528	41.18807	40.91533	40.91693	41.02205	41.02586	41.46262	41.47187	41.64118	41.64293	41.54536	41.54711	42.13012	42.18189	41.96517	41.43977	41.44151	41.29330	40.89191	40.87019	41.03838	41.08096	41.30693	41.35222	41.52383	42.76050	42.96589	43.34221	43.34404	42.73727	41.72519	41.23063	40.63389	40.63559
42.28891	41.54966	41.47860	40.03751	40.01933	40.04078	40.16900	40.17914	41.63845	42.11911	42.12087	42.02289	41.77243	41.41777	41.41509	41.78911	41.79080	41.40036	41.21317	41.04362	41.06733	41.81960	41.61807	41.61980	41.64245	41.64419	41.39793	41.39053	41.39215	41.96463	41.46880	40.89510	40.89681	40.89840	40.90017	40.87129	40.92940	40.99291	40.99451	41.06178	41.22495	41.92511	42.76332	42.96830	42.87937	42.73830	41.96179	41.56726	41.05014	40.86489
42.29053	41.70086	41.53359	41.46778	40.96351	40.96515	40.20605	41.47421	41.66997	42.19195	42.19370	42.24163	42.13032	42.12784	43.41441	41.79050	41.79217	41.76895	41.80132	41.78154	41.80421	41.80588	41.80761	41.74548	41.79708	41.66947	41.51132	41.39176	41.39336	40.32838	40.33005	40.29785	40.29897	40.92852	40.97752	40.92880	40.69139	40.60499	40.60655	40.32124	40.37649	41.32649	41.62926	41.80220	42.68930	41.92015	41.77106	41.70023	41.44213	40.94946
41.93942	41.65469	41.60158	41.46933	41.47104	41.42279	41.46552	41.52343	41.71168	42.22341	42.23773	42.23953	42.18964	43.49825	43.48007	41.79189	41.76859	41.84168	41.84346	41.79358	41.79530	41.90521	41.79498	41.79670	41.79837	41.67074	41.51900	41.39299	40.56691	40.37623	40.37789	40.01871	40.40638	40.97886	41.03769	41.03926	40.76925	40.63665	40.32055	40.19733	39.85619	39.91152	40.37603	40.85963	41.66156	41.86316	41.69955	41.38959	41.19847	40.94663
41.89328	41.61121	41.60313	41.48374	41.43554	41.53372	41.57679	41.54744	41.62161	42.16857	42.21291	42.20504	43.53869	43.54054	43.40672	41.90031	42.02108	41.95840	41.84481	41.80561	41.80732	41.78387	41.78558	41.78729	40.98279	40.85511	41.25270	41.27854	40.99469	40.54808	40.14653	40.11751	40.42467	41.05426	41.79890	41.80048	41.40305	40.63771	40.19665	39.87709	39.85717	39.87544	40.26907	41.32893	41.82332	41.77503	41.38893	40.94421	40.94588	40.94756
41.68926	41.60313	41.49318	41.34424	41.39938	41.48381	41.51553	41.52638	41.55066	42.13327	42.66617	43.53857	43.55577	43.42213	41.85133	41.88131	41.90334	42.88928	43.26197	43.20143	41.74438	41.74602	41.74771	40.94324	40.80531	40.80696	41.25393	41.27976	41.40252	40.75260	40.55085	40.55243	41.18214	42.43708	41.93209	41.93260	41.66856	40.91264	40.61077	39.93163	39.87481	39.90434	40.27005	41.79263	41.92287	41.81739	41.40280	40.95805	41.05960	41.09563
41.59819	41.47870	41.31401	41.32539	41.38052	41.38931	41.36254	41.24850	41.43196	41.98252	42.01630	42.13823	41.99075	41.83562	41.84039	42.45278	43.07850	43.12278	43.13577	43.12075	43.01786	41.58312	40.84284	40.80496	40.80655	40.80819	40.85110	40.88494	41.03621	41.42102	41.03729	41.03888	41.91565	42.31693	42.31763	41.81509	40.94153	40.91372	40.91523	40.65968	39.98244	39.90906	40.06056	41.92221	41.92390	41.92553	41.53441	41.09103	41.09491	41.09656
41.38369	41.21427	40.99351	41.31726	41.38923	41.37741	41.23291	39.73004	41.25170	41.35879	41.39209	41.41465	41.54975	41.83704	41.83858	42.44294	42.64460	43.01515	43.02894	42.91409	41.95864	40.84248	40.28761	40.78152	40.80779	40.81585	40.54190	40.76189	40.91126	41.50247	41.55513	41.63026	41.89107	42.19241	42.10023	40.95065	40.87836	40.88006	40.96247	40.99585	40.69389	40.06858	40.07012	41.92325	41.82183	41.82344	41.79609	41.03398	41.06147	41.07761
41.21418	40.24994	40.35115	41.00155	41.39074	41.39232	39.72998	39.73142	41.21883	41.31884	41.36501	40.05181	40.72416	41.58883	41.83998	42.40223	42.45848	42.41510	42.27022	41.95832	41.26082	40.29208	40.28885	40.29044	40.64519	40.50666	40.50821	40.56953	40.80296	40.87979	41.46668	41.42855	41.32982	41.57761	41.63784	40.85313	40.87945	40.25640	40.30619	40.99689	41.00698	40.90863	40.91019	41.68491	41.82286	41.82446	41.08330	40.49758	40.51046	40.75495
40.27988	39.70602	39.84647	41.00306	41.43785	41.43942	40.34102	40.33335	40.47763	40.54828	39.96246	40.05315	40.15137	41.59023	41.99181	42.30923	42.22284	42.18427	41.84122	41.20363	40.65568	40.29333	40.29491	40.29488	40.29641	40.47997	40.56912	40.68491	40.68638	40.80582	40.80743	40.90319	40.84200	40.90198	40.74164	40.82578	40.23110	40.23275	39.51272	40.30886	40.90804	40.90965	40.91120	41.68976	41.66617	41.55049	41.08427	40.45877	40.46037	40.46196
39.63622	39.63776	39.84791	41.15073	41.42329	41.38193	41.37444	40.39896	40.49876	40.36164	39.46482	39.99066	40.03147	41.47039	41.88560	41.78746	41.61680	41.61844	41.00787	40.59850	40.12896	40.40511	40.41903	40.42060	40.36631	40.36788	40.49182	40.68610	40.68756	40.80700	40.90281	40.84155	40.90165	40.52831	40.54284	40.54429	40.19297	39.68178	39.49761	39.55183	40.31132	40.58929	40.91220	41.69079	41.66719	41.55149	41.53326	40.41353	40.31469	40.31627
38.96658	38.97772	39.71528	41.15225	41.42481	41.42635	41.42796	40.55378	40.55542	40.38824	40.21505	40.20971	41.04766	41.26333	41.19022	40.46031	40.46181	40.49611	40.61419	40.12865	40.24074	40.40279	40.40792	40.40948	40.37074	40.36908	40.31101	40.47311	40.78505	41.84675	41.38372	40.84270	40.39108	40.39251	40.52623	40.52766	40.53320	39.59905	39.46639	39.50019	39.66941	40.24945	40.72750	41.60002	41.42928	41.43082	41.36457	40.14383	40.12752	40.13929
38.97765	38.98450	39.61193	39.88941	40.65753	40.71266	40.55379	40.55521	41.36635	40.66423	40.66579	41.04762	40.99112	40.97614	40.84293	40.49492	40.49587	40.04436	39.88185	39.99968	40.13146	40.29707	41.16467	41.18127	40.36872	40.37028	40.29073	40.47430	40.78624	40.78788	40.78946	40.38044	40.11427	40.26866	40.52376	40.52518	40.51603	39.81412	39.59769	39.68679	39.66127	39.66278	40.19555	40.99613	41.48024	41.43184	40.46682	40.12691	39.02819	39.04687
39.04612	39.11999	39.31923	39.88632	40.25258	40.57460	40.57615	41.53685	41.53852	40.67276	40.66718	40.85199	40.89757	40.89921	40.90063	40.74597	40.04411	39.83440	39.78502	39.78640	40.05759	41.01180	41.06247	41.13594	39.70971	40.37148	40.35283	40.34256	40.33430	38.91505	39.48054	40.11384	40.11537	40.11676	40.26117	40.24646	39.76954	39.62221	39.56380	39.57076	39.66500	39.61651	40.19654	41.09433	41.01804	40.64181	40.20563	39.96061	39.96214	39.26547
39.14482	39.17311	39.39410	40.26215	40.71403	40.62861	41.53691	41.53833	41.39733	40.67417	40.53839	40.75845	40.75985	40.90060	40.74578	40.10387	40.03040	39.78471	39.47276	38.91629	39.56880	40.06029	40.29361	40.03818	40.03962	40.43224	40.40983	40.35555	39.25283	39.24473	39.48164	40.11496	40.10252	40.10390	39.64133	39.64161	39.63132	39.55433	39.56481	39.57175	39.63001	39.66264	40.40341	41.07645	40.72184	40.54901	40.27637	40.03133	40.03285	40.08347
39.23954	39.24101	40.13364	40.71396	41.61287	41.92557	41.50944	41.32850	40.46341	40.38003	40.52067	40.57376	40.57514	39.92716	40.06774	40.03116	40.01118	39.76292	39.00182	38.99047	39.03592	39.79519	39.98583	40.03938	40.46197	41.52715	40.72884	40.47425	39.41260	39.36531	39.82546	40.10212	40.10363	40.09427	39.64238	39.63301	39.63473	39.58273	39.53880	39.19036	39.64495	39.66361	40.05793	40.40592	40.74323	40.74469	40.69916	40.42910	40.31464	40.42381
39.35507	39.45637	40.10344	41.11120	41.88595	41.89814	41.74417	41.17390	40.41709	40.38144	40.38294	40.38454	40.36032	40.26321	40.26457	40.31435	40.03390	39.99308	39.41228	39.20662	39.30250	39.48948	39.95807	41.20206	41.39121	41.39276	41.23782	40.47543	40.25979	39.87286	40.15334	40.63158	40.15465	40.14528	39.87639	39.91100	39.98387	39.94972	39.76543	39.71707	39.66311	39.66458	39.68907	40.09959	40.85480	41.01437	41.31167	40.78535	40.72888	40.67080
39.91306	39.91453	40.42803	40.95290	41.78399	41.74414	41.74569	41.21559	40.51483	40.38285	40.38434	40.36036	40.27534	40.26458	40.31419	40.17506	40.17870	40.06143	40.07372	40.07505	39.39486	39.86605	40.04599	40.13546	41.17205	41.18072	41.01082	40.39357	40.38296	40.38454	40.54406	40.54549	40.26524	40.05346	40.09528	40.12160	40.15636	40.14236	40.68434	40.90738	40.40512	39.68863	39.74186	40.67587	41.01390	41.53696	41.34199	41.27384	41.20503	41.89040
40.32508	40.42818	40.93855	41.17223	41.29502	41.57079	41.21571	40.66414	40.59081	40.42126	40.38217	40.00555	40.00686	39.37829	38.49491	39.11419	39.95060	40.03159	40.44614	41.07204	41.01829	40.00605	40.00751	40.00898	40.19957	40.55447	40.30956	40.37689	40.37822	40.38569	40.38717	40.27525	40.23043	40.23711	40.03868	40.07167	40.08011	40.68405	41.64620	41.64621	40.94535	40.94686	40.71830	40.71174	41.01758	41.47276	41.47428	41.31328	41.27990	41.21108
40.29976	40.38034	40.82262	40.71104	40.71253	40.75660	40.66426	40.46938	40.49591	40.49722	40.49513	40.11848	39.82523	39.48063	39.28922	39.29064	39.21099	39.87623	40.25966	40.88504	40.88655	40.72132	39.99103	40.19939	40.20078	40.20225	39.85733	39.79063	39.79192	39.92583	40.00618	40.05854	40.23153	40.03822	39.77190	40.07970	40.12758	40.31129	41.60282	41.64729	41.53224	40.94789	40.71930	40.67076	40.66419	41.01998	41.02148	40.87474	40.86119	40.80350
40.21988	40.09519	40.61825	40.71255	39.26571	39.35608	40.04462	40.15316	40.58284	40.60322	40.60469	40.12467	40.06641	40.04220	39.39094	39.19965	39.20098	39.20240	39.78785	40.49533	40.52806	40.55252	40.72407	40.21504	40.18429	39.75809	39.75946	39.79179	39.80809	39.92015	39.74046	38.89309	39.59006	39.76990	39.90713	39.84502	40.12863	40.15359	41.21888	41.53197	41.53331	40.94891	40.69613	40.64759	40.63725	41.02097	40.98862	40.87568	40.80211	40.78856
40.09524	40.14342	40.14470	39.30433	39.17420	39.44421	39.44561	39.44685	40.23333	40.66278	40.62616	40.33300	40.27475	40.16541	39.95255	39.20091	38.70970	38.93951	39.86906	40.51005	40.51151	40.51288	40.51542	40.03926	39.71573	39.75927	39.76652	39.78297	40.02195	39.53230	39.21231	39.21363	39.47932	39.77095	39.89418	40.12824	41.23544	41.19771	41.19902	41.22153	41.05565	40.75336	40.65526	40.66800	41.00175	40.85820	40.85967	40.77869	40.79446	40.79592
41.84107	40.14492	40.14618	39.21389	39.30483	39.34584	39.44645	39.44767	40.66291	40.62610	40.48273	40.42473	41.24087	40.52507	40.33431	39.95245	39.39340	40.03459	40.94064	40.88345	40.57181	40.51523	39.99186	39.66837	39.71693	39.80687	39.78271	40.02184	40.13900	40.14051	39.53479	39.47898	39.48037	39.89373	40.42031	40.62519	40.91955	40.89158	40.49275	40.51522	40.75293	40.76565	40.18819	40.65770	40.80895	40.81033	40.65694	39.83974	40.78109	40.79684
41.88396	40.84017	39.89245	39.94705	39.94846	40.56279	41.03453	41.03580	40.85273	40.46232	40.40851	41.24100	41.24229	40.73771	40.48917	40.49274	40.77609	40.97744	40.94840	40.88476	40.73019	40.54763	39.66819	39.40536	39.45389	39.68330	39.83485	40.04767	40.14013	40.26306	40.26448	40.05151	40.02770	40.42900	40.72859	40.70945	40.64057	40.63995	40.52332	40.76289	40.76523	40.76666	40.65726	40.91747	40.91247	40.91384	39.93055	39.84064	39.98858	40.79776
41.02526	40.79123	39.98614	39.95921	40.55648	40.98576	40.97219	40.97345	40.78553	40.38351	40.36454	40.39103	40.73757	40.48927	40.49266	40.49408	40.49541	40.77885	40.74980	40.80784	40.57439	40.21154	39.72735	39.46450	39.46527	39.54069	39.11306	40.00161	40.13391	40.89259	41.08292	40.32433	40.36438	40.42633	40.70928	40.69497	40.64165	40.64317	40.67768	40.76501	40.76625	40.76768	40.93368	40.93511	40.91991	40.12143	39.91912	39.93279	40.70978	40.74338
39.80661	39.98639	40.67279	40.69214	41.94605	41.45854	41.40904	40.97491	40.78057	40.38491	39.91161	39.46363	39.58872	40.06851	40.25522	40.29177	40.49673	40.78018	40.67763	40.65205	40.29477	40.20533	39.90321	39.79433	39.54049	39.54317	39.54446	39.91369	40.66851	40.79503	40.80289	40.23529	40.31879	40.38074	40.82700	40.72251	40.56813	40.56963	40.64546	40.68024	40.73508	40.71180	40.71313	40.71455	40.23439	39.98656	39.98795	40.13864	40.69349	41.29543
39.44400	39.45715	40.15113	40.67579	40.75616	41.52119	41.46149	41.42197	40.98807	40.47588	39.90260	39.49714	39.56966	39.54214	39.94954	40.25437	40.29438	40.49945	40.45266	40.33382	40.23425	39.93203	39.93340	39.93838	39.53255	39.38390	39.38518	39.87064	40.66969	40.79264	40.16535	38.96381	39.97969	40.27075	40.72239	41.80040	41.00510	40.44726	40.20192	40.51551	40.57033	40.56905	40.36034	40.23664	40.23534	40.22537	40.15329	40.13956	40.51571	40.69584
39.45726	39.46021	38.77933	38.96788	39.91540	40.75895	41.45709	41.93029	41.42498	40.46603	39.90396	39.64125	39.54200	39.54344	39.54462	39.96727	39.96854	39.80791	39.74168	39.67303	39.32220	39.29825	39.41744	39.63246	39.63373	39.53508	39.71136	40.01928	40.04085	39.92623	38.95235	38.95360	38.95492	39.97071	40.57377	41.65827	41.40586	40.15318	39.98185	40.16418	40.32209	40.27255	39.32848	40.23047	40.22771	40.22631	40.34009	40.32528	40.46301	40.51564
38.69668	38.73445	37.87426	37.86042	38.97058	39.85106	41.42374	41.40189	41.40340	40.10168	39.89406	39.64581	39.16381	39.16630	39.42808	39.44013	39.44139	39.73551	39.77933	39.48410	39.45860	39.40459	39.47174	39.67712	39.53491	39.53625	39.79110	39.81767	39.81883	39.37373	39.41317	38.93212	38.93343	39.92672	40.04030	40.71955	40.28857	40.20684	40.00294	38.78526	39.31718	39.31850	39.32941	39.36951	40.14547	40.26471	40.26964	40.30527	40.29429	40.45295
38.69810	38.69939	37.87561	37.94981	37.99879	39.40988	40.87036	40.96432	40.28040	39.87103	39.71332	39.63266	39.63380	39.42787	39.34837	39.43068	39.44264	39.56133	39.78058	39.56388	39.56520	40.00034	39.91102	39.67134	39.67259	39.79103	39.79228	39.81883	39.81998	39.37485	39.37617	39.23806	39.21040	39.85058	40.79891	40.36773	40.38572	40.00283	40.00399	40.00543	39.97388	39.97522	39.24728	39.24859	40.14643	40.14769	40.18339	40.18465	40.30755	40.40739
38.94578	38.75434	38.49787	37.98125	38.04876	39.36354	40.82130	40.82247	39.87127	39.52610	39.52740	39.56589	39.56702	39.42917	39.33356	38.82247	39.44390	39.55506	39.64970	39.78296	40.39677	41.09313	40.82491	40.82627	40.78892	40.71034	40.79370	40.08078	39.82113	39.56174	39.28041	39.28163	39.82206	40.25928	40.43582	40.43698	39.94875	39.95018	40.11214	40.17905	40.00759	39.93327	39.93451	39.93584	39.84712	39.88486	38.84839	39.55746	40.30847	40.45478
39.20018	39.01230	38.49603	38.22048	38.78700	40.82141	40.82277	40.71325	39.87265	39.61671	39.44998	39.45139	39.41179	39.34383	38.80634	38.82370	38.87263	39.52145	39.60857	40.34198	41.09316	41.91782	41.01907	40.79696	40.79017	40.79152	40.82013	40.03676	39.82710	39.70221	39.56417	39.67576	39.93878	39.93401	39.93543	39.91616	39.94981	39.95123	40.16578	40.00748	39.87928	39.93426	40.31439	40.35436	39.88457	38.85980	38.86108	39.55835	40.46670	40.88475
39.21611	38.70694	38.15829	38.15963	40.15564	40.82290	40.82423	40.32676	40.24239	40.22044	39.75484	39.75624	39.41096	39.34514	38.79512	38.87268	38.87386	39.51556	39.52409	40.92533	41.69478	41.66011	41.02036	40.79822	40.16982	40.17113	40.03180	39.74854	39.80919	39.81060	39.75614	39.72515	39.65401	39.64922	39.02879	39.02290	39.68266	39.71894	39.32084	39.36945	39.81241	39.93525	39.97510	40.39184	40.12863	38.86069	38.86195	39.72122	40.90850	40.99923
39.34146	39.26714	38.73675	40.01616	40.15710	40.47606	40.47738	40.47849	40.46864	40.24490	40.00515	39.75760	39.34506	38.85592	38.87307	38.99514	39.58150	39.54202	39.55054	41.03380	41.73528	41.66143	41.05180	40.77588	40.49130	40.17234	40.18266	40.08953	40.09975	39.92250	39.76795	39.72626	39.67014	39.03437	38.95478	38.90598	38.90724	38.93006	39.33365	39.44075	39.81717	39.82865	39.95622	40.08696	40.39413	40.13079	39.72092	40.90811	41.42076	41.00016
39.98129	39.98257	40.23713	40.30267	40.49244	40.47752	40.47882	40.53033	40.50224	40.08193	40.08322	39.91822	38.93083	38.98536	39.05130	39.68778	39.59403	39.55041	41.03400	41.48521	41.55429	41.46434	41.10485	40.89670	40.66948	40.25446	40.18385	40.26777	40.26886	40.22520	40.22488	40.17027	39.67123	38.96036	38.90595	38.90700	38.87608	38.78418	39.08291	39.60617	39.83318	39.95601	40.05015	40.66637	40.58288	40.51593	40.64646	40.91584	40.96977	40.86154
40.00797	40.23753	41.09686	41.02536	41.00093	41.01643	41.01988	40.53176	40.11443	40.10799	40.10926	40.11601	39.99203	39.09916	39.68780	40.63561	40.63681	41.03391	41.37307	41.08132	41.12635	40.93908	40.85108	40.85238	40.15299	39.96981	39.52085	40.26895	40.22496	40.33910	40.16870	40.05444	38.92453	38.77408	39.00453	38.90802	38.93397	39.18591	39.57174	40.18729	40.40163	40.91422	40.69110	40.60760	40.54074	40.53825	40.53955	40.64863	40.91867	40.86248
40.26294	40.74226	41.13269	41.09979	41.03032	41.02186	40.53212	40.11445	40.03726	40.03081	40.11439	40.16725	40.20102	40.34345	40.59812	40.63694	40.53300	41.37300	41.08157	41.02634	40.42759	38.71808	38.71930	38.79884	38.88419	39.00986	39.33618	39.86073	40.24445	40.16858	39.99012	39.75834	38.86605	38.99317	39.00558	38.95736	39.18555	39.57169	40.52414	40.52552	42.21420	42.06795	41.78260	41.26469	41.17744	40.59828	40.64841	40.65013	40.77271	40.86341
40.26443	40.75343	41.14119	41.13562	41.08704	41.00727	40.50409	40.03729	39.61007	39.63094	40.11367	40.16862	40.16966	40.38178	40.53188	40.53315	40.64616	41.59498	41.08292	40.48018	38.77716	38.58715	38.65432	38.65553	38.68560	38.68681	39.24184	40.03372	40.12277	39.89345	39.59585	39.66298	38.86714	38.04578	38.32823	38.36893	39.39260	41.03833	41.12646	41.13446	42.14713	42.06902	42.99148	43.09453	41.96951	41.07746	40.77121	40.77238	40.77367	40.86435
40.75368	41.15131	41.98921	41.94077	41.20636	40.91468	40.67263	40.02100	39.81861	39.81963	40.12090	40.09759	40.08843	40.30054	40.30158	40.61419	40.66833	41.16225	41.08427	40.47077	39.50909	38.88298	38.88418	38.88538	38.65778	38.64823	39.61258	39.94267	39.89327	39.67891	39.59507	38.98854	38.51409	38.32794	38.36893	38.63927	40.91299	41.05242	41.10352	41.71092	42.07791	43.26667	43.27675	43.16917	41.46120	41.24160	41.19317	41.05587	41.05715	41.14427
41.12526	41.12652	41.38984	41.37675	41.37803	40.91618	40.65694	39.98220	39.78031	39.90634	39.95926	39.96060	40.04259	40.04393	40.23787	40.22908	40.55854	41.14056	41.07490	40.47207	40.22696	39.55649	39.46785	39.46905	39.17710	39.38033	39.52578	39.52699	39.43733	39.23095	39.05344	39.26218	38.82149	38.37348	38.56309	38.69745	40.85090	41.98089	42.11372	42.08562	42.08757	43.30322	43.26902	42.82693	41.59503	41.41374	41.38335	42.54738	41.55026	41.15756
40.86037	40.85679	40.85781	40.85918	40.59969	40.55207	39.90808	39.37685	39.40043	39.69001	39.84321	39.84453	39.89004	39.89137	39.87145	39.75119	39.79948	40.49032	40.47236	40.19107	39.52068	39.41368	39.43419	39.43538	39.43448	39.38150	39.38260	38.94331	39.15874	39.33272	39.37324	39.47197	39.32090	38.99841	39.03958	39.82677	40.50517	41.96269	42.08532	42.08761	42.08866	42.43324	42.87070	42.91441	42.58670	42.36249	42.90796	42.76961	42.13014	41.30159
39.39652	39.12627	38.61455	38.61582	38.61698	39.07525	38.99385	38.96746	39.15915	39.26014	39.79365	39.79979	39.71859	39.71991	38.47963	38.38788	38.38894	39.35387	39.35517	39.13583	39.17080	39.41489	39.41608	39.43459	39.43567	39.46153	38.94433	39.00665	39.22209	39.34135	39.43266	39.32078	39.46682	39.51124	39.82684	40.21558	40.21679	40.84386	42.00647	42.04792	42.06345	42.09102	42.27814	42.57520	42.83469	42.90770	42.76948	42.63542	42.00718	41.43848
39.12655	38.97770	38.61594	38.61721	38.48109	38.83937	38.92017	38.60316	38.73248	39.13355	39.26267	39.28594	39.06180	38.52335	38.50642	38.46111	38.35812	38.80941	38.89542	38.90119	39.17201	39.25885	39.41729	39.46850	39.48781	39.34601	39.10960	39.17138	39.50479	39.50608	39.50725	39.48174	39.51188	39.51284	40.13627	40.19357	40.34138	40.70811	41.58521	42.01254	42.01517	41.06155	42.04226	42.49416	42.90761	42.76925	42.63531	42.63647	42.00819	41.43945
39.09164	39.03006	38.61734	38.58535	38.91262	38.84075	38.62397	38.58308	38.58434	38.78891	39.03893	39.04020	38.68967	38.52416	38.28209	38.32005	38.46691	38.52399	38.66307	38.23639	38.27613	39.30248	39.44358	39.65206	39.65313	39.18475	39.23194	39.35482	39.72041	39.98269	40.28419	39.50942	39.48398	39.48492	42.47924	40.24896	40.25015	40.74656	41.06939	41.07072	40.91435	40.81039	41.70097	42.14894	42.71176	42.63510	42.63638	42.63752	41.41556	39.91054
39.10596	39.10710	39.00026	38.61998	38.94672	38.94776	38.70309	38.48031	38.48156	38.61393	38.79138	38.62318	38.47739	38.38942	38.26548	38.32130	38.39310	38.42872	38.16856	38.23756	38.23440	38.27831	39.43351	39.98213	39.98319	39.67531	39.34032	39.35595	39.72154	39.98382	40.21025	40.21131	39.62807	41.18446	41.18525	40.25003	40.25121	40.74763	40.85946	40.81947	40.81022	41.70308	41.90591	41.88890	42.23442	42.57983	42.63744	41.37077	40.07483	40.10463
39.15726	39.15839	39.17163	39.22917	39.23030	39.09837	38.85296	38.67521	38.66089	38.86611	38.79271	38.68402	38.62540	38.04786	37.18941	37.86151	38.34180	38.42388	38.43316	38.23874	38.24843	38.65838	39.61486	39.98334	40.04983	40.06298	39.99592	39.47149	39.72268	39.82407	40.26395	40.34011	40.00873	40.65278	40.65355	40.25110	40.16750	40.28606	40.38857	40.50074	40.57304	40.78992	41.68486	41.81216	41.76420	42.11586	41.67225	40.52516	40.73885	40.36079
39.45148	39.35257	39.40440	39.52252	40.50265	40.46796	39.67945	39.54631	39.46034	39.81768	39.69228	38.79527	38.35853	37.67316	37.61879	37.81644	38.34303	38.41438	38.42365	38.24850	38.29893	38.40666	39.27365	40.01837	40.06301	40.09616	40.52981	40.45588	39.82393	40.26394	40.29460	40.29564	40.29679	40.59060	40.54950	40.36266	40.12276	40.09292	40.14999	39.39729	39.45596	39.48070	40.67289	41.54064	41.75810	41.67206	40.52505	40.67099	40.73977	40.74094
39.48833	39.44300	39.47230	40.06348	40.33242	40.38975	40.32763	40.55899	41.28784	41.22711	39.71886	38.87647	38.68504	38.27843	37.81660	37.86593	38.00703	38.13466	38.08227	38.43490	38.63618	38.66953	39.27481	39.36958	40.05866	42.52329	40.78666	40.78782	40.82682	40.98187	41.39786	41.11640	40.91623	40.71277	40.40434	40.17278	40.12385	39.11290	39.18066	38.99088	38.62708	39.05027	39.42868	39.98429	41.48726	40.36656	40.52600	40.64027	40.87756	42.11602
39.44334	39.44445	39.44907	40.06492	40.19220	40.35044	40.69357	41.23587	41.27431	41.12938	39.90590	39.53257	39.53344	39.41673	38.15814	38.05644	37.91728	37.89279	38.00980	38.40550	38.61232	39.34978	39.25489	39.97357	41.59430	41.59548	40.78788	40.82710	40.90310	40.98306	41.11653	41.09504	40.75109	40.66079	40.46716	40.14312	39.13201	39.13842	38.90321	38.51397	38.51482	38.93803	39.42965	39.91390	40.08513	40.04605	40.09708	40.52530	40.52644	41.85597
39.30114	39.30008	39.30093	39.45172	40.17112	40.32937	41.23645	41.27450	41.15730	40.42710	39.93463	39.65135	39.65221	39.78106	38.46288	38.36599	38.11313	37.91755	37.94339	38.46977	39.19876	39.74947	40.57116	41.00655	41.33654	41.44175	40.64749	40.79023	40.90430	40.98425	40.98539	40.91739	40.77423	40.75313	40.33055	39.12497	39.19402	39.13945	38.90420	38.51494	38.51577	38.98244	39.37713	39.53044	39.64207	39.70960	40.09803	40.52624	40.52737	40.55265
39.19484	39.12945	39.00823	38.96852	39.84733	41.00467	41.17379	41.17467	41.14556	40.44944	39.62861	39.69149	39.79957	39.07279	38.61747	38.61852	38.55137	38.14003	38.20198	38.47309	39.13831	39.79522	40.57940	41.03841	41.36841	41.44303	40.59078	40.64983	40.82504	40.97041	40.97154	40.97255	40.96456	40.91894	40.48580	39.47508	39.42144	39.35935	39.30118	38.58780	38.58862	38.90094	39.15270	39.44196	39.61673	39.64400	40.52618	40.53523	40.55245	40.50346
39.19630	39.14429	39.13171	39.83698	40.38848	41.17416	41.17530	41.15114	40.45538	39.62889	39.72112	39.80008	39.93227	39.12554	39.12636	40.11417	39.58959	39.30445	39.15120	39.14290	39.19422	39.61767	40.32322	41.02182	41.04070	40.49126	40.59200	40.65104	40.82623	40.91438	40.97272	40.97371	41.01775	40.97211	40.50996	40.15453	39.79557	39.42368	39.36120	39.07977	38.97166	38.90941	38.97851	39.08868	39.52822	40.05302	40.53519	40.53617	40.48718	40.40511
39.24492	39.21650	40.17873	40.22015	40.22124	40.46330	40.57878	40.50813	39.73365	39.64991	39.85347	39.93279	39.88713	39.12682	39.80335	40.11549	40.05210	39.95306	39.89688	39.36224	39.27053	39.56527	40.31750	40.31859	40.22657	40.15989	40.33283	40.36986	40.41253	40.50065	40.67701	41.01779	41.01889	40.97324	40.94712	40.52477	40.21462	40.01191	39.43946	39.39056	39.34844	39.02734	39.02828	39.11303	39.22641	40.15752	40.53614	40.53711	40.53820	40.45184
39.32501	40.20889	40.44561	40.21091	40.20288	40.31822	40.46586	40.46668	39.76273	39.67505	39.76475	39.76702	39.76783	39.88966	40.11572	40.28485	41.03313	40.62642	39.83112	39.53890	39.44236	40.06735	40.02766	40.11956	40.13499	40.24403	40.28039	40.31419	40.38151	40.41920	40.55654	40.67913	41.02005	41.08527	41.34177	41.09111	40.52694	40.62525	40.62608	39.44487	39.44567	39.44672	39.17354	39.26311	39.27005	40.27007	40.66050	40.62283	40.53913	41.89618
41.48339	41.48450	40.44712	40.21240	40.20435	40.20528	40.34219	40.02391	39.77145	39.77295	39.77400	39.77519	39.69876	39.69994	39.71038	39.89022	39.99863	39.77797	39.44482	39.39911	39.40015	39.79322	40.01602	40.03156	40.12312	40.12418	40.12512	40.29391	40.41916	40.46487	40.47184	40.68027	40.69530	41.00860	41.06028	41.04930	40.52801	40.59413	40.59494	40.42985	39.54147	39.47773	39.41045	39.26995	39.32409	40.56448	40.64428	40.53899	41.89605	41.82386
41.53913	40.54646	40.17887	39.89426	39.80738	40.06927	40.08962	39.98672	39.82271	39.82349	40.04249	39.68969	39.65077	39.65194	39.57443	39.57547	39.67293	39.41167	38.71118	39.01950	39.08540	39.33076	39.90437	40.12717	40.12434	40.12539	40.12632	40.28934	40.01411	40.41623	40.56739	40.56832	40.62970	40.88452	40.98521	40.47868	40.31515	40.36569	40.53109	40.26628	39.55640	39.34988	39.24678	39.27087	39.33987	39.96653	40.48964	40.57883	40.94684	41.78548
40.59892	40.38066	40.37339	40.18153	40.14343	40.10986	40.09106	40.04892	40.02791	40.12165	40.10017	39.69426	39.62350	39.54638	39.54714	39.35862	39.32359	39.28707	39.16304	39.02073	39.09145	39.19637	39.51157	40.08490	40.19957	40.12660	40.28947	39.38845	40.02383	40.27632	40.56854	40.69468	40.88486	41.08987	40.72028	40.09847	40.23201	40.23318	40.15027	40.16647	39.55739	39.36962	39.31628	39.37202	39.77745	40.07438	40.36601	40.42419	40.42524	40.67697
40.58491	40.57791	40.57867	41.05179	40.31631	40.16170	40.16272	40.16399	40.10437	40.06492	39.81994	39.69561	39.56800	39.56916	39.49535	39.49582	39.49348	39.46178	39.32701	39.21381	39.19669	39.16387	39.27311	40.08613	40.20508	40.28977	40.35448	39.46828	39.46902	40.25011	40.59462	41.03838	40.84352	40.84429	40.57176	38.72613	39.31897	40.06528	40.15132	40.18253	39.57715	39.39151	39.44711	39.77739	40.07442	40.77858	40.42424	40.38577	40.22585	40.22688
40.55696	40.55798	40.55873	40.58134	40.31778	40.31867	40.20758	40.20832	40.16657	40.06631	39.95688	39.93927	39.67894	39.51684	39.51757	39.51857	40.56846	39.60676	39.50683	39.33419	39.17064	39.16507	39.27430	40.20540	40.20630	40.20731	40.29186	39.40560	39.38219	40.03808	40.36240	40.24968	40.75204	40.55242	38.70713	38.62338	38.65117	39.40428	40.02136	40.12498	39.48804	39.48849	39.77734	40.68643	41.43937	41.45608	40.71515	40.30732	40.30620	40.29541
40.31536	39.11498	39.11568	39.38856	39.41098	40.32012	40.32113	41.06396	40.93272	40.93346	40.98167	40.84907	39.70494	39.64790	39.64862	40.11768	40.11854	39.64288	39.15228	39.12794	39.16541	39.24929	40.05975	40.10368	40.10509	40.19725	40.20939	39.90158	39.61588	39.73885	40.26488	40.39457	40.25184	39.63031	38.62370	38.11084	38.40213	39.40327	39.53655	39.66749	39.73901	40.10866	40.72936	41.43936	41.49858	41.46890	40.75154	40.32061	40.19473	39.81984
38.91482	38.88469	38.93473	38.93583	38.99400	39.47172	40.77593	40.91534	40.91650	40.93492	40.84933	39.97495	39.83012	39.77978	40.16143	40.15438	40.07602	39.05749	39.05502	39.11630	39.24966	40.15920	40.08995	40.06198	39.91615	40.19471	40.23096	39.90971	39.74583	39.74695	40.54234	40.57270	40.57371	39.94624	39.16833	38.84694	39.00179	39.45096	39.49511	39.59822	39.61430	40.68552	41.45420	41.47313	41.51302	40.82393	40.46502	40.30948	40.26059	40.20471
38.94894	38.98156	38.93614	38.87331	39.27837	39.30642	40.60350	40.60421	40.09032	40.07160	39.74014	39.94496	40.03865	40.87709	41.01234	40.15571	39.47276	39.05873	39.05983	39.22150	39.73655	40.10590	40.10635	39.94547	39.95007	40.00628	39.87076	39.73823	39.74696	40.54251	40.54350	40.54435	40.04876	39.99936	39.95167	39.45131	39.44422	39.44532	39.44601	39.49723	39.60349	40.25952	40.78048	40.95742	40.95842	40.71390	40.53328	39.46796	40.31141	40.26250
40.30930	40.27757	39.60548	39.50415	39.45364	40.23560	40.23658	40.09063	38.74007	38.68201	39.74632	39.94632	41.00976	41.19209	41.04107	40.71780	39.48422	39.05997	39.06106	39.22272	39.71741	39.79533	40.06629	40.05331	39.95127	39.95224	39.95307	40.04466	40.52003	40.52116	40.45027	40.09322	39.97027	40.00044	40.00156	40.00224	39.99837	39.44634	39.44701	39.46421	39.90517	39.96085	40.32859	40.83322	40.83420	40.74974	40.60290	40.60374	40.61062	40.61160
41.69128	41.65958	40.23283	40.16372	40.23625	40.23707	40.23803	39.06255	39.12396	39.19484	39.69997	40.99224	41.19236	41.19349	40.97807	40.71915	40.04720	39.06121	39.06229	39.06294	39.62921	39.62082	39.99032	40.05454	40.05536	39.95344	39.88347	39.88442	40.06114	40.09710	40.07798	39.87603	39.69936	39.70944	39.71107	40.03387	39.99943	40.00053	39.50005	39.50919	40.04006	40.12469	40.25962	40.57030	41.03311	41.05381	41.05477	40.96066	40.95359	40.80113
41.66019	41.53200	40.85331	40.21695	40.21790	40.23854	40.27004	39.06392	39.12531	39.21387	39.26464	39.90966	40.99433	40.95016	40.81466	40.65940	40.03403	39.60274	39.06352	39.60447	39.53179	39.53259	39.53352	40.05577	39.95638	39.95464	39.95544	39.91134	39.91199	39.15074	39.19295	39.28813	38.21495	39.30728	39.51884	39.99955	40.06171	40.00158	39.86351	39.98313	40.05619	40.15690	40.25104	40.47818	41.03409	41.05478	41.23118	41.23202	42.08331	42.26693
41.52940	41.26554	40.76052	40.47903	40.48051	40.27056	39.11116	39.03865	39.17694	39.19790	39.15109	39.91101	40.85742	40.95155	40.95221	40.03455	40.03963	40.07755	39.85557	39.79079	39.53303	39.53381	39.63500	39.63592	39.99459	40.07166	40.40530	40.24537	39.91315	39.15185	39.19405	38.19952	38.21596	38.64899	39.48450	40.07579	40.07672	39.85585	39.91012	39.98414	40.05719	40.05812	40.15868	40.42122	40.99753	41.23466	42.32535	42.55894	42.82101	42.81236
41.30207	41.17768	40.52340	40.52449	40.53239	39.94301	39.40533	39.49909	39.28549	39.26412	39.93596	40.85818	40.95185	40.95885	40.23116	40.04243	40.22965	40.10190	41.04828	39.85746	39.63293	39.66319	39.17914	39.89717	40.24888	40.42984	40.92548	40.76555	40.42616	39.95667	38.12633	38.19465	38.20142	38.64948	40.10035	40.10098	40.06704	39.85688	39.47013	39.40024	39.67653	39.91375	40.07787	40.23124	40.71585	41.09631	41.33358	42.25960	42.52230	42.54835
41.23138	40.45663	39.83376	39.53788	39.94369	40.14814	39.87390	39.87450	39.87718	40.49974	41.32563	41.32350	40.95916	40.28197	40.26949	40.23340	40.23096	42.76941	41.08126	40.98883	39.70172	39.17944	39.25324	40.00216	40.31213	41.59433	40.82054	40.82147	40.50241	39.62996	38.16115	38.19567	38.53894	39.53440	40.18346	40.14870	40.10295	39.85793	39.34654	39.34759	39.58527	40.56009	40.11651	40.07975	40.13055	40.66129	41.03278	41.11951	41.44802	41.50268
40.49155	40.45815	40.42231	39.89416	40.09873	39.99008	39.81366	39.81425	40.38962	40.60519	41.32708	41.32817	40.18523	40.35516	40.35576	40.34924	42.10424	42.10518	41.12925	40.69268	39.82412	39.95194	40.05663	40.41499	41.64936	41.56719	41.09904	40.74558	39.69018	39.63108	38.28690	38.29567	38.66491	39.53545	40.20385	41.70517	40.80219	40.07021	39.23813	39.23917	40.54840	40.56111	40.09805	40.03245	39.63041	40.10007	40.63098	40.78075	40.78167	41.08716
40.49308	40.49397	40.58568	40.05266	39.89750	39.59138	39.65604	39.78883	40.37194	40.53424	40.94206	40.58884	40.19088	40.35650	40.34967	41.76281	42.13579	42.13673	40.79418	40.86532	40.07520	40.10254	40.60258	41.60867	42.25196	41.65157	41.17857	40.08047	39.69848	39.69664	39.15790	38.56911	38.97384	39.83869	41.71107	41.67958	41.64565	40.53458	39.57273	39.60540	39.96576	40.01783	39.97919	39.45937	39.58307	39.87030	40.55540	40.55973	40.72897	40.72987
40.64164	40.64610	40.63274	40.05413	39.56258	39.52838	39.52923	39.75323	40.26669	40.94259	40.58920	39.62264	40.20457	40.27003	41.01887	41.76422	41.76497	41.57977	41.14590	41.02768	40.86750	40.86824	41.65104	42.38012	42.26186	41.69574	40.98058	40.08164	40.00821	40.12739	40.12827	39.70749	39.74536	40.29015	41.57281	41.60726	41.45051	40.64735	39.50563	39.38139	39.41360	39.96764	39.44552	39.44638	39.44723	39.73446	40.55636	40.55710	40.56156	40.69539
39.54787	40.65798	40.66212	40.08560	39.60688	39.52978	39.53062	39.82521	40.97670	40.62296	39.69372	39.69474	40.26436	40.60627	41.02560	41.02113	41.02186	41.10865	41.24212	41.36546	41.72790	41.78279	41.75103	43.19051	42.26318	41.65413	40.97698	40.73271	40.71826	40.71287	40.33242	40.33314	40.15664	40.15719	40.24058	41.56659	41.46238	40.66132	39.31328	38.05015	38.09036	39.33851	39.44648	39.44733	39.44817	39.57867	39.88161	40.45898	40.45985	40.47704
40.50806	40.84172	40.82351	40.21533	39.76168	39.76239	39.85769	41.13589	41.03015	40.67638	39.90773	40.26517	40.68984	41.02642	41.03931	41.04018	40.58988	40.31886	40.33650	41.36678	41.76514	41.78735	43.30248	43.10718	43.01991	41.65219	40.80466	40.68084	40.59560	40.55641	40.28157	40.01320	39.84575	40.07411	40.17691	40.23203	40.77721	39.45195	38.06299	38.00124	38.01355	39.08339	39.24054	39.22704	39.40289	39.44542	39.54065	40.62137	40.64605	40.64691
42.04122	42.03407	40.82502	39.79175	39.78240	39.97993	41.42531	41.13736	41.03161	40.93193	40.86836	40.69069	40.69390	41.08625	41.08679	40.61999	40.29733	40.15905	40.32647	41.00640	41.73055	42.64062	43.30386	43.28869	43.05558	40.86577	40.68119	40.10213	39.95949	39.95245	39.96761	39.94629	39.94714	40.06241	40.08218	40.24986	40.26144	39.77181	38.17495	38.05312	38.05362	39.38829	39.49623	39.62792	39.65946	39.65657	40.68917	41.09325	41.04584	40.65266
42.27099	41.94295	40.74452	39.78300	39.78382	41.78207	41.67521	41.32497	40.96447	40.93337	40.64069	40.69476	40.75371	41.08764	41.08816	40.65081	40.13754	40.13836	40.21588	40.96588	41.71311	41.73258	42.64287	42.62767	42.25941	41.98933	40.75349	40.18857	39.99282	39.68592	39.67869	39.95868	40.06300	38.77156	39.32795	40.16577	40.27161	40.27261	39.79319	39.41095	39.55678	39.58279	39.90192	39.96174	40.05950	41.57898	42.04776	41.37720	41.04678	40.58813
42.17990	41.36633	39.59642	39.59739	39.71632	41.15948	41.37330	41.30340	40.93430	40.64127	40.64210	40.69616	40.87468	41.08904	41.08954	41.09038	40.09219	40.06942	40.09546	40.75829	40.91431	41.08854	41.30063	42.24213	41.96318	41.96404	41.46373	40.31150	39.85193	39.68223	39.44704	39.01042	38.76246	38.89002	39.32899	40.17113	40.31450	41.83529	41.83581	40.71930	40.20184	40.23913	40.29019	40.33445	41.52097	41.74017	41.76137	41.24262	40.64585	40.51771
41.36706	39.73814	39.45584	39.45680	39.55031	39.70821	40.14196	40.15102	39.94794	40.06274	40.64351	40.64450	40.64927	41.07220	41.07270	41.07352	39.95197	39.95277	39.95374	40.00073	40.62584	40.65157	40.77731	41.58301	41.84151	41.39524	40.20519	39.79417	39.77909	39.52583	38.89988	38.82885	38.35741	38.89106	39.56285	40.21510	41.92442	41.83642	41.83693	41.32214	40.76482	40.82513	40.84617	41.15172	41.15255	41.24370	41.24453	40.64597	40.48915	40.51863
39.89746	39.61546	39.45729	39.55095	39.59086	39.59846	39.60781	39.94838	39.94934	40.05288	40.23319	40.64590	40.65066	41.06877	41.07407	40.64367	39.95327	39.95405	39.95501	39.95548	39.60245	40.44818	40.65528	41.38379	41.38444	40.12826	39.68839	39.59107	39.57798	39.59501	38.71831	38.29656	38.05757	38.50634	39.20906	40.08365	41.80005	41.72652	41.60880	41.29099	40.72190	40.74518	41.07040	41.07122	41.05059	41.05124	40.85048	40.66301	40.66381	40.64853
39.10783	39.10858	39.56217	39.56311	39.56388	39.59933	39.94075	39.94978	40.35530	40.38417	40.38495	40.64729	40.65204	40.65301	40.95056	40.95297	40.64566	40.39579	40.12101	39.88223	39.88301	40.44587	40.69784	40.65092	40.12493	39.69275	39.58234	39.57868	39.57913	39.59616	38.97754	38.35872	38.52085	38.53577	39.16354	40.07024	41.73845	41.72765	41.29109	40.62576	40.62622	40.62701	40.66464	41.00359	41.05159	41.05223	40.86753	40.86818	40.90663	40.78407
38.99512	39.50423	39.91637	39.89373	39.68097	39.72606	39.94164	40.34720	40.35672	40.35717	40.64773	40.64869	40.47726	40.63455	40.95194	40.95273	40.95335	41.29595	40.87434	40.40484	40.37131	40.43998	40.40396	40.33344	40.29492	40.29301	40.35716	40.29705	39.62053	39.77905	39.08692	38.84819	38.89022	39.14917	40.03131	40.03723	40.60587	40.60683	40.62585	40.19333	40.21199	39.36044	40.33028	40.73293	41.05259	40.84359	40.85188	40.85250	40.84000	40.83864
40.68837	40.58890	40.53204	39.89520	39.64220	39.68299	39.70893	40.32880	40.54100	40.54144	40.43501	40.31420	40.46309	40.45546	40.62027	40.63895	40.95470	40.95709	40.87568	40.40614	40.38117	40.44125	40.40522	40.44567	40.41143	40.41219	40.55353	40.60147	40.55634	39.95551	39.75173	39.75233	39.75630	39.96391	40.01857	40.26619	40.24871	40.27539	38.97474	39.22499	39.60518	40.42290	40.50233	40.78585	40.78662	40.79475	40.79551	40.79613	40.81840	40.65076
40.58967	40.58685	40.21131	39.55698	39.61095	39.61153	39.60798	40.22787	40.44007	40.37027	40.41069	40.30219	40.33744	40.45683	40.63955	40.64030	40.83071	40.83147	40.51365	40.19173	40.44678	40.52258	40.94114	40.69736	40.49737	40.57318	40.79223	40.83803	40.66725	40.55846	40.47290	40.47349	39.90079	39.90119	39.93214	39.98629	40.00258	39.39510	38.97573	39.13910	40.42315	41.63854	41.63914	41.31745	40.83480	40.83540	40.86298	40.89951	41.05396	41.15900
40.05770	39.31007	39.55753	39.55843	39.55915	39.55614	39.56919	40.16046	40.40131	40.41136	40.42442	40.06624	40.37044	40.55760	40.56158	40.56232	40.76082	40.57135	40.19636	39.81776	40.38939	41.21023	41.37542	41.37618	41.05409	40.89364	40.87654	41.34075	41.24520	40.98104	40.94695	40.39368	39.64207	39.12252	39.38137	39.82961	39.91612	39.33659	38.96116	39.03712	40.29280	41.50823	41.60748	41.58037	41.03646	40.86319	40.89987	41.03774	41.06370	41.07357
40.05921	40.05994	40.06032	39.81771	39.64653	39.56114	39.83561	40.16189	40.44394	40.48344	40.12245	40.09923	40.06799	40.52736	40.55936	40.62907	40.60775	40.19674	39.94032	39.99591	40.44157	41.43439	42.31278	42.31355	41.58193	41.37871	41.34123	41.39651	41.39690	41.23662	40.98298	39.64245	39.12321	39.12358	39.25161	39.77810	39.82064	39.29794	38.80410	38.77670	38.99235	40.99255	41.46214	41.46289	41.03746	41.06485	40.90083	40.90141	41.01959	41.69051
40.50837	40.45068	40.45105	40.03763	39.86490	39.93119	40.05956	40.26408	40.27676	40.12670	40.12384	40.04487	40.04524	40.07025	40.58047	40.59460	40.61284	40.22530	39.94158	39.99715	40.99093	41.43569	42.22814	42.30629	42.26238	41.96270	41.31123	41.39775	41.39812	41.05151	39.79635	39.64356	39.13144	39.13180	39.13267	39.25128	39.25197	38.91602	38.73806	38.82525	38.96220	40.87911	41.29516	41.30984	41.01057	40.94942	40.83906	40.63175	40.63248	40.82552
40.45150	40.45221	40.18037	39.94872	39.94941	40.07530	40.06099	40.07314	40.09193	40.12452	40.04697	40.04786	40.07072	40.11073	39.51654	40.58255	40.59649	40.66098	39.86566	39.94320	40.88609	41.12308	41.47847	42.06136	42.09644	42.00045	41.34894	39.96941	39.96976	39.94009	40.29964	40.29321	39.64536	39.13340	38.61468	38.61503	38.91616	38.91702	38.85484	38.79365	38.91973	40.88015	41.31443	41.39345	40.92198	40.59673	40.61782	40.61836	40.44932	40.45002
40.18191	40.18154	39.59197	39.77825	39.95086	40.07674	40.07743	40.07456	40.09334	40.04767	40.04836	40.24625	40.04957	40.08207	40.08241	40.50940	40.57906	40.61246	40.05356	39.86726	39.87598	40.81877	40.96964	41.32880	42.00102	41.34965	39.92057	39.75285	39.75211	39.88173	39.98547	40.29435	39.97971	38.61487	37.95993	38.61604	38.91718	38.91803	38.85743	38.84019	38.94883	40.87410	41.18948	41.19019	40.58162	40.59019	40.59089	40.56086	40.46181	40.97261
39.88167	39.59312	39.35886	39.63095	39.78037	39.78088	40.07565	40.09388	40.01650	40.01683	39.99508	40.18816	40.04752	40.09121	40.28355	40.48127	40.54556	40.34150	40.05484	39.85512	39.85579	39.95626	40.22746	40.22814	40.75373	40.29160	39.73672	39.71755	39.65267	39.56668	39.75124	39.86811	39.86879	38.59767	38.06096	38.06126	38.91819	38.91903	39.06947	39.03190	39.39778	40.83922	41.08703	41.07647	41.05036	41.05088	41.03503	40.92443	40.90476	40.90545
39.94049	39.47575	39.44229	39.44313	39.60857	39.65729	39.77975	40.09530	40.07204	39.96356	40.04292	40.36262	40.36776	40.10558	40.28275	40.28557	40.27460	40.37068	40.11390	40.10360	40.10427	40.13130	40.12553	40.18711	40.15385	39.96132	39.36840	39.39908	39.45313	39.65466	39.54810	39.67930	39.67996	38.59656	38.06196	38.06279	38.17375	39.00528	39.07045	39.37593	40.29149	40.93373	40.96904	41.05068	41.05137	41.05187	41.07187	41.03653	40.90571	40.21166
40.28403	40.09482	39.65807	39.67044	39.67109	39.65871	39.65936	39.78146	39.96466	40.47131	40.41088	40.36403	40.07770	39.64117	39.28088	40.23471	40.27592	40.31378	40.21552	40.21581	40.28096	40.13255	40.12677	40.03148	39.94364	38.50760	38.57883	39.20900	39.56790	39.65900	39.84666	39.77906	39.74004	38.13473	38.06081	38.06377	38.14964	38.96608	39.27102	40.20375	40.19602	40.77017	40.97007	41.05170	40.91975	40.93954	41.03700	40.92637	40.25852	40.21258
40.73334	40.73399	40.73428	40.77639	39.85043	39.77481	39.66076	39.64996	41.17407	41.17436	40.46482	40.01925	39.64169	38.93109	39.05623	39.30799	39.44617	39.50682	40.16803	40.23281	40.29484	40.24921	40.03207	40.03272	38.53289	38.57947	38.72627	39.36182	39.60173	40.00841	40.86922	40.53282	39.74115	38.13574	38.06127	38.08191	38.18493	38.96708	39.58028	40.19677	40.21856	40.21920	40.81972	40.83914	39.81668	39.81714	40.77492	40.72124	40.19028	40.19093
40.73488	40.73544	40.77726	41.55888	41.49675	39.76063	39.78815	40.87385	40.83261	40.60027	40.11710	39.89356	39.71495	39.04445	39.05762	39.07638	39.25405	39.38068	39.51939	40.16857	40.29608	40.25054	40.42304	40.09389	38.65016	38.77344	38.95734	39.68185	40.20567	40.93777	40.80218	40.49426	39.74212	38.87885	38.11362	38.14577	38.21440	38.96790	39.48650	40.10013	40.07388	40.19880	39.84799	39.18677	39.06626	39.18078	39.74416	40.65578	40.65366	40.14514
40.93594	40.90865	40.77687	40.77582	41.21014	41.17130	40.97902	40.72240	40.71937	40.49965	40.02715	40.02770	39.97520	39.82713	39.61656	39.23009	39.25368	39.35523	39.51902	39.83851	40.29466	40.67298	40.45861	40.33009	38.95501	39.07829	40.02142	40.20476	41.09501	41.89141	40.86619	40.45457	39.42284	38.98359	38.56116	38.48237	38.96704	39.48565	39.92083	40.10091	40.10146	39.13675	38.59379	38.67742	39.06596	39.18048	39.48574	40.68714	40.65607	40.20062
40.94629	40.90825	40.77486	40.70042	40.72965	40.78037	40.78093	40.74630	40.69971	40.46445	40.19871	40.19927	40.21322	40.10627	40.09782	39.86760	39.64818	39.68654	39.68710	40.32913	41.60192	41.59874	40.71983	40.43426	39.52470	39.53276	40.01357	40.54574	42.77982	42.45747	41.83004	40.30371	38.98271	38.81837	38.81891	39.47420	39.89511	39.80079	39.74880	39.61997	39.13591	38.65746	38.66961	38.69587	38.81757	39.20023	39.36926	40.11192	40.85256	40.42123
41.43633	41.15108	41.08790	40.67285	40.70288	40.74416	40.74536	40.70236	40.60327	40.42711	40.19835	40.19891	40.19947	40.15126	40.13873	40.19555	39.99027	40.00154	40.25075	40.45940	41.75968	41.81867	41.48953	40.71008	39.96518	39.96573	39.91193	41.49222	42.71039	42.63594	41.93043	40.30339	38.81643	38.81804	39.48888	40.00439	40.00495	39.89536	39.81550	39.46476	39.14063	38.77938	38.77650	38.85025	38.85079	38.83066	39.36896	40.76567	41.28947	41.29004
41.07433	40.89569	40.94501	40.56799	40.67303	40.68271	40.69783	40.60233	40.70926	40.49042	40.02117	39.20830	39.42033	40.07565	40.12551	40.19519	40.24076	40.24983	40.29005	40.50084	41.45219	41.54594	41.57278	41.46468	40.71030	40.20491	40.10902	40.90038	41.31026	41.88721	40.21032	39.49609	38.81609	38.81771	39.48855	39.74360	40.14855	40.05370	39.98779	39.57969	39.17516	38.84016	38.84071	38.82658	38.82712	39.36543	40.74176	41.28700	41.28918	41.23989
40.24266	40.24323	40.02739	40.06599	39.92138	40.62065	40.59781	41.07138	40.64997	40.49810	39.30811	39.27249	39.30787	39.36129	39.36185	39.87154	40.16157	40.24947	40.27522	40.53124	40.98594	41.51297	41.54940	41.75465	41.65556	40.52029	40.13964	40.08018	40.08235	39.89759	39.59556	39.56436	39.09919	39.09974	39.20017	39.88470	40.14822	40.09037	40.00899	39.98804	39.55842	39.55898	40.00531	40.00587	39.84138	39.84462	40.41236	41.25187	41.22403	41.22460
39.43212	39.46749	39.50608	39.57199	39.58059	39.92155	40.85544	40.84852	40.73801	39.89920	39.41889	39.41945	39.42001	39.42414	39.44506	39.51730	39.61729	40.15910	40.48263	40.53089	40.62361	41.04671	41.81427	42.87323	41.81683	40.50304	40.13395	40.13451	40.13508	39.95140	39.56936	39.77678	39.91292	39.42599	39.97921	40.15323	40.35117	40.54584	40.53194	39.97327	39.59024	39.59081	39.98626	40.11946	40.00614	39.84165	39.84220	40.38509	41.00075	40.98363
39.52868	39.52870	39.57104	39.57964	39.58020	39.58962	40.84757	40.84815	40.73764	40.18729	40.00868	39.48247	39.51839	39.88492	39.88549	39.61369	39.88303	40.36383	40.39227	40.53053	40.25731	40.62703	42.86427	42.84399	42.65257	40.50271	40.15203	40.20277	40.23067	40.24731	39.77588	39.91202	39.91258	40.95986	41.07220	40.91630	40.54496	40.53107	40.53163	39.94070	39.58994	39.59050	40.11806	40.11917	39.98709	39.72235	39.63125	40.02219	40.31837	40.31892
39.93316	39.97497	40.06220	40.06277	39.66581	40.64498	40.67370	40.80687	40.56377	40.40310	40.01313	39.88656	39.90863	39.93428	40.56048	40.56106	40.56002	40.56060	40.52961	40.11180	40.11717	40.59827	42.86395	42.84367	41.19347	40.17255	40.11450	40.17958	40.25392	40.38791	40.27927	39.89989	40.94716	41.07132	41.06495	40.91598	40.65129	40.54523	40.54313	39.94040	39.94096	40.11720	40.11777	39.98568	39.72095	39.63041	39.49429	39.62033	39.69861	39.76401
40.11486	40.10473	40.06181	40.69662	40.69024	40.68562	40.68458	40.56282	40.56340	40.50199	39.87543	39.87601	39.90826	40.08084	40.58315	40.58374	40.67390	40.70757	40.51104	40.31120	40.59018	41.37847	41.36567	41.29436	40.30482	40.16180	40.15971	40.22479	41.01465	41.01522	40.48888	40.84658	41.00130	40.99277	40.98154	40.95050	40.65902	40.65157	40.02740	40.02798	40.16926	40.16984	39.98483	39.72008	39.62955	39.49720	39.49776	39.62964	39.76318	39.76372
40.08049	40.11504	40.31847	40.70374	40.70433	40.70132	40.28620	40.56246	40.56303	40.50163	39.87506	39.87564	39.93200	40.24171	40.74403	40.95653	41.25099	41.29551	40.68906	40.54710	40.67147	41.13799	41.13858	40.45552	40.45609	40.29058	40.35568	41.03522	41.03582	41.03640	41.07912	41.05775	41.00097	40.65273	40.98658	40.96626	40.70158	40.77343	40.19909	40.34308	40.34365	40.22259	40.16798	40.08548	39.74945	39.70700	39.70756	39.04124	39.19279	39.76344
40.14458	40.40159	40.40216	40.89773	40.89832	40.45398	40.35223	40.56208	40.56158	40.50126	39.87469	39.99525	40.06874	40.33094	41.08414	41.26292	41.25065	41.25125	41.19822	40.68295	40.69951	40.73651	40.65108	40.67739	40.67797	41.30942	41.79533	41.71348	41.67712	41.66592	41.07987	41.08047	40.50954	40.61297	40.82556	40.87633	40.89317	40.78062	40.79031	40.83752	40.79148	41.16507	40.31826	40.25646	39.74915	39.70671	39.51724	39.50388	39.44978	39.70849
40.79857	40.53400	40.51690	40.51750	40.48167	40.36683	40.56112	41.64647	40.56121	40.50089	39.80516	39.63916	40.03830	40.33056	41.09312	41.19089	41.18579	41.13621	40.68202	40.76669	40.76725	40.73616	40.73675	41.93881	42.58810	42.58872	41.83393	41.79559	41.71376	41.87096	41.85978	41.08014	41.03251	40.82468	40.79095	40.81457	40.70095	40.76798	40.78999	40.79059	40.75581	41.16478	41.05928	40.26334	39.72462	39.56122	39.30936	39.23105	39.47383	39.62728
40.79816	40.78109	40.51436	40.31897	40.62127	40.56348	41.15998	41.19485	40.56084	39.80421	39.75564	39.77497	40.03792	40.32162	40.99475	41.15112	41.14812	40.64164	40.64224	40.68224	40.68280	40.92716	41.64683	41.93419	42.56277	42.58840	41.82181	41.78401	41.78462	41.75950	41.81767	41.77008	41.65816	40.82331	40.67331	40.61085	40.52806	40.58545	40.18568	40.72623	40.70138	40.72137	40.70000	40.18267	39.56036	39.43233	39.30908	39.29723	39.47355	39.26936
41.62448	41.13232	40.75517	40.61869	40.56253	40.53098	40.53154	40.48547	39.68329	39.65080	39.69688	39.75585	39.75644	40.23717	40.58941	40.59001	39.93470	39.85450	39.97897	40.44409	40.65253	40.70828	40.72763	40.72823	40.97701	41.49680	41.65276	41.65335	41.65396	41.44564	41.37195	41.48369	41.48428	40.77104	40.49639	39.93770	39.92828	40.06227	40.09553	40.12328	40.26514	40.25396	39.61173	39.56752	39.50381	39.44224	39.44280	39.44270	39.26853	39.42393
41.32006	40.93008	40.71087	40.61831	39.62955	39.28338	39.25179	39.25238	38.99483	39.64453	39.65099	39.69709	39.73088	40.08627	40.08633	39.93376	39.60764	39.74327	39.68191	39.97491	40.07454	39.51653	39.52301	39.54073	39.97861	40.97729	41.01968	40.13126	40.13186	40.62008	40.55908	40.50076	40.53002	40.33464	40.30293	39.91006	39.88779	39.92856	40.06253	40.06312	39.96566	39.41006	39.27670	39.45608	39.56782	39.53519	39.44183	38.90553	39.46917	39.42364
40.92910	40.16164	39.64619	39.64678	39.64737	39.64634	39.31137	39.25200	39.25256	39.25323	39.60081	39.63675	40.00912	40.05270	39.94567	39.75116	39.56615	39.54478	39.54537	39.55879	39.50882	39.48940	39.48999	39.45523	39.46391	39.52877	39.57114	39.57171	39.50432	39.55442	39.49609	39.10943	39.55452	40.28654	39.84374	39.85955	39.09515	39.47021	39.87104	39.98995	39.93588	39.80943	39.39052	39.34555	39.39992	39.45515	39.19072	39.23952	39.47316	40.31567
40.20350	39.49532	39.55727	39.64745	39.96951	39.97008	40.90797	40.82132	39.24905	39.24964	39.42124	39.63530	39.94878	39.99129	40.45052	39.79222	39.71230	39.54443	39.54503	39.62217	39.48651	39.48708	39.48767	39.45489	39.42340	37.49258	38.42427	39.44604	39.55352	39.51285	39.10852	39.05533	39.05589	39.52979	39.64336	38.87859	38.91346	39.43865	39.61975	39.98964	39.93557	39.93618	39.90991	39.49097	39.61607	39.61666	39.61723	39.65158	40.93946	41.29502
39.54732	39.54792	39.49549	39.99422	39.99482	40.74021	40.82034	40.79632	40.66789	39.39620	39.42086	39.42146	39.80397	40.52132	40.45018	39.79187	39.54349	39.54409	39.54469	39.54525	39.59828	40.01636	40.01696	39.44492	38.21408	38.21466	38.35863	39.56010	39.55373	39.49860	38.40913	38.40971	38.84414	38.95774	38.64220	38.65240	38.91314	39.48494	39.58141	39.58950	39.95938	39.95998	39.96058	40.02034	40.09265	40.09326	40.65321	40.92993	41.08261	41.36171
39.58117	39.58178	39.58235	39.99382	40.37729	40.65097	40.81997	40.81363	40.03317	39.39582	39.38676	39.34024	40.17272	40.52096	40.44983	39.60897	39.38731	38.27985	38.63031	39.47322	39.43997	39.92446	39.95291	38.72039	38.29499	38.35770	38.35828	38.72449	38.72508	38.49283	38.43772	38.43830	38.68571	38.71362	38.78057	38.91222	39.45778	39.99283	40.00091	39.95849	40.08334	40.08395	40.01946	41.33775	41.33837	40.65234	40.65293	40.69319	41.08541	41.32983
40.16489	39.58137	39.99283	40.37629	40.71317	41.10082	40.81960	40.05994	39.51312	39.39545	39.38639	39.38698	40.17611	40.17669	39.96955	39.40706	39.26867	39.18058	39.16405	38.96811	39.27692	39.36530	38.71945	38.59422	38.44879	38.35735	38.39542	38.76164	38.79437	38.79493	38.79552	38.86408	38.89196	39.00449	39.37187	39.49434	39.99881	39.99943	40.18592	40.15118	40.13462	40.12666	41.33687	41.33746	41.33810	40.65205	39.23982	39.62576	40.69135	41.29580
40.36876	40.30462	41.25750	41.20674	41.20737	41.03729	40.98861	40.11106	40.04676	39.51334	39.51392	39.51452	39.67734	39.63937	39.48158	39.40311	39.32820	39.20253	39.04893	39.00720	39.04863	38.71852	38.49281	38.51535	38.58392	38.58451	38.79929	39.12433	39.66268	39.66325	39.19422	39.29014	39.36247	39.50649	39.61020	40.04608	40.04670	40.04731	40.15025	40.30863	40.34088	40.72998	41.33658	41.33718	41.14777	40.57249	39.58735	39.61206	39.62389	41.29552
40.56202	40.96402	41.25712	41.10521	41.09728	41.02026	41.02243	40.66263	40.11449	39.53806	39.53864	39.67635	39.67696	39.67754	39.61124	39.42929	39.93998	40.04428	40.04490	39.13857	38.90109	38.87184	38.57866	38.57925	38.91679	39.04303	39.04631	39.61568	40.07462	40.70977	40.21058	39.68782	39.68839	40.88291	40.95078	40.82379	40.82442	40.82505	41.12894	41.12957	41.10982	41.26978	41.27042	41.08097	40.83776	40.55346	39.49813	39.53387	39.61235	40.55418
41.02241	40.96364	41.17947	41.09735	41.09798	41.09752	40.66164	40.11139	40.03168	39.98571	39.53827	39.62773	39.70168	40.19407	40.24890	40.19655	40.20018	40.10873	39.94445	39.28965	38.91519	38.92877	38.57830	38.91587	39.03833	39.27740	39.56123	39.99657	40.66281	40.78442	40.21025	40.28263	40.42304	40.86385	40.85156	40.82347	40.82410	40.79100	41.12864	41.21649	41.37223	41.26950	41.08009	40.83685	40.54345	39.06143	39.06200	39.44466	39.58152	40.55390
42.43761	41.63813	41.17162	41.13283	41.09762	40.64305	39.94087	39.76587	39.79154	39.79537	39.62391	39.54814	39.84303	39.98625	40.24211	40.30791	40.20037	40.04089	39.96981	39.64328	39.29841	38.92842	38.93177	38.93238	39.03691	39.02253	39.27768	39.58396	39.91228	39.94875	40.09864	40.28230	40.41040	40.85068	40.84482	40.47612	40.40178	40.74303	41.21556	41.21619	41.37194	41.27886	41.07981	40.54253	39.42794	39.05202	39.05260	39.22706	40.11452	40.55362
42.78753	41.79546	41.19658	41.09662	41.03275	40.64268	39.74722	39.74302	39.74360	39.74422	39.62354	39.69909	39.71363	39.84325	40.17431	40.66244	40.26217	40.00682	39.63968	39.64669	39.31817	39.08424	38.93943	39.01448	39.01505	39.10303	39.22195	39.39516	39.43005	39.00063	40.00151	40.24235	40.69499	40.69563	40.53484	40.32747	40.40146	40.40210	40.77652	40.93852	41.20311	41.31124	41.26958	40.54224	39.31089	38.77002	38.93554	39.17643	39.96609	40.03949
41.82172	41.24537	40.97359	41.07499	41.01088	40.64232	39.69307	39.53957	39.53534	39.62259	39.69221	39.69872	39.69934	39.73156	40.00922	39.99956	39.95929	39.60500	38.09073	38.17372	38.65672	38.95842	38.96385	38.99979	39.07423	39.22099	39.51200	39.51258	39.39544	39.39602	39.95121	40.14072	40.58599	40.58662	40.47349	40.36660	40.40115	40.06207	40.45593	40.95857	41.12752	41.35648	41.26929	40.75710	39.28221	38.74133	38.77029	38.93586	38.96948	39.08415
41.26334	40.84466	40.98124	41.10138	41.03995	39.69215	39.53857	39.53920	39.53978	39.63934	39.69183	39.69246	39.57695	39.66911	39.61300	39.08155	38.65196	38.08976	38.17279	38.18620	38.67242	38.96288	38.96350	38.96411	38.96469	39.39273	39.68734	39.68792	39.66017	39.60241	39.88986	39.92529	39.96496	40.08076	40.30466	40.40020	39.03922	39.41017	40.11715	40.50713	41.14811	41.24833	41.18012	40.88424	40.06158	38.77480	38.78823	38.78884	38.81780	38.85690
40.84364	40.84428	40.98086	41.10101	41.05617	39.69177	39.61366	39.86877	40.45700	39.92406	39.69146	39.69209	39.57123	39.66875	39.61265	39.09349	38.31542	38.17182	38.17242	38.36680	39.23131	39.23189	38.96315	38.96376	38.94722	38.94783	39.39302	39.26031	39.26093	39.30808	38.35140	38.20753	38.24718	38.64747	39.01573	39.09341	39.22842	39.40984	40.09380	40.44310	40.99279	41.10026	41.12362	40.83791	39.56549	38.98516	38.74188	38.74571	38.81751	38.58405
40.83736	40.83587	40.96443	40.95010	40.42140	40.37598	40.37296	40.37360	40.04984	40.06706	39.96709	39.69172	39.69991	39.70050	39.76963	39.60388	39.06316	38.37908	38.43705	39.30159	39.30214	39.78722	39.39301	38.94629	38.89816	38.62272	38.23254	38.23311	38.23372	38.28407	38.25959	38.26020	38.52103	38.67781	39.09249	39.09307	39.28788	39.84072	40.11225	40.46043	40.68336	40.69813	40.69878	40.32841	39.56520	38.98487	38.74480	38.79522	38.54466	38.45128
40.48002	40.48066	40.78420	40.80801	40.79957	40.42162	40.37259	40.01837	40.01897	40.05011	39.92391	39.92455	39.92518	39.77880	39.78212	39.66934	39.65120	39.77323	39.30065	39.30124	39.83595	39.78687	39.76503	39.37616	38.94064	38.66520	38.27502	38.27559	38.28316	38.28373	38.28435	38.52371	38.65490	38.70691	38.87337	39.09274	39.25114	39.58877	39.66920	39.74156	40.31350	40.31414	40.32754	39.88733	39.90928	39.27874	38.83929	38.83991	38.88440	38.74731
38.82735	39.46066	40.73006	40.81674	40.79920	40.42125	40.37580	40.01800	40.01860	39.87586	39.87645	39.92418	39.92482	39.77844	39.77908	39.94013	40.67204	40.67269	39.73050	39.50164	39.83561	39.82827	39.80055	39.41757	39.27876	38.99615	38.69438	38.41128	38.41190	38.83915	38.83977	38.84521	38.54188	38.67311	38.85055	39.04476	39.50903	39.72988	39.73047	39.73111	39.41439	39.42841	39.93111	39.96039	39.97121	39.95033	39.94017	40.03022	40.03083	39.57590
39.51152	39.51215	40.78157	40.81636	40.77154	40.44084	40.40913	40.04652	39.83542	39.83606	39.85147	39.85212	39.85276	39.72350	39.72414	39.93929	40.38383	40.42140	39.73014	39.73074	39.82450	39.85736	39.85801	39.55738	39.46116	39.03525	38.93382	38.71728	38.88643	38.82605	38.76236	38.77483	38.48856	38.54217	38.87469	39.56376	39.82209	39.82272	39.92075	38.88175	38.88233	39.53411	40.03682	40.66859	40.70084	40.36079	40.36621	40.32402	40.57927	40.90620
39.51112	39.51176	39.46046	40.77052	40.77118	39.43479	39.42303	39.86334	39.83505	39.82232	39.85111	39.85175	39.70543	39.67734	39.66942	39.69875	40.00909	40.02312	39.88753	39.82360	39.82415	39.85701	39.85766	39.84386	40.08478	39.63580	38.83110	38.79529	38.72314	38.71655	38.69728	38.70171	38.50257	38.56903	38.87436	38.94667	39.67327	39.83344	38.93989	39.00508	38.92162	40.11456	40.70892	40.70952	40.71018	40.37014	40.36592	40.62122	40.90536	40.90593
39.45829	39.42471	39.87334	40.33643	39.43381	39.43440	39.42265	39.65147	39.86035	40.25708	40.24913	39.85139	39.69789	39.66628	39.66692	39.66971	39.72702	39.87316	39.88718	39.82325	39.82380	39.82440	39.78829	39.95221	40.16076	39.88442	39.34981	38.67509	38.66662	38.53094	38.62957	38.70139	38.56111	38.56870	38.93077	39.14064	39.42007	39.48763	39.01053	39.01117	40.28918	42.00607	40.74609	40.70923	40.70990	40.71056	40.62509	40.95587	40.94845	40.90565
39.45790	39.79906	39.87296	39.87361	39.44198	39.44258	39.45607	39.87971	40.18142	40.28722	40.28194	40.24327	39.85168	39.69599	39.66870	39.30727	39.04909	39.74015	39.80893	39.80471	39.74801	39.73684	40.02720	40.15983	40.09140	39.72892	39.62794	38.70511	38.53363	38.46967	37.27731	37.97646	38.25956	38.62510	39.13971	39.48814	39.63544	39.62807	39.60511	40.35677	42.09557	42.02881	41.95509	40.70894	40.70961	40.71027	40.65350	40.65791	40.95621	40.90538
39.79801	39.79867	39.79927	39.44309	39.44374	39.46584	39.92575	40.09129	40.30152	40.41843	40.41905	40.36996	40.45508	39.87493	39.37229	39.19727	39.01502	39.01566	39.74651	39.74711	39.73590	39.73650	40.02687	39.91623	39.76540	39.66550	39.35062	38.62333	38.51639	37.27635	37.38025	38.21637	38.25923	38.38424	39.22179	39.53222	39.62708	40.86135	41.08945	42.20544	42.54468	42.41584	41.95480	40.75094	40.70932	40.51991	40.52426	40.52493	40.65824	40.80018
40.52166	40.12804	39.79887	39.69257	40.38493	39.88844	39.88953	40.09092	40.34929	40.41806	40.41868	42.28035	41.83267	40.49224	39.73288	39.37258	39.19750	39.00942	39.00043	39.74677	39.74732	39.73615	40.01369	39.91590	39.68326	38.89150	38.64114	38.23297	37.90652	38.00449	38.21540	38.30134	38.38326	38.42863	38.58673	39.53188	40.57330	41.11206	41.64344	42.28045	42.54439	42.46175	42.39714	41.32544	40.80967	40.62025	40.52398	40.52464	40.39464	40.82561
40.34541	40.12766	40.12827	40.91242	40.91309	39.87897	39.88915	40.15045	40.33099	40.41770	41.43642	41.33692	41.31942	40.51340	40.19500	39.49469	39.37281	39.00799	39.00757	39.00816	39.47481	39.74865	40.03048	40.01402	39.53117	38.73755	38.23620	38.29404	38.38724	38.53284	38.85990	38.59335	38.48995	38.48169	38.54335	39.25900	40.50484	41.11174	41.64313	42.23145	42.52981	42.96715	42.57335	42.39751	41.32584	40.89608	40.39148	40.39375	40.39436	40.30167
39.85955	40.12727	40.07975	40.91205	39.87317	39.06128	39.17306	39.98944	40.05817	40.05883	40.86268	40.84517	40.63433	40.49326	39.49368	39.39700	39.36550	39.36509	39.00721	39.00781	39.47446	40.04873	40.05154	39.77792	39.50419	38.83909	38.49910	38.49968	39.37098	39.54012	39.59590	39.56927	38.64924	38.54590	38.79317	39.25866	40.42905	41.03222	41.21827	42.27784	42.52953	42.49919	42.46189	41.81981	41.60928	40.94427	40.35855	40.39348	40.39409	40.30139
40.12621	40.07982	40.66008	40.08004	39.25264	39.12773	38.90297	38.90363	39.76328	39.84281	39.97606	40.35007	40.02982	38.97639	38.97651	39.31077	39.32557	39.32623	39.00686	39.00745	39.47839	39.91535	39.94384	39.87280	39.30031	38.86710	38.96512	39.58319	39.56593	39.63608	39.63675	39.71456	39.52031	38.94720	39.11271	40.33548	40.93505	40.92871	41.03334	41.11340	42.08276	42.08346	41.81889	41.60136	41.43828	41.43897	40.39253	40.39320	40.39381	40.33055
40.79927	40.79995	40.65970	40.49907	39.30251	38.88171	38.88226	38.70965	39.61638	39.69592	39.83771	39.84372	39.37242	38.89419	38.69856	38.69921	39.19709	39.27209	39.00650	39.01138	39.14351	39.86067	39.95098	39.87994	39.30325	39.23943	39.41938	39.58284	39.58351	39.65366	40.51139	40.69194	39.95389	39.57772	39.67028	40.52800	40.81917	40.92841	40.87231	40.91245	41.00991	41.70018	41.60044	41.43732	41.43801	41.43871	40.39225	39.88001	40.26442	40.34472
40.86700	40.79957	40.65574	40.19399	39.02960	38.82944	38.76690	39.33663	39.33724	39.33790	39.34518	39.34584	39.23301	38.66226	38.66291	38.69886	38.83102	38.98088	39.01043	38.40398	38.86924	39.33361	39.63151	39.63218	39.52455	39.42553	39.55888	39.75312	39.77681	40.44799	41.10332	41.05746	41.01476	39.90609	40.42665	40.52768	40.81886	40.74945	40.19059	40.19127	40.73704	40.96465	40.81817	40.90297	40.90365	40.30894	39.79664	39.55691	39.70221	39.75575
40.97495	40.86731	40.19293	39.02855	38.96157	38.89480	39.17878	39.39454	39.39515	38.99286	38.96887	38.94440	38.81318	38.66190	38.58746	38.40699	38.51669	38.76201	38.84877	38.84105	38.85443	38.99979	39.60965	39.65097	39.66763	39.73356	39.75217	39.77578	39.97369	40.55723	40.92592	40.95889	41.04190	41.01033	40.52674	40.89317	40.89386	40.75985	40.20098	40.20166	40.19158	40.60201	40.71198	40.71260	39.48661	39.41196	39.41256	39.45284	39.59790	39.77259
41.26493	40.95655	40.11010	39.01023	38.98222	38.96338	39.40847	39.47971	39.43167	39.06920	38.99309	38.94403	38.90779	38.81876	38.40598	38.29190	38.51632	38.76165	38.77194	38.83511	38.84123	39.00264	39.63122	39.66132	39.73253	39.89893	39.89961	39.88097	39.97335	40.89763	40.93061	40.95858	41.00932	40.71594	40.89223	40.88270	40.91208	40.83486	40.30110	40.19066	40.60264	40.71100	40.71169	39.48565	39.41100	39.41167	39.41227	39.17667	39.28935	39.73644
41.26456	40.30375	40.10971	38.98116	38.98183	39.07420	40.12516	40.12585	39.64127	39.47753	39.04747	38.97489	39.35918	39.21637	38.66018	38.40627	38.70995	38.75327	38.77544	38.79838	38.86761	38.89870	39.66029	40.07222	40.30978	40.31047	39.89927	39.98462	40.93922	40.92960	40.93029	40.53868	39.27683	40.71562	40.70603	40.88239	40.80605	40.23650	40.18042	40.30187	40.35989	40.60304	40.35274	39.74718	39.75269	39.41619	39.13397	38.92888	39.01620	39.28961
40.92005	40.32208	39.69893	39.00054	39.04452	40.12422	40.42234	40.41021	40.15920	40.10055	39.72676	39.52260	39.52328	39.34821	39.04459	38.66048	38.73059	38.77121	38.80557	38.94200	38.89024	39.05888	40.28633	40.39475	40.41890	40.41960	40.28979	41.07192	40.95325	40.92928	40.51039	39.64679	39.39364	39.40609	40.67264	40.61496	39.78361	38.79799	39.25528	40.18080	40.18142	40.39238	40.39307	40.09540	40.07522	39.75308	39.13315	38.95859	39.01591	39.03091
40.92341	40.32544	39.00322	39.00389	39.41685	40.26354	40.30008	40.47286	40.42805	40.34962	39.69806	39.50727	39.52293	39.03233	38.97610	38.65049	38.66072	38.76726	38.83317	38.93805	39.05791	40.62933	41.36496	41.02859	40.49901	40.39275	41.07096	42.23248	40.92833	40.87158	40.51007	39.64647	39.32431	39.32499	39.61877	39.72698	38.92970	38.93037	39.02782	39.51987	40.25763	40.45201	40.39279	40.28587	39.98131	39.49416	39.00412	38.95348	38.95890	38.95945
40.51077	40.32505	40.32568	39.36315	40.05194	40.05256	40.25374	40.25497	40.42715	40.27797	39.53243	38.53949	38.54015	38.55198	38.52397	38.52464	38.61529	38.70953	38.84816	38.98527	39.13665	40.23454	40.76595	40.76665	40.74109	40.59206	40.91192	40.91256	40.90609	40.49240	40.12371	39.72019	39.23305	39.22143	39.22198	39.12576	38.92937	38.93433	39.03659	40.60729	40.75856	41.24441	41.17130	40.24065	39.49320	38.94865	38.95033	39.03929	38.95862	38.95916
40.51039	40.45444	40.44691	40.40699	40.03714	40.05220	40.13507	40.17878	40.33251	40.33321	39.60958	38.98640	38.56010	38.56070	38.53269	38.54620	38.65236	38.75194	38.93051	39.11594	39.64721	40.17109	40.58009	40.66685	40.43232	40.43303	40.56569	40.56632	40.13642	39.81428	39.59296	39.10589	38.47601	38.51954	39.10985	39.12543	38.92905	38.93882	39.54607	40.85125	41.24608	41.19865	41.04742	40.24037	38.89915	38.84243	38.95004	39.10481	39.02093	39.02148
40.52670	40.34195	40.25653	39.89873	39.37122	39.47980	40.09888	40.10172	40.13496	40.13565	39.31376	39.03478	38.96490	38.96551	38.79766	38.81118	38.94811	39.12309	39.14035	39.62865	40.19150	40.61540	40.57975	40.24269	39.91201	39.88116	39.73052	39.73114	39.67804	39.18374	38.78860	38.47090	38.43564	38.46198	39.45333	39.14223	38.93782	39.06473	39.53880	40.85095	41.14895	41.04643	40.36734	40.16252	38.89886	38.94914	39.01595	39.02893	39.06183	39.06238
40.34089	40.02969	39.50330	39.16340	38.97289	39.08146	39.56961	39.83963	39.87286	39.79681	39.31339	39.29538	38.96454	38.96515	38.79731	38.94714	39.12202	39.13341	39.50216	40.98736	40.98792	40.61506	40.38062	39.91822	39.88013	39.72951	39.72004	39.66686	39.18280	38.80150	38.46147	38.44384	38.47118	38.88578	39.14130	39.19004	38.93749	39.27229	40.04467	40.74629	40.64369	40.36635	40.25846	40.33442	40.26780	39.03297	39.02795	39.04658	39.40234	40.46389
39.50163	39.50232	39.16234	38.73521	38.77758	38.90182	38.91573	39.61697	39.66462	39.66532	39.34888	39.31371	38.79371	38.00906	38.12853	38.74094	39.12166	39.49361	41.34138	40.98701	40.96192	40.82783	40.44434	39.89169	39.52039	39.44196	39.38918	39.18179	38.83460	38.72403	38.72258	38.75000	38.91151	38.95392	38.95446	39.14159	39.23705	39.59425	40.48082	40.45693	40.31155	40.35644	40.35715	40.46262	39.43293	39.04979	39.05041	40.33193	40.46306	40.46362
39.16965	38.64333	38.77529	38.78453	38.83973	38.77139	38.79705	38.85332	39.32005	39.36018	39.36080	38.20693	38.19088	38.19148	38.22918	38.78567	39.62402	40.95152	41.26781	41.25990	40.82686	40.82750	40.49112	39.60604	39.48673	39.46338	39.46407	38.51071	38.51139	38.97448	38.95432	38.96886	38.95290	38.95359	40.13059	39.80482	39.53333	39.59393	39.59455	40.45664	40.31179	40.11163	40.32270	39.52874	39.49200	39.43708	40.33094	40.64151	40.46637	40.42055
39.24728	39.24798	39.13387	38.83866	38.84789	38.77101	38.77476	38.79736	38.94188	39.03711	38.96243	38.53689	38.35207	38.35268	38.76215	39.58401	40.51870	40.51140	41.17553	41.17725	40.82653	40.55155	39.68441	39.60980	39.61043	39.59991	39.60061	39.45778	38.98315	38.97414	39.00153	38.96854	38.96701	38.95327	39.31608	39.31670	39.05847	39.09393	39.05979	40.24112	40.25289	40.30190	39.52782	39.52844	40.08517	40.84841	40.84906	40.70757	40.70018	40.46665
40.50541	40.33602	40.08323	39.13419	39.05547	38.97362	38.77118	38.79698	39.01680	38.96144	38.96687	38.96756	39.20851	39.22245	39.22315	39.35008	39.35070	39.39898	39.46864	39.91101	39.98320	39.71114	39.71185	39.72968	41.18807	41.17758	39.84056	39.83210	39.43943	39.36574	39.36644	38.96607	38.95439	38.95295	38.95350	39.09060	39.09291	39.09361	39.30390	40.25196	40.25259	40.12225	40.09429	40.12380	41.12333	41.12406	40.92740	40.92813	40.90524	40.57934
40.50503	40.50415	40.19736	39.94677	39.23437	38.92073	38.70614	38.79660	38.85279	38.85350	38.85411	38.96238	38.78726	39.02813	39.08709	38.87280	38.87342	38.60371	38.67282	38.98175	39.78981	39.93030	40.45663	41.08579	41.17652	41.15747	40.28643	39.73341	39.70525	39.32211	38.90676	38.24514	38.28692	38.62119	39.06813	39.09027	39.36000	39.25537	40.20656	40.25166	40.29187	40.08311	40.12287	41.20467	41.29509	41.20615	41.20680	41.20753	41.01087	40.66143
40.43253	40.36487	40.33559	40.15833	39.28301	38.91928	38.48346	38.48415	38.63010	38.63080	38.55073	38.45631	38.51962	38.55444	38.61338	38.74822	38.64487	38.70810	38.74408	39.23633	39.94107	40.51810	40.67095	40.67168	40.67232	40.28538	39.85798	39.63525	39.35089	38.73819	38.48320	38.28597	38.29781	38.35358	39.02128	39.85807	39.85878	39.86485	39.89596	39.95016	39.97806	40.35768	40.77095	41.39407	41.72993	41.70915	41.26855	41.26929	40.93989	40.71085
40.39903	40.33458	40.59349	40.26435	39.28264	38.91891	38.48308	38.57407	38.57469	38.54974	38.45525	38.42175	38.42244	38.61072	38.74715	38.62481	38.82300	38.91510	39.23533	40.08232	40.50018	40.70035	40.67062	40.67134	39.46661	39.16114	39.73212	39.73275	39.13710	38.48216	38.48740	38.46939	38.38034	38.38104	39.32226	39.29850	39.65219	39.72320	39.80564	39.98977	40.25260	40.76990	41.43430	42.83232	42.83309	41.73040	41.41177	41.26901	40.71000	40.71057
40.33348	40.25622	40.25686	40.18871	39.04667	39.02164	38.57619	38.57369	38.54866	38.45426	38.68079	38.45558	38.51292	38.46637	38.60395	38.68214	38.91401	39.41778	40.04551	40.32353	41.28061	40.70001	40.67028	39.06121	39.05382	39.20517	39.55909	39.55972	39.36502	39.15044	38.64183	38.48830	38.46967	39.34919	39.32552	39.34736	39.29889	39.47468	39.65870	39.23817	40.10880	41.43325	42.27532	42.59527	42.55807	42.24313	42.24380	41.41224	40.70971	40.71028
40.25513	40.25586	39.15948	38.49696	38.49766	39.01272	39.01006	38.51455	38.45319	38.67980	38.68042	38.65170	38.44994	38.48256	38.53296	38.98083	39.31356	39.55823	40.04310	40.17997	40.78303	40.76604	39.80254	39.18281	39.18343	39.55803	39.60632	39.67484	39.59218	39.37761	39.37833	39.76490	39.74629	39.45516	39.36245	39.36308	39.55116	39.72404	39.73216	39.75695	40.08762	41.97982	42.27504	42.23508	42.23942	42.24286	42.24353	41.41196	41.30857	41.30915
39.60595	39.15847	38.33451	38.33521	38.49728	39.15017	38.88415	38.60517	38.51377	38.67943	38.68006	38.59470	38.39721	38.46461	39.01144	39.05704	39.10949	39.34332	39.65917	40.12886	40.73193	40.73258	39.80220	39.18246	39.24134	39.57639	39.60598	39.60662	39.59184	39.44542	39.43385	39.75014	39.74597	39.47408	39.40810	39.62096	39.72298	39.81729	39.81793	40.06260	41.74213	41.93355	41.92201	41.36662	41.36737	41.37079	41.37146	41.28558	41.28624	41.27184
39.30051	38.32596	38.29559	38.33483	39.00667	39.13187	39.12761	38.50797	38.14764	38.51411	38.67969	38.59433	38.39684	38.46424	38.58997	38.71979	38.72042	39.01932	39.58669	40.55888	40.55944	39.79258	39.18139	38.67640	39.23298	39.55735	39.75612	39.57742	39.40222	39.34674	39.28119	39.71881	40.12587	40.15334	39.65606	39.71389	39.80875	40.90360	41.42442	41.55790	41.54147	41.52512	41.36085	41.14626	41.14701	41.32715	41.31022	41.28531	40.75497	41.01028
38.89137	38.89209	38.35028	39.00557	39.00629	39.17904	38.60944	38.31758	38.31820	38.59868	38.60921	38.38401	38.17054	38.22446	38.24174	38.39666	38.72005	39.06117	39.62855	39.71931	39.71987	38.04917	38.04988	38.66750	38.61040	39.11686	39.46956	39.32314	38.48546	38.48822	39.16249	39.38848	39.77205	40.21823	40.13641	40.13705	40.63132	41.42345	41.55684	41.54959	40.77787	40.77862	40.76921	39.99299	40.71655	41.09401	41.30080	40.80643	39.92089	40.31631
39.45392	39.39270	39.31697	39.59448	39.17804	38.60852	38.65714	38.65786	38.68359	38.72734	38.64196	38.41676	38.17859	38.24064	38.28036	38.43528	39.10603	39.50127	39.56771	39.56836	39.44336	38.36801	38.36873	38.60944	38.61006	38.61078	38.46294	38.43845	38.43917	38.30495	38.41897	38.83163	38.92410	39.83767	40.04629	40.10359	40.61818	40.85106	41.07140	41.04596	41.04128	40.76816	40.68445	40.60617	40.64809	41.12099	41.14318	41.14341	40.80681	40.86138
39.39159	39.39232	39.39296	39.39369	39.22947	38.65621	38.69200	38.65747	38.72623	39.44776	39.44840	39.05107	38.52608	38.62712	39.70818	39.70893	39.70956	39.56662	39.59782	39.59845	39.59901	39.44365	38.90965	38.56686	38.54239	38.46189	38.46260	38.43812	38.17112	37.76507	38.17578	38.76984	38.87139	39.79619	40.04597	40.17217	40.21087	40.21162	40.85140	41.03871	40.96881	41.21353	40.70126	40.64704	40.67506	41.14224	41.14236	41.15748	41.48465	41.53922
39.13303	39.13376	39.39258	39.39331	39.03766	38.65582	37.81007	38.65710	38.72586	39.18203	39.18266	39.18340	39.98211	40.03618	40.09515	40.55137	39.96233	39.60900	39.60974	39.61039	40.56705	40.31539	40.02119	38.95673	38.54204	38.52513	38.45640	38.17007	38.11851	38.09724	38.59406	39.73659	39.65030	39.65906	39.72001	39.79120	39.77760	39.77567	40.00775	40.45270	40.96852	40.96928	40.62204	40.64675	40.75514	41.11469	41.13451	41.15406	41.48437	41.48494
39.09580	39.13338	39.39220	39.39294	38.94764	38.17728	38.16821	38.19403	38.68810	39.14427	39.14491	39.63131	39.98175	40.03582	40.13065	40.14476	39.97372	39.60864	39.60938	40.44419	40.34592	40.31505	40.02887	39.53104	38.95702	38.54242	38.53620	38.49409	38.48764	38.51659	39.28574	39.58652	39.58716	39.18108	39.00640	39.00704	39.00777	39.13678	39.79577	40.02188	40.15527	40.15602	39.69038	40.60262	40.79712	41.07110	41.11507	41.15378	41.15712	41.24380
39.09542	39.09615	39.13364	38.98735	38.75111	38.05247	38.11762	38.14345	38.66048	39.07133	39.14454	39.25263	39.74385	40.06865	40.11961	40.14013	39.97336	39.97411	40.10749	40.33274	40.29537	40.05930	39.89505	39.56223	39.51265	39.42806	39.42186	39.42250	38.59921	38.59984	39.31641	39.31715	39.31779	39.12893	38.92859	38.44324	38.51238	38.59916	39.13710	39.48584	39.48648	39.15580	39.42846	40.60233	40.79737	40.82967	41.12761	40.84005	40.98820	41.07130
38.72210	38.61526	38.60575	38.75749	38.75822	38.05208	38.06597	38.37975	38.66010	38.68807	39.03267	39.06759	39.74616	40.73668	40.75186	40.79428	40.79495	40.27497	40.24207	40.31088	40.22124	39.89396	39.08767	39.51167	39.48186	39.45643	39.42848	39.08599	38.90615	38.77886	39.16901	39.27996	39.27794	39.07572	38.36427	38.12172	38.13429	38.57372	39.45378	39.48553	39.11305	38.71196	39.18776	40.60257	40.82861	40.91330	40.86733	40.87291	41.01625	41.03039
37.22281	37.62936	38.26114	38.55271	38.28448	38.05170	38.05224	38.72723	38.71366	38.84896	39.16259	39.74504	41.39557	41.39624	40.88773	40.84898	41.45220	41.48555	40.30988	40.22034	39.89297	38.73254	38.70711	39.49851	39.65668	39.49243	39.05563	38.94453	38.90581	38.94164	39.17403	39.13256	39.09260	38.88129	38.02940	37.98888	38.06816	38.22417	39.48446	39.48521	39.11273	39.06548	39.06623	40.32981	40.81924	40.82910	40.91368	41.04363	41.57679	41.52069
37.21226	37.20226	37.61885	38.26148	38.28411	38.15889	38.22404	38.38657	38.86011	38.94256	39.84004	42.05794	41.77497	41.25919	40.75067	40.75144	40.76332	40.85007	40.23421	40.11239	38.75559	38.73219	38.69394	39.62341	39.62407	39.49210	38.92561	38.92625	38.94493	39.63075	39.44237	39.13224	39.02015	38.86174	38.23936	38.08900	38.11249	38.28842	39.48415	39.79345	39.79410	39.11317	39.52295	39.91392	40.75856	40.78819	41.12614	41.52880	41.51986	41.47873
37.13338	37.13410	37.58619	38.23601	38.28373	38.22312	38.02605	38.10954	38.91632	39.38689	42.01064	41.86353	41.77465	40.74955	40.32711	39.76476	39.62957	39.69602	40.11139	38.79207	38.75470	38.69285	38.75915	39.52394	39.52459	39.49176	38.92527	38.92591	39.62977	40.06915	40.05549	39.94994	40.11272	39.00135	38.47208	38.21783	38.15644	38.42977	39.72024	39.91833	40.75305	40.73779	39.70882	39.78696	39.84598	41.02364	41.41069	41.41147	41.29848	41.02275
37.13298	37.11182	37.52484	37.58653	37.72610	37.96056	38.04875	38.16360	39.38361	41.32819	41.90245	41.75057	40.72559	40.30303	39.74870	39.61736	39.66928	39.51992	38.91808	38.91864	38.71963	38.69249	38.67989	38.75955	39.48480	38.89237	38.81756	38.81820	39.97522	39.97588	39.97665	40.15611	40.15677	39.46497	38.48084	38.21751	38.25298	38.77441	39.63284	39.56253	39.76052	39.76128	39.65723	39.67551	39.73774	40.16908	41.00854	41.00932	39.96588	40.02493
37.06703	37.06775	37.22680	37.43091	37.66545	37.68423	38.03437	38.28653	41.13122	41.28032	41.22067	40.48620	40.30203	39.70012	39.70890	39.61700	39.44191	38.89133	38.89209	38.89273	38.87291	38.69215	38.46432	38.46507	38.46570	38.75343	38.75686	39.66219	39.68432	39.50202	39.91223	40.19641	40.21523	38.78454	38.23976	38.24947	39.62364	39.60891	38.96375	38.96450	39.07133	39.47395	39.47471	39.48177	39.67599	39.87593	40.02150	38.61573	38.91062	39.90095
36.98550	37.06735	37.23547	37.47000	37.53318	37.54099	38.01208	39.63152	41.11698	41.04143	39.72049	39.69829	39.66169	39.63992	39.62307	39.60171	38.77654	38.79385	38.84101	38.84165	38.83144	38.43758	38.43833	38.46471	38.46535	38.75578	39.19129	39.21277	39.24290	39.24356	39.26568	39.31078	38.91327	38.91403	38.91458	39.68293	39.65913	39.65989	39.05854	39.04273	38.98461	39.08996	39.42082	39.42147	39.59447	39.83037	38.95007	38.85035	38.94559	39.92579
37.06623	37.12994	37.30713	37.46959	37.53278	37.54058	38.31580	39.58950	40.36960	39.72480	39.72546	39.72623	39.47739	39.47805	39.41795	38.86964	38.78419	38.78495	38.80365	38.77607	38.77662	38.57799	38.43798	38.46436	38.80221	39.19423	39.19744	39.21992	39.24258	39.30359	39.30970	39.36227	39.16560	38.96445	39.51393	39.79581	40.01904	40.04239	39.62671	39.04242	39.00354	39.13935	39.09042	39.30429	39.52241	39.53547	38.94442	38.94519	39.92548	39.92550
37.22647	37.22721	37.46844	37.77192	37.53955	37.54018	39.11877	39.66830	39.58167	39.39952	39.54217	39.54294	39.54371	39.47769	39.42934	38.86928	38.80177	38.80254	38.77508	38.77572	38.57539	38.43687	38.07706	38.46883	38.80667	39.16936	39.25982	39.27841	39.28826	39.30860	39.59158	39.72124	39.72190	39.60249	40.04735	40.03451	40.03529	40.03607	39.69436	39.51925	39.50068	39.50145	39.30334	39.30400	39.30690	39.10816	39.15583	40.00041	40.07782	39.95996
37.46523	37.46597	37.77503	37.87552	37.84104	38.75982	39.53446	39.53043	39.39838	38.28728	39.35170	39.54258	39.53214	39.80285	40.08006	40.04186	39.23186	39.11067	38.79128	38.57450	38.18836	38.21944	38.14345	38.53576	38.87362	39.29770	39.29847	39.26922	39.28793	39.51094	39.66458	40.16220	40.21180	40.11164	40.90453	40.88811	39.99599	39.82821	39.75140	39.73294	39.73360	39.50382	39.30304	38.97358	39.02457	39.15488	39.47132	40.04267	40.75218	40.07809
38.18924	38.19000	38.91442	38.79564	38.79641	39.10674	39.52929	39.53007	38.26279	37.95373	38.38950	39.34090	39.53178	39.80463	39.79634	39.78377	39.75881	39.32196	39.11109	38.72432	38.32791	38.42572	38.47561	38.78848	39.71468	39.66687	39.40852	39.26889	39.30949	39.49139	40.01367	40.26777	41.10794	41.00053	40.82411	40.48393	39.98500	39.77767	39.77834	39.77912	39.55884	39.34791	39.19798	39.02617	39.09266	39.07206	39.73299	40.13210	40.16697	40.19211
38.50656	38.82586	38.92719	38.89541	39.09344	39.08887	39.24199	39.14409	38.34354	38.34430	38.53137	39.30812	39.48284	39.47069	39.79598	39.76741	39.75846	39.75925	39.76003	39.11140	38.72933	38.73746	38.75266	39.71368	40.19312	40.12502	40.39440	39.75684	39.45457	39.45523	39.45602	40.03193	40.27086	40.40281	40.40337	39.98849	39.77658	39.80568	39.83679	39.88019	39.54715	39.53511	39.38519	39.34418	39.09235	39.09312	39.73270	39.76768	40.02259	40.02316
39.06498	39.06256	38.91774	38.91851	39.12893	39.12959	39.13013	38.73842	38.34315	38.34392	39.13008	39.48169	39.70846	39.79485	39.75026	39.75105	39.75171	39.72848	39.57178	39.61107	38.72417	38.78408	39.13284	39.66456	39.60860	40.12470	40.16447	39.76559	39.76638	39.45491	39.43166	39.40521	39.97728	39.97913	39.66395	39.61044	39.76237	40.00727	40.07150	40.03064	39.88055	39.53480	39.53559	39.49459	40.27407	39.78410	39.46812	39.46891	39.79264	40.02287
39.32320	39.28610	39.02494	39.02572	39.18431	39.12921	38.90739	38.76793	38.37146	39.00710	39.48482	39.70731	39.76154	39.79449	39.74992	39.75071	39.66970	39.55199	39.50972	38.68161	38.69393	38.72447	38.72525	39.01208	39.01274	38.81849	38.94302	39.76527	39.76605	39.76405	39.40411	39.14374	39.30890	39.51239	39.60587	39.76126	39.82401	40.31553	41.33168	41.33249	41.31556	40.13221	39.89259	39.89326	39.87322	39.87402	39.80157	39.79969	40.49298	40.10955
39.33156	39.25104	39.18356	39.21849	39.16046	39.12884	38.79223	38.73806	38.81943	39.00673	39.62076	39.76793	39.76279	39.76186	39.26889	38.83287	38.73532	39.50736	39.53484	38.68501	38.62098	38.62163	38.63605	38.65284	38.72181	38.87196	38.92773	39.09495	39.76306	39.71514	39.28257	39.14342	39.16865	39.27623	38.87017	39.75736	40.29252	41.03967	41.33138	41.33220	40.74270	40.30978	40.03063	40.00887	39.91566	40.15722	40.09647	40.52073	40.50706	40.49327
39.22037	39.13148	39.04606	39.03457	38.99015	38.78330	38.68066	38.76094	38.81905	39.07519	40.01564	39.78619	39.75769	39.21225	39.12231	38.83253	38.79956	38.80033	38.91719	38.91785	38.68521	38.62129	38.63571	38.63649	38.77155	38.77232	38.77311	38.94085	39.60950	39.61017	39.28813	38.83758	38.47141	38.35185	38.77655	39.76932	40.29221	40.83484	40.85743	40.74171	40.26514	40.30814	40.24832	40.22710	40.60078	40.55886	40.57947	40.52045	40.47907	39.94444
39.01670	38.93407	38.85342	38.57496	38.55795	38.62051	38.70643	38.77497	39.07403	40.13360	40.74767	40.25699	39.78663	39.22043	39.20041	38.84232	38.83283	38.83308	38.83013	38.91858	38.99339	38.99405	38.99483	39.10532	38.68206	38.70259	38.72793	38.76649	38.94131	39.26183	38.92617	38.93057	38.60907	38.62855	39.71439	40.18924	40.27976	40.30247	40.31490	40.32799	40.57528	40.62362	41.74765	41.67625	40.96900	40.68059	40.51936	39.84983	39.64751	39.60890
38.81907	38.82252	36.73741	37.53199	37.70484	37.79084	37.71152	38.82741	39.31441	40.15992	40.59463	40.56877	40.27825	39.62910	39.22087	39.20084	39.20151	38.91172	38.85860	38.92036	38.99305	38.96489	38.95802	38.97749	38.67319	38.39053	37.94601	38.00911	38.66823	38.94428	38.99045	38.99124	39.09388	40.30915	40.18771	40.18840	40.18974	40.30215	40.31459	40.54865	41.27985	41.69900	41.68702	41.63538	40.83038	40.49763	39.99947	39.76141	39.60808	39.49379
38.02153	38.05271	37.78419	37.59486	37.70446	37.79792	37.83101	38.82650	39.99014	40.59358	40.59427	40.89641	40.81933	40.21508	39.76024	39.76104	39.76172	39.31331	39.00902	38.96361	38.99271	38.96455	38.94773	38.67220	38.38942	37.66546	37.75698	37.85104	37.88919	38.71072	38.99012	39.64037	40.97163	40.72866	40.58210	40.17260	40.17341	40.02816	40.17597	41.21905	41.23096	41.59424	41.57619	41.41186	40.68417	39.96006	39.91587	39.72908	39.60781	39.36157
38.13583	38.13660	38.27878	38.27956	38.25641	37.87473	38.37931	39.02340	39.98977	40.48202	40.59391	40.89606	41.15033	40.73643	40.20113	39.95441	39.95509	40.07071	40.00908	39.24310	39.14679	38.97329	38.71217	38.59922	38.47221	37.79375	37.79453	37.61389	37.84938	38.47794	39.59386	40.88873	40.89957	40.96339	40.68407	40.54031	40.00462	40.00543	40.07955	41.02065	41.02134	41.02217	40.90070	40.68307	39.95896	39.67625	39.59521	39.60686	39.47561	39.47615
38.13544	38.30122	38.40231	38.40949	38.27523	38.29410	38.37893	38.55203	39.52666	39.99021	40.59355	41.00814	40.90759	40.69928	39.91804	39.91885	39.87471	39.98658	39.98739	39.31250	39.24332	39.14712	39.00410	38.88021	38.88088	38.74848	37.84970	37.85035	38.43958	38.88012	39.45861	39.70559	40.68397	40.73818	40.74835	40.53733	39.98195	39.93144	39.99596	40.42740	40.42809	39.84453	39.31421	39.41954	39.42036	39.10976	38.98759	38.87891	39.47534	39.19230
38.41418	38.48446	38.48513	38.48592	38.29306	37.97266	38.14550	38.42252	38.59177	39.98984	40.53344	40.59792	40.56192	39.96352	39.91769	39.87369	39.85516	39.64430	38.55087	38.55874	39.17279	39.17000	39.20122	39.09155	40.03226	38.87973	38.74894	38.73626	38.87699	39.26518	39.38798	39.45910	39.70595	40.73787	40.73844	40.53703	39.98798	39.81101	39.95882	39.99648	39.20406	39.20487	39.22329	38.98351	38.93092	38.81797	38.72254	38.72334	38.48802	37.70440
38.98409	38.95396	38.95463	38.48927	38.08640	38.16855	38.18457	38.42212	38.86944	40.11211	40.31116	40.31199	39.90540	39.48603	39.48685	39.48766	38.95201	38.42057	38.55052	38.57467	38.75638	38.78216	39.17046	39.72986	39.73055	39.11422	38.92290	38.94151	39.28820	39.41087	39.38980	39.39061	39.70564	40.59762	40.74775	40.74044	40.31570	40.08703	39.95853	39.62720	39.20376	39.20457	39.20538	38.92982	38.39339	38.39418	38.18750	37.60327	36.94908	37.88942
39.27784	39.27864	39.25212	38.97481	38.67104	38.29840	38.42092	38.85131	39.33608	39.43807	39.60377	39.60458	39.39005	39.42860	39.48649	39.48730	38.99861	38.80380	38.90011	38.90078	38.78114	39.16930	39.34592	39.34673	39.19739	39.02239	39.02320	39.37192	39.61673	39.55375	39.55457	39.70250	40.04388	40.48851	40.48907	40.48175	40.69612	40.54591	40.04419	39.71126	39.60899	39.60981	39.16931	38.51680	38.41660	38.23734	38.20516	37.60298	37.88643	38.00874
40.66775	40.24667	39.40799	39.22657	39.22739	39.17687	39.39896	39.37610	39.17144	39.17225	39.18009	39.18090	39.29031	39.42825	39.48614	39.48909	39.52391	39.28326	39.28408	39.28834	39.28889	39.29811	39.18412	39.10958	39.11452	39.11534	39.15778	39.41322	39.65057	39.63989	39.74780	39.74863	39.89396	40.18904	40.48876	40.73983	40.74918	40.69666	39.86374	39.73178	39.69136	39.58068	39.22620	38.51650	38.31581	38.30593	38.30659	38.45610	38.00171	39.41182
40.54857	40.30549	39.54359	39.20688	39.20450	39.35138	39.37491	39.96146	39.14707	39.14788	39.17256	39.19228	39.22563	38.57730	39.59354	39.59436	39.57478	39.57560	40.03566	39.67757	39.27628	39.17441	39.09988	39.09003	39.10991	39.29374	39.30097	39.30164	39.71680	40.11815	40.11898	39.92604	39.89363	40.55835	40.91442	40.81264	40.81348	40.81432	40.71094	39.86427	39.82384	39.65024	39.22590	38.40067	38.38118	39.09912	38.38266	38.63602	38.83669	40.00734
40.30427	40.20826	39.82872	39.46724	39.27992	39.26848	39.24281	39.12683	39.14671	39.02914	38.99021	38.61099	38.54267	38.55347	39.48544	39.57374	39.57442	39.89016	39.92619	39.83868	39.27593	39.00002	39.00083	38.98564	39.08982	39.29340	39.30063	39.47881	40.11713	40.23237	40.58515	41.36470	41.33232	41.46978	41.36787	40.81234	40.81318	40.81403	40.81472	41.09550	40.84635	39.81904	39.24163	39.22629	39.75785	39.12340	39.27162	38.84532	39.26352	40.78297
40.19744	39.81805	39.75636	39.74643	39.39541	39.12617	39.09696	39.00809	38.78402	38.64914	38.64981	38.54149	38.54230	39.46079	39.48509	39.64018	40.46728	40.39930	39.92586	39.68256	38.93299	38.93367	38.94143	38.95825	39.01815	39.04725	39.24569	39.44165	40.17158	40.58399	40.80732	41.27794	41.27865	41.22346	40.81133	40.43324	40.43408	40.74639	40.85607	41.03421	40.97939	40.84691	40.04927	40.04997	39.92734	40.01360	39.37900	39.37982	40.73230	41.01796
39.63877	39.58149	38.84320	38.84401	39.12513	39.09711	38.76403	38.82243	38.39324	38.50885	38.55257	38.65025	39.67492	39.66484	39.66568	39.66650	40.19426	40.19511	39.68155	38.91609	38.91665	38.93333	38.41388	38.46275	38.60516	38.70286	38.80014	38.91983	39.41227	40.01223	39.93356	40.56206	40.60866	40.01599	39.62477	39.62547	40.43378	40.74609	40.97062	41.05153	41.02021	40.84717	40.70591	40.69225	39.92705	40.01331	40.01400	40.38358	40.70373	40.71978
39.58029	38.97129	38.84282	38.84364	38.56464	38.38458	38.43365	38.46753	38.46819	38.55153	38.64907	39.33765	39.39661	39.46188	39.47658	39.76803	39.81754	39.71985	38.97079	38.97146	38.93230	39.04821	38.61127	38.55928	38.49865	38.59635	38.61104	38.71313	38.84082	39.00298	39.27653	39.29498	39.05307	39.15364	39.17503	39.71214	40.74211	40.98038	40.98109	41.05711	41.01993	40.70958	40.70776	39.89976	39.90074	39.96978	40.29958	40.28280	40.28350	40.23740
39.47273	38.98211	38.85364	38.37685	38.37767	38.37834	38.38475	38.43409	39.48311	39.35837	39.33485	39.35968	39.39624	39.47538	39.76683	39.91837	39.81719	39.76577	39.72355	39.70407	39.39164	39.31338	39.31422	40.51455	40.49018	38.81768	38.62831	38.61138	38.57432	38.44581	38.58002	38.95601	39.05274	39.11814	39.69937	40.48154	41.16141	41.10570	41.09565	41.06430	40.99623	40.75574	39.89877	39.87718	38.81290	39.86926	40.29930	40.28146	40.23550	40.23606
39.53739	39.53822	38.42469	38.37647	38.37729	38.29373	38.29428	39.27258	39.35717	39.34555	39.35848	39.36945	39.40974	39.48621	39.91717	40.38984	40.83741	39.96277	39.85374	39.95378	39.95434	41.18939	42.35756	42.27149	40.50959	39.76109	38.80909	38.57317	38.42167	38.42235	38.44630	38.95568	39.23903	39.88198	40.46505	40.48545	41.17179	41.17265	41.09536	41.06401	41.01089	41.06527	39.99296	38.81176	38.78377	38.85051	39.80294	40.13043	40.23522	40.23579
39.71996	39.53785	38.85957	38.50593	38.45771	38.29335	38.29390	38.40401	39.18460	39.30326	39.37212	39.37296	39.39726	39.41007	39.91042	40.46736	40.46807	40.12509	39.54105	40.08356	40.37837	41.28880	42.38125	42.27119	40.94706	39.96701	39.49058	38.42052	38.41776	38.33589	38.52367	38.92665	39.18099	39.28703	39.90303	40.18726	40.48600	41.17236	41.09507	41.01697	41.12229	41.16212	40.16136	38.83761	38.78346	39.16119	39.60110	39.98298	40.23495	40.23551
39.69231	39.45113	38.98903	38.45651	38.41429	37.33150	37.43013	37.66564	38.54932	39.30289	39.37175	39.32621	39.37344	39.39759	39.91006	40.44913	40.49463	40.37637	40.32292	40.37745	40.95932	42.47979	42.75054	42.21274	41.28639	39.92722	39.48172	38.42018	38.33488	38.30001	38.49483	38.75979	39.18707	39.21308	39.21365	39.66655	40.15099	40.39779	40.39849	40.50394	41.16095	41.16183	41.16270	40.25303	39.75137	39.65882	39.61415	39.53760	39.98341	40.04499
39.44991	39.45076	38.72825	38.42055	37.36030	37.44146	37.44201	38.00651	38.88619	39.33550	39.33619	39.34717	39.37307	39.40256	40.12672	40.29622	40.34225	40.40711	40.67780	40.95840	41.87041	42.20032	42.14862	41.53278	40.89853	39.48696	38.86338	38.34012	38.32898	38.38940	38.73907	39.17218	39.18363	39.19835	39.12355	39.10183	39.63026	39.87517	39.95005	39.95944	40.51289	41.16154	41.42085	41.16313	40.48332	40.24362	40.13196	39.95361	40.01533	40.04472
38.32308	38.32391	38.32459	37.85162	37.51600	37.51721	38.06764	38.80037	38.97327	39.33514	39.49665	39.35853	39.38231	39.40220	40.12637	40.14056	40.19512	40.44835	40.46575	40.95807	41.59384	41.48738	41.52414	40.76204	39.35301	38.86222	38.42165	38.42233	38.45784	38.60439	39.87442	39.94782	39.17690	39.01542	38.87960	38.96512	38.84393	38.84478	39.04215	39.95060	40.09982	41.03921	41.16213	41.16285	41.15786	41.07143	41.00063	40.06102	40.01506	39.77381
37.93809	37.93891	37.97956	37.89867	37.90003	38.05497	38.23850	38.68781	38.94145	39.28230	39.48616	39.50886	39.49676	39.68714	39.74024	39.74909	39.80632	39.88236	39.88322	40.68151	41.21938	41.16410	40.83607	38.99960	37.77011	37.88937	38.42132	38.45667	38.51725	38.74891	39.84796	39.84882	39.07561	38.99750	38.87928	38.75793	38.73211	38.96751	39.59889	39.95029	40.12993	40.26948	41.04834	41.16256	41.00251	41.00338	40.05988	39.72690	39.77297	39.20276
38.12474	38.12557	38.09907	38.09991	38.24406	38.24474	38.12377	38.62027	38.91603	39.22544	39.40104	39.46639	39.49859	39.52701	39.73988	39.75940	39.80596	39.80682	39.76642	40.52718	40.50854	40.38366	38.65627	38.23366	37.88163	37.88726	38.01678	38.58860	38.73659	38.74804	39.84710	39.84264	39.07528	38.99718	38.77880	38.73094	38.73178	38.91330	39.56628	39.71255	40.13283	40.30240	41.01797	40.79317	40.79404	39.80059	38.78182	38.78267	39.16029	39.25626
38.30173	38.17846	38.09867	38.31478	38.24368	38.20865	38.16550	38.40672	38.62059	39.13451	39.19348	39.25083	39.42741	39.51589	39.60535	39.60620	39.60691	39.69344	40.42220	40.37973	40.36642	39.67455	38.73111	38.83263	38.46010	38.16011	38.62917	38.76580	39.18127	39.84592	39.94728	39.84765	38.99600	38.99685	38.76941	38.73061	38.54124	38.61624	39.07427	39.67994	40.29803	40.44394	40.42027	40.42098	39.90136	38.88276	38.78152	39.15930	39.25542	39.14657
38.43047	38.35673	38.96875	39.33915	39.27659	38.82180	38.20882	38.17502	38.41609	38.61787	38.64414	38.70148	38.99378	39.02753	39.02838	39.52802	39.44183	39.59340	40.30308	40.29739	39.72738	39.68860	39.30457	39.34009	39.67633	39.96788	40.89285	40.88290	40.85339	40.85411	40.75449	39.94783	38.99567	38.93839	38.93895	38.76978	38.60866	38.67513	38.74731	39.65989	40.27798	40.36501	40.33121	39.88322	38.97231	38.88246	39.19207	39.26671	39.14574	39.10146
39.03714	38.93890	39.30913	39.66643	39.63159	38.82143	38.65693	38.17464	38.17532	38.44215	38.49933	38.50658	38.56124	38.93495	38.93581	39.39839	39.39909	39.49817	39.70876	39.71212	39.07391	39.26711	39.74885	40.21984	40.22055	40.61342	40.76862	40.85219	40.83974	40.79739	40.75419	39.94218	38.88277	38.88363	39.28320	39.33297	38.86677	38.67481	39.17772	39.65957	39.68962	39.69423	39.69511	39.66914	39.62893	40.18884	40.48373	39.86235	39.15448	39.10118
38.93765	38.93851	39.27412	39.62450	39.62537	38.65014	38.30624	38.24251	38.20373	38.27972	38.26495	38.26580	38.44736	38.60235	38.79793	39.39805	39.39875	39.45665	39.54334	38.86196	38.91796	39.13398	39.74851	40.21951	40.22023	40.46913	40.39962	40.40034	40.62149	40.66528	39.96376	39.72416	38.88245	38.88331	39.26262	39.33266	39.36950	39.31735	39.50471	39.50558	39.50629	39.69392	39.69320	39.68804	40.27837	40.61399	40.48345	40.03366	39.66748	39.05929
38.94685	38.93813	38.86264	39.16113	38.96106	38.30531	38.24128	38.03672	38.04274	38.26388	38.26457	38.43869	38.59384	38.57961	38.81371	39.04781	39.08582	39.17250	38.86092	38.86161	38.86217	39.06327	39.13449	39.79929	39.80000	39.72730	39.68765	39.58427	39.17958	40.00578	40.00665	38.88411	38.88480	38.93153	38.98915	39.18900	39.55159	39.55247	39.55318	39.50526	39.64238	39.69468	40.14161	40.34335	40.33837	40.26190	40.19899	40.00672	39.71029	39.05902
[truncated: 2,195 more rows]
[truncated: 1,310 more columns]
