# Supplementary material for: XYZ color data on the visual degradation of vegetables
Source: Data Brief. 2020 Jan 3;28:105079. doi: 10.1016/j.dib.2019.105079 (PMC7093819; doi:10.1016/j.dib.2019.105079)
Supplement: Multimedia component 3 [file mmc3.zip › spinach3h.csv]

�O�h���lX
41.44738	42.33460	43.45189	44.04792	44.05195	43.98880	42.15178	41.27257	41.27289	42.08489	42.64492	42.57681	41.35755	41.37145	42.19492	42.92438	43.37867	43.37901	43.67692	44.56960	44.65511	44.50164	44.56991	44.57024	44.57058	43.69930	41.95221	41.92118	41.87814	42.00043	41.93752	41.65325	41.05851	41.09176	42.47823	43.44388	43.52787	43.52820	42.60497	42.55983	42.69397	42.69429	42.09215	42.00585	42.00617	41.79495	41.79527	41.96092	43.50628	43.56664
42.28405	42.28437	43.27877	43.46114	43.97892	43.25909	42.18100	41.75452	41.73133	42.16773	42.57906	42.57834	41.37267	41.37299	42.15309	42.92594	43.25148	43.37638	43.66177	44.10289	44.25739	44.26288	44.50360	44.57188	44.56543	43.68474	42.81498	41.92281	41.98814	42.22501	42.17568	41.63397	41.06015	41.11221	42.47987	43.42568	43.52065	43.52099	42.74989	42.67976	42.76304	42.55549	42.00509	42.00541	41.98849	41.98882	41.91521	42.16775	43.42013	43.53956
42.26100	42.26132	42.26687	42.92215	43.24617	43.24651	43.11344	42.14263	42.17990	42.16927	42.09277	42.09205	41.37420	41.37244	41.37275	42.16489	42.92782	43.35686	43.68216	43.72012	43.77026	44.25193	44.26482	44.44495	43.67902	43.59805	43.31380	42.90386	42.73264	42.66114	42.48194	42.07571	41.68878	42.37419	43.02853	43.46550	43.52232	43.52265	43.48226	43.47632	42.79763	42.76504	42.55747	42.11426	42.10048	42.09766	42.14974	43.26622	43.39880	43.39338
41.80797	40.84379	41.20779	42.28805	42.92556	43.07282	43.07316	42.14416	42.13351	42.07845	41.75327	41.40154	41.33079	40.88454	40.89479	41.25692	42.24829	42.97406	43.38437	43.41868	43.03638	43.23719	43.46350	43.46384	43.24367	43.31509	43.31544	43.31578	43.23561	42.68652	42.55472	42.22517	42.22551	42.72562	43.39142	43.52261	44.24368	43.91876	43.87571	43.87605	43.87012	43.06206	42.76703	42.51880	42.50502	42.59832	42.67230	42.64441	43.25463	42.02207
40.84498	40.84530	41.20930	41.49292	42.25081	42.25114	41.48107	41.48139	41.77818	41.77695	41.43359	41.32546	40.91188	40.91848	40.93292	40.97820	42.24984	42.37422	42.56205	42.62197	42.37272	42.49224	42.49310	42.43431	42.51567	42.75777	43.31707	43.35872	43.35017	43.22557	42.59608	42.29057	42.25013	42.59789	43.24198	43.45996	44.18104	44.18138	43.94186	43.94220	43.87353	43.84512	43.34613	43.25600	42.80978	42.59991	42.50043	42.19395	41.97619	41.61343
41.35645	41.35678	41.40884	41.46830	41.48065	41.36642	41.04156	41.04397	41.25863	41.25898	40.99165	40.94393	40.94426	40.94930	40.97942	42.31223	42.41604	42.40435	42.40470	42.27568	41.97224	41.86588	41.89915	42.43591	42.49166	42.77262	43.24760	43.71737	43.71771	43.35216	42.38597	42.38317	42.29672	42.40118	42.62652	43.23718	43.36889	43.86840	43.86876	43.84295	44.29793	44.58939	44.30056	44.06064	42.81144	42.50994	42.39486	41.97752	41.85587	41.32308
41.39492	41.39524	41.35117	41.35152	41.30749	40.74611	40.81935	40.89685	41.04529	41.25999	41.26031	40.99455	40.99855	41.51258	42.56844	43.87346	42.46204	42.41793	42.39518	42.16471	41.63656	41.75610	41.86781	42.43699	42.83279	43.12077	43.25137	43.57626	43.71935	43.67475	43.22290	42.50252	42.49974	42.41327	42.40314	42.10412	42.81344	42.88988	43.10462	43.81794	44.22533	44.26266	44.26300	44.02308	42.81310	42.49556	42.45892	41.98788	41.75929	41.34933
41.38074	41.18975	41.19007	41.19042	40.78809	40.78842	40.81094	40.84870	41.23869	41.26152	41.26185	41.26583	41.51379	41.97836	42.61444	43.05507	43.05122	42.41949	42.36182	42.16628	41.56858	41.56891	41.73711	42.31937	42.75229	43.16373	43.18187	43.20810	43.48933	43.49440	43.51642	43.41394	42.97022	42.50172	42.35610	42.34600	42.80097	42.93739	43.09111	43.65003	43.65038	42.97663	43.74479	43.74512	43.28050	42.49722	42.40884	42.04695	41.91735	41.65155
40.88337	40.88370	40.85160	40.80182	40.78960	40.78994	40.79028	40.81278	40.88381	40.89463	41.26339	41.51497	41.64697	42.02436	42.55366	43.05664	43.05698	42.42106	42.36338	42.12078	41.17100	41.17133	41.30433	41.73905	42.28260	42.70036	42.98398	42.98433	43.04744	43.05251	43.10376	43.13653	42.96873	42.65120	42.41687	42.80227	42.92458	43.57544	43.66756	43.69928	42.99780	42.97829	42.91848	43.57208	43.23980	42.49888	42.41050	42.46945	42.52524	41.93559
41.01665	41.01698	40.84115	40.80386	40.80366	40.79145	40.79180	40.79213	40.79245	40.83717	40.91531	41.51651	41.64852	41.79679	42.43696	42.43733	41.98309	41.98343	41.93203	41.20150	40.20768	40.20800	40.27319	40.78741	41.08679	41.93718	41.96684	41.75889	41.82198	41.46485	41.57153	42.60179	42.93480	43.06311	43.03207	43.66142	43.72090	43.72124	43.69589	43.32023	43.32059	43.25857	43.17887	42.91210	42.30628	42.36945	42.50088	43.04846	43.11472	42.93162
41.23599	41.11786	41.08001	41.07253	41.05762	41.05796	40.79332	40.79364	40.37268	40.45435	40.87249	41.43595	41.52742	41.68546	41.84722	41.84758	41.91539	41.95035	41.95073	40.48518	40.30444	40.30476	40.31556	40.39873	40.68922	40.68955	41.64005	41.72723	41.46140	41.49891	41.57315	42.93607	43.11015	43.11050	43.70452	43.73266	44.41743	43.72290	43.65674	43.70260	43.70296	43.42126	43.18419	42.91846	42.30793	42.30827	42.37145	42.52803	43.05048	43.11677
41.26054	41.26086	41.21730	41.70916	42.36324	42.19569	41.28527	40.79517	40.68093	40.45588	40.48969	41.41249	41.52528	41.66115	41.84878	41.88733	41.91696	41.95192	41.95754	40.65623	40.50137	40.47321	40.43851	40.49605	40.76248	40.71729	41.70494	41.79424	41.82911	41.91632	42.99960	43.35536	43.58490	43.72570	43.81335	44.04172	44.04155	43.84355	43.80994	43.85581	43.70463	43.42764	43.26433	42.65760	42.30959	42.30993	42.37408	42.37445	42.53004	43.11845
41.79051	41.79084	41.78124	42.75650	43.73208	43.58232	43.27298	42.49859	42.09981	40.68806	40.68840	41.46578	41.60010	43.02761	42.86783	42.74877	42.80404	43.11999	43.01459	42.46949	40.65819	40.50329	40.54907	40.98555	40.98588	40.98622	41.61439	41.81260	41.91077	41.95491	43.28214	43.41926	43.35738	43.58689	43.66595	43.86543	43.86578	43.86613	43.81107	43.82051	43.54366	43.39988	43.26599	42.66240	42.41883	42.36650	42.37574	42.37612	42.78078	43.12747
42.84891	42.84664	43.09543	43.73327	43.64730	43.58385	43.27451	42.52837	42.41546	42.21043	42.21077	42.55487	42.59466	42.61124	42.71908	42.75034	42.75068	42.93729	42.93769	42.93803	42.70407	42.75935	41.79140	40.98977	41.02045	41.11255	41.58231	41.64965	41.91660	41.96024	43.28378	43.40939	43.40978	43.58853	43.52713	43.66748	43.66783	43.64970	43.35439	43.40079	43.40116	43.40155	43.35637	43.38999	42.73983	42.47318	42.47352	42.84496	42.91439	43.00587
43.78564	43.13272	43.39999	43.31144	43.28668	43.13084	42.30714	42.30748	42.45100	42.45140	42.49570	42.49605	42.51265	42.15454	41.94086	42.02994	42.27550	42.75259	42.92671	42.89513	42.91488	42.70601	41.65625	41.22869	41.25519	41.57361	41.58393	41.79866	41.91404	43.18587	43.96138	43.96176	43.95012	43.90000	43.83818	43.66965	43.66948	43.65135	43.65174	43.36948	43.36985	43.35768	43.60939	43.60974	43.39207	42.80838	42.84938	42.87804	42.97892	42.97929
43.78719	43.49744	43.43763	43.31402	43.27268	43.18940	42.70039	42.46422	42.46457	42.46812	42.48616	42.06665	42.10000	42.08990	41.94242	41.94280	42.06272	42.82808	42.94676	42.90041	42.89711	41.58788	41.31783	41.37107	41.54139	42.18483	42.18521	41.92316	43.07668	43.87630	43.88661	43.92781	43.92717	43.85360	43.85395	43.74248	43.67165	43.75280	43.75320	43.75355	43.72436	43.72476	43.61105	43.61141	43.61183	43.33125	42.90026	42.90066	42.96386	42.96789
43.08476	43.19228	43.44806	43.39893	43.22351	42.84222	42.75164	42.70227	42.46610	42.45858	42.05163	42.09384	42.10156	42.10192	41.75550	41.97525	42.82930	42.94791	42.94834	42.91676	42.44410	41.01292	41.31942	41.37268	42.71461	43.50959	43.51000	43.76910	43.90251	43.85857	43.85893	43.85931	43.85971	43.78615	43.06730	43.74413	43.75409	43.74450	43.69989	43.67067	43.72184	43.61184	43.56784	43.61308	43.61350	43.66307	43.38249	43.38290	43.29453	42.96592
43.04549	43.03537	43.02683	42.96811	42.96008	42.83651	42.79242	42.75352	42.31556	42.02404	42.09452	42.09539	42.10312	42.11657	42.02300	42.59882	42.89482	42.94949	42.94992	42.95027	42.19313	41.28977	41.33620	42.71221	43.51410	43.51121	43.51162	43.51200	43.77108	43.77149	43.77185	43.72431	43.74189	43.27652	43.32085	43.31553	43.66447	43.61405	43.46603	42.44879	42.21999	42.29683	42.39404	43.61475	43.79378	43.79414	43.31401	43.23310	43.21041	43.21079
42.95526	42.94672	42.94707	42.96965	42.96163	42.93061	42.89019	42.80583	42.41446	42.12294	42.09660	42.10427	42.11776	42.17205	42.46325	42.60039	42.74488	42.89676	43.03839	43.03875	43.02068	42.26941	42.67572	43.33104	43.46442	43.51283	43.51324	43.18838	43.51398	43.65115	43.55622	43.53444	43.25477	43.27816	43.31674	43.31718	43.25680	43.46727	42.87195	42.45043	42.22163	42.29848	42.39569	43.66194	43.79546	43.79581	43.30453	43.11279	43.21209	43.48113
42.84374	42.94564	42.94861	43.21140	43.21175	42.97650	42.92210	42.92245	42.87107	42.39479	42.16097	41.78261	41.91550	42.17990	42.35764	42.35805	42.34731	42.75152	43.03999	43.04773	43.04815	43.05352	43.04753	43.05841	43.42677	43.51444	43.51486	43.51525	43.58430	43.55749	43.55785	43.25598	43.14117	43.26131	43.27057	43.27102	43.22388	43.20277	42.89767	42.24506	42.22326	41.95590	42.39736	42.77066	43.18351	43.18386	43.18423	43.09142	43.18668	43.87095
42.60138	42.60173	42.94754	43.21294	43.21330	43.17390	42.96799	42.96835	43.74477	43.51979	42.39670	41.98315	41.98355	41.99336	42.19429	42.19840	42.37245	42.77195	43.01964	44.21375	44.36201	42.99798	42.98211	43.02442	43.35609	43.42873	43.51125	43.51163	43.49585	43.53921	43.53957	42.83171	42.87298	43.15206	43.16133	43.27267	43.29151	43.20441	42.30291	42.25280	41.91681	41.92769	41.95789	42.72467	43.14089	43.17822	43.06858	43.18799	43.36209	43.78620
42.30359	42.30394	42.61042	43.18831	43.68755	43.68795	43.70125	43.74596	43.74632	43.52135	43.19281	42.80883	41.99455	42.22221	42.21527	42.37735	42.76205	43.03962	43.23558	43.92713	43.88252	43.51494	42.89625	42.90282	42.96916	42.98476	43.43078	43.42790	43.48175	43.47799	43.16048	42.81343	42.87461	42.88544	43.16296	43.29279	43.39665	43.26942	42.30455	41.94635	41.47857	41.47898	41.95745	42.69019	43.07226	43.12280	43.07026	43.18966	43.22927	43.18462
42.30512	42.30547	43.11141	43.39580	43.68176	43.72645	44.20729	43.74751	43.74787	43.67813	43.52328	43.19473	42.81082	42.40127	42.59750	42.76327	43.16277	43.25923	43.25602	43.85110	43.76826	43.55265	42.71038	41.71556	42.47920	42.97688	43.26930	43.42951	43.40945	43.16174	43.16211	42.81506	42.81653	42.89441	43.31597	43.39793	43.39830	43.29516	42.79466	41.95480	41.50850	41.48063	41.81494	42.03017	42.71536	43.07429	43.11069	43.13101	43.03131	42.65025
44.29101	43.59297	43.34767	43.38506	43.62024	44.20107	44.20885	43.77315	43.68602	43.68649	43.53165	42.81195	42.37260	42.41766	42.59908	43.16399	43.27892	43.27929	43.25814	43.25797	43.23222	42.77232	41.71568	41.73757	41.87097	43.07090	43.27092	43.20742	43.16293	43.16336	42.81629	42.81773	42.46935	42.52994	42.92417	43.32384	43.29644	43.37443	43.36229	42.79300	41.95683	41.80628	41.80663	41.88766	42.10709	43.07597	43.24174	43.13268	43.02250	42.68020
44.29254	43.98812	43.55087	43.55132	43.60868	43.93102	43.97337	43.75372	42.43849	42.32440	42.32476	42.32512	42.27840	42.40076	42.58860	43.28014	43.28051	43.27773	43.25920	43.25433	42.87517	41.80592	41.74817	41.83293	41.87939	43.07408	43.27411	43.27294	43.16874	42.34123	41.64301	42.05287	42.05330	42.17292	42.17328	42.93938	43.33895	43.37609	43.75577	43.71507	43.01168	42.15482	41.81509	41.82750	42.08571	43.23572	43.25943	43.20829	43.02415	42.63270
44.21460	44.03207	43.55397	43.55285	43.39061	43.38212	43.38256	42.25636	42.22858	42.29820	42.31585	42.32668	42.34649	42.43928	42.78236	43.28172	43.28208	43.27878	43.23198	42.63940	42.01783	42.01818	42.02592	42.08921	42.24742	42.69870	43.27573	43.27613	43.27493	42.37796	42.27113	42.15059	42.17617	42.17456	42.25561	42.52580	43.43178	43.88640	43.77000	43.73192	43.16699	42.91426	42.66695	42.16827	42.16927	43.21067	43.26110	43.26155	43.02739	42.61587
44.11636	43.62951	42.65871	42.53260	41.95834	41.95874	41.95027	41.95063	42.11187	42.23428	42.28493	42.76234	43.59719	43.59760	43.29123	43.28330	43.28366	43.28037	42.61561	42.59554	42.59598	42.43582	42.38972	42.24343	42.52623	43.13645	43.27734	43.27775	43.27812	42.74105	42.27589	42.27629	42.29979	42.43124	42.51231	42.90449	43.90445	43.90483	43.86421	43.25051	42.87363	42.79023	42.79059	42.66897	42.17093	42.18177	43.22580	43.22626	43.22610	42.61911
42.65951	42.65988	42.55308	42.47962	42.24717	42.01476	41.96072	41.96107	41.96930	42.11390	42.68338	42.90642	43.53694	43.59918	43.59955	43.55196	43.29363	42.64343	42.70470	42.67939	42.75475	42.60527	42.39132	42.45045	42.52784	43.03457	43.03502	43.03543	42.74223	42.53569	42.30319	42.30360	42.83261	43.18864	43.20578	43.74534	43.90612	43.90649	43.71630	43.34703	43.17496	43.05434	43.13603	42.79261	42.18307	42.20020	42.78757	43.22794	43.04664	42.85112
42.34695	42.34731	42.48071	42.48116	42.50353	42.55581	42.27967	41.97048	41.97084	42.65837	42.89189	43.49927	43.52121	43.55533	43.62330	43.62377	43.47250	42.75622	42.76562	42.83252	42.83192	42.81384	42.45161	42.45886	42.64161	43.19812	43.19857	43.03705	42.74385	42.74430	42.74467	42.83379	44.18052	44.18090	43.64901	43.66104	43.71436	43.76030	43.76077	43.76271	43.71281	43.50643	43.14083	42.80528	42.22738	42.22775	42.75674	43.04795	43.04832	42.85280
42.34848	41.14419	42.34921	42.48270	42.56806	42.67484	43.09423	44.63057	44.54815	44.44487	44.44524	44.19063	43.82198	43.70429	43.68663	43.68709	43.40124	43.47446	43.00963	43.01786	43.01937	42.88945	42.77898	42.82766	43.19938	43.19975	43.66222	43.60604	42.98729	42.85312	42.85349	43.01593	43.11024	43.65028	43.65065	43.64383	43.64420	43.71639	44.08334	44.51621	44.51664	43.92350	43.51307	43.16226	43.13689	42.99579	42.99302	43.00087	43.05000	42.85448
41.23288	41.17245	42.51051	42.57662	42.63981	43.02824	44.63173	44.77698	44.58591	44.52402	44.44680	44.18904	43.63887	43.62440	43.64679	43.68867	43.40282	43.40319	43.38787	43.12399	43.14857	43.06380	43.07627	43.23185	43.24166	43.66339	43.66386	44.09307	43.54567	42.86953	42.85512	43.01757	43.09196	43.64458	43.90370	43.86071	43.86109	43.86147	44.01370	44.51788	44.51831	44.37518	43.92554	43.51511	43.16444	43.00585	42.99783	43.00255	43.00291	42.78778
42.68636	42.64638	42.66103	42.60489	42.64135	43.02979	44.58245	44.69055	44.69094	44.54683	43.65010	41.83650	42.38391	43.61129	43.61901	43.50176	43.40440	43.40530	43.47816	43.44697	43.44375	43.44413	43.46500	43.48697	44.25396	44.91964	45.27259	45.27303	43.57297	42.85637	42.85675	43.00633	42.99975	43.77285	43.93217	43.83290	43.73953	43.73991	43.79439	43.99268	44.19838	44.19887	43.86340	43.53748	43.05433	43.01735	43.03621	43.03667	42.78905	42.58427
42.68791	42.65159	42.64410	42.60643	42.66507	43.01665	43.96649	44.65519	44.66240	43.69898	41.98127	41.98163	42.38861	43.62019	43.62057	43.44410	43.50372	43.61015	43.64475	43.52364	43.43909	43.43840	43.44616	44.15455	44.38991	45.27004	45.27055	45.20126	43.54575	42.81808	42.82272	42.99352	43.59900	44.24255	44.24294	43.78944	43.74117	42.15205	41.90775	42.57545	42.66768	42.75940	43.54716	43.54754	43.54807	43.14658	43.07825	43.07873	42.91972	42.86100
43.36224	42.64527	42.59322	42.69297	43.39546	43.36916	43.34447	43.98048	43.70000	42.38479	41.98282	41.98318	42.67893	43.07849	43.09040	43.09088	43.49900	43.60176	43.61227	43.61716	43.59039	43.59077	43.90243	43.90607	44.14397	44.86140	44.81419	43.75768	42.77518	42.77565	42.77602	42.91071	44.21601	44.21639	44.13865	43.64489	42.11398	41.87274	41.87321	42.55297	42.58491	42.87373	43.48223	43.64164	43.64218	43.51317	43.14864	43.15751	43.14310	43.12989
44.32990	44.33029	44.35846	44.37219	43.62612	43.39744	42.92861	42.87708	42.86267	42.33475	42.03208	42.03245	42.86814	43.12040	43.12447	43.12495	43.35188	43.47422	43.47476	43.51075	43.57154	43.59237	43.63424	43.77463	44.14560	44.18696	43.76148	42.88107	42.76316	42.76364	42.68273	42.91233	44.17095	44.13987	43.96284	42.10405	41.32179	41.32215	41.77729	42.41609	42.51523	43.27832	43.48391	43.52677	43.51447	43.50746	43.35095	43.38501	43.19315	43.15624
44.20768	44.20807	44.17503	43.42908	43.20035	43.13662	43.13710	42.91271	42.87104	42.76441	42.76479	42.87498	42.87022	42.87066	43.12605	43.35937	43.35345	43.35384	43.00697	43.00735	43.39087	43.47201	43.51018	43.63634	44.08378	44.08417	43.24447	43.08285	42.92429	42.65145	42.88100	43.20800	44.10282	44.10321	42.88622	41.72494	41.31869	41.23033	40.83801	41.75883	42.38984	43.21284	43.38946	43.43233	43.37938	43.38553	43.54520	43.54570	43.38341	42.88805
42.47159	42.47197	42.44036	42.04914	42.17871	42.93994	43.08727	43.09394	42.88737	42.87314	42.95482	43.39023	43.38549	43.38593	43.38631	43.38052	43.35503	43.35542	43.00855	43.00893	43.05400	43.46363	43.46777	43.54108	44.00042	44.00081	43.22142	43.06662	42.81890	42.81939	42.84694	42.79177	43.15976	42.88500	41.77677	41.31155	40.98022	40.30944	40.29993	40.83999	42.34846	43.17567	43.27887	42.27692	43.12598	43.41712	44.04597	44.04278	43.38511	43.00845
41.36823	41.33661	40.95446	40.95179	41.94989	42.16178	42.97868	42.92660	42.88893	42.88948	42.99334	43.39285	43.38705	43.38750	43.32022	43.30027	43.30065	43.34352	43.01014	42.64462	43.05560	43.42327	43.54532	43.88706	43.97423	43.51142	42.93089	42.77239	42.77277	42.75910	42.70403	42.40569	42.40618	41.77802	41.31263	40.45657	40.45693	40.45729	40.67748	41.51441	41.97153	42.02343	41.61837	41.68747	42.62294	44.01160	44.01672	44.01352	43.38681	43.38725
41.43845	41.34178	40.95596	40.95329	40.69129	40.69171	42.16379	42.30893	42.42225	42.89104	42.99490	43.39441	44.23492	43.62814	43.27038	43.27088	43.29592	42.92303	41.91831	42.18792	42.69130	43.30993	43.52594	43.49864	42.95243	42.95282	42.43719	42.43763	42.43801	42.23582	41.68175	41.68218	41.69054	41.33066	41.20528	40.64468	40.65134	40.75890	41.51397	41.51434	41.51477	41.50046	41.55226	41.62039	42.45146	43.94403	44.01159	44.01210	43.91909	44.18573
42.16051	41.97892	41.34156	40.69557	40.10893	40.10935	40.67877	41.93466	42.35702	42.83087	42.99386	43.41924	44.22180	44.11786	43.55140	43.22523	42.84865	41.85900	41.89628	42.00840	42.69289	43.09835	43.07099	42.62469	42.28873	42.28911	42.25634	42.29374	42.29412	41.74017	41.74054	41.74098	41.73989	41.74027	41.54771	41.55456	41.56017	41.64031	41.67406	41.58943	41.56730	41.55300	41.55337	41.55427	42.27941	43.36339	43.84692	43.85846	43.85885	44.00719
43.05468	42.13932	41.74292	41.03360	40.74204	40.13289	40.26085	40.90887	42.08141	42.38903	42.83282	43.42080	43.59880	43.46756	42.92469	42.84982	42.24040	41.86056	41.89785	42.14914	42.81620	42.81711	42.46644	42.44753	42.29033	42.25744	42.25794	42.25838	42.17375	41.74178	41.74215	41.74259	41.74308	41.77075	41.55563	41.64487	41.64524	41.67889	41.78643	42.22672	41.68439	41.65120	41.55554	41.55591	42.28106	42.30033	43.03271	43.06052	43.37516	43.77859
43.03468	42.13139	41.75388	41.43790	41.33111	41.15857	40.82032	41.32430	42.08295	42.11343	42.40199	43.05650	43.44875	43.38781	43.04081	42.87132	42.26190	42.07420	42.12147	42.27338	42.30275	42.34879	42.33035	42.30623	42.25866	42.25903	42.25954	42.25999	42.26036	42.17586	41.98033	41.74420	41.78354	41.73216	41.56250	41.64650	41.64688	41.78759	41.96183	42.22837	42.22882	41.71907	41.71525	42.35142	42.34412	42.32928	41.64572	41.61892	42.46999	43.27271
41.84799	41.84575	41.83773	41.44780	41.19320	41.24139	41.37360	41.94739	41.97506	42.15119	42.47747	42.81414	42.91217	43.38937	43.04237	42.89497	42.27815	42.20748	42.20805	42.23730	42.30434	42.16427	41.38672	41.29694	41.88131	42.08009	42.08060	42.23660	42.23698	43.32051	42.18154	41.98238	41.75628	41.78553	41.73416	41.60165	41.68548	41.90892	42.22965	43.08868	43.08914	42.70519	42.67403	42.61563	42.35365	41.79901	41.64948	41.64788	41.62096	42.45519
41.84950	41.84988	41.48450	41.40867	41.19472	41.24292	41.44598	41.90602	42.01545	42.51223	42.93391	42.81569	42.75481	42.91418	43.04392	42.89653	42.27972	42.20905	42.28625	42.26513	41.76631	41.36199	41.31745	41.29852	41.84177	41.93012	42.08218	42.08263	42.16299	42.16508	41.96712	41.67394	41.70331	41.70369	41.65232	41.66602	41.75690	42.05179	43.06003	43.18277	43.27934	43.09133	42.72247	42.71547	42.52751	42.51949	42.05669	41.72409	41.70031	41.85229
41.90507	41.86084	41.52126	41.46395	41.20935	40.90077	41.44753	41.94588	42.57122	43.28504	43.27547	43.05802	42.78208	42.75682	42.91613	42.93135	42.92352	42.33258	42.26633	42.08930	41.79414	41.45453	41.45498	41.41838	41.84335	41.79124	41.35560	40.99011	40.99049	41.30888	41.30925	41.43923	41.45706	41.65356	41.65393	41.65451	41.75853	41.78727	42.63695	43.06208	43.09247	43.10823	42.84244	42.84493	43.39798	43.61179	43.20444	42.09584	41.95536	42.16828
42.50679	41.93164	41.88999	41.46862	40.91470	40.94664	41.31155	42.56918	43.29667	44.12877	44.10503	44.19850	43.29748	42.89367	42.91769	42.95024	42.92510	42.35411	42.09050	42.09089	42.01035	42.01073	43.41569	42.69104	41.85649	41.35667	40.51074	40.23026	40.68898	41.31046	41.30454	41.37783	41.44134	41.58796	42.46510	41.69310	41.75155	41.67692	41.70947	42.79388	42.83216	42.84005	42.84621	42.91685	43.62358	43.61463	43.54625	43.18040	43.15664	43.15711
42.56764	42.09116	41.68810	41.17884	41.01904	41.02946	42.43279	43.14437	43.48287	44.08099	44.17378	44.16631	43.34628	42.91885	42.91925	42.86065	42.16164	41.94592	41.47486	42.01509	42.14497	42.90887	43.41729	43.36533	42.67990	41.42230	40.51232	40.51276	41.31154	41.32058	41.54644	41.54690	41.94180	42.25035	42.29747	41.69399	41.67555	41.71059	41.78987	42.12271	42.38282	42.71441	42.71480	42.84828	43.64375	43.61632	43.52167	43.49805	43.16855	43.15038
42.64320	42.15202	41.83085	41.27959	41.17466	41.14782	42.25468	42.47725	43.10956	43.42204	43.96791	43.91476	43.34784	42.92041	42.44036	42.09787	41.82477	41.60552	41.66125	42.14604	42.55313	42.91047	43.39946	43.35380	43.32112	42.43705	41.39044	41.39037	42.42685	42.42739	42.28399	42.09963	42.10016	42.18037	41.56478	41.61798	41.67718	41.77945	42.08092	42.12437	42.39761	42.75652	42.75691	42.75014	43.64543	43.63691	43.57219	43.49973	43.17022	42.25378
43.47247	42.57112	41.90098	41.78717	41.25420	41.67183	41.67235	42.19054	42.23158	43.25216	43.42399	43.39491	43.31632	42.88501	42.41303	42.09943	41.89285	41.89325	42.83104	42.88657	42.93753	43.42212	43.68566	43.62793	43.84471	43.23332	42.48541	42.45332	42.42844	42.36280	42.28558	42.10122	42.10175	42.05431	40.74647	41.00596	41.67881	42.20254	42.20675	42.32948	43.46761	43.49757	42.79554	43.47620	43.64712	43.79541	43.78688	43.57442	42.28913	42.25545
43.35093	42.98850	42.49744	42.23562	41.72504	41.67336	41.67389	42.17685	42.22943	42.98393	42.99221	42.99261	42.98427	42.96847	42.42929	42.09360	41.89442	42.06112	42.81949	42.81989	43.14569	43.40691	43.68726	43.92782	43.84630	43.24489	42.53479	42.47638	42.43003	42.38435	42.28716	42.10281	41.99984	40.71775	40.76278	40.95583	42.10242	42.16139	42.67791	43.92783	44.06914	44.15008	43.75476	43.75516	43.83713	43.83754	43.83165	43.64125	42.91471	42.34184
42.85782	42.85822	42.99044	42.99099	42.43237	41.70445	42.17799	42.21535	42.21574	42.21794	42.98588	42.97788	42.96955	42.43045	42.10932	41.91029	41.91068	41.91108	42.78693	42.79573	42.82202	43.31507	43.69359	43.81982	43.35323	42.47330	42.01248	42.10439	42.26028	42.35454	42.12389	41.59428	40.47106	40.71935	40.78656	41.40849	42.52155	42.57763	43.66079	43.93846	43.94578	43.94950	43.91426	43.83818	43.83883	43.86025	43.86066	43.83390	43.73502	43.14610
42.85934	42.85975	42.94907	43.35242	43.04970	42.94720	42.46367	42.21688	42.11381	42.11601	42.97378	42.97418	42.61262	42.11049	41.91131	41.80098	41.80137	41.80177	42.57414	42.58294	42.60924	42.76595	42.87466	42.91093	42.74720	42.56794	42.50066	42.37547	42.37587	42.16942	40.98063	40.79916	40.78340	40.82161	41.40476	42.10139	42.48483	42.52358	42.57141	43.65181	43.74630	43.76316	43.63034	43.70011	44.13259	44.14508	44.14550	44.36535	44.29273	43.91006
42.84878	42.95019	43.09101	43.09158	42.92829	42.45624	42.19544	41.67039	41.67078	41.67141	42.12636	42.82421	42.61417	41.93898	41.68003	41.68058	41.83498	41.92363	42.60513	42.60553	42.46934	42.50232	42.73457	42.79045	42.79086	42.76130	42.62473	42.48267	42.14657	41.77748	41.76841	41.06728	41.06729	41.41281	41.59064	41.65064	41.66679	41.95960	41.96120	42.01204	42.38221	42.42637	43.30190	43.67183	43.70243	44.13417	44.13459	44.33746	44.25959	44.15852
42.98702	42.95171	42.95211	42.18776	42.04664	42.05867	41.25027	41.25066	41.67233	41.67296	42.12791	42.63460	42.30524	41.68120	41.01637	41.63288	41.80285	42.67331	42.66503	42.47036	42.50350	42.50390	42.73039	42.79206	42.79247	42.77589	42.56577	42.28931	42.25274	42.16828	42.16867	42.14025	41.80553	41.79910	41.79950	41.66802	41.66842	41.69981	41.70036	41.70075	41.75167	42.16470	42.42843	42.70874	42.73093	43.41984	44.03844	44.26087	44.24131	44.16021
43.06997	42.99998	42.52741	42.08507	41.71964	41.25126	41.09569	41.09608	41.33298	41.95072	42.45295	42.38242	41.92864	41.52259	41.05733	41.12460	41.73205	42.67490	42.66662	41.96587	42.02556	42.56960	42.59741	42.63844	42.70505	42.61675	42.57370	42.51270	42.47614	42.47671	42.37297	42.37346	42.37402	42.38388	42.94618	42.94684	42.22142	41.70512	41.70199	41.66034	41.66082	41.66138	42.13717	42.38897	42.50401	42.73301	43.95341	44.15501	44.11530	43.55241
42.89044	42.59893	42.16748	41.90100	41.47144	41.43861	41.43916	41.41590	42.07039	42.47092	42.45451	42.45491	42.38980	41.57723	41.10356	41.10410	41.51463	41.95853	41.94604	41.94643	41.99019	42.02755	42.03575	42.27412	42.41840	42.61101	43.16673	43.10574	43.02483	42.74385	42.74425	42.74474	43.35456	43.39544	43.08163	42.97897	42.29087	42.01274	41.70731	41.68615	41.66246	41.66301	41.98061	42.19175	42.45364	42.66109	43.81134	43.87211	43.48789	42.98977
42.70253	42.24165	42.20129	41.95667	41.99964	42.00013	42.27957	43.69015	43.60419	42.47248	42.45607	42.45648	42.92556	42.52692	41.11723	41.11778	41.13183	41.30223	41.28974	41.22654	41.94859	41.97001	41.71120	41.74961	42.33395	42.74095	43.18517	43.14678	42.76276	42.76334	42.76375	43.09315	43.42138	43.13715	43.08210	42.98061	42.83426	42.29291	42.26405	42.41916	42.25561	41.98185	41.96017	41.96057	42.19404	42.55814	42.81403	42.87244	42.87547	42.91697
42.63816	42.17669	42.17708	42.25754	42.73340	42.73706	43.69474	43.69171	43.64640	43.58437	43.44066	43.44108	43.44324	42.87350	42.10519	41.20029	41.14603	41.30381	41.28186	41.23705	41.58873	41.68445	41.70544	41.71336	41.77894	42.72417	42.91327	42.87487	42.76439	42.76497	42.76538	43.13684	43.16056	43.16097	43.13921	43.01452	42.95902	42.95260	42.92374	42.48913	42.24043	41.97980	41.65125	41.65164	41.84085	42.17390	42.56020	42.59443	42.61272	42.87765
42.51934	42.05786	42.14341	42.69040	42.73496	42.87165	43.69631	44.35505	44.17688	43.62658	43.44222	43.38745	43.44324	42.67183	42.19547	41.96972	41.97012	42.18390	41.84523	41.59290	41.59347	41.64538	41.66638	41.70322	41.76478	42.64325	42.83235	42.83286	42.81215	42.72401	42.76701	43.09432	43.43206	43.86499	43.80969	44.12844	43.05410	42.85488	42.50517	42.37248	41.97218	41.67088	41.65288	41.65328	41.65394	41.55054	41.59353	42.26333	42.61438	42.92296
42.44338	42.36989	42.49751	42.58157	42.82540	43.47925	43.92699	44.26054	44.18474	43.48069	43.21836	42.72357	42.66134	42.19296	42.21466	42.21524	42.31913	42.36879	42.18615	41.63654	41.42850	41.39766	41.43443	41.71744	41.85460	42.69406	42.83397	42.83447	42.83489	42.81330	43.02237	43.29273	43.86915	44.00314	43.97412	43.89543	43.05574	42.47205	42.16948	42.08945	42.03450	41.90415	41.72340	41.72380	41.52481	41.55782	41.59518	42.26499	42.54210	42.70279
42.58861	42.33776	42.34595	42.49963	43.27084	43.41404	43.91016	44.18588	44.18631	43.75943	43.40471	42.72514	42.66291	42.27866	42.21624	42.21683	42.32072	42.40614	42.37106	41.64759	41.42063	41.39925	41.54691	41.85528	42.69526	42.81396	43.05851	43.09814	43.09856	43.09916	43.57709	43.57761	43.54036	43.71453	43.74966	43.19954	43.03519	42.35908	42.05651	42.03565	42.04456	42.52208	42.52249	41.85376	41.81604	41.78752	42.01094	42.01153	42.28783	42.30780
42.51622	42.31340	41.58996	41.99638	43.15455	43.25156	43.73453	43.80121	43.71664	43.71735	43.37420	42.90897	42.72731	42.35908	42.21783	42.06319	42.21883	42.40773	43.55372	42.49913	42.39838	42.39880	42.42770	42.69592	43.07909	43.07951	43.19690	43.18847	43.15366	43.15427	43.13523	43.08684	42.61797	42.57772	42.68466	43.11419	43.14774	42.36072	42.00270	42.04571	42.40483	42.52373	42.52415	42.51667	42.08108	42.11107	42.11148	41.79096	41.79137	41.87317
42.31450	41.56268	41.50279	41.61730	42.39001	43.04829	43.11542	43.23552	43.36846	43.36917	42.86648	42.86689	43.24076	42.72940	42.21942	42.22001	42.40891	43.57354	44.10233	44.09697	42.50132	42.40933	42.40984	43.05976	43.47363	43.21788	43.20114	43.15485	43.11846	42.84184	42.68501	42.61898	42.53369	42.53043	42.62107	43.05061	43.05103	41.91698	42.00434	42.04736	42.51326	42.63216	42.52581	42.51833	42.45618	42.11274	41.80996	41.80315	41.85931	41.83786
41.74836	41.56806	41.56847	42.14920	42.36937	42.36988	41.66837	42.82174	42.86055	42.86126	42.86168	43.10183	43.10245	42.93454	42.41519	42.49205	43.54210	44.07216	44.07289	44.13985	44.03241	42.50333	42.41144	43.01084	43.20171	43.21949	43.22012	43.12490	42.90937	42.84345	42.68662	42.64190	42.49392	42.52391	42.79630	42.79700	41.91031	41.91491	41.97285	42.06373	42.09686	42.55989	42.63425	42.52788	42.45784	42.11440	41.81162	41.87692	41.89427	41.93175
41.80005	41.80046	41.78562	42.47352	42.36717	41.66930	41.57382	41.58369	42.48885	42.86281	43.11452	43.10338	42.99092	42.09708	42.16534	43.33812	43.88554	44.00457	44.01110	44.30324	44.26692	43.73881	42.50544	42.50606	43.07283	43.30527	43.22173	43.18123	42.91624	42.91160	43.01031	42.94455	42.63231	42.63272	42.63314	41.81526	41.35271	41.76497	41.87104	41.95562	41.98611	42.09911	42.60751	42.62508	42.52236	41.81288	41.83275	41.90448	42.46322	42.61164
41.87550	41.80201	41.89110	42.49033	42.47549	41.83711	41.72032	41.70969	41.71010	42.53634	43.14658	43.10492	42.40102	42.13545	42.27260	43.21712	43.29988	43.88754	44.01268	44.26787	44.26852	43.85499	42.86557	42.50766	43.15178	43.30690	43.30753	43.01318	42.97257	43.01939	42.99246	42.93248	42.66758	42.66800	41.87141	41.32867	41.33955	41.37841	41.79718	41.86939	41.95409	42.53335	42.68578	43.13358	42.61694	41.81770	41.82653	41.90615	42.49489	42.49541
42.17854	41.86856	41.89265	42.49083	43.39663	43.08598	41.76614	41.74814	41.73750	41.92669	43.14813	43.10647	42.54652	42.30217	42.29520	42.29581	42.30623	42.14712	43.45987	44.08836	44.08901	43.85659	42.90351	42.99464	43.15813	43.30852	43.30915	43.30968	43.24277	43.16763	42.99408	42.20955	41.96988	41.94811	41.34011	41.13004	41.15412	41.39524	41.51785	41.80818	42.20345	42.56132	43.13482	43.09854	43.05758	41.88961	41.83929	41.93783	42.18900	42.18951
42.08381	41.77384	41.80213	43.39775	43.66054	43.61899	43.06764	41.93815	41.92751	41.90192	43.10759	43.10802	42.55546	42.30371	41.97891	41.59886	41.60085	41.63125	42.16992	43.46189	43.53620	43.37769	43.45400	43.46938	43.35522	43.35565	43.38471	43.38524	43.85062	43.16926	42.37601	42.03139	42.00983	41.05277	41.07107	41.07177	41.07217	41.44003	41.56263	41.62959	42.20510	42.47932	43.05281	43.07542	43.05082	42.33497	41.94078	42.19026	42.19068	42.19121
42.02621	41.77537	41.80367	41.88058	43.39973	43.39553	43.11123	42.47811	41.94010	41.91136	42.56219	42.55638	42.32895	42.00425	41.74023	41.60041	41.60240	41.63281	41.83976	42.33691	43.30519	43.37930	43.50424	43.66695	43.66738	43.66782	43.68320	43.89075	43.83909	43.30374	42.39132	41.33569	40.81136	40.97329	41.14005	41.12287	41.21570	41.61524	41.68240	41.68123	42.30775	42.52534	43.00641	43.05491	43.05565	42.33664	42.34548	42.46927	42.70875	42.29144
42.02564	41.73533	41.46970	41.11419	41.87781	42.32916	42.65394	42.60595	41.99321	41.99395	42.10180	42.10221	41.13993	41.77242	41.77284	41.75977	41.63396	41.70016	41.84133	42.30428	42.44467	43.30722	43.44427	43.65435	44.06451	43.83578	43.84222	43.88344	43.84072	42.48472	41.41311	40.88870	40.92561	41.06650	41.14379	41.23693	41.61068	41.68343	43.04458	43.25205	43.25101	43.00764	42.98589	42.99264	42.98969	42.33936	42.41084	42.48991	42.53666	42.57824
41.92489	41.47082	40.85743	40.85803	41.69630	42.30750	42.65549	42.65593	42.55463	42.28191	42.25124	41.31297	41.06716	41.06768	41.68158	41.68221	41.75447	41.70225	41.87300	42.35691	42.35755	42.37639	43.30935	43.98989	44.01981	44.04710	43.85924	43.84190	43.84235	42.48635	42.22260	41.45421	41.45219	42.11065	42.31809	41.87809	41.87850	42.65739	43.04623	43.25370	43.25425	43.01088	42.99122	42.99165	42.50435	42.30827	42.42872	42.49160	42.51729	42.60890
41.92747	41.34672	40.85896	40.84587	41.54838	42.41350	42.65705	42.65748	42.60423	42.55694	42.26911	42.04041	41.12452	41.12504	41.21651	41.77775	41.96869	42.13913	42.39788	42.46114	42.46178	42.40115	42.43800	43.38057	43.55947	43.81598	44.00517	44.01836	43.84397	42.95374	42.56063	42.56116	42.64051	42.78141	42.78184	42.32418	42.72758	42.92025	42.90686	42.91098	43.00766	43.10360	43.10403	42.99648	42.50917	42.37206	42.43040	42.46801	42.51899	42.61061
42.03586	41.34931	40.86048	40.84741	40.92912	41.55044	42.48096	42.60535	42.55774	42.27026	42.30489	42.29479	42.11653	41.12661	41.31049	41.60028	42.33350	42.70352	42.69288	42.65225	42.60868	42.60171	42.55593	42.47762	43.56108	43.91481	43.98731	43.98787	43.83191	42.95168	42.95212	42.95267	42.73787	42.73830	42.78349	42.86928	42.93884	43.05721	43.05786	42.97827	43.11931	43.13475	43.54200	43.52395	43.06105	42.90976	42.45274	42.46970	42.50646	42.52122
41.91177	41.57813	41.35125	40.88948	40.93065	40.96276	41.43136	41.43178	42.02346	42.32288	42.31963	42.31479	42.29701	41.91993	41.54860	41.64926	43.49193	44.62537	44.41543	42.82288	42.71770	42.64442	42.64496	43.68187	43.92125	43.94600	43.98893	43.98949	43.00090	43.02683	43.06465	42.95430	42.73951	42.73994	42.74038	42.89200	43.07462	43.07505	42.91912	43.20794	43.17680	43.32870	43.57315	43.52562	43.31328	42.98833	42.52656	42.52721	42.41201	42.43047
41.67423	41.66096	41.80715	41.77830	40.98642	41.00116	40.94513	41.07858	42.09241	42.46819	43.40360	42.55589	42.37545	42.37600	42.43435	43.40270	43.70332	44.62699	44.64991	44.07009	43.07133	43.00806	43.79023	44.36603	44.20008	44.19317	43.99055	43.89949	42.92774	43.00318	43.02890	43.06683	42.94817	42.74158	42.74202	42.96555	42.99126	43.00513	43.00579	43.32465	43.59881	43.77241	43.58379	43.63216	43.31496	42.93456	42.89801	42.55787	42.52934	42.47654
42.30762	42.30804	42.18240	42.12136	41.80824	41.01060	41.01966	41.08698	42.10137	43.40474	43.49534	43.44997	43.15681	43.15738	43.37098	43.55531	43.67439	44.58121	44.62943	44.62988	43.78263	43.78307	44.47650	44.93946	44.59729	44.43133	44.19548	43.90110	42.92777	42.92844	43.00525	42.94914	42.95665	42.75007	42.94058	42.87849	42.91105	43.00682	43.00748	43.59994	44.14771	44.79174	44.72109	44.19461	43.63464	43.31710	43.07719	43.10683	43.95036	42.75928
43.16997	43.13724	42.31265	42.21040	42.18766	41.81875	41.34640	41.83870	42.34683	43.45067	43.54867	43.54911	43.42960	43.21321	43.21365	43.38905	43.96222	44.64316	44.67243	44.65215	44.63961	44.62849	45.04940	45.04853	44.62841	44.33615	44.19709	42.99482	42.23442	42.23508	42.44253	42.59708	42.73278	42.85121	42.94803	42.91071	42.91273	42.99639	43.41114	44.11407	44.29730	44.79345	44.94094	45.38531	44.16341	43.67376	43.49672	43.49740	43.49785	42.76097
43.16151	43.16195	43.14713	42.64157	42.64201	42.18976	42.12760	42.30741	42.61710	42.73902	43.50222	43.50267	43.28217	43.22849	43.22051	43.34315	43.39109	43.99377	44.56799	44.63008	44.87308	45.09163	45.05104	44.93717	44.57908	44.29230	43.54074	42.40705	42.28344	42.23669	42.25504	42.52108	42.65140	42.72717	42.89052	42.93872	42.93916	43.35368	44.22948	44.22994	44.23052	44.94218	45.38654	45.35119	45.30934	43.67546	43.49842	43.49911	42.76738	42.61476
43.16305	43.16350	43.16764	43.16148	43.15350	43.15406	43.05499	43.07124	42.61866	42.76010	43.14162	43.31205	43.29272	43.26907	43.34406	43.34475	43.39155	42.92356	43.58380	44.58219	44.79728	44.97886	44.93125	44.58027	44.51050	44.33353	43.63665	43.17327	42.39751	42.39713	42.41864	42.41947	42.40905	42.15463	42.42049	42.94040	43.35492	44.81205	44.71293	44.37811	44.50180	45.19763	45.34504	45.31021	45.29998	43.66924	43.50012	42.76864	42.62117	42.61646
43.56717	43.48649	43.47957	43.60275	43.59477	43.24430	43.15631	43.06437	43.10433	43.04320	43.14321	43.31365	43.40889	44.77483	44.72788	44.38120	43.39316	43.44260	43.58331	44.34727	44.79522	44.79568	44.49163	44.44800	44.44846	44.42305	44.23526	44.12564	43.21600	43.17026	42.66160	42.49617	42.49341	42.12626	42.20361	42.92205	44.81327	44.92095	44.88216	44.62500	44.45750	44.92410	45.21396	45.21443	44.33660	43.66409	43.49759	43.48402	42.99932	42.92296
43.56872	43.56548	43.48849	43.59587	43.59632	43.24586	43.06549	43.06594	43.10642	43.04478	43.14480	43.42981	44.77583	44.62258	44.55455	44.90681	45.00315	44.82555	44.28309	44.47206	44.75938	44.75985	44.46844	44.44963	44.42422	44.38042	44.34479	44.31950	43.73590	43.24724	43.22181	42.88686	42.92390	42.49550	42.80120	44.16080	44.77912	44.88312	44.83326	44.66563	44.57138	44.73497	44.75763	44.12350	43.82407	43.51207	43.49033	43.49999	43.63408	44.30029
43.57027	43.56704	43.66204	43.59742	43.47963	42.87420	43.06705	43.06750	43.10799	42.92441	43.06947	44.02338	44.62357	44.55566	44.55613	44.85623	44.90887	44.95253	44.72425	44.69991	44.67406	44.76147	44.27417	43.84981	43.84552	44.28964	44.32055	44.25460	43.77706	43.82730	43.54311	43.48309	43.48380	43.48425	43.88034	44.00689	44.06281	44.64004	44.57647	44.46522	44.49926	44.44096	43.76420	43.53802	43.32305	42.91288	43.47517	43.60529	44.29719	44.33529
44.19258	44.15827	44.35088	43.63849	43.32599	42.87576	42.87645	42.87690	42.84349	42.86171	43.94641	44.79697	44.56718	44.55724	44.51976	44.81987	44.77977	44.77390	44.56670	44.62089	44.58767	44.18825	43.65852	43.67610	43.86877	44.31184	44.25565	44.09359	43.97360	44.03967	44.04013	43.98898	43.91060	43.88155	43.88741	43.88827	43.94786	43.93409	43.91267	44.32953	44.24949	43.74009	43.21181	42.63747	42.76215	42.87292	43.02594	43.60699	44.16214	44.32224
44.07504	44.02702	44.05753	43.60053	43.09475	42.87732	42.60087	42.75440	42.84506	43.86585	44.72851	44.82301	44.81322	44.52087	44.52134	44.52209	44.54111	44.54158	43.07988	43.10668	43.17802	43.34980	43.67702	43.72781	44.39576	44.50614	44.25728	44.09523	43.95153	43.97597	44.04179	44.04239	44.02677	43.95344	43.88906	43.88992	43.25077	43.31408	43.93647	44.05428	43.85013	43.27204	42.65870	42.76299	42.80019	42.80064	42.92459	43.04994	43.94529	44.11014
44.30886	44.05438	44.02160	43.05843	42.52043	42.58592	42.60242	42.75439	43.82651	44.44825	44.61096	44.55399	44.55474	44.52244	44.21617	43.23750	42.62444	42.14183	42.14266	42.68273	42.73562	42.93005	43.47535	44.39061	44.94555	44.88645	44.41048	44.22625	44.10103	44.10177	44.20611	45.06808	44.92310	44.07978	43.89072	43.56993	43.25243	43.25289	43.25360	43.34703	43.41056	43.32377	42.36912	42.33943	42.37663	42.42663	42.47776	43.02575	43.36426	43.96762
44.31041	44.02267	43.05504	42.67568	42.68246	42.66507	42.75550	44.10845	44.47477	44.44982	44.22079	43.89134	43.89207	43.08058	43.09053	42.91793	42.71141	42.22248	42.14424	42.14468	41.79838	41.90601	42.93225	44.88714	45.95589	45.88258	44.81504	44.22790	44.11747	44.11820	44.11867	44.70745	44.70820	44.08144	43.80043	43.77863	43.57205	43.25454	43.25526	43.35185	43.41223	43.39503	42.77535	42.39495	42.35511	42.41249	42.47944	43.04747	43.17139	43.17199
44.02110	43.90703	43.05395	43.05836	43.06198	43.42733	44.13807	44.47585	44.47633	44.34788	43.15527	42.22607	42.03568	42.03626	42.95206	42.96069	42.92788	42.78463	42.34195	41.95175	41.90710	41.90754	42.72137	44.59986	45.80991	45.81041	45.44999	44.41186	44.14618	44.03707	44.12032	44.35383	44.35458	44.08310	43.77941	43.77080	43.57371	43.25620	43.25693	43.46444	43.60672	43.39670	43.38343	42.84403	42.51578	42.51623	42.60321	43.09724	43.17310	43.20691
43.87172	43.24775	43.17061	43.01984	43.27526	43.36455	43.41381	44.14011	44.15639	43.22018	42.31893	42.31937	42.22400	42.76471	42.96156	42.96228	43.04921	43.01640	42.84982	42.07409	42.02575	41.90914	41.96886	43.91757	44.64255	45.36015	44.55359	44.45608	44.11646	43.93589	43.97485	44.25002	44.25077	44.23490	43.98767	43.74824	43.69528	43.57372	43.46354	43.63415	43.60891	43.39836	42.94138	42.51402	42.47369	42.49470	42.99168	43.09312	43.17480	43.25081
42.29554	42.29599	43.02066	43.02138	43.02185	43.30008	43.31190	43.04152	42.33029	42.33958	42.40594	42.40638	42.80261	42.98536	42.98582	43.04033	43.05081	43.06125	43.11852	42.76785	42.72791	42.69302	42.05537	42.89043	43.91965	44.29507	44.52563	44.11760	43.46745	43.46397	43.71953	43.93491	44.16857	43.92134	43.68150	43.72458	43.64684	43.69741	43.44991	43.42506	43.39982	42.94259	42.47673	42.32928	42.36072	42.36275	42.49682	42.81598	43.10003	43.20084
42.43945	42.40721	42.40766	42.40837	42.40883	42.34667	41.88968	41.93601	42.40041	42.40707	43.33295	43.33341	43.70003	43.68486	43.03487	43.03560	43.04344	43.05287	43.08008	43.13169	43.13242	43.48563	43.27134	43.25467	43.20925	43.91594	43.85921	43.35976	42.38170	42.38242	42.11301	42.36868	43.44202	43.53479	43.53526	43.53614	43.57881	43.31250	42.99736	42.97197	42.92088	42.51122	42.12712	42.12757	42.20127	42.20172	42.29184	42.41244	42.92901	43.93070
43.25388	43.22165	43.22211	42.40993	42.41039	42.41098	42.44493	42.47545	42.73823	43.91796	43.95909	43.95956	43.89380	43.73920	43.03646	43.03720	43.03765	43.19864	43.25494	43.34771	43.36691	43.30823	43.27297	43.25103	44.06740	43.91755	43.86082	42.56390	42.42287	42.15373	42.08024	42.15477	42.85158	42.97817	42.61737	42.61824	42.61869	42.43059	42.43131	42.53740	42.53800	42.12727	42.10609	42.12922	42.20293	42.23398	42.31303	42.41412	42.93070	44.88391
43.18634	43.18681	43.18727	42.39356	42.40034	42.41254	43.41470	44.20964	44.24018	44.26323	44.03828	43.96115	43.96192	43.77775	43.15733	43.10902	43.19978	43.23350	43.23439	43.34933	43.30939	43.30616	43.27459	44.02521	44.54959	44.38180	43.86243	42.53123	42.26183	42.08141	42.08660	42.09089	42.17294	42.24038	42.24189	42.43132	42.43178	42.11056	41.63801	42.20787	42.18736	42.10994	42.10299	42.10819	42.11539	42.16438	42.30627	42.60811	43.77346	44.87244
43.18789	43.18835	42.54537	42.37613	42.39558	43.40390	45.18948	44.99043	44.73119	44.21049	44.23418	44.00923	43.97674	44.00479	43.93773	43.93269	43.93317	43.15334	43.15423	42.87424	42.98947	43.30779	43.57245	45.55453	45.50491	44.44778	42.56653	42.18535	42.08229	42.08777	42.09192	42.09990	41.97123	41.85013	41.85163	41.85250	41.85294	41.46887	41.40099	42.00043	42.14153	42.10691	42.10736	42.04918	42.05005	42.12231	42.54205	43.76571	43.97856	44.76703
43.18891	43.14134	42.84047	42.83752	42.96731	44.67772	44.85589	44.85638	44.70901	44.14243	43.91748	44.00501	44.00579	43.99059	44.28728	44.27065	43.85300	43.09373	42.85069	42.87111	42.93938	43.28884	44.67929	45.39719	44.67582	42.76420	42.31351	42.05121	42.05166	42.14056	42.10672	41.97793	41.79644	41.82960	41.84694	41.85414	41.85459	41.40930	41.40263	42.00207	42.22989	42.23063	42.27541	42.10946	42.11034	42.35753	42.53284	43.76266	43.94065	43.99210
43.10813	42.97824	42.86048	42.77998	43.10407	43.60403	43.69186	43.23938	43.31002	43.31991	43.66407	43.89732	43.99788	44.18436	44.16322	44.10912	43.09484	42.85138	42.73400	42.20592	42.34490	42.94147	44.68092	44.68172	43.07423	42.61945	42.54995	42.38051	42.26910	42.33057	42.14264	41.98589	41.79807	41.83123	42.34559	42.31742	42.00099	41.79547	41.87015	42.31061	42.23153	42.23227	42.27705	42.27751	42.12576	42.12991	42.36809	42.62760	43.76484	43.75702
42.89011	42.88372	42.80293	43.10671	43.10560	43.10622	43.17926	43.23249	43.28151	43.32148	43.70626	43.72522	43.99208	44.18489	44.15372	43.71579	43.09643	42.73469	42.20705	42.20751	42.20825	42.79797	43.42479	43.51897	43.08747	43.12382	42.91017	42.83632	42.83678	42.72882	42.33267	42.14796	42.02097	42.33516	42.63509	42.64760	42.39347	42.26665	42.23784	42.31226	42.31287	42.26400	42.27871	42.27917	42.15433	42.15479	42.20275	42.25785	42.56357	42.57263
42.89165	42.88526	44.12252	44.00614	43.42860	43.10775	43.04201	42.14500	42.97955	43.32306	43.64874	43.94433	44.13730	44.13794	43.71659	43.71738	43.70255	43.09849	42.73719	42.42348	42.42423	42.67021	42.77216	43.04061	43.31090	43.34726	43.44888	43.05923	43.05970	43.03513	42.71298	42.20821	42.17147	42.34840	42.42281	42.44377	42.52974	42.48900	42.38364	42.33343	42.32243	42.31526	42.28036	42.25644	41.84686	41.84732	42.26300	42.36140	42.46162	42.04803
43.60154	43.59570	43.58931	43.48191	43.43014	43.04278	42.00148	42.05630	42.96316	43.56961	43.92326	44.11592	44.13361	43.75728	43.75777	43.75011	44.02409	44.02988	43.10101	42.73925	42.51611	42.57832	42.67553	42.80355	43.09074	43.34890	43.37026	43.37353	43.37400	43.60981	43.32832	42.65718	42.51325	42.47201	42.45136	42.45227	42.53139	42.53185	42.51360	42.38945	42.36050	42.36126	42.25024	41.66644	41.87592	42.01897	42.46211	42.46286	42.46332	42.46394
43.60308	43.60357	42.75421	42.75498	42.71849	42.55179	42.07587	42.05785	42.88713	43.42600	43.55213	44.01826	44.01906	43.75887	43.75936	44.02520	44.02569	43.99239	43.52975	42.86492	42.54780	42.58786	42.67875	42.88859	43.12828	43.11556	43.32704	43.34034	43.34082	43.58982	43.50003	43.27254	42.76260	42.45465	42.45300	42.45392	43.09874	43.44678	43.45231	42.52100	42.39172	41.79662	41.66765	41.72142	41.78884	42.05285	42.47488	42.71972	42.71702	43.03888
42.91211	42.80543	42.25166	42.25769	42.25816	42.25350	42.16716	42.24891	42.87021	42.94188	43.02735	43.87570	43.99107	43.99172	44.49853	44.02257	44.02306	43.99399	43.98227	43.09938	42.55627	42.60161	42.88947	43.63533	43.59304	43.32791	43.30651	43.30715	43.30763	43.23133	43.45100	43.27418	42.80173	42.44889	42.45464	42.52107	42.65464	43.10088	43.10641	42.52900	42.52907	41.94189	41.72263	41.74366	41.56124	41.82846	42.70957	43.00301	43.04787	43.22919
42.99128	42.33299	42.33345	42.36747	42.25971	42.26033	42.34187	42.53131	42.61308	42.90596	43.01572	43.87727	43.99265	44.34756	44.36707	43.98298	43.99509	43.99558	43.71406	43.15959	42.93912	43.02566	43.63619	43.98075	43.98124	43.93896	43.30816	43.30880	43.22321	43.18229	43.18276	43.18340	42.73949	42.44842	42.43674	42.45616	42.45663	42.47029	42.52755	42.56234	42.58251	42.58328	41.81459	41.79180	41.79271	42.66221	42.95113	43.16114	43.17957	43.18020
42.99284	42.88931	42.88925	43.64013	43.62477	43.10122	42.61793	42.61840	42.68909	43.01841	43.10388	43.98232	44.34848	44.32854	43.63423	43.67147	43.67196	43.66981	43.11478	43.05929	42.96133	43.02728	43.63783	44.10121	45.05383	44.95876	44.47743	43.35481	43.19528	43.18393	42.93145	42.94212	42.94291	42.47331	42.45687	42.45780	42.47147	42.52845	42.52921	42.56401	42.58418	42.67000	42.60021	41.83151	42.66448	43.09763	43.14513	43.17181	43.17598	43.17662
43.30421	43.30470	44.19882	43.82644	43.63796	43.17987	43.25513	42.99321	42.99369	43.10497	43.58957	44.37931	44.32945	43.57775	43.10887	42.61285	42.64975	42.66924	42.70029	42.04866	42.68836	43.02574	43.74403	44.55965	45.05549	45.02959	44.52028	44.15813	43.24128	43.07994	42.94311	42.94375	42.94454	42.44220	42.47541	42.44836	42.34106	42.34787	42.55781	42.57043	42.60064	42.67168	42.67215	42.60236	42.66617	43.05494	43.08765	43.08844	43.05723	43.01773
43.23764	43.23812	44.13018	44.13100	43.68069	43.68135	44.34731	44.31454	44.24113	43.63237	44.20830	44.41204	44.35267	43.15273	42.52123	42.53681	42.61489	42.67083	42.13743	42.15163	42.59701	43.50364	43.65640	44.44142	44.56181	44.17786	44.20138	44.12916	43.98336	43.14970	42.84544	42.30948	42.44336	42.44383	42.39782	42.18960	42.31208	42.39231	42.62497	42.62545	42.67257	43.48689	43.11758	42.67430	42.73496	42.95362	42.98158	43.02675	43.01878	43.00570
42.36663	42.36710	43.30512	43.68177	43.68226	44.72126	44.71102	44.33090	44.33140	44.31761	44.31917	44.44214	44.25554	43.19075	42.52280	42.53838	42.59431	42.13808	42.15276	42.15322	42.77023	43.42708	43.50591	43.66836	44.08079	44.09132	44.20305	44.20371	44.07586	43.06159	42.25345	42.23877	42.55750	42.47662	42.19030	42.29161	42.35653	42.44468	42.64672	42.64719	43.34671	43.48857	43.48906	43.09439	42.87611	42.82060	42.89663	43.35602	43.46058	42.99893
42.36817	42.46056	43.28451	43.66855	43.91292	44.29788	44.71259	44.71310	44.67664	44.34507	44.34557	44.34608	44.30413	43.68285	42.65221	41.98774	41.98821	41.91106	42.23042	42.32700	42.95297	42.95345	43.00428	43.09859	43.77769	44.08294	45.30634	44.20538	43.64552	43.21325	43.07957	42.89482	42.76989	42.77037	42.63881	42.32179	42.32807	42.41466	42.41914	42.64887	43.50425	43.65033	44.10883	43.69514	43.15145	43.04944	43.28503	43.28585	42.82774	42.39091
42.47378	42.47426	43.05329	43.66747	43.91185	43.93099	44.30029	44.69620	44.64867	43.35997	44.17348	44.34766	44.31681	43.70028	42.66964	42.03318	41.95603	42.05212	42.20831	43.07000	43.05179	43.05227	43.09941	43.10023	43.77933	44.61266	44.76299	44.74465	44.13463	44.13547	44.36149	44.30193	43.62618	43.39424	43.09365	42.64724	42.32973	42.33549	42.40602	42.81695	43.50595	44.02446	44.17763	44.02807	43.93714	43.81294	43.28670	42.74121	42.27835	41.16575
42.55459	42.53339	42.98989	43.59507	43.59556	43.57885	43.93339	44.07326	43.36055	43.36155	44.07898	44.33445	44.29884	43.24729	42.68550	42.26762	42.13087	42.20896	43.11023	43.22160	44.60115	43.16855	43.16921	43.07391	43.21383	44.45800	44.62889	44.62958	44.29996	44.23742	44.25642	44.32578	44.30444	44.06092	43.72176	43.17183	42.66576	42.64986	43.41238	43.44828	43.89377	44.02617	44.17933	44.02976	43.93883	43.89652	43.28836	42.73812	41.16678	40.53497
43.17699	43.07021	43.03054	42.99226	42.95787	43.11003	43.91013	43.92490	43.36213	43.36313	44.04357	44.29957	44.28035	43.22034	42.54665	42.54380	42.59818	43.45984	43.86586	43.99261	43.99345	43.59791	43.17084	43.20496	43.38183	43.74989	44.46050	44.39834	43.99054	43.98769	44.25807	44.25875	44.30611	44.30662	44.27173	43.80687	43.72810	43.69953	43.41405	43.42564	43.44269	43.89630	44.12608	44.03991	43.94051	43.89821	43.23613	42.85813	40.53600	40.53662
44.00619	43.07177	43.07226	43.04613	43.04662	43.00924	43.69737	43.71003	43.34838	43.34939	44.01661	44.19237	43.60719	42.93893	42.44629	42.54540	43.40704	43.82735	43.93032	43.99424	43.99508	43.60377	43.63087	43.64174	43.73096	43.88671	44.08509	44.08576	43.16204	43.74904	43.98984	44.17215	44.17301	44.29507	44.29876	44.27443	43.81324	43.75088	43.36925	43.36446	43.21880	43.31578	43.78539	44.01517	43.94220	43.60932	43.40421	43.05951	41.25885	40.55043
43.85978	43.86029	43.69348	43.07465	43.10738	43.10911	43.10993	43.15731	43.15780	43.35097	43.62802	43.60792	42.93985	42.85181	42.44788	42.47617	43.76028	43.82361	43.89283	43.93244	43.94545	43.60540	43.61665	43.70620	44.17143	44.14713	44.06666	43.16321	43.15894	43.77712	44.26139	44.17381	44.11599	44.17517	44.29725	44.29829	44.24755	43.55289	43.40316	43.06716	43.06095	43.23558	43.33222	43.66023	43.61050	43.52272	43.42755	43.06116	41.81897	41.27330
43.72708	43.72759	43.61629	43.33118	43.09257	43.11069	43.11152	43.17113	43.39646	43.51515	43.43161	42.75951	42.76034	42.44317	42.44946	42.47776	43.48519	43.50366	43.52213	43.89495	43.91007	43.51876	43.51944	44.04889	44.10648	44.17359	44.13748	43.45633	43.45682	44.28949	44.17477	44.11678	44.09861	43.20121	44.11406	44.32481	44.27196	43.59526	43.08949	43.06883	43.07954	43.08038	43.23776	43.60376	43.52866	43.43929	43.10006	42.26558	41.83279	41.38175
43.72862	43.54808	43.23822	43.22702	43.07829	43.09482	43.11310	44.01894	44.01945	43.56167	43.43318	42.76109	42.06343	42.06409	42.13848	42.45187	43.48679	43.50526	43.51052	43.56283	43.88527	43.88577	43.49463	44.02832	44.02883	44.04043	43.93772	43.25233	43.25282	44.07704	44.07756	44.06979	43.15373	42.53677	43.18398	44.12523	43.77817	43.15377	43.09804	43.09166	43.08123	43.08206	43.23046	43.60544	43.52294	42.56816	42.48092	42.48175	41.83445	41.27662
43.25145	43.23927	42.31235	42.31317	42.98787	43.08054	44.00256	44.10921	44.10972	44.06584	43.51459	42.65919	42.06501	42.06567	41.72292	42.06951	43.34511	43.48889	43.48993	43.58653	43.67980	43.68612	43.33888	43.48759	43.92842	43.92893	43.82673	43.18416	43.14131	43.63756	43.89899	43.72230	42.52523	42.52572	42.86797	43.18667	43.19563	43.19613	43.13299	43.12661	43.08290	43.05783	43.11377	43.11214	42.98204	42.60313	42.48258	42.46067	42.36284	41.25924
43.23294	42.90828	42.31390	41.98692	42.31257	43.81412	44.05318	44.05370	44.05420	44.02407	43.72682	43.47967	42.66159	42.03817	41.99635	42.56686	43.31761	43.34720	43.39530	43.49191	43.52396	43.22667	43.03415	43.25305	43.93004	43.87451	43.85423	43.60084	43.14293	43.14378	43.17336	42.47158	42.26166	42.27748	42.83736	43.00010	43.11639	43.76613	44.42150	44.36121	43.07504	43.01880	43.03778	43.04032	43.00962	43.16325	43.07174	42.39730	42.36450	41.21489
43.23449	43.22019	42.86326	42.26921	42.26970	43.05953	43.75257	43.92307	43.92359	43.62901	43.69139	43.64906	43.51736	42.75509	42.62041	42.62125	42.62068	42.62118	43.22837	43.31979	43.28368	42.93990	42.55245	42.97897	43.87561	43.97539	43.82412	43.60246	43.14455	42.23233	42.23282	42.18113	42.18196	42.13485	42.26850	42.96108	43.11806	44.39426	44.36236	44.30365	43.01748	42.98505	42.98764	43.55025	43.56184	43.46028	43.16542	42.43071	42.04808	41.06121
43.47643	43.47694	43.10801	43.09040	42.94511	42.45065	42.51443	42.54576	42.53518	42.72466	43.63057	43.62156	43.52193	43.41916	43.08397	42.79654	42.62226	42.59103	42.98386	43.23048	43.07459	42.93463	42.94219	42.94304	43.55719	43.86823	43.65257	43.19485	42.23313	42.40426	42.40475	42.39485	42.18359	42.13647	42.13696	42.37482	43.06055	44.38114	44.36404	43.97252	42.98587	42.98881	43.55142	43.59261	43.56564	43.54869	43.18878	42.74151	42.18135	41.10888
43.26216	43.30023	43.38801	43.24109	42.91644	42.42786	41.84230	41.08390	42.53676	42.52825	42.88721	43.52263	43.52349	43.01784	42.64864	42.63998	42.51331	42.59261	42.59365	43.01768	43.05134	43.07988	42.94380	42.93726	42.98589	43.21929	43.29315	42.32895	42.25719	42.24694	42.53137	42.56894	43.24195	42.78099	42.29411	42.35914	43.06223	44.38280	44.38371	42.98685	42.94205	42.96510	43.48222	43.48273	43.50918	43.49959	43.39325	43.08023	42.70348	42.05111
43.26367	43.30174	43.15446	42.87885	42.38957	41.80492	41.08499	41.08546	42.36826	42.49120	42.45838	43.43550	43.40674	42.64971	42.19719	42.11672	41.89603	42.10881	42.19818	42.62748	43.08098	42.94472	43.07026	43.08911	43.08961	43.07055	42.74978	42.39036	42.24775	42.27098	42.44163	43.41838	45.18178	44.04394	42.99950	43.00055	43.39093	43.76491	43.76579	43.06576	42.98921	42.96677	42.96727	42.92228	43.46008	43.43673	43.45361	43.38149	42.70515	42.05278
41.81858	41.81907	41.55304	41.55387	41.63212	41.10267	41.10348	41.45500	42.36983	42.49277	42.58561	43.45455	43.39721	42.65127	42.19875	41.87066	41.78878	41.83318	41.92255	42.25899	42.69077	43.07119	43.09727	43.21067	43.18366	43.11654	43.07304	42.77644	42.39249	42.37985	43.40983	45.20370	46.00365	45.49131	44.04613	43.42755	43.42806	43.46348	43.46436	43.82249	43.72637	43.00865	42.98217	42.98267	42.92500	43.50295	43.49764	42.84758	42.23410	41.18282
42.14071	41.76306	41.72122	41.72206	41.81301	41.38875	41.45609	42.38778	43.01285	42.61260	42.58930	43.06282	43.05414	42.95964	42.26314	41.85106	41.78770	41.83475	41.90034	42.35669	42.92310	43.05904	43.09889	43.21230	43.21281	43.87231	43.87320	43.93676	44.00599	44.01165	44.07778	45.26901	45.45275	45.45330	45.20242	43.96168	43.60722	43.46516	43.83953	45.47345	44.08306	43.75734	43.01083	43.01133	43.01240	43.01290	42.96533	42.91490	42.32362	41.73729
41.90010	41.90059	41.98520	41.98605	41.90663	42.35103	42.38885	42.85125	43.01443	42.99849	42.93825	42.93874	42.93005	42.82446	42.26470	41.98938	41.85312	41.89805	42.22921	42.90786	42.96854	42.93684	42.66214	43.10139	43.88559	43.87394	43.77377	43.81947	43.92411	44.00854	44.07944	44.24077	45.29544	45.20354	44.98964	43.95543	43.60890	43.60942	45.45555	45.35873	45.29650	44.00310	43.57833	43.01302	43.01408	43.04899	43.01510	42.96789	42.94038	42.34928
41.90165	41.98628	42.99759	43.71019	43.71071	43.01759	42.65496	42.64170	43.01601	43.14734	42.98154	42.93079	42.81308	42.80275	42.25991	41.88900	41.83775	41.99942	42.46365	42.84662	42.91207	42.63078	42.66376	42.71269	43.85547	43.76973	43.75000	43.77612	43.86291	43.96066	43.84981	44.10564	44.26399	44.37175	43.97664	43.70621	43.61058	43.61110	45.35987	45.29744	45.26484	44.12676	43.55672	43.15681	43.01577	43.05068	43.05119	43.33575	43.33044	42.94278
42.58673	42.91238	43.65841	43.73764	43.73816	43.73890	43.09838	43.04096	43.03558	43.01857	42.98311	42.94664	42.81463	42.79213	42.22972	41.83661	41.87997	42.04325	42.46523	42.59117	41.89772	42.66468	42.68761	43.26142	43.85711	43.77136	43.77121	43.77193	43.86984	43.79749	43.85147	43.87283	44.14368	43.24795	43.79200	43.79310	43.69748	43.64400	45.36155	45.28959	44.45665	44.03258	43.99033	43.09233	43.01534	43.05237	43.39054	43.70582	43.65236	43.77301
43.40041	43.40093	43.52077	43.64236	43.73974	43.74051	43.73555	43.52574	43.06363	43.03814	43.00172	42.18388	42.13811	42.28477	41.95409	41.83815	41.83866	41.94872	42.00642	41.86830	41.89929	42.68853	43.34949	43.65351	43.85873	43.85925	43.77390	43.87096	43.79824	43.85261	43.87378	43.88932	43.19142	43.19193	43.79368	43.79479	43.79531	44.92366	45.41035	45.34791	44.45832	44.33910	43.86626	42.25489	42.38829	43.07365	43.70662	43.70752	43.70805	43.80829
43.88597	43.51332	43.40304	42.89032	43.52134	43.60343	43.62650	43.65296	43.60558	43.06618	43.04025	42.37184	42.37265	42.37341	42.10441	41.88257	41.33609	41.27022	41.30203	41.86990	42.19041	43.29693	43.72447	43.97095	43.99324	44.06523	44.06615	43.14474	42.91234	43.91886	43.91303	43.89099	43.40385	43.40436	43.76360	43.79648	43.93011	45.45392	45.73521	45.35118	44.54205	43.97963	42.26875	41.98717	42.15588	43.01922	43.68872	43.70923	43.73463	43.45122
43.98811	43.53871	42.52526	42.10116	42.70764	43.10012	43.20611	43.58057	43.59231	43.58164	43.50438	43.04920	42.52893	42.55513	42.46423	42.03288	41.43507	41.30257	41.38141	41.88685	42.23625	42.75517	43.35275	43.76980	44.00071	44.06689	44.06775	43.14799	43.14692	43.92052	43.91470	43.89266	43.89358	43.73881	43.73933	43.86881	45.45505	45.39352	45.39449	44.54300	44.00012	43.40194	42.35090	42.10090	42.10197	43.08258	43.71926	43.82819	43.72417	43.54473
43.64486	42.65907	41.99280	41.99348	42.46700	42.71156	43.10394	43.23366	43.58393	43.59416	43.58535	43.43688	42.84998	42.81371	42.81441	42.39407	41.80385	41.36954	41.38715	42.19480	42.43535	42.49586	42.59452	42.89317	43.78216	44.07034	44.07106	43.66510	43.66581	43.92374	44.98916	43.89960	43.79879	43.74866	43.83812	44.66343	44.60167	44.60241	44.00257	43.14903	43.40447	43.40518	43.40588	42.44500	42.74868	42.95650	43.21980	43.58668	43.69543	43.72844
42.60730	42.60798	42.56802	42.58874	42.53329	42.68177	42.68246	42.90492	43.59407	43.70564	43.70635	43.44648	42.85058	42.81432	42.74141	42.71667	42.36995	41.80513	41.84393	42.19541	42.24004	42.30056	42.38492	42.55145	43.43788	43.72062	43.78699	43.72486	43.92362	44.98899	44.94948	44.87200	43.80399	43.66904	44.40322	44.40395	43.84277	43.88642	43.06990	43.01297	43.01366	43.40309	43.40644	43.40715	43.07869	43.07939	43.30932	43.22105	43.27305	43.72900
42.56292	42.59432	42.61300	42.61369	42.74738	42.70094	42.70162	42.92885	43.59468	43.71578	43.70695	43.49052	42.94519	42.93689	42.83854	42.67596	42.48816	42.47720	41.98630	42.07807	42.18890	42.20864	42.28650	42.93777	43.32991	43.38993	43.60134	43.85094	44.95705	44.94931	44.93098	44.80742	44.22336	44.07631	43.98224	43.78329	43.47218	42.90764	42.88615	42.85083	42.81455	42.97466	43.29366	43.37646	43.84483	43.84554	43.34324	43.32329	43.00008	42.64041
42.44122	42.56424	42.59565	42.61433	42.75013	43.29397	43.29467	43.36264	43.79936	44.51321	44.44667	43.68285	43.63165	44.36706	42.79782	42.53981	42.35369	42.11414	41.86349	41.86417	41.98189	42.17694	42.87994	43.25928	43.25999	43.26068	43.79044	44.05732	44.86970	44.86408	44.86481	44.25550	44.25624	44.22094	43.90921	43.53240	42.08364	42.02394	42.88670	42.81440	42.62650	42.71617	43.06836	43.69007	43.71985	43.82331	43.40667	43.26313	43.00646	42.38223
42.39743	42.42036	42.55717	42.61339	43.29390	43.29459	43.29530	44.31289	44.67203	44.84273	44.89520	44.61797	44.40346	44.23752	43.78885	42.42759	42.11405	41.89298	41.86409	41.91137	41.93958	41.98315	42.88054	43.25087	43.21355	43.35056	43.61463	44.01235	44.85225	44.85299	44.24370	43.79023	43.00982	42.64077	42.64145	42.30548	42.26114	41.97088	40.95450	40.70993	41.11734	42.65016	42.71741	43.31740	43.40656	43.28100	43.38445	43.26369	42.92952	42.40611
42.39806	41.70049	42.32927	42.58437	43.44601	43.90117	44.24550	44.56932	44.84261	45.31631	45.13805	45.01144	44.50382	44.23757	43.72268	43.10818	42.13212	41.91105	41.91914	41.91196	41.84979	41.87801	41.95476	43.18005	43.32871	43.35112	43.47844	43.90857	44.75482	44.75925	43.77845	43.13431	43.00034	42.98890	42.98959	42.99026	42.34065	42.26240	41.86647	41.15911	41.58132	42.40295	42.72185	42.48431	41.94580	41.94646	42.79256	42.86211	42.80425	42.64967
41.65703	41.61901	42.17469	43.37337	43.82850	43.82920	43.90249	44.24683	44.73442	45.13791	45.13864	45.12348	45.22577	44.39335	43.77835	43.15484	42.14967	42.14082	41.91974	41.82801	41.82866	41.63713	41.87928	43.18063	43.33299	43.41685	42.58136	43.19569	43.62890	43.58881	43.02931	42.92182	42.92252	42.98465	43.13852	43.13920	42.96611	42.40042	42.25517	41.91063	42.44748	42.49622	42.49690	41.92030	41.86501	41.90117	41.98319	42.58160	42.61619	42.38395
41.61900	41.74895	42.27793	43.67760	43.73605	43.76165	43.60455	43.54013	44.30272	44.73574	45.13923	45.32361	45.27138	44.55083	43.75532	42.24813	42.24881	42.21558	41.82793	41.47749	40.87569	41.63772	41.68767	42.46055	42.54440	41.88346	41.96200	42.77592	43.19696	43.02021	41.70850	42.35403	42.92311	42.95080	43.12374	43.12441	42.95132	42.88547	42.85648	42.75172	42.44804	42.08632	41.92020	41.84692	41.90108	41.93884	42.43356	42.46814	42.18413	41.26551
42.01491	42.16703	42.27855	43.67821	43.67890	43.59970	42.95013	42.82627	43.59390	44.71417	44.92919	44.91773	44.61322	44.36636	43.93922	43.71177	42.32729	42.01384	41.44430	41.32785	41.31948	41.68759	41.74443	41.84045	41.52473	41.64777	42.04368	42.86395	43.27125	42.55019	42.35396	42.35463	42.35532	42.85412	42.85480	42.91466	43.12568	43.26689	43.45984	42.75229	42.39430	41.92012	41.87067	41.87133	41.90166	41.93941	42.00994	42.03073	42.06266	42.09291
42.35549	42.16765	42.16835	42.88942	43.45496	43.37437	42.93322	42.95670	43.44830	44.29953	44.62170	44.64627	44.66555	44.61453	44.36765	43.88721	42.64355	42.02558	41.45710	41.44556	41.76542	41.74435	41.76728	41.74126	41.52536	41.70880	42.34637	43.29463	43.29532	43.24673	42.58381	42.46649	42.35591	42.53402	42.82677	43.20373	43.20441	43.37099	43.43452	43.33613	42.42189	41.92705	41.87124	41.87191	41.87257	41.92509	41.96283	42.01117	44.28057	44.11485
42.40487	42.19053	42.28349	43.30749	43.33772	43.41969	43.33911	43.33747	43.47347	44.22435	44.22506	44.54724	44.49624	44.51320	44.19456	43.87775	43.87845	42.64485	42.07772	42.02751	42.22033	42.22100	41.83783	41.76147	41.70371	41.79813	43.07796	43.29524	43.37355	43.35039	43.19624	42.55753	42.51954	42.72685	43.18058	43.20429	43.20498	43.24915	43.33599	43.33669	43.07324	42.73002	42.72805	42.72874	42.73365	42.73645	42.86197	43.43330	44.09455	44.09525
43.40788	43.34814	43.32966	43.33765	43.77795	43.76223	43.72742	43.72814	43.66200	43.72309	43.72380	43.46215	43.42312	42.66262	42.95520	43.80416	43.87906	43.87977	43.11938	42.86237	42.83813	42.83880	42.84003	41.86188	41.73454	41.79876	42.88035	43.29373	43.36568	43.32556	43.25415	43.19027	43.17296	43.29759	43.20871	43.20938	42.49282	41.95198	42.89657	43.33725	43.32893	43.07446	42.72861	42.73248	42.73422	42.73701	42.79597	42.90569	43.19174	43.19242
44.83435	44.80537	43.90189	43.77786	43.76211	43.76281	43.76352	43.64546	43.64616	42.66939	42.77113	42.78378	42.73275	42.63513	42.63578	42.91301	43.52033	43.64135	44.08551	44.08622	43.79960	43.75101	43.13452	42.04297	42.06718	42.21705	42.88096	43.31849	43.33396	43.49065	43.45423	43.43530	44.03316	44.03384	43.65046	43.26295	42.54640	42.49410	42.89714	42.89782	43.08337	42.73115	42.31570	41.69147	41.67780	42.48895	42.55796	42.58142	43.19230	43.19298
46.37529	46.34634	44.73365	43.76203	42.63597	42.11943	42.86637	42.86706	42.66934	42.45701	42.69134	42.73265	42.75699	42.63573	42.62101	42.59582	42.63412	43.64194	43.64263	43.81433	43.80017	43.75158	43.13510	41.99375	41.87858	42.06843	42.86885	43.27776	43.29322	43.46104	43.43520	44.03299	44.03373	43.99784	43.71758	43.65170	43.26421	43.21192	43.06571	42.89839	42.74008	42.01612	40.67826	41.45910	41.69640	41.72037	42.52779	42.55920	43.19286	43.19354
46.58576	46.26947	44.81322	43.15389	42.47404	42.12006	42.12072	42.20267	42.23249	42.43271	42.69194	42.70517	42.70586	42.62096	42.59574	42.63404	42.70786	42.74407	42.85190	42.88634	43.52364	43.18427	41.99369	41.82076	41.82406	41.87981	42.22224	43.20892	43.22438	43.44838	44.13638	44.33668	44.17148	43.99841	43.99910	44.59498	44.26666	43.43187	43.09066	42.77337	41.78637	41.76898	41.76962	41.69502	42.08762	42.32718	42.43136	42.61038	43.18070	43.19410
46.48453	46.23246	44.20848	43.68244	43.35660	42.27177	42.12503	42.12571	42.23310	42.69188	42.70368	42.66512	42.13007	42.13073	42.63238	42.64047	42.70846	42.74467	42.75700	42.76986	42.63747	42.15771	42.09925	41.82402	41.82467	41.75138	41.98019	43.12312	43.37778	44.11773	44.30527	44.28583	44.15720	43.98413	43.98483	44.00034	43.89785	43.29969	42.99348	42.30023	41.99031	41.97292	42.24585	43.37104	43.43458	42.41839	42.46621	42.53982	43.14045	43.29657
46.23233	45.61989	44.27377	44.20979	44.16420	43.52413	42.34356	42.15548	42.15985	42.56323	42.56655	41.98715	41.98782	42.17321	42.55073	42.68401	42.70906	42.75694	42.77775	42.72597	42.72660	42.55544	42.55612	42.52922	41.89153	41.89534	42.67614	43.14252	43.46107	44.17608	44.21359	44.08492	43.85279	43.86830	43.98540	44.08626	44.08412	43.98874	43.37249	42.99474	42.83756	42.82018	43.39261	43.37159	43.36166	42.54730	42.51798	42.78915	43.14047	43.19521
45.61819	44.17759	44.22826	44.22776	44.16481	44.16550	43.52542	42.38092	42.49071	42.48764	42.05973	42.04396	42.04833	42.36161	42.64305	42.60554	42.57571	42.22544	42.25579	42.39397	42.60892	42.70613	42.87454	43.65495	43.63920	43.06752	43.06925	43.11448	43.35171	43.35239	43.39727	43.39795	43.41354	43.41418	43.93211	43.99810	44.08470	43.98932	43.39895	43.30589	43.30285	43.76309	43.44194	43.37213	42.54137	42.46807	42.51218	42.78970	43.19510	43.21433
43.91156	43.91223	44.15676	44.99585	44.16541	44.11998	44.12067	43.50447	42.86815	42.48825	42.48891	42.22192	42.32605	42.77234	42.64366	42.61261	42.17819	42.20750	42.25640	42.38186	42.61898	42.91368	43.70522	43.65553	43.65622	43.08454	42.61954	42.56068	42.62786	42.75789	42.93225	43.42822	43.41411	43.47732	43.23772	43.46303	43.70576	43.77966	43.91209	44.05694	44.00780	43.79387	43.48120	42.94195	42.65921	42.54895	42.69762	43.06666	43.19566	43.22758
42.53445	43.60253	44.03913	44.00521	44.02337	44.02937	44.05976	43.63566	42.71923	42.47520	42.39143	42.44724	42.73676	43.31976	43.17415	42.58713	42.53606	42.47024	42.48415	42.56806	42.60527	42.90156	42.90225	42.86527	42.86593	42.62265	41.49620	41.89601	42.44237	42.69805	42.77290	43.40562	43.44331	43.36700	43.29292	43.42294	43.60400	44.02247	44.25973	44.06079	43.96753	43.50706	43.48176	43.48246	42.98029	42.90461	42.99029	43.06721	43.08753	43.20799
41.28670	41.71205	43.60388	43.54040	43.17536	43.19884	43.60585	42.77909	42.44230	41.84815	41.87531	42.38209	42.79286	43.04049	43.04112	43.04551	42.50673	42.50741	42.47360	42.32951	42.35452	42.55297	42.55525	42.84415	42.62262	42.29064	42.29129	42.38688	42.44297	42.75408	42.80466	43.41096	43.44086	43.42220	43.42288	43.42351	43.52324	43.97128	43.94044	43.88937	43.42054	43.47103	43.48232	43.53340	43.31223	43.11694	43.02000	43.02067	43.04725	43.04792
41.28735	41.71269	41.83021	42.64865	42.64928	41.80037	41.83707	41.79341	41.41595	41.41655	41.79031	42.36732	42.77808	42.75700	42.75763	42.78376	42.78707	42.69539	42.47420	41.53049	41.11354	41.58370	42.00735	42.36065	42.36130	42.37623	42.29188	42.37900	42.75402	42.84599	43.41140	43.41207	43.47539	43.49119	43.49187	43.49250	43.42477	43.52455	43.46791	43.42043	43.42110	43.04464	43.09516	43.31213	43.31280	43.11751	43.08897	43.02122	43.02192	43.01994
41.12199	41.54733	42.56906	42.59889	42.20857	41.80046	41.76100	41.76434	41.76073	41.80142	42.36727	42.50461	42.75694	42.75760	42.75876	42.78699	42.69529	42.50755	41.49949	41.14909	41.16613	41.22504	42.00797	42.36125	42.56585	42.40017	42.31581	42.37961	42.79418	43.45271	43.41198	43.41265	43.49771	43.49178	43.49245	43.66736	43.66804	43.60997	43.52575	43.46606	43.08966	43.07597	43.04705	43.04775	43.12849	43.28486	43.23299	43.18447	43.01982	43.02048
41.54736	41.54795	41.75887	42.05847	41.72192	41.68461	41.73086	41.86941	42.30806	42.58270	42.56479	42.55324	42.77928	42.78047	42.78693	42.08869	41.93046	41.70314	41.70377	41.58487	41.31573	41.58609	42.27252	42.41542	42.41607	42.31577	42.19147	42.38021	42.79478	43.45329	43.45392	43.34232	43.34306	43.42501	43.66306	43.66740	43.72406	43.86312	43.77768	43.62309	43.21687	43.09085	43.04762	43.03664	43.00973	43.18624	43.17255	43.06820	43.03562	43.02104
42.59969	41.81819	41.75949	41.71928	41.56475	41.60623	41.68586	41.95378	42.58269	42.78126	42.78192	42.56604	42.55506	42.55571	42.08866	41.71985	41.83612	41.84209	42.85862	41.78406	41.71444	42.32644	42.41210	42.34166	42.33434	42.33229	42.31702	42.76926	43.00546	43.01408	43.03061	43.05090	43.33622	43.39005	43.56444	43.64547	43.86294	44.34318	44.34383	43.77892	43.56864	43.12677	43.12054	43.03721	43.00127	42.85925	42.99169	42.95151	42.95222	42.87413
43.15796	43.14798	42.07214	41.76075	41.60621	41.27238	41.32499	42.01381	42.59657	42.78187	42.78252	42.59848	42.59916	42.52091	41.77637	41.73957	41.83674	42.88830	42.85923	42.66037	42.32111	42.41204	42.41272	42.40114	42.80482	43.29369	42.97541	42.94122	42.71163	42.23553	42.33639	42.85815	43.31718	43.39063	43.55762	43.61739	43.92486	44.24190	44.24255	44.24323	44.18397	44.18462	43.71630	43.07141	42.85913	42.25957	42.76918	42.95205	42.95540	42.51232
43.43423	43.17397	42.47716	41.80752	41.19500	40.60845	40.84146	41.46634	42.34969	42.78247	42.78313	42.80978	42.64062	42.55442	41.84278	41.79907	41.83737	42.90058	42.90123	42.86050	42.87596	43.20915	43.20985	43.19990	44.23152	44.01440	43.29494	42.72377	42.23549	42.23613	42.23672	42.77546	44.07345	44.08630	43.55474	43.69582	43.85221	44.17456	44.17520	44.17588	44.17657	44.11992	43.62879	43.23703	42.87280	42.79933	42.76706	42.77037	42.44538	42.06401
44.97113	43.42963	42.54674	41.26562	41.10738	40.94648	40.94709	41.61998	42.33651	42.78308	42.89100	42.90651	42.94965	42.69865	42.51085	41.79970	41.80033	42.88421	43.41688	43.43452	43.46027	43.19490	43.19560	43.96852	44.22786	44.23274	43.88506	43.29622	42.60564	42.23672	42.20653	43.28785	44.02309	44.02372	44.02600	43.80117	43.80184	43.78403	43.51113	43.52400	43.73537	43.73601	43.71820	43.25297	42.87334	42.82519	42.77024	42.77090	42.06393	42.11921
45.15053	44.62679	43.12816	41.62938	41.38250	41.35340	41.97453	42.32747	42.33289	42.76990	42.89108	42.89226	42.95026	42.77735	42.69668	42.51423	42.82311	43.92475	43.73274	43.35872	43.15187	43.19550	43.19620	43.96911	44.22845	44.23332	44.08515	43.98240	43.29747	42.40362	42.36973	42.90407	43.28917	44.01049	43.78571	43.78634	43.77799	43.50523	43.47720	43.47787	43.71948	43.73656	43.71874	43.02816	43.00069	42.83740	42.81213	42.32631	42.07477	42.24339
44.60869	44.09270	43.12877	41.95132	41.96676	42.01909	42.36296	42.32809	42.32873	42.76626	42.86886	42.89233	42.76598	42.81120	42.81181	42.81246	43.91401	43.91473	43.73068	43.05523	43.05696	43.15313	43.93208	43.96970	44.19577	44.19640	44.01656	43.99406	43.98365	43.08170	42.95175	42.91792	42.90539	43.29036	43.52624	43.52686	43.00512	43.22393	43.42046	43.84067	43.86734	43.71641	42.77295	43.02872	43.05059	43.05125	42.94532	42.38152	42.23484	42.28640
43.83046	43.08142	41.90781	41.95196	41.96739	42.01973	42.02035	42.27192	42.32934	42.73623	42.74166	42.76300	42.76659	42.81182	42.81241	43.15292	43.86310	43.75187	43.47546	42.90300	42.92112	43.82043	43.84503	43.98898	43.98965	43.99028	43.98159	44.01786	43.98423	43.64399	43.08289	42.96094	42.90597	43.15464	43.23852	42.87130	42.87196	43.12314	43.73560	43.81534	43.71634	42.75217	42.77351	42.77420	43.05115	43.92426	43.68093	42.85583	42.44902	42.28698
41.96991	41.90401	41.94135	41.94198	41.94255	41.94955	41.95017	42.06203	42.32996	42.73684	42.73377	42.69859	42.80807	42.81243	43.10115	43.15353	43.38713	43.28542	42.89816	42.90359	42.92170	43.76104	43.76176	43.76243	43.78273	43.85765	43.76149	43.93956	43.94024	43.94091	43.09249	42.98434	42.96227	43.15521	43.00090	42.28172	42.90488	43.03129	43.11150	43.19122	43.36154	43.37595	42.77408	43.02983	43.92413	43.94072	43.97734	43.90290	42.93493	42.45023
42.04803	42.02048	42.00846	42.34515	42.34573	41.93054	41.90038	42.02708	42.81072	42.80760	42.60328	42.58189	42.79753	42.81304	43.10176	43.45092	43.43088	43.03185	42.90353	42.92169	42.92229	42.92294	43.72168	43.73434	43.73500	42.79737	42.89301	43.36669	43.90685	43.91653	43.33328	43.24731	43.23639	43.22584	42.38785	42.27001	42.33016	42.95182	43.04742	43.09901	43.37590	43.37651	43.42152	43.93880	43.98252	44.00532	44.06546	44.06612	43.90787	43.68933
44.80590	44.27940	44.27649	42.80370	42.37221	42.33372	42.29454	42.37857	42.71528	42.60323	42.54348	42.16368	42.58318	42.87635	43.10236	43.43082	43.43147	43.43218	43.03310	42.94139	42.76702	42.70185	42.74688	42.74842	42.79736	42.27697	42.14969	42.90438	43.28779	43.90013	43.60881	43.23674	43.23696	42.54648	42.53597	42.43677	42.94756	42.98157	43.04798	43.09958	43.11403	43.48405	44.15921	44.15993	44.10030	44.05682	44.14722	44.14789	44.09712	43.80719
44.75713	44.55467	44.24895	42.76001	42.37283	42.37346	42.33497	42.29584	42.34289	42.27127	42.06189	42.04977	42.16496	42.70127	43.05891	44.20864	44.42207	44.44934	43.45997	42.88062	42.82123	42.77940	42.74746	42.76774	42.27699	42.14966	42.10594	42.15096	43.04210	43.30010	43.16767	43.20176	43.23436	43.23495	43.23560	43.13271	43.13336	43.04586	43.04646	43.08319	43.16983	43.20276	43.55725	44.24435	44.14544	44.13859	44.14778	44.14845	44.35619	44.20877
44.55463	44.21532	42.67877	42.34475	42.37346	42.44910	42.44973	42.44828	42.31142	41.86983	41.78498	41.69376	41.69443	42.09979	42.70245	44.20923	44.44550	44.44622	43.55834	43.30409	43.28080	43.22146	42.82502	42.27695	42.22585	42.10592	42.10654	42.15155	43.01773	43.01838	43.12533	43.14076	43.21787	43.29096	43.29161	43.27446	43.23107	43.25769	43.18557	43.04206	43.05120	43.06187	43.41750	43.68804	43.89279	43.94812	44.14835	44.43735	45.07062	44.83573
43.57014	42.84332	42.35231	42.29229	42.34824	42.44973	42.53833	42.53901	42.38796	42.31739	41.87850	41.81116	40.94016	41.10681	42.24808	42.78543	43.53368	43.55828	43.55893	43.54112	43.54171	43.28204	42.82561	42.70611	42.23463	42.06525	42.17364	43.04261	43.04326	43.04390	43.05457	43.12124	43.13678	43.16649	43.23675	43.17155	43.25752	43.27526	43.27585	43.27649	43.23598	43.23656	43.45576	43.47132	43.51266	44.01611	44.43724	45.25433	45.14866	45.07291
42.84334	42.28636	42.22432	41.51200	41.57998	42.34949	42.47684	42.65848	42.59540	42.53319	42.09431	41.23682	41.13405	41.13464	41.57103	42.39903	42.93958	43.21583	43.43763	43.54171	43.47869	42.95187	42.82620	42.76950	42.37562	42.05045	42.05107	42.17491	42.17553	42.25275	42.35998	42.36061	42.37568	42.81599	43.04945	43.07590	43.19865	43.49020	43.49079	43.93814	43.93880	43.92381	43.60233	43.54758	43.54823	44.01669	45.25843	45.21718	45.16247	44.81566
42.28641	42.22421	41.47168	41.47228	41.58061	41.58122	42.39358	42.57734	43.24230	42.59659	42.14910	41.42506	41.33687	41.70545	41.99409	42.53398	42.48068	42.95787	43.22398	43.47870	43.47928	43.47993	43.39834	42.78601	42.36081	42.05103	41.82997	41.47454	41.34478	41.58406	42.26080	42.37553	42.45909	42.86807	43.14610	43.16885	43.32542	43.41432	43.72583	43.93872	44.96235	45.08561	44.24357	43.60361	44.02563	45.33481	45.32640	45.20421	44.19449	44.19515
42.32941	41.80759	41.47231	41.47291	40.91657	41.58186	41.81813	42.39701	42.59558	42.65137	42.44443	42.49656	42.27427	42.11237	42.37739	43.28294	43.21561	43.18763	43.12774	43.26505	43.47988	43.48053	43.40622	43.31567	42.05845	41.82995	41.24312	41.27563	41.29640	41.58467	42.14275	42.55346	42.90929	43.26019	43.28300	43.32603	43.30012	43.32743	43.71578	44.55280	44.96291	45.44838	45.44906	45.41583	45.41651	45.33537	45.01070	44.30370	44.23699	44.20420
42.36934	42.24198	41.88436	40.89599	40.91722	41.57444	41.82088	42.41463	42.42746	42.51866	42.57982	42.49719	42.37832	42.40125	43.61904	43.95949	44.03714	43.69762	43.32555	43.15287	43.12955	43.40359	43.36128	43.15435	41.85548	41.24312	41.24372	41.24437	41.77363	42.09182	42.24680	42.77576	42.93909	43.31692	43.41364	43.41421	43.32724	43.18776	43.29136	43.72443	44.60868	45.16606	45.37740	45.37815	45.37884	44.99419	44.30361	44.06400	44.01957	43.96447
42.79088	42.38292	42.22530	41.91800	41.54155	41.82092	42.61029	42.61416	42.45394	42.51928	42.58045	42.63311	42.65610	43.87764	44.35096	44.03711	44.07387	44.07458	43.57330	43.25704	43.22627	43.11591	43.05394	42.35754	41.53693	41.45285	41.43274	41.68043	41.68104	42.03453	42.55481	42.69988	43.31693	43.62051	43.65301	43.65359	43.44729	43.46505	43.47306	43.54645	43.92553	45.11670	45.33070	45.38689	45.32310	44.21541	44.11620	43.93978	43.94049	43.89016
42.75220	42.37823	42.26558	42.27735	42.33420	42.61029	42.61091	42.61478	42.51671	42.53478	42.58107	42.63375	43.67974	43.87613	43.96007	44.03772	44.04740	44.09366	44.07584	43.30545	43.29380	43.22752	42.81060	42.42347	42.33752	42.24034	42.19210	41.79511	41.78138	41.90022	42.49751	43.12822	43.57324	43.96473	44.11549	44.11607	44.11885	44.04586	43.85312	43.88669	44.11331	45.11726	45.33125	45.33200	44.93350	44.24199	43.87809	43.87874	43.87945	43.84292
41.85141	41.90733	42.26621	42.93152	42.59595	42.59657	42.61472	42.68658	42.20621	41.83488	42.58171	43.11219	43.63362	43.63425	43.87732	43.99691	44.53391	44.26986	44.07475	44.00859	43.94453	43.87825	43.14596	42.72260	42.66320	42.56603	42.24155	41.88386	41.88446	41.88507	42.05058	42.53429	43.43254	43.88032	43.99921	44.11663	44.11729	43.83935	43.91988	44.11322	45.03591	45.08006	44.18634	44.93339	44.93406	44.19106	43.90308	43.87930	43.88001	44.33880
41.85205	41.90797	43.06065	43.07244	42.55927	42.59719	42.61535	42.18871	41.88927	41.91424	42.94254	43.13690	43.60661	43.71066	43.80532	43.99384	44.23098	44.25454	44.22279	44.43583	44.41011	44.32791	45.06455	44.95793	44.07327	43.29438	42.56723	41.88445	41.64491	41.69225	41.95419	42.68266	42.74992	42.77598	43.42323	43.67438	43.80621	43.80699	43.84050	44.99650	44.99769	45.03707	44.93215	44.93289	44.89690	44.19162	44.09610	43.95421	43.95492	44.37653
42.09710	42.40406	42.42820	42.54138	42.54512	42.59782	42.16180	41.87179	41.90213	42.36648	42.94316	43.12105	43.69415	43.69480	43.72511	43.34491	43.72075	44.05329	44.05393	44.30575	44.19131	44.95289	44.88598	44.84522	44.07383	43.28326	42.82581	42.17405	41.85324	41.93299	42.68262	42.74974	42.75050	42.75105	42.75168	43.42437	43.67558	43.80756	43.80814	44.87329	44.90742	44.90802	45.78230	45.78306	45.00492	44.78753	44.31473	44.32069	44.32141	44.85804
42.36271	42.36325	42.36400	42.42944	42.46451	42.14429	41.43182	41.87402	42.21888	42.77543	43.10258	43.69405	43.85616	43.65981	43.26521	43.19567	43.19629	43.55525	43.62472	43.89952	44.15126	44.13517	44.09605	43.20566	42.85107	42.82576	42.79292	42.77514	42.14762	42.17585	42.27679	42.87569	42.87645	42.84672	42.77775	42.77830	42.83735	43.33747	43.80870	44.79255	44.87451	44.90857	44.97450	45.64418	44.98263	44.68700	44.34534	44.23148	44.85792	45.35389
42.36333	42.10175	42.03926	42.03987	42.05400	41.23295	41.31801	41.87466	42.77552	43.10470	43.69615	43.86084	43.86155	43.66041	43.28428	43.20747	43.22510	43.23687	43.58767	43.56652	43.55433	42.91682	42.84686	42.83685	42.83748	42.82634	42.79349	42.77931	42.31814	42.17644	42.40276	42.73006	42.88235	42.87758	42.78735	42.77887	42.76471	42.90572	43.38801	44.12616	44.22097	44.25501	44.30453	44.97048	44.81142	44.71888	44.17986	44.18050	44.23275	44.85913
42.09815	42.09124	42.09196	42.09257	41.74200	41.37956	41.54062	42.72824	43.48941	43.70676	43.78863	43.78926	43.43916	43.42703	43.39199	43.22654	43.20870	43.19983	43.17867	43.17930	42.26957	42.19473	42.76987	42.84806	42.83806	42.85277	42.81993	42.78201	42.16472	42.00714	42.14474	42.61243	42.73141	42.80166	42.78793	42.77944	42.76528	42.85157	43.32577	43.98999	44.02199	43.78625	43.83576	44.26066	44.71877	44.56050	44.12249	44.14665	44.02025	44.06658
42.13066	42.13119	42.09631	41.74212	41.35410	41.48489	41.58728	42.78786	43.73126	43.81305	43.81368	43.43907	43.43977	43.44040	43.42819	43.22714	43.19974	42.50866	42.49970	42.28240	42.19472	42.17141	42.77046	42.84865	42.85971	42.83847	42.82581	42.09084	41.91043	42.04333	41.46024	42.14594	42.56992	42.80223	42.78851	42.75344	43.02748	43.10955	43.59240	43.99056	44.02255	44.03426	43.99218	43.96845	44.21670	44.12248	44.10087	43.95367	43.76207	43.80840
42.22359	42.13551	41.75970	41.35424	41.48495	41.57353	41.69500	42.16573	43.18605	43.77494	43.74250	43.52100	43.44039	43.44101	43.44156	43.40817	43.21880	42.50927	42.50031	42.26232	42.26284	42.24219	42.24286	42.84923	42.86029	42.86083	41.69823	41.69890	41.81799	41.43165	41.44065	41.67249	42.55350	43.47523	43.08835	43.02743	43.02805	43.02882	43.15582	43.59360	44.02311	44.03483	44.04078	43.99345	43.96226	43.90498	43.90553	43.61050	43.67162	43.42461
42.06189	41.68218	41.27139	41.34744	41.96153	42.08117	42.13635	42.18484	42.83961	43.23665	43.74313	43.73578	43.47980	43.47405	43.47459	43.44279	43.50624	43.44423	42.77198	42.77259	42.77312	42.24278	41.96875	42.19836	42.26988	41.72003	41.75289	41.83167	41.43168	41.43225	41.54839	41.74847	42.19082	42.50413	43.02937	43.02938	42.87712	42.92307	42.83770	42.84150	43.51583	44.02423	44.04134	43.99401	43.98726	43.62689	43.62743	43.67110	43.67218	43.72010
41.68229	41.36164	41.22578	41.14770	41.26353	41.91476	42.12849	42.54379	42.79188	43.69370	44.48818	44.68766	43.87284	43.55221	43.55275	43.72775	45.00541	44.37206	44.10948	42.93741	42.72004	42.21096	42.21164	42.19895	42.19955	42.01243	41.80890	41.83228	41.83286	41.82814	42.03294	42.03353	42.02517	41.99804	41.99863	42.92650	42.92287	42.81648	42.29831	42.29890	42.46698	43.57061	44.04190	43.99458	43.87326	43.76672	43.67103	43.73117	43.72004	43.72066
41.75681	41.68343	41.35344	41.14832	40.72427	41.30249	41.93298	42.69835	43.59225	43.87117	44.46805	44.46870	44.28071	43.85027	43.85081	43.88227	44.94646	44.80369	44.18194	42.93799	42.51750	42.21156	42.21383	42.21442	42.21502	42.55865	44.13346	44.16022	44.08249	42.98969	42.07048	42.03413	42.00617	41.98755	41.99922	42.62356	42.66809	42.28460	42.29888	42.29948	42.38094	43.57119	43.61751	43.77926	43.87967	43.88029	43.86189	43.78860	43.77974	43.76814
42.87109	42.00896	41.85092	41.34614	41.21004	41.30312	41.54171	42.60382	43.37524	43.41617	43.87240	44.34703	44.26748	43.85086	43.76583	43.76646	44.27946	44.25203	42.96012	42.65421	42.06752	42.06971	42.20334	42.22352	43.61928	43.98195	44.00863	44.09040	44.09104	42.99825	42.75496	42.13704	42.10085	42.00408	41.99981	42.60394	42.28442	42.15969	42.21549	42.35179	42.83643	42.94910	43.04219	43.62463	43.96261	44.10229	44.27062	44.27125	44.17205	44.49538
42.92648	42.76888	42.68374	42.16425	41.43977	41.32183	41.54235	41.96943	42.59456	42.72267	43.81985	44.28117	44.02068	43.67274	43.25697	43.25760	43.29277	42.95531	42.74543	42.42214	42.06812	42.06871	42.22352	43.55491	43.62730	43.73894	43.73001	42.58196	43.01843	43.18223	43.18275	43.11213	44.08167	43.36541	41.98764	41.68868	41.71868	42.21555	42.24562	42.44470	42.83700	42.94967	43.04276	43.12743	43.92761	44.11528	44.32646	44.32709	44.66058	45.25356
43.42973	43.37443	42.83780	42.27281	41.59405	41.45803	41.60732	41.97803	42.45728	42.69193	43.82046	43.82109	43.46004	42.65043	42.64828	42.77655	42.76068	42.61463	42.41735	42.42274	42.42325	43.40049	43.45396	43.54231	43.50353	43.41233	42.58189	42.76756	43.20402	43.20463	43.22268	43.22329	43.47923	43.37130	42.54977	41.86517	41.84502	42.24569	42.24619	42.24945	42.52720	42.57129	42.55917	43.16096	43.52030	44.03087	44.32703	45.30214	45.47402	45.27961
43.66613	43.48209	43.37584	42.84489	42.29893	41.76054	42.02692	42.16049	42.67236	43.14176	43.14237	43.19402	43.13942	42.86887	42.78609	42.76065	42.73574	42.34870	42.28716	42.42333	42.43288	43.40213	43.49056	43.16002	43.31268	42.58190	42.75315	43.03043	43.20463	43.22278	43.11617	43.22390	43.47981	43.43568	43.24696	42.54182	42.52169	43.46178	42.24677	42.31807	42.33195	42.37604	42.47378	42.72793	43.28264	43.52150	44.39298	45.31379	45.53996	45.28811
43.66675	43.48272	43.08854	43.08915	42.84602	42.40364	42.41167	42.72777	43.14186	43.14238	43.05312	43.05373	43.04857	43.07635	42.99552	42.78729	42.72861	42.23079	42.18598	42.26313	42.32744	42.41577	43.21157	43.28875	42.91440	42.69310	42.69847	43.00446	43.17866	43.08649	43.11677	43.22450	43.88305	43.84477	43.46061	43.25910	43.23313	43.21850	42.26276	42.01995	42.06945	42.14862	42.09088	42.39227	43.16256	44.30371	44.54250	45.31434	45.44641	45.28865
42.65437	42.61232	42.18122	42.19244	42.48824	42.42129	42.42188	42.73265	43.14248	42.99090	42.99151	42.99212	43.64493	44.02216	43.63870	43.03713	42.31844	41.89077	41.92592	41.77998	41.84427	42.34830	43.16910	43.28137	42.58261	42.64745	42.67091	43.13560	43.13619	43.13679	43.15591	44.00610	43.97926	44.02824	43.84597	43.35111	43.26027	42.61750	42.01996	41.96231	41.70638	41.78342	41.92408	42.39286	44.18298	44.44524	45.16699	45.43557	45.95547	45.82322
42.65502	42.65551	42.56163	42.48838	42.48888	42.53786	42.83850	42.93266	44.31707	43.87388	43.47206	43.43066	43.43137	43.64614	43.63928	43.07866	42.25952	41.96848	41.79755	41.79813	41.81723	42.40884	43.04472	43.17029	42.79137	42.82378	43.01593	43.78491	43.78553	43.78615	43.90610	43.96213	44.04265	44.04317	44.06400	43.92044	43.35229	42.73612	42.28959	41.96502	41.78354	41.78402	42.22797	43.38145	44.18354	44.44581	45.15212	45.43611	45.38847	45.28051
43.02476	42.99334	42.98190	42.98250	43.07644	43.07703	43.04785	43.89679	44.00000	43.87447	43.43064	42.94023	42.90031	42.90091	42.90142	42.53648	42.53708	42.32428	41.96967	41.96121	42.36420	42.38341	42.38778	42.53240	42.57660	42.58818	43.25362	43.67648	43.75368	43.75430	43.75481	43.88709	43.96352	44.06396	44.35271	44.15975	43.86114	43.29564	42.93288	42.48644	42.45459	43.48399	44.51561	44.01015	43.67601	44.23206	45.08411	45.16235	45.38901	45.25886
42.93611	42.88494	42.88572	42.87462	42.95633	43.71891	43.89668	43.86708	43.97028	43.87506	42.94129	42.39812	42.38403	42.30339	42.53649	42.53708	42.53768	42.53836	42.53523	42.50048	42.30895	42.33507	42.33575	42.48406	42.50371	43.06556	43.09572	43.14162	43.20445	43.26569	43.31140	43.40880	43.46544	44.05715	44.15981	43.94238	44.03605	44.03686	44.02092	43.85030	44.95269	44.57137	44.56402	44.23281	43.65159	43.71122	44.84283	45.34396	45.26761	45.26825
42.80474	42.29979	42.63105	42.87525	43.11936	43.21706	43.54619	43.57722	43.57784	42.98597	42.42101	41.86817	41.86884	42.25707	42.41895	42.41368	42.41427	42.53310	42.50047	42.50106	42.47975	42.28832	42.43671	42.78450	43.01776	43.04326	43.04387	42.88647	42.88707	43.09820	43.18912	43.31258	43.12989	43.15272	43.90683	43.94297	44.03665	45.11248	45.14705	45.15629	44.98569	44.57193	44.42048	44.22539	43.60217	43.65276	44.52919	45.21341	45.21416	44.58554
42.76494	42.52184	42.58540	42.82959	42.80402	42.18839	42.18471	42.18538	41.82788	41.67976	41.68032	41.91028	41.91832	42.42012	42.40891	42.40949	41.94117	42.41076	42.51436	42.70474	42.48193	42.43661	42.43729	42.48589	42.78568	42.83788	42.81986	42.82055	42.82116	42.83632	42.83682	42.85418	43.02942	43.13097	43.77179	43.92891	44.96754	45.11305	45.11358	45.10145	45.03677	44.63630	44.42902	43.88234	43.59475	43.60334	43.60596	43.75113	44.57217	44.49249
42.76556	42.72545	42.76295	42.83022	42.81261	42.21667	42.18533	41.71132	41.54577	41.55581	41.68095	41.92147	42.04766	42.44733	42.40951	42.41009	42.41068	42.55905	43.30550	42.72917	42.50060	42.27103	42.29017	42.41631	42.41690	42.40622	41.59063	42.82112	42.82172	42.82072	42.69564	41.43515	41.63750	43.10922	43.14693	43.80981	44.13939	44.14924	44.83318	44.98128	45.36238	45.00009	44.49340	43.77576	43.59532	43.59592	43.53579	43.58493	43.66197	44.48292
42.72559	42.72607	42.76358	42.81275	42.81323	42.12312	41.99820	41.97599	41.63696	41.65604	41.90556	41.99224	42.04089	42.44794	42.44044	42.41069	42.55896	42.93994	42.95171	42.78615	42.20592	42.29129	42.27229	42.29134	41.81185	41.60182	41.60239	41.90589	42.83346	42.70848	41.73805	41.44742	41.68702	42.40080	43.14870	43.18098	43.69246	43.69327	44.59475	44.89461	45.00013	44.62382	44.13190	43.77632	43.66735	43.66796	43.41082	43.41142	43.66253	44.34304
42.51276	42.53505	42.66086	42.77277	42.76702	42.58882	41.97594	41.95213	41.67702	41.67748	41.76359	41.83430	42.01810	42.44322	42.44370	42.58611	42.64946	42.82248	42.78615	42.26243	42.20651	42.30466	42.29309	41.80624	41.80681	41.63565	41.63622	41.76243	42.08154	42.08211	41.79449	41.84932	42.21950	42.40140	43.06289	43.06337	43.61804	44.23204	44.52616	44.51295	43.23906	43.34434	44.06065	43.95179	44.42162	43.79512	43.41137	43.41197	43.59073	44.12926
42.66080	42.64211	42.66122	42.69879	42.70006	42.05737	41.97656	41.72230	41.61858	41.66745	41.74185	41.81255	41.92766	42.44383	42.59197	42.83776	42.83834	42.82307	42.80770	42.76817	42.34404	42.36430	41.87756	41.80683	41.80740	41.84201	41.76237	41.85081	41.85777	42.12793	42.12839	42.13800	42.32653	42.38445	42.40258	43.03629	44.20412	44.19006	44.19056	43.91137	43.23963	43.22256	43.95162	43.95234	43.81942	43.79567	43.41191	43.41252	43.50671	44.04309
42.88988	42.87226	42.87306	42.74732	42.40462	42.11441	42.03785	41.91879	41.72349	41.67871	41.81260	41.81316	41.80851	41.92352	42.46699	42.83250	43.09521	43.11045	43.10785	42.76876	42.32370	41.91369	41.91435	41.94524	41.94581	41.92720	41.85076	41.85780	41.96744	42.23760	42.13803	42.17743	42.26014	42.36058	42.36115	43.55250	44.15149	44.16349	43.92516	43.24653	43.24020	43.17578	43.71728	43.59030	43.58824	43.35239	43.41246	43.41306	43.99886	43.98511
44.28180	43.46706	43.43382	43.43441	42.67870	42.38401	42.37766	42.30489	42.00422	41.93549	42.49935	42.22188	41.77771	41.77828	41.92458	42.71389	43.10395	43.36678	43.06746	42.45921	41.91373	41.91428	41.94528	42.10093	42.10150	41.93578	41.85775	41.96749	42.00370	42.24431	42.20006	42.17803	42.17880	42.33138	43.52864	44.03810	44.03871	43.76395	42.89016	42.91095	43.24770	43.69876	43.60838	43.17442	43.06787	42.89949	43.34332	43.96462	43.96535	43.96596
45.02068	44.23074	43.43443	43.34508	43.34556	43.06197	43.06255	42.73806	42.43896	42.61433	42.54572	42.50053	41.77831	41.74197	41.77934	42.17308	43.01353	43.06745	43.10583	41.85800	41.81108	41.94523	42.10096	42.20492	42.20549	41.95288	41.85835	41.98832	42.00431	42.24492	42.20066	42.14510	42.35270	42.98473	43.34245	43.34293	43.38081	42.28698	42.20989	42.89132	43.17059	43.15563	43.18208	43.10721	42.10788	42.90004	43.27150	43.89174	43.96588	42.84695
44.54524	44.25052	43.34510	43.27649	42.99279	42.98486	42.98545	42.95473	42.72648	42.63197	42.63255	42.14588	41.84739	41.63552	41.74302	42.14228	42.84798	43.06804	43.10641	41.81125	41.84842	41.96712	42.20496	42.20552	42.22258	41.86117	41.81372	41.85961	43.16751	43.49704	43.50723	43.50782	43.50864	42.91399	42.89242	42.60732	41.99476	42.00143	42.00188	42.05512	42.74188	42.82004	42.36254	42.06107	42.02650	42.33165	43.41613	43.41566	42.77349	42.84750
44.25063	44.05121	43.27650	42.90805	42.53563	42.91467	42.89183	42.83717	42.63851	42.15175	42.15977	41.95966	41.85327	41.74897	42.24503	42.76981	42.90179	43.10375	43.16927	41.81186	41.84902	41.96773	42.22684	42.22741	42.22797	42.22842	42.04303	42.04528	43.05368	43.14289	43.40070	43.45091	43.45174	42.89454	42.03371	41.99477	41.99165	41.98444	41.98489	42.00301	42.05413	42.21833	42.06099	42.06165	42.05422	42.33221	42.74218	42.74009	42.73280	42.73338
44.05134	43.96504	42.90809	42.53579	42.47184	42.58554	42.83708	42.52036	42.04758	41.56182	41.59431	41.60798	41.90393	42.39423	43.00329	42.93374	42.81569	42.88345	42.51435	41.80608	41.81291	41.94225	42.38990	42.58247	42.67140	42.55370	42.31475	42.10124	42.07199	42.61054	42.55351	42.86060	42.86141	41.81300	41.65758	41.57306	41.99222	41.98502	41.98546	42.00359	42.14820	42.19921	41.94981	41.95366	41.95421	42.29181	42.74272	42.74064	42.73335	42.73392
44.05035	42.99361	42.62824	42.50340	42.44902	42.58614	42.58672	42.04763	41.51516	41.56244	41.60807	41.60861	41.90456	43.66955	43.67002	43.38482	42.88336	42.51439	42.51496	42.41584	42.41629	42.91063	42.91824	42.61999	42.62056	42.70618	42.51844	42.28621	42.29239	42.27113	42.30474	42.34417	42.34496	42.34540	41.81414	41.75494	41.81404	41.82589	41.64162	42.00415	42.14878	42.19978	41.95038	41.95103	41.92977	42.18805	42.91998	42.73320	42.73389	42.66847
43.22547	43.02353	42.71459	42.42653	42.37213	42.37270	42.03374	41.45774	41.51579	41.56307	41.57480	41.90453	43.66955	44.05975	44.04852	43.67121	42.88715	42.55190	42.55247	42.55304	42.56361	42.56417	42.86345	42.59769	42.59826	42.59871	42.54179	42.58559	42.74494	42.35289	42.25635	42.30589	42.43048	42.38292	42.08546	41.81408	41.96420	41.97339	42.21176	42.51086	42.22173	42.00423	41.84752	41.92979	42.10677	42.67624	42.58781	42.58099	41.88361	41.88417
43.42167	43.37953	43.02496	42.67692	42.41747	42.14450	41.44387	41.47882	41.51642	41.56050	42.75537	42.86412	43.34164	44.01402	44.01450	43.96505	42.88775	42.88823	42.64146	42.57015	42.43769	42.51758	42.65117	42.59829	42.59885	42.69688	42.67562	42.68323	42.57077	42.35347	42.35392	42.37151	42.38306	42.08549	41.75197	41.81361	41.97323	43.45136	43.73407	43.69338	43.05497	42.28342	42.06604	42.23292	42.28184	42.44036	42.35191	41.77438	41.73672	41.73728
44.09184	43.41960	43.42042	42.95165	42.53527	41.96753	41.47880	41.37090	41.52313	42.18335	42.85563	43.07766	43.26291	43.93527	43.95249	43.92356	42.88835	42.88883	42.89846	42.70653	42.57406	42.56504	42.51886	42.67395	42.75452	42.75496	42.69803	42.42903	42.35349	42.35406	42.35449	42.37210	42.07713	42.01672	42.03324	42.03526	43.37234	43.77942	44.14218	44.16302	43.69453	42.55417	42.53257	42.53804	42.49708	42.54525	42.44136	41.79889	41.77293	41.77348
43.34254	43.34299	43.28897	43.27357	42.86431	41.96815	41.47943	41.48594	42.02568	42.21014	42.83813	43.16362	43.86904	43.88071	43.86734	43.86794	42.75829	42.88944	42.95391	43.00985	42.70757	42.51879	42.51893	42.64048	42.78918	42.75662	42.50135	42.35352	42.35408	42.45803	42.72141	42.32316	42.05589	42.11701	42.13354	42.89029	43.51089	44.25407	44.35512	44.17474	43.70626	42.95692	42.96707	42.95232	42.71325	42.63077	42.60086	41.88834	41.80329	40.90979
43.12177	43.07428	43.13989	43.13887	42.93256	41.94415	41.93245	41.95761	42.19436	42.19478	42.79826	43.96751	43.96558	43.86744	43.86791	42.67258	42.59987	42.76084	42.95451	42.95508	42.65866	42.58900	42.60359	43.15471	43.12759	42.75721	42.38379	42.35411	42.45806	43.30789	43.27586	42.72255	42.32454	42.29694	42.35820	42.37460	43.50719	44.25036	44.25084	44.01506	43.03318	43.04054	43.04111	43.72721	44.10594	43.79392	42.63762	41.99910	40.99554	40.38643
43.12239	43.12283	43.23797	43.24388	42.54565	42.14398	42.10405	42.04878	41.95878	42.27389	43.65810	43.96810	43.96616	43.88279	42.67260	42.25607	41.21258	41.79815	42.76201	42.90616	42.90660	42.89971	43.15473	43.12761	43.12286	42.75672	42.35883	42.45808	43.30788	43.30846	43.27642	42.72312	42.43959	42.47847	42.32204	42.37518	43.38394	44.01456	44.01503	42.68601	42.68657	43.04111	43.79148	44.05145	44.02755	43.60840	42.69781	41.86484	41.32294	41.06974
43.18853	43.17885	43.17968	43.10202	42.54895	42.40559	42.14783	42.14849	42.40032	42.66101	43.20877	43.77676	43.89661	42.90159	42.44804	41.89376	41.79705	41.79877	41.90254	42.84032	42.90720	42.90457	42.85732	42.81634	42.68801	42.68844	42.72752	43.05312	43.30845	43.30317	42.72313	42.72369	42.47213	42.50301	42.32262	42.37576	42.43436	42.47509	42.52722	42.64227	42.68715	43.52968	44.05128	44.05200	44.05259	43.65794	42.98978	41.99000	41.67266	41.32405
44.14243	43.65818	43.22132	43.10265	42.91858	42.91914	43.10421	43.10490	43.10546	43.03612	43.25518	43.20995	42.91546	42.72781	42.10448	41.94658	41.86042	41.86214	41.90316	41.90423	42.83816	42.89451	42.81637	42.79510	42.64598	42.64056	42.66828	42.69186	42.26413	42.26469	42.59373	42.47243	42.41785	42.35102	42.37593	42.41593	42.47453	42.10362	42.57676	42.64285	42.67665	44.05124	44.02520	44.02592	44.05313	43.60678	43.01324	41.99058	41.76589	41.63863
44.14305	43.68969	43.69054	43.33690	43.37675	43.48803	43.22612	43.19409	43.19465	43.34270	43.27562	43.00540	42.79549	42.10466	41.86887	41.69963	41.77794	41.85530	41.85584	41.86171	42.89455	43.03407	43.01612	42.74295	42.72875	42.63422	42.64170	42.26417	42.06394	42.13319	42.40683	42.46524	42.41765	42.41179	42.37829	42.41652	42.55767	42.60374	42.78880	42.77733	42.92694	44.05179	44.02575	43.85287	43.60675	43.01337	41.99062	41.97638	41.87139	41.81282
43.57479	43.69032	43.69116	43.69211	43.69255	43.48864	43.22673	43.22743	43.34288	43.34332	43.14555	42.90036	42.84085	42.31279	42.10569	41.57664	41.57718	41.77708	42.39773	42.71840	42.72414	42.96595	42.74297	42.74353	42.72918	42.72961	42.63536	41.99155	42.06454	42.13379	42.41850	42.52982	42.47843	42.41238	42.37888	42.41711	42.55294	42.69666	42.82264	43.05585	43.86420	44.10241	43.87934	43.60674	42.89046	41.76163	41.80265	41.94001	41.90891	42.41922
43.22563	43.54335	43.69178	43.69272	43.65533	43.13195	43.22416	43.78156	43.34670	43.15892	43.15949	43.14673	43.00131	42.93314	43.10648	42.01645	41.57779	41.93647	42.19908	42.43586	42.59421	42.70684	42.59309	42.70683	42.66850	42.66893	42.55404	42.10413	42.03371	42.13440	42.52986	43.21349	43.16211	42.47943	42.50501	42.51001	42.49654	42.58310	43.01157	43.97232	44.12329	44.12374	44.12432	42.93575	41.98338	42.08138	42.08443	42.11547	42.53215	42.53269
42.04936	43.22668	43.69239	43.67575	43.65594	43.61962	43.69799	43.71575	43.53551	43.34774	43.34831	43.42268	43.57072	43.45780	43.35434	42.31753	42.02025	41.93706	41.93760	42.20022	42.20063	42.21225	42.39758	42.49780	42.63765	42.51624	42.51680	42.32272	42.03431	42.13500	43.21350	44.35076	43.73501	43.16312	42.50027	42.47277	42.40710	42.62772	43.43316	44.23141	44.14409	44.12429	43.96606	41.98343	42.08143	42.09940	42.44700	42.63591	42.63658	42.66429
42.05000	42.36769	43.22814	43.66161	43.64979	43.62822	43.69861	43.61305	43.61362	43.53655	43.46269	43.42329	43.57133	43.45840	43.35492	43.35283	42.12675	41.94032	41.93820	42.20080	42.11596	42.11651	42.28041	42.58385	42.46259	42.51682	42.28480	41.85322	41.89851	42.03544	44.34061	44.34119	43.73558	42.63198	42.44791	42.44832	42.44886	42.50081	43.38206	44.19468	44.19526	43.98629	42.00361	42.07564	42.09946	42.43241	42.44758	42.63649	42.66432	42.66487
42.39990	42.38644	42.66428	43.64997	43.65040	43.62883	43.15396	43.19302	43.60922	43.60964	43.49582	43.63891	44.56123	44.01994	43.39980	43.35341	42.56283	41.99819	41.96463	41.85407	41.84701	42.07393	42.42954	42.51322	42.46317	41.88614	41.07882	41.08531	41.85434	42.18844	42.91776	42.95721	42.63856	42.44795	42.44850	43.03601	42.44944	42.45025	43.32127	44.04128	43.98642	42.52440	42.10023	42.17226	42.40668	42.40722	42.49625	42.66424	44.04268	43.04953
42.50474	42.66410	43.51732	44.32206	43.60304	43.05754	42.06242	42.17287	43.26668	43.61026	43.66986	44.63357	44.56182	44.39187	43.91705	43.55563	43.29008	41.99612	40.49257	41.62544	41.85506	42.12128	42.17365	42.18218	41.39906	40.68966	41.12577	41.09390	41.93006	42.28239	42.30611	42.33969	42.34476	42.44854	43.03617	43.37259	42.83520	42.24997	42.30578	42.70838	42.26885	42.00154	42.18802	42.29842	42.24477	42.24530	42.49684	43.01941	43.79945	43.84796
43.51667	43.51709	43.86608	43.82828	43.75122	42.07382	41.96658	42.12234	42.43971	43.61088	44.36052	44.56168	45.14117	45.34824	44.94032	43.88836	43.29972	41.75234	41.70811	41.70864	42.22576	42.22631	41.51524	40.40988	40.05453	40.14393	41.19942	41.75749	42.03510	42.29524	42.31215	42.33347	42.34535	43.03619	43.30247	43.10947	43.03014	42.24947	42.08168	41.98562	41.96977	42.00212	42.03516	42.06369	42.17397	42.24590	43.01944	43.55554	43.75200	43.80058
43.94558	43.77361	43.72276	43.64586	42.26645	41.99396	41.93843	41.96787	42.29057	43.46064	44.19748	44.97863	45.03084	44.95149	44.94088	43.78268	42.11679	41.76201	41.75881	42.27605	42.30097	41.26065	41.08399	41.08450	40.46322	41.12277	41.75211	41.95949	43.19673	43.27297	42.31274	42.33406	42.33487	43.03677	43.30305	43.19102	43.05786	42.07280	41.66129	41.67372	41.69130	41.77374	41.65905	41.31767	42.10157	42.17864	43.55555	43.72601	43.75256	43.78516
43.88701	43.69104	43.56278	42.23522	42.21056	41.92901	41.79672	41.88321	42.39227	43.51462	44.12771	44.81548	44.83337	44.83397	43.78269	43.38634	42.16536	42.16124	42.27983	42.28038	41.49695	41.26125	41.25070	41.25121	41.29436	41.29474	41.66903	43.11308	43.11363	43.19786	42.28455	42.31919	42.35274	43.01877	43.30842	43.30883	42.17305	41.70837	40.95594	40.95644	41.11943	41.15229	41.23967	41.31506	41.95029	42.16234	43.14616	43.70810	43.72727	43.71958
42.27187	42.24187	42.23531	42.01449	41.98981	41.98129	41.79734	41.79800	41.88436	43.19027	43.45760	43.46554	43.95460	43.78284	42.83487	42.19315	42.16596	42.21350	42.28149	42.28203	42.30214	41.80072	41.80138	41.29446	41.29497	41.29534	41.80525	42.53408	42.53462	42.20161	42.21532	42.30882	42.49792	43.16832	43.30419	43.20232	42.40903	41.94048	41.18805	41.08333	40.99004	41.11777	41.24025	41.78043	41.95087	42.04665	42.43394	43.14728	43.70936	43.75483
41.96078	41.76467	41.20845	41.80292	42.03202	41.93193	41.79796	41.28946	41.34116	41.92161	42.88564	42.88618	42.88687	42.37351	42.19624	42.15617	42.10925	42.32396	42.21463	42.30235	42.33632	41.83490	41.83556	41.34251	41.34302	41.80532	42.25988	42.54479	42.53520	42.12598	42.20258	42.42679	42.69165	43.13265	43.16945	43.20289	42.73158	42.53301	42.04591	41.21847	41.17674	41.24726	41.77668	41.78101	42.01792	42.03176	42.07211	42.43505	43.13065	43.91631
41.84013	41.41628	41.41706	41.69382	41.86577	41.85456	41.42883	41.34128	41.41270	41.45412	42.81772	42.93264	42.93333	42.67619	42.19686	42.15679	42.15580	42.14539	42.00936	41.58038	41.10907	40.58179	40.69596	41.33499	41.40760	42.30423	42.61482	42.60538	42.53418	42.24838	42.32072	42.61290	42.66078	42.89936	42.95214	42.73825	42.73217	42.73299	42.73337	42.25011	41.91092	41.94432	42.03279	42.14162	42.60423	42.03234	42.03271	42.09985	43.02250	43.96642
41.54768	41.54803	41.54882	41.73548	41.66651	41.74081	41.74132	41.51648	41.44320	40.98038	41.54591	43.00364	43.00433	43.00486	42.24600	42.19855	42.16561	42.16626	42.14381	41.94135	41.79408	41.30425	41.22437	41.42049	42.44624	42.75667	42.61539	43.28885	43.09954	42.24736	42.31811	42.61348	42.85428	42.89411	42.66222	42.70205	42.82519	42.73358	42.26191	42.41221	42.43619	42.73565	42.69887	42.81321	42.63305	42.62611	42.05407	42.77258	43.41086	43.68113
41.98730	41.98766	41.98846	41.67854	41.74093	42.85188	42.85242	42.13737	41.55496	41.52365	42.24758	43.00426	43.00494	43.00548	42.25517	42.21476	42.20622	42.12200	42.14444	42.14495	43.03474	42.93983	42.35437	42.42871	42.73928	42.78396	43.80354	43.43242	43.10170	42.31831	42.31869	42.61406	42.78471	42.66579	42.67400	42.70263	42.80232	42.26213	41.76459	42.41281	42.71243	43.39222	43.38316	43.53757	43.08045	42.73386	42.72677	43.34036	43.53832	43.56339
41.73302	41.73337	41.73417	41.72882	43.39291	43.42920	43.42975	43.46245	43.00921	42.76609	42.83116	43.00488	43.00555	43.04876	42.25580	42.22646	42.20684	42.12262	42.12314	43.03497	44.69757	44.65016	43.82019	42.85041	42.75711	42.75750	43.43229	43.46872	43.31054	43.04560	42.84337	42.84391	42.68839	42.67030	42.67084	42.70321	42.46300	42.26273	42.31534	42.61493	43.33644	43.33682	43.52199	43.44805	43.41022	43.35852	43.62842	43.62897	43.49943	43.63164
41.40538	41.51270	41.72895	42.96362	43.38018	43.33966	43.28741	43.24759	42.97623	42.76671	42.83178	43.00549	43.00991	43.04938	42.97227	42.82686	42.33117	42.30943	42.66422	43.42825	44.69815	44.65073	44.56348	43.22376	42.76088	42.76127	42.92231	43.46929	43.69006	43.53189	43.24065	42.90047	42.71243	42.67088	42.67142	42.56472	42.61271	42.67485	42.83597	43.27144	43.58952	43.58991	43.54034	43.54103	43.54372	43.54427	43.49241	43.49189	43.43591	42.66835
41.50258	41.46664	41.73546	42.96584	42.99044	43.12311	43.08259	42.83495	42.59809	42.69314	42.79186	42.80199	42.85921	42.94211	42.94248	42.92648	42.76720	42.74548	42.88255	43.24473	44.69503	44.69930	44.64884	43.28620	42.91398	42.92236	42.95969	43.14382	43.72797	43.70133	43.55132	43.24178	43.14344	43.11184	42.67200	42.67236	42.90125	42.96341	43.11314	43.58955	43.59009	43.59047	43.59102	43.54373	43.54428	43.43140	43.04033	42.30964	42.37213	41.90373
41.68302	41.60076	41.60893	43.06675	43.04739	43.04792	43.01890	42.63365	42.60323	42.31953	42.60413	42.79300	42.80275	42.87209	42.94309	42.92709	42.90434	42.83782	42.79195	42.81062	43.24571	44.69987	44.70061	44.31414	43.03403	43.11387	42.54950	42.64296	43.50351	43.75098	43.70230	43.69271	43.68049	43.70921	43.67777	43.45296	43.47808	43.05629	43.11372	43.59012	43.59067	43.75351	43.75405	43.59229	42.56406	42.29775	42.38062	42.38113	42.38178	41.90219
41.71997	41.72030	42.32233	42.71928	42.57346	42.52972	42.53024	42.60335	42.47104	42.47140	42.47193	42.52740	42.46593	42.54433	42.82986	42.94424	42.90495	43.06138	43.06192	42.81121	43.08651	43.67824	44.56466	44.48772	43.46102	43.14380	42.64362	42.72108	43.50410	44.15739	44.64153	44.53983	44.48580	44.42594	43.67834	43.47198	43.45038	43.02540	43.05724	43.18498	43.74569	43.74607	43.75462	43.61015	42.83474	42.56570	42.56604	43.41571	43.41639	42.76204
42.44355	42.32217	42.70096	42.71992	42.65999	42.61943	42.62678	42.60611	42.51167	42.47202	42.20652	41.46976	41.55824	42.54602	42.60186	42.83101	43.22292	43.79467	43.08803	43.04428	43.01883	43.55027	44.14204	44.17461	44.00899	43.61699	43.64687	43.69344	43.79940	44.15798	44.58838	44.55000	44.52103	44.28991	43.86348	43.59502	43.36668	42.82399	42.77292	43.07541	43.74626	43.74664	43.74718	43.09864	42.78414	42.80119	43.95365	43.97266	44.17278	44.16587
42.43407	42.37785	42.60202	42.68215	43.33196	43.38306	43.94510	43.23754	42.60725	42.48814	41.47044	41.54350	41.56475	41.62073	42.11361	43.04022	43.93538	43.91422	43.19803	43.04488	43.04524	43.54765	43.76560	43.87459	43.87514	43.51309	43.52317	43.59909	43.69458	43.75070	44.13494	44.13549	44.05032	43.92590	43.79257	43.36670	42.61549	42.61633	42.31779	42.36790	43.16718	43.16754	43.05730	42.68874	42.68926	43.76719	43.89311	44.05317	44.60332	44.50585
42.37816	42.60717	42.68228	44.21376	44.14425	44.30633	43.94570	43.23815	42.60788	42.48876	42.31837	41.87774	41.89759	42.00053	42.11426	43.62749	45.07499	44.45166	43.97992	43.10691	43.08273	43.08327	43.16884	43.54948	43.45407	42.25786	42.47713	43.50413	43.55161	42.62204	43.24695	43.99097	44.05091	44.03474	43.79313	43.29845	42.61605	42.21080	42.03807	42.11005	42.37402	42.86171	42.86223	42.86290	43.54935	43.76774	43.83073	44.18208	44.31385	44.48293
42.97348	43.03575	43.59890	44.09363	44.14486	44.14540	43.86485	42.60799	42.47570	42.55075	42.60463	42.89281	42.89349	42.49924	43.54915	44.62119	44.60628	44.54619	44.46029	43.96639	43.19750	43.09666	42.95170	41.91525	41.84932	41.84966	41.96003	42.10593	42.10644	42.14300	42.36110	43.44811	43.98161	43.98198	43.85130	43.57627	42.61662	42.02497	41.52180	41.92978	42.16288	42.30720	42.82120	43.53817	43.75655	43.72936	44.18207	44.18262	44.18334	43.63367
43.01412	43.03636	43.14077	43.18133	43.88358	43.88412	43.42923	42.71897	42.63367	42.68419	43.25452	44.03338	44.03409	44.03463	44.39619	44.63033	44.60687	44.46192	44.21366	43.86561	43.82170	43.10952	42.82341	42.00193	41.91636	41.85026	41.86837	41.92770	42.10704	42.12600	42.28328	42.69718	43.34766	43.85131	43.85186	43.58429	42.93284	42.01915	41.52239	41.63651	41.98994	42.23423	42.64825	43.75657	44.67168	44.64931	44.35615	44.18316	43.63367	43.63422
43.22614	42.97456	42.24884	42.54441	43.14227	43.36314	43.42344	42.72601	42.78683	43.21139	43.55130	43.67622	44.03471	44.00536	44.39055	44.39111	44.37351	44.23185	43.96704	43.86620	43.94719	43.73372	42.82666	42.64321	42.65760	41.99359	41.92766	41.55556	41.92881	42.28354	42.66737	42.66788	42.80196	43.72510	43.72564	43.43351	42.92700	42.21908	41.50324	41.55121	41.98093	42.47080	43.75162	44.67166	44.67222	44.40325	44.23009	43.68046	43.65823	43.63476
43.22678	43.22338	42.67652	42.57455	42.58964	43.14341	42.62508	42.31448	42.72715	43.15170	43.15223	43.04174	43.04242	43.80584	44.22678	44.37356	44.23760	43.58895	43.98579	43.97379	43.97416	43.77058	42.67904	42.67956	42.68221	42.45549	41.96188	41.93585	42.29109	42.66761	42.62206	42.62258	42.74683	43.28642	43.28695	42.98093	42.24337	42.08307	41.86191	41.84764	42.06544	42.44630	43.66807	43.75288	43.79034	43.83888	43.83924	43.83978	43.75109	43.81993
44.54030	44.53693	43.15496	42.78462	42.68247	42.61290	42.20770	42.17953	42.28988	42.52261	42.52312	42.35009	42.63850	43.69381	43.99923	44.03607	43.48188	43.58956	43.98639	43.97438	43.97474	43.63315	43.48775	43.08606	42.68067	42.66100	42.68126	43.30193	43.68628	43.67987	42.66853	42.66904	42.69978	42.86857	42.89736	42.34108	41.98354	41.98169	42.12585	42.01804	42.27645	42.66469	43.56103	43.56227	43.75024	43.83569	43.83979	43.84033	45.52481	45.47844
44.54092	44.54129	43.74496	43.12034	42.81509	42.71311	42.58521	42.28999	42.29050	42.18460	41.94383	42.22633	42.51474	43.64796	43.77110	43.30956	43.38534	43.38603	43.96055	43.96109	43.96145	43.96093	43.90899	43.48887	42.67326	42.59168	43.02396	43.68632	43.68685	43.68739	42.80198	42.71392	42.57354	42.74979	42.76952	42.21617	41.98413	41.98335	42.13763	43.47628	43.08252	43.11328	43.54825	43.56229	43.63720	43.76019	43.84034	44.02673	45.27655	45.27713
43.48264	43.48298	43.48385	43.12097	43.08340	42.97928	42.92321	42.46765	42.25321	41.94394	41.89280	41.94494	42.22761	42.29217	42.24337	42.23291	42.30227	43.38023	43.96114	43.89068	43.85688	43.85743	43.90157	43.48145	42.57938	42.57972	42.98985	43.00441	43.11274	42.97938	42.97972	42.80308	42.72176	42.75038	42.77010	42.21676	41.87767	41.98287	43.47951	43.47683	43.47736	43.25043	43.25095	43.54951	43.63775	43.77408	43.82512	43.93159	44.10215	43.84422
43.48862	43.48895	43.48983	43.38009	43.20637	43.85405	43.06641	42.46827	41.95238	41.91693	40.68174	41.91793	41.97023	41.97073	42.00536	42.09501	42.30289	43.38084	43.69150	43.65787	42.71000	42.71051	43.26884	42.78408	42.78459	42.87349	42.87401	42.87790	42.52642	42.97730	42.98030	43.84812	43.85542	42.98033	42.77069	42.12877	42.12660	42.03243	43.45391	43.47739	43.47792	43.25099	42.76714	43.33225	43.56447	43.58634	42.58770	42.86430	43.13673	43.34267
43.85065	43.74405	43.49047	43.42851	44.01484	43.92300	43.08892	42.05343	41.87168	41.13060	41.13108	42.01625	41.91920	41.81383	42.09459	42.09562	42.52647	43.03996	43.51403	43.51456	42.71059	42.70790	42.64025	42.47528	42.48825	42.51968	42.53621	42.34412	42.41401	42.54886	42.97821	43.70844	43.70934	42.98091	42.77127	42.77159	42.17081	42.47227	43.38510	43.38562	43.24961	42.76720	42.82214	42.82335	42.83773	42.57088	42.60962	42.61972	43.05871	43.05922
43.74434	43.74468	43.72100	44.07084	44.04127	44.01599	43.10937	42.17153	41.69254	41.63303	41.63351	41.66069	41.42525	41.42572	41.75370	42.17473	42.52709	43.04056	43.51463	43.51515	42.70798	42.32285	42.22849	42.26767	42.47636	42.41904	41.88818	41.87605	41.93579	42.41510	42.63095	42.87575	42.90545	42.88062	43.00069	43.68752	42.75826	42.72016	42.81245	43.12672	42.74076	42.61379	42.66766	42.69382	42.69432	42.78928	42.83763	43.02171	42.80453	43.04219
43.63924	43.72075	43.86177	44.10938	44.06753	43.71018	42.82958	42.57300	42.04309	42.00708	41.66085	41.34411	41.42590	41.46268	41.93373	42.36213	43.05383	43.72575	43.70705	43.51574	42.32295	42.32345	42.22908	42.33445	42.26875	42.33527	42.04572	41.93589	41.94599	41.94701	41.98202	42.59144	42.82481	42.90582	43.98155	44.00325	43.91521	43.15205	43.12676	42.71386	42.58629	42.60328	42.68265	42.69439	43.03084	43.03135	43.17417	43.02230	42.62421	42.78801
43.68740	43.72138	43.89338	43.89390	43.76368	42.85535	42.59754	42.57524	42.57413	42.93660	42.00819	41.64352	41.73013	42.16278	42.45382	43.25843	44.87485	44.01044	43.72686	42.66216	42.22907	42.32404	42.37458	42.33503	42.33554	42.33585	42.10556	41.99841	42.04855	42.04904	42.00396	42.59202	42.86229	43.92551	43.96983	43.97551	43.90081	43.12700	42.78329	42.71443	42.58686	42.68272	42.70671	43.06613	43.10110	43.09467	43.03223	42.44055	42.59171	42.76511
43.82077	43.82109	43.87218	43.87270	42.96232	42.61104	42.59818	42.57587	43.00420	43.00291	42.35669	42.07685	42.07750	42.45416	42.63943	44.71250	44.69221	44.15249	43.73225	42.24860	42.20929	42.15702	42.37517	42.32227	42.29714	41.97644	41.20404	41.73412	41.84620	42.04964	42.21231	43.12691	43.69114	43.94049	43.97038	43.77677	42.40328	42.19374	42.17483	42.51860	42.63281	42.70678	42.71903	43.06670	43.12996	43.67439	43.09556	42.29861	42.29927	42.71136
43.88925	43.87194	43.87283	43.87334	43.85016	43.77109	43.90294	43.07892	43.02779	43.04306	42.74303	42.43739	42.47276	42.63978	43.87209	44.75422	44.71364	44.69354	44.11783	42.25402	42.22111	42.21038	42.43129	42.37626	41.97672	41.00663	40.56801	41.20527	41.73520	42.21260	42.86943	43.12748	43.71145	43.71179	43.74008	42.41618	42.20630	42.20714	42.19463	42.19512	42.22871	42.36407	42.66054	42.80994	43.81162	43.82322	43.68635	43.09662	42.65058	42.97228
44.30656	44.28926	43.88316	43.88367	44.22663	44.19457	44.00505	43.13457	43.08345	43.12595	42.81470	42.81519	43.34068	43.36337	43.87271	44.24947	44.74575	44.69414	44.55742	43.77218	42.33396	42.60746	42.51786	42.44520	41.55699	41.02218	40.74961	40.78974	41.67865	42.07809	42.76107	43.07626	43.80415	43.71235	42.65931	42.44259	42.50609	42.50694	42.27102	42.22880	42.22929	42.23331	42.48024	42.81052	43.82327	43.90100	43.88317	43.74649	43.10480	43.20887
44.86109	44.79572	44.79664	44.20718	44.15408	44.10104	43.66640	43.19505	43.20214	43.20244	43.20294	44.02296	44.02366	43.87300	43.89177	44.19989	44.43777	44.68565	44.64613	43.80190	43.78378	43.34038	43.04224	42.67010	42.67060	41.67003	40.92378	40.92439	40.84208	41.62112	42.76164	43.39317	43.66078	43.44779	42.60997	42.63804	42.65403	42.71790	42.50782	42.27209	42.27258	42.27287	42.37747	42.60055	43.76030	43.88342	44.80695	44.94429	43.84117	43.80753
44.74845	44.74879	44.74971	43.56808	43.42088	43.43421	43.34621	43.34689	43.34739	43.40592	44.09698	44.28913	44.28984	44.02480	43.93858	44.11984	44.40807	44.64618	44.60880	43.81905	43.79452	43.32283	43.31954	43.04334	43.04384	43.38358	42.19990	41.04197	41.04241	41.69060	42.79425	43.41319	43.42958	42.38554	42.38602	42.57454	42.57610	42.57697	42.70276	42.71928	42.71977	42.35461	42.35509	42.54400	43.69252	44.06549	44.93842	44.93896	44.93970	43.84224
44.71702	44.69170	43.51638	43.36940	43.39855	43.33352	43.34578	43.34645	44.27286	44.27319	44.25158	44.19678	44.17826	43.95749	44.04633	44.13186	44.11689	44.26516	44.00027	43.80896	43.79511	43.79563	43.79633	44.18423	45.01118	45.00565	43.49554	42.20115	42.20163	43.16551	43.13057	42.81669	42.11275	42.06603	42.10978	42.38316	42.38365	42.37062	42.37092	42.70383	42.74918	42.75695	42.75745	43.64771	43.96568	43.91227	44.04179	44.75849	44.55303	44.62405
44.12745	43.45361	43.45450	43.45132	43.30782	43.36015	43.36065	44.27295	44.79222	44.26151	44.25219	44.19739	43.97681	43.95810	43.89750	43.84032	43.02819	42.67844	42.90025	43.77723	43.77754	43.79622	43.79692	44.09258	44.18533	44.17978	43.49613	42.31614	42.31662	42.98991	42.91917	42.81727	42.06633	42.00893	42.00941	42.38374	42.38422	42.38508	42.37469	42.42218	42.51666	42.70518	43.55143	43.77453	43.82151	43.82203	43.82235	44.01455	44.28354	44.35281
44.09548	43.69518	43.36055	43.36105	43.21386	43.21436	44.03985	44.41136	44.49044	44.26211	44.19748	43.88452	43.72295	43.58731	43.52190	43.01354	42.66449	42.66516	42.88697	43.60592	43.60623	43.64574	43.67208	43.67260	43.99038	43.99070	42.41570	42.31674	42.41315	42.95317	42.99079	42.92025	42.81872	42.00950	42.00998	42.34959	42.38479	42.64399	42.42226	42.49485	42.49534	42.54385	43.49484	43.77507	43.77559	42.81853	42.73761	42.82302	44.10179	44.20964
44.15776	43.78002	43.47491	43.13988	43.00820	43.00870	43.98060	44.15180	44.26241	44.26273	43.71867	43.71917	43.70705	43.70595	43.48457	43.44286	42.95266	42.95335	43.59211	43.60651	43.05754	42.87166	42.89156	42.89847	43.75855	43.75885	43.71128	42.92981	42.95327	43.03863	43.49276	43.03407	42.51211	42.06991	42.07039	42.35016	42.64369	43.07946	42.76611	42.50825	42.37781	42.47109	42.99342	42.99411	42.44947	42.44878	42.51476	42.54889	42.88780	43.52856
44.05689	43.95049	43.40533	42.99289	42.99339	42.99389	43.29927	43.97058	44.16671	44.19448	44.25806	43.88038	43.88089	43.81834	44.16684	44.33966	44.27019	43.72248	43.54452	43.22916	43.05825	42.89160	42.89850	42.85471	42.85520	43.75955	43.71198	43.16645	43.18991	43.49296	43.62976	43.71414	43.06999	42.41729	42.39194	42.39883	42.67697	42.76613	42.51095	42.11284	42.37831	42.35369	42.52254	42.52302	42.48203	42.51979	42.38669	42.54959	42.90541	43.27436
43.63399	43.08884	42.81639	42.81689	42.81738	43.06007	43.08836	43.23717	43.59981	44.16823	44.19601	44.25959	43.87655	44.25016	44.44862	44.34067	44.27119	43.47500	43.13934	43.22908	43.25843	43.06518	43.02139	42.93100	42.78240	42.85667	43.16694	43.39036	43.47048	43.63026	43.71464	43.80383	43.71565	43.44417	43.20747	42.67746	42.55627	41.70324	41.70370	42.11382	42.35419	42.54441	42.52352	42.52401	42.53838	42.35943	42.22895	42.38815	42.90640	43.24171
41.58503	41.58551	41.29268	42.81786	42.88357	42.91185	42.82716	42.71708	42.77476	44.09179	44.14249	44.19753	44.08040	44.09935	44.20004	44.15139	43.52533	42.94802	42.12465	42.60233	42.98278	42.99609	42.99657	42.97995	42.83135	43.17332	43.87262	44.52036	44.14454	43.68683	43.18444	43.82034	43.80962	44.28004	43.65173	43.44189	42.63876	41.80518	41.78801	42.39529	42.79996	42.85761	42.76073	42.68740	42.52547	42.25143	42.30745	42.38176	42.76984	43.00386
40.89557	40.89496	39.30815	41.63407	42.51848	42.51897	42.62938	42.64056	43.23483	44.03560	44.06605	43.12687	43.90806	44.08192	44.15324	44.28654	44.15292	43.01207	42.82047	42.81656	42.97041	42.98426	42.98473	44.74257	44.25056	43.92120	43.87950	44.13765	44.13816	43.06795	43.18544	43.82135	44.39380	45.45586	44.28157	43.81940	43.41981	42.64023	42.62307	42.84000	42.89871	42.89706	42.78896	42.52597	42.19424	42.19472	42.25288	42.44550	42.44597	43.00486
40.80274	40.80317	40.72555	41.67887	42.51945	42.60476	42.77423	43.05199	43.15831	43.23633	42.11979	42.17264	43.19355	43.92988	44.12956	44.26618	44.29962	44.13413	43.05384	42.83369	42.91434	43.00140	44.74840	45.14572	44.70137	44.01198	43.45536	43.43877	43.04815	42.60336	43.15064	43.86381	45.00824	45.00878	44.38195	44.07617	44.03127	43.91079	43.84023	43.57177	43.57226	42.92316	42.59218	42.49743	42.49469	42.19249	42.19616	42.29547	42.31036	42.34503
41.01594	40.99819	42.09742	42.81718	43.68258	43.64194	43.11447	43.05297	43.05346	41.67448	41.72571	42.17362	43.17241	43.91057	44.15082	44.30011	44.18625	44.15845	44.10732	43.31474	43.43547	43.59032	45.14619	45.15155	44.74994	43.50343	43.31052	43.19294	42.91028	42.66848	42.66895	43.36053	44.96498	44.96552	44.38297	44.08457	44.08294	43.91393	43.83429	43.81237	43.44378	43.12716	42.61827	42.59365	42.49888	42.19668	42.18892	42.01959	42.06866	42.08409
44.07749	44.07801	45.22526	45.06916	44.02446	43.74076	43.12347	42.92119	41.50921	41.52074	41.66413	42.08506	43.05206	44.02998	44.14666	44.25785	44.25836	44.25889	44.35532	44.09763	43.42673	43.76162	45.14721	45.15257	43.66996	43.31104	43.38687	43.38737	43.19763	42.88824	43.25296	43.36047	43.71259	44.92720	44.73457	44.14832	44.09715	44.07469	43.87803	43.44428	43.20855	43.05457	42.61926	42.62616	42.59710	42.20547	42.03612	42.18939	42.20320	42.20367
45.05401	44.93105	44.92421	44.29784	43.99392	43.93190	43.74226	42.98476	42.87103	42.04541	41.96473	42.08603	42.54753	44.09048	44.29755	44.14339	44.14390	44.25723	44.25774	43.72385	43.54358	43.63282	44.59321	45.15359	43.73990	43.31204	43.31252	43.31623	44.84575	44.78804	43.64686	43.64737	43.64786	44.10363	44.12423	44.14933	44.09816	44.08023	44.01553	43.86110	43.21008	43.05556	42.59834	42.62074	42.62762	42.20645	42.14022	42.19839	42.20419	42.39410
44.76951	44.76269	43.99623	43.60931	43.93237	43.85912	43.84785	43.74378	42.98623	42.57009	41.96570	41.62462	42.08746	44.28628	44.25097	44.14439	44.06744	43.98779	43.53456	43.47780	43.28181	43.63382	44.24373	44.50717	44.50261	43.31305	43.31352	44.27065	44.81845	44.78906	43.76963	43.64837	43.70712	43.44775	43.45357	43.07362	42.98090	43.63097	44.01654	43.88295	43.85673	42.59885	42.58810	42.58860	42.62860	42.22561	42.07174	42.14168	43.68763	43.69349
43.81182	43.78285	42.29361	41.98066	42.10623	43.84835	43.84885	43.77193	43.37669	42.60047	41.58668	41.14910	41.69446	44.26215	44.25198	44.06792	43.98985	43.53665	43.35639	41.88678	41.96206	43.43191	43.65776	44.24527	43.29484	43.31405	43.81264	44.36294	44.35703	44.32924	44.15589	43.70763	43.71026	43.45409	43.05969	42.71696	42.71742	42.85627	43.87273	44.23867	43.85773	42.58862	42.58908	42.58958	42.61089	42.17209	42.21422	43.56098	43.97127	43.97180
43.57635	42.65131	42.50419	42.46458	42.10720	42.10769	42.62547	43.38200	43.00149	42.51884	41.61776	41.61823	41.69543	42.79141	42.98776	42.97705	42.97058	42.86069	41.66223	41.52341	41.62114	42.11213	42.55931	42.78614	43.15472	43.75330	44.36343	45.12408	44.36446	44.36499	44.34838	43.72895	43.72943	43.78339	43.45985	43.06119	42.92090	43.75513	44.01030	43.99480	43.24944	42.59869	42.59007	42.59056	42.58365	42.26477	43.43643	43.94345	43.97227	43.97280
43.01686	43.01736	43.33374	43.31714	43.01199	42.13647	42.10644	42.62213	42.62260	42.51982	42.52029	42.00975	42.14921	43.02390	42.85275	42.72414	41.90899	41.81832	41.57897	41.57944	41.57988	42.04521	42.53785	43.12529	43.71002	44.00118	44.27838	44.29174	44.36547	44.36600	44.22386	43.76310	43.78228	43.78280	43.76778	43.94485	43.90365	43.78566	43.77012	43.25370	42.64877	42.59797	42.48150	42.35909	42.35956	42.87015	43.34177	43.43420	43.43469	43.68952
42.91785	42.91836	43.31762	43.27803	43.26299	42.91831	42.51032	42.46270	42.46317	43.01512	42.52127	42.52711	42.96289	43.02489	43.02535	42.49467	41.94178	41.94225	41.81974	41.82021	42.04571	43.32273	43.42062	43.43504	43.60275	44.00219	44.20616	44.27832	44.30555	44.20834	44.22487	43.78281	43.78329	43.78381	44.00573	43.95655	43.95704	43.90518	43.12277	42.69364	42.61180	42.53000	42.41397	42.36007	42.47361	42.70669	42.86199	42.91381	42.12503	43.49285
42.79851	42.79902	43.19775	43.41216	44.28569	43.74998	43.38518	43.36727	42.89742	42.60656	42.43402	42.43452	42.88635	42.96439	43.02635	43.02685	42.49611	42.13138	42.13182	42.65865	42.65910	42.65961	43.43166	43.44459	43.43653	43.59572	44.20663	44.20930	44.14789	44.20936	44.22589	44.17239	43.91823	43.91768	44.00674	44.00727	44.00775	44.00828	43.99701	43.75916	42.97682	42.61329	42.40757	42.37003	42.49810	42.49861	42.51992	42.02134	42.12601	42.14894
42.79950	42.80000	43.53801	43.50805	43.85152	43.82425	43.38617	42.89792	42.60702	41.90674	42.34784	42.57566	42.59110	42.67645	42.86372	42.92465	43.02831	43.02882	43.19161	43.19212	42.69270	42.69321	43.34913	43.41607	43.43753	43.43805	44.16914	44.20818	44.14889	44.21037	44.22690	44.15363	43.89946	43.83744	43.92651	44.00828	44.00876	44.00929	44.00336	43.99854	43.71717	42.61225	42.56675	42.40574	42.37147	42.39122	42.02183	40.65761	41.54025	42.14993
42.61596	43.34706	43.34754	43.43953	43.36570	42.72451	42.31728	42.19638	41.97185	41.95737	42.20864	42.48948	42.57710	42.57922	42.66452	42.70407	42.73180	42.93784	43.18351	43.18403	43.28032	43.34966	43.31270	43.34209	43.43853	44.31356	44.23657	44.17069	43.08786	43.94748	44.15093	44.15039	43.82242	43.83845	43.92751	44.00930	43.88059	44.01031	44.00438	43.99956	43.68021	43.29181	42.77243	42.57562	42.48308	42.04213	40.84271	40.84318	41.34923	42.15091
42.61694	42.61745	43.20470	43.24160	42.65545	42.34561	42.34607	42.34336	42.26092	42.03642	41.95879	42.21012	42.50910	42.66344	42.66550	42.41731	42.41776	42.44554	42.93929	43.27121	43.35013	43.31322	43.31369	43.32652	43.43953	44.22601	44.29441	43.11779	43.11826	43.67970	43.94220	43.92777	43.74003	43.91253	44.00978	43.89182	43.94896	44.05034	44.00538	43.99522	43.91606	43.67673	43.55801	43.49012	42.57706	42.37751	41.53037	41.24287	41.37605	42.34758
42.65429	42.63340	42.63387	41.18501	41.19988	41.90087	42.34704	42.34754	42.33516	42.07428	42.07473	42.55240	42.63770	42.65639	42.37714	42.38299	42.41874	42.43422	42.77163	43.22039	43.28856	43.28909	43.28955	43.31521	43.38517	43.50895	43.51958	43.12894	43.12941	43.66594	43.65145	43.58622	43.62360	43.74157	43.90938	43.88213	43.96224	44.18055	44.07159	44.03684	43.95767	44.37371	44.30471	43.60383	42.98582	42.47149	42.16838	41.37659	41.38397	42.35551
42.76545	42.65577	42.45414	42.45464	41.18639	41.22218	41.97181	42.34852	42.34898	42.69159	43.22656	43.20998	43.21045	42.63919	42.66586	42.38397	42.44164	42.44750	42.79240	43.27304	43.28955	43.29008	43.29055	43.34508	43.41349	42.94130	43.12996	43.12994	43.12132	43.10579	43.40585	43.52520	43.52568	43.58823	43.70245	43.91092	44.14200	44.17034	44.08737	44.04155	44.40517	44.37472	44.30999	43.60484	43.06630	42.44040	42.25969	41.43316	41.43358	42.35649
42.88251	42.75251	42.62033	42.59945	42.45607	41.18783	41.58903	42.34950	42.75200	43.31319	43.49682	44.21801	44.15210	43.63251	42.64651	42.38495	42.44797	42.50623	43.27778	43.29007	43.37488	43.35326	42.78180	42.78232	42.80526	42.60650	42.60695	42.59783	43.10627	43.04102	43.32932	43.79504	43.75543	43.49392	43.64782	43.96236	44.08260	44.14355	44.07020	44.48267	44.80458	44.50111	44.37462	43.67656	43.06730	42.42267	42.29021	42.26117	42.39759	43.17466
42.88349	42.88401	42.72559	42.65871	42.62229	41.49007	41.59000	42.66769	42.92714	43.67277	44.31981	44.31288	44.15310	43.30149	41.84695	41.51896	42.39730	42.50721	43.29053	43.29107	43.26571	43.20367	42.78279	42.78331	42.80625	42.80676	42.60794	42.60845	42.59926	43.10778	43.04247	43.31641	43.53448	43.52807	43.64346	43.64935	43.65517	43.90660	44.47245	45.14485	44.80560	44.59574	44.40984	44.15836	43.67377	43.20015	43.19207	43.18457	43.85450	43.77754
42.90481	42.88500	42.81270	42.73779	42.65001	41.83172	41.90096	41.99078	42.75845	42.92865	43.80335	43.72366	43.38271	41.86514	41.82194	41.82244	41.89080	42.46832	43.08491	43.29206	43.26670	43.19343	42.67361	42.78430	42.78478	42.79492	42.79537	42.73266	42.73311	42.73362	42.92117	42.88746	43.33765	43.56703	43.60810	43.64607	43.61022	43.74119	44.39166	44.56571	44.59620	44.59676	44.42743	44.37719	44.11494	43.67530	43.20161	43.19359	43.45304	43.77853
44.25737	43.89498	43.37428	43.29938	43.10693	42.03045	41.98056	41.99176	41.93686	42.43903	43.51662	43.55443	43.38370	42.15472	41.87457	41.89134	41.46527	41.95646	42.46974	43.08643	43.19390	43.07034	42.73384	42.67511	42.78577	42.78628	42.78673	42.79045	42.72768	42.72980	42.85942	42.91573	43.45362	43.60862	43.61872	43.60646	43.46270	43.53917	43.56210	43.22497	43.22543	44.31132	44.38514	44.35949	44.33378	44.09351	43.20528	43.19458	43.37280	43.37705
45.18414	44.22952	43.43797	43.35826	43.29602	43.10845	42.10033	41.92671	41.93784	42.39944	43.41758	43.53617	43.51418	43.07061	42.14116	41.33370	41.35409	41.43945	42.44344	42.47716	42.95577	43.06330	42.70648	42.62850	42.75521	42.78728	42.78773	42.79145	42.72868	42.72919	42.88668	43.45046	43.46569	43.61925	43.61972	43.63951	43.44552	43.56263	43.22972	43.23025	43.22643	43.18952	43.80616	44.33430	44.31179	44.05870	43.17152	43.15548	43.29627	43.33668
45.18516	45.18575	44.08081	43.35925	43.35971	43.10944	41.91111	41.82283	41.82325	43.09273	43.39503	43.39664	43.51516	43.49217	43.05708	41.33466	41.28712	41.32933	42.38131	42.39400	42.35539	42.67117	41.67638	41.71165	42.62997	43.00397	42.78872	42.78923	42.79289	43.04593	43.44344	43.31562	43.30111	43.31641	43.57954	43.62127	43.52034	43.19818	43.23072	43.23125	43.23170	42.11872	42.07531	43.02959	43.78057	43.77043	43.00930	42.84369	42.95108	43.16948
45.05669	45.05728	44.06415	43.38158	43.22792	43.01083	42.60185	42.60237	43.07499	43.37737	43.37783	43.39764	43.42762	43.51670	43.58458	42.26060	41.32981	41.33030	42.41531	42.31902	42.31946	41.81814	41.67628	41.67678	41.71308	42.56355	42.71696	42.71749	43.30843	44.60812	43.31607	43.30164	42.61557	42.61610	43.31787	43.45189	43.08207	42.98066	42.52663	42.56511	42.20745	42.11971	41.97416	43.64078	43.73764	43.53006	42.81792	42.54153	42.63770	42.37444
44.71840	44.15836	43.35849	43.22844	43.04874	42.60239	42.60283	42.97012	43.28044	43.33181	42.98410	43.00389	43.39909	43.49656	43.16498	42.71908	42.24757	42.43083	42.41629	42.38578	42.05476	41.81911	41.88533	41.66812	41.66859	41.67551	42.34724	42.64359	43.21241	43.22065	43.20613	42.43157	42.43200	42.43253	42.61753	42.61805	41.79162	41.92957	42.38811	42.46403	42.54568	42.93384	44.59275	43.79964	43.64225	42.83181	42.54197	42.55587	40.93112	40.24556
44.15880	43.08976	43.09023	43.03804	42.54808	42.63713	42.60381	43.38636	43.33225	43.17417	42.99899	43.00488	43.08865	43.05601	43.04790	42.85689	42.77442	42.76853	42.76042	42.41779	41.96748	41.92653	41.88631	41.66909	41.66955	41.67006	41.67691	42.30809	43.13798	43.18452	42.79743	42.43255	42.43299	42.43351	42.43395	42.61048	42.50387	41.88616	41.99040	42.45058	42.93432	44.80665	44.78789	44.57455	43.70420	43.11399	42.69589	41.47816	40.88486	40.30909
43.02600	43.09076	43.01119	42.90254	42.82201	42.85197	42.92989	43.29562	43.29607	43.36243	43.36288	43.10898	43.10943	43.05700	43.08106	43.06822	43.05530	43.05584	42.84058	42.01456	41.01867	41.47674	41.45897	41.71713	41.67053	41.59560	41.71782	42.07698	42.57294	42.77550	42.68031	42.43353	42.43397	42.43449	43.08343	43.08397	42.98844	42.60700	42.04273	42.38512	43.28604	44.57138	44.80816	45.15131	44.70527	43.35608	42.73252	41.91334	41.56297	41.39152
43.03983	42.99514	43.01217	42.91477	42.85243	42.87141	42.93087	43.29661	43.43351	43.43406	43.43986	43.17846	43.11042	43.09069	43.08205	43.08152	43.08197	43.08465	42.05408	41.74222	41.72812	41.72861	41.70602	41.54056	41.67150	42.24611	41.99559	42.05067	42.10888	42.17519	42.18258	42.44147	42.43495	43.09253	43.09298	43.09352	43.03596	43.10283	42.37597	42.38130	43.28704	44.29919	44.81024	44.94005	44.96193	44.02932	42.96130	42.69597	41.98373	41.59760
42.99558	42.99612	42.90451	42.87822	43.02305	43.02544	43.55087	43.55142	43.43451	43.47733	43.52219	43.45210	43.39369	43.32682	43.09213	43.08358	43.08509	42.43469	42.03790	42.08656	41.88409	41.88459	41.88500	41.98229	42.73164	42.90771	42.24752	41.99708	41.41724	41.49334	42.18356	42.48471	42.75461	42.78402	43.02596	43.20737	43.19926	43.14769	43.06230	42.93126	43.26879	44.30020	44.30067	44.27646	44.29833	44.29889	44.03080	43.01417	41.98471	41.86705
43.09504	42.91115	42.87705	42.91825	43.00745	43.59797	43.59982	43.55242	43.43550	43.48100	43.48145	43.99544	44.00387	43.34280	43.13271	43.02257	43.02301	42.53198	42.55917	42.03939	42.08796	42.12913	43.07080	42.77225	43.70530	43.50657	42.83477	41.75022	41.49892	41.56738	42.18453	42.75515	42.75560	42.78502	43.02695	43.29391	43.31790	43.29174	43.09283	43.06384	43.24518	43.98414	44.23198	44.23255	44.27795	44.27370	44.12868	43.86121	42.96426	42.66938
42.92713	42.83907	42.87804	42.91925	42.99346	43.25959	43.55286	43.39109	43.08972	43.48200	44.02478	44.27684	44.21149	43.94497	43.32926	43.13425	43.21336	43.11230	42.53340	42.48582	42.48625	43.81898	44.19351	44.07851	44.17863	43.61002	42.75122	41.66665	41.57480	41.68339	42.49154	42.64968	42.67152	42.75712	43.24944	43.28956	43.31890	43.34074	43.34386	43.24574	43.98459	43.98515	44.23299	44.23356	44.23403	44.12922	44.08744	44.08747	44.07029	43.52770
42.83952	42.87538	42.90002	42.91286	42.91329	42.99499	43.15036	43.09027	42.45248	43.13621	43.48344	44.27785	44.14935	44.14992	43.73981	43.30246	43.22344	42.53395	42.48997	42.44930	43.71883	43.70168	43.65506	44.07898	43.98319	42.75174	42.55518	41.94673	41.88945	41.89372	42.43581	42.51232	42.32626	42.45541	42.82274	43.27773	43.29839	44.00996	44.01041	44.01098	44.01144	43.98616	43.52139	43.52195	44.23503	44.23561	44.13070	44.12271	43.92007	43.56400
42.98181	42.90485	42.90528	42.90582	42.91428	43.07714	43.07597	42.45304	42.45346	42.97050	43.38046	44.14988	44.15035	44.15092	43.39968	42.88453	42.87758	42.64565	42.56045	43.68562	43.75883	43.65559	43.29700	43.27670	42.63732	42.52389	42.50079	41.94770	41.89041	41.91502	42.04440	42.04974	42.21543	42.49845	42.54724	43.04791	43.34219	44.01097	44.01143	43.95100	43.86908	43.37857	43.45285	44.06942	44.23605	44.25427	44.25473	44.21572	43.99971	43.43048
42.90530	42.90584	42.90627	42.90681	43.50706	43.48549	43.04324	42.42031	42.42073	42.90780	43.60050	44.13804	44.13850	43.33280	42.91261	42.82611	42.87857	42.87911	43.68605	43.76846	43.70685	43.29111	43.25357	42.63780	42.63829	42.54627	41.84725	41.84778	41.83056	41.93275	42.04536	42.06676	42.17580	42.37430	42.58172	43.09171	43.72960	44.01198	44.15819	43.86961	43.37902	43.34747	43.38002	43.61318	44.07090	44.08912	44.25574	44.31303	44.13552	43.13404
42.90629	42.90683	42.90726	43.50761	43.44972	43.42814	42.82451	42.34100	42.46501	43.57891	43.53708	43.53764	43.51614	43.51670	43.22354	42.78868	42.82015	43.68659	43.76942	43.70737	43.64950	43.58532	42.98422	42.59757	41.60923	41.56547	41.25216	41.25909	40.64868	41.82406	41.99707	42.14960	42.22120	41.76987	42.43136	43.11625	43.72953	44.01299	43.95866	43.78502	43.29441	43.28095	43.32580	43.39590	43.49586	43.51407	43.60375	43.68555	43.72130	43.72186
43.25770	43.13284	43.13327	43.10651	43.04861	42.82506	42.25367	42.25420	42.38837	42.60837	42.60880	43.30300	43.50269	43.50325	42.75434	42.60359	42.65635	43.62604	43.75168	43.55906	44.00161	43.50658	42.90546	41.60973	41.20052	41.20103	41.20144	40.83558	40.96815	41.41071	41.91749	41.94745	41.46863	41.69273	42.43235	43.07295	43.53856	43.67278	43.87105	43.78601	43.29540	43.29585	42.56984	42.63994	43.44886	43.48184	43.59737	43.69031	43.72231	43.74503
43.25674	43.16507	43.11017	43.09948	43.03568	42.94041	42.25464	42.25518	42.25560	42.21280	42.22606	43.06784	43.30443	42.74044	42.48257	42.48096	42.43001	42.60114	43.55946	43.73642	43.67266	43.37162	42.35491	41.18710	41.20147	41.20199	41.20133	41.20292	41.40099	41.49355	41.58983	41.67223	41.46960	41.50542	42.29956	43.05040	43.21189	43.67378	43.94108	43.91918	43.42856	42.64264	42.64039	42.65912	43.43649	43.45502	43.60515	44.64404	44.94738	44.97953
43.06058	43.00580	43.00623	43.03623	42.98688	42.94139	42.21654	42.21707	42.10885	42.14793	42.22704	42.34196	42.54162	42.48312	42.48355	42.48195	42.26493	42.29236	43.11225	43.03842	42.92273	42.35862	42.06586	41.07940	41.12857	41.17339	41.15239	41.20280	41.27760	41.47258	41.59081	41.67320	41.47057	41.47108	42.29572	42.91280	43.17435	43.69180	43.95439	43.94266	43.11602	43.06488	43.05836	43.16969	43.24129	43.48385	44.56261	44.86232	44.94466	44.94899
42.59309	42.59364	42.01009	42.52340	42.93647	42.63398	42.28023	42.17951	42.17993	42.14891	42.22802	42.20272	42.20313	42.25024	42.21051	42.31848	42.26590	42.20770	42.84693	42.85361	42.30872	42.15427	41.32867	41.12465	41.17382	41.26662	41.17475	41.20377	41.13460	41.27052	41.56128	41.67418	41.67458	42.26579	42.88274	42.88329	43.06832	43.69281	43.68094	43.51166	43.11702	43.06588	43.05936	43.10058	43.13151	43.48485	44.23452	44.60440	44.86381	45.06015
42.51376	42.49021	42.47511	42.50886	42.53481	42.53535	42.19715	42.19770	42.19811	42.24416	42.20650	42.22953	42.20411	42.20464	42.31945	42.54231	42.49937	42.88440	42.79330	42.68200	42.15468	41.41339	41.12293	41.17270	41.26705	41.26757	41.20523	41.09288	41.09232	40.80304	41.29276	41.63020	42.26623	42.88330	42.88373	42.88428	43.07673	43.23237	43.44199	43.11759	42.81155	42.81209	42.81252	42.64689	43.10201	43.81993	44.20326	44.59900	44.95715	45.06117
42.61802	42.47566	42.45467	42.45522	42.45564	42.17844	42.16975	42.16173	42.16215	42.19963	42.29213	42.31998	42.53441	42.70840	42.70882	43.00180	43.07698	42.88537	42.83710	41.52139	41.46734	41.10528	40.49449	40.49981	41.36007	41.36060	41.29825	41.09288	40.65203	40.69053	41.26215	41.80877	42.75796	42.88429	42.88472	42.66423	43.11879	43.15629	42.84776	42.74201	42.79407	42.79462	42.79504	42.64789	42.62101	43.51535	43.79623	44.60002	44.59994	44.24229
42.77025	42.55851	42.40852	42.34077	42.17886	42.17030	42.16215	42.16270	42.16312	42.16741	42.20637	42.29365	42.50809	42.45778	42.63164	42.92623	42.97519	42.88635	42.09148	41.62405	41.52383	40.72757	40.60624	40.60675	41.36478	41.36531	41.48508	41.42285	40.69098	40.73324	41.26311	41.39627	41.39667	41.44888	42.66465	43.01669	43.01712	42.72467	42.48127	42.20703	42.56921	42.75708	42.75751	42.61034	42.61076	43.11371	43.53503	43.85133	43.85177	43.85234
43.60293	42.64703	42.34119	42.13145	42.17983	42.17128	42.35617	42.35673	42.16409	42.16838	42.16880	42.16934	42.15905	42.15960	42.37405	42.82442	42.82486	42.19803	42.10905	41.95459	41.67146	40.83933	40.60719	41.31148	41.31195	41.48136	41.48604	41.48657	41.42422	41.37812	41.42081	41.47379	41.47311	42.08117	42.52534	42.57092	42.57135	42.11407	42.19424	42.19693	42.27693	42.62160	42.68196	42.68252	42.75947	42.64869	42.13448	42.32897	43.28619	43.96632
43.96444	42.64747	42.13188	42.13242	42.12373	42.26356	42.26398	42.28917	42.14042	42.15168	42.15210	42.13230	41.50171	41.86388	42.18642	42.19804	42.25467	41.67580	41.65372	41.73840	41.27745	40.77638	40.77677	41.36437	41.39321	41.42696	41.48273	41.48325	41.53165	42.16409	42.13259	42.22681	42.22722	42.69665	42.62160	42.52687	41.93357	40.37595	41.11917	42.01687	42.05635	42.14253	42.18790	42.68350	42.69302	42.08150	42.05551	42.20644	43.00105	43.38571
42.74482	42.13618	41.89995	42.13340	42.08722	42.30309	42.49251	42.29013	42.08945	42.14194	42.15307	41.52261	41.52087	41.52140	41.88346	41.98466	41.47578	41.47630	41.83030	41.82441	41.42779	40.91814	40.90139	41.39370	41.42739	41.42792	41.42832	41.48422	41.51709	42.14151	42.16548	42.11806	42.55309	42.69764	42.69806	42.34618	41.28789	41.11974	41.14957	41.26826	41.44137	41.73796	42.18888	42.66951	42.67207	42.17385	42.04221	42.23741	42.95388	43.33855
42.27638	42.23355	42.13756	42.13437	42.43869	42.43925	42.43967	42.15714	41.23097	40.99354	41.56588	41.60657	41.63482	41.63535	41.63789	41.63842	41.56669	41.08002	41.63401	41.87142	41.82578	41.41000	41.41394	41.57922	41.57970	41.58024	41.48096	41.48150	41.48190	41.51859	42.01369	42.03779	42.44434	42.69862	42.70226	42.75581	42.34758	41.71838	41.34953	41.39395	41.43930	41.78230	42.71329	42.67263	42.67305	42.17483	42.20199	42.20254	42.23827	42.46277
42.98937	42.96531	43.07611	42.98029	42.49000	42.53020	42.28340	41.99667	41.09304	41.13051	41.70286	41.68465	41.68505	41.79214	41.79253	41.79307	41.63406	41.63459	41.63498	42.22058	42.77164	42.69295	42.64037	42.36642	42.36692	42.27519	41.61962	41.58687	41.53693	41.49357	41.34629	41.34735	42.18265	42.59945	42.75624	42.91710	43.79050	43.36453	41.84119	41.43560	41.78274	42.71387	43.20485	42.74749	42.57434	42.22302	42.22343	42.23136	42.23230	42.24730
43.01178	43.01235	43.14190	43.14248	42.92343	42.92400	42.96513	42.36793	42.03499	42.03554	42.13188	41.95161	41.88055	41.88538	42.53530	42.53585	42.42483	42.42538	43.03477	43.56122	43.49044	43.46907	43.11150	42.62210	42.36789	42.27617	41.68698	41.68962	41.69002	41.55236	41.55275	41.88306	42.50484	42.63577	42.83593	42.92880	43.83219	43.79209	43.42967	42.78034	42.81769	43.24290	43.24332	42.75116	42.57800	42.62138	42.27462	42.27517	42.24774	42.06730
42.49295	42.44637	43.12195	43.10270	43.06348	43.21730	43.24724	43.24782	42.46732	42.21278	42.11724	42.03612	42.04081	42.53587	43.21534	43.34187	43.33372	43.40812	43.56163	43.52052	43.40850	43.33941	43.04823	42.98563	42.50256	42.27714	41.76917	41.80504	41.97652	41.99553	41.88348	42.74428	42.80252	42.70533	42.72176	42.83748	43.83855	43.83379	43.76622	43.46819	43.27009	43.06818	42.92826	42.88492	42.87248	42.87305	42.81550	42.46887	42.34562	42.24927
42.56945	42.54430	42.53999	43.10369	43.21772	43.24781	43.24823	43.24881	42.68554	42.29831	42.10086	42.02749	42.13122	43.07559	43.39048	43.34286	43.33472	43.35182	43.49140	43.40906	43.32970	43.00916	43.00958	43.01017	42.21332	41.76130	41.75407	41.85528	41.99142	42.08860	42.89676	42.80309	42.75156	42.75213	42.70673	42.82670	43.83420	44.42328	44.40605	43.49007	43.35296	43.35889	43.45085	43.87983	43.88025	43.46162	43.33128	43.33184	43.27176	43.92064
42.91724	42.73648	43.12393	43.56029	43.56072	43.21667	43.23262	43.11696	42.86060	42.11109	42.11148	42.10239	42.40831	43.16174	43.72733	43.67115	43.35222	43.28158	43.35159	43.26381	43.00955	42.50813	42.08774	42.13917	41.75422	41.66629	41.75504	41.67536	41.91609	42.35642	42.94754	43.57766	43.48385	42.80506	42.72592	42.82769	42.88718	44.46819	44.42473	44.04319	43.68798	43.63317	43.63359	43.88084	44.19888	43.89845	43.46894	43.33286	44.04472	44.23733
42.88449	43.12450	43.81897	44.25127	43.80155	43.21766	43.10077	42.99284	41.69919	42.19777	42.19816	42.45925	43.18519	43.94144	43.77209	43.72556	43.72331	43.45604	43.17909	42.95844	42.50853	42.08829	42.13958	41.92542	41.82533	41.69725	41.27705	41.45151	41.94706	42.94812	43.66110	44.44074	43.74704	43.55515	42.83187	42.48164	42.84515	44.12708	44.48571	44.51379	43.68899	43.63418	43.59605	44.06936	44.78432	44.17854	43.96475	44.04531	44.35225	44.82565
43.15010	43.64942	43.79230	43.82057	43.80255	43.30298	42.85453	41.62748	41.78051	42.19876	42.70842	43.34595	43.94186	44.59937	44.55268	43.69389	43.68735	43.45704	43.11361	42.59747	42.08871	41.54664	41.83865	41.89009	41.82630	41.69453	41.83630	41.93212	42.94855	43.09680	43.66211	44.19437	44.19802	43.55616	42.83286	42.54997	42.58786	43.75376	44.25810	43.85009	43.18578	43.17563	43.59009	44.63872	44.63916	44.52011	44.05148	44.07425	44.24458	44.27827
43.68304	43.67560	43.60905	43.56144	43.29803	43.06245	41.47310	41.46775	41.62883	42.69723	43.34637	44.85019	44.72155	44.67504	44.52102	44.23785	43.68835	43.44089	42.99386	42.61933	42.17269	41.54761	41.54800	41.63791	41.71283	41.75088	42.40950	42.72686	42.92739	43.09780	43.66311	44.19538	44.19581	44.19642	43.13294	42.83442	43.03510	43.59229	43.79161	43.17031	43.13912	43.59068	44.65041	44.65103	44.51434	43.84645	43.87794	43.95993	43.96035	43.89778
43.68404	43.68356	43.61005	43.31468	43.06286	42.17783	41.43283	41.44140	41.50231	43.18304	44.77774	44.72212	45.69732	44.54856	44.44935	44.37097	43.64060	43.01371	42.66634	42.65781	42.27742	41.64177	41.64215	41.63949	41.71380	42.26869	42.54709	42.59425	42.86786	43.31887	44.41159	44.35384	44.20290	43.93918	43.78027	42.94172	43.03510	43.50814	43.50856	43.53131	43.48782	44.65098	44.65141	44.65204	43.84685	42.85021	42.87365	42.34298	42.85311	42.86620
44.44404	43.94777	43.61105	43.11112	42.34192	41.51459	41.43378	41.43433	42.62300	43.08279	44.21250	44.60420	44.54894	44.33689	44.20047	43.47029	43.04719	42.83678	42.65821	42.31549	42.31590	41.92123	41.71489	41.71545	41.67843	42.35678	42.54807	42.86844	43.18267	44.27711	44.35422	44.27451	44.12356	43.88288	42.95100	43.02764	43.03609	43.35404	43.50956	43.51015	43.50542	44.71368	44.71412	44.10596	42.85062	42.87423	42.43805	42.34397	42.34436	42.78935
44.39093	43.95133	43.62704	43.00011	42.39165	42.30520	41.86342	42.56084	42.62398	43.08217	43.23908	43.72321	43.64489	43.60479	43.24350	43.11492	42.99942	42.63280	42.25013	42.07500	41.90343	41.92220	41.91282	41.73249	41.91386	42.54866	42.85617	42.86907	43.17998	43.14462	44.17144	44.02851	43.72617	42.46892	42.53842	43.03666	43.21596	43.06459	43.14801	42.95082	43.20458	43.60773	43.86937	43.54126	42.90998	42.72589	42.43904	42.39297	42.30518	42.28059
44.03102	43.96354	43.35143	42.94623	42.94341	42.62569	42.62394	42.62456	43.08258	43.22733	43.14631	43.13404	43.60516	43.29408	43.12449	43.11322	42.61284	41.96198	42.04808	41.43957	41.49834	41.90055	41.91379	41.91435	42.50943	42.59464	42.60736	42.72607	43.14133	43.13758	43.51484	43.85314	43.18935	42.47419	42.60956	42.80296	42.55210	42.70290	42.83880	42.83937	42.95221	43.60873	43.53470	43.53477	43.14736	42.91156	42.69997	42.77858	42.31670	42.26871
44.00251	43.99294	43.35242	43.32730	43.29770	43.84814	43.84856	43.62934	43.62975	43.23046	43.14730	43.06860	43.11038	43.08444	42.99627	42.49126	41.26535	41.29483	41.41105	41.44053	41.49930	41.70218	41.91476	41.91533	42.43288	42.44203	42.51995	43.13388	43.34843	43.37857	43.88137	43.85413	43.83956	42.73939	42.76481	42.59341	42.47806	42.48183	42.54918	42.54492	43.04854	43.60974	43.53516	43.49667	42.81235	42.62825	42.74685	42.71316	42.28876	42.24131
43.99333	43.99394	43.77296	43.34865	43.57594	43.86307	43.86349	43.69516	43.65272	43.46528	43.14828	43.02779	43.05600	43.02821	42.71858	41.20913	40.79972	41.15152	41.41201	41.44096	41.50027	41.56834	41.71638	41.91630	41.97357	42.44301	43.10428	43.34856	43.37147	43.96230	43.89577	43.88674	43.88716	42.82079	42.59812	42.44300	42.46428	42.48122	42.48161	43.05558	43.86612	43.81336	43.61115	42.96058	42.62866	42.62924	42.45932	42.45990	42.22244	42.24229
43.99434	43.99495	43.56363	43.50684	43.50724	43.54475	43.50283	43.40378	43.53050	43.46627	43.32737	43.09735	43.02918	42.76361	41.76742	40.86365	40.89765	40.89819	41.15285	41.23520	41.28326	41.32935	41.56968	41.91727	41.97454	43.01995	43.34895	43.37205	43.37246	43.95646	43.89730	43.89738	43.12277	42.87267	42.37754	42.37918	42.43045	42.46584	42.48100	43.88761	43.88929	43.81437	43.64857	42.84029	42.72927	42.63023	42.55778	42.52923	41.99727	42.24327
43.94737	43.56422	43.50724	43.41558	43.41598	43.43504	43.40418	43.49049	43.47148	43.83146	43.32836	43.11121	43.00725	42.09985	41.68510	41.42930	40.95766	40.95821	41.19810	41.22170	41.22207	41.22262	41.32170	41.85020	41.97411	42.94710	43.02134	43.18105	43.18146	43.18205	43.18245	43.09443	43.12376	42.71857	42.35978	42.38018	42.38055	42.41541	42.48092	43.88862	43.88903	43.78010	43.04564	42.86807	42.77205	42.69174	42.60945	41.99787	42.00789	42.03739
43.60124	43.60184	43.36239	43.40318	43.40359	43.33690	43.73588	44.57187	43.93149	43.88441	43.76268	43.18131	42.57639	42.71468	42.23891	41.85220	41.69665	41.74139	41.63186	41.22266	41.22303	41.21126	41.21163	41.32322	41.95740	42.72730	42.78234	42.79204	42.91702	42.92457	42.92497	42.92556	42.60862	42.61431	42.54383	42.43151	42.38154	42.39689	43.58366	43.78599	43.78640	43.78111	43.75581	43.72534	42.80628	42.77362	42.67096	42.21929	42.06083	42.25465
43.60223	43.60284	43.60285	43.40418	43.31884	43.42006	43.59004	43.88438	43.88479	43.88541	43.19563	42.21074	42.65936	42.71567	42.80501	42.40830	42.32509	42.16867	42.09153	41.69341	41.60054	41.21222	41.21259	41.26512	41.95837	42.26307	42.31722	42.50980	42.60596	42.86502	42.86542	42.86601	42.86641	42.94201	42.65855	42.54004	42.54042	43.55748	43.63175	43.63610	43.63651	43.71837	43.71878	44.09245	44.09286	42.80786	42.80825	42.70414	42.34931	42.39355
43.83208	43.72335	43.68316	43.28708	43.20870	43.42105	43.59103	43.59164	43.66065	43.19622	42.24490	42.20226	42.28123	42.80562	42.80600	43.20525	43.10866	43.29282	43.00541	42.17168	42.14455	42.06171	41.26553	41.29341	41.97918	42.29566	42.31820	42.49578	42.49617	42.61492	42.86641	42.86700	42.94864	42.94924	42.66273	42.66013	42.70255	44.16303	43.87906	43.55836	43.63483	43.63544	43.71978	43.72039	43.89810	43.89871	43.43737	43.39780	42.96352	42.95394
44.27221	43.74794	43.60664	43.25056	43.20969	43.59161	43.63324	43.50099	43.18958	42.97575	42.24588	42.28075	42.28221	42.80661	42.86903	43.23412	44.01711	43.42404	43.03210	42.22434	42.21936	42.21994	42.11343	42.07346	42.28868	42.31880	42.39302	42.49677	42.49715	42.53257	42.65112	42.98406	43.14904	42.95880	42.80151	42.87283	44.14145	44.75544	44.16124	43.87747	43.51904	43.49757	43.57185	43.72140	43.89911	43.89972	43.84103	43.80253	43.80186	43.18028
44.18747	44.09804	43.52625	43.39609	44.04234	43.97705	43.66745	43.63485	42.89789	42.68920	42.68959	42.69018	42.74470	42.70457	43.12544	44.10262	44.36143	44.36206	43.48849	43.24913	43.16003	43.00362	42.79356	42.28917	42.29180	42.39577	42.51216	42.51276	42.59298	42.59357	42.71212	43.24447	44.10133	43.54070	42.95022	43.04887	44.41206	44.43145	44.16224	44.02517	43.97804	43.82361	43.55886	43.55947	43.71852	43.81518	43.83775	44.45371	44.39519	43.69848
43.85998	43.86008	43.86049	44.01612	43.97741	43.97804	43.66843	43.42177	42.58514	42.62265	42.67503	43.05212	43.02411	43.02472	43.91756	44.29182	44.39935	44.39999	44.40040	44.20352	44.20393	43.40970	43.20328	42.99343	42.45730	42.45789	42.45987	42.44305	42.44343	42.69316	43.13667	43.74401	44.11894	43.92946	43.54210	43.55075	44.41307	44.41370	44.34423	44.34486	44.31099	43.85408	43.57754	43.71913	43.71953	43.79033	43.83875	43.90218	43.80881	43.34482
43.86044	43.86107	43.86148	43.86211	43.15392	43.15936	43.15975	42.53696	42.47103	42.58672	42.99313	43.01613	43.17274	43.74552	43.85581	43.95885	44.34951	44.40100	44.41802	44.86907	44.77999	44.90247	43.42235	43.25901	42.62335	42.62394	42.59376	42.54265	42.49372	42.71361	43.45894	43.83343	43.96627	44.07450	43.93087	44.31560	44.75831	44.84684	44.43388	44.34587	44.40362	43.80957	43.06203	43.72013	43.72054	43.81652	43.82496	43.81827	43.46470	43.07157
42.98682	42.98743	43.00497	42.54636	42.44341	42.67282	42.67321	42.62664	42.54583	42.56572	43.00912	43.17334	43.84000	43.84063	43.68974	42.62523	42.64919	44.22933	44.38848	44.78058	44.90284	45.15455	44.94303	43.54324	42.62434	42.62493	42.62531	42.59534	42.72259	43.45955	43.83381	43.96687	44.21102	44.17521	44.17562	44.17626	44.32720	44.33374	44.29909	44.34689	43.99049	43.73301	43.73340	43.75439	43.76870	43.76931	43.75578	43.78371	43.77233	43.51677
42.30508	42.49758	42.54674	42.44400	42.44438	42.67381	43.14663	43.61312	42.66861	42.60315	42.61265	43.57483	43.68597	43.70481	42.71600	42.62622	42.79094	43.24932	43.22666	44.33118	44.90385	44.94363	44.21561	43.16024	42.62534	42.62861	42.62630	44.53999	44.46804	44.53391	44.46947	44.21161	44.02659	44.02723	44.03123	44.03186	44.05210	44.05273	43.84630	43.91660	43.67605	43.68900	44.79386	44.56987	44.52698	43.77032	43.75679	43.77294	43.72403	43.72466
41.86688	41.90929	41.91823	41.94834	42.44911	43.71193	43.94855	43.90522	43.26793	42.61324	42.75461	42.76004	42.98528	42.80130	42.78077	42.78137	42.95437	42.95497	43.04675	43.59747	44.25512	43.66012	43.16064	43.03569	42.62901	42.62961	43.92370	44.48526	44.57984	44.58048	44.27683	43.32260	43.19973	43.88727	43.88768	43.94138	43.94178	43.32560	43.30013	43.18386	43.26141	43.67768	43.68504	44.46006	44.52800	43.77133	43.75779	43.76751	43.72879	43.45972
41.95470	41.95529	41.97442	42.21097	42.96427	43.47332	43.73208	43.47433	43.27803	42.61423	42.76042	42.79762	42.56544	42.56603	42.78176	42.93372	42.94518	43.04736	43.04774	43.59847	43.63049	42.69495	42.82021	43.03670	43.14428	43.92294	43.86896	44.46967	44.47007	44.32300	43.44143	43.38845	43.26020	43.23832	43.76815	43.79095	43.79134	43.32659	43.16815	43.11706	42.88934	42.87148	42.97530	42.63448	42.88894	43.77984	43.77273	43.77336	43.20850	43.20910
42.18933	42.18993	42.21135	42.23071	42.73081	43.04146	43.61999	43.60025	43.28009	42.89959	42.68757	42.14523	42.14558	42.56702	42.93410	43.64341	44.00330	44.01734	43.02251	43.10085	42.65835	42.69594	42.70221	43.11047	43.28452	43.37846	43.71267	43.83575	43.96909	43.96579	43.43440	43.43501	43.38984	43.26289	43.77666	43.81499	43.88882	43.88946	43.11744	42.79670	42.47074	42.52118	42.61428	42.68639	42.74035	43.45055	43.89425	43.89380	43.81326	43.63750
42.49664	42.49723	42.55927	42.73143	42.73180	43.40786	43.67031	43.67094	43.42445	42.93972	42.52665	42.03576	42.14656	42.93472	43.64378	43.98997	43.94319	43.94383	42.98866	42.87517	42.96561	43.00750	43.01485	43.18531	43.32863	43.32907	43.32945	43.71431	43.83287	43.72271	43.52236	43.52299	43.52337	43.92526	43.95150	43.93284	43.93324	43.71964	43.16890	42.77795	42.78384	42.62560	42.63613	42.70216	42.76520	43.36259	43.89419	43.89482	44.42852	44.39873
43.84470	43.01861	43.03454	43.15687	43.33810	43.33873	43.71045	43.71107	43.71147	43.45074	42.86673	42.56095	42.84557	43.62665	43.99033	43.92985	43.88092	43.29399	42.68148	42.77699	42.82722	42.88573	43.32850	43.32912	43.30425	43.28236	43.23771	43.54115	43.54618	43.51304	43.29554	43.37282	43.92563	43.95212	43.95251	43.93385	43.72002	43.70956	43.69441	43.15015	43.09142	42.91842	42.65859	42.64415	42.74427	43.21405	44.56289	45.19530	45.64056	44.48481
42.80021	42.80082	42.82319	43.03614	43.33910	43.33972	43.71145	43.71208	43.76341	43.71310	43.63413	42.86834	43.62701	43.58315	43.93020	43.92709	43.32812	42.59908	42.59945	42.60007	42.74512	42.85348	43.23085	43.27115	43.27165	43.22725	43.23870	43.55965	43.56004	43.54781	43.29653	43.29716	43.58252	43.75249	43.77433	43.77496	43.70012	43.70075	43.70113	43.31737	43.09242	42.86401	42.60210	42.63433	42.69381	43.42109	44.46957	44.47022	44.47063	44.29018
42.77904	42.77966	42.45507	42.83306	43.03751	43.34071	43.46144	43.70127	43.76441	43.76504	44.23448	44.20939	44.02882	43.89971	43.53627	43.08280	41.90172	41.87122	41.87158	41.59156	41.97223	42.74671	42.82161	42.84474	42.86370	43.22824	43.97088	43.94097	43.56104	43.12040	43.12078	43.33567	43.58352	43.61525	43.65257	43.59780	43.59819	43.70175	43.70213	43.31837	42.86385	42.86446	42.86537	42.66280	42.68998	42.86674	43.41389	44.11911	44.11951	44.07213
41.92368	41.92428	42.08334	42.68378	42.77039	42.80265	43.38124	43.51401	43.70266	44.26458	44.81876	44.54436	44.20562	43.90606	43.08316	41.77681	41.77716	41.77775	41.74969	41.87314	41.97320	42.47229	42.68010	42.82321	43.22163	43.97149	43.97188	43.94197	42.84010	42.84071	43.12178	43.61361	43.61400	43.61624	43.53537	43.41592	43.41630	43.48413	43.22975	43.11586	43.14090	43.14902	43.25372	43.24845	42.74918	42.74015	42.73377	43.31099	43.62173	43.55586
41.95683	41.95742	42.13419	42.73410	42.73500	42.80363	42.89003	43.38125	43.54879	43.76723	44.57796	44.49443	44.20663	43.90707	43.08414	42.30574	41.80012	41.77872	41.87620	42.39844	42.34304	42.34365	42.61727	43.01301	43.91340	43.91405	43.91444	42.42179	42.50710	42.83259	43.45343	43.60335	43.60373	42.58865	43.41627	43.41691	43.41729	42.11102	43.00161	43.11686	43.13599	43.43436	43.43474	43.40857	43.11366	42.73438	42.73475	42.71724	42.78033	42.90657
41.95780	41.95840	42.13516	42.71953	42.97223	42.97285	43.00432	43.35563	43.51118	43.70842	43.77694	44.48042	44.40951	43.89680	43.07387	42.49502	42.30709	42.07877	42.40255	42.34365	42.32203	42.32264	42.32301	42.86761	43.46751	43.60489	42.34227	42.34288	42.69569	43.31678	43.32574	42.76641	42.16428	42.51577	42.48277	42.48339	42.11807	42.16371	42.86603	43.11474	43.15575	43.14351	43.14389	43.14452	42.99803	42.83079	42.75727	42.11889	42.11995	42.31638
41.89388	41.89448	42.09699	42.88650	43.44437	43.78594	43.78632	43.47318	43.48804	43.69172	43.77794	44.46213	44.39925	43.92365	43.07486	42.77660	42.49636	42.30867	42.35098	42.34194	42.32300	42.32362	42.26499	42.26561	42.27200	42.18966	42.33681	42.69631	42.97367	42.97430	42.09410	41.29282	41.34946	41.88193	42.16741	42.11869	42.11905	42.23868	42.73093	42.73692	42.82057	42.83352	42.78885	42.26599	42.63205	42.54152	42.20937	42.09913	42.10913	42.13191
41.72137	41.81055	42.02773	42.97238	43.20739	43.44600	43.45745	43.45810	43.45847	43.66215	43.75847	44.41736	44.40025	43.92464	43.81057	42.77759	42.48996	42.30965	42.40022	42.47073	42.34328	42.32835	42.32495	42.32557	42.33035	42.26450	42.26486	42.53479	42.53515	42.09258	42.09293	41.98447	41.35043	41.45813	41.72812	42.01016	42.12002	42.54913	42.73192	42.73790	42.79582	42.82218	42.78983	42.63643	42.63304	42.54250	42.21035	42.10011	42.10047	42.10662
41.78402	41.73312	41.82206	42.97337	43.02094	43.32022	43.44611	43.44675	43.44712	43.52281	43.69779	44.40085	44.37711	43.86827	43.42513	42.49057	42.40970	42.41032	42.40816	42.40181	42.35390	41.97190	42.34523	42.39197	42.39247	42.39201	42.32590	42.32652	42.09294	42.09355	42.09390	42.13688	42.04211	41.72874	41.95441	42.01114	42.54949	42.76806	42.76843	42.91276	42.91313	42.82330	42.84940	42.81731	42.78925	42.63464	42.15357	41.85489	42.09406	42.10205
41.85881	41.85941	42.36836	42.97489	43.30985	43.31049	43.44442	43.44775	43.44812	43.44876	43.52419	43.69943	43.86861	43.42252	42.82845	42.86448	42.49191	42.43346	42.43381	42.40708	42.35488	41.98253	42.01935	42.52702	42.52752	42.52814	42.46202	42.41223	42.33536	42.09453	42.09488	42.23187	42.28156	41.95504	41.95539	42.36172	42.91987	42.76529	42.76566	42.77004	42.89589	42.82429	42.85039	42.94485	42.79373	41.97085	41.82342	41.69478	42.14960	42.22809
43.16262	43.10693	43.21434	43.32941	43.42939	43.37102	43.44810	43.44874	42.69899	43.04245	43.04281	42.94314	43.51244	43.42351	42.82943	42.85098	42.86583	43.05108	43.05145	42.91177	42.43577	42.06341	42.15440	42.52800	42.58213	42.58276	42.57560	42.53011	42.90478	42.66539	42.25208	42.26288	42.28254	41.95441	41.91882	43.23817	43.23479	42.91774	42.72749	42.76727	42.63321	42.40245	42.22701	42.32146	41.97821	41.97184	41.93893	42.24622	42.24991	42.25052
43.21296	43.32064	43.43544	43.43608	43.47705	43.61560	43.61597	43.60100	43.03387	43.05219	43.24065	43.04443	43.52415	43.94829	43.42487	42.83105	42.83141	43.05207	43.05244	42.95191	42.51130	42.15503	42.15538	42.32042	42.58312	42.58374	42.57659	42.95582	43.64445	43.10216	42.28255	42.28316	42.28352	42.16224	42.13041	43.23540	43.21111	42.81200	42.68677	42.72911	42.28323	41.97857	41.42390	41.57097	41.88535	41.90701	42.55395	42.86761	42.73495	42.68015
43.42067	43.42130	43.46030	43.47570	43.70125	43.68902	43.68939	43.69534	43.05256	43.25256	44.67804	44.61113	44.62973	44.52259	43.92285	43.23820	43.23857	43.26925	43.09035	42.98830	42.64745	42.39695	42.39427	42.39489	42.39538	42.58473	42.57597	43.64508	43.64545	43.14009	43.10352	42.39127	42.28450	42.16322	42.13515	42.59364	42.48727	42.48789	42.66188	42.23505	41.96822	41.28004	41.30666	41.55478	42.93933	43.44681	43.36781	42.76617	42.51266	42.65486
43.42167	43.42231	43.43744	43.70189	43.70226	43.70290	43.66635	43.69167	43.71886	44.67868	44.61147	44.71941	44.94828	44.70847	44.06680	43.78261	43.27710	43.27560	43.10313	42.51291	42.58461	42.47180	42.40633	42.55571	42.40548	42.59055	43.33148	43.60531	43.50913	43.10039	42.39163	42.41961	42.38671	42.24916	42.66693	42.61178	42.48824	42.48888	41.99438	41.85783	41.12704	41.21613	41.52889	42.15431	42.79385	43.20765	43.20801	42.51329	42.46930	42.46992
44.26706	44.13900	43.63733	43.63797	43.70325	43.70391	43.70427	44.25133	44.58398	44.52832	44.47944	44.93227	44.97786	44.85717	44.10266	43.27826	43.27810	43.09411	42.89875	42.45113	42.53893	42.33879	42.40732	42.46694	43.05096	43.44100	43.38224	43.29975	42.96717	42.25494	42.35937	42.38735	42.50785	43.27878	43.14075	43.08561	42.64677	42.54027	41.94078	41.79696	41.80374	41.82687	42.01844	42.05124	42.70849	43.20864	43.20901	43.10881	42.51463	42.51525
44.53475	44.22903	43.49562	43.01635	43.51004	43.51070	44.15081	44.42468	44.45778	43.91941	44.45461	44.90003	44.82262	44.82331	43.33815	43.04087	43.00583	43.00647	42.86272	42.86336	42.45246	42.54053	42.55859	42.99245	43.24779	43.44200	43.38818	43.31740	42.96877	42.26022	41.31036	42.38833	43.23085	43.51963	43.51892	43.15347	43.08696	42.72027	42.49926	41.95310	41.95345	42.50373	42.50409	42.60078	42.73415	43.13134	43.17299	43.17364	43.11017	42.65106
44.53576	43.69189	43.31941	43.32006	43.33384	43.51169	43.58073	43.60606	43.63755	43.65827	43.85747	44.37421	44.32147	43.38795	42.41232	43.06654	43.03310	43.00745	42.97079	42.81553	42.59430	42.43047	42.46461	42.83996	43.14989	43.38882	43.38167	43.08688	42.31968	42.22426	42.06369	42.11313	43.09238	43.48898	43.48934	43.43958	43.15482	42.96754	42.71320	42.51803	42.13093	42.13155	42.50506	42.60176	42.70647	42.75914	42.80079	43.17464	43.11116	43.08070
43.87713	43.87296	43.52713	43.32105	43.32141	42.95890	42.75473	42.53057	42.53091	43.18506	43.59632	44.20152	44.17292	42.57103	42.43476	42.43538	43.01315	43.01542	42.92296	42.90107	42.57275	42.35956	42.43179	43.06454	43.12856	43.17481	43.08722	42.45697	42.29758	42.29178	42.22559	42.37189	42.41999	42.57577	42.57772	43.39658	43.42967	43.43032	42.91739	42.51901	42.13405	42.13468	42.33084	42.65538	42.65573	42.70840	41.87365	42.72893	43.08104	42.92292
44.22035	44.12244	44.03642	43.32204	43.32241	42.94326	42.96024	42.75635	42.75670	43.12435	43.57962	44.20252	44.20289	42.60099	42.49851	42.48090	42.43671	43.07757	43.97137	42.90205	42.57372	42.44341	42.50492	42.79664	42.83309	43.02579	43.02615	42.47941	42.34748	42.32173	42.32207	42.32485	42.36811	42.37357	42.57710	42.73660	43.33678	43.29721	43.27879	42.91795	42.51928	42.42754	42.55717	42.55780	42.54528	42.41288	42.33653	42.30497	42.77956	42.92391
44.19292	44.03706	44.02991	43.60160	43.32340	43.32405	43.20491	43.06748	43.06783	43.40965	43.53822	44.20352	44.20390	43.91655	42.46569	42.46632	43.09132	44.13474	43.97237	43.63644	42.68549	42.48301	42.48336	42.54034	42.79813	42.99084	42.99119	42.55229	42.44182	42.41552	42.16636	41.68536	41.54162	42.36973	42.57325	42.69090	43.11889	43.13993	43.23740	42.81861	42.59415	42.55782	42.55816	42.58031	42.58066	42.58129	42.38579	42.33814	42.30629	42.12668
43.88781	43.58945	43.58981	43.59724	43.59760	43.32504	43.27405	43.06847	43.08278	43.06947	43.41100	43.63958	43.91688	43.13840	42.46667	42.88147	44.13506	44.05794	43.99499	43.89141	43.60239	42.68712	42.48434	42.65857	42.80838	42.88291	42.92564	42.99176	42.72615	42.44344	42.46513	41.78236	41.58605	41.54320	42.53400	43.29387	44.10049	43.23803	43.12422	42.77628	42.42887	42.52340	42.55545	42.55609	42.58165	42.63401	42.85110	42.43301	42.36092	42.26660
42.83530	43.04269	43.47682	43.47749	43.50897	43.32603	42.96907	43.06946	43.08377	43.08441	43.41790	43.70067	43.66508	43.16353	42.91079	42.86904	44.10655	44.09596	44.01048	43.97735	43.60338	43.60405	42.98023	42.74286	42.74337	42.81789	42.82468	42.90743	42.94472	43.03176	42.61019	42.42981	41.60258	41.58763	43.34034	44.19072	44.14495	43.15918	42.77662	41.32156	41.33691	42.31955	42.52103	42.91919	42.94476	44.55679	44.55930	43.83200	43.13277	43.00198
42.76866	42.76931	42.83728	42.91360	42.92737	42.80173	42.89170	42.97070	43.08476	43.08541	43.71348	43.70758	43.66608	43.58920	43.09834	42.84052	43.01812	44.09696	44.01147	42.84793	42.83617	42.98086	42.79958	42.80024	42.78817	42.78883	42.79722	42.86325	42.87649	42.94635	42.59508	42.41470	42.39412	43.43595	44.52245	44.28669	43.25502	42.69410	42.68156	42.69724	42.28019	42.52167	43.10410	43.14124	43.21402	43.28711	43.83020	43.62003	43.56244	43.43810
41.96113	41.64913	41.72512	41.42681	42.17293	42.80862	42.80896	42.80962	42.80996	43.08640	44.11476	43.66672	43.57516	43.57582	43.15067	42.99193	42.99228	43.49520	43.44886	43.28472	42.98118	42.86486	42.80056	42.65096	42.69095	42.78980	42.82709	43.05308	42.87425	42.47820	42.41505	42.41569	42.41602	43.44124	44.16570	43.40644	43.13277	43.04972	43.05008	43.16395	43.13474	43.13540	43.14158	43.21467	43.04786	42.75658	42.74458	43.56309	43.43843	44.52385
41.06562	41.06623	41.06654	41.64460	41.99568	42.27330	42.90602	42.81060	42.81094	42.82267	43.48512	43.48578	43.46398	43.50920	43.13287	42.97843	42.99327	43.48511	43.48546	43.43944	43.43011	43.34760	42.84955	42.65600	42.65650	42.69258	43.12358	43.12424	43.10056	42.33413	41.85452	42.41667	42.87865	43.28556	43.33025	43.28637	43.34213	43.34279	43.54168	43.51068	43.19856	43.19922	43.23660	43.25914	42.75693	42.44347	42.74557	43.53941	44.52417	44.49804
41.09396	41.09457	41.22155	41.67628	42.04388	42.48920	42.90701	42.85594	42.82301	42.74261	42.74296	43.44154	43.44190	43.04603	43.05711	43.06314	43.11151	43.13525	43.48646	43.49461	45.37841	45.19844	43.34893	42.85119	42.69290	42.79177	43.16857	43.17138	43.16219	41.82532	41.90722	42.47293	43.28590	43.40066	43.45950	43.49572	43.43114	43.56112	43.56147	43.51169	43.48038	43.48104	43.51841	43.26014	42.79817	42.80097	42.81804	43.70301	44.51981	44.47060
42.57908	42.02962	41.54997	42.04454	42.49760	43.32466	44.72073	44.26007	43.04103	42.82465	42.76594	42.16837	42.14669	42.48166	43.05810	43.05876	43.06340	43.09867	43.11082	43.49560	43.63242	44.26858	44.21366	43.29093	42.85558	42.83676	42.95006	43.16283	42.86739	41.93403	42.19635	43.52759	43.62024	43.72986	44.35089	44.35158	44.20646	44.00919	43.71524	43.64730	43.64765	43.64832	43.51942	43.00946	42.91947	42.91046	43.79833	44.70551	44.52081	44.47161
43.14858	43.11436	43.11470	43.17074	43.65477	44.72137	44.72174	44.30992	43.06134	42.88145	42.27248	42.26454	41.95759	42.17836	42.48296	43.05975	43.04532	42.52892	42.58293	42.73925	42.73958	43.63409	43.58292	42.85606	42.85924	42.86360	43.16315	43.21588	42.65842	42.68752	43.23254	43.52591	43.58422	44.62125	44.96890	44.96960	44.35295	44.14322	43.94526	43.91804	43.87170	43.60263	42.88477	42.93857	43.02906	43.49903	44.82281	44.81761	44.73433	43.51339
43.78253	42.97094	43.02443	43.13469	43.61873	43.64302	43.44398	43.10493	42.90218	42.44493	42.44526	42.26552	42.26316	42.23248	42.52312	42.48727	42.48493	42.28614	42.34015	42.40042	42.49629	42.67194	43.00612	42.99068	42.97938	42.98374	43.24036	43.24103	43.24566	43.23320	43.44411	43.52691	43.58522	44.58532	45.00749	45.00819	44.98978	44.54018	44.49276	44.44374	43.87270	42.98654	42.48916	42.61808	43.03006	44.19110	44.87589	44.83635	44.34730	43.38496
43.78352	43.02508	43.07225	43.07291	43.07325	42.88707	43.10526	43.10592	42.44527	42.44592	42.44625	42.41791	42.27436	42.18461	42.18064	42.14478	42.14243	42.28711	42.34166	42.45831	42.54827	42.56449	43.07957	43.17769	43.13993	43.12879	43.24135	43.34129	43.47238	43.48540	43.74873	43.58588	43.71558	43.77046	45.00851	45.35527	45.34919	45.23076	45.09172	44.45583	44.42133	43.03262	42.61842	42.28057	42.86467	44.40036	45.10286	44.87762	44.38642	43.84198
43.52294	43.08029	43.07323	42.76743	41.60096	41.84529	42.89800	43.03335	42.74761	42.74827	43.28145	43.28212	43.20892	42.19976	42.13330	42.08456	42.15646	42.18297	42.36849	42.42604	42.52622	42.56548	43.29718	44.20729	44.06738	44.03855	44.03891	43.88533	43.60861	43.73222	43.74973	43.89105	43.77079	43.84536	45.35558	45.34985	45.23106	45.22910	45.09274	44.45684	44.07499	43.26398	42.19076	42.36530	42.86675	44.40139	45.10390	45.02731	44.85592	44.25395
43.85965	43.50958	43.07624	43.06952	42.69305	42.69098	42.78732	42.66665	43.20613	43.20681	43.20716	43.70464	43.73241	43.38225	43.11869	42.22958	42.15743	42.15487	42.15841	42.34426	42.43048	42.52785	43.84486	43.94755	44.07321	44.06908	44.06943	43.88633	43.68851	43.34531	43.69532	43.86469	43.89241	44.70222	45.58193	46.38896	45.76785	45.23012	45.05512	44.10249	43.27880	42.95798	42.22879	42.23479	43.82265	45.05251	45.46003	45.37399	45.21279	44.97566
43.75274	43.75343	43.42662	43.20575	42.96454	42.71871	42.66697	43.15900	43.48800	43.76847	43.76882	43.66000	43.67274	43.11934	42.27391	42.23055	41.86054	41.64196	41.53304	41.57555	42.22461	42.46431	42.52917	43.79340	43.85996	44.05161	43.86356	43.68917	43.39735	43.39386	43.40815	43.76208	44.38026	45.06449	45.20691	45.52464	45.48367	45.48440	45.05614	43.27947	42.95832	42.95898	42.97971	43.05820	43.75012	44.51212	45.04498	45.37502	45.21381	45.10234
43.75373	43.42727	43.20607	43.20674	43.11692	42.88405	42.94881	43.42958	43.57227	43.57296	43.57331	43.49514	41.86644	41.92011	41.93171	41.88803	41.71476	41.55033	41.57587	41.71019	41.80714	42.23027	42.48178	42.52489	43.70581	43.70166	43.58749	43.63810	43.73454	43.40225	43.75274	43.97880	44.31094	44.31165	44.90589	44.90660	44.82514	44.82586	44.96847	43.28047	43.25396	43.43464	43.43497	43.48396	43.62865	43.73093	44.46303	45.37604	45.35601	45.17421
42.71496	42.71563	42.83042	43.20773	43.20807	43.11858	43.43929	43.48962	43.52323	43.39668	42.10814	41.11164	41.19571	41.86806	41.88836	41.84790	41.74072	41.74511	41.74542	41.80780	41.84999	41.86942	42.52786	42.64596	43.29306	43.28139	43.32975	43.58380	43.58414	43.96159	43.96193	43.91109	44.02177	44.07644	44.39824	44.59100	44.59135	44.61998	43.26537	43.14941	43.14974	43.40046	43.41557	43.43665	43.52879	43.53752	43.67806	45.35667	45.35703	43.91859
42.71594	42.71661	42.92002	43.20872	43.20905	43.20866	43.51920	43.48392	43.47942	42.29402	41.03809	40.29152	40.37181	41.13900	41.77435	41.58675	41.65311	41.80837	41.80868	41.85066	41.86976	41.89939	42.69139	43.34514	43.31875	43.29473	43.33289	43.33357	43.58514	43.58583	43.60833	43.75639	43.99216	44.07046	44.07778	44.23305	44.23393	43.19999	42.41899	42.45777	42.93640	42.98485	43.00719	43.00786	43.43530	43.43598	43.59893	45.29006	45.27163	43.85813
44.06142	43.96936	42.97271	42.97338	42.97371	42.46371	43.17186	43.47752	42.92277	41.76003	41.60618	40.69460	40.71209	41.13997	41.18806	41.42519	41.65629	41.80935	42.90691	42.87064	41.91423	42.72857	43.41525	43.44218	43.32296	43.49775	43.34409	43.34477	43.33490	43.43904	43.58716	43.95322	43.92295	43.92366	42.78122	42.78817	42.22684	42.19958	42.22782	42.22902	42.52350	42.57195	42.58408	43.00886	43.43630	43.55894	43.59994	43.88521	43.89897	43.90718
44.06242	43.69341	42.97369	42.97437	42.46772	42.45979	42.55828	42.92342	42.28854	41.76099	41.74734	41.60779	41.11237	41.16348	41.22607	41.33302	41.59077	41.81792	42.87096	42.87163	42.91545	43.51848	43.42807	43.41693	43.50128	43.50197	43.47438	43.34577	43.34610	43.33765	43.58815	43.95422	43.92502	42.85419	42.78849	42.73709	42.41660	42.31009	42.22934	42.33201	42.36293	42.44802	42.49549	42.79432	43.27140	43.60666	43.60094	43.88622	43.88655	43.88725
43.70982	42.43522	42.39492	42.46837	42.35646	42.39573	42.48950	42.32981	42.17502	41.93932	41.88793	41.80280	41.32222	41.28222	41.29272	41.39198	41.61699	41.81890	42.87195	43.55891	43.60096	43.57801	43.51981	43.70098	43.58724	43.57666	43.56035	43.48346	43.34548	43.33758	43.28207	43.92568	43.92603	42.85518	42.93694	42.76439	42.57995	42.56236	42.56268	42.58429	42.44835	42.45921	42.53653	42.56618	42.85309	43.73745	43.64865	43.60263	43.60296	43.53439
42.45648	42.41169	42.24819	42.24885	42.40254	42.36346	42.27535	42.31683	42.17600	41.88858	41.90284	41.80377	41.32318	41.28319	41.34256	42.27770	42.87445	43.57609	43.60488	43.64423	43.76151	44.42715	45.71463	45.74759	45.77141	44.66928	43.71645	43.63201	43.52870	43.10820	43.15417	43.23971	43.24004	42.90051	42.96424	41.97461	42.58094	42.54831	42.78769	42.78836	42.71645	42.45000	42.51904	42.56718	43.10613	43.72772	43.64966	43.59988	43.53469	43.42048
42.41684	42.26497	42.24916	42.24983	42.17086	42.27601	42.27632	42.13208	41.98862	42.02538	41.96290	41.92218	41.82277	41.64376	42.27802	43.03591	43.43515	43.63163	43.88032	44.13112	44.87933	44.90591	45.62964	45.54661	45.46016	44.67029	43.89452	43.56671	43.52271	43.20197	43.15302	42.99707	42.88631	42.80542	42.05947	42.09771	42.53037	42.76640	42.76719	42.70236	42.24089	42.36829	42.45130	42.56173	43.10713	43.72873	43.63187	43.60088	43.47717	43.42147
41.90112	41.92393	42.13467	42.13533	42.27631	42.27698	42.27730	41.98928	42.06263	42.09605	42.14148	42.14213	42.03902	42.27869	43.03621	43.43583	43.73905	43.73975	44.40500	44.72695	44.84544	44.74260	44.73345	45.06430	44.83149	44.00259	43.70018	43.24596	43.20225	43.15367	42.43334	42.49685	41.98912	42.06013	42.06044	42.29760	42.78121	42.78188	42.76448	42.24156	42.24187	42.25006	42.36958	42.45295	43.03241	43.77997	43.77332	43.74234	43.75168	43.68861
41.92424	41.89160	41.96207	42.12556	42.27728	42.27795	42.33305	42.04933	42.06683	42.11367	42.11398	42.99002	42.99033	43.03688	43.92001	45.07320	45.07354	44.43892	44.44302	44.41478	44.44734	44.74361	44.73446	44.65893	44.03509	43.03457	43.03489	42.98510	43.17598	43.17668	42.49715	41.98979	42.10180	42.10246	42.33927	42.89353	42.89385	42.79845	42.29826	42.26724	42.25037	42.25104	41.95199	42.30035	43.09242	43.63276	43.63416	43.65634	43.78974	43.75339
41.94736	41.99604	42.10344	42.24075	42.28309	42.33372	42.13458	42.05943	42.11399	42.11465	42.99032	43.72564	44.23071	44.23144	44.30536	44.39042	44.43920	44.44368	43.06303	43.09594	42.76181	44.48775	44.49005	44.18620	43.03487	43.03556	43.03588	43.26934	44.53156	43.27756	42.53519	42.08475	42.08506	42.33994	43.21602	43.21672	43.21704	42.93687	42.34221	42.54320	42.35447	42.25201	42.25233	42.30133	42.35051	43.11343	43.53429	43.63586	43.79074	43.84944
42.10343	42.10410	42.24105	42.24172	42.24203	42.07778	42.13556	42.16308	42.07844	42.09307	43.72593	44.10210	44.23171	44.23244	43.56390	42.38930	42.43097	42.70907	43.07950	42.83964	42.89581	43.09229	44.32774	44.05392	43.10891	43.10960	43.10992	43.76406	43.97499	43.97731	43.36427	42.08573	42.08604	43.16202	43.19929	43.19999	43.21803	43.21873	42.71528	42.47491	42.47521	43.62209	42.38060	42.40490	42.48147	43.20520	43.42440	43.53599	43.55887	43.29538
42.25212	42.25279	42.69096	42.73730	42.24300	42.13623	42.16339	42.16406	42.16436	42.67474	43.93929	44.10417	44.10450	42.69772	41.66191	41.73347	41.76909	42.25937	42.54371	42.84063	42.89680	44.13840	44.23040	44.13120	44.12797	43.31954	43.97383	43.97453	44.14482	43.62085	43.45712	43.08559	43.04777	43.16301	43.05537	43.09302	43.11106	43.21757	42.69586	42.68951	43.64333	43.63759	43.45681	42.40588	42.49310	43.36512	43.48985	43.42610	43.11254	43.11523
42.71840	42.69491	42.75801	42.78287	42.28641	42.28863	42.17444	42.20197	42.61225	43.22607	43.94028	43.84538	42.02205	41.61746	41.35628	41.73444	41.77006	42.27299	42.50817	42.79328	43.40392	44.14157	44.23141	44.54986	44.52729	44.21027	44.05541	44.05612	43.50220	43.50290	43.42264	43.39600	43.32917	43.15702	43.05636	43.05705	43.10184	42.61006	42.63771	42.69050	43.07887	43.45749	42.94777	42.43470	42.47744	42.48886	43.21201	43.21271	43.18747	43.10549
42.69521	42.69589	42.77779	42.78493	42.28738	42.31546	42.28991	42.32853	42.61323	43.22706	43.53866	42.16528	42.13885	41.69256	41.45644	41.45816	42.22334	43.57079	43.17776	43.02705	43.11599	43.84346	44.55015	44.65803	44.65856	44.24453	44.05642	44.02388	43.50320	43.46630	44.09005	44.73404	44.83498	43.24277	43.05734	43.05804	42.45967	42.46788	42.18634	42.57869	42.84140	42.81738	42.81769	42.37714	42.41021	42.41089	43.19474	43.21371	43.19437	42.97327
42.78160	42.75812	42.75843	42.28269	42.26620	42.29428	42.31674	42.44031	42.82475	43.59198	43.37243	42.32039	42.27925	42.14695	41.45740	41.45000	43.11140	43.11210	43.15464	42.99473	43.07454	43.73338	43.85493	44.65905	44.63647	44.58402	44.19269	44.00496	43.93545	44.06549	43.91378	44.09494	44.06680	43.19595	43.05833	42.01709	41.22631	42.08437	42.15133	42.67632	42.81338	42.72372	42.68707	42.17400	42.17430	43.05791	43.15975	43.19644	42.95692	42.95762
42.83416	42.78328	42.34208	42.33537	42.27591	42.27658	42.47633	42.75773	43.46024	43.38707	43.34017	43.00474	42.30608	42.27446	42.14367	43.05513	43.10487	43.06506	42.80836	43.05750	43.06103	43.11317	43.73470	43.85664	44.58430	44.44094	44.19009	44.00908	43.79773	43.66519	43.66713	43.75541	43.56826	42.03536	42.03566	42.03633	42.03663	42.04483	42.09317	42.15298	42.56211	42.68774	42.68697	42.19773	42.29784	42.94770	42.98293	42.68853	42.77264	42.93229
43.25986	42.76223	42.76039	42.33083	42.26572	42.21470	42.21500	42.44200	42.47132	43.29572	43.29603	43.16980	43.11961	43.10850	43.10881	43.12456	43.06126	42.71126	42.46786	42.55881	42.59135	42.68110	43.47577	44.14221	44.38588	44.38661	44.26283	44.10986	43.83794	43.79945	43.74064	43.56894	42.00979	41.31570	41.33783	42.10231	42.10261	42.21503	42.15260	42.03938	41.95695	41.96740	42.04438	42.11692	42.11723	42.22160	41.95405	41.03285	41.28686	42.63680
44.41985	44.35463	43.04430	42.34460	42.00455	41.89793	41.97598	42.00602	41.97998	42.42354	43.10740	43.10792	43.12073	43.10942	43.10993	43.11045	42.90804	42.19471	42.23981	42.31802	42.52748	43.38885	43.96482	43.92183	43.92236	44.22784	44.22837	44.21654	44.00427	43.85854	42.71351	42.13279	41.85348	41.52658	41.59528	42.31642	42.31692	42.31741	42.28095	42.14122	41.95797	41.83017	42.04540	42.01797	42.01846	40.53670	40.62636	40.93002	41.18068	42.35670
44.41933	43.16419	43.03175	42.18736	42.06678	41.89748	41.89798	41.85782	41.89894	42.00220	42.42360	42.54599	42.54649	42.49864	43.10948	43.11000	42.13524	42.17012	41.94049	42.19959	43.28259	44.42474	43.88003	43.88056	43.13105	43.13156	43.92345	44.00331	43.85974	42.71476	42.27534	42.22859	42.07018	41.78294	41.80559	42.31607	43.68027	44.05776	44.06044	42.34024	42.20051	42.26859	42.08535	42.04556	40.53592	40.01521	40.62605	40.96967	41.12611	42.30212
43.03025	43.03076	42.87985	42.90831	42.22555	42.15190	42.00463	41.88693	41.92066	41.99638	42.05008	42.44057	42.44108	42.54656	43.10903	43.10955	42.13481	41.93958	41.94008	42.38760	43.31824	43.79536	43.79966	43.47875	43.13063	43.13115	42.80067	42.87049	42.48846	42.65875	42.27496	42.22822	42.08594	42.09610	42.28137	44.65809	45.17661	44.96282	44.06005	44.04554	43.90107	42.80736	42.33483	41.24648	40.66724	40.66235	40.77001	40.98764	41.12420	42.23734
42.98355	42.85173	42.89414	42.92261	43.25181	43.33330	42.61824	42.30386	42.03843	42.08890	41.94912	41.98460	42.44064	42.61617	42.94974	42.59194	42.00906	42.00955	42.38668	42.85058	43.01117	42.91122	42.91174	43.00790	43.03045	41.65640	41.62840	41.65252	41.96680	42.27409	42.27459	42.25002	42.26664	42.37431	44.13381	44.64479	44.92801	44.94952	44.04462	44.04516	43.90440	43.86034	42.71887	41.76729	41.18808	41.18320	42.05136	41.12340	41.12389	41.20981
42.74756	42.74808	42.74859	42.97462	43.38227	43.95436	43.28715	42.60271	42.30391	42.03849	42.08897	42.08947	42.61521	42.87798	42.61625	42.39600	42.01455	42.01505	42.97752	43.08866	43.01073	42.94679	42.91132	41.59913	41.61145	41.54585	41.62802	41.84851	42.22646	42.26243	42.27046	42.53707	42.63209	42.94301	44.13341	44.69195	44.91793	44.43068	44.00448	43.97010	44.23056	44.14084	43.75304	42.50799	41.76747	41.75292	41.38750	41.15479	40.66813	40.70783
42.44427	42.44478	42.44529	42.84859	43.24884	43.38232	43.33396	43.28720	42.90178	42.75088	42.52412	42.55902	42.58836	42.73717	42.36699	42.09637	42.01414	42.95029	44.01109	44.00088	43.93103	43.43011	42.99471	41.59874	41.02364	41.52613	41.75695	42.07720	42.17826	42.48893	42.49697	42.88766	42.94210	43.38976	44.70926	45.08304	44.91752	44.53941	44.48407	44.48462	44.16579	44.00130	43.85979	43.19508	41.84290	41.47750	40.71659	40.73666	40.73715	40.73763
42.38102	42.30399	42.18769	42.36769	43.09097	43.34776	43.43235	43.33401	43.27436	42.67358	42.57417	42.57469	42.57521	42.20267	41.98745	41.91273	42.09646	43.79945	44.01064	44.01118	44.00098	43.93114	43.51458	41.68271	41.59455	41.61333	41.77713	42.06017	42.16982	42.44073	42.81530	42.83428	42.91163	43.40764	44.72806	44.94859	44.92820	44.55334	44.37084	44.30907	43.92737	43.86936	43.70359	43.19471	41.76865	41.47718	40.71629	40.76963	40.82439	41.36402
42.37339	41.73622	41.79379	42.27492	42.55260	43.39511	43.44048	43.33355	43.25212	43.10892	42.68238	42.57423	42.20172	41.54847	41.69892	41.91231	42.44695	42.79428	42.94325	43.20974	44.01558	44.01614	42.95646	41.78441	41.61243	41.76442	41.96074	41.96124	42.03934	42.42799	42.79557	42.81542	42.89109	42.97198	44.73302	44.72821	44.92780	44.56638	44.37045	43.03138	42.96315	43.24073	43.03799	41.30146	41.40244	41.47686	41.47897	40.78472	41.16961	42.37646
42.58947	42.55721	42.27338	42.51026	42.99137	43.68319	43.59843	43.53396	43.81301	43.66982	43.09182	42.70824	42.31520	41.68830	41.20356	41.80700	42.15063	42.19412	42.15973	42.82883	43.20984	43.21040	43.21093	42.95656	42.38415	42.32826	41.90393	41.90443	42.32713	42.38301	42.44049	42.84237	42.86008	42.89126	43.14579	44.23267	44.21550	43.80288	43.34010	43.10529	41.82316	41.49621	41.25280	40.74678	40.84777	41.48699	41.54528	41.54579	41.54631	42.58171
43.27210	43.23986	42.98230	42.91462	43.82750	44.22319	44.23827	43.83079	43.76981	43.73006	43.10855	42.72498	42.01640	41.66154	41.68841	41.90632	42.19320	42.19908	42.19962	42.82841	43.20942	43.50549	43.43940	43.27350	43.17302	43.16391	42.79953	42.01240	42.14726	42.26602	42.29395	42.47387	42.54692	42.55017	42.84628	43.12822	43.09652	43.05837	42.92671	42.75829	41.90449	41.42456	40.67327	40.66177	40.72193	40.98112	41.54497	41.54548	42.58086	43.20860
43.63022	43.40593	43.33821	43.88924	43.80811	43.69098	43.62878	43.71559	43.76933	43.76989	43.54919	42.71714	42.34466	42.26419	42.29323	42.34125	42.19815	42.31688	42.98598	43.76165	44.33990	44.30663	43.42876	43.17635	43.16293	43.03130	42.95058	41.99213	42.12054	42.14742	41.85238	41.87008	41.97404	42.02658	42.70350	42.86662	42.86716	42.86771	42.75739	42.25169	41.48658	41.20956	41.00834	40.66146	40.67971	40.98082	41.60748	42.73151	43.27166	43.62701
43.40992	43.35136	43.94619	43.80707	43.68993	43.62771	43.58767	43.64734	43.76884	43.77424	43.01286	42.84351	42.39593	42.33735	42.29280	42.11553	42.32294	42.32345	43.79076	43.93166	43.80755	43.77427	43.34707	43.17593	43.04107	42.90125	42.35506	41.99174	42.12016	41.82515	41.82568	41.73269	41.64077	41.68728	41.69518	42.02029	42.02621	42.06598	42.16536	41.48410	41.25922	41.25007	41.23713	41.02196	41.02679	41.58786	42.40878	42.44626	43.06976	43.39545
43.35032	43.25468	43.80597	43.67007	43.68943	43.58660	43.16256	43.25823	42.55917	42.62796	42.68391	42.68443	42.61849	42.33694	42.04850	42.11511	42.11564	42.31605	43.88266	43.80655	43.77326	43.54186	43.21191	43.04654	43.02781	42.63486	42.35466	41.91558	41.49236	41.52460	41.74094	41.66353	41.64040	41.58347	41.58397	41.58450	41.49086	41.58434	41.47709	41.47087	41.48430	41.47515	41.25024	41.25076	41.58701	42.45253	42.50087	42.57233	43.17529	43.17583
43.89128	43.83919	43.79901	43.69859	43.69914	43.11637	42.08667	41.81599	41.91000	42.58999	42.65333	42.74739	42.68560	42.49341	42.40962	42.23325	42.20960	42.95248	43.64005	44.26425	43.52724	43.30874	43.07660	43.03650	42.81912	42.66078	41.91467	41.37216	41.39076	41.44450	41.44200	41.66316	41.66367	41.29848	41.29361	41.29414	41.30563	40.60487	41.02530	41.45871	41.48397	41.48449	41.47532	41.58615	41.94909	42.24779	42.63507	42.64670	43.25609	43.25665
43.83811	43.77581	43.77635	43.77697	43.31102	41.94904	41.69686	41.91442	41.91493	42.59492	44.18827	44.75752	44.43190	44.26929	44.18555	43.92225	42.91604	42.91657	43.24696	43.60576	43.41168	43.07561	42.84716	42.34905	42.34959	41.97339	41.50668	41.44809	41.40059	41.40114	40.84753	41.26481	41.23898	41.35777	41.35828	41.35881	40.60403	40.53676	40.62223	41.22815	41.55403	41.68998	41.77700	41.87709	41.98479	42.19967	42.21576	42.88517	43.30113	43.34769
43.69610	43.69668	43.50633	43.40726	42.18295	42.00233	41.91346	41.92151	42.51652	44.18719	44.42043	44.41669	44.28869	44.27688	44.18508	44.14211	42.95107	42.91721	42.91782	42.91835	42.81036	42.80610	42.34811	41.68009	41.39991	41.41712	41.49127	41.56164	41.49661	41.44806	40.87190	40.87239	40.87289	41.29831	41.41703	41.59974	40.75140	40.75622	40.84169	41.40730	41.60784	41.77617	42.04107	42.20049	42.29132	42.29555	42.29606	43.31224	43.53382	45.06803
42.42760	42.42816	42.24207	42.15885	42.18250	42.25236	42.27774	42.50802	43.60904	44.41934	44.41995	44.30912	44.28082	44.27641	44.26414	44.18517	43.15249	42.91946	42.38557	42.05388	42.80992	42.79278	41.67918	41.39898	41.43230	41.49035	41.57096	41.65853	41.56287	41.50969	41.49175	40.98382	40.98432	40.98489	41.48063	40.84190	40.84244	40.84296	40.97121	41.43330	41.69886	42.02359	42.75387	42.84471	42.61618	42.61672	43.31135	45.15514	46.00571	45.96010
42.42712	42.23570	42.12178	42.15838	42.28090	42.31907	42.34005	42.49199	43.87715	44.41777	44.30809	44.25343	43.43094	44.20406	44.21209	44.18470	43.07359	42.86958	42.33839	42.33892	42.82347	42.79235	41.39808	41.39859	41.39913	41.48997	41.57059	41.57110	41.56250	41.58892	41.96993	41.54564	41.00063	41.02324	40.82224	40.84157	40.84211	40.96825	41.38838	41.65284	42.10126	42.56332	42.75354	44.07164	44.07224	44.03896	45.21330	45.95846	45.95910	45.80065
42.61861	42.61595	42.12131	42.26487	42.31805	42.34010	42.34068	43.27906	43.89816	43.89713	43.84991	43.39444	43.15130	43.15184	43.35454	43.15372	42.98952	42.41634	42.41695	42.45725	42.39075	42.14408	41.41489	41.39820	41.39874	41.86633	41.79256	41.58153	41.58798	43.02175	42.21705	42.00447	41.02607	41.13790	40.85146	40.82243	40.90183	41.94788	41.94839	42.01665	42.05579	42.10846	43.83907	44.10884	44.87800	45.14464	45.74235	45.62917	45.61424	44.78342
42.76210	42.61869	42.22791	42.25850	42.31760	42.41349	43.32745	43.48310	43.87871	43.89827	43.83816	43.25669	43.15084	41.57835	41.64613	42.03438	42.39669	42.39507	42.39568	42.39621	42.36506	42.27644	42.19205	42.22160	41.90084	41.90142	41.79218	41.79538	42.95574	42.96225	42.25107	41.56091	41.34705	41.37398	41.37449	41.33955	42.09475	41.97223	41.94320	41.88680	41.88509	41.88564	43.69952	43.91071	44.79916	45.00238	44.99973	44.86759	44.78244	43.81490
42.97927	42.66903	42.31718	42.25804	42.39098	43.27694	43.48205	43.48262	43.66778	43.88490	43.83768	43.25623	42.62237	41.57793	41.63820	41.64623	42.03452	42.39679	42.39741	42.39795	42.37271	42.44500	42.42245	42.24571	41.95419	41.82080	41.82135	42.77009	42.95749	42.96185	42.42799	42.21428	42.21857	42.30034	42.29173	42.09751	41.97502	41.93151	41.92834	41.82518	41.88475	41.88530	43.65482	43.73668	44.47303	44.53705	44.36382	43.68004	43.56350	42.41193
43.21659	43.21717	42.94748	42.86320	43.06678	43.19288	43.32651	43.48215	43.62539	43.83659	44.09703	43.65881	42.52679	42.18394	41.57813	41.63829	42.02657	42.37421	42.37484	42.39753	42.50150	42.60925	42.59530	42.28561	41.86013	41.86072	42.83632	43.02153	42.97429	42.45543	42.39321	42.17950	42.18003	42.21881	42.28867	42.28924	42.09774	41.97522	41.97205	41.93381	41.31798	41.31852	42.02468	43.79221	43.85625	43.11050	43.76133	43.67969	43.67493	41.98997
44.24673	43.77688	43.65930	43.32402	43.25471	43.25528	43.26316	43.53622	43.69471	44.07066	44.56973	43.99770	42.52635	42.18351	41.53059	41.69013	41.75904	41.99121	42.02731	42.37495	42.53279	42.70127	42.70184	41.95969	41.96025	42.88057	43.00303	42.97025	42.47060	42.25056	42.03455	42.03508	42.21782	42.28778	42.34259	42.34316	42.19466	42.19522	42.19205	41.33925	41.52189	41.52243	42.22858	43.90525	43.77092	43.76042	43.75399	43.69244	43.67029	43.11676
44.24622	43.99786	43.77693	43.65947	43.25423	43.26422	43.68283	43.69367	43.57761	43.57821	43.99664	42.53017	42.28223	42.13876	41.73540	41.73593	41.73649	41.45330	41.94436	42.23791	42.47572	42.70086	42.70143	41.95930	41.95986	42.90220	42.90278	42.71451	42.48979	42.32129	42.13575	42.13628	42.17819	42.21611	42.22308	42.33179	42.22704	42.22443	42.22496	41.88211	41.89613	42.10213	43.97201	43.90489	43.85554	43.84914	43.76908	43.63350	43.61566	42.94284
43.95161	43.95222	43.53149	43.19247	43.19302	43.68171	43.92486	43.58892	43.57713	42.99069	42.33280	42.33334	42.36670	42.28232	42.13897	41.73550	41.44807	41.44859	41.75262	42.05354	42.28697	42.47149	42.63824	42.63878	42.66193	42.90180	42.93517	42.71412	42.48202	42.32090	42.13538	42.13591	42.19629	42.22219	42.28679	42.28736	42.22669	43.73009	43.34774	42.84829	42.84890	43.20782	45.30674	44.90468	44.45462	43.87519	43.76873	43.61468	43.60725	42.96561
42.99881	42.96875	43.19508	43.19199	43.17212	43.24004	43.62167	43.47769	42.79949	42.71568	42.33235	42.33289	42.33347	42.36680	42.13853	41.55327	41.44765	41.44818	41.80468	41.86111	41.94374	41.98734	42.47327	42.63999	42.80305	43.00310	42.86704	42.48106	42.48163	42.38926	42.22812	42.15400	42.19250	42.18110	41.54850	42.24347	43.75114	44.43584	44.43642	43.43503	43.38514	45.22818	45.22876	44.70382	43.67375	43.75545	43.67232	43.67292	43.61497	43.60751
42.25900	42.25743	43.15024	43.17109	43.10607	43.09001	43.01401	42.89394	42.86547	42.71522	42.71423	42.33083	42.33302	41.87901	41.87966	41.78051	41.72569	41.72623	41.78115	40.83503	40.86460	41.98855	42.00759	42.63958	42.98346	42.98409	42.85643	42.41294	42.46136	42.46198	42.37838	42.13516	41.19350	41.21907	41.48688	42.24311	44.45256	44.45318	44.50159	44.15868	44.10881	45.22778	45.20687	43.90302	43.75959	43.65904	42.59687	43.67257	43.67321	43.61523
42.21716	42.56663	43.05623	43.05237	43.05293	42.96861	42.96924	42.89943	42.85103	42.71099	42.53074	42.33038	41.22459	41.26991	41.95853	41.95906	42.01822	42.01876	41.90490	40.97496	41.00884	41.98816	42.00719	42.97507	42.98304	42.98368	42.43034	41.58516	41.97719	42.45052	42.39201	42.01939	41.54033	41.40432	42.13522	43.60214	43.70975	43.72433	44.12382	44.10777	44.65485	44.92883	44.71516	44.30901	43.90331	42.81269	42.59655	42.59713	43.61428	43.60682
42.74840	42.68611	42.94503	42.91939	42.87934	42.88692	42.88756	42.88816	42.75186	42.54846	41.89568	41.28057	39.91775	41.04325	41.33787	42.01723	42.19503	42.65707	42.62980	41.93620	41.97370	41.97432	41.98368	42.97465	42.98264	42.98327	41.60630	41.40372	41.60740	42.17097	42.44162	42.38518	42.38573	43.00687	43.00743	43.60176	43.62659	42.66099	43.70786	44.11588	44.12621	44.18596	44.36015	44.36077	43.90295	42.80268	42.57418	42.53822	43.51228	43.53875
43.00828	42.74314	42.68618	42.66053	42.52821	42.45458	42.45521	42.27876	42.28736	42.05908	40.49080	39.92650	39.92005	41.08207	42.00828	42.45245	42.67087	42.67464	43.40637	43.37576	43.23975	42.03010	42.03069	42.12045	42.46157	41.64243	41.60593	41.60646	42.13881	42.41270	42.60164	42.95355	44.42029	44.00737	43.05166	43.03380	42.34745	42.44407	42.54507	43.59468	43.59533	43.21777	43.27745	44.02794	44.02860	42.80234	42.57385	42.62233	43.47320	43.51255
42.93824	42.01446	42.61034	42.55352	42.53472	42.45412	42.17436	42.17194	42.16555	40.85845	40.65971	40.59787	41.15586	42.02761	42.46760	42.80228	42.89518	43.40522	43.40593	43.37532	43.14042	42.65739	42.03029	42.06845	41.57424	41.57487	41.64263	42.11365	42.46505	42.51471	42.86983	43.92294	44.00625	44.01073	43.03282	42.34646	42.34710	42.34472	42.38298	43.14326	43.19176	43.20666	43.21797	43.47717	43.47783	42.77145	42.62893	42.62200	43.47286	43.57623
41.82788	41.72043	42.74531	42.94467	42.93824	42.59559	42.52040	42.18256	42.22638	40.85804	40.90003	41.55392	42.38119	42.31992	42.83354	42.81475	42.89474	43.39403	43.29369	43.27598	43.21317	43.07723	42.26250	42.06805	42.05757	41.70003	41.70061	41.99287	42.27170	42.32619	42.68131	43.59843	43.83441	43.94748	42.99159	43.03305	43.03370	42.38209	43.13959	43.10688	43.12689	42.88543	43.01445	43.24435	43.36523	43.29274	43.28255	43.42724	43.57527	43.70149
41.82743	41.73288	43.20069	43.55686	43.55743	43.15782	42.78201	42.54269	42.29397	42.22707	42.26909	42.64616	42.83480	42.77355	42.83310	42.89370	42.77929	43.20440	43.27498	43.07183	43.07245	43.00370	41.96606	42.06013	42.06825	42.05782	41.99194	42.00356	41.95744	42.23057	42.23117	42.23172	43.57817	42.87454	42.91166	42.99182	42.97205	42.91688	43.17792	43.12586	42.81995	42.72911	42.78127	43.16552	43.29177	43.97909	43.83261	43.42689	43.43454	43.59597
43.76897	43.73304	43.98715	43.98789	44.00352	44.00416	43.15801	42.70833	42.61833	42.47466	42.47800	42.67788	42.67849	42.74058	43.99175	43.45379	43.19855	43.14698	43.06654	43.07139	42.93541	41.69259	41.01091	41.44328	42.06786	42.06850	42.12016	42.08009	41.98232	41.92168	41.46639	41.46693	41.46746	41.09684	41.20918	42.06618	42.70891	42.96435	42.97140	43.03782	42.72814	42.78036	42.46696	42.78153	43.13445	43.12935	43.12992	42.71729	42.71795	42.72555
44.00500	43.80892	43.80950	43.98739	44.00302	44.05204	43.20753	42.74281	42.74337	43.07618	43.09161	42.66400	42.63397	42.70466	43.46420	43.44851	43.38961	43.14653	43.10104	42.68641	41.70499	41.29792	41.37160	41.44290	41.94193	42.10843	42.11978	42.12032	41.99430	41.92131	41.66543	41.46656	41.09044	40.96229	40.98569	41.23307	42.06915	42.64957	42.65014	42.80614	42.82240	42.82301	42.78057	42.69786	43.10991	43.04549	41.61245	41.60038	41.72197	42.42640
43.81261	43.80841	43.01924	43.03502	43.22789	43.26120	42.81161	42.75740	43.13415	43.13477	43.09115	43.08803	42.63353	42.63247	42.80299	43.44067	43.14552	41.60302	41.55749	41.52309	41.29111	41.33152	41.41113	41.94093	42.10738	43.57753	43.59661	43.20816	42.97240	42.34388	41.89896	41.51051	40.93869	40.89505	40.89558	41.14941	41.96989	42.16173	42.17733	42.68103	42.82204	42.82266	42.82322	43.12433	43.14880	43.11018	41.66965	41.72102	41.42073	41.79375
43.32869	42.90010	42.86745	42.53848	42.58688	42.64071	42.83211	43.22395	43.22452	43.23159	43.15036	43.11499	42.74382	42.74277	42.74350	42.37665	41.46549	41.54161	41.52215	41.51247	41.51307	41.52393	41.92612	42.02414	43.53610	44.36751	43.96038	43.73567	43.12560	42.89366	42.34411	41.51015	40.89402	40.89471	41.47870	42.22894	42.02476	41.99968	42.11419	42.62527	42.88781	42.93036	42.93092	43.26804	43.33498	43.23830	42.11600	41.37786	41.42043	41.79345
42.90382	41.79256	41.79310	41.81471	41.86309	42.66121	43.12945	43.32937	43.31651	43.29402	43.23182	43.15047	42.80142	42.74232	42.37566	41.74133	41.54066	41.50626	41.59274	41.59328	41.59389	41.87511	41.94417	42.30063	43.42491	43.54375	43.95619	43.71912	43.18808	42.66958	42.32312	41.09473	41.09526	41.55413	41.65228	41.96466	41.96532	42.01438	42.06953	42.15185	42.98690	43.08052	43.08109	43.53231	43.60645	43.49849	42.69557	42.15822	41.83686	41.83747
42.25899	42.21392	41.79748	41.83099	41.99333	42.30165	42.76785	43.12961	43.31604	43.29356	43.19373	43.14625	42.81943	42.74187	42.65689	41.95868	41.57626	41.54079	41.63749	41.63803	41.87404	41.94316	42.16677	42.25556	42.49783	42.90831	43.52623	43.20317	42.34360	42.32212	41.08094	41.09438	41.68208	41.80834	41.74976	42.01644	42.01711	42.01772	42.06918	42.15151	42.30753	43.08017	43.60228	43.69894	43.62867	43.61157	43.60247	42.95337	42.36446	41.89038
42.84615	42.34729	41.93086	41.93328	41.99718	42.25980	42.76686	43.11572	43.23333	43.22591	43.14898	42.90324	42.84421	43.46854	42.97102	42.65702	41.62907	41.58393	41.68062	41.66182	41.84331	41.96210	42.08300	42.08570	42.26115	42.49811	42.75789	42.74125	42.74188	42.32174	41.99163	42.07066	42.08412	42.66459	43.21165	43.13864	42.64820	42.22047	41.98336	41.17382	42.21258	43.13153	43.86708	43.87955	43.88025	44.45795	44.45855	43.79557	43.01608	42.36477
43.03849	42.85867	42.40166	41.99188	42.25873	43.01217	43.05345	42.97561	42.98209	42.61367	42.60231	42.83076	43.09071	43.13590	43.05178	42.98029	42.08399	41.71640	41.71713	41.84229	41.96103	41.96170	41.96232	42.02040	42.21883	42.35839	42.74028	42.74085	42.74149	42.31759	42.23993	42.24049	42.58443	43.10962	43.11020	43.11084	42.64783	41.96901	41.18301	41.24328	41.58142	43.36972	43.81242	44.18498	44.60097	44.60163	44.49206	44.45885	44.08688	43.88181
43.30770	43.23824	42.98421	42.98497	43.00676	43.05229	43.05299	42.98106	42.61259	42.59763	42.50156	42.83031	43.12251	43.13545	43.06047	42.97985	42.98049	42.75687	42.75548	42.73885	42.73948	41.96130	41.37383	41.96248	42.25689	42.44800	42.74257	42.74314	42.25006	42.25075	42.23955	42.58348	43.07727	43.07321	43.07916	42.46707	41.84830	41.34092	41.22676	41.43129	41.68109	42.61232	43.48800	43.81271	44.56942	44.60126	45.38854	45.48560	44.82668	43.97469
43.18627	43.18691	43.18942	42.95411	42.99984	43.05182	43.07295	43.05317	42.82534	42.56762	42.50112	42.85228	43.12603	43.12661	42.60975	42.97940	42.89995	42.75536	42.75505	42.69971	42.70036	41.34380	41.34441	41.37399	42.21294	42.44760	42.45791	42.25174	42.27280	42.27348	42.53822	42.50371	43.03226	43.07282	42.46607	41.62942	41.11103	41.15572	41.48843	41.72095	41.86929	42.39429	42.67920	43.45167	43.76629	44.48550	45.19151	45.22445	44.74191	43.94693
43.18578	43.20148	43.23216	42.95364	42.55714	42.74540	43.05206	42.96454	42.93555	42.83479	42.85395	42.99845	43.03231	43.04955	42.99129	42.97896	42.89951	42.89041	42.88696	42.69929	42.34189	41.33857	41.34402	41.38149	41.75767	42.15786	42.24111	42.25135	42.26488	42.65978	42.46204	42.45401	43.00175	43.07243	41.62845	41.29568	41.43882	41.50287	41.72001	41.92743	42.20498	42.48671	42.72940	43.25190	43.66461	44.43620	45.08305	45.08374	43.93219	43.90270
43.29440	43.23109	43.23167	42.57199	42.58331	42.67989	42.88602	42.98262	43.28282	42.99670	42.99742	43.05003	43.09261	43.18242	43.12416	43.02798	42.97917	43.13726	43.08483	42.70155	42.00827	41.37509	41.37571	41.72439	41.72502	41.75797	42.20380	42.25095	42.65868	42.50617	42.50681	42.46223	42.52140	41.56356	41.62809	41.81581	41.60530	41.75353	41.92647	42.16262	42.20464	42.78871	42.81769	43.70009	44.43515	45.13528	45.11547	43.93110	43.90168	43.64835
43.84880	43.29457	43.23119	42.57153	42.56780	42.65846	42.98149	43.38067	43.36459	42.99624	43.01577	43.09150	43.18139	43.33948	43.34027	43.34086	43.35287	43.35239	43.13761	42.17118	42.00786	41.51496	41.51559	41.72400	41.74882	41.50510	41.58353	42.25056	42.65614	42.60093	42.59137	42.59194	41.56244	41.58578	41.71268	41.81546	41.97690	42.02323	42.07752	42.16598	42.87635	42.87700	44.41298	45.30768	45.27512	45.14081	44.06258	44.01048	43.93149	43.68779
43.87464	43.84413	44.84620	43.23150	42.57163	42.57228	42.68000	42.85051	42.81990	43.00599	43.01102	43.05299	43.05849	43.33904	44.23662	44.23722	44.14932	44.08326	43.35275	43.28292	42.30043	42.04794	41.87879	41.76124	41.50403	41.42720	41.50535	42.24533	42.95923	42.64248	42.64313	41.79829	41.84186	41.86683	41.86739	41.71296	41.81580	42.00673	43.37114	43.56380	43.51507	44.41200	45.34683	45.30729	45.19349	44.08008	44.07961	44.08028	44.01086	43.72348
45.00510	44.94128	44.90051	44.45492	43.03135	42.68148	42.79727	42.95111	42.94656	43.54857	43.01056	43.01114	43.01180	43.98857	44.22218	44.23676	44.23744	44.59580	45.57981	44.74442	44.21692	43.55069	42.13527	41.83987	41.44925	41.42682	41.42745	42.33064	42.95883	42.95956	42.64274	42.68633	42.72078	42.11611	42.08854	42.05596	42.05667	43.15634	43.29496	43.48763	44.13821	44.34198	44.33506	44.62735	44.76218	44.76287	44.08032	44.15681	43.81816	43.81884
46.23635	46.16045	44.92525	44.46248	43.03625	42.79340	42.78874	43.04658	43.58076	43.54809	43.54024	42.98972	42.96566	43.77359	43.82656	44.10459	44.16763	44.71857	44.81000	44.74396	44.47192	43.55025	42.14831	41.71682	40.82422	40.88482	41.42870	42.95776	43.13930	42.95916	42.89155	42.69702	42.73147	42.73228	42.37844	42.36942	42.07728	42.12309	43.20871	43.29799	43.49072	43.39677	43.74075	44.49471	44.76180	44.87703	43.15513	43.25688	43.25761	43.69065
46.16939	46.17011	44.94677	43.19367	42.79227	42.74939	43.46247	43.57699	43.54157	43.53902	43.53977	43.38170	43.00230	42.88380	42.90236	43.60793	43.93675	43.94650	44.64853	44.49173	44.41492	42.20611	41.72715	40.82323	40.82386	40.88445	42.98903	43.14898	43.13889	42.84802	42.69551	42.69663	42.73109	42.73190	44.52298	43.03239	42.39074	42.09102	42.12439	42.80807	43.20373	43.35554	43.35613	43.74107	43.90851	43.15421	42.92562	42.92789	43.25728	43.69032
45.84052	45.48338	44.46145	44.11937	43.50090	43.38868	43.80779	43.80848	43.51475	43.53855	43.38064	42.62850	42.41783	42.43615	42.90191	42.93940	42.94760	42.94980	43.90387	44.08532	42.22595	41.75427	41.75491	41.55386	41.54321	42.32641	43.01389	42.98921	42.28550	42.28623	42.69566	42.73012	42.73070	43.09018	43.07895	43.07262	43.03276	42.39104	42.07994	42.29105	43.05336	43.24602	43.35577	43.39731	43.05749	42.77522	42.82581	42.92595	44.69551	43.68998
45.48214	44.93252	44.52488	44.36342	44.28770	44.11583	43.80301	43.80799	43.19413	42.80654	41.65707	41.66032	41.91117	42.43571	42.90924	42.93198	42.93264	42.93324	42.95019	42.65297	42.07423	41.76786	41.80883	41.80939	41.88300	42.46688	43.09500	42.96978	42.69731	42.72547	42.73721	43.43177	43.08897	43.08980	43.09039	43.07224	43.12098	43.03305	42.29004	42.29070	43.13042	43.13109	42.67235	42.71388	42.81947	42.83627	42.85406	44.46329	44.48289	44.39360
44.96515	44.90727	44.83425	44.35462	44.11462	43.80244	43.78477	42.02551	41.76196	41.71114	41.65825	41.67763	41.91074	42.87107	42.79126	42.82455	42.82522	42.87258	42.06642	42.07317	41.91145	41.76746	41.77672	41.80901	41.88261	43.09392	43.14407	43.21348	43.17329	43.09447	43.52541	43.46041	43.09557	43.03035	43.03094	43.07186	43.07262	43.03268	42.28968	42.29411	43.01478	42.67141	42.65845	42.69876	42.77074	42.81012	44.03287	44.42851	44.46371	44.30093
45.13063	44.92610	44.90737	43.18561	42.93826	42.87227	42.00236	41.72063	41.64715	41.60764	41.65352	41.65839	42.06860	42.17138	42.30873	42.72260	42.82478	41.95820	41.72903	41.09846	41.75237	41.76707	41.77633	41.87135	43.52457	43.72981	43.97279	43.97340	43.97409	44.72390	44.19468	43.52560	43.09518	43.03212	43.03056	43.07148	43.03944	42.78498	42.79148	42.99050	42.99127	42.98979	42.68025	42.71318	42.73867	43.37033	44.00670	44.42815	44.46605	44.30058
45.09085	44.92558	43.25793	43.13717	43.02272	42.93846	41.71953	41.14211	40.80228	41.22351	41.44929	41.60851	41.88257	41.93112	42.17178	42.30889	41.96458	41.68103	40.99429	41.06259	41.10410	41.77528	41.99728	43.54266	43.69835	43.71758	44.02829	44.03589	44.92609	44.86399	44.68385	44.16531	43.54027	43.53898	43.38917	43.07111	42.78393	42.78514	42.79380	43.00197	43.10167	43.27218	43.02229	42.73758	42.74532	43.42167	44.00634	44.46489	44.46569	44.46640
44.82595	44.51682	43.17842	43.17928	43.54139	43.02293	41.78844	41.19974	41.20030	41.22309	41.44886	41.79606	41.88214	41.88272	41.88355	41.88413	41.66692	41.68061	41.06658	41.10306	41.12468	41.99623	43.54164	43.70892	43.70961	43.83814	44.03487	44.92494	44.86275	44.78237	44.74007	44.51540	44.18752	43.43642	43.38663	42.70658	42.78854	42.79661	43.00092	43.19142	43.35929	43.38902	43.38962	43.24632	43.25817	43.66130	43.66190	43.66259	44.54546	44.60156
44.51559	44.18433	43.17793	43.18579	43.20574	42.77020	42.38902	41.31060	41.31116	42.07861	42.02398	42.07816	42.74126	42.21066	41.88313	41.88353	41.67081	41.59803	41.52428	41.34874	41.90047	43.44592	43.64123	43.70850	43.70920	44.14773	44.92226	44.71857	44.55475	44.39856	44.39928	44.42464	44.18710	43.43603	42.37116	42.45520	42.79676	43.08169	43.41453	43.33503	43.36592	43.38866	43.38927	43.50181	43.77210	43.77280	43.77340	43.83488	44.45385	44.60981
44.19038	43.63324	43.38033	43.24064	43.23752	43.19134	42.77157	42.72495	42.92062	42.89036	42.87949	42.82471	42.76464	42.53243	41.89130	41.73183	41.68168	41.59761	41.42871	41.52446	43.29040	43.63000	43.55424	43.64141	43.64211	44.86205	44.98690	44.55359	44.39730	43.39055	43.39125	43.58919	43.41270	42.34547	42.37241	42.53494	42.83839	43.41354	43.65779	43.52294	43.36556	43.38830	43.50861	44.17383	44.78748	44.79144	44.42239	44.45269	44.62703	45.27593
44.14148	43.52253	43.35403	43.23317	43.23705	43.23882	43.24698	43.24767	43.07185	43.06986	43.03891	42.87963	42.76419	42.63160	41.72116	41.69960	41.72554	41.72612	41.73825	43.15593	43.18888	43.29076	43.44577	43.44638	43.47125	43.95612	44.54133	44.47045	43.34186	42.00294	42.02997	42.03056	41.36218	41.37807	41.99799	42.53458	42.85093	43.77940	44.58842	43.79631	43.50180	43.49658	44.17276	44.77769	45.86021	45.31901	44.79493	44.59628	44.51638	45.80597
44.14096	43.24541	42.64904	42.71873	43.23657	43.24572	43.44939	43.45010	43.40070	43.39442	43.37048	43.71126	43.34664	42.71326	42.59977	41.86521	41.88471	41.89175	42.52376	42.61953	42.38407	42.32579	42.32648	42.32707	43.14770	43.15956	43.38906	43.34074	42.89859	42.00257	41.77073	41.79766	41.34623	41.37772	41.93858	42.53422	42.93192	43.77902	44.63857	44.74094	43.93333	44.11493	44.35944	46.27243	45.85982	45.30680	44.76842	44.61642	44.72657	45.68189
44.00611	43.30728	42.79116	42.80763	43.30921	43.52016	44.21553	44.16894	44.11257	44.09071	44.01141	43.93408	43.57547	43.27581	42.73439	42.62735	42.48584	42.50471	42.58141	42.38297	42.32462	42.32539	41.86114	41.86172	41.73029	42.51337	43.12006	43.05991	42.84764	41.84992	41.82428	41.84476	41.87169	41.78224	41.84628	42.47041	42.91112	43.28291	44.58763	44.63891	44.74137	44.73404	46.48537	46.27203	45.80780	45.09235	44.81552	44.72537	45.61228	45.62862
44.02011	43.42445	43.06587	43.06676	43.54317	44.57298	44.44595	44.20878	44.11209	44.09023	44.01094	43.93360	43.28711	43.20157	42.71189	42.55754	42.62761	42.48601	42.34158	42.40079	42.34775	42.32499	41.86075	41.86134	41.81846	42.47317	43.05888	43.05949	42.84724	41.84954	41.85022	41.85081	42.27289	41.86896	41.81688	41.93425	42.48642	43.04942	44.31607	44.51590	44.51674	45.13824	45.22987	45.17899	45.09124	44.92526	44.88750	44.84682	44.84767	44.28436
44.43613	44.19345	43.53749	43.54208	43.96317	44.46183	44.44546	44.36823	44.08902	44.04781	44.01046	43.45584	43.20050	42.65034	41.94564	42.12331	42.45339	42.56261	42.46818	42.46878	42.82231	42.38361	41.86036	41.82922	41.88855	42.55709	42.99943	43.00111	42.84845	42.65735	42.09711	42.09770	42.11013	42.17123	41.89772	41.95380	42.07395	42.30348	43.04966	44.31641	44.52764	44.94590	44.96376	44.96450	44.99405	44.93596	44.88712	44.88786	44.15034	43.86310
44.76385	44.43636	44.22960	43.96206	43.96268	44.44413	44.64175	44.55592	44.17570	44.04733	43.59294	43.22298	42.73154	41.99966	41.86509	41.84794	42.08755	42.35395	42.46776	42.48664	42.56155	41.90498	41.57038	41.82882	42.27928	42.25372	42.25441	42.69604	42.74300	42.71099	42.71170	42.11077	42.11620	42.22141	41.89736	42.07283	42.19568	42.44564	42.86083	43.87288	44.57501	44.51497	44.51561	44.96412	45.04045	44.99442	44.58640	44.24381	43.99380	43.56258
44.49168	44.49242	44.56187	44.19401	44.25793	44.60168	44.60253	44.58285	44.04128	43.60675	43.13570	42.76142	42.51577	41.99922	41.79449	41.70286	41.70355	41.86654	41.29689	41.38351	41.51435	41.51512	41.45880	41.87683	42.37674	42.27967	42.28037	41.49157	41.49225	42.74340	42.71615	42.71675	42.75286	42.24955	41.89700	42.07248	42.25439	42.44530	43.58759	44.57378	44.57947	44.62000	44.62064	44.84818	44.96459	44.88021	44.61076	43.95551	43.52441	43.54127
44.49116	44.49190	44.56136	44.41111	44.25743	44.25817	43.83117	43.83191	43.60555	43.22636	42.87703	42.72117	42.06325	41.89480	41.42052	41.33722	41.45675	40.77641	40.90955	41.10970	41.25665	41.28968	41.51542	42.54933	42.85121	42.37015	42.34666	41.52810	41.49188	41.52956	42.77383	42.92753	43.00396	42.41894	41.97032	42.02211	42.10722	43.12931	44.12020	44.57340	44.61889	44.61963	44.74935	44.96451	44.90813	44.87984	44.58566	43.89115	43.54866	43.47747
42.81730	42.81586	43.24057	43.89061	44.08889	44.07887	43.84736	42.85326	42.83989	43.22590	43.11004	42.36520	42.07594	41.42157	41.39234	41.39293	40.67058	40.76579	40.79946	41.06468	41.11000	41.28105	42.02099	42.93290	43.47953	43.45616	43.24596	42.30976	41.49131	41.52919	42.75130	42.92714	42.92775	42.41857	41.96996	42.02176	42.08160	42.99020	43.91653	44.51547	44.57387	44.61926	44.63119	44.63194	44.88625	44.83429	44.59981	44.21689	43.51879	43.46046
42.81682	42.81539	43.18525	44.21465	44.17657	44.08913	43.36005	42.85280	42.83943	43.22543	43.17034	42.43520	41.56144	41.15762	41.37847	41.36669	40.67448	40.76540	40.95401	40.99438	41.12179	41.26037	42.06535	42.91404	43.32799	43.28419	43.06539	42.16201	41.80804	41.84648	42.60732	42.86435	42.92736	42.43379	41.98628	42.04345	42.08124	42.98983	42.99044	43.07829	44.50626	44.57424	44.60177	44.52292	45.97371	45.92393	44.78400	44.23106	44.00698	43.49347
43.12296	43.18415	44.17447	44.17543	44.11101	44.08864	43.35957	42.83836	42.83897	43.24540	43.24624	42.31577	41.67264	41.58580	41.57218	41.52490	40.82841	40.82899	41.01708	41.01765	40.99468	41.17233	41.87630	41.96176	42.91004	42.91087	42.16101	41.80372	41.75549	41.66325	41.79721	42.58119	42.32549	41.94499	41.74717	42.06623	43.03392	42.98946	42.99008	43.06664	42.64648	43.39083	44.55407	45.30494	45.92275	45.79767	44.78363	44.23070	44.23156	44.08160
43.09315	43.62161	43.85871	43.92527	44.04760	44.02792	42.98864	42.77660	43.12481	43.16748	43.07243	42.21370	42.21441	42.41129	42.41222	41.61914	41.08129	41.08187	41.04620	41.01727	41.11577	41.83594	41.83664	41.85661	41.87291	41.87371	41.85598	41.80334	41.75510	41.57104	41.57175	41.59655	41.31421	41.61252	41.73090	42.06588	43.07335	43.71022	43.06502	42.52323	42.52458	42.61996	43.56541	45.22387	45.42146	45.42223	44.67219	44.18235	44.18322	44.28025
43.55699	43.55773	43.55836	42.99995	43.17112	43.17186	42.77541	42.77614	42.77676	42.75275	42.60247	42.60308	43.01513	43.01575	42.41179	42.25378	41.61943	41.60120	41.99752	42.08472	42.08543	41.99033	41.80290	41.80350	41.85692	41.85488	41.93142	41.93202	41.80366	41.58949	41.59557	40.69336	40.99136	40.98599	41.73270	42.75500	43.70422	43.75663	43.70560	42.52342	42.16256	42.48436	43.47039	43.88480	45.35832	45.35910	44.51082	44.17070	44.27915	44.30841
43.55648	43.40974	42.84619	42.84714	42.95577	42.97963	42.80345	42.71299	42.40750	41.86317	42.60202	42.60263	42.89744	42.77116	42.15983	42.17279	42.10566	42.10627	42.09106	42.08429	42.02230	41.98993	41.99064	41.84368	41.80382	41.50546	41.58792	41.93163	41.93235	41.90843	41.74311	41.71731	41.04749	41.10559	41.17179	42.79982	43.74902	43.80463	43.80527	43.70597	42.48330	42.48402	42.99763	43.47078	43.88529	44.50980	44.07492	43.98709	44.17337	44.27956
43.42355	43.40924	42.84570	42.84666	42.86987	42.97915	42.80299	42.43494	41.86202	41.79982	42.60156	42.82618	42.70001	42.15845	42.09301	42.07600	42.08533	42.08970	42.09065	42.02117	41.85456	42.08040	42.04725	41.88147	40.68690	40.71189	41.04521	41.60481	41.97338	43.12218	42.96762	41.96385	41.89396	41.20295	41.78399	43.83265	43.83352	43.80426	43.80489	43.80564	43.80650	43.27550	43.22771	43.22684	43.47128	43.44798	43.50247	43.52906	43.95069	44.11359
43.44994	43.40874	42.84522	42.86877	42.86939	42.89755	42.80252	42.43449	42.36681	42.60027	42.88877	42.87411	42.78958	41.66224	41.66318	41.66002	41.66074	42.08551	42.09023	41.78029	41.51848	41.89424	42.11998	42.04752	41.90599	41.06081	41.06152	41.83209	42.92170	42.95536	42.96722	42.46527	41.83670	41.85151	43.72287	44.75154	44.76856	44.30545	44.34698	44.34774	43.80614	43.71062	43.66284	43.47007	43.18854	43.18874	43.50212	43.83622	43.85807	43.96939
44.15367	43.40825	42.86732	42.45355	42.13705	42.13778	42.47049	42.81570	42.89008	42.80963	42.91789	42.91852	41.79673	41.75324	41.75095	41.75156	41.66032	41.68305	41.76153	41.44422	41.15290	41.52589	42.08731	42.06210	42.05914	42.14872	41.83956	41.86491	42.10188	42.90699	42.56093	42.36969	41.79224	41.79317	44.26962	44.53975	44.60196	44.65379	44.69317	45.36953	45.33602	45.25397	43.84169	43.32835	42.91009	42.91084	43.27316	43.62822	43.83674	43.87623
44.15915	43.42980	42.40964	42.42673	42.13659	42.44337	42.47003	43.69657	43.69722	43.05409	42.97229	42.91806	42.03970	41.99622	41.96813	41.94292	41.68203	41.68264	41.69703	41.09587	41.07874	41.15332	42.06109	42.06170	42.05875	42.10100	42.03132	41.83978	41.86525	42.09480	42.36117	41.73931	41.56651	41.69869	43.60110	44.22680	44.51441	44.51572	44.51638	44.52092	45.07904	45.02066	43.59173	43.09790	42.90974	42.91049	42.82612	43.26871	43.27443	42.54717
43.41779	43.03142	42.60404	42.60502	42.49863	42.31870	43.41101	43.59392	43.63919	43.63996	43.33476	43.13480	42.85329	42.66031	42.65321	42.11583	41.68161	41.68222	41.68317	41.07019	41.02242	41.02323	41.86159	41.98392	41.96153	41.85540	41.72907	41.41611	41.50504	41.50587	41.66464	41.66740	41.56507	41.65746	42.41265	43.62299	44.20686	44.18988	44.04662	43.98098	43.87752	43.83789	42.99716	42.97577	42.96695	42.50038	42.50100	41.83005	41.11869	41.43222
43.24401	43.24477	43.44051	43.38074	42.77301	42.46772	42.31909	43.44841	43.59408	43.33342	43.23105	43.13435	42.89909	42.68190	42.43211	42.14875	41.75172	41.67812	41.67907	41.05420	40.53925	40.61383	40.93545	41.73648	41.75550	41.65212	40.40715	40.64474	41.16929	41.39424	41.66427	41.67779	41.70860	41.65710	41.86560	42.43454	43.15489	43.15565	43.05735	43.70385	43.70474	43.01176	42.63176	42.62115	42.64185	42.53393	42.50066	42.16199	41.33330	41.44054
43.18383	43.17760	43.07822	42.78373	42.37025	41.48831	41.14624	41.50932	42.10106	42.72866	42.98943	43.14302	43.14379	42.47694	42.21240	42.19458	41.88353	41.74976	41.67866	40.79633	40.49046	40.49128	40.52757	40.93566	40.95467	40.40608	40.47779	40.64438	40.96972	41.25091	41.41396	41.46782	41.55986	41.98396	42.03254	42.58977	42.59964	42.90294	42.94955	43.70347	43.70436	43.03669	42.67660	42.67735	42.65119	42.91165	42.64289	42.31015	41.90936	41.88426
43.17635	42.83861	42.78225	42.12213	41.75628	41.14497	40.80290	40.80362	41.50949	42.61390	42.73822	43.14256	43.14333	42.21098	42.24531	42.24593	42.17983	41.83048	41.67825	40.79593	40.51212	40.49089	40.49161	40.54061	40.40491	39.58406	40.51939	40.72270	41.15384	41.17350	41.56432	41.72725	41.79079	41.98361	42.28306	42.60110	42.90182	42.90258	43.70231	44.17724	44.17816	43.70476	43.03697	42.96024	42.96112	44.08002	43.01631	42.38520	41.90905	42.06850
42.59036	42.59112	42.15133	41.90530	41.78217	41.05604	40.80247	40.69811	40.85810	41.76537	42.23805	42.58530	42.58605	42.21055	42.21154	42.24551	42.24625	42.09560	41.78026	41.59401	40.53809	40.52816	40.53963	40.71395	39.94093	39.94173	40.47514	40.84660	41.19076	41.53419	41.69724	42.15113	42.15175	42.07660	42.36654	43.53591	43.48409	43.50331	43.61893	44.17685	44.17777	43.70438	43.01133	43.03737	43.36299	43.40519	43.41820	42.90890	42.42070	43.13476
42.52374	42.52450	42.15086	42.15185	41.90546	41.43406	41.12151	40.93398	41.30699	41.86772	41.87227	42.23824	42.53399	42.21011	42.21111	42.22948	42.24583	42.24645	42.09616	41.78046	41.33126	40.69774	40.82647	40.86526	40.07505	40.10382	40.56192	41.31821	41.54212	42.25683	42.40883	42.33146	42.21213	43.35771	43.31741	43.32034	43.45787	43.48448	43.61116	43.68403	43.35112	43.19324	43.18366	43.16560	43.16648	43.09248	42.86154	42.86607	42.90945	42.98271
42.71264	42.48476	42.48539	42.42420	41.91952	41.43730	41.50430	42.30146	41.90757	41.96671	41.98232	42.29773	42.20905	41.87043	41.54516	41.54684	41.86366	42.26255	42.17696	42.09369	41.89160	41.45865	41.04869	41.09202	40.94361	40.56085	41.28228	41.57974	42.89364	42.67505	42.36811	42.21112	42.24220	43.31696	43.23800	43.32861	42.16253	41.79494	41.86765	42.08076	42.18115	43.31984	43.32048	43.29813	43.29418	43.17929	42.86497	42.86573	42.87900	42.96894
42.62234	42.62634	42.68398	42.43825	41.84903	41.50300	41.63132	42.08348	42.15724	41.98102	41.99663	42.29730	42.19480	42.16692	41.54474	41.54643	41.54718	42.14973	42.15504	42.10941	42.11016	41.90313	41.58971	41.12691	41.12765	41.56887	41.91809	42.99683	42.99760	42.76135	42.62595	42.29982	42.67965	43.32624	43.32743	42.21508	41.52829	41.54571	41.64531	41.96973	42.13670	44.35698	44.39907	43.77999	43.29384	43.26341	43.24845	43.45957	43.36638	43.38061
42.62508	42.62585	42.67221	42.18342	41.88890	41.53698	41.60238	42.08142	42.08366	42.15379	42.22987	43.68666	43.17854	42.76621	41.99335	41.54602	41.54677	42.14846	42.15462	42.10899	42.14525	41.99793	41.84465	41.92004	42.37812	42.72939	43.01408	43.93330	43.91195	42.90236	42.83696	43.00245	42.76855	42.76958	42.36135	40.77036	41.49457	41.79876	41.79937	42.13548	44.25412	44.33454	44.28164	43.85074	43.74934	43.75013	43.75079	43.58028	43.52584	43.52663
43.72823	42.67108	42.45899	42.18510	41.95489	41.74091	41.77728	42.02505	41.88477	42.04192	42.82914	43.17730	42.76889	42.76817	42.07467	41.92973	41.88192	42.16525	42.17733	42.17796	41.93533	41.71764	41.78294	42.37696	43.10797	43.94609	44.32310	43.93288	43.81580	43.71713	43.29681	43.03272	43.00755	42.53642	42.60144	40.94218	41.04416	41.90816	42.60574	44.99103	44.33336	44.27144	44.27211	44.24655	43.93387	43.99331	43.75044	43.50838	43.52551	43.52629
43.72772	42.78486	42.45743	42.10934	41.88667	41.74046	41.74134	41.93478	42.01436	42.31007	42.38626	42.43207	42.54955	42.11146	42.00183	41.94582	42.17281	42.17958	42.17692	41.96736	41.74317	41.72916	41.78263	42.91537	43.10757	44.11902	44.09216	43.97932	43.78095	43.68660	43.32654	43.09850	43.09914	43.12225	42.60108	41.34763	41.41735	42.67147	44.74171	44.74253	44.51137	44.27106	44.24376	44.24457	43.93189	43.93377	43.51379	43.41496	43.35562	43.79845
42.56956	42.39341	42.12622	41.77706	41.41874	41.60526	41.68658	42.01328	42.01392	42.01468	41.60633	41.61337	41.88074	41.98195	41.99803	42.76157	43.39487	43.38799	42.15007	41.96695	41.83368	41.75405	41.78601	41.80492	42.93511	44.00187	43.97823	43.97889	43.78054	43.32536	43.33045	43.37467	43.16139	43.14769	42.32575	42.11257	42.15973	42.84542	42.87834	44.62409	44.59922	44.47145	44.23124	44.11829	43.80455	43.38474	43.18752	43.24366	43.34344	43.60371
42.39214	42.39292	41.90700	40.51467	40.50041	40.53934	41.58634	41.61913	41.65956	41.66032	41.50636	41.58228	41.64436	41.88095	42.62676	43.39362	43.36544	43.40967	42.14966	41.80185	41.83328	41.89548	41.80391	41.92879	42.20122	43.84286	44.01331	44.01398	43.68741	42.80685	43.48176	43.48241	43.48307	43.14731	42.91189	42.83574	42.57690	42.57768	42.76070	43.03002	44.59883	44.72017	44.47174	43.94390	43.38359	43.11873	42.19598	42.14080	42.97898	43.57861
43.38053	42.69037	41.51880	41.04508	40.53332	40.53891	40.65325	41.60764	41.65912	41.65989	41.71725	41.58186	41.64394	41.83167	42.52217	43.19530	43.39397	43.18061	41.92249	41.79284	41.81459	41.94303	41.96209	42.13604	43.43214	43.84244	43.84325	43.56731	42.68666	42.80646	43.44532	43.82135	44.11709	44.01005	43.52804	42.87871	42.57653	42.25055	42.57581	42.85804	44.71896	44.83630	44.74844	43.60558	42.84873	42.30801	42.13969	42.07536	42.10155	42.95468
43.36874	43.34964	42.63460	41.45359	41.05010	40.65196	40.66466	41.42403	41.65868	41.66752	41.73564	41.62607	41.64997	41.84523	42.52766	42.90358	43.18704	43.05496	42.33136	42.37503	42.41078	42.73305	42.77311	43.39327	43.88184	43.80167	43.52589	42.87748	42.64592	42.65276	43.63092	44.52414	44.49362	44.05190	43.82019	43.17919	42.87926	42.57696	42.57760	43.14080	43.71300	44.71940	43.98441	43.42445	43.33015	42.73565	42.43452	42.10032	42.10123	41.94935
43.36824	43.36905	42.69005	41.86916	41.55648	41.21445	41.39596	41.45856	41.66631	41.86421	41.80244	41.64877	41.72485	42.36832	42.96595	42.89004	42.96457	42.96523	43.05561	42.80354	42.84737	42.85914	42.85994	43.36947	43.71691	43.65654	43.08943	42.49035	42.49114	42.61866	44.06519	44.37954	44.26220	43.69969	43.41407	43.41487	43.17975	43.05514	43.13963	43.64527	43.72424	43.53692	43.53758	43.47920	43.47369	44.08838	43.90611	42.41775	41.96117	42.09755
43.53015	42.87123	42.12904	42.02467	42.01724	42.01802	41.99849	41.91818	42.02746	42.11322	42.12074	41.90162	42.16682	42.35982	44.26456	42.96333	42.96413	42.96479	42.82946	42.74899	42.68288	42.68013	42.74871	42.79455	43.30853	43.08822	41.70751	41.70815	41.57981	42.56715	43.89195	43.94374	43.04199	42.10994	43.28402	43.40804	43.67733	43.70296	43.92961	43.86712	43.67994	43.53656	43.49310	43.47884	43.81551	44.01431	43.98916	42.81496	42.09645	42.14405
43.04489	42.44863	42.21140	42.21731	42.41698	42.67684	43.22330	42.30284	42.07166	42.10687	42.10633	42.25811	42.45126	43.90215	43.78708	43.22880	42.96369	41.48592	41.48697	41.73832	41.73909	42.56963	42.60486	42.49915	42.50424	41.71604	41.71682	41.64052	41.56275	41.66692	41.66770	41.13305	42.04610	42.05255	42.45692	43.40765	43.67963	43.76976	43.98027	43.69692	43.67958	43.64165	44.28217	43.81419	43.78072	44.01395	44.01463	43.75807	43.09378	42.32132
42.83802	42.44816	42.44880	42.46011	43.09470	43.27243	43.27339	42.92771	42.32132	42.07202	42.25112	43.61793	44.02794	43.98881	43.90281	43.14802	41.75893	41.48550	41.48656	41.48719	41.73869	41.77279	42.02754	42.11157	41.48612	41.71565	41.66264	41.99784	41.66563	41.66655	41.30961	41.13269	41.70926	42.04680	42.42050	42.78764	43.33485	43.38947	43.58139	43.70286	43.69751	44.43070	44.37478	44.23312	43.75453	43.78118	43.60677	43.70715	43.51995	43.06681
42.35062	42.35142	42.30743	42.61441	43.27114	43.31250	43.31346	43.27373	43.27439	43.28996	43.54526	43.61155	43.95889	43.92568	43.67988	43.16801	43.14839	41.68762	41.52973	41.48679	41.73435	41.96018	42.02714	41.48066	41.48144	41.70451	42.44032	42.40062	42.13420	41.69630	41.69708	41.70395	41.70890	41.74224	42.33162	42.44271	42.53781	42.64774	43.26170	43.58184	44.26718	44.49545	44.46061	44.27623	43.63309	43.50782	43.35556	43.51865	43.51962	43.52044
41.49885	41.79815	41.79100	42.28761	42.81161	43.13433	43.17583	43.17665	43.43854	43.38408	43.44798	43.47716	43.54253	43.55342	43.44764	43.37569	43.30497	43.23517	42.24891	42.19630	42.16321	41.89092	41.96058	41.61074	41.62628	42.20242	42.39957	42.77265	42.75140	42.13475	41.74097	41.71833	41.74081	41.74189	41.88833	42.36744	42.41895	42.53987	42.86509	43.22340	44.29405	44.29489	44.29557	44.55215	44.19344	43.20441	42.84780	43.36304	43.51928	44.10301
41.40495	41.51371	41.75368	42.16552	42.79500	42.81195	43.13482	43.17618	43.40537	43.40619	42.80922	42.81418	42.85049	42.85115	42.86837	43.18428	43.09150	43.03461	42.70393	42.09260	42.13482	42.09698	41.89131	41.89169	41.88768	42.20202	42.40563	42.77871	42.85000	42.03232	42.03312	41.94222	41.94286	42.03046	42.00204	41.74643	42.41859	42.69540	43.30077	43.34215	43.51625	44.22557	44.29519	44.29604	44.17531	42.79460	42.75468	42.84613	43.42638	43.87529
41.40450	41.51325	41.93916	43.16608	43.10221	42.95562	42.81244	43.13517	43.26852	43.26935	42.77273	41.61423	42.09421	42.65437	42.68980	42.74002	42.70172	42.70238	42.70349	42.09218	42.09298	42.13535	42.09737	41.93810	42.06210	42.07042	42.45399	42.47636	41.78395	42.03194	42.05750	42.08935	42.08615	42.11684	42.00169	42.00249	42.69423	43.15606	43.15673	43.31952	43.32050	43.25676	44.27216	44.22188	42.75846	42.61173	42.75434	42.75516	43.03481	43.03564
41.86084	41.90955	43.09454	43.47158	43.10173	42.95514	42.51016	42.73899	43.07136	42.83998	42.59201	42.01767	41.82159	41.89596	42.53885	42.50562	42.13727	42.13792	42.13903	42.09175	42.09256	42.14408	42.27993	42.09426	42.12519	42.21313	42.46167	42.45426	42.41041	42.03157	42.04421	42.07983	41.99485	42.08688	42.09722	43.84977	43.42664	43.17345	43.17411	43.24939	43.29431	43.25640	44.27178	44.22150	42.86878	42.75894	42.75401	42.75483	41.59377	41.99791
42.32125	42.32206	42.64700	43.09358	42.94684	42.45925	42.45285	42.45366	42.58642	42.48235	42.32852	41.75787	41.76137	41.83205	41.83316	41.67579	41.67659	41.99795	42.07279	42.13383	42.16262	42.27871	41.86007	41.41830	42.00682	42.13313	42.58664	43.10649	43.34289	43.08208	42.50107	42.53671	42.08011	42.08122	42.86709	43.42528	43.42626	43.20213	43.23294	43.32597	43.28689	43.27433	44.06485	43.53507	43.01598	43.05179	42.79425	41.90976	41.91071	41.77263
42.32077	42.32158	42.32224	42.01751	41.38189	41.80281	41.80376	41.61846	41.61910	41.85534	41.75678	41.75743	41.75824	41.76158	41.62631	41.07821	41.67617	41.96066	42.07236	42.09145	42.16221	41.74374	41.46223	41.51237	42.06023	42.58165	43.07043	44.35192	43.95457	43.08168	42.67690	42.50135	42.47528	42.50124	42.55517	42.64258	42.74364	43.18764	43.19423	43.19507	43.32660	43.30949	43.48119	43.45674	43.45773	43.13324	42.55240	42.23037	41.84414	42.42078
42.32029	42.10739	42.01592	41.74194	41.61672	41.67649	41.61720	41.61800	41.45650	41.48635	41.48729	41.75700	41.76049	41.76115	41.07716	41.00776	41.07859	41.93441	42.06455	42.06521	42.13973	41.42338	41.43816	42.01705	42.30030	42.54198	44.13568	44.13638	43.95415	42.49505	42.50394	42.42348	42.39096	42.38840	42.50045	42.50865	42.64319	42.77424	42.78083	42.87754	43.32623	43.51459	43.49159	43.49244	43.52303	43.08928	42.59136	42.51038	43.02791	42.81884
42.08996	41.98761	41.85827	41.73353	41.67522	41.98061	41.60384	41.44250	41.45444	40.86558	41.40578	41.49020	41.56309	41.12514	41.05621	41.00735	41.54722	41.57367	41.92866	41.93577	40.91914	41.42299	41.54472	41.80140	42.29991	42.72117	43.44936	43.43176	42.49368	42.48444	42.48526	42.50422	42.50489	42.39172	42.49147	42.50090	42.56538	42.37589	42.41314	42.77538	43.24784	43.51422	43.51490	43.51575	43.52267	43.03297	43.03364	43.22194	43.89319	43.02840
41.48890	41.48971	41.54950	41.44197	41.67348	41.65224	41.59424	41.19975	40.85736	40.85817	41.36769	41.40599	41.12408	41.05469	41.05580	41.60194	41.55326	41.54745	41.54857	40.84425	40.47025	40.61456	41.67615	41.89247	42.73751	43.51270	43.40433	43.37972	42.58402	42.55326	42.56216	42.59601	42.59668	42.59783	42.49110	42.56404	42.36125	41.35775	42.37620	42.65879	43.20926	43.35896	43.51454	43.51539	43.51640	43.02994	43.09969	44.12593	44.18163	43.93459
41.50081	41.48925	41.42185	41.39181	41.65097	41.65071	41.19474	40.94234	40.94567	41.16361	41.36726	41.40556	41.05363	41.12529	41.12640	41.53783	41.65290	41.55349	41.11230	40.31682	40.52475	40.61419	41.34768	42.20911	43.10207	43.51228	43.51314	43.40460	43.28009	42.73544	42.71906	42.65462	43.35954	42.80762	42.51171	42.35992	41.88960	41.89042	42.39206	43.20790	43.20890	43.20975	43.35928	43.51503	43.51604	43.52282	43.57410	43.57495	44.17127	44.14900
41.88465	41.55764	41.54269	41.45937	41.73227	41.65133	41.65230	41.14828	41.16237	41.27184	41.57286	41.57351	41.26107	41.14746	41.14858	41.64608	41.86436	41.79185	41.11566	40.53832	40.56171	40.73915	41.23646	42.53126	43.51085	43.76434	43.80880	43.59197	43.46317	42.83298	42.83382	43.42356	43.38388	42.83415	42.22742	41.88828	41.88925	42.39157	43.85990	43.26996	43.20854	43.14912	43.21008	43.35978	43.57544	43.57629	43.57698	43.57461	43.56971	44.07856
42.05090	41.88502	41.80338	41.74603	41.85015	41.94635	41.94733	41.35601	41.45887	41.51564	41.71929	42.26985	42.22604	41.23635	41.21381	41.64566	41.86395	41.99914	42.00028	41.40751	40.72630	41.19169	41.78991	42.18867	42.53170	43.54427	43.56074	43.46622	43.05048	42.69463	43.00724	43.59536	43.42384	42.93063	41.81930	41.92345	42.48672	43.95515	43.85952	43.84854	43.25853	43.25939	43.14944	43.24879	43.47550	43.57594	43.57663	43.57749	43.99207	44.07822
41.98912	41.98404	42.82859	44.05559	43.88200	43.19741	42.05984	41.45779	41.56441	41.70852	42.45649	42.39046	42.46189	42.22626	41.49505	41.49570	41.73270	42.02132	41.99987	42.00054	41.94595	41.94694	41.95893	41.95960	42.01746	42.33320	42.89591	42.91219	42.60770	42.62645	43.00686	44.50808	44.36621	43.41250	41.95177	42.01341	42.48636	43.95477	43.84729	43.72546	44.93848	44.10227	43.25971	43.18977	43.24945	43.52715	44.02991	44.03079	44.09453	44.06311
42.32906	42.88391	43.11436	43.98570	44.08784	43.85279	42.05939	41.45735	41.56398	41.70809	42.35546	42.82413	42.82499	42.65179	42.23652	41.62172	41.48215	41.75554	41.99947	42.67237	43.29981	42.46267	42.19075	41.95381	41.94066	42.01806	42.34549	42.47462	42.25916	42.62338	43.69706	44.50013	44.50084	44.47627	43.53012	42.48017	42.96534	43.83491	44.50592	44.92354	44.92463	44.60709	43.25935	43.18941	43.22004	43.96911	44.05119	44.07536	44.07642	43.67215
42.96363	42.82140	43.04448	43.89482	44.03207	43.88188	42.08852	41.52631	41.07103	41.60957	42.79342	43.39277	43.51156	42.85629	42.65253	42.20126	41.75447	41.93709	42.67126	43.29852	43.16702	42.49722	42.19033	41.95879	41.95963	41.56334	41.68525	41.83335	42.25879	42.35563	43.57131	43.73394	44.47462	44.47586	43.59540	43.06903	42.93282	44.55701	44.92224	44.92314	44.65571	43.78936	43.54588	43.59979	43.67827	44.05012	44.15777	44.05170	43.65209	43.56853
42.45752	42.45837	42.45905	42.94030	43.51553	42.50121	42.29420	41.47707	41.48041	41.57256	43.29070	43.35034	43.36036	42.90778	42.78173	42.74958	42.88683	42.80304	43.13919	43.13988	42.49578	42.22405	42.19316	42.05790	41.56197	41.50508	41.58534	41.72429	42.14433	42.99301	43.55423	43.69695	43.72345	43.76895	43.76965	42.93142	42.90392	43.87152	44.28176	44.29988	43.46429	43.48293	43.66124	43.61418	43.61522	44.15670	44.08097	44.08186	43.65174	43.56819
41.38637	41.38720	42.32289	42.38864	42.33628	42.35166	42.22543	42.17984	42.18052	43.05049	43.33896	43.34988	43.18125	42.89819	42.77967	42.88552	42.80191	43.11386	43.07203	42.40196	42.19088	42.19189	42.19105	42.18803	41.52389	41.47779	41.55644	41.66419	42.80163	43.38613	43.52340	43.53885	43.53954	43.54078	42.81071	42.34659	42.36777	42.68571	42.68639	42.82773	42.85513	43.27674	43.29520	43.47208	43.56911	43.91896	44.76466	44.97764	43.67023	41.95327
41.01751	41.13883	40.96669	39.77084	40.68377	41.35723	41.95798	42.04705	42.16178	42.94347	43.05107	43.08780	42.74598	42.81299	42.78490	42.87486	42.74767	42.66012	42.40085	41.38814	41.38897	42.18610	42.18695	42.09548	41.52349	41.54007	41.57080	41.82552	42.52614	43.35290	43.53774	43.53844	43.53914	42.57448	42.53534	41.19226	41.07699	42.36826	42.35817	42.10461	42.23911	42.25181	42.59172	43.10893	43.35941	44.59932	44.70330	44.68492	41.94027	41.95296
41.44414	41.13396	39.85997	39.86110	40.21909	40.70837	41.39383	41.87605	41.99363	42.23587	42.69718	42.74467	41.92752	42.68542	42.91193	42.88410	42.74723	42.44226	41.50500	41.37428	41.38857	41.43100	41.88063	41.71023	41.54353	41.60509	41.65491	41.66526	41.66611	42.51871	43.35337	43.38690	42.57290	42.57410	42.53496	42.34808	42.16425	42.12366	42.01029	41.71895	42.10635	42.23962	42.76099	42.91314	43.15968	43.50374	43.51575	42.06997	41.80915	41.93974
42.22240	41.34652	40.41885	40.36674	40.86473	41.50966	41.48054	41.87560	42.02599	42.16011	42.23645	41.92139	41.92225	42.71511	43.13129	43.09002	42.79145	42.65924	42.35587	41.49180	41.37471	41.43060	41.49171	41.40961	41.53368	41.68805	41.15925	41.15991	41.57359	41.66674	42.29425	42.52716	42.57251	42.57373	42.53459	42.78208	42.31482	42.15344	41.14510	41.14594	41.80735	42.23281	42.79023	42.96284	43.17062	43.22857	42.77679	42.06965	42.07067	42.21535
43.66640	42.29058	41.50882	41.45675	42.66575	42.75872	42.75977	42.45961	42.15880	42.16020	41.92155	41.90536	41.89869	43.17157	43.17281	43.07450	43.44020	43.52502	42.79638	42.23820	41.42920	41.57064	41.22151	41.34989	41.35127	41.25276	41.15889	41.10573	41.52490	41.74845	42.14264	42.17776	42.48064	42.49047	42.87823	42.84251	42.39196	41.81761	41.18781	41.18658	41.15583	41.94721	42.34994	42.95223	43.17455	42.91731	42.75775	42.32349	42.29061	42.36254
43.61641	43.54253	43.49106	43.49232	42.95518	42.95929	42.92069	42.62109	42.26542	42.10431	41.92111	41.92179	42.03558	42.03994	43.17236	43.17306	43.65730	43.64563	43.59309	42.82500	41.57291	41.22028	41.30830	41.30951	41.35090	41.22979	41.03959	41.52367	41.64641	42.01546	42.01632	42.10204	42.17806	42.22126	42.45418	42.45137	42.38974	42.25288	41.81793	41.28789	41.34872	41.42332	41.48034	42.32507	42.60555	42.75672	42.75741	42.72437	43.07574	43.23988
43.99052	43.99142	43.75209	43.49183	42.96976	42.79382	42.54283	42.54796	42.24667	42.13456	41.99191	41.85841	41.85981	42.00301	42.00791	42.91502	43.12992	43.06444	43.06569	43.06638	42.96375	41.40784	41.28640	41.30913	41.30998	41.29717	41.54416	41.68070	41.56424	41.62068	41.95673	41.95742	40.68679	40.79004	41.88321	41.91259	42.33776	42.39024	42.25260	42.15393	41.35423	41.42299	41.25476	41.48087	42.50509	42.62395	43.02519	43.06807	43.23972	43.23954
43.97925	43.98016	43.54224	42.88386	42.79247	42.79335	42.77289	42.77378	42.73735	42.29245	42.13139	41.95162	41.85454	41.85521	41.99466	41.99902	42.77736	42.77644	43.09807	43.09878	42.98162	41.95868	41.37447	41.28669	41.32808	41.80894	41.70594	41.70293	41.60799	41.56488	41.53370	40.68578	40.71120	40.75652	40.82822	41.29758	41.93856	42.38181	42.73840	42.68007	42.22890	41.38013	41.38081	41.49343	42.56944	42.97416	42.97486	42.97575	43.00266	42.97773
42.07448	42.07535	42.55856	42.53345	42.76886	42.77873	42.77926	42.72489	42.47139	42.26228	42.10148	41.95334	41.97305	41.83004	41.85601	41.99860	42.28687	42.35010	42.98013	43.27679	43.28738	43.09850	41.98822	41.89436	41.84250	43.05422	42.01161	41.83170	41.71095	41.69016	41.04600	41.01599	41.01665	40.82721	40.86879	41.35106	41.93084	42.38145	42.74341	42.98392	42.70984	42.24234	42.11030	42.52174	42.58042	42.58131	42.58200	42.13304	42.15437	42.27531
42.17406	42.07488	42.16509	42.50985	43.07574	42.96849	42.77879	42.47024	42.02150	41.53241	41.55066	41.97174	41.97261	41.82961	41.83084	41.85627	41.89588	41.71224	42.49245	43.27422	43.56100	43.55994	43.38272	43.35329	43.08771	43.06349	42.94045	41.85661	41.72480	41.29512	41.29598	41.71813	41.78231	41.57352	41.57420	42.02255	42.02360	42.39167	42.59512	42.89573	42.77945	42.71037	42.71590	42.57901	42.53215	42.47035	42.13184	41.93360	41.93465	42.03162
43.33903	43.17855	43.11954	43.39132	43.26937	42.96802	42.30641	42.02037	41.67006	41.64389	41.32120	41.29712	41.82850	41.82918	41.83041	41.82948	41.69610	41.66771	41.83522	42.54277	43.55842	43.55951	43.96821	43.63765	43.11528	42.97413	42.38956	41.73932	41.38415	41.38517	41.74722	43.24088	43.14576	42.76656	42.52031	42.62131	42.52285	42.59406	42.59476	42.89537	42.89645	42.89734	42.98525	42.68956	42.47881	42.47970	42.14119	42.03234	42.03339	42.03912
44.18999	44.13120	44.10126	43.45234	43.26888	42.25700	42.30595	42.04467	41.75678	41.35244	41.37189	41.32145	41.85282	41.82875	41.82838	41.79947	41.66771	41.52688	41.32653	41.46334	42.54325	43.98999	43.95055	43.89886	43.00063	42.44587	42.02536	42.02236	41.83897	41.87284	41.93509	42.04659	42.89499	42.85393	42.86701	42.76892	42.76946	42.69338	42.91133	42.89500	42.89609	42.89699	42.95044	42.95135	42.67659	42.54666	42.34826	42.03202	42.03631	42.03719
45.35250	44.85773	44.10075	43.51316	42.27775	42.27863	42.30549	42.04422	41.34092	41.35202	41.37147	41.97688	41.96754	41.84070	41.79836	41.74954	41.56882	41.10159	40.89767	40.99520	41.47771	43.94919	43.91244	43.89842	43.00021	42.44117	42.45982	42.54160	42.61030	41.94783	41.94872	42.08551	42.93389	42.93518	42.88797	42.90071	42.77321	42.91026	42.89374	42.88172	42.88281	42.88371	43.34523	43.39405	42.80349	42.54632	42.52121	42.37090	42.04705	42.04794
44.85625	44.10219	43.78618	42.96984	42.33108	42.31907	42.32014	41.40417	41.26356	41.30101	41.37105	41.90219	41.84873	41.84027	42.06527	41.71489	41.56840	40.76960	40.05103	40.87956	41.40467	43.00630	43.93084	43.89799	43.02087	42.90940	42.92441	42.99294	43.05197	43.11203	43.11778	43.27697	43.63518	43.58159	43.69595	43.61343	43.61455	42.85983	42.77494	42.57249	42.49444	42.64648	42.64718	42.65239	42.43902	42.42488	42.52087	42.37379	42.45940	42.46030
43.25739	43.25830	42.96806	42.21657	42.21727	42.33689	41.66806	41.40374	41.17973	41.17629	41.29195	41.84742	42.16880	42.61715	42.96771	42.06553	41.47456	40.13419	40.18060	40.86854	41.41611	42.61776	42.99818	43.01955	42.95211	42.90899	42.83251	42.96186	43.05241	43.56861	43.75380	43.87801	44.25438	44.13137	43.37204	43.37296	43.10132	42.23610	41.69495	41.39727	41.37140	41.58141	41.58209	41.58297	41.62764	41.63929	41.76058	42.43646	42.45908	42.53189
42.77077	42.63541	42.27293	42.27421	42.27491	42.14690	41.77684	41.38088	41.17930	41.18017	41.29745	41.36811	41.84788	42.18010	42.61170	42.12235	40.79330	40.78660	40.86748	41.23799	41.54778	42.37048	42.84669	42.95649	42.95170	42.95280	42.80842	42.80913	43.02132	43.50900	43.71261	43.74465	43.86058	43.37092	43.37164	43.09982	42.13526	41.21476	40.25710	40.91406	41.26786	41.36089	41.60437	41.62625	41.73122	41.75957	41.76134	42.43613	42.51774	42.53157
42.63406	42.33737	42.27269	42.14468	42.14558	42.11419	42.11509	41.49815	41.38116	41.19538	41.25275	41.36774	41.36861	41.84838	42.17274	42.12197	40.79295	40.86270	41.22010	41.29234	41.82745	42.84523	42.89106	42.95614	43.00032	42.92857	42.92949	42.75965	42.74118	42.73610	43.19397	43.19489	43.05370	43.05462	43.15512	42.13389	41.20160	40.00169	40.19421	40.71846	40.91468	41.27207	41.63050	41.72992	41.75826	41.76023	41.76112	42.49596	42.51732	42.25199
42.31784	42.25615	42.14240	42.14330	42.11193	42.08325	42.08522	41.38634	41.38723	41.37359	41.38039	41.32235	41.32324	41.44568	41.80389	41.44746	40.84611	40.87335	41.20786	41.29116	42.06942	42.92876	43.19566	43.03232	42.99913	42.97907	42.92725	42.80545	42.73036	42.73128	42.31210	42.74049	42.77827	42.73666	42.09694	40.47651	39.52443	40.12616	40.31868	40.73472	41.18089	41.30341	41.66185	41.75642	41.75840	41.75929	42.43112	42.63848	42.51479	42.01593
42.31643	42.31735	42.25566	42.24958	42.22092	42.08189	41.38306	41.30401	41.38593	41.38683	41.37912	41.38002	41.44353	41.44444	41.44533	40.73161	40.23751	40.25328	40.87304	41.28998	42.06821	43.23332	43.21220	43.19538	43.03205	43.01126	42.95729	42.74166	42.73891	42.27555	42.28347	42.32860	42.69804	42.14986	41.84925	40.48736	40.48248	40.36475	40.84107	41.29530	41.31555	41.67028	41.75295	41.95452	41.95543	42.38134	43.51397	42.58963	42.41372	41.91327
42.31501	42.31594	42.25427	42.23906	42.21955	42.08054	40.96559	40.96757	41.30361	41.38554	41.38645	41.37875	41.44227	41.44319	41.44409	40.59779	40.23634	40.24475	40.87186	41.96703	42.57532	43.21004	43.26831	43.55154	43.18975	43.01009	42.80506	42.65208	42.52774	42.27443	42.28128	42.28221	42.28422	42.28515	42.17987	41.89488	41.28072	41.12298	41.12388	41.41595	42.38620	43.35439	43.35535	42.27999	42.22709	43.50343	43.50439	42.72530	42.32074	42.34067
42.33464	42.31569	41.97063	41.93713	41.92193	41.01126	40.96428	40.96520	40.96719	41.38426	41.38517	41.37748	41.33017	41.44086	41.44285	40.59660	40.23516	40.24358	41.95951	42.19989	42.49554	42.51461	43.11236	43.15907	42.98319	42.80296	42.64998	42.60572	42.60667	42.22810	41.90479	41.95686	42.28313	42.28407	42.14867	42.15180	41.30977	41.12198	41.12289	42.49408	43.37568	43.37664	43.24567	42.59601	42.54312	42.54407	42.48364	42.36830	42.14069	42.12447
42.50698	42.50794	42.33297	41.97020	41.92058	41.40540	40.95868	40.91818	40.95676	41.30754	41.33278	41.26538	41.32891	41.32985	40.59341	40.22074	40.25609	40.81671	41.95830	42.19868	42.32764	42.31136	42.05444	42.05539	42.58684	42.65756	42.60361	42.51954	42.48014	41.77735	41.45786	41.46165	41.80895	42.08852	42.14761	42.12061	41.30877	41.11630	41.94374	42.38325	42.76675	42.67241	42.64758	42.59504	42.54216	42.43382	42.43478	42.13882	41.76379	40.94900
42.82985	42.79964	42.61877	42.65344	42.49303	41.50078	41.30654	40.91043	40.91137	40.73205	40.83599	41.26411	41.26505	40.48521	40.54064	40.23193	40.29527	40.81552	41.36773	42.28862	42.12708	42.04840	41.90312	41.99664	42.04388	42.04484	41.98352	41.85909	41.77530	41.33044	41.01819	39.88954	41.44537	41.79268	41.85176	41.01552	41.06437	41.33356	42.05680	42.03959	42.43406	42.57927	42.58026	42.49832	41.84898	42.37021	42.36848	41.80983	41.06620	40.97236
42.82842	42.70247	42.65805	42.82940	42.73195	42.31686	40.76617	40.52409	40.52502	40.60181	40.60273	40.83566	40.48306	40.52399	40.52469	40.31253	40.29409	40.89905	41.46598	42.27019	42.08820	42.04720	41.82714	41.02618	41.94601	41.98143	41.95440	41.85796	41.79630	41.32936	40.37604	40.05642	40.17682	40.19111	40.24047	40.26508	41.01762	41.27066	41.99389	42.01329	42.02448	42.14709	41.69475	41.86024	41.94547	41.84899	41.87633	41.87460	41.47815	40.92368
42.70005	42.56550	42.82699	43.25973	42.75906	42.31549	40.80684	40.52281	40.58293	40.10712	40.10804	40.44096	40.44189	40.44284	40.30825	40.30919	40.91413	41.49452	42.02094	42.26897	42.12251	41.94064	41.59022	40.95024	40.95119	41.82153	41.87684	41.82112	41.79518	41.42774	40.37499	40.05539	40.09238	40.21278	40.11419	40.13880	40.28333	41.26965	41.28535	41.29654	40.75243	40.76411	41.36948	41.69476	41.69572	41.61378	41.94754	41.87638	41.56625	41.32706
42.69863	42.74750	42.90744	42.82658	42.36101	42.08219	41.82307	40.62374	40.11355	40.11448	40.43878	40.43972	40.44067	40.47552	40.52433	40.91196	41.53161	41.53259	42.05039	42.42218	42.30749	41.97497	41.94473	41.02645	41.02742	41.45112	41.45207	41.19841	41.36516	41.36613	40.45868	40.05436	40.09136	40.23384	40.13418	40.15612	40.72741	40.72835	40.73899	40.63963	40.74125	40.76317	41.32430	41.51314	41.41076	41.69576	41.99345	41.94760	41.87646	41.81819
42.84725	42.83053	43.07815	42.98235	42.55651	42.18173	42.17517	41.47665	40.62342	40.74220	40.90148	40.90245	40.93731	40.93830	41.38851	41.50362	41.57021	41.75215	42.38288	42.67753	42.63927	42.34710	42.05225	42.02742	41.52379	41.52479	41.26305	41.19731	41.19829	41.20089	40.48346	40.49303	40.50691	40.63810	41.05317	41.76447	41.76548	40.72736	40.72832	40.74921	40.71338	40.74123	40.76320	40.81100	41.32531	42.07442	43.64548	43.57690	43.57796	43.57897
43.33908	43.32238	43.32338	43.22760	43.11892	43.30588	43.16434	42.18238	41.81873	41.82242	41.31508	41.40483	41.40582	41.44173	41.53475	42.20872	42.24709	42.38067	42.76834	43.59702	43.73925	42.94624	42.86705	42.59720	42.05309	41.54949	41.29261	41.29361	41.30483	40.72634	40.49156	40.49253	40.50588	40.97316	41.71991	41.72092	41.72194	41.49198	41.30215	40.74825	40.69574	40.71337	40.76226	40.76324	41.71870	42.07349	42.44714	43.57595	43.57701	43.57803
43.21446	43.21553	43.22512	43.33456	43.36206	43.91006	43.85460	42.54506	41.86499	41.98196	41.48964	41.52507	41.52608	43.26315	42.79652	42.21574	42.22324	42.74350	43.59736	43.77621	43.66213	42.88691	42.88794	42.41386	42.15578	41.65221	41.65318	41.66013	41.33387	40.63041	40.56047	40.50709	40.52691	40.97105	41.22365	41.71988	41.72091	41.43201	40.73660	40.57411	40.64883	40.64978	40.65078	40.74025	41.10971	41.11068	41.53960	42.47092	43.57607	43.56847
43.17751	43.17859	43.40038	43.31539	43.67912	43.68019	43.68123	42.54371	42.49689	41.91256	42.06634	42.06737	43.09929	43.09983	42.79415	42.46381	42.44012	42.81071	43.77384	43.69294	43.65550	42.88570	42.41164	42.15358	41.61248	41.60384	41.60481	41.41960	41.20895	40.59988	40.60086	40.53081	40.52588	41.15681	41.52148	41.64457	41.73173	40.73462	40.50950	40.60578	40.63099	40.69458	40.73832	40.77248	40.79555	41.10977	41.51984	42.44630	43.56651	43.54331
43.33801	43.33910	43.34014	43.33745	43.25248	43.25356	42.83588	42.61336	42.54341	42.51501	42.55585	43.09690	43.09797	43.09745	42.60509	42.43779	42.34364	42.70562	43.20756	43.65316	42.93614	42.21909	41.46732	41.46834	41.63878	41.61239	41.51161	41.21222	41.12822	40.58052	40.58150	40.52977	41.15477	41.45698	41.46662	41.54407	40.70038	40.50753	40.71628	40.91862	41.07430	41.26579	41.08597	40.83023	41.10786	41.49152	42.23491	42.91405	43.48320	43.45106
43.33656	43.33767	43.31551	43.42471	43.42582	43.35806	43.32467	43.20529	43.27763	43.27441	43.00304	43.00412	43.00520	42.59849	42.43547	42.34131	42.29828	42.68608	42.68603	42.49932	42.01062	40.73234	40.97268	41.59364	41.98874	41.91660	41.51049	41.19444	41.10884	40.56278	40.46432	40.53518	41.23845	41.23246	41.23349	40.60362	40.33834	40.50655	40.60820	41.37954	42.45509	42.50201	42.68905	42.65352	42.53885	43.40218	43.40327	42.98793	43.03264	42.86784
42.89237	42.59168	41.99888	42.83807	43.42440	43.75299	43.73684	43.31067	43.27196	43.21048	42.68512	42.68620	41.73377	41.71870	41.70573	42.20340	42.46223	42.43103	42.39154	41.56783	40.14727	40.44545	40.97154	41.59249	41.96549	41.96657	41.80400	41.41681	41.19439	40.47895	40.02863	40.43469	41.24977	41.37511	41.28525	40.68176	40.61282	40.74135	41.19719	41.83232	42.25295	43.12719	43.09332	43.02659	43.74621	43.74730	43.44699	42.65989	41.02642	41.01048
42.58916	41.99776	41.99878	42.74202	43.75046	43.74889	43.58053	43.45689	43.18561	42.72952	42.68380	41.73143	41.22465	41.19722	41.17391	41.96664	42.17097	42.17205	41.56554	40.92963	40.37466	40.37569	40.87248	40.97144	41.55742	41.90947	42.46868	41.86379	41.41676	40.53924	40.50796	40.50899	40.79907	41.29670	41.30144	41.24437	41.24545	41.21898	41.25717	41.29269	41.89134	42.25298	43.12731	43.09342	43.09452	43.21671	41.94297	41.00805	40.89069	40.98969
42.56516	42.47428	42.70349	43.44800	43.61996	43.49470	43.40379	43.34686	43.07559	42.60555	41.65808	41.41252	41.39368	41.31892	41.95731	41.93580	42.12468	42.14136	41.50911	41.51021	41.08416	40.83747	40.76588	40.81536	41.32254	41.85776	41.85878	41.61792	41.45495	41.44525	40.72071	40.64965	40.66846	41.33387	41.61488	41.73672	41.73782	41.32994	41.25617	41.29171	41.45886	41.81356	41.91209	42.35308	42.35417	42.35524	42.00449	41.92470	41.78746	42.37412
42.37494	42.46807	43.11207	43.45913	43.49215	43.30182	43.30289	43.05159	42.58159	41.61465	41.51264	41.51372	42.56392	42.33786	41.95605	41.93455	41.93567	41.79405	41.59995	41.60106	41.51009	41.08406	40.90891	40.90997	41.22357	41.32250	41.61570	41.61681	41.61789	42.19719	41.53729	40.72072	41.18201	41.62136	41.80510	41.80618	41.72394	41.25411	41.04152	41.29019	41.44497	41.91000	42.00101	42.44846	42.50231	42.44041	42.34624	42.28489	42.40285	42.82647
41.56758	41.69464	42.58989	43.06942	42.97001	42.97115	42.85813	41.82153	41.52083	41.52192	41.59721	41.66087	42.31231	41.95375	41.62717	41.57672	41.96902	41.90987	41.81461	41.62354	41.62463	41.44060	41.04768	41.04876	41.05306	41.05793	41.37890	41.61570	41.67544	41.67384	41.60065	41.53730	41.61205	41.62785	41.67145	41.27842	41.27953	41.28056	41.28164	41.37025	41.84340	41.90580	42.22138	42.35115	42.43838	42.34419	42.32216	42.40078	43.03572	42.85623
41.21333	41.39362	41.89009	42.55358	42.98898	42.92021	40.86406	40.63253	41.07893	41.27404	41.45177	41.58949	41.06689	40.98274	40.47046	41.74886	41.94143	41.90865	41.81340	42.52065	42.52178	41.96336	41.44049	41.32377	41.33186	41.36814	41.61345	41.67323	41.70393	41.70504	41.67382	41.60067	41.61099	41.62605	41.27631	41.24056	41.26537	41.36351	41.44564	42.10984	43.14612	42.57289	42.25595	42.26245	42.26357	42.27327	42.99844	43.61946	43.03479	42.85531
40.69203	41.01193	41.67897	41.75968	41.81891	40.91228	40.86276	40.85205	40.96631	40.93890	40.94104	40.49031	40.56447	40.46824	40.54026	41.51366	41.87188	41.81597	42.49229	42.43214	42.40382	42.52171	41.85281	41.41946	41.59731	41.62643	41.80624	41.86227	41.67324	41.67435	41.67005	41.64379	41.81543	41.81652	41.26149	41.27637	41.36146	41.36250	41.91245	43.12242	43.13968	43.10529	42.19254	42.25610	42.26262	42.35867	43.50594	43.42690	43.41337	41.81160
41.34175	41.34290	41.47179	41.47290	40.79053	40.91097	40.81520	40.96392	40.94028	40.94138	40.45409	39.05178	39.68537	40.46702	40.55691	41.51135	41.81363	42.46791	42.35334	42.35453	42.38109	41.81288	41.82689	41.81595	41.68453	41.68999	41.80511	41.86116	41.87466	42.21825	42.21398	42.12257	42.47548	42.47767	41.81659	41.34229	41.41016	41.37623	41.91145	43.14717	43.14834	43.12365	42.19157	42.26052	42.39429	42.53456	43.49205	43.42595	43.41243	41.81071
42.53608	42.34228	41.51184	41.47156	41.36087	41.23347	41.51500	41.40861	40.96373	40.56813	39.34770	39.39286	39.74673	40.51960	40.62196	41.86715	42.52522	42.49733	42.46776	41.73819	41.11479	41.12882	41.85046	41.85160	41.85705	41.88129	41.81958	41.86003	41.87355	41.87469	42.21288	42.47323	42.43726	42.47552	42.56654	41.38485	41.40915	41.72696	42.35794	43.08287	43.18846	42.98696	42.68979	42.65005	42.65121	43.49205	43.42381	43.29043	41.81787	41.84425
42.31066	42.28979	41.58680	41.57289	41.47727	41.61370	41.51367	41.35801	40.56575	40.16459	40.02731	40.08810	40.58103	40.77837	41.76579	42.44657	42.61917	42.52513	41.94095	41.16629	40.08457	40.08567	41.19115	41.87465	41.87580	41.84702	41.77003	41.84923	41.86330	41.86445	42.10848	42.47052	42.57480	42.54970	42.60905	41.40697	41.56635	41.91106	42.54205	43.04232	42.98485	42.98595	42.96101	43.31852	43.48991	43.30432	43.28828	43.21520	42.01534	42.09070
42.07748	41.84692	41.78376	41.68813	41.90176	41.87711	41.52149	41.51354	40.71252	40.21820	40.31393	40.49036	40.61208	41.84468	42.52700	42.72351	43.32251	42.99172	42.05054	40.92538	40.22700	40.22811	40.36540	41.03285	41.81078	41.85987	41.84692	41.86103	41.86219	41.86335	42.10738	42.57253	42.57371	42.54863	41.98268	41.75476	41.62442	41.88314	43.04005	42.98264	42.95370	42.80594	44.92936	44.01962	43.17633	43.11119	43.11239	43.21425	42.01442	42.02197
41.84432	41.84554	41.74446	41.87338	41.87459	41.80962	42.49151	42.48360	41.51339	40.45063	40.50522	40.52140	40.59836	42.06423	42.85658	43.49854	43.95508	43.45207	43.07065	41.52964	40.92535	40.68343	40.68454	40.73035	41.11678	42.04755	41.95661	41.81756	41.78376	41.86225	42.10628	42.67821	42.67941	42.52858	41.95526	41.98280	41.83902	41.84011	42.83938	43.26418	43.17499	43.92513	44.01735	43.86296	43.17535	43.11021	42.62147	42.01229	41.56683	41.48468
41.84293	41.76834	41.84878	41.80641	41.79419	41.79000	41.84450	41.84573	41.55821	40.45475	40.73336	40.64762	41.01296	42.82840	43.56923	44.86145	43.95377	43.45080	43.08930	41.89652	41.76882	41.27135	41.25365	41.06339	41.86120	41.89363	41.98457	41.78148	41.76598	41.84448	42.73884	43.84433	43.84557	43.22815	41.98057	41.92292	41.71424	41.71533	43.04232	43.04359	43.75719	43.73198	43.64608	43.21458	42.65958	42.71887	42.12213	41.39738	41.19966	41.10126
41.84297	41.81887	42.61681	41.80504	41.80627	41.79403	41.34261	40.36367	40.45235	40.68259	40.75039	40.79726	41.23287	43.02620	44.85881	44.74823	43.88470	43.36293	43.26590	43.04360	42.51088	41.69674	41.25249	42.13344	41.89905	41.84138	41.85164	41.74324	41.76487	41.84338	42.82759	42.99300	43.45263	43.27708	41.98633	41.71198	41.71321	42.56687	43.01330	43.03449	43.01581	43.68306	43.30867	42.69847	42.54867	42.11999	40.52362	40.43868	40.74505	41.10523
42.36768	42.35820	42.34320	41.80367	41.35244	41.39665	40.62114	40.56716	40.64898	40.66574	40.68246	40.68362	41.10740	43.04370	44.69342	44.57990	43.66857	43.29335	43.23613	43.00187	42.22258	41.97530	41.90331	41.98542	42.05010	41.84024	41.69193	41.76257	41.62755	41.93712	42.46477	42.85749	43.28769	43.27598	42.62179	42.57998	42.47885	42.55478	42.55601	42.58633	42.58757	42.58871	42.58944	41.05843	40.25348	40.30308	40.47517	40.50916	40.52005	41.13005
42.39153	42.36754	41.81722	41.34985	41.12671	40.69637	40.69854	40.84548	41.77377	41.77498	40.94296	40.94415	42.16324	43.40014	43.68464	43.71167	43.29082	42.61545	42.34233	42.33257	42.27409	42.03489	41.97528	42.05794	42.13232	41.68969	41.76019	41.76145	41.84605	41.84726	42.31572	43.28532	43.26237	43.18771	42.96805	42.47652	42.47780	42.51699	42.53276	42.48957	42.52579	42.52693	41.45829	40.51660	40.42569	40.34578	40.30335	40.40656	40.40777	43.34900
42.61316	42.57090	41.88950	41.14026	40.91571	40.91690	41.04385	41.44240	41.61652	41.61774	41.46439	41.00230	42.12808	42.32809	43.19762	43.21878	42.71406	42.61596	42.37309	42.38029	42.40842	42.38600	42.57473	42.22194	42.13116	42.13244	42.15348	41.85973	41.86095	42.81566	43.17299	43.17426	43.14128	43.14250	42.90133	42.90259	42.55408	42.55592	42.11889	42.61364	42.62594	42.59534	41.49231	41.40699	40.51686	40.34489	40.22819	40.28297	40.42786	42.17029
42.62624	42.61304	42.57065	41.46908	41.12405	41.12526	41.36508	41.27441	41.30036	41.37106	41.16805	41.20852	41.75519	42.23134	42.32796	42.63889	42.71280	42.73827	42.65889	42.40274	42.40722	43.16662	43.10814	42.44140	42.42813	43.09566	42.59367	42.26218	42.26344	42.26469	42.26589	42.26714	42.78014	43.00206	42.90078	42.91120	42.58278	42.38889	42.39014	42.48515	42.73040	42.69213	42.67300	41.51034	41.26362	40.33294	40.19104	40.17985	40.32474	40.89312
42.62481	42.61539	42.45832	41.67369	41.62983	41.49504	41.28285	41.27310	41.29906	41.13065	41.16677	41.20725	41.85555	41.85846	41.94404	42.25495	42.63894	42.66441	43.63974	43.14185	43.16410	43.16539	43.12360	43.26061	43.13711	43.09449	42.32913	42.28095	41.69911	41.70035	41.70155	42.11143	42.26731	42.71380	42.71507	42.59969	42.70324	42.63079	42.48282	42.75664	43.00190	42.88792	42.69407	42.25708	41.31543	40.88083	40.21169	40.18058	40.18022	40.58812
40.82137	40.90723	41.67700	42.32379	42.24638	41.96819	41.37347	41.30512	39.56110	39.58713	40.09132	41.02568	41.39113	41.94163	41.96913	41.97039	42.25502	43.00324	43.10859	43.14060	43.16288	43.16417	43.34309	43.28146	43.26555	43.04254	42.85820	42.37127	41.80936	41.76435	41.76556	41.87510	42.12613	42.26376	42.37738	42.59378	42.59996	42.70337	42.75254	43.76283	43.72164	43.05999	42.95087	42.69437	42.25739	41.62635	40.92204	40.21685	40.18097	40.58726
40.32116	40.73799	40.90701	42.29474	42.29607	41.48820	41.32120	39.54226	39.52624	39.64882	40.31323	41.19858	41.46461	41.96994	41.96787	41.96914	43.00068	43.00198	43.13063	43.16803	43.17670	43.22551	43.34187	43.36609	43.36740	43.26572	43.04256	42.46563	41.82277	41.85379	41.86237	41.90899	42.06671	42.11175	42.37631	42.37760	42.39078	42.39196	42.51961	42.52095	42.88291	42.87210	42.90682	42.89225	42.69468	42.25766	41.66597	41.16263	41.04230	40.91579
40.25263	40.51500	40.73778	40.98782	40.98912	41.15005	40.93787	40.48210	39.96944	40.44147	41.31812	41.53361	41.96734	41.96867	42.34335	42.79315	42.99295	43.00072	43.08744	43.13076	43.20199	43.32163	43.80811	43.74760	43.46557	43.46696	43.10013	42.66190	42.01908	41.86006	41.97171	42.16441	42.27245	42.47778	42.38439	42.38838	42.00315	42.00433	41.94051	42.19592	42.41445	42.47506	42.84207	42.89127	42.40668	42.07278	41.81626	41.81754	41.86715	41.78360
40.22879	40.23277	40.49759	40.73769	40.80146	40.93542	40.97528	41.16745	40.93699	41.36402	41.85476	42.02069	41.96606	42.44359	42.88949	42.89082	42.45732	41.78960	41.84993	43.09241	43.17924	43.71359	43.74503	44.05236	43.62833	43.36842	42.62788	42.21704	42.21833	42.29212	43.25407	43.25540	43.25673	43.29029	42.74646	42.70689	42.10166	42.00330	41.93950	41.93224	42.16307	42.20838	42.30713	41.84814	41.98590	41.98714	42.06485	42.11134	42.11270	41.86743
40.22745	40.23144	40.25891	40.30639	40.71189	40.92870	41.03204	41.16562	41.96867	41.88503	42.29853	42.28424	42.58718	43.36012	43.01188	42.52405	42.14650	41.84754	41.86055	43.03318	43.12964	43.65051	44.04975	43.96238	43.96375	42.50611	41.99206	42.18901	42.30315	42.50193	43.30027	43.30162	43.30296	43.39194	42.74539	42.70583	42.85228	42.69693	41.93902	41.93985	41.50668	41.40469	41.49858	41.43835	41.59461	42.05831	42.09566	42.09697	42.09834	42.80943
40.38690	40.25645	40.26189	40.30508	40.40503	40.49713	40.98661	41.83380	43.76912	43.57188	43.34588	43.34724	43.31419	43.31561	43.05199	42.82812	42.54031	42.34975	43.05365	43.15502	43.31826	43.64927	44.04850	44.02354	43.58176	41.96768	41.75718	42.02468	42.21610	42.23786	42.52253	43.30050	43.30185	43.15679	43.18934	43.19070	44.09208	42.92561	42.58210	41.66693	41.35896	41.49626	41.24207	41.33483	41.43997	41.52999	41.99531	42.09605	42.80729	43.24044
41.04255	40.50343	40.28530	40.42149	40.40372	40.48885	40.92025	43.29800	43.47775	43.55654	43.34454	43.34591	43.34727	43.27882	43.28006	43.27336	43.27479	43.27617	43.39822	43.44380	44.37970	44.29559	44.04726	44.02230	43.60421	41.99773	42.02217	42.13382	42.10826	42.13370	42.49668	43.16759	43.17272	43.11158	43.15706	43.18962	43.12649	42.97225	42.63303	41.69930	41.42578	40.71104	41.26211	41.33389	41.38308	41.44029	41.53774	42.00581	43.23827	43.11305
41.04118	40.74474	40.50325	40.37503	40.37740	40.83392	41.72866	43.22674	43.29801	43.04964	42.08540	43.42145	43.42283	43.31429	43.31554	43.72084	43.60077	43.33852	43.33976	43.92249	43.92757	44.22281	44.19995	44.02107	43.75387	42.58051	42.08552	42.08375	42.06717	42.49428	43.35531	43.37527	43.16784	43.11049	43.08768	43.08905	42.97426	43.56636	42.86712	42.21692	41.44847	41.43541	41.21219	41.27592	40.96545	41.32529	41.33396	43.19499	43.11087	42.89686
40.74096	40.74232	40.49493	40.26460	40.26594	41.48798	42.51655	42.90142	42.87004	41.77326	42.07872	42.26933	43.31152	43.27266	43.54123	43.50392	43.50094	43.32113	43.28744	43.25579	43.45669	43.92772	43.95219	43.75124	43.76449	42.66576	42.48859	42.03739	42.31677	43.32649	43.32190	43.35288	42.96391	41.58928	41.56643	43.08798	43.43702	43.46278	43.34338	42.21591	42.08473	41.92769	41.38418	40.84091	40.94122	41.14025	41.84122	43.10848	42.89469	42.78724
40.35728	40.35865	40.26199	40.25254	40.25389	41.53812	41.75709	41.82301	41.72009	41.64788	41.72271	42.14330	43.14998	43.64898	43.56934	43.50999	43.45179	43.44029	43.25490	42.64572	41.58901	41.60863	42.60704	42.88436	42.88574	42.62964	42.33792	42.31193	42.31565	42.40533	42.40664	42.43168	41.45140	41.59522	41.61324	43.08690	43.40474	43.36620	43.24053	42.24348	42.06813	41.67999	41.53050	40.83998	40.87896	41.08069	41.78111	43.06180	43.00138	42.89501
40.55964	40.44224	40.35849	40.35389	40.49497	41.28024	41.38573	41.22471	41.22604	41.64658	41.64788	41.86382	42.10789	43.15014	43.15141	41.76354	42.41326	42.53970	42.54095	41.58648	41.27146	41.58918	42.44290	42.74065	42.83310	42.34521	41.73701	41.71101	41.72208	42.31590	42.40554	42.43058	42.15697	42.31749	42.77526	43.57701	43.41443	43.36514	43.22387	42.62846	42.06660	41.54560	41.45954	41.11116	41.11250	41.11378	41.86273	42.96143	42.96290	41.73109
41.46849	40.98712	40.98833	41.39009	41.45817	40.94114	40.94234	41.22342	41.25785	41.64421	41.86116	41.86253	41.86390	41.56378	41.56500	41.76230	42.45179	42.53846	42.58058	41.26894	41.27029	41.51702	43.11861	42.73946	42.34260	41.83265	41.82689	41.69753	41.68868	41.84714	42.36732	42.40582	42.19903	42.61356	43.21748	43.57592	43.55430	43.38494	42.68084	42.62798	41.54340	40.91879	41.06746	41.44433	41.84668	41.72054	41.81445	41.86318	41.81366	41.80553
42.33897	42.34044	42.38358	42.38498	42.00045	41.45820	41.46319	42.11922	43.49834	43.16755	42.50703	41.86124	41.56108	41.47794	41.56376	42.50397	42.57666	42.57807	42.57934	40.76006	41.19813	43.11604	43.11739	42.83667	41.83812	41.87614	41.87738	41.78673	41.73540	41.84604	41.83499	42.07500	42.07639	42.11160	42.52406	43.01803	43.01953	42.81019	42.78901	42.68709	42.12951	41.59477	41.46784	41.44339	41.42969	41.43100	41.06240	41.12348	41.46831	41.84015
42.33756	42.38092	42.38218	42.38359	42.28215	42.00048	42.06839	43.22797	43.16475	43.16619	42.50571	41.55844	41.30241	41.30386	41.56252	42.49517	42.57541	42.47951	40.66015	40.66157	41.16685	41.90828	42.02844	42.03554	41.87354	41.87500	41.83578	41.78561	41.70741	41.44989	41.39204	42.01532	42.07531	42.07665	41.16611	41.21051	42.17566	42.42216	42.69963	42.68607	42.62671	42.13838	41.74596	41.46827	41.46695	41.06013	40.89662	40.47549	40.51242	40.74118
42.59775	42.59925	42.99463	42.57585	42.28078	41.99913	42.02404	42.16523	42.56779	42.50304	41.86463	41.57923	41.50372	41.37079	41.56504	42.08128	42.44942	42.47826	40.65897	40.66041	41.19579	41.28965	41.60424	41.64811	41.87023	41.79696	41.75775	41.66995	41.38019	41.38158	41.38989	41.39128	41.39266	41.03414	41.03551	41.13258	41.55691	42.06239	42.29936	42.61189	43.14104	43.14825	42.16417	41.86691	41.68122	41.68255	41.05337	40.55371	39.81489	39.81607
43.43796	43.43951	43.44083	43.07185	42.55877	42.28083	42.02271	42.02420	42.15511	42.11567	42.34130	42.28790	41.89735	41.65984	41.60841	41.81781	42.12454	41.58335	41.27935	41.18678	41.18817	41.18865	41.19733	41.48564	42.24681	42.24831	41.67595	41.42234	41.37910	41.30691	41.30823	41.20991	41.01995	41.02126	41.02265	41.11972	41.12119	41.53670	42.04234	42.29071	43.13571	43.14724	42.16320	42.03529	42.06684	42.68570	41.72876	40.14768	39.81404	39.81524
43.14899	43.15055	43.30664	42.95489	42.97274	42.56798	42.02136	42.05553	42.02430	42.37195	42.31903	42.24951	41.65709	41.30192	41.30317	41.25188	40.99066	40.99205	41.16047	41.16194	41.09810	41.11329	41.04508	42.00653	42.14509	41.67356	41.36824	41.25519	41.19037	41.01149	41.05207	41.10079	41.17533	41.17299	41.02163	41.04142	41.18849	40.98732	41.00001	41.49836	41.50623	41.90658	41.91832	41.99075	42.53611	42.72778	42.75237	41.37555	41.15243	41.18345
43.14754	43.14911	42.76821	42.25921	42.31018	42.00422	41.28675	41.29737	42.00524	42.34590	42.31771	41.75760	41.38196	40.59743	40.59866	40.73109	40.61966	40.62105	40.80659	41.06918	41.02758	41.04260	41.33711	41.34606	41.21595	41.35457	41.28594	41.22121	41.22262	41.20242	41.11177	41.17288	41.17429	41.17562	41.17703	41.10871	41.11020	40.98633	40.98773	41.49738	41.49879	41.50652	41.91734	42.08774	42.35026	42.60270	42.60416	42.40183	41.37721	42.05488
43.24335	42.76546	42.10482	41.71446	41.39731	41.21998	41.22662	41.28693	42.01252	42.15977	42.13642	41.47980	40.68773	40.68652	40.67272	40.80891	40.73621	40.64782	40.63993	40.80690	41.15401	41.49859	41.42413	41.10925	40.56009	40.69868	40.71122	41.35875	41.36018	41.36160	41.27097	41.17182	41.17324	41.17459	41.17600	41.19214	41.10919	41.11045	41.40504	41.42496	41.40799	41.50555	41.63134	42.04317	42.13719	42.35069	42.60322	42.91763	43.12038	43.10965
42.87048	42.19616	42.11295	41.71309	41.18876	41.02924	41.30754	41.33646	41.40460	42.12285	42.25658	41.62205	41.56557	40.93473	40.92581	40.99854	40.98534	40.87009	40.80092	41.23635	41.61049	41.61194	41.54395	41.19844	40.69609	40.70887	40.92575	40.98264	41.41447	41.37342	41.37479	41.20679	41.17219	41.17355	41.26372	41.21102	41.19263	41.48113	42.96936	41.42397	41.50330	40.01278	40.13044	41.21823	42.04421	42.53193	43.04880	43.01694	43.01485	43.01619
42.23941	42.12099	42.12230	41.84877	40.99480	41.21334	41.40942	41.44432	41.40330	42.25387	42.25527	42.25674	41.72884	41.76155	42.35110	42.31442	42.23427	41.68520	41.66285	41.62129	42.67082	42.67232	41.75430	41.62704	41.31219	40.88683	41.07629	41.47639	41.62955	42.05038	41.99692	41.79457	42.35628	41.50409	41.27740	41.21000	41.56634	43.34216	43.34369	42.96992	41.52599	40.66172	40.66645	41.21997	42.06209	42.69294	43.01449	43.01232	42.53094	42.49138
42.27024	42.15506	42.18862	41.84740	41.53804	41.61258	42.27208	43.32450	43.47456	42.93209	42.97008	42.97160	42.76281	42.29982	42.28663	42.44621	42.42522	42.37135	42.37267	43.17957	43.35760	43.35915	43.02927	43.03079	42.90393	41.88258	41.43933	41.62700	43.37225	44.00651	44.00045	43.91865	43.86502	41.71576	41.50449	41.65681	42.36594	42.60432	42.96728	42.40977	41.68222	40.59784	40.66228	41.77115	42.67442	42.65863	42.55954	42.52843	42.53002	42.53136
42.28763	42.27740	42.22163	41.94438	41.93500	42.23233	43.32149	43.47164	43.39365	42.85121	42.85802	42.85955	42.85570	42.54328	42.29831	42.32991	42.33151	42.33302	42.36876	42.81797	43.17986	43.17441	43.16780	43.09282	43.13812	42.96028	42.73290	43.32170	43.96700	44.00535	44.12710	44.12867	44.01158	43.86124	42.65974	42.66125	42.50903	42.45228	42.42851	41.69080	41.68123	40.54902	40.54570	42.29541	42.50024	42.50167	42.47682	42.54686	42.54847	42.07067
43.98087	42.53856	42.43371	42.31054	42.03649	42.23097	43.48527	43.39072	42.88621	41.43480	41.39321	41.87794	42.41943	42.16401	41.32349	41.45667	41.86335	41.86484	41.70571	42.37182	42.81827	42.81981	42.89149	43.09162	43.13692	43.11557	42.57796	42.73336	43.86958	44.08144	44.87750	44.08612	44.08771	43.99993	44.00151	43.70511	43.19534	42.53677	42.50494	41.76672	40.79336	40.79465	41.41333	41.74237	42.29596	42.24306	42.24457	42.55864	42.21937	41.81944
44.66642	43.61734	42.53115	42.27584	42.31077	43.48248	43.57894	43.32431	41.43203	41.04137	40.66787	40.66932	40.63208	40.93469	41.05693	41.01906	41.62780	41.89400	41.89534	42.06607	42.48675	42.48828	42.91662	43.06160	43.06315	42.43458	42.40284	42.50931	42.51084	43.58769	43.80323	43.80482	43.77736	43.77885	43.82293	43.76543	43.67232	43.27163	43.27319	42.50554	41.76723	41.49255	41.82168	42.08387	42.02406	42.29644	42.29797	42.30003	42.34362	42.26930
43.61420	43.61588	42.46796	42.26374	42.34490	43.39241	43.39380	42.85225	41.45760	41.10146	41.08449	41.14563	41.24317	41.24475	41.04270	41.04418	41.49059	41.92954	42.06324	42.48400	42.48554	43.08275	43.20958	43.06039	42.97203	42.38527	42.38663	41.51086	41.53872	41.38941	41.85530	43.29878	43.33890	43.35114	43.36156	43.41895	43.49108	43.22756	43.23182	42.92384	42.77084	42.55142	42.39849	42.39573	42.33595	42.82550	44.09454	43.87162	42.83260	42.34406
41.99353	42.52697	42.46655	42.25967	42.26131	42.34507	42.38190	42.08664	41.64600	41.31676	41.29615	41.97051	41.91454	41.16880	41.17013	41.45819	41.82473	42.63532	42.63670	42.51335	42.47620	42.47776	42.84325	42.96550	42.46337	42.38411	41.42696	41.50976	41.38682	41.29961	41.85421	42.40612	42.38367	42.38513	41.28724	41.40647	42.30947	42.73940	42.89694	42.74675	42.76983	42.77121	42.76857	43.45590	43.96643	44.09193	44.09355	44.00134	43.17666	42.19999
41.99213	42.10437	42.25942	42.26097	41.98348	42.09625	42.08366	41.35284	41.37047	41.39449	42.05560	42.71162	42.79931	42.75907	42.71423	42.48473	42.46802	42.63407	42.51046	42.51213	42.47499	42.16035	41.77575	41.81707	41.82237	41.07383	40.83979	40.85374	41.29701	41.89629	41.79289	41.75571	41.75725	41.26210	41.28620	41.45695	42.13919	42.27110	42.43132	42.29259	42.29415	42.74751	42.68959	43.86589	43.98182	43.98334	43.98744	43.10678	42.57025	41.23466
42.15236	42.15401	42.10434	41.77525	41.79839	40.74546	40.81395	41.35154	41.36596	41.97382	42.07902	42.85070	42.98545	43.29594	42.57643	42.53023	42.51352	41.65965	41.75562	42.19474	42.19630	41.81182	41.67974	41.68128	41.27701	41.07271	40.83869	41.26321	41.45597	41.91724	41.89666	41.85411	40.95080	41.36054	41.39928	41.55164	41.73524	41.86675	41.89680	42.29159	42.29315	42.69165	42.93883	43.64585	43.75612	43.78239	42.93493	42.55742	41.18887	40.56745
42.21703	42.21870	41.82338	41.80935	41.76325	41.07041	40.81265	40.99750	41.35176	41.31568	41.91487	42.80800	43.38104	43.26291	42.63857	42.40398	40.31052	40.66122	41.67593	41.78915	41.80909	41.81064	41.82932	41.83087	41.84264	41.30009	41.28305	41.28469	41.47746	41.81735	41.93589	41.79834	41.42472	41.47349	41.49343	41.61299	41.73422	41.73558	41.86729	42.26906	42.92473	43.24421	43.22012	43.21798	43.14322	42.93128	42.55489	41.75683	41.18798	40.95219
42.21562	42.20388	42.15261	41.82357	41.91228	42.03421	41.34395	41.03329	40.99774	41.03146	41.44595	42.84161	43.37971	43.34383	42.06857	40.30774	40.30289	41.22700	41.23481	41.27569	41.71103	41.73098	41.86588	42.50254	42.50414	42.38001	41.30033	41.50814	41.97813	41.97971	42.03481	42.03638	41.99079	41.63738	41.75667	41.97951	41.90792	41.85229	42.10772	42.29779	42.21925	42.64222	42.98246	42.98408	42.75076	42.18495	41.68172	41.18545	41.18709	41.52338
43.38221	43.38395	43.38539	42.23985	42.04230	42.15860	42.02038	41.77958	41.09153	41.47491	42.54702	43.27245	43.18058	42.26496	41.96251	41.73697	41.57929	41.08928	41.09064	40.86390	41.00462	41.42545	41.44530	41.60664	42.27608	42.34982	41.47203	41.63714	41.97702	42.14042	42.13977	42.71225	42.74559	42.65516	42.65677	42.73564	42.01081	41.97240	42.10670	42.10839	41.23141	41.08485	41.08650	41.91966	41.92125	42.01043	40.35159	40.35310	41.18620	41.52250
43.41621	43.38251	43.32519	42.21752	41.96835	42.04254	42.15864	42.07330	41.99009	42.57589	43.27187	43.22247	43.09842	42.17286	42.11192	41.76748	41.43295	40.99886	40.38272	40.74555	40.71216	40.91589	41.03239	40.49429	40.71085	40.80443	41.42117	41.63602	42.13771	42.85793	42.83366	42.71760	42.74450	42.74603	42.83116	42.92980	42.93154	42.40308	42.33908	42.27411	42.18160	41.25709	41.18723	41.99830	42.08327	41.53778	41.00943	41.13094	41.13261	41.52161
43.37930	43.32230	42.45239	42.40996	42.42244	43.70939	43.94597	43.95852	42.70152	42.70316	42.78959	43.16530	43.09710	42.27789	42.11066	41.70658	41.20926	40.38020	40.08112	40.08276	40.08429	40.15856	39.71569	39.63124	39.66930	39.79616	40.33172	41.49109	42.83849	42.83100	42.83253	42.61353	42.61516	42.76591	42.89030	42.98627	43.75681	42.92440	42.33805	42.27310	43.61021	43.79784	43.90619	42.50600	42.18559	41.95827	41.76328	41.76488	42.21190	42.43685
43.29007	42.45816	42.45958	42.41932	42.42106	42.94798	43.70945	42.98764	42.59217	42.64272	42.78020	43.13120	42.92382	42.24222	41.60316	41.30845	40.88463	40.37902	40.17456	40.17620	39.23649	39.19633	39.51468	39.63015	39.74616	39.81391	39.86738	41.42063	42.75779	42.75944	42.46508	42.51833	42.34192	42.38970	42.76648	43.69639	43.69819	43.12627	42.72603	42.99634	43.54248	43.54396	43.54575	42.60614	42.46970	42.47609	42.47771	43.15039	43.11112	43.05232
42.45499	41.78835	41.87056	42.06901	42.07281	42.38827	42.96363	42.56500	42.31317	42.57261	42.95257	43.06377	43.06544	41.61986	40.51163	41.10368	40.98070	40.92640	40.40554	39.27519	39.27784	39.32021	39.62753	40.97871	40.73747	39.76123	40.79213	41.92256	42.68568	42.51390	42.19186	42.24511	41.83855	41.81372	42.22358	42.70040	43.06998	42.99185	42.99353	42.97541	41.83080	42.36199	42.43130	42.49178	42.38699	42.47029	43.37224	43.83391	43.83089	44.82296
41.59795	41.59968	41.74648	42.01982	42.08279	42.29235	42.37116	42.27742	42.31184	42.56698	43.08655	43.06406	42.98330	41.42243	40.51043	40.48513	41.04399	41.16484	40.92659	40.07160	40.09636	40.17424	40.86149	40.93619	40.94853	40.95023	41.61690	42.94378	42.64423	42.18921	42.05116	42.05281	42.05444	42.02964	42.22253	42.20750	42.13613	42.88057	42.93226	41.78622	41.80775	41.82154	42.02562	42.03533	42.30482	43.21521	43.77142	43.82811	44.24210	44.24362
41.57992	41.50591	41.62263	42.10904	42.22432	42.22599	42.19694	42.27607	42.46508	43.01015	43.08521	43.08691	42.98359	41.70089	41.26246	41.23291	41.85488	41.16418	40.94958	40.15499	40.11613	40.69222	40.79531	40.79691	40.89776	41.37738	42.47393	42.51615	42.64309	41.99691	42.07856	42.08021	42.05337	42.30070	42.28570	42.13333	42.13510	42.13654	41.74314	41.80350	41.91324	41.90338	41.83038	42.03437	42.21556	42.30542	43.07869	43.80875	44.24115	44.27655
41.71596	41.66830	41.99656	42.07060	42.05841	41.93419	41.95651	41.95829	42.04860	42.90403	43.08387	43.06140	43.03517	42.88254	41.93727	41.89272	41.82624	41.15330	40.33221	40.02431	40.28422	40.58466	40.66732	40.77966	40.88051	41.37625	41.67504	42.07385	41.92157	41.43401	41.48663	41.56681	42.02595	42.29533	42.28464	42.28631	42.22709	42.15586	41.80075	41.84069	41.84235	41.90240	42.22791	42.22477	42.32433	42.32590	43.01517	44.02121	44.24018	44.27560
41.71457	41.71635	41.78587	41.78645	41.72806	41.89862	41.90375	41.90553	41.62438	41.70072	42.78178	42.86073	42.82675	42.81998	42.68088	41.82322	41.58249	40.32966	40.20153	40.25836	40.28307	40.29811	40.03739	40.12283	40.42542	40.47820	41.06079	41.45562	41.35065	41.35229	40.76923	41.28496	41.56094	42.02645	42.42929	42.39362	42.25661	42.21560	42.01446	42.01625	42.51083	42.56984	42.25651	42.22381	42.23355	42.91946	43.84206	44.09319	44.18974	43.51417
41.20298	41.20475	41.76691	41.81893	41.72672	41.89727	41.89874	41.40599	40.22355	40.22516	40.26340	40.51825	41.67513	42.59697	42.38904	41.82198	40.97245	40.33977	40.32988	40.26228	40.26389	40.03477	40.12012	40.16472	40.21791	40.33413	40.57418	41.09056	41.34955	41.00194	40.76817	40.84238	41.55988	41.70180	41.74110	41.83418	42.15959	42.21618	42.54727	43.34673	43.40602	42.59950	42.26898	42.27067	42.90882	43.87804	44.00213	44.00391	43.41706	42.87396
41.20161	41.20338	41.59036	41.88471	42.06320	41.98861	41.82809	41.36060	40.22229	40.22391	40.27378	39.88519	40.37712	41.69930	41.76689	41.40108	40.95911	40.46242	40.38299	40.16357	39.38726	40.27818	40.30388	40.30550	40.33131	40.36260	40.50000	41.08947	41.34846	41.00087	40.83969	40.84133	41.56565	41.58981	41.63342	41.81055	41.84597	42.26301	43.41587	43.43980	43.48243	42.94323	42.64712	42.90612	43.57005	43.59377	43.59554	42.29203	42.17875	42.46952
41.58573	41.58754	41.58791	41.83178	42.06183	42.03614	41.93365	41.42376	41.06716	40.27101	39.99339	39.93932	39.98444	40.40128	41.13008	41.61318	41.59402	41.09176	40.25795	39.91003	39.91164	40.27705	40.79522	40.85330	40.50650	40.52384	40.74874	41.40482	41.40649	41.18847	40.95475	41.11668	41.58718	41.63069	41.72693	41.76591	41.86026	42.28832	43.46967	43.47963	43.43369	43.07107	43.02992	43.57642	43.59113	43.59279	43.58811	42.17600	42.14718	42.47614
41.53762	41.53944	41.54089	41.54258	41.83224	42.05706	41.61765	41.58186	41.36538	40.96471	40.10176	39.96872	39.98324	41.05394	41.30814	41.61194	41.61376	41.22613	40.25679	40.18814	40.18977	40.27592	40.79408	40.84895	40.89497	40.92631	41.21140	41.46982	41.39526	41.21751	41.21907	41.82736	43.30390	43.42006	41.91767	41.92367	42.40302	42.71709	43.55734	43.55225	43.43266	43.39117	43.57364	43.62693	43.61957	43.58535	43.55154	42.34064	42.50439	42.50589
41.56561	41.53806	41.54168	41.55788	41.54789	42.11533	42.05720	41.61814	41.43606	41.36064	40.92517	40.27970	40.28869	41.13351	41.28925	41.57309	41.61253	41.56648	41.04268	40.76445	40.27315	40.19027	40.30052	40.81019	40.88256	41.20453	41.23501	41.31434	41.36177	41.24277	41.46868	43.34132	43.47697	43.47863	43.55085	43.24010	43.14919	43.22794	43.56757	43.55121	44.23085	44.17597	43.62251	43.62431	43.59829	43.57243	42.43586	42.33972	42.34158	42.34308
41.56422	41.56606	41.53816	41.54470	42.12299	42.12473	42.11548	42.07437	41.76910	41.74129	41.35289	40.35318	40.33282	41.08392	41.28801	41.54070	41.55818	41.37790	41.12747	41.05835	40.79935	40.29784	40.40382	40.39346	40.62297	40.62853	41.19753	41.22837	41.26715	41.43591	41.73228	43.34020	43.43607	43.47753	43.54169	43.54350	43.53790	43.63138	43.59125	43.87370	44.22980	43.77481	43.36112	43.36293	43.49762	42.46275	42.21993	42.12541	42.09716	41.00832
41.50429	41.44276	41.41487	41.41659	42.09225	42.12337	42.11413	42.06121	41.79700	41.71849	41.33818	40.97614	40.33159	40.56111	41.17871	41.18203	41.27682	41.34193	41.09726	40.94696	40.85353	40.78805	40.43903	40.39234	40.39401	40.39581	40.53865	41.17137	41.17308	41.26174	41.65164	43.03059	43.22326	43.47643	43.53899	43.96731	43.95476	43.89358	43.87068	43.81134	43.79479	43.35818	43.00335	43.00515	42.49241	42.41029	42.22330	42.09437	41.00597	40.98109
42.03785	41.44139	41.40707	41.39805	41.39991	41.82518	41.90379	41.73700	41.69255	41.49050	41.10804	40.56623	39.99965	40.33217	40.44381	40.52824	40.53005	40.90276	40.91229	40.91412	41.61741	41.58421	40.76376	40.39122	40.39290	40.43825	40.47140	40.57807	40.91103	41.17371	41.58068	41.65229	41.93929	43.16502	43.47715	43.90547	43.86712	43.75042	43.90997	43.52802	43.07492	41.90084	42.09795	42.44141	42.44318	42.27976	42.23098	42.22413	42.06360	41.47311
42.08531	41.44002	41.41215	41.16516	41.16702	41.17680	41.27168	41.27354	41.69123	41.66022	40.56543	39.79961	39.81739	40.00117	40.35744	40.37095	40.37814	40.39917	40.90305	40.90543	41.61622	41.55832	40.85495	40.49667	40.39180	40.39361	40.44559	40.51083	40.64900	40.96273	41.57959	41.59371	41.61964	41.83449	42.65609	43.23005	43.65851	43.66010	43.58668	43.27975	41.81715	41.48797	41.92111	42.10574	42.30727	42.31054	42.28059	42.39735	42.43562	42.35486
41.69078	41.57935	41.52411	41.42113	41.17374	41.17709	41.17858	41.27224	41.80863	41.69168	41.62779	40.58201	39.91167	39.96022	40.09021	40.15960	39.88476	39.90577	40.02758	40.02993	40.90598	40.93710	40.72842	40.40726	40.39069	40.13529	40.14265	40.18908	40.53834	40.85914	40.94768	41.19799	41.61858	41.65698	42.27268	42.65683	43.23094	43.48989	43.35202	43.24631	41.56023	40.76349	41.09266	42.10478	42.27943	42.28110	42.39463	42.88523	43.26610	43.20314
41.68940	41.57798	42.21280	42.75383	41.42167	41.18114	41.21568	41.67846	42.16346	42.05943	41.98267	41.95815	40.68198	40.08755	40.08901	39.66508	39.96149	39.96318	40.02642	40.02879	40.78358	40.79875	40.50277	40.54049	40.54220	40.21750	40.18618	40.18801	40.53727	40.84409	40.94662	41.00695	41.23523	41.61917	41.62094	41.23641	41.94675	43.17263	43.24329	42.68868	41.56894	41.51896	41.52085	42.20301	42.20480	42.36769	43.17634	43.17604	43.15112	43.11024
41.71683	42.21362	43.34886	43.28091	42.24776	41.47134	41.58380	42.20383	42.66287	42.61152	42.52244	42.06160	41.53632	40.21206	39.73528	39.77082	39.98934	40.35952	40.47486	40.78069	40.84530	40.84704	40.53764	40.53937	41.06652	40.55262	40.33730	40.33216	40.55071	40.84303	40.95108	40.95443	40.96585	41.18068	41.25029	41.27840	41.28029	42.01608	42.69860	42.68766	42.68949	42.29023	42.29218	43.39362	43.32397	43.14180	43.17323	43.14820	43.09641	43.08078
43.36260	43.32327	43.27761	43.23544	42.24639	41.56911	41.58247	41.58438	42.20216	42.62147	42.14927	41.60095	41.24311	40.36342	39.85444	39.86259	40.46675	40.87138	40.90620	40.81713	40.81889	40.82063	40.75671	41.51921	41.53067	40.98878	40.82493	40.99218	40.99394	40.83389	40.85219	40.92758	41.14252	41.17965	41.27560	41.29458	41.34809	41.98616	42.69757	42.74367	42.73261	42.70892	42.86060	43.24756	43.13910	43.05991	42.90422	42.98700	43.02341	42.43175
43.30745	43.30947	43.26704	42.29076	42.24501	41.42830	41.42983	41.41565	41.55640	41.93465	41.67199	41.24008	40.96894	40.48149	40.05665	40.49539	40.74333	40.89943	40.81407	40.28336	40.55324	40.81948	41.39422	41.41751	41.00940	40.93998	41.01498	41.09588	42.00533	41.14520	41.16352	41.16529	41.34803	41.39915	41.47189	41.48353	41.94327	41.96257	42.73331	42.74265	42.71332	42.78774	42.81444	42.79318	42.72083	42.46481	42.46557	41.74281	42.39216	42.42815
41.65468	41.43278	41.84167	41.84135	41.42517	41.33978	41.34132	41.41380	41.55510	41.70572	41.67070	41.21357	40.84039	40.62313	40.62463	40.74023	40.74590	40.62279	39.93381	40.28221	40.55209	41.39139	41.39306	41.08572	40.93695	40.93887	40.94038	41.93736	42.29195	42.28897	41.71738	41.71919	41.28839	41.34865	41.46135	41.46530	41.46724	42.34006	42.67529	42.71045	42.78514	42.78724	42.78173	42.71800	42.69459	42.46385	41.74115	41.70511	41.70707	41.99554
41.08507	41.08700	41.43081	41.80722	41.73670	41.30999	41.22668	41.31241	41.36864	41.63065	41.63396	41.63578	41.61925	41.68192	41.73236	40.83304	40.74717	40.62486	40.49783	40.46642	41.12251	41.39613	41.39782	41.11038	40.93583	40.84223	40.93552	42.18673	42.27417	42.27603	42.26017	41.71812	41.28733	41.11973	41.23978	41.24158	41.42699	42.54977	42.62517	42.69085	42.78464	42.90155	43.13891	43.14726	42.71889	42.26876	41.73733	41.73915	41.64056	41.61577
40.59936	40.74071	41.09578	41.80585	42.03261	41.70872	41.22536	40.83089	40.95856	41.29075	41.57198	41.57757	41.61798	41.77735	41.55707	40.91779	40.65165	40.64241	40.64024	41.23349	41.35222	41.45300	41.50611	41.55431	40.95364	40.84113	40.93442	42.18560	42.27198	42.24552	41.71521	41.34696	41.26750	41.26919	41.23875	41.22981	42.54713	42.54458	42.41368	42.43129	42.61214	42.70566	42.90903	42.83486	42.43437	41.90287	41.90471	41.96087	41.91123	42.07946
40.53465	40.53657	40.84320	41.23202	41.74580	41.51653	40.80510	40.56311	40.69875	41.28409	41.34471	41.37070	40.96749	40.25240	40.43011	40.91658	40.95344	40.75915	40.76068	41.07541	41.36737	41.75416	41.70806	41.69700	41.59852	41.55697	41.67545	42.18447	42.18634	42.16311	40.99888	41.00230	41.26645	41.26815	41.22697	42.54405	42.54193	42.54354	42.54543	42.49770	42.50819	41.83722	41.83921	41.44025	41.82666	41.90193	41.90432	42.19165	42.19367	43.21780
40.60042	40.60236	40.53247	40.47305	40.43793	40.73556	40.55988	40.39120	40.39300	40.78146	40.88090	40.84553	40.17353	40.25172	40.29730	42.63009	41.19681	40.90853	40.91069	41.07423	41.47201	42.57205	42.47824	42.32953	41.76482	41.65075	41.67432	42.10251	42.10439	41.52265	40.91397	40.99963	41.24767	41.33213	42.34867	43.29860	42.76036	42.54250	42.48927	42.50529	41.70817	41.70974	41.64938	41.84010	41.89926	42.20254	43.04344	43.09914	43.65226	43.67866
40.91826	40.57096	40.53544	40.50932	40.47368	40.35627	40.38799	40.38993	40.42610	40.07330	40.10879	40.17181	40.26974	40.35332	42.49530	42.73571	41.22193	40.95792	40.93522	41.46952	42.40367	42.40557	42.37939	42.36141	42.28755	41.74146	41.58135	41.67520	41.67707	41.50222	40.81779	40.84380	41.20575	42.25795	42.25301	42.25490	42.37267	42.37290	41.08035	40.70764	40.76698	41.64641	41.83728	42.14909	42.17672	43.04001	43.13604	43.19444	43.65131	43.67772
40.88684	40.85177	40.53412	40.50801	40.35317	40.52477	40.47960	40.42302	40.07026	40.07205	40.15160	40.21463	40.39128	41.35801	42.31766	42.40551	41.27147	41.27331	41.77501	42.12951	42.13140	41.70359	41.38510	42.28448	42.20847	42.14067	41.67207	41.67409	41.67597	41.68430	41.70592	41.98185	41.98375	41.88661	42.19321	42.19512	42.25630	40.96409	39.96328	40.12218	40.19382	40.76757	41.75836	42.18307	42.52326	42.74336	42.78131	42.81712	42.81919	43.18762
40.74643	40.42923	40.43077	40.34024	40.60729	41.88119	40.63511	40.48028	40.24884	40.25066	40.32753	40.36890	40.39006	40.80098	41.17885	41.26825	41.27617	42.30979	42.31142	42.26207	42.24356	42.13211	42.03287	42.15973	41.99561	42.01218	41.64783	41.67297	41.68131	41.75092	42.00251	42.05332	42.05523	41.98444	42.35017	42.32145	41.02290	39.92290	39.23734	39.81849	40.12304	40.75803	41.27210	42.18211	42.60455	42.68282	42.85832	42.86027	43.06236	43.35340
40.26109	40.25716	40.25871	40.26053	40.65144	40.73867	40.74024	40.56868	40.37505	40.19516	40.30964	40.37465	40.40870	40.57664	40.82098	41.27295	42.30664	42.38200	42.38363	42.36529	42.25386	42.27597	42.61203	43.61222	42.01648	42.08221	41.56329	41.61208	41.72051	43.04305	42.89537	42.18451	42.18644	42.74974	42.70924	42.32148	41.02190	39.92194	39.90169	39.92622	40.04725	40.79639	41.41821	42.24620	42.68006	42.75982	42.87082	43.25421	44.07644	44.05987
40.25385	39.82296	39.90154	39.91749	40.16724	40.55801	40.61060	40.55022	40.44198	40.30669	40.37159	39.66789	39.83565	40.63465	40.84447	41.37997	42.38061	42.38076	42.36199	42.25073	42.27284	42.58001	42.58070	42.58266	42.11203	41.63685	41.69918	41.70124	43.03993	43.04191	43.09265	42.89622	42.86810	42.82746	42.67860	42.29409	40.95264	40.60507	40.53293	40.02085	40.06567	40.86748	41.47424	42.24524	42.37835	42.61420	42.97955	43.55848	44.05720	45.53810
39.81968	39.82164	39.82320	39.87950	39.87235	39.83749	39.96745	40.35106	40.39918	40.02732	39.86404	39.90023	39.97562	40.79173	41.36451	42.37727	42.40874	42.62346	42.51177	42.41290	42.60262	42.58364	42.58062	42.44671	41.63365	41.67295	41.75608	42.32428	43.66339	43.50367	43.34425	43.25801	43.18747	42.67428	42.19487	40.93259	40.93462	40.96793	41.03968	40.07312	40.28728	40.90308	41.48135	42.37545	42.42148	42.50233	42.76253	43.68011	45.59339	45.42473
39.81835	39.82034	39.82189	39.87821	39.87106	39.87290	39.96618	40.05194	39.95444	40.02072	40.07774	40.19129	40.64976	42.80840	42.92395	43.06910	43.37856	43.21009	42.63718	42.61460	42.53493	42.53690	42.53872	41.15325	41.20242	41.70191	41.78452	42.82637	43.61977	43.47350	43.42754	43.19358	43.15519	41.90158	40.93344	40.93534	40.96533	41.12819	41.32412	40.30439	40.30623	41.23579	42.27952	42.74208	42.85158	42.88219	42.88417	44.02124	45.70531	45.42375
40.09579	40.09780	40.09937	40.10123	40.07156	39.96335	39.96492	39.85845	39.89842	40.31833	41.50745	41.56469	42.08723	42.70184	42.85446	42.85645	42.97921	42.89500	42.61123	42.58491	42.42356	41.54795	41.39184	41.42707	41.36448	41.44753	41.79467	42.47602	42.72567	43.45569	43.34925	43.15205	41.89387	41.38925	41.26017	41.14285	41.22070	41.35797	41.35988	41.32520	41.32711	42.26406	42.60204	43.51504	43.02341	43.13493	44.04510	44.31350	46.19786	46.01849
41.42638	41.28596	41.23605	40.80879	40.07027	40.07213	39.96364	40.01130	40.26043	42.07841	41.83554	41.65418	41.76192	42.59090	42.59849	42.60049	42.45778	42.39907	42.37227	41.85497	41.83329	41.85888	41.88004	42.23540	41.96479	41.89773	42.03895	42.44944	42.38660	42.65742	42.53568	41.95078	41.42719	41.38820	41.25914	41.26107	41.34861	41.72982	42.88406	42.88623	42.55010	42.61253	43.37277	43.65005	43.66211	43.76131	43.97692	45.33103	45.77032	45.61300
41.43233	41.43444	41.43608	41.23663	41.08876	40.07085	39.96237	40.03366	40.31394	41.81730	41.93349	41.69747	41.71661	42.13345	42.56929	42.38777	42.25243	42.11860	41.61769	41.66386	41.83210	41.85770	41.89820	41.95873	41.98405	42.03615	42.42344	42.40424	42.36195	42.53271	42.52812	41.43171	41.37836	41.13365	41.20545	41.26005	41.70404	42.43348	42.81688	42.60204	42.60983	42.71162	43.03360	43.41793	43.61435	43.66303	45.32788	45.49857	45.49015	45.27959
41.45296	41.45508	41.43472	41.09643	41.08744	39.93911	39.90974	39.98104	40.19966	40.52507	41.52007	41.68402	41.68599	41.71855	42.38450	42.32636	42.25118	41.48163	41.20796	41.34328	41.37048	41.53343	41.55405	41.61627	41.67679	41.90661	42.40094	42.65263	43.10628	42.61613	42.45393	41.08526	40.91442	41.20247	41.25708	42.05155	42.05370	42.05645	42.10843	42.58650	42.60303	42.61817	42.94014	43.32447	43.38167	44.64045	45.48840	45.49058	45.48915	45.27861
41.50472	41.45370	41.43336	40.61828	40.03714	39.90688	39.93372	40.06623	40.25658	40.41993	41.12064	41.71335	41.71533	42.41752	42.86034	42.73616	42.17583	41.47236	41.13103	41.15947	41.34406	41.41165	41.49057	41.51842	41.52039	42.08915	41.99470	42.25283	42.38341	42.37626	41.05162	40.84911	40.58147	40.99202	41.25497	41.94141	42.05267	42.05436	42.45323	42.47181	42.37923	42.38094	42.63060	42.65360	43.20620	43.75340	44.64159	45.48581	45.41827	44.39905
41.78901	41.50548	40.76533	40.73793	40.64554	40.13761	40.03875	40.20457	40.32138	41.12185	41.68871	41.71208	42.40760	43.02630	43.57834	43.45423	42.98133	42.10087	41.35573	41.10619	41.16025	41.21540	41.38224	41.43562	42.08583	41.91555	41.81893	41.77060	41.54031	39.39638	38.67039	38.81945	40.04044	40.58223	41.18301	41.86836	41.83989	42.20563	42.41133	42.70018	42.59933	42.29233	42.15237	41.77523	41.82024	43.69238	43.75452	44.02394	44.02623	44.30213
41.78064	40.78168	40.75398	40.74841	41.03285	40.98274	40.98439	41.34050	41.45737	41.67457	41.68742	41.71080	42.40631	43.57526	43.55358	43.47245	43.37698	42.86505	41.93814	41.08138	40.80229	40.85635	40.85816	41.20956	41.91223	41.84350	41.81779	41.33155	39.39348	38.94893	38.81662	38.96862	40.03942	40.58121	41.18198	41.19006	41.52020	41.80777	42.41031	42.46029	42.46235	40.64117	40.27390	40.49149	41.81929	43.63871	43.69351	43.67371	43.03994	43.95555
40.34919	40.35130	40.74513	41.03315	42.04379	42.04582	41.25221	41.28658	41.45608	41.49351	41.49535	41.71383	42.37548	43.35368	43.44952	43.47115	43.37568	42.86379	41.84455	40.68315	39.95828	39.96021	39.82982	40.70159	41.13520	41.13736	41.13902	39.96593	39.60297	39.55713	39.57017	40.34341	40.59880	40.86304	41.21768	41.21967	41.22182	41.22726	41.22924	41.19167	40.89966	40.38847	40.42982	40.53357	42.46322	43.47499	43.53462	43.67276	43.49857	43.42884
40.34785	40.25066	40.78812	41.10085	41.63900	41.20090	41.25090	41.34487	41.45854	41.49222	41.49408	41.89151	43.13728	43.17490	43.09343	43.30480	43.17605	42.47637	40.77348	39.92407	39.92600	39.44703	39.41020	39.67984	40.65676	40.65889	39.96278	40.11046	39.89206	39.95361	40.17883	40.59581	41.08415	41.91626	41.98075	41.98280	41.22458	41.10098	41.10297	41.50506	41.53075	41.10569	41.10785	42.23405	43.06506	43.44928	43.47614	43.53578	43.42612	43.40909
40.14094	40.14305	40.67836	40.68678	40.75139	40.83282	41.21254	41.25176	41.45724	41.45926	41.88819	43.03075	42.75365	42.65318	42.65494	42.54211	42.47303	42.34506	40.77230	39.86787	39.44402	39.36329	39.37580	39.58559	39.93697	40.06046	40.05886	40.35115	40.29830	40.33232	40.69864	41.08325	41.93158	41.91520	41.86942	41.58493	41.09131	41.09998	41.40193	41.87520	41.87724	42.25849	42.20576	43.02006	43.04744	43.24804	43.28135	43.35246	43.36068	43.36246
40.13960	40.13636	40.13800	39.71004	39.78783	40.75207	41.17902	41.21341	41.22832	41.23033	42.36993	42.52367	42.44791	41.91458	40.96231	40.96432	41.91398	40.77105	39.86623	39.64079	39.41505	39.50666	39.69215	39.76874	39.84777	39.84988	40.29316	41.28303	41.80918	41.90762	41.90952	42.42274	42.16908	41.92488	41.58186	41.03654	41.09031	41.23064	41.36862	41.52245	41.87626	42.30895	43.05673	43.04434	43.05399	42.44021	42.50303	42.50512	42.50684	43.36152
39.66641	39.66852	39.67015	39.34109	39.39955	39.81220	40.88081	41.13534	41.21413	41.20757	42.24513	42.19782	41.42304	40.95939	40.96108	40.96310	40.48754	40.17106	40.28335	40.11488	40.01237	39.68925	39.76571	39.92917	40.25418	41.07505	41.17954	41.69105	41.83999	41.84205	41.80259	42.16224	42.16432	41.96763	41.70155	41.10484	41.22794	41.16920	41.06099	41.09060	41.80648	43.10018	43.06433	42.99296	42.46474	41.40660	41.46186	42.36450	42.50646	42.55180
39.74399	39.67365	39.67529	39.69550	39.69762	39.75457	39.93071	40.81567	40.85687	41.09731	41.55403	41.54160	40.66149	40.59119	40.59287	40.63023	40.28015	40.40404	40.64791	40.62270	40.62470	40.15554	40.15737	40.50073	41.42783	41.43005	41.44906	41.68994	41.68717	41.68923	41.34424	41.32157	41.70191	41.78388	41.82087	41.82294	41.22639	41.22864	41.06167	41.75560	43.56770	43.53135	43.06333	42.77405	41.46259	41.40568	41.46095	42.40179	42.49451	42.50247
39.95983	39.96198	40.12496	40.12694	40.12910	39.96643	39.72972	39.73186	39.94137	40.70724	40.72011	40.72213	40.70966	40.71185	40.77744	40.67521	40.67740	40.64756	40.68952	40.84540	40.84743	40.65152	40.49922	41.00250	41.42669	41.44621	41.59479	41.68399	41.68606	41.34665	41.34854	41.35006	41.35211	41.42012	41.81982	42.08270	42.08498	42.47247	42.57378	43.47105	43.47691	43.49486	43.53269	41.86348	41.46865	41.45797	41.52722	41.56236	42.33006	42.49994
39.95850	39.96067	40.12364	40.12564	39.97015	39.73379	39.72847	39.73061	39.71425	39.91742	40.35573	40.38727	40.72184	40.73318	40.81864	40.81710	40.81931	41.27267	41.01753	40.84101	40.57102	40.42695	40.49810	41.00298	41.41087	41.45242	41.68544	41.68771	41.68980	41.08235	41.25566	41.25719	41.17060	41.31663	41.57212	41.66074	41.92381	42.31129	42.45990	42.78605	43.47221	43.51641	42.11398	41.49504	41.58112	41.58304	41.55938	41.56145	41.54543	43.37026
39.52464	39.75406	39.90973	39.91172	40.01212	39.97171	39.86924	39.72936	39.75649	39.75847	39.92125	40.38603	40.40148	40.28074	40.80579	40.81947	41.26564	42.21222	41.26730	40.56194	40.41574	40.41776	40.61809	41.17185	41.43820	41.44046	41.70849	41.71077	41.08817	41.08862	41.13844	41.20616	41.16310	41.31558	41.31390	41.21322	41.66198	41.92455	42.31884	41.88493	42.04391	42.11070	42.19416	41.60750	41.60959	41.68354	41.73239	41.60302	42.45100	43.54227
39.42101	39.42315	39.85371	39.96035	40.01083	41.61145	41.58914	41.27346	39.86002	39.86737	40.00914	40.36692	40.32868	40.41159	40.71688	41.22887	42.19596	42.21099	41.31443	40.41042	40.41460	40.61507	40.64381	40.81835	41.36160	41.62679	41.62854	41.51641	41.46801	41.28214	41.11857	41.16212	41.16205	41.14876	41.14349	41.19769	41.50921	41.92353	41.93210	41.88662	41.97311	42.08822	42.11203	42.16941	41.64369	41.73647	41.73856	42.48055	43.64539	43.81931
38.95787	38.96000	39.24390	39.89307	41.03608	41.62845	41.87098	41.74148	41.52547	40.60771	40.50062	40.50159	40.54379	40.59011	40.66520	41.58717	42.17646	41.26316	40.40704	40.41142	40.53455	40.53659	40.63140	40.84820	41.33225	41.62566	41.62743	41.67897	43.08506	41.77993	41.26633	41.20404	41.21241	41.14772	41.10575	41.10050	41.24302	41.53682	41.58514	41.48572	41.92590	42.04371	42.08043	42.12395	42.17059	42.20696	42.59132	42.85443	43.62133	43.64957
38.95658	38.95873	39.28126	39.41289	40.46445	41.62711	41.62888	41.68863	41.44527	41.38993	41.44447	41.26300	40.61770	40.66226	41.53334	41.53547	41.09020	40.48049	40.40803	40.53134	41.40307	41.40518	41.16428	41.27048	41.29191	41.55364	41.98488	43.12521	43.16780	43.08612	41.55682	41.52671	41.47940	41.57318	41.14878	41.19565	41.23286	41.33080	40.67537	41.50031	41.97113	42.04272	42.07946	42.12299	42.12514	42.05671	42.40063	42.40281	42.66612	43.40842
39.09824	39.23968	39.24134	39.24334	39.74482	40.31493	41.47566	40.38904	40.75411	41.27324	41.24530	41.22541	41.19084	41.03175	40.93364	40.95355	39.73531	40.04274	40.40686	40.50200	41.52648	41.52860	41.53056	41.36708	41.46489	41.91500	41.96289	43.12405	43.12627	43.11318	41.84157	41.65296	41.70770	41.68388	41.32612	40.23748	40.13613	40.13784	40.16943	40.83841	42.07117	42.07613	42.06720	42.00755	42.00971	42.04125	42.05792	41.83223	41.83456	42.91127
39.28753	39.28971	39.24007	39.24207	40.31157	40.31364	40.29749	39.54805	39.59784	40.75492	41.27391	41.20948	40.86685	40.86913	40.87088	39.80923	39.74489	39.81726	40.09752	40.23184	41.48260	41.49575	41.40696	41.43325	41.85727	41.86660	41.89202	42.97652	43.07006	42.22728	42.22929	42.23146	42.33223	41.92297	40.47458	40.45631	40.48220	40.46946	40.89026	41.68280	42.13998	43.07125	43.40015	43.39112	42.03831	42.05482	40.70436	40.71128	41.49272	42.44558
39.32272	39.31579	39.29010	40.46870	40.41838	40.37513	40.33646	39.55755	39.59661	39.60884	40.33223	40.49932	40.41552	40.41778	39.89717	39.85154	39.81406	39.86353	39.87258	40.23070	41.22368	41.18204	41.19582	41.40794	41.44230	41.50211	41.89089	42.90079	42.92397	42.18643	42.22818	42.23037	42.33115	42.33316	41.33823	41.36668	41.59194	42.00739	42.80660	42.81636	42.91912	43.26262	43.28065	43.10286	42.81369	42.28929	42.09369	40.97132	41.29086	41.64106
39.55009	39.49221	40.46529	41.44107	40.59534	40.59744	40.41583	40.37127	39.60558	39.64895	40.33099	40.49809	40.62150	40.66084	40.69587	40.17347	40.03193	39.87777	40.05853	41.34118	41.38736	41.22465	41.24219	40.77159	40.94574	41.50098	41.96317	42.30689	42.30910	42.08004	42.01399	42.18578	42.31932	42.34338	41.52142	41.58858	41.89207	42.80334	42.89372	42.96961	43.25973	43.26161	43.27965	43.26721	43.22056	43.77713	43.65816	42.20520	41.46270	41.50050
40.68476	40.64039	41.94825	41.68393	41.32830	40.49472	40.41455	40.37000	40.43758	40.44881	40.49474	41.87957	41.02036	40.91661	40.91838	40.92050	40.70934	40.14190	41.34570	41.38402	41.56962	41.57180	41.39946	40.99511	41.03967	41.12712	41.94861	42.11249	42.12938	42.06551	41.94146	42.01509	42.18689	42.28723	41.62329	41.88223	42.09025	42.83672	43.12516	43.63477	43.61234	43.61424	43.61673	43.61042	43.39560	43.39769	43.30054	42.22243	41.46181	41.54155
42.29301	42.29221	41.95706	41.74750	41.46504	40.41150	40.28945	40.38889	40.55869	40.63164	42.20761	42.21895	41.95403	41.05473	42.14207	41.96016	41.52142	41.34753	41.33645	41.31035	41.35655	41.57062	41.57263	41.58501	41.09520	41.94188	41.94371	42.10760	42.06166	42.06387	41.90867	41.65111	41.71239	41.82721	41.87560	42.05781	42.06021	43.07565	43.60678	43.59826	43.60056	43.44772	43.45021	43.39231	43.28806	43.19073	42.32217	41.41125	41.49843	41.61042
42.28837	42.29081	41.99216	41.79873	41.17906	40.47800	39.38745	39.57371	40.59124	42.20426	42.21543	42.21766	42.11721	42.12125	42.06618	41.98038	41.56154	41.33345	41.26277	40.99573	40.54664	41.25660	41.52528	41.58386	41.66285	41.94074	41.94258	42.05223	42.06054	42.07136	41.48177	41.60267	41.71766	41.82616	41.82836	41.98478	42.21088	43.03364	43.34809	43.34576	43.34323	43.34513	43.22641	42.61983	42.82049	42.78334	42.25282	41.37315	40.50165	40.50341
42.28696	42.28940	42.10292	41.32614	40.60498	40.27359	40.20235	40.53823	41.17427	42.20294	42.20499	42.06392	42.06615	42.16575	42.06492	41.84344	41.84586	41.56252	41.13232	40.25152	39.28694	39.37223	39.99920	40.07809	41.06726	41.92832	41.92641	41.88962	41.89185	41.47867	40.89051	40.75316	40.75531	41.60690	41.75596	42.18054	42.91005	42.93343	42.99081	43.34472	43.34220	43.22290	42.61660	42.27219	42.62113	42.58398	41.97264	41.28773	40.45962	40.51621
42.36928	42.09949	41.32276	40.35667	40.35878	40.33083	40.53484	41.17080	42.10006	41.96433	41.90750	41.92904	42.05900	42.06160	41.92279	41.94539	41.94760	41.87625	41.16525	40.67588	40.40709	40.06802	40.19201	40.07704	41.07717	41.92688	41.92541	41.88841	41.57866	41.47744	40.68228	40.68441	40.68654	41.49958	41.64862	42.17953	42.31796	42.33846	42.34069	43.28679	43.31164	42.77026	41.61909	42.05521	42.65180	42.62234	41.97177	41.28686	40.45856	40.46067
41.38404	41.32212	40.77998	40.35434	40.33014	40.58545	41.08530	41.88306	41.86433	41.83056	41.83275	41.43184	40.81006	40.61380	41.46601	42.08796	41.98654	41.97746	41.22320	41.21434	41.31099	41.31743	41.19117	41.07625	42.60480	41.92814	41.93033	41.88964	41.63714	41.47862	40.65441	40.68552	40.77942	41.38733	41.36370	41.53477	41.89417	41.89636	42.45677	43.80692	43.46698	42.77134	42.07929	42.75056	43.83585	42.64702	41.71069	41.00854	40.67627	40.46102
41.32150	41.32364	41.32578	40.73420	40.71913	41.52082	41.51748	41.38707	41.61356	41.61572	41.06078	40.80931	40.51910	40.61513	41.21922	42.05391	42.40874	42.41094	42.33978	41.59502	41.54403	41.63361	42.24056	42.65829	42.66052	42.05721	41.93157	41.93376	41.65017	40.96177	40.67326	40.77842	41.38389	41.40071	41.40287	41.42434	41.48397	41.89745	43.75069	43.75298	43.75526	43.40858	43.38773	43.83941	43.82082	43.47038	42.60244	41.67460	41.01106	40.62983
41.32304	41.32517	41.34928	41.35142	41.33638	41.23762	41.20370	41.15859	41.07255	41.07466	40.53939	40.40994	40.52043	40.63899	41.22056	42.41474	42.43160	42.39764	42.34114	42.22923	41.77701	42.46807	42.49873	42.50093	42.50312	42.17520	42.25417	42.13155	42.03997	41.87695	41.41299	41.41512	41.39971	41.40184	41.40398	41.48292	41.89638	43.67247	43.70135	43.38665	43.41737	43.21787	43.30017	43.32983	43.33692	43.04153	42.77582	42.15837	41.95135	41.31202
41.32458	41.32669	41.35079	41.35292	41.31211	41.17739	41.17843	41.12554	40.80651	40.45408	40.48943	40.48463	40.66221	40.77969	41.36495	42.49845	42.45714	42.43517	42.30653	42.15569	42.42642	42.42860	42.50005	42.50224	42.39090	42.41457	42.64601	42.67237	42.41194	42.44206	42.19603	41.74670	41.74885	42.12186	42.16861	41.89533	41.89748	43.62315	43.27495	43.32495	43.01167	42.02501	42.13248	42.13680	43.03553	43.02592	42.70108	42.15507	41.55449	41.31295
40.39996	41.39529	41.35231	42.07029	41.55686	41.40500	41.15951	40.83160	40.43035	40.45547	40.48597	40.44466	40.58250	41.31483	42.43005	43.01547	43.01767	42.96243	42.81163	42.79985	42.82407	42.82626	42.43212	42.50356	42.50573	43.00670	43.65869	43.66631	43.29245	42.84489	42.19722	42.18835	42.20770	42.30027	42.26268	41.78994	41.87442	43.50238	43.53399	43.01061	41.93847	41.59211	41.69847	42.08560	42.08775	42.69991	42.29723	42.15606	41.55544	41.01419
39.89716	40.40347	42.09277	41.99028	41.57447	41.41186	40.83099	40.42969	40.43175	40.43378	40.43583	40.47330	40.56175	41.22763	42.87676	43.18111	43.18330	43.14471	42.93833	42.94051	42.82544	42.82762	42.74172	42.47964	42.52046	42.87993	43.01019	43.03252	43.07712	42.34412	42.18740	42.22392	42.34154	42.35871	42.28889	41.96796	41.91960	42.91553	42.88063	41.99813	41.57976	41.58187	41.31073	41.31283	41.30955	40.99769	42.04636	42.04849	41.49030	41.01080
40.19031	40.31802	41.98970	41.99184	41.48801	41.47346	41.38039	40.44577	40.39845	40.40046	40.41430	40.42207	40.25536	40.42614	41.98107	42.68392	42.88169	42.90695	42.90914	42.93707	42.79729	42.82898	42.74307	42.48096	42.52177	42.55238	41.79677	42.06825	42.11923	42.18647	42.37066	42.39266	42.39481	42.35986	42.18368	42.13691	42.16681	42.09751	42.08081	42.04374	41.95189	41.44697	41.27628	40.70878	40.62631	40.62835	40.91252	40.89738	40.90213	40.97191
40.62440	41.40361	41.99126	41.99339	41.34455	41.43828	41.38026	41.30880	40.52240	40.52441	40.37972	40.21338	39.68714	40.25872	41.88343	41.98460	42.35844	42.52309	42.52525	41.79708	42.77987	42.78202	42.81210	42.48228	41.48227	41.52785	41.79800	42.06949	42.12313	42.23212	42.27774	42.37397	43.09342	43.65179	43.65401	42.41465	42.16954	42.17006	42.10071	42.08404	42.04691	41.44800	41.30309	40.65103	40.66703	40.66906	40.72161	41.02137	41.14972	41.15178
41.40308	41.40515	41.40718	41.33594	41.13097	41.30535	41.38175	41.38379	40.68885	40.52580	40.19769	39.91027	39.82148	39.90292	40.54666	41.99751	42.09866	42.38505	41.77095	41.74366	41.78102	42.74902	42.76513	42.42561	41.85153	41.86006	42.01586	42.26531	42.12434	42.16566	42.22093	43.01996	43.73411	43.66484	43.66705	42.42654	41.45177	41.40496	42.17326	42.14207	42.14415	42.19676	41.60353	40.84050	40.77063	40.77264	40.77467	41.14859	41.21190	41.21395
41.40463	41.40669	40.67540	40.67635	41.02307	41.16077	41.43177	40.93025	40.76724	40.43910	40.44110	40.44311	40.03431	40.03630	40.57027	41.90765	42.35373	42.33169	41.77016	41.77221	41.77429	42.72408	42.76648	42.43794	42.06940	42.06048	42.13827	42.25742	42.07401	41.98812	42.19957	42.30133	43.34287	43.25853	42.51851	42.32849	41.68684	41.68732	41.89143	42.17646	42.31982	42.32192	41.82053	41.71245	41.71452	41.71657	40.99430	40.99631	41.23486	41.42442
41.40619	40.33276	40.40446	40.67783	40.90084	41.22557	41.22760	41.26287	40.93371	40.93569	41.05877	40.95454	40.85094	40.63867	41.48945	41.79608	41.85685	41.85892	41.61208	41.61411	41.77400	41.78572	42.43609	42.43819	42.44887	42.43861	42.09686	42.14161	41.92655	41.93615	42.04778	42.30251	43.34409	43.26457	42.51967	42.46104	42.17542	41.79541	41.89252	41.91072	42.32088	42.32298	42.35812	42.40800	42.41009	42.40841	41.11287	41.08102	41.42330	42.73497
40.24644	40.31171	40.33618	40.47760	40.68129	40.97668	41.16575	41.16773	41.01393	40.74208	40.67915	40.73983	42.12874	41.66674	41.44844	41.49289	41.79952	41.61136	41.61343	40.08481	40.20595	40.45213	41.78541	42.40084	42.40291	42.42703	42.40707	41.86200	41.80317	41.92983	42.04896	42.30370	43.34531	43.52292	43.49179	43.35747	43.33920	42.17863	41.89360	41.34336	42.03898	42.32403	42.35917	42.48854	42.41165	42.40942	42.37765	41.78244	42.73385	44.24411
40.34837	40.35033	40.35226	40.35424	40.64576	40.87620	40.90753	40.95807	40.77374	40.74349	40.73851	40.68255	40.83497	40.87187	40.33777	40.58942	41.45388	41.58804	41.61479	40.20524	40.20719	40.24778	40.48838	41.77909	42.29576	42.22750	42.24727	41.66492	41.71310	41.82900	41.93307	42.05217	43.52205	43.52391	44.58686	44.09302	43.31084	42.17976	41.34237	41.40226	41.58704	42.55931	42.58746	42.48958	43.40824	43.34641	42.36830	42.68655	44.21450	44.20218
40.24311	40.20322	40.20512	40.54762	40.81614	40.86801	40.86999	40.87193	40.82990	40.58602	40.35132	40.35329	40.35521	40.26379	40.26571	40.41459	40.59271	41.48195	40.68233	40.33184	40.33379	40.44954	40.45150	41.17924	42.09949	42.10154	41.59118	40.29102	39.88313	40.99644	41.43185	41.83424	43.07943	43.32397	43.35917	43.30992	42.67853	41.45695	41.42867	41.52363	42.17400	42.53972	43.58934	43.48071	43.17767	42.98554	43.03976	43.24012	42.67512	42.39774
40.21940	40.22134	40.22323	40.29332	40.61221	40.86947	40.87144	40.87336	40.72610	40.45283	40.45477	40.46479	40.56210	40.56408	40.51821	40.76975	40.77169	40.68164	40.68362	40.68554	41.01401	40.79567	40.79764	42.12884	42.13086	42.24781	40.35635	40.19669	40.19857	40.38208	40.97595	41.40706	41.80951	43.08271	43.18686	42.74797	41.94326	41.87851	41.90465	42.03448	42.47856	43.93251	43.81052	43.49783	43.23884	42.92106	43.04082	41.17036	40.65738	42.47125
40.16589	39.87806	39.78640	39.86343	39.93776	40.94606	40.99899	40.75237	40.20784	40.57298	40.58225	40.62177	41.69210	41.68232	42.19696	42.02280	41.46810	40.74168	40.59957	40.62133	40.62327	40.76472	40.74198	40.86879	41.97346	40.93980	40.38544	40.22577	40.33718	40.56739	40.67888	40.80646	40.91179	42.03067	43.21277	43.21480	42.84572	42.84781	42.90442	43.40923	43.53992	43.54202	43.49683	43.42694	43.38177	42.91690	41.09790	40.15258	40.73082	41.48025
39.87763	39.78600	39.88173	39.96733	40.18222	41.36913	41.31529	41.08605	40.79815	40.58170	40.58362	41.99852	42.21101	42.21037	42.70053	42.68862	41.94513	41.31847	40.65961	40.62261	40.62454	40.60543	40.74324	40.93714	40.96269	40.99218	40.99409	40.99604	41.10080	41.13285	40.85399	40.89994	40.91290	42.01033	43.39035	43.71737	43.44449	43.44661	43.39807	43.41038	43.41241	43.54316	43.51245	43.50004	42.90805	41.17461	40.90907	40.70025	41.12248	41.54736
39.69239	39.52186	39.62936	40.03637	41.22328	41.54588	41.54785	42.04514	42.02731	42.14817	42.15018	42.13753	42.20978	42.21181	42.68802	42.94705	42.94209	42.37350	40.66091	40.60403	40.60112	40.70951	40.82501	40.83714	40.28259	41.01539	41.01730	41.60699	41.73991	41.82676	41.67437	41.67631	41.85522	42.25665	43.09296	43.08595	43.46288	43.54609	43.40944	41.15149	42.78554	43.02871	43.03073	42.90778	42.32153	41.71454	41.37955	41.10588	41.12340	41.54829
39.39672	39.39856	39.54710	40.41561	41.21002	41.22293	41.48174	41.75518	41.95690	41.95882	42.09293	42.09494	41.97575	42.14294	42.94647	42.94851	42.90328	41.66996	40.62570	40.60448	41.10915	40.82434	40.83830	40.41933	40.49045	40.50523	41.60625	41.93758	41.95829	41.87197	41.87394	41.87481	42.19341	42.89734	42.80219	42.80416	43.14989	43.23307	42.45112	42.45316	42.82908	42.83110	42.83310	42.77282	42.77484	42.35194	41.84483	41.81658	41.53168	42.13628
39.39816	39.54674	40.10252	40.41706	40.41895	39.64288	41.22634	41.30047	41.30243	41.49050	41.49245	41.74035	41.96216	42.08696	42.26876	42.22353	41.66078	41.07823	41.08019	41.07471	41.11045	40.84278	40.95121	40.46172	40.43420	40.43608	41.79771	41.87760	41.94072	41.82923	41.79726	42.19262	42.95780	42.91681	42.90060	42.17139	42.25446	42.37679	42.45224	42.94371	43.71403	42.88215	42.83418	42.77388	43.27599	42.90618	42.47099	42.03085	42.13580	43.27745
40.10032	40.10218	40.32635	40.34863	39.63495	39.58900	40.26242	41.17440	41.17635	41.20664	41.25261	41.39120	42.03918	42.04117	42.04307	41.82107	41.49701	41.10963	41.11157	41.10984	40.82178	40.84405	40.84594	40.95435	40.52644	40.67881	41.40073	41.67257	41.69852	41.66496	41.66689	42.16857	42.47704	42.45748	42.26032	42.16340	42.31574	42.42435	42.51081	43.71319	43.71517	43.46417	42.89042	43.27504	43.27707	42.97169	42.49402	42.55775	43.29904	44.95263
41.25976	40.20129	40.22506	40.22695	39.98233	40.26198	40.26383	40.27296	40.27485	40.28684	41.03389	41.23772	41.80934	41.81865	41.82750	41.82944	41.83135	41.49033	41.46291	41.14157	41.13613	41.13800	41.05492	40.82933	40.81670	40.81858	40.85796	41.01179	41.14355	41.54489	41.66808	41.89047	42.46206	42.46396	42.21636	42.05966	42.11102	42.42548	43.27293	43.52684	43.52879	43.46529	43.37221	43.35864	43.37323	42.89182	42.97976	43.12149	43.30005	44.86129
41.27150	40.21241	39.99401	39.99588	40.26267	40.92036	40.40839	40.27437	40.28644	40.28822	40.87009	41.11431	41.50604	41.50799	41.42868	41.84372	41.91807	41.58581	41.57306	41.49547	41.49738	41.24532	40.94937	40.78227	40.81794	40.77573	40.98906	40.71301	40.71481	41.23740	41.65823	41.66011	41.89357	42.11998	42.03101	42.07154	42.11214	43.09805	43.20523	43.16644	43.12915	43.49649	43.46838	43.45321	42.89092	42.97935	43.10584	43.10780	43.16084	44.73665
41.37282	40.21442	39.99546	39.99731	40.92000	40.92183	40.80624	40.41159	40.38042	40.38488	40.86398	41.03201	41.09787	41.11589	41.19712	41.44485	41.87867	41.92138	41.62583	41.54823	41.46650	41.24661	40.88848	40.58542	40.63610	40.75552	40.67744	40.71419	40.71597	41.14783	41.65941	41.66128	41.67822	41.93095	42.05579	42.22142	42.22335	43.08681	43.08871	43.04991	43.09911	43.49761	43.49957	43.11435	42.89197	42.91700	42.99620	43.13033	44.02489	44.80273
41.37437	41.05592	40.99280	40.98235	40.93650	40.80584	40.80769	40.63326	40.41487	40.41662	40.78919	40.70898	40.70271	39.87469	39.89252	41.20037	41.84839	41.85030	42.98394	42.63402	41.63680	41.30803	40.65997	40.69133	40.75488	40.64139	40.65178	41.64693	41.68364	41.70222	41.68690	41.39472	41.44914	41.78912	42.15734	42.22255	43.08596	43.08796	43.06353	43.10371	43.49675	43.49873	43.49961	43.06063	43.06260	43.06452	43.27615	44.20141	44.20343	43.85832
41.73751	41.33374	41.06619	41.02036	40.91225	40.90870	40.80914	40.80723	40.63655	40.31338	40.70850	40.71038	40.70409	40.45625	40.14215	41.10621	41.78142	41.82215	42.30528	42.30766	41.81685	40.82310	40.43549	40.54305	40.54483	40.65118	40.89918	41.46255	41.68486	41.73349	41.41709	41.39587	41.49438	42.07332	42.63810	43.20811	43.22564	43.22763	43.51186	43.44083	43.48338	43.48536	43.39114	43.12131	42.98846	43.20004	44.20052	44.20248	43.86971	42.54445
42.17949	41.74096	41.05109	41.03461	41.01284	41.00927	40.88932	40.79195	40.79381	40.78000	40.71314	40.74718	40.71352	40.70733	40.84129	41.10757	41.78281	41.80883	40.48254	40.17923	39.82335	40.62760	40.72227	40.62799	40.85025	41.01455	41.55478	41.51154	41.56003	41.73469	41.73656	41.78994	41.95723	42.07447	42.58743	42.78413	43.12799	43.51114	43.84764	43.57018	43.49901	43.48647	43.43934	43.12938	43.21262	43.41240	43.56960	42.18957	42.14526	42.48580
42.18110	41.74251	41.04319	41.03610	41.03792	41.33917	41.33565	41.21561	40.79523	40.79697	40.37671	40.36298	40.70685	40.81945	41.08564	41.51666	41.57481	40.49380	40.14851	40.19530	40.21640	40.61971	41.07569	41.07751	41.08908	41.63848	41.87550	42.09789	41.73399	41.73589	41.65507	41.66655	41.69042	41.73354	42.41195	42.58876	43.26707	43.84694	44.02764	43.92271	43.79660	43.61327	43.49594	43.45742	43.41157	43.27736	42.45890	42.21794	42.64067	43.06666
41.93737	41.68228	41.06990	41.06478	41.38232	41.36427	41.73903	41.65978	41.21895	40.69107	40.66175	40.58740	40.63686	41.00600	41.00773	41.08884	40.42247	39.32120	40.14977	40.15145	40.88171	41.00106	41.00287	41.08853	41.63788	42.23142	42.23325	42.18842	42.01394	41.73172	41.66592	41.37362	41.37545	41.55536	42.38516	42.62708	42.67622	43.66384	43.69415	43.75130	43.91499	44.72887	44.61158	43.45118	43.41265	43.27842	43.28035	42.63978	42.46064	42.69313
42.00922	42.01106	41.80090	41.55419	41.54904	41.75961	41.65952	41.63121	41.55038	41.53173	41.06715	40.85473	40.78883	40.79802	41.01501	40.41185	39.34737	39.37754	39.46570	40.08936	40.53940	40.55616	40.99070	41.57186	42.16468	42.23270	42.25029	42.15338	42.15514	41.95854	41.47594	41.36512	41.26063	41.72995	42.38634	42.58949	41.75853	41.89681	41.90017	43.50932	44.48219	44.53992	44.83421	44.50247	43.45366	43.41560	43.02526	42.19992	42.32520	42.69038
42.63251	42.54963	42.51468	42.42110	42.00902	41.93678	41.66102	41.60749	41.53049	41.08716	40.88327	40.93715	41.03114	41.04033	41.16449	41.16628	40.62062	39.37877	39.41380	39.48090	40.19181	40.19674	40.51087	41.39761	41.79077	41.83353	41.89781	41.97480	41.97655	41.37761	41.27648	41.26857	41.73366	41.96704	42.11820	41.66063	41.71722	41.71909	41.67076	43.25056	44.13147	44.39403	44.47319	43.55345	43.32727	42.96856	42.19911	41.97478	42.13073	42.19152
44.28587	44.28780	42.50952	42.38058	42.26334	42.23723	41.85698	41.53011	41.10960	40.91296	40.93673	40.96485	40.97388	41.16417	41.12128	41.16225	41.16939	39.94238	39.43059	39.48211	39.49437	40.19062	40.40919	41.23349	41.53894	41.51553	41.51728	41.51909	40.78855	40.42035	40.50692	40.62492	41.28119	41.57339	41.49091	40.51767	41.14405	41.64608	41.67722	43.25171	43.30075	43.43140	43.43861	42.93280	41.56968	41.46080	41.63547	41.83183	41.83365	41.42330
44.25809	44.24606	42.95308	42.79675	42.79860	42.31251	42.09148	41.23378	41.11106	40.92727	40.93814	40.93996	40.97160	40.99865	41.26213	41.40611	41.17826	39.43008	39.48172	39.54664	39.80150	40.19184	40.41041	41.07534	41.35339	41.07928	41.08101	40.67803	40.03973	39.57272	40.32610	40.48957	40.90316	40.97904	40.88892	40.49136	40.54195	41.26616	41.76809	43.30451	43.33572	43.46635	43.04975	42.93388	41.42713	41.35314	41.32592	41.64413	41.69372	40.04234
42.82045	42.33284	42.33457	42.71468	42.63391	42.24273	41.21695	41.13055	40.91416	40.46762	40.46935	40.76669	40.77508	41.00005	41.26352	41.13926	39.00060	39.08221	39.48294	39.75970	40.19140	40.39650	40.91559	41.41358	41.39814	41.35643	40.67749	40.03926	39.57209	39.77728	40.29744	40.49284	40.90644	41.02687	41.08291	40.56974	40.66221	41.26723	41.76917	43.34916	43.35091	43.35278	43.19433	42.99255	41.69674	41.35145	41.32690	41.32863	40.00176	40.04322
42.07240	42.07419	41.46407	41.04723	40.91284	40.84494	40.86224	40.47303	40.59509	39.65996	40.46193	40.83622	40.87626	40.77826	39.76239	39.21839	39.08178	39.09255	39.71938	40.77899	41.18869	41.17698	41.50917	41.45619	41.44073	41.44249	40.88905	40.91500	40.30666	40.29739	40.47928	41.02233	41.71726	41.71893	41.27903	41.12780	41.13653	41.26830	42.49862	42.70650	42.70822	43.28010	43.28189	43.19406	42.05475	41.83763	41.32788	40.89901	40.35891	40.46698
42.07401	41.57071	41.04696	40.68515	39.76473	40.16099	40.63700	40.77218	40.74456	40.63366	40.73537	41.86866	40.94955	40.24584	40.06256	40.06424	39.35646	39.71460	40.77544	40.78027	41.18999	41.52378	41.52012	41.51221	41.58417	42.01976	41.52114	41.26682	41.26846	41.25093	41.55054	41.71774	41.71951	41.74049	41.28336	41.10109	41.13062	41.26078	41.43288	41.96814	42.34902	42.52007	43.30555	43.19515	43.15617	42.13479	41.72071	41.12177	40.58487	40.62847
41.80178	41.50079	40.83570	40.79339	39.91045	39.93835	40.55292	40.62533	40.70326	40.81875	42.56638	41.87012	41.65498	40.58410	40.60124	40.74994	40.70706	41.57987	40.77673	40.78155	40.99278	41.53851	41.59171	41.71846	41.72016	41.72191	41.62812	41.39305	41.39468	41.98392	41.88530	41.61853	41.72067	41.57518	41.03721	41.03882	41.04054	41.04232	41.37385	41.63467	42.00792	42.35188	43.29116	43.29667	43.19806	43.19983	42.26077	41.28814	40.62766	40.62935
41.80338	41.72065	41.54366	40.90564	39.91187	39.91348	40.11351	40.60368	40.71933	42.07343	42.04246	41.87157	41.79267	41.16693	41.16853	41.55247	42.07194	41.60322	41.59482	41.00095	41.38496	41.67928	41.80602	41.80776	41.80945	41.67180	41.33886	41.31375	41.87276	42.21714	41.94307	41.53651	41.29824	40.71122	40.71298	40.82785	40.83867	41.21330	41.23101	41.37669	41.59869	42.31429	43.29226	43.29775	43.29956	43.31260	42.26176	41.39113	41.29079	41.00571
41.86181	41.86355	41.77075	41.16496	40.56052	40.49511	40.49678	40.52837	41.60666	42.07491	42.07666	42.10932	42.05384	41.81145	41.81306	42.76263	42.07333	42.12552	41.65680	41.65841	41.67892	41.82490	41.82664	41.80904	41.81072	41.75395	41.61547	41.58553	41.55922	41.80278	41.53602	40.95654	40.83317	40.74187	40.82737	40.83163	40.83439	40.84151	41.12416	41.12591	41.21986	41.57193	42.31705	43.15531	43.15711	42.84231	42.15911	42.00667	41.97565	40.98428
41.86340	41.86512	41.82007	41.75424	41.10203	40.58564	40.49821	41.60636	42.07479	42.13809	42.26804	42.19634	42.11776	42.11847	43.69780	42.78070	42.12516	41.88428	41.88606	41.65974	41.66145	41.82621	41.82793	41.81033	42.35656	42.31375	41.68120	41.55885	41.49423	40.87074	40.83377	40.83539	40.85210	40.85734	41.22935	41.23093	40.84084	40.84526	40.83821	40.83995	40.93387	41.26973	41.46430	42.19104	42.80942	42.50438	42.00599	41.97490	41.94065	41.48220
41.96784	41.85061	41.80178	41.80355	41.34676	41.10515	41.40050	41.61213	42.29730	42.31070	42.31243	42.27131	42.23857	43.75183	43.72936	42.81219	41.95583	41.93182	41.87188	41.86327	41.86498	42.57259	42.59312	42.38623	42.35786	42.30485	41.58683	41.52232	40.89863	40.90036	40.60900	40.56107	41.03360	41.32536	41.63430	41.63588	41.33220	40.93708	40.83927	40.65700	40.02511	40.23024	41.12984	41.41492	42.48225	42.35880	41.97424	41.57096	41.48252	41.21807
41.85735	41.80177	41.80334	41.72795	41.36222	41.36384	41.40628	41.47542	41.96289	42.30038	42.27099	42.86411	43.77351	43.76355	43.62552	41.93861	41.91718	41.97664	41.97143	41.86461	41.82499	42.30280	42.30452	42.30624	40.86282	40.86447	41.52187	41.52355	41.52511	41.02069	40.56062	40.56219	41.03473	42.05695	42.05872	41.90650	41.63870	41.27544	40.79952	40.35226	40.02610	40.08087	41.10990	41.98466	42.35817	42.31956	41.63657	41.57193	41.49584	41.49538
41.75608	41.75883	41.72775	41.67438	41.40557	41.40610	41.40776	41.46187	41.46361	42.13772	42.74954	43.22206	43.22367	43.22549	41.83529	41.83698	41.97095	43.21372	43.85353	43.42778	42.27781	42.24404	42.24413	40.89615	40.84258	40.89938	41.52257	41.52478	41.64548	41.62324	41.03263	41.03422	42.06728	42.45915	42.05987	41.99594	41.70166	41.28022	41.00666	40.37262	40.08025	39.75060	40.15052	41.93737	42.51699	42.35926	41.67622	41.58902	41.53547	41.61662
41.06696	41.06860	40.92421	41.36359	41.67759	42.02463	41.36795	41.41078	41.46185	42.13599	42.16337	42.21823	42.04824	41.84843	41.91757	42.78689	43.21342	43.08370	43.42760	43.39164	42.55045	42.16596	40.83513	40.83676	40.83833	41.08451	41.17805	41.49290	41.57547	41.61209	41.61375	41.62770	41.97469	42.03727	42.01110	41.89938	41.27959	41.01266	41.02705	41.10392	40.45297	40.08282	40.35393	41.93840	42.51804	42.44128	42.03065	41.61255	41.61591	41.47765
41.05724	40.91189	40.36219	40.92741	42.02456	42.02617	41.36998	40.23212	41.37320	41.38205	42.04903	41.41668	41.48686	41.89812	41.91896	42.41330	42.68104	42.88419	42.84358	42.63103	42.55183	40.82458	40.66353	40.83801	40.83957	40.90183	40.58336	40.60295	41.45056	41.52044	41.52208	41.52367	41.68838	41.90332	41.89899	41.42257	41.28069	41.02662	41.08287	41.10766	41.10916	41.00106	40.98437	41.60812	42.44070	42.40044	41.98977	41.55829	41.21168	41.38654
41.05878	40.36222	40.36367	40.97342	41.61482	41.61640	40.23207	40.19061	40.91305	41.31983	41.37778	39.91819	40.12378	41.63482	41.90105	42.30581	42.54563	42.50492	42.36771	42.36925	41.47196	40.66318	40.66478	40.83925	40.84080	40.52605	40.52758	40.58804	41.41130	41.46690	41.48624	41.41803	40.99188	41.02280	41.42005	41.41265	41.02601	40.56351	40.44995	41.10871	41.19556	41.19718	41.18048	41.13040	42.40578	42.40148	41.51581	41.08658	41.08819	41.14014
40.36214	39.86761	40.40484	41.12193	41.60133	41.60289	41.26388	40.97129	40.97296	40.97443	39.91791	40.02682	40.03927	41.53697	42.22604	42.26967	42.18541	42.09156	41.90598	41.30801	40.69516	40.66444	40.66603	40.84050	40.84203	40.52726	40.52877	41.15350	41.16838	41.42762	41.41766	41.40847	40.99303	41.06857	41.15989	40.73813	40.49313	40.38834	40.23014	40.27150	41.22237	41.22397	41.19975	41.14966	41.60006	41.59249	41.51358	41.05317	40.94967	40.95127
39.82195	39.72058	39.87047	41.06659	41.51007	41.71378	41.63663	41.26897	40.97655	40.14563	40.02654	40.02815	40.30069	41.72532	42.12393	42.01880	41.40765	41.35401	41.13502	40.64711	40.65722	40.75532	40.92978	40.86751	40.86903	40.55422	40.54607	41.15471	41.15617	41.41724	41.97847	41.33236	41.00277	40.60308	40.58265	40.58408	40.67584	40.38134	40.19949	39.54441	39.74382	40.38931	41.20076	41.39734	41.59195	41.59027	41.44154	40.88820	40.83086	40.83245
39.72051	39.72203	39.76900	40.53513	41.06968	41.56301	41.56676	41.27044	41.18235	41.18380	40.13083	40.34139	41.22498	41.22663	41.01227	40.76746	40.76896	40.77804	40.64698	40.65693	40.68103	40.68253	40.86718	41.21824	41.05053	40.54576	40.49038	40.49193	41.39852	41.70561	41.70723	41.40332	40.10595	40.10735	40.58375	40.95800	40.61679	40.35609	40.07036	40.09989	40.12062	40.23997	41.02200	41.15138	41.40772	41.40926	41.39582	40.82955	40.26030	40.26185
39.72198	39.76907	39.86805	40.11224	40.29869	40.30016	40.65462	41.18161	41.47792	41.82077	41.31984	41.26571	41.18960	40.99384	40.99526	40.76880	40.77780	40.61017	39.72535	39.77448	40.46304	40.65213	41.17607	41.20501	41.03728	40.54214	40.51089	40.49311	41.39974	41.40140	41.40298	40.17529	40.13657	40.12078	40.59720	40.61632	40.53689	39.97391	40.01233	40.04883	40.10228	40.12314	40.28140	40.94189	41.42646	41.41026	40.87573	40.10638	39.44844	39.44994
39.86234	39.37925	39.97031	40.33411	40.38326	40.32357	41.12283	41.47720	41.82080	41.82224	41.30249	41.18959	40.99360	40.99523	40.99663	40.79590	40.75324	39.57534	39.55484	39.61016	39.73268	40.70122	41.04858	41.07751	40.54181	40.54335	40.54481	40.91103	40.89687	39.42637	39.50883	40.17641	40.13768	40.12188	40.12347	40.14256	39.96370	39.79594	39.80696	39.84558	39.88184	40.06507	40.29850	40.94290	40.92189	40.65195	40.16438	39.87573	39.52719	39.50290
39.42120	39.42267	39.84563	40.38318	41.39940	41.34349	41.52138	41.52279	41.52443	41.30236	41.10492	41.00830	40.99499	40.99662	40.99801	40.79726	39.94448	39.52618	39.46521	39.04977	39.18981	39.83460	40.73138	40.59255	40.64927	40.65080	40.98904	40.95248	39.59958	39.52078	39.54304	40.46485	40.14737	40.12297	39.75276	39.77182	39.77331	39.78454	39.70880	39.71036	39.74660	39.89668	40.29948	40.96000	40.96101	40.80819	40.26465	40.25374	40.15806	40.25888
39.48269	39.62385	39.83472	41.37307	41.81413	42.38905	41.46119	41.41699	41.02243	41.00719	40.94811	40.91294	40.95892	40.11825	40.47714	40.45934	39.94579	39.79277	39.48899	39.40294	39.34875	39.56723	39.92261	40.60022	40.65049	41.42479	41.01870	40.82986	39.87672	39.83105	40.49997	40.50647	40.46749	39.83385	39.84292	39.84426	39.86076	39.87414	39.77529	39.46387	39.47640	39.76141	39.89907	40.44558	41.06079	41.06547	40.91967	40.65376	40.64292	40.33729
39.72308	39.83484	40.53102	41.34348	41.76042	42.32893	42.15727	41.29082	41.06412	41.00863	40.75829	40.46434	39.98753	39.96441	39.96574	39.96776	40.00104	40.03493	40.14149	39.85585	39.60015	39.62362	39.86426	41.48828	41.50799	41.50953	41.39476	40.80896	40.70229	40.55728	40.55877	40.75046	40.58264	40.15707	40.12632	40.14589	40.46032	40.42271	39.94680	39.81435	39.81190	39.94963	40.02727	40.40807	41.13264	41.36974	41.52543	41.05099	40.94352	40.93269
40.41204	40.53117	40.95732	41.28976	41.70725	41.99017	41.99333	41.66740	41.18724	40.87567	40.46416	39.98757	39.98888	39.99043	39.75999	39.93472	39.95275	40.03767	40.08160	40.56860	40.54218	40.54360	40.92044	40.92194	41.42876	41.43029	41.31174	40.75381	40.75515	40.76479	40.76628	40.75160	40.58376	40.23845	40.24377	40.44164	40.42219	40.37277	41.47157	41.61013	40.84408	40.33368	40.40756	40.97007	41.37304	41.89751	41.79953	41.66416	41.50863	41.40277
40.40249	40.85990	40.91875	41.10411	41.42846	41.51769	41.57767	41.18711	41.10778	40.91786	40.63582	40.03667	39.93129	39.87588	39.70963	39.39521	39.83807	39.93885	40.46931	41.60762	41.60915	40.85046	40.85302	40.77355	40.80316	40.83094	40.83235	40.18970	40.19100	40.75790	40.75134	40.35608	40.36399	40.49357	40.24484	40.32236	40.42324	40.35610	41.60960	41.60637	41.60182	40.85572	40.77935	40.78083	40.98490	41.48727	41.67657	41.66513	41.55201	41.51111
40.40399	40.44827	40.86503	40.68587	40.68735	40.50094	40.50562	40.56538	40.91797	40.97614	40.73484	40.26921	40.11769	40.00766	39.70557	39.69412	39.59303	39.48887	39.84731	40.93341	41.02504	40.85983	40.85321	40.77373	40.73464	40.80587	40.00853	39.85865	39.85992	40.00419	40.02817	40.03598	40.33874	40.29160	39.79182	39.86674	40.32486	40.33137	41.60586	41.60746	41.60880	40.87392	40.74438	40.53135	40.53281	40.98353	41.32023	41.30877	41.29684	41.24679
40.31594	40.35700	40.68583	40.68738	39.02852	39.12638	39.78454	39.82174	40.71263	40.97308	40.87248	40.68995	40.46309	40.30531	39.92604	39.62944	39.63078	39.54420	39.58660	39.94482	40.75780	40.68938	40.70802	40.65894	40.61246	39.83986	39.84979	39.85981	40.00381	40.02786	39.48270	39.04069	39.53545	39.79136	39.86651	39.99674	40.24594	40.63709	40.63838	41.60854	41.61738	41.25055	40.73712	40.75274	40.75581	41.29342	41.29490	41.29630	41.14305	41.09299
40.87559	40.83307	40.71147	39.02853	39.22565	39.22696	39.38204	40.01043	40.06382	40.81186	40.76719	40.63946	40.77350	40.90147	40.30793	39.70959	39.65940	39.62648	39.69247	40.05070	40.04890	40.15699	40.59274	40.59418	39.81495	39.84103	39.85954	40.02248	40.10475	39.81427	39.59638	39.53511	39.57247	39.86606	39.99654	40.23537	40.75446	40.63815	40.63942	40.64096	41.25012	41.05720	40.73811	40.79056	41.29301	41.21764	41.17669	41.03623	41.09245	41.09391
42.06503	40.85176	40.60661	39.22565	39.22703	39.94931	39.95071	39.98057	40.63136	40.76715	40.63932	40.93182	41.91597	41.05285	40.96581	40.13929	39.84255	39.80973	40.69449	40.69576	40.21967	40.15824	40.15966	39.41928	39.42060	39.84222	39.89720	40.10466	40.23360	40.23672	39.81838	39.59878	39.60017	39.98804	40.80918	40.78147	40.77002	40.75706	40.64046	40.68266	40.71183	40.75010	40.73911	40.75131	41.21671	41.21809	41.06160	40.08291	41.03812	41.09484
42.51586	40.97625	40.77862	40.14446	40.04505	40.70117	41.27810	41.25470	40.66391	40.56582	40.56724	40.79216	41.09436	41.14417	40.96718	40.76989	40.77124	40.80210	40.69581	40.69706	40.64054	40.17505	39.59801	39.42048	39.42177	39.50471	39.96222	40.18147	40.18377	40.34670	40.94094	40.94122	40.62964	40.85115	40.84248	40.78255	40.77110	40.77262	40.77387	40.80599	40.77409	40.76585	40.76590	40.90312	41.21771	41.21907	40.11847	40.11979	41.02027	41.08235
40.99190	40.99332	40.99456	41.00574	40.98088	41.61623	41.58603	41.25618	40.79489	40.48034	40.48175	40.49183	40.83450	40.88428	40.76982	40.77124	40.77257	40.80342	40.70570	40.69835	40.56821	40.18811	39.62551	39.60059	39.47660	39.62337	39.41232	40.18262	40.29430	40.80814	40.80738	40.95413	40.83493	40.84207	40.78240	40.70314	40.70455	40.73827	40.77492	40.77643	40.79860	40.78767	40.76270	40.90412	40.90554	40.21051	40.21888	40.71395	41.02173	41.04158
40.28351	40.99485	40.96766	41.23772	41.49300	41.61774	41.61918	41.58879	40.89122	40.55470	40.55609	39.33584	39.70870	39.96561	40.09399	40.77258	40.77390	40.73341	40.70701	40.70823	40.30652	40.15990	39.91831	39.92934	39.88414	39.62453	39.62581	39.92516	40.46589	40.62204	40.64383	40.59479	40.76897	40.77020	40.84296	41.27882	41.23194	40.58876	40.57525	40.68999	40.69121	40.66363	40.66494	40.69157	40.54400	40.26135	40.32169	40.66013	41.02267	41.04251
40.03193	40.05903	40.93110	40.97068	41.24066	41.45300	41.65179	41.62193	41.61433	40.76508	39.71108	39.70885	39.71002	39.74827	39.78463	40.09668	40.77523	40.71762	40.69765	40.32300	40.21781	39.97611	39.97747	39.97884	39.98012	39.88668	39.92495	40.46587	40.46706	40.46854	39.99117	39.00984	39.62131	40.63930	41.23041	41.43423	41.17690	40.86529	40.54625	40.54773	40.51405	40.66465	40.30487	40.30679	40.54497	40.54627	40.68768	40.66107	40.75091	41.04345
39.72807	39.72941	38.89558	38.96938	39.45573	41.26171	41.64579	42.17731	42.11953	40.73539	39.71243	39.71019	39.71135	39.73692	39.75793	39.81087	39.90168	40.09444	40.00256	40.00373	39.71423	39.68330	39.66082	39.98005	39.98132	40.03901	40.04028	40.46705	40.46824	39.99094	39.41038	38.97334	39.02938	39.63267	41.18486	41.12026	40.94724	40.63560	40.52959	40.53106	40.54996	40.25300	39.84583	39.84717	40.46758	40.68726	41.02738	40.75045	40.75184	41.04009
38.80610	38.80739	38.40956	38.45920	38.94566	39.45836	41.63229	42.11952	42.08994	40.27309	39.71378	39.71152	39.56912	39.57054	39.59582	39.73117	39.76675	40.10001	40.15188	40.06536	39.92292	39.89413	39.84610	39.77011	39.42390	40.04020	40.04145	40.03368	39.99063	39.58694	39.40558	39.13056	39.13778	39.56987	40.13913	40.93592	40.93731	40.50372	40.19538	39.16600	39.16713	39.84554	39.84679	39.84813	40.11110	40.60985	40.72597	40.75140	40.75277	40.75414
38.80752	38.84097	38.41093	38.50560	38.56800	39.26103	41.02316	41.34053	40.65978	40.10150	39.71512	39.71286	39.69844	39.69986	39.67912	39.59842	39.76802	40.12650	40.16119	40.19720	40.09739	40.06163	39.98356	39.83039	39.78228	40.01241	40.23238	40.23372	40.03598	39.58216	39.43246	39.40253	39.38774	40.10325	40.93964	40.94080	40.49958	40.24681	40.17066	40.19786	39.87975	39.88108	40.07343	40.07476	40.11205	40.11330	39.91980	39.88991	40.63207	40.63342
38.91838	38.91965	38.58588	38.44958	38.51745	39.16267	41.16468	41.01077	40.11784	39.68696	39.65234	39.52757	39.52868	39.53008	39.53511	39.03009	39.63256	40.08724	40.12921	40.16359	40.20891	41.66996	41.15597	40.61453	40.61578	40.72443	40.75143	40.54796	40.23602	40.03265	39.54488	39.54609	39.75000	40.24709	40.69061	40.49932	40.24644	40.24412	40.27841	40.28736	40.35880	40.37409	40.53505	40.20471	40.11301	39.95644	39.41228	39.84473	40.06168	40.58549
39.33562	39.33690	38.58726	38.49878	38.51880	40.54789	40.98214	40.58896	39.80501	39.74176	39.46852	39.46991	39.51713	39.51667	39.00647	39.03134	39.29895	39.73839	40.03683	40.12195	41.66251	41.84790	41.65442	40.70752	40.70876	40.72566	40.52797	40.23606	40.23719	40.22856	40.03510	39.74979	40.16002	40.15899	40.14645	39.75334	40.23731	40.23874	40.27946	40.33777	40.37378	40.53481	40.73873	40.67048	40.34010	39.73688	39.74461	39.78232	40.06258	41.06930
39.42500	38.67552	38.37111	38.53071	39.50262	40.56383	40.56514	40.56144	40.51138	40.89729	40.22822	40.22963	39.51846	39.67673	38.89510	39.07388	39.30020	39.73965	39.74472	40.45531	41.84797	41.84923	41.65573	40.70877	40.38221	40.38352	40.40029	40.23724	40.23835	40.23239	40.23101	39.99773	39.99688	39.98403	39.75331	39.61439	39.61567	39.61706	39.62458	39.75656	40.41290	40.51081	40.59661	40.62208	40.65066	39.73779	39.73908	39.78322	41.11775	41.11909
39.60231	39.60357	38.81950	39.62340	40.39395	40.68594	40.56713	40.74125	40.73730	40.68693	40.35886	40.13577	39.67667	39.00183	39.02970	39.20063	39.86461	39.79126	40.46408	41.35149	41.84932	41.83984	41.53742	40.92966	40.69247	40.37025	40.38432	40.30104	40.30214	40.24091	40.18816	39.99026	39.99155	39.76051	39.16484	39.16590	39.16716	38.71157	39.66906	39.83055	40.45524	40.51182	40.51303	40.59892	40.72390	40.72511	39.72174	41.07390	42.15903	41.12371
40.30069	40.30196	40.35747	40.39412	40.76350	40.91195	41.15922	40.80489	40.74410	40.73930	40.72075	40.30286	39.64837	39.19960	39.20064	39.46991	41.26155	41.18456	41.35170	41.69750	41.69616	41.53592	41.12105	40.65950	40.74271	40.65449	40.23817	40.33602	40.30330	40.25801	40.21155	40.14273	39.91896	39.16453	39.12939	39.13044	38.71123	38.76246	39.61094	39.95874	40.52334	40.51283	40.58036	40.68118	40.59178	40.43089	40.43218	41.02087	41.05546	41.13622
40.30217	40.48012	41.63255	41.58090	40.96377	40.95906	40.95821	40.74414	40.73964	40.72088	40.74200	40.78738	40.49567	39.81247	39.82692	40.79301	41.27685	41.40687	41.41048	41.23135	40.96386	40.56876	40.49205	40.49870	40.51926	40.23819	39.88280	40.33720	40.30447	40.49022	40.47541	40.06471	39.17449	39.03980	39.08107	39.13147	38.80129	39.06018	39.85126	40.87520	40.95367	41.53276	41.19964	41.16874	40.43068	40.35887	40.36015	40.45042	41.09668	41.13717
40.30365	40.48161	41.75634	41.63552	41.30617	40.97234	40.84923	40.73822	39.93841	39.93945	40.77266	40.77405	40.91722	40.92558	40.77967	40.78094	41.22672	41.41041	41.23162	41.10550	40.66328	39.30523	39.30645	38.85056	39.01099	39.10180	39.60397	40.11300	40.49001	40.38624	40.31883	39.80242	39.17558	39.01672	39.08212	39.20646	39.05984	39.65221	41.27002	41.65106	42.59492	42.49858	42.24384	42.07881	41.78827	40.43283	40.45020	40.14147	40.17815	40.47828
40.48184	40.71869	41.75789	41.63707	41.59117	41.30886	40.75417	40.09245	39.96125	39.97193	40.76670	40.77545	40.77649	40.88995	40.77315	40.70309	41.46573	42.12702	41.26569	40.95369	39.67306	39.41264	38.94815	39.01103	39.01215	39.01335	39.47101	40.07749	40.33133	40.08859	40.08984	39.80355	38.98365	38.21810	37.84456	38.90402	39.59767	41.15465	41.53535	42.32032	42.49834	42.44656	42.45504	43.15633	42.46829	40.69202	40.67228	40.28999	40.18820	40.47704
40.84937	40.78833	42.03994	41.92822	41.95770	42.00674	41.20118	40.11227	40.11362	40.13304	40.66930	40.70485	40.68135	40.63023	40.57233	40.57357	41.10880	41.36595	41.27992	40.82973	39.89530	39.47125	39.47246	39.28209	39.06214	39.39323	39.92669	40.22108	40.19742	40.12742	39.83738	39.24887	38.87045	38.52976	38.55392	38.63805	40.47958	41.60909	42.31786	42.31927	42.41685	42.44765	43.03927	43.02612	42.71408	40.98907	40.87602	41.06522	41.57888	41.56943
40.57898	40.89316	41.01741	41.80702	41.80830	41.51899	40.95303	40.03433	40.03566	40.05078	40.61535	40.68964	40.64466	39.96218	39.96318	39.99851	40.45269	40.98806	40.98943	40.83105	39.89655	39.44082	39.44899	39.49440	39.48531	39.35455	39.35457	39.89745	39.84373	39.38073	39.54770	39.18794	39.22829	38.92985	38.77993	39.00025	41.43012	41.95975	42.31897	42.31609	42.42921	42.45625	43.15053	43.20766	42.90297	41.66922	41.62487	42.49316	42.45636	41.63534
40.39019	40.39141	40.75042	40.75177	39.92818	39.95180	39.96587	39.48441	39.35489	39.79514	40.49612	40.51301	39.81313	39.81444	39.81542	39.81662	39.96875	40.42307	40.39760	39.87032	39.41467	39.41576	39.41694	39.46234	39.35454	39.35572	39.35681	39.48084	39.36388	39.40810	39.39666	39.25769	39.37958	39.43204	39.01135	40.37578	40.88276	41.58713	41.96189	42.22651	42.43031	42.46109	42.51431	43.28899	43.19532	42.71739	42.60545	43.27310	42.56432	41.63631
39.30919	39.05628	39.04334	38.65060	38.66407	39.03214	39.26932	39.04937	39.11295	39.20966	39.91926	39.92058	39.52822	39.36359	38.88608	38.67726	38.68032	39.09702	39.51101	39.38576	39.41590	39.41697	39.46236	39.46353	39.57147	39.51001	39.48080	39.36406	39.40792	39.55137	39.39775	39.37947	39.45628	39.56454	40.42469	40.41816	40.88383	41.47501	41.74086	42.24473	42.34449	42.40479	42.41172	42.51666	43.07083	43.29010	43.27299	43.16576	42.48483	41.63727
39.09945	39.10275	39.04107	38.65198	38.65311	38.77029	38.80090	38.83129	38.83255	39.15761	39.27385	39.33142	38.84243	38.84369	38.68750	38.64074	38.66216	39.03767	39.09954	39.01118	39.04129	39.41819	39.46357	39.63918	39.64025	39.57877	38.93092	39.48857	39.56086	39.58735	39.59603	39.56996	39.44125	39.47672	40.35709	40.82254	41.19609	41.44444	41.90258	42.31560	42.31661	41.74268	42.29688	42.34977	43.29002	43.39815	43.16567	43.16682	42.48586	41.49441
39.16523	39.06248	39.05643	38.99587	38.97491	38.86279	38.83176	38.86214	38.88484	38.85412	38.60476	38.58509	38.76115	38.61976	38.60028	38.55352	38.61461	38.75893	38.81541	38.72447	38.80820	39.10646	39.55303	39.70528	39.70633	39.64967	39.48856	39.56105	39.80465	39.96825	40.32191	40.09076	40.15094	40.22192	42.07014	41.17130	41.18377	41.23170	41.44651	41.43551	41.43649	41.66058	42.26641	42.48153	43.14724	43.29085	43.26691	42.99146	41.41365	40.13377
39.12980	39.10573	39.10663	39.14756	39.03954	39.03092	38.91141	38.91231	38.94302	38.88709	38.83567	38.74254	38.68981	38.52399	38.22944	37.91737	38.25103	38.36958	38.62503	38.65649	38.72679	38.81040	39.55423	40.27403	40.24675	39.72101	39.72322	39.63163	39.71516	40.04449	40.09082	40.09187	40.11877	40.22301	41.13121	41.17241	40.91183	40.94935	41.05722	41.09319	41.13995	42.08068	42.10759	42.04390	41.99791	43.01317	42.99140	41.38819	40.73469	40.47747
39.36327	39.36440	39.46929	39.30765	39.30877	39.15592	39.11652	39.21820	39.20657	39.18500	39.42743	39.37613	38.74474	38.12493	37.15307	38.00439	38.34504	38.37080	38.58066	38.65769	38.66416	38.81158	39.55544	40.28205	40.43837	40.43953	39.90612	39.83333	39.83424	40.11708	40.11822	40.11873	40.11987	40.12079	40.85394	40.85487	40.70420	40.59204	40.68884	40.79456	41.08502	41.14220	41.68905	41.65108	41.76720	41.85621	41.91920	40.99152	41.01199	40.97291
39.83705	39.83818	39.94093	40.28215	40.79339	40.79443	39.85619	39.62816	39.57632	39.77312	39.69222	39.44397	38.89296	38.17981	37.98632	38.00562	38.29961	38.37201	38.45903	38.64214	38.85990	38.97514	39.10829	40.04559	40.43959	40.46653	41.55129	41.55248	40.30207	40.25173	40.23732	40.23781	40.10488	40.82104	40.64423	40.70413	40.59185	40.58348	40.59406	39.48654	38.96392	39.00365	40.30648	41.52928	41.58948	41.79086	40.92113	40.99247	41.11652	41.53820
40.02293	40.02405	39.95631	40.29647	40.67337	40.77036	40.70717	40.71467	41.99464	41.83043	39.76168	39.44532	39.15636	38.99638	38.17549	38.00792	38.12524	38.21533	37.99875	38.34656	39.12709	39.12808	39.10946	39.99745	40.42262	41.36699	41.47852	41.55371	41.57877	41.58007	41.83852	41.79345	40.68930	40.51746	40.50048	40.55479	40.55594	39.52625	39.26283	38.92700	38.92786	38.93539	39.37894	40.24315	41.38398	40.70523	40.63439	40.99074	41.41510	41.81466
39.57500	39.50747	39.95777	39.98111	40.64906	40.67586	40.75436	41.54880	41.93289	41.81799	39.93602	39.65960	39.74891	39.75014	38.34189	38.25795	38.25891	38.03146	38.34099	38.34772	39.09127	39.91677	39.98950	40.36490	41.34886	41.35002	41.36928	41.26711	41.34203	41.58129	41.56689	41.24017	40.69205	40.54595	40.56222	40.50249	39.52605	39.58415	39.26384	38.89257	38.92185	39.37248	39.85200	39.85687	39.97119	39.99595	40.03448	40.63635	40.93917	41.41855
39.23069	39.23177	39.45642	39.69712	39.86032	40.62210	41.49647	41.92942	41.88193	40.93213	40.15134	39.96818	39.96903	39.95329	38.75441	38.75547	38.73229	38.31686	38.31803	38.72062	39.74110	39.75391	40.70608	41.18441	41.21123	41.24509	41.13954	41.18627	41.26117	41.55836	41.55951	40.80256	40.79028	40.69406	40.54833	40.03292	39.93077	39.73606	39.59677	38.89355	38.92282	38.93730	39.50547	39.82311	39.87732	39.88099	40.01985	40.57130	40.64700	40.93587
39.76266	39.48374	39.41863	39.36404	39.92934	41.28133	41.86466	41.88216	40.93271	40.56874	39.67434	39.47776	39.59226	39.70875	39.51056	39.45264	39.73875	39.19899	38.73866	39.04173	39.78743	39.81044	40.65372	41.15996	41.21626	41.30267	41.14078	41.17892	41.24791	41.40168	41.43179	41.00135	40.99658	40.80568	40.33858	40.21370	40.01806	39.90985	39.76202	38.97394	38.97475	38.97581	39.36775	39.48840	39.51899	39.88193	40.67857	40.84644	40.64793	40.64904
39.76415	39.47073	39.47154	40.10663	40.81388	41.28284	41.28397	40.91631	40.56933	39.67463	39.47790	39.59276	39.70885	39.72668	39.72750	39.84095	39.95248	39.91065	39.90918	39.78398	39.80905	39.81168	40.64426	40.89948	41.16224	41.08419	41.10609	41.18015	41.24911	40.96610	41.00153	41.02773	41.06585	40.88968	40.67159	40.29256	40.12694	40.01382	39.69041	39.31224	39.23190	39.19594	39.35919	39.36024	39.57573	40.31691	40.78738	40.79533	40.64886	40.62903
39.48560	39.48666	40.80571	40.80693	40.71957	40.81635	40.81744	40.66905	39.92333	39.64404	39.63820	39.71841	39.71017	39.67879	39.75680	40.06703	40.46247	40.36542	40.36020	39.78523	39.77128	39.83108	40.82961	40.83071	40.83168	40.82365	40.91847	40.95872	39.79074	40.40676	41.02047	41.02520	41.06116	41.06200	41.07061	40.65474	40.29471	40.12920	40.01567	39.76967	39.46800	39.45563	39.44450	39.44555	39.48469	40.53141	40.88545	40.88642	40.79737	40.85194
40.77672	40.77779	41.17573	40.80844	40.76878	40.71331	40.66969	40.73805	40.12744	39.97270	39.90124	39.90244	39.96113	39.89966	40.01633	40.46284	40.75642	40.71299	40.23011	39.77147	39.71621	40.26202	40.26308	40.26414	40.31496	40.36053	40.40714	40.44735	40.39384	40.44546	40.87413	41.02260	41.02369	41.03188	41.03310	41.03393	40.64402	40.64524	40.60689	40.58664	40.02969	40.02323	39.50179	39.50283	39.57307	40.56670	40.92699	40.92795	40.87701	42.05124
41.06939	41.08976	41.14042	40.80995	39.90418	40.13581	40.40961	40.19769	40.12885	40.12963	40.17786	40.18273	40.18352	39.89073	39.85464	39.70930	40.03774	40.03879	39.60250	39.60328	39.64024	40.14160	40.18321	40.23413	40.27796	40.27901	40.35738	40.40939	40.39501	40.44662	40.46591	40.87623	40.87730	40.87811	41.03423	40.67724	40.64510	40.64631	40.60794	40.58822	40.57668	40.02422	39.50274	39.50377	39.73265	40.56766	40.91186	40.87688	42.05112	42.35055
41.16261	41.16368	40.55636	40.53504	40.52134	40.16085	40.17529	40.15394	40.15512	40.12695	40.32121	40.08277	40.08354	39.76767	39.64738	39.58835	39.49708	39.23505	39.23620	39.23695	39.28300	39.11776	39.82642	40.27827	40.27918	40.28023	40.28114	40.28975	40.08884	40.45391	40.55823	40.77676	40.87844	40.87923	40.86433	40.65473	40.62258	40.62377	40.59236	40.57693	40.50527	39.50280	39.08678	39.38086	39.62490	39.75864	40.77333	40.73190	40.65301	41.95395
40.69751	40.69855	40.69932	40.70050	40.56115	40.22662	40.17672	40.17748	40.15653	40.15729	40.12936	40.13053	40.08490	39.68482	39.61707	39.29738	39.29557	39.28424	39.23745	39.23819	39.11808	39.15918	39.33123	39.96904	40.28040	40.28144	40.28990	40.01916	40.08999	40.30508	40.77700	40.87854	41.11508	41.68015	41.26248	40.37422	40.29052	40.29169	40.45556	40.53506	40.50631	39.50377	39.38079	39.41451	39.62584	40.29427	40.69505	40.61602	40.07742	40.05973
40.69904	40.70008	40.70083	40.68699	40.68802	40.59676	40.44643	40.44718	40.28982	40.19621	40.15970	40.13190	40.11944	39.68615	39.65001	39.48877	39.43227	39.55965	39.56079	39.40726	39.22015	39.07697	39.33242	39.97025	40.47272	40.47374	40.41438	40.04642	40.04716	40.17484	40.66533	40.95000	41.15460	41.09993	41.02602	39.75782	39.82373	40.06882	40.26615	40.50658	40.22588	39.58198	39.59895	39.80658	40.31849	41.27238	40.61608	40.43676	40.09827	40.09928
40.70058	40.70160	40.68733	40.68849	40.68951	40.73810	40.73912	40.73986	40.44976	40.19326	40.16531	40.16432	40.13186	39.77165	39.72906	39.66733	40.56426	39.73733	39.79208	39.23594	39.05049	39.07816	39.70604	40.47306	40.47395	40.47496	40.47583	40.36081	40.01850	40.00999	40.25677	40.82352	40.91968	40.89254	39.76676	38.87835	38.78806	39.88172	40.14114	40.27413	39.58196	39.63820	39.80654	41.03433	41.98375	41.92564	41.18906	40.43772	40.09919	39.60565
40.27082	38.67192	38.84956	39.16770	39.83447	39.93486	40.74058	40.74131	41.38651	41.38725	41.35921	40.16784	40.14963	39.86573	39.81926	40.50335	40.50422	39.79222	39.26597	39.23716	39.23812	39.68321	40.47330	40.38368	40.38455	40.41986	40.47704	40.36200	40.01965	40.01113	40.24183	40.89978	40.91845	39.92709	39.01439	39.00032	39.00128	39.21166	39.55945	39.53718	39.55075	40.08207	41.43655	41.94790	41.98479	41.92668	41.23458	40.58567	39.75180	39.75277
38.77319	38.77413	38.85095	39.16910	39.17005	39.86895	40.51315	40.90331	40.93447	41.27442	40.16809	40.15030	40.13893	40.11861	40.63453	40.50470	40.50555	39.51289	39.33970	39.27768	39.64124	40.47357	40.47456	40.47554	39.65653	39.80019	39.89002	39.89099	40.02081	40.34604	40.70857	41.07467	41.04248	40.09499	39.79725	39.32755	39.32850	39.42091	39.43500	39.51403	39.83577	40.23159	41.97797	42.01226	42.01329	41.31503	40.65820	39.86922	39.79777	39.86810
39.41241	39.29168	39.25471	39.20596	39.79021	40.12279	40.07444	40.07512	39.80020	39.83294	39.01160	40.07690	40.14028	41.30678	41.28604	40.57574	39.84924	39.52932	39.51525	39.55185	40.44288	40.44533	40.44630	40.01568	39.80042	39.80137	39.80220	39.89161	40.34607	40.70875	40.86839	41.04264	41.04363	40.70488	40.70601	40.46680	40.14938	39.54234	39.47477	39.47587	39.79760	40.23259	41.37384	41.88717	41.58554	40.93283	40.13983	39.99069	39.89685	40.24996
40.87325	40.77345	40.44340	40.37698	40.31790	40.07653	40.07748	39.80050	39.49996	38.93212	39.01291	40.07826	41.38210	41.30819	41.18417	40.62224	39.85053	39.53058	39.35830	39.51717	39.69147	40.09739	40.09352	40.07142	39.93943	39.73177	39.79530	40.39809	40.60906	40.63003	40.63099	40.79048	40.70533	40.70601	40.79562	40.60680	40.46885	40.15155	39.47578	39.47686	39.78753	39.86457	40.04187	41.48095	41.60800	41.54980	40.92712	40.18235	40.59379	40.61671
42.40951	42.22041	40.71776	40.35327	40.31938	40.39143	40.08000	39.42575	39.37963	39.46819	39.94407	40.85740	41.24165	41.20632	40.77018	40.73146	40.60618	39.53185	39.35955	39.36019	39.48978	39.66027	40.07438	40.07264	39.94064	39.89922	40.35382	40.49522	40.49957	40.50067	39.89649	39.91713	39.49983	39.47088	39.61086	40.60788	40.45652	40.40613	40.08572	39.81308	39.96928	40.03833	39.71677	40.26369	41.56389	41.59960	41.60058	41.38041	41.32237	41.47360
42.38329	42.05156	41.10963	40.58959	40.54873	40.54149	40.08144	39.30543	39.46891	39.57568	39.58571	40.33505	40.85625	40.80621	40.74306	40.62229	40.45997	40.09448	39.53418	39.50853	39.47836	39.49629	39.66241	39.83673	39.91233	39.94277	40.49547	40.49641	40.49706	39.61629	39.64670	39.49141	38.70744	38.74495	39.37336	40.45665	40.65011	40.40720	40.08728	40.26859	40.03838	40.06613	40.09789	40.09935	41.56490	41.60059	42.18479	42.25208	42.24984	42.58727
42.05220	41.36831	41.06287	40.54929	40.55022	40.42931	39.93687	39.60162	39.60268	39.64136	39.59026	40.33321	40.80650	40.95515	40.80824	40.51037	40.66288	40.59144	40.57322	40.39362	39.73415	39.64878	39.66363	39.78518	40.16983	40.59110	41.39952	40.94409	40.46875	39.61742	39.40057	38.63251	38.63339	38.64891	39.27734	40.37407	40.40717	40.08769	39.09058	39.14151	39.97126	40.04029	40.02375	40.33601	41.42643	41.65060	42.25224	42.61854	42.62000	42.78490
41.38288	41.07772	40.57759	40.50491	40.45788	40.22895	40.09829	39.99143	39.72282	39.68697	40.33673	41.22411	41.22474	40.95655	40.61319	40.49372	40.66421	40.59275	41.22620	40.51778	39.81850	39.71595	39.26711	39.78825	40.17103	41.42625	41.34179	41.19259	40.91645	40.06504	38.58884	38.39304	38.61243	39.22567	40.20107	40.47831	40.46295	40.14291	39.09157	39.09260	39.32575	39.82834	40.11079	40.13636	40.29926	41.39766	41.54257	42.04915	42.49553	42.59890
40.94927	40.40434	40.24635	40.08511	40.16694	40.09881	40.01068	40.04075	40.04181	40.42566	41.32095	41.22555	41.22617	40.57704	40.53061	40.49506	40.62693	42.28816	41.22754	41.03629	39.92108	39.92788	39.77409	40.22884	41.02095	42.03170	41.34303	41.28123	40.14074	38.80953	38.39335	38.40963	38.48960	39.49807	40.39254	40.50924	40.84420	40.46509	39.06359	38.89299	39.67987	41.34331	40.11177	40.13733	40.11298	40.11911	40.94809	41.53588	41.62928	41.68928
40.40496	40.40585	40.43806	40.19914	40.20760	39.97851	39.97939	40.04215	40.34938	40.52666	41.32240	41.22699	40.57735	40.33213	40.53194	40.62751	41.49063	41.49155	41.27124	40.67049	40.07994	40.08068	40.22917	41.07881	42.11463	42.05514	42.03377	40.16545	39.46113	38.93726	38.84953	38.61365	39.05194	39.49913	40.40651	41.35765	41.23657	40.72301	39.51680	39.51783	41.19810	41.34437	40.06233	39.95579	39.95667	39.94264	40.10967	40.83063	40.83153	41.12660
40.46491	40.46579	40.52050	40.47977	40.20905	39.94241	39.98080	40.23733	40.34167	40.44488	40.62585	40.57225	40.33243	40.33348	40.45824	41.55130	41.55206	41.67680	41.55503	40.67368	40.63397	40.63203	41.19016	41.98423	42.16007	42.13901	42.07473	40.18968	40.19026	40.35369	40.06177	39.08986	39.11751	40.03743	41.35819	41.80525	41.61386	41.03817	39.80576	39.80679	39.87118	39.93801	39.82341	39.84948	39.90906	39.90979	40.22819	40.78545	40.79063	41.01677
39.69609	40.40891	40.50603	40.52529	39.94312	39.98135	39.98221	40.06392	40.20961	40.66766	40.57260	40.33323	40.33379	40.53038	41.41652	41.42044	41.42547	41.40144	41.55637	41.48314	41.54943	41.78018	42.11867	42.39546	42.78484	42.16229	41.18122	40.39931	40.38164	40.38267	40.37984	39.97084	40.03122	40.92509	41.07879	41.61410	41.56244	41.03928	39.80679	39.50877	39.41701	39.41786	39.68440	39.71904	39.71989	39.82734	39.92635	40.23682	40.79157	41.01770
39.78332	40.02026	40.62329	40.62432	40.02012	40.00850	39.98362	40.28878	40.75241	40.70231	40.48178	40.27617	40.29226	41.01144	41.02307	41.02019	40.17214	40.19605	41.48390	41.54986	41.62687	41.84904	42.17360	42.93287	42.78617	42.52263	41.18245	41.14633	41.20225	41.16639	40.67707	40.36401	40.26030	40.72460	40.88412	41.03383	41.04578	40.58533	39.50877	38.50553	38.50605	39.34869	39.56353	39.72000	39.82758	39.85627	40.04108	40.07133	40.82952	41.01864
40.19615	40.63980	40.64033	40.64135	40.07837	40.08871	40.34702	41.17575	40.78439	40.75438	40.48318	40.48419	40.96892	41.02391	41.02444	40.75215	40.17344	40.23378	40.42808	41.50552	41.50638	41.85035	42.85795	42.93422	42.91298	42.57596	41.14669	41.11324	41.03711	41.00167	40.51898	40.43476	40.44902	40.71072	40.71175	40.82304	40.78838	40.64540	38.81123	38.50649	38.50699	39.34965	39.75435	39.81417	39.94903	39.94972	40.17769	40.11453	41.20108	41.20195
42.28592	42.22784	40.81155	40.64283	40.08945	40.39639	41.95687	41.23457	41.17824	41.07377	41.07462	41.07564	41.02427	41.02529	41.04136	40.77279	40.19404	40.31924	40.34787	41.36390	41.75231	42.43586	42.95720	42.95808	42.78495	42.16718	41.11361	41.09462	40.97424	40.34576	40.43524	40.43591	40.45016	40.08053	40.25956	40.28591	40.74897	40.67614	40.25573	38.91023	39.36490	39.85117	39.96930	40.18357	39.96283	39.95064	40.24508	41.37975	41.35713	41.20288
42.22858	42.19354	40.77715	40.51230	40.52706	41.84879	41.94929	41.85017	41.17970	41.07521	41.07605	41.07706	41.09579	41.10127	41.10178	40.77413	40.19534	40.19615	40.26659	41.28319	41.64289	41.75432	42.43808	42.68258	42.46294	42.32870	42.01423	41.02293	40.35391	40.31743	40.31826	40.31892	40.06183	39.30339	39.30436	40.26114	40.58689	40.69866	40.73509	40.38217	40.38267	40.55262	40.58869	40.03559	40.09271	41.96204	42.19759	41.36463	41.35809	40.91132
42.09193	41.46719	40.23600	40.23697	40.33344	40.53706	41.65608	41.14425	40.86107	40.95014	41.04692	41.05703	41.07897	41.07372	41.07421	41.07504	40.16769	40.16850	40.13760	40.33372	41.05610	41.05676	41.61280	42.39442	42.23802	42.23888	41.87933	40.77629	40.30737	40.27946	40.23452	39.65178	38.99958	39.13409	39.30539	40.38407	40.58797	41.69944	42.08029	41.16551	40.80836	40.79825	40.80910	40.86901	41.58380	41.87993	41.88078	41.29480	40.87458	40.76076
41.44061	40.24559	39.59536	39.59631	39.90681	39.98863	39.98943	40.42083	40.48236	40.86300	40.95238	41.04934	41.05893	41.08136	41.61819	41.07640	40.16899	39.99204	39.99086	40.13934	40.14013	40.14078	40.71951	42.22909	42.18044	41.72869	40.71773	40.24964	40.24099	40.18610	39.69677	38.93660	38.08182	39.11477	39.30644	40.40392	41.05833	41.68341	41.72177	41.72277	41.06001	40.71368	41.27460	41.27542	41.29447	41.57583	41.29510	40.87471	40.77362	40.76907
40.25755	39.51635	39.60538	39.60632	39.61298	39.61360	40.03050	40.11216	40.35091	40.86442	40.86891	40.95478	41.08177	41.08275	41.08321	41.08669	41.07626	40.16892	40.13610	40.12584	40.13871	39.99459	40.67101	41.66674	41.60949	40.71833	40.22002	40.13503	40.10707	40.18726	39.69790	38.13379	38.19083	38.69725	39.23024	39.62581	41.05943	41.59315	41.72288	41.50597	40.78209	40.78289	40.97703	41.14666	41.14747	41.22640	40.92607	40.86761	40.86840	41.06717
39.96447	39.94594	39.94637	39.94732	39.60851	40.01615	40.11313	40.26860	40.78788	40.86954	40.87032	40.89713	40.89758	40.89854	41.05404	41.24530	41.27327	41.24030	40.68526	40.68571	40.30538	40.75274	40.67227	40.93890	40.80550	40.68955	40.64299	40.22115	40.13667	39.76378	39.26742	38.19112	38.35323	38.78835	39.53352	39.62685	41.05660	41.35791	41.27632	40.39459	40.41380	40.41458	40.50528	41.01102	41.16617	41.22739	40.92703	40.92766	41.51208	41.38900
40.96905	40.90243	40.90286	40.19881	39.98644	40.03259	40.11456	40.27002	40.72501	40.87097	40.89758	40.75275	40.81321	40.85007	40.86980	41.24078	41.24086	41.43518	41.17024	40.68700	40.70171	40.75401	40.65508	40.81955	40.82016	40.73368	40.69140	40.67662	40.29944	40.08767	39.43847	39.43907	39.43982	39.51059	39.66662	40.57681	40.98134	40.93296	40.40273	39.83452	39.87392	39.87467	40.11131	40.73715	41.09110	40.99818	40.94355	40.92861	41.23599	41.23677
40.95857	40.91505	40.87116	40.16706	39.96109	39.93310	40.00154	40.14592	40.67875	40.78622	40.66800	40.72147	40.75457	40.84396	40.84437	40.89498	41.24008	41.24086	41.20428	40.71135	40.71212	40.76440	40.89636	41.17139	40.84286	40.76977	40.85131	41.17642	41.11036	40.27699	39.91229	39.86570	40.22099	40.22676	40.22984	40.23024	40.18703	39.49357	39.28529	39.61399	40.05025	40.17337	40.81299	41.15729	41.15805	40.97485	40.84632	40.86384	40.94587	41.12737
40.91584	40.87229	40.16761	39.92858	39.62290	39.62347	39.81950	40.01556	40.67363	40.70190	40.70265	40.72448	40.81654	40.82711	40.84252	40.84327	41.18356	41.20469	40.72929	40.43059	40.81900	41.08772	41.46145	41.34690	41.18500	41.03852	41.13560	41.21516	41.17804	41.09803	40.96314	40.79193	40.16903	40.16942	40.01890	40.00804	39.97184	39.49459	39.28628	39.38423	40.12536	40.78875	42.25097	42.25175	41.15905	40.95438	40.89531	40.89589	41.15971	41.34977
40.37103	40.11703	40.11741	39.93003	39.67232	39.60452	39.65323	39.82130	40.70831	40.70869	40.78232	40.54086	40.54124	40.76740	40.75117	40.95988	40.98671	40.72968	40.45185	40.25825	40.54088	41.28373	41.56514	41.63772	41.54228	41.38053	41.35967	41.58815	41.55996	41.76344	41.13971	40.79308	39.73800	39.53152	39.97179	40.00911	39.94764	39.76384	39.20416	39.36269	40.12529	40.76617	41.58090	41.58165	41.42331	41.16063	41.18443	41.06499	41.06573	41.16139
40.37255	40.37327	40.29487	40.04101	39.85467	39.67430	39.79316	40.22598	40.64042	40.66062	39.80399	39.80005	40.21029	40.51780	40.59572	40.96125	41.06633	40.75137	40.25914	40.32062	40.64185	41.38472	42.31245	42.28533	42.00521	41.84048	41.54790	41.55973	41.56011	41.48919	41.19290	39.58640	39.53223	39.46344	39.46432	39.94799	39.76400	39.33637	39.11562	38.84031	39.36403	40.31786	41.49776	41.47705	41.51640	41.42489	41.16235	40.97906	40.99803	41.35000
40.29477	40.29548	40.29636	40.12495	39.85986	39.86040	40.22705	40.63948	40.65431	40.66205	40.32971	40.32578	40.30041	40.30130	40.45967	40.71999	41.05660	41.04702	40.26043	40.34439	41.06082	41.83661	41.86688	42.28665	42.25987	42.17163	41.74903	41.56096	41.53614	41.25072	39.63896	39.55479	39.46416	39.46450	39.46538	39.19975	39.27372	39.27459	39.11607	38.97340	39.04666	40.22396	41.44035	41.47808	41.51742	41.28013	40.88348	40.94409	40.97322	41.30649
40.10060	40.10183	40.07893	39.86062	39.87846	40.18868	40.35619	40.36028	40.64181	40.60571	40.32575	40.32663	40.32697	40.32034	39.89967	40.46172	40.98011	41.04836	41.06461	40.43539	40.52842	41.01280	41.77808	42.10125	42.07840	42.17293	41.74869	40.48032	40.47530	40.41883	41.01048	40.94292	39.48741	39.46558	39.20045	38.73744	39.20145	39.24605	39.21682	38.97383	39.04762	40.22496	41.45052	41.51772	41.26719	40.86498	40.41149	40.75196	40.88408	40.83866
40.13266	40.07795	39.35665	39.40305	39.87990	40.19013	40.35763	40.35795	40.31488	40.31520	40.32714	40.32801	40.32083	40.30133	40.30166	40.90806	40.93966	41.04970	40.47069	40.39715	40.38067	40.38119	40.73089	41.57533	41.99696	41.62828	40.35807	39.76770	39.76802	40.34600	40.34026	40.94409	39.48849	39.39646	38.73599	38.73631	38.94386	39.22179	39.26876	39.04826	39.12794	40.25760	41.51805	41.51875	41.11301	41.11353	40.86665	40.78957	40.83890	40.72163
40.17596	39.47596	39.35809	39.40447	39.85937	40.18836	40.26797	40.43362	40.31630	40.31661	40.22886	40.15147	40.99472	41.02679	40.88945	40.90783	40.94102	40.56634	40.47199	40.39842	40.38194	40.32884	40.31499	40.70353	40.65258	40.65326	39.77749	39.76885	39.76916	39.73599	39.67875	39.67067	39.65953	39.39753	38.73702	38.73732	38.94487	39.31748	39.36551	39.37246	39.76443	40.83295	41.42097	41.36698	41.30485	41.43512	41.45296	40.92416	40.72188	40.72255
40.14597	39.62959	39.47849	39.49911	39.49868	39.78374	40.16850	40.31688	40.31772	40.22960	40.10592	40.88759	40.88789	40.98962	40.10137	40.42608	40.45765	40.56765	40.47329	40.39970	40.38321	40.33380	40.31623	40.24453	40.26547	40.18924	39.75649	39.52992	39.53022	39.54576	39.72544	39.68035	39.66063	39.38305	38.56808	38.56837	38.74646	39.27936	39.32201	39.66648	40.65707	40.74643	41.33410	41.35675	41.30587	41.42272	41.42340	41.38636	40.80412	40.72349
40.25089	40.05948	40.00422	39.71328	39.50117	39.50164	39.50174	40.19272	40.23072	41.33668	40.96428	40.89975	40.89264	40.06385	39.54862	40.20948	40.42940	40.41961	40.38140	40.40099	40.36245	40.33505	40.24511	40.23075	40.17212	39.16336	38.89496	39.30391	39.62193	39.62033	40.15885	40.11376	39.64618	38.78553	38.56910	38.37365	38.37426	38.91456	39.44865	40.65783	40.66181	40.74746	40.92495	41.30516	40.96886	41.03260	41.38686	40.83551	40.72377	40.69217
41.16516	41.16573	41.32142	41.32199	41.05600	39.61177	39.50568	40.31989	41.42770	41.42826	41.11532	40.87442	40.06448	39.54950	39.57094	39.65670	39.72744	39.82552	39.91257	40.38303	40.71608	40.57568	40.49735	40.23190	39.74396	39.36972	39.16054	39.53546	39.70421	40.29756	41.10085	41.06550	39.94276	38.78672	38.39644	38.39195	38.41607	38.93555	39.44975	40.61153	40.58201	40.58257	40.74908	40.76036	40.32374	40.34198	40.70842	40.68553	40.63194	40.58814
41.33274	41.33332	41.33228	41.40286	41.31234	40.97741	40.91216	40.81092	40.81147	41.06693	41.06159	40.34920	40.06531	39.69275	39.65578	39.61570	39.61624	39.64359	39.91221	40.38267	40.66267	40.55926	40.80736	40.49757	39.92691	39.39241	39.58216	39.85285	40.45160	41.24684	41.07320	41.06519	39.94243	38.92900	38.44525	38.43737	38.45060	38.93523	40.05266	40.46965	40.44662	40.50561	39.51849	39.21862	39.24168	39.66245	40.21737	40.68525	40.63165	40.53612
41.37628	41.33292	41.33188	41.30728	41.23070	41.14695	41.00714	40.91235	40.88987	40.86472	40.35417	40.34883	40.34939	40.06550	39.65542	39.65597	39.68117	39.68655	39.85075	40.32926	40.66233	40.91043	40.80703	40.67946	39.48387	39.61449	39.61504	40.49089	41.33385	42.39714	41.10344	40.77785	39.51096	39.11145	38.97527	38.87181	39.83234	40.05180	39.90708	39.90763	39.90818	39.28717	39.06378	39.09542	39.24137	39.33691	39.66270	40.21764	40.63138	40.62591
41.37588	41.33092	41.30631	41.22974	41.20655	41.20712	41.19804	41.03690	40.96352	40.81131	40.27932	40.27988	40.34903	40.31208	40.23709	40.24302	40.25088	39.91558	39.93167	40.66142	41.13918	41.81594	40.98890	40.77075	40.19103	39.53391	40.19215	40.51266	42.47878	42.35771	42.32025	40.82417	38.99104	38.92025	38.92079	40.39579	40.98130	40.05148	39.96734	39.45052	39.33456	39.25891	39.08116	39.03513	39.10322	39.27699	39.43277	40.22057	41.46180	41.07818
41.56563	41.35622	41.29840	41.09274	41.20616	41.19709	41.14676	41.05090	41.14664	40.83620	40.24413	40.24469	40.18257	40.19545	40.30693	40.31928	40.26713	40.22556	40.32097	41.19347	41.80997	41.94452	41.72427	41.10274	40.54538	40.44249	40.43415	40.69317	42.35682	42.31935	42.31995	40.83136	38.99070	39.00358	39.69648	40.39547	40.66951	40.64006	40.10586	39.58904	39.41197	39.31274	39.15327	39.15382	39.10612	39.10667	39.43246	41.35438	41.69364	41.65079
41.32098	41.32156	41.32213	41.07020	41.05970	40.76796	41.02370	41.13821	41.13450	40.75173	40.13536	39.72163	39.72219	40.25510	40.31086	40.31893	40.35914	40.40398	40.40454	40.75608	41.37587	41.66707	41.68587	41.68647	41.10297	40.51453	40.29806	40.52402	40.52460	41.61524	40.82135	40.33957	39.41288	39.41343	39.59268	39.94128	40.51793	40.79197	40.60077	39.82889	39.58553	39.42347	39.32424	39.10526	39.10582	39.43161	41.24263	41.69277	41.69336	41.65051
40.63356	40.41988	39.72783	39.79482	40.05456	40.67572	40.73654	41.20802	41.13842	40.21855	39.32226	39.32651	39.38600	39.44173	39.29880	39.75970	40.28892	40.37307	40.40419	40.75572	40.95432	41.39700	41.68553	42.09256	42.00420	40.85511	40.52313	40.29829	40.29887	40.29943	40.30000	39.52934	39.54156	39.57402	39.62628	39.70813	40.25195	40.71555	40.60411	40.59729	39.94370	39.85154	39.86294	39.94926	39.98145	40.26291	40.32619	41.50166	41.50224	41.49584
40.41893	39.74352	39.76601	39.79443	39.79499	40.13600	40.64750	41.20766	41.20824	40.16334	40.00730	39.49435	39.50456	39.57047	39.57104	39.78184	39.78240	40.28914	40.67068	40.72215	40.75593	40.95454	42.05251	42.33953	42.21366	41.75795	40.55763	40.33279	40.32747	40.32804	40.33772	39.69781	39.87253	39.87310	39.75307	40.25105	40.86249	40.98389	40.90685	40.59699	39.94339	39.89948	39.90005	39.90114	40.19183	40.19240	40.23209	40.49879	41.29398	40.66148
39.74256	39.79830	39.82671	39.79403	39.79461	40.10722	40.62302	40.79354	40.81232	40.45842	40.19144	40.03268	39.98153	40.03191	40.70490	40.34082	40.28821	40.31464	40.67033	40.72180	39.96857	40.82633	42.34555	42.24168	42.12654	41.72807	40.37623	40.44753	40.66835	40.67910	40.50619	40.58495	40.58552	41.36945	42.08464	41.95180	40.99211	40.99216	40.91513	39.99175	39.94309	39.89918	40.05128	40.09019	40.09077	40.09134	40.01848	40.27768	40.27825	39.70217
39.92253	39.92310	40.02340	40.07836	40.13306	40.29718	40.64675	40.64144	40.63832	40.44680	40.18892	39.98058	39.98116	40.69752	41.10356	41.10415	41.07258	41.10907	40.72087	39.96765	40.03624	40.82598	42.34522	42.17171	41.77323	40.42139	40.44662	40.50399	40.79929	40.79986	40.58403	40.58461	41.27983	41.22053	41.61464	41.61522	41.09469	41.01972	40.94269	40.01931	39.99201	40.09489	40.05099	40.03815	40.03873	39.54452	39.58932	39.58989	39.59045	39.59099
39.99549	39.99607	40.13147	40.45097	41.70398	40.68223	40.30967	40.27383	40.44584	40.44643	39.97427	39.83612	39.88008	40.70359	41.05925	41.13004	41.25865	41.25925	41.19342	40.72109	40.75487	41.36295	41.61851	41.57465	40.92858	40.54856	40.65630	40.72876	41.15432	41.15491	40.80011	41.10799	41.10858	41.10006	41.57737	41.61491	41.62677	41.18018	40.38984	40.39846	40.39904	40.27812	40.14822	40.03786	40.00628	39.59597	39.59653	39.59710	39.59766	39.75793
39.99508	39.99567	40.44322	41.19742	41.19802	40.82539	40.45282	40.37200	40.45564	40.45623	39.95912	39.87913	39.96916	40.63740	41.15156	41.22236	41.54808	41.93884	41.59640	41.08708	41.03534	41.18894	41.41892	41.41952	41.02842	41.05526	41.13837	41.62941	41.63002	41.56846	41.49245	41.17357	41.17416	40.64690	41.10192	41.61729	41.62646	41.21738	40.97403	41.06465	41.03147	40.89828	40.24571	40.14125	40.05663	39.66321	39.33479	39.33537	39.33593	39.66545
40.05378	40.44225	40.55367	40.85719	40.80531	40.45187	40.45243	40.83711	40.88443	40.45693	39.96141	39.96177	40.00466	40.63703	41.22139	41.33284	41.43907	41.48567	41.40868	41.11940	41.22014	41.07801	41.16593	41.49310	41.51955	42.53424	42.69066	41.99021	41.99082	41.95285	41.74531	41.19790	40.71188	40.64657	40.63963	41.10218	41.17896	41.21706	41.01930	41.03112	41.03116	41.23539	41.16205	40.78597	40.11099	39.66291	39.64499	39.33508	39.25096	39.43848
41.06650	40.61641	40.55327	40.55280	40.54326	40.75463	41.34215	41.37853	40.88405	40.49672	40.01138	39.96138	40.29616	40.66991	41.33188	41.30142	41.27041	41.27102	41.14793	41.21922	41.05350	41.05409	41.07826	41.99531	42.77192	42.77254	42.69033	42.21529	41.99049	41.95251	41.87170	41.74453	41.10761	40.50588	40.59216	40.73003	40.96798	41.00608	41.02966	41.03026	41.03085	41.22866	41.14354	41.07398	40.64589	39.94732	39.74854	39.74913	39.43765	39.58021
41.06609	41.00298	40.62199	40.52942	40.61230	40.46669	40.48203	40.70799	40.59111	39.99758	40.01100	40.09540	40.26456	40.62723	41.19709	41.19770	41.27006	40.36908	40.39849	40.94225	40.94121	40.84645	40.84706	41.88677	41.91190	42.68116	42.55984	42.21389	41.95159	41.87076	41.77227	41.66468	41.65905	40.96855	40.60591	40.69221	40.71210	40.67628	40.31519	40.46733	40.91374	40.85433	41.07311	40.93331	40.55237	40.19497	39.80002	39.76332	39.57938	39.46284
42.23129	41.03476	40.75420	40.60703	40.59103	40.59161	40.46318	40.48842	39.87452	39.94847	39.99777	40.18487	40.19885	40.17908	40.54178	40.54238	40.33599	39.96339	40.27721	40.75980	40.73199	40.72667	40.79369	40.79430	41.48592	41.62741	41.79063	41.69299	41.69361	41.52386	41.52394	41.52456	41.53105	40.91306	40.51077	40.00871	40.08216	40.11232	40.11290	40.13332	40.13389	40.12967	40.01453	39.86562	40.29804	40.29864	39.85707	39.53245	39.46200	39.54774
42.07298	40.92098	40.60160	40.59113	39.71320	39.71377	39.69772	39.62603	39.65604	39.94809	40.16141	40.47778	40.49177	40.49235	40.54142	40.54202	40.05780	39.65295	39.65033	40.08999	40.11036	39.82088	39.41510	39.39721	39.22146	39.30507	41.03882	41.03941	40.95164	41.25693	41.25755	40.79249	40.79308	40.48729	40.37386	39.89964	40.00898	40.08244	40.10284	39.92233	39.90811	39.78817	39.71868	39.63246	39.76982	39.77042	39.40958	39.46114	39.58226	39.64196
40.91999	40.57172	39.56678	39.71221	39.71762	39.71819	39.71393	39.70649	39.69957	39.65626	40.11284	40.46831	40.49140	40.54741	40.54106	40.30605	39.94392	39.61941	39.62000	39.72751	39.78799	39.78856	39.68997	39.31733	39.22112	39.33739	38.74401	39.13994	40.24544	40.23638	40.12022	39.79929	39.93291	40.03330	40.08527	39.89933	38.91141	39.92083	39.92141	39.92201	39.87008	39.78786	39.78107	39.74098	39.75819	39.78396	39.70075	39.64590	39.69737	40.11195
39.41667	39.41727	39.58673	39.71664	40.12244	40.63287	41.00628	40.95122	40.24847	39.65052	39.68483	40.11307	40.48300	40.53901	40.37161	40.30570	39.94357	39.78159	39.72659	39.74644	39.78764	39.77060	39.77120	39.69023	39.21274	37.95377	38.07003	39.09515	40.16156	40.10751	39.79837	39.12262	39.12318	39.12378	39.14076	38.86282	38.91590	39.22933	39.92109	39.92170	39.92228	39.92288	39.87226	39.86545	39.86605	39.86665	39.91223	40.24446	41.22383	41.54232
39.41680	39.41739	39.69874	40.13000	40.64046	40.71746	40.95023	40.89410	40.89469	39.65015	39.47384	39.47444	40.10688	40.47934	40.37126	40.30536	39.82187	39.80694	39.72624	39.72682	39.65348	39.84622	39.96303	39.67168	39.05499	38.37178	38.37237	39.96846	40.16124	40.15486	38.77359	39.11860	39.11916	39.18970	38.71039	38.71470	38.91557	39.90306	39.92078	39.92138	40.01249	40.01310	39.99871	40.33461	40.78251	40.78313	40.57734	40.61385	41.22355	41.54204
39.45171	39.45231	39.78170	40.63946	40.71649	40.97713	40.97502	40.95048	39.92300	39.39155	39.39212	39.47032	40.20447	40.90712	40.40678	39.84343	39.55947	38.52433	38.90077	39.56049	39.61995	39.81268	39.61715	39.02608	39.04715	38.37143	38.44860	39.56871	39.56931	39.04137	39.04197	39.24734	39.24792	39.33421	39.27562	39.30832	39.88553	39.90274	39.92046	40.01159	40.01217	40.01279	40.42265	40.91837	40.91900	40.78284	40.57705	40.51744	40.55928	41.54177
40.40447	40.10583	40.63845	41.16822	41.09070	41.51249	41.29609	40.92334	40.47686	39.47984	39.48042	39.67686	40.11349	40.22343	39.96881	39.57192	39.50369	39.50215	39.33785	39.43092	39.58298	39.59801	38.97749	39.04623	39.05524	38.77630	38.77690	39.15549	39.72374	39.72432	39.40707	39.39911	39.39968	39.43563	39.68013	39.90082	39.94948	40.01758	40.09636	40.09697	40.01186	40.42172	41.13590	41.13649	40.91871	40.53118	40.00682	39.66432	40.52749	41.16762
41.13928	41.13991	41.53955	41.44438	41.42039	41.36480	41.36536	41.24122	40.49126	39.49794	39.49852	39.67649	39.85161	39.78635	39.68417	39.60851	39.55876	39.38055	39.43001	39.43058	39.43113	38.97655	38.80737	39.10466	39.13093	39.13153	39.15458	39.64486	39.94515	40.00117	40.00180	39.54015	39.54073	39.78528	40.02148	40.44713	40.44776	40.16354	40.16627	40.62155	40.49842	41.06374	41.06437	41.06497	40.55508	40.42632	40.00653	39.66402	39.66460	41.11806
41.24967	41.13953	41.53917	41.41939	41.34135	41.34195	41.36499	41.24406	40.58831	39.59497	39.71749	39.85008	39.85070	39.68319	39.66428	39.64455	40.06467	39.95768	39.60994	39.44577	39.19368	38.98381	38.95908	38.95968	39.13058	39.56730	39.58665	39.87245	40.46564	41.40903	41.01264	40.67082	40.67141	40.67204	40.81585	40.81644	40.81707	40.96187	41.06532	41.22944	41.12935	41.12570	41.00517	40.74699	40.55479	40.42603	39.68615	39.65676	39.66430	40.32662
41.24927	41.13913	41.48857	41.42553	41.34098	41.34159	41.19436	40.46370	40.25404	40.18580	39.77253	39.77315	39.69294	39.71201	40.40297	40.54708	40.11625	39.99000	39.68829	39.52627	39.32288	39.12211	38.95872	39.11824	39.56634	39.56696	39.58631	39.92016	40.08533	40.57138	40.64630	40.67049	40.67109	40.80478	40.78071	40.70902	40.70484	40.84963	41.22850	41.22914	41.37761	41.21783	41.00488	40.74671	40.40155	39.61243	38.60006	39.62379	39.82032	40.32634
42.99745	42.85684	41.87014	41.42516	41.07689	40.88675	40.39140	39.42635	40.00336	40.00399	40.11108	39.69784	39.69846	40.45926	40.60284	40.51836	40.49808	39.98966	39.69491	39.53289	39.42953	39.25480	39.26880	39.38398	39.52164	39.52226	39.56678	39.61868	39.67926	39.19979	40.05828	40.18596	40.67076	40.70102	40.69419	40.63642	40.63705	40.93064	41.25038	41.25102	41.25163	41.25289	41.16356	40.74642	40.11859	38.57562	38.57618	38.69879	40.28586	40.29713
42.85581	42.03836	41.72567	40.98365	40.89916	40.50871	39.42535	39.42596	39.42655	40.08389	39.95181	39.69746	39.70076	40.45890	40.51738	40.49714	40.43618	39.97112	39.53196	39.40401	39.42918	39.25444	39.25506	39.36918	39.52129	39.56581	39.56643	39.61137	39.61896	39.56492	39.60034	40.09996	40.59405	40.56952	40.56269	40.61629	40.63674	40.71716	40.94326	41.25072	41.25133	41.25260	41.44409	41.16388	40.11830	38.50354	38.50412	38.69527	39.57898	39.63576
42.03732	41.82368	41.14075	41.01110	40.97269	40.49228	39.42496	39.42558	39.44597	39.76573	39.79993	39.69709	39.69771	40.04508	40.34464	40.28372	39.97015	39.53099	38.43482	38.34435	39.16904	39.17701	39.19529	39.25426	39.44022	39.52585	39.84434	39.84493	39.79134	39.58494	39.67500	39.96024	40.44651	40.54362	40.38126	40.45467	40.45276	40.23477	40.35691	40.91576	41.32600	41.32192	41.34030	41.17651	40.02001	38.48985	38.50381	38.55248	38.98192	39.24574
41.38667	41.24321	41.13609	41.08269	41.01138	39.94873	39.69063	39.68386	39.70425	39.72458	39.77333	39.80019	39.88581	40.04472	39.95384	39.49523	38.89712	38.49432	38.34341	38.37663	39.20134	39.19432	39.19494	39.21109	39.22344	39.49757	39.71285	39.68186	39.46338	39.46397	39.57487	39.67530	39.71819	39.84837	40.17264	40.19305	39.22307	39.54643	40.20502	40.34063	41.00038	41.26005	41.21204	41.17624	40.08627	39.56192	38.95955	38.96017	38.63169	38.70935
41.24218	41.13510	41.10200	41.09141	41.02385	40.45089	40.37015	40.39059	40.40350	39.93853	39.85461	39.88480	39.88544	40.02349	40.02413	39.57890	38.69622	38.56407	38.56469	39.16398	39.46019	39.56059	39.54570	39.19521	39.12729	39.12791	39.04182	38.69126	38.69187	38.70530	38.18269	38.22023	39.09704	39.23739	39.38904	39.45869	39.45932	39.60712	40.31010	40.36599	40.86354	41.51902	41.48220	41.14972	39.93119	39.48077	39.14553	38.95988	38.64249	38.66032
40.88100	40.88165	41.11607	41.09104	40.95821	40.74921	40.62413	40.40306	39.93805	39.93869	39.86346	39.88443	40.07723	40.12587	40.14150	39.90500	39.16645	39.05523	39.16304	39.45929	39.58856	39.56764	39.74343	39.52405	39.12694	39.12757	38.68835	38.74766	38.74828	38.26845	38.26907	38.34088	39.23643	39.30772	39.34789	39.45835	39.54031	40.10147	39.96517	40.05602	40.45338	40.60101	40.60166	40.54311	39.94482	39.76948	39.19450	38.95958	38.71244	38.78196
40.27095	40.27159	40.36457	41.11635	41.09132	40.75151	40.40472	40.19576	39.93768	39.93832	39.93892	40.04305	40.12491	40.12550	40.12615	40.14178	40.06853	40.26339	39.83532	39.79526	39.79581	39.85491	40.50672	39.74373	39.24339	39.03703	38.83077	38.83135	38.79612	38.49359	38.49421	39.29794	39.37506	39.23672	39.30793	39.30852	39.58213	39.89772	39.80051	39.93793	39.93853	40.36433	40.36497	40.15455	40.15519	40.10152	39.33310	39.27087	39.33572	39.39730
39.83084	39.83149	40.27180	41.11864	41.09095	40.75114	40.40167	40.19538	40.09251	39.93795	40.13441	40.12757	40.04321	40.04702	40.06693	40.06758	40.86112	40.86177	39.85210	39.86394	39.86449	40.06662	40.06727	40.06791	39.91417	39.44170	39.06466	38.83101	38.79578	38.93166	39.08754	39.15936	39.29819	39.37537	39.41714	39.48427	39.89677	39.96396	39.96455	39.96520	39.44930	40.00401	40.15993	40.32826	40.32891	40.32367	40.25306	40.69739	40.71085	40.71141
39.83045	39.83110	40.00536	40.71334	40.75016	40.65470	40.19436	40.09154	40.09214	40.13344	40.06021	40.04855	39.95511	39.95143	39.90712	39.90777	40.86077	40.87856	39.98320	39.90424	39.98611	40.10320	40.10866	40.13500	40.13560	39.96928	39.27448	39.00550	38.90773	38.90831	38.90894	38.88370	38.97848	39.29850	39.35954	39.78896	39.82287	39.89006	40.04161	39.17828	39.17886	40.03368	40.37447	41.07344	41.06179	40.77776	40.85440	40.70996	40.71058	40.84425
39.81026	39.81091	39.88458	39.96283	40.71362	39.57158	39.52142	39.78075	40.09177	40.47306	40.08659	40.06050	39.95475	39.78416	39.78481	39.78546	40.07817	40.11895	40.11960	40.12020	40.08925	40.10284	40.10350	40.10415	39.96776	40.15323	39.84169	38.89827	38.82497	38.82556	38.79229	38.87642	38.97815	39.04837	39.07086	39.44276	39.45081	39.53870	39.17891	39.17955	39.60740	40.55639	41.38719	41.10313	41.07381	40.92334	40.82412	40.82479	40.74403	40.84397
39.80986	39.81051	39.98479	39.98544	39.63052	39.52316	39.52104	39.78037	40.47203	40.56095	40.48026	40.13128	40.06079	39.91380	39.79248	39.86964	39.01649	40.08542	40.09678	40.11985	40.07605	40.04364	39.95493	39.94220	40.13992	40.10686	39.81803	38.74864	38.67534	38.67628	38.44078	38.62605	39.01636	39.06999	39.15349	39.44993	39.70525	39.72303	39.72363	39.67392	40.62126	42.05642	41.43668	41.10283	40.98109	40.88933	40.92367	40.92434	40.95823	40.87742
39.80946	39.98380	39.98439	39.99361	39.60508	39.58268	39.58596	39.76399	40.51981	40.52047	40.52215	40.52282	40.52348	40.27457	39.90559	39.79537	39.33655	39.75597	40.08573	40.08633	40.01680	40.00938	40.03732	39.97055	40.10587	39.90320	39.80862	39.22147	38.67502	38.37561	38.07796	38.34053	38.64075	39.08999	39.56085	39.73753	39.82917	39.87049	39.91555	40.73326	42.12182	42.63136	42.05093	41.01011	40.88944	40.89011	40.92338	40.92405	40.95795	40.85841
39.98643	39.98709	39.98400	39.98466	39.98211	39.93337	39.79349	39.90215	40.63497	40.59766	40.57635	40.58280	41.43837	40.52374	39.93198	39.81320	39.70949	39.38489	39.71883	40.03730	40.03785	40.01706	40.03698	39.97023	39.84349	39.79010	39.23447	39.09460	38.37469	38.07699	38.08458	38.47698	38.94926	39.21167	39.27484	39.73719	39.85076	41.23438	42.03727	42.22282	42.60436	42.65783	42.63177	41.11955	40.91806	40.91874	40.92310	40.92377	40.85017	40.74196
40.81748	40.01996	39.98731	39.84732	40.07161	39.88072	39.79681	39.89855	40.63459	40.59783	40.58979	41.46943	41.43803	41.35895	39.97598	39.82510	39.70913	39.38453	39.39321	39.43817	39.73408	39.71328	40.05804	39.95063	39.93839	39.31522	38.29931	38.37052	38.46052	38.59005	39.13622	39.13688	39.09608	39.13794	39.18578	39.40781	40.20534	41.23405	42.15591	42.22252	42.71037	43.18256	43.15651	42.43991	41.10884	40.91845	40.79588	40.82339	40.84990	40.80807
40.56211	40.56279	40.01368	40.08660	40.08299	39.88034	39.32990	39.89816	40.07616	40.59746	40.64811	41.29305	41.35852	40.82639	39.97562	39.82475	39.69968	39.37508	39.38483	39.39346	39.71232	39.87926	40.11280	40.05837	39.57576	38.44896	38.53653	38.53711	38.71520	39.23367	39.72105	39.55166	39.32549	39.13760	39.23233	39.31874	40.17290	40.81226	42.10691	42.70943	42.98129	43.15553	43.14928	42.43963	41.47007	40.99094	40.77694	40.82204	40.82266	40.73818
40.56173	40.47899	40.12416	40.08622	39.88364	39.27816	39.38085	39.45798	39.86095	40.02992	40.61565	40.67558	40.67626	39.66232	39.65015	39.63958	39.64019	39.48930	39.37753	39.38401	39.71197	39.89550	39.89617	39.85248	39.73591	38.69909	38.75752	39.33110	39.34782	39.72004	39.72071	39.80859	39.64342	39.39269	39.20470	39.67760	40.66113	40.72096	41.45972	42.44020	42.61735	42.63654	42.59069	42.10876	41.37452	41.32115	40.93723	40.82176	40.73734	40.41989
40.47793	40.46685	40.46211	40.11911	39.88326	39.32215	39.37564	39.38112	39.54804	39.82419	40.39735	40.54216	39.68167	39.38300	39.37725	39.37310	39.37115	39.39054	39.37503	39.13969	39.24722	39.77909	39.90174	39.91258	39.73682	39.79794	39.86174	40.08244	39.85391	39.85453	39.85520	40.09350	39.81314	39.64375	39.62505	40.55364	40.74657	41.19876	41.36577	41.73898	42.03014	42.03085	41.96733	41.36113	41.32758	41.32088	40.85559	40.11892	40.41905	40.41961
41.93356	40.58539	40.46708	40.31624	39.78819	39.32177	39.32232	39.40534	39.47943	39.48010	39.82443	39.58117	39.27775	39.27835	39.10728	39.10794	39.21571	39.26451	39.15299	39.24631	39.15434	39.28063	39.78957	39.79025	39.79692	39.86339	39.86407	40.08209	40.08277	40.08338	40.13582	41.10614	41.04311	39.74981	40.08311	40.74557	41.12752	41.19846	41.19909	41.19978	41.72915	41.76682	41.36021	41.17622	41.26575	41.29169	40.31023	40.22217	40.22278	39.99139
41.33878	40.62992	40.35214	39.76521	39.56650	39.30427	39.34591	39.52604	39.51274	39.47973	39.06624	39.27672	39.23514	39.10626	38.90364	38.92355	38.99358	39.15196	39.24534	38.79720	38.38436	39.21235	39.81008	39.85141	39.86237	39.86304	39.97093	40.00578	40.47430	40.47492	40.85802	41.02130	42.10304	41.02048	40.81031	40.93056	41.12720	41.12790	41.12853	40.67075	40.67137	41.19279	40.97010	41.07611	41.07680	40.23762	40.10079	40.22188	39.90549	39.91087
41.33841	40.62954	40.35176	39.54352	39.32940	39.34498	39.68510	39.68364	39.52628	39.11476	39.07710	39.06654	39.27702	39.23538	38.94499	38.96812	38.64823	38.64890	38.70906	38.45083	38.50165	38.63162	39.86696	39.91685	39.91746	40.06232	40.09724	40.13851	40.43865	40.39487	40.70871	41.88927	41.92897	41.02016	40.88024	40.87980	41.12262	41.12759	40.85831	40.67044	40.62237	41.01860	40.96982	40.97045	40.17458	39.84616	39.86015	39.72031	39.88413	39.91058
41.33803	40.61794	40.38345	39.32833	39.34398	39.37346	39.70664	39.91430	39.89085	39.52657	39.12729	39.31501	39.40275	39.39106	39.06646	38.86753	38.60989	38.64853	38.70641	38.70929	38.45101	38.63071	39.86661	40.17896	40.25928	40.27518	40.26859	40.13816	40.43831	40.73070	41.23050	41.88897	41.01915	40.47635	40.86120	40.81208	41.03831	41.03901	40.76973	40.54279	40.71402	41.51228	40.96954	40.24542	40.12408	39.84587	39.82288	39.74249	39.85388	39.91029
41.10469	40.61756	40.25960	39.36591	39.43447	39.49175	39.95065	40.86056	40.53577	40.21054	39.65176	39.63587	39.66593	39.66174	39.39137	38.87893	38.90894	38.67929	38.69761	38.72372	38.74005	38.74493	40.12872	40.27679	40.37421	40.40432	40.40502	40.36333	41.72716	41.58071	41.23019	40.79431	40.09616	40.13766	40.40443	40.81177	40.73864	40.09597	40.13137	40.54249	40.54312	40.71442	40.48104	40.16056	40.16124	39.85896	39.82259	39.40939	39.44532	39.68034
41.64207	41.12907	39.71051	39.43340	39.43408	39.97430	40.85949	41.27768	41.26656	41.22236	40.97285	39.66859	39.66927	39.66507	39.66153	38.87856	38.61301	38.64309	38.69724	38.81335	38.84689	39.70625	40.27573	40.99320	40.99384	40.59251	40.53118	41.72880	41.58243	41.58040	40.73445	40.03638	40.05518	40.05588	40.25239	40.23109	40.09497	39.48202	39.64298	39.74720	40.54310	40.59187	40.48878	40.44500	40.16096	40.10610	39.55202	39.38663	39.40971	39.44558
41.65399	40.78249	39.74647	39.43300	39.96207	40.24315	41.18200	41.18591	41.18655	41.18726	40.77641	39.66822	39.66891	39.66583	38.87752	38.61205	38.61265	38.64273	38.77333	38.81298	39.40584	40.20295	40.82621	40.82691	40.89911	40.89982	41.45425	42.09530	41.57944	41.08025	40.71862	40.06861	40.00512	39.65826	39.97802	40.03780	39.46978	39.48170	39.61678	39.78968	40.60852	41.06859	40.96551	40.57414	40.11252	39.84606	39.31878	39.35691	39.35752	39.23303
40.84821	40.80616	40.47968	40.20833	40.20902	40.31815	40.90813	41.04560	41.04623	40.78451	40.46187	39.66785	39.01798	38.88182	38.61635	38.61169	38.62833	38.70599	38.80184	38.87998	39.41086	40.20259	40.77559	40.68219	40.60412	40.60483	40.60553	41.30751	41.05951	40.59567	40.37823	39.94588	39.29906	39.29975	39.37872	39.41261	39.41330	39.48138	39.65926	40.66536	41.35785	41.35726	41.00815	40.57385	39.84509	39.14293	39.28799	39.35662	39.26109	39.26163
40.80507	40.75875	40.51033	40.07969	40.20866	40.31779	40.32636	40.69780	40.69843	40.46997	40.01595	39.72094	39.66819	39.01822	38.88213	38.88282	39.13615	38.88686	39.06879	39.18108	39.39605	40.18673	40.68114	40.59576	40.59639	40.58231	40.57821	40.16800	39.94467	39.40872	39.34523	39.06473	38.91460	38.91528	39.24649	39.30627	39.37970	39.48469	39.68778	40.90015	41.36076	41.33848	41.00787	40.18612	39.26400	39.14265	39.33371	39.32064	39.32125	39.39136
41.44140	40.50933	40.08932	39.66867	38.60186	40.00755	40.13686	40.32670	40.33214	40.10764	39.92345	39.72057	39.71218	39.67859	39.37617	39.22994	39.16305	39.21929	39.18009	39.74263	40.18574	40.77944	40.66850	40.59542	40.17930	40.16931	40.10050	39.90621	39.40778	38.97156	38.62839	38.64137	38.80249	38.87217	39.24617	39.31952	39.18679	39.45581	39.57164	40.89985	41.23474	41.11706	40.18520	39.97400	39.62708	39.33281	39.37048	39.37117	39.39051	39.41695
40.38963	39.94312	39.68239	39.71693	39.28157	39.36503	39.98926	40.07868	40.10657	40.10728	39.74195	39.71112	39.67761	39.42317	39.21926	39.30961	39.23479	39.25046	39.85624	41.04357	41.04093	40.76519	40.60177	40.54804	40.12496	40.07380	39.91489	39.70623	39.01553	38.81805	38.64036	38.64960	38.87116	39.08443	39.18034	39.18096	39.36761	39.36831	40.45977	40.80854	40.76105	40.19791	40.19862	40.19925	40.03825	39.81704	39.37018	39.37088	40.46906	41.32131
39.45048	39.45117	39.71587	39.28051	39.36404	39.36466	39.45927	39.76551	39.76613	39.75205	39.74159	39.74229	38.82428	38.39238	38.72180	38.90849	39.23442	39.80812	41.47261	41.45866	41.02668	40.68517	40.56347	40.54771	39.78819	39.85904	39.80735	39.08699	39.10587	39.02144	38.84835	38.96829	39.05025	39.09800	39.12814	39.53550	39.55179	39.57763	39.58627	40.41901	40.27844	40.26257	40.28177	40.34481	39.99791	39.81675	39.81738	40.53555	40.96436	41.31997
39.44274	39.21103	39.10193	39.14858	39.22089	39.37185	39.37239	39.37791	39.39243	39.62231	39.62293	38.70319	38.76214	38.61115	38.61184	39.15965	39.73329	41.38280	41.38354	41.38419	40.85794	40.68483	40.59682	39.85030	39.84184	39.78856	39.78926	39.32030	39.23596	39.23658	39.14104	39.14174	39.31245	39.64225	39.71675	39.71203	39.52046	39.57731	39.56377	39.58667	40.17157	40.17229	39.71703	39.74440	40.00616	39.88171	40.87028	40.87100	40.85025	40.98765
39.48082	39.48153	39.31065	39.25881	39.25256	39.37146	39.37202	39.37753	39.37815	39.39275	39.39338	38.83085	38.78314	38.81475	39.64352	39.59012	39.72383	39.72454	41.23140	40.92149	40.68385	40.67540	40.15483	39.96329	39.95323	39.95235	39.92686	39.92589	39.32066	39.16086	39.14071	39.15250	39.15313	39.31176	39.63713	39.51943	39.50972	39.51846	39.51908	39.58635	40.17127	40.17199	39.59425	39.70558	40.00585	41.47384	40.91974	40.94989	40.95053	41.15201
40.71849	40.49005	40.37477	39.70612	39.51778	39.23964	39.30805	39.37234	39.38526	39.40574	39.41891	39.41963	39.20962	39.13543	39.07520	39.43651	39.43713	39.32884	39.33435	39.94144	40.17531	40.17595	40.17667	40.17738	41.45399	41.40974	40.92692	40.54717	40.40141	40.29482	39.11992	39.12063	38.97361	38.97806	39.29350	39.68247	39.68319	39.51814	39.58105	40.62530	40.24657	40.17169	39.81953	40.00483	41.29626	41.30983	41.18474	41.01165	41.23514	41.23410
40.57396	40.57469	40.48397	40.28323	39.57502	39.23339	39.11414	39.22545	39.36271	39.38318	38.39978	38.52616	39.07993	39.07413	39.04728	39.04798	38.59947	39.00425	39.08273	39.35313	40.20034	40.17559	40.60150	41.21576	41.40868	41.28112	40.81754	40.40037	40.40109	40.02457	39.10088	38.95021	38.82172	38.82670	38.98256	39.45651	39.99334	39.99406	40.72321	40.70789	40.28531	40.10214	40.12902	41.37849	41.45320	41.36891	41.31074	41.31148	41.31213	41.23543
40.57358	40.48296	40.62959	40.56087	39.58356	39.10734	38.89197	39.00327	38.88930	38.45750	38.38134	38.35693	38.35762	39.03476	39.04691	38.61612	38.75996	39.25722	39.41052	39.75476	40.19998	40.60043	41.09638	41.13205	41.08941	40.81649	40.16277	40.11743	39.97765	39.09984	38.94917	38.87957	38.88608	38.82637	38.98223	39.95541	39.98286	39.99375	39.99438	40.01810	40.16045	40.16118	41.07428	42.15484	42.92487	42.92563	41.70438	41.36521	41.29929	41.32323
40.48185	40.57355	40.56779	40.56051	39.58906	39.11284	39.00646	38.88830	38.55992	38.49865	38.47415	38.38613	38.38683	38.41470	38.61611	38.75896	38.91296	39.40943	39.74147	40.28190	40.59893	41.09530	41.04313	40.91727	39.65816	39.25582	39.85184	39.80811	39.50193	39.04541	38.78567	38.76928	38.93546	38.88645	39.38498	39.97113	39.97988	39.72446	39.75450	40.01998	40.16013	41.07804	42.14212	42.92382	42.92459	42.92536	42.35873	41.37937	41.32237	41.32294
40.52810	40.52243	40.52307	40.22069	39.22349	39.22412	39.22467	38.88792	38.82657	38.76797	38.97284	38.47448	38.41371	38.17879	38.64319	38.76715	39.27634	39.65273	40.26753	40.36139	41.12637	41.07358	40.94666	39.70636	39.30179	39.30251	39.77652	39.84759	39.85794	39.70535	39.13292	39.11653	39.09898	39.44451	39.40069	39.40133	39.45716	39.61472	39.82386	39.60176	40.02297	41.65097	42.55672	42.64616	42.64693	42.36259	42.36327	42.22349	41.38563	41.41882
40.52774	40.52847	39.81200	39.06343	39.06416	39.22374	39.20559	38.92265	38.76690	38.91917	38.91980	38.65895	38.39944	38.54966	38.70675	39.31270	39.32936	39.49864	39.54374	40.22904	41.07259	41.04172	40.49284	39.70602	39.63763	39.65813	39.91177	39.95308	39.94473	39.94163	39.92900	40.16270	40.14516	39.77980	39.64813	39.64877	39.70242	39.82289	39.87806	39.88147	40.77341	42.25721	42.55643	42.44536	42.36155	42.36232	42.36300	41.92732	41.47674	41.56239
40.60160	39.88523	38.64093	38.64534	39.04882	39.58546	39.51390	38.95272	38.92290	38.91880	38.91943	38.92015	38.96841	39.00377	39.11935	39.16924	39.21314	39.32011	39.52788	40.18647	41.03004	41.01680	40.05620	39.66992	39.64851	39.64924	39.95210	39.95274	39.94065	39.92793	39.92867	40.14420	40.14484	40.14558	39.91047	39.96296	40.00712	40.00786	40.77169	40.76977	41.22908	41.68978	41.69054	41.61662	41.71884	41.71960	41.72027	41.67879	41.50967	41.51024
39.99413	38.72696	38.64053	38.62629	39.22217	39.43353	39.41645	39.00683	38.84479	38.82201	38.95966	38.96733	39.00117	39.00340	38.75618	38.86606	38.92918	39.17022	39.58506	40.75922	40.75979	40.06902	39.62128	38.47207	39.29190	39.62173	39.62986	39.88934	39.83183	39.29257	39.72966	40.12944	40.36640	40.59034	40.57210	40.19178	40.20375	40.77072	41.47405	41.47482	41.28384	41.22954	41.20945	40.87822	40.87737	41.71933	41.71999	41.72076	41.46870	41.46928
39.32098	39.32171	38.62519	39.22107	39.22179	39.22243	39.19710	38.86142	38.71487	38.71559	38.87889	39.04015	39.04087	38.75508	38.81831	38.89668	38.92881	39.16986	39.97438	39.98571	38.60810	38.60445	38.60410	38.71206	38.75885	39.22549	39.22622	38.99389	38.83803	38.87980	39.16580	39.77817	40.15168	40.46945	40.54398	40.57243	40.66968	41.01081	41.47374	41.31548	41.28354	41.22924	40.87726	40.66919	40.83638	41.17163	41.76249	41.58913	40.59850	40.58089
39.56631	39.56597	39.65164	39.96212	39.22141	39.19617	38.64709	38.75872	38.73745	38.89551	39.69100	39.05954	38.96112	39.02425	39.07679	39.08715	39.24677	40.01656	40.01731	39.61001	39.61057	39.22585	39.22124	38.75787	38.75850	38.66357	38.79935	38.79997	38.79749	38.03912	38.11892	39.02713	39.63362	39.82853	40.39861	40.52828	40.63943	40.67012	40.68201	41.11549	41.22710	41.20167	41.20244	40.83694	40.91094	41.24459	41.61884	41.61960	41.57134	40.88761
39.56593	39.56666	39.57745	39.67710	39.33933	38.73365	38.64670	38.64743	38.92164	39.57703	39.69598	39.69672	39.11972	39.23467	39.77219	40.14636	40.60122	40.04826	40.04901	40.08599	41.26554	40.45020	39.53872	39.34175	38.72181	38.66323	38.66396	38.76631	38.09771	38.09167	38.11858	38.89961	39.63024	39.74932	40.12341	40.36635	40.36710	40.49453	40.53957	40.77971	41.19366	41.20138	41.27110	40.90560	40.90636	41.61734	41.95831	41.92808	41.92876	41.84687
39.30213	39.30287	39.32840	39.44542	39.46165	38.70442	38.17926	38.63102	39.34888	39.58254	39.69561	39.71024	39.82031	39.92938	40.14524	41.14060	40.87300	40.11948	40.12024	40.67355	40.91022	40.82701	40.39451	39.65505	39.30571	38.72219	38.66895	38.66478	38.19795	38.19858	38.87236	39.50208	39.62107	39.62555	39.64428	39.95368	39.95443	39.83957	39.94444	40.37996	40.79021	40.83427	40.63303	40.90369	41.61093	41.84455	41.84523	41.88290	41.89533	41.70218
39.30174	39.30248	39.42882	39.43597	39.43671	38.31717	38.33213	38.50017	39.39550	39.58110	39.64829	39.70988	39.81995	39.92368	40.89569	40.92210	40.89484	40.22635	40.22123	40.67266	40.82601	40.77058	40.52729	40.39493	39.65536	39.29329	38.95705	38.66814	38.66726	38.87129	39.41046	39.62010	39.62075	39.62149	39.01186	39.01464	39.27797	39.41393	39.64460	39.68597	39.68662	40.25398	40.33171	40.60666	41.42552	41.50398	41.79687	41.83453	41.52819	41.52877
39.30135	39.30210	39.30220	39.42864	39.36852	38.59591	38.31733	38.46187	38.85123	39.35849	39.52961	39.58590	39.78130	40.32632	40.85582	40.89611	40.84107	40.73092	40.69696	40.85662	40.85719	40.34147	40.34223	40.40956	40.38350	40.34366	39.99955	40.00021	38.98145	38.98209	39.44699	39.61978	39.57875	39.57950	38.96612	38.70417	38.33084	38.66650	39.23097	39.58678	39.58743	39.68706	39.70331	40.60154	41.50114	41.52781	41.62678	41.57208	41.48723	41.48780
38.29544	38.27481	38.29762	39.15667	39.15741	38.55173	38.28330	38.41343	38.85086	38.88898	39.02419	39.42794	39.78093	40.99065	41.13647	41.16609	41.16676	40.88064	40.88248	40.85628	40.41311	40.11186	39.62451	40.31595	40.30731	40.30807	40.07586	39.91397	39.02179	38.96145	39.39751	39.57778	39.57736	39.57811	38.92774	38.59289	38.35563	38.37774	38.96640	39.58433	39.58712	39.22440	39.71850	40.54031	41.52674	41.59383	41.61909	41.61988	41.48695	41.54739
37.82472	37.71921	38.16294	38.55185	38.60704	38.23058	38.37814	38.68898	38.86476	39.01395	39.09962	39.83427	41.88440	41.74857	41.34024	41.23009	41.18697	41.33142	41.15002	40.80680	40.05639	39.18628	39.12987	40.22641	40.29363	40.30401	39.84995	39.39220	39.39296	39.42688	39.39718	39.34077	39.57704	39.46816	38.90284	38.59149	38.15770	38.37741	38.96607	39.58402	39.58680	39.59396	39.59472	40.50901	41.50137	41.57163	41.59423	41.68542	42.48614	42.35355
37.71809	37.71828	37.94719	38.09695	38.12704	38.35959	38.53257	38.66038	38.80946	39.01356	39.90897	41.87206	41.86217	41.63876	41.14407	41.14485	41.18664	41.07681	41.13794	40.12171	39.20184	38.46854	39.13861	39.68666	39.96788	39.83550	39.35008	39.39186	39.39262	39.43243	39.42731	39.38159	39.46709	39.35084	39.17736	38.56659	38.30901	38.37868	39.11866	39.90969	39.91035	39.58191	40.40384	40.71891	40.81901	41.49973	41.65923	42.33352	42.29926	42.29983
37.71715	37.70294	37.68915	38.11097	38.12666	38.27429	38.41898	38.63221	38.82881	39.67500	41.20194	41.86104	41.76839	41.14296	40.11210	40.11287	40.16533	39.49383	39.06723	39.06787	39.01236	39.13750	39.13826	39.50882	39.68698	39.45427	39.34761	39.35039	39.42557	40.27684	40.23114	40.32729	41.49490	39.55395	39.17704	38.58710	38.30281	38.51961	39.82151	39.98503	39.97126	39.94798	40.27796	40.36573	40.67353	41.06941	41.45480	41.58065	41.14111	41.14169
37.70181	37.68813	37.68876	37.93312	37.96642	37.80799	38.15516	38.63181	39.69360	41.06134	41.17115	41.08010	41.07661	39.98896	40.11175	40.16111	40.00293	39.19025	39.01721	39.01145	39.13651	39.13716	39.13791	38.87927	38.87991	39.14747	39.31416	39.34916	40.20054	40.20708	40.20785	40.38060	40.31930	39.63110	39.01025	38.60158	38.62797	39.27383	39.78862	39.74610	39.88013	39.88089	39.89769	39.89835	40.22834	40.61170	41.01432	41.14016	39.82018	40.30165
37.53222	37.58846	37.68729	37.70351	37.80696	37.87806	38.05819	38.58070	41.06927	41.05511	41.00293	40.09289	40.07071	39.55370	40.03797	40.03874	39.98763	38.96056	38.96132	38.94701	38.94756	38.93966	38.87016	38.87572	38.87636	39.12860	39.22955	39.27458	39.34959	39.34285	40.19632	40.37832	40.40089	39.05906	38.63020	38.65648	39.28931	39.78765	39.74717	39.74580	39.74646	39.72154	39.72231	39.73899	39.88095	39.94211	40.00986	39.32721	39.32787	39.84427
37.46158	37.49167	37.68690	37.76503	37.87702	37.92783	38.05779	38.97549	41.05396	41.05475	39.83800	39.19909	39.19505	39.19570	39.55410	39.62793	39.22388	38.92816	38.93693	38.93758	38.93813	38.93878	38.94007	38.87057	38.87602	39.10851	39.22923	39.22987	39.23064	39.33717	39.34328	39.72976	39.57878	39.59985	39.70137	39.71334	39.82878	40.05913	39.78800	39.78878	39.41954	39.04781	39.03521	39.11416	39.44893	39.50527	39.29136	39.24035	39.24042	40.16953
37.49054	37.61563	37.74895	38.01229	38.01891	38.01955	38.36395	39.52604	39.78922	39.79854	39.57880	39.57957	39.19948	39.19800	39.48823	39.40037	39.10084	38.92780	38.92857	38.92552	38.92977	38.93843	38.93972	38.87022	38.87086	39.20078	39.27536	39.22955	39.29921	39.35487	39.48022	39.69851	39.80975	39.80037	39.85979	39.90514	40.19835	40.19913	40.09688	39.84243	39.41923	39.39169	39.13351	39.14646	39.44863	39.50497	39.28946	39.29184	40.56749	40.55523
38.06768	38.07698	38.34018	38.57018	38.27145	38.23153	38.29364	39.43172	39.43238	39.46304	39.57843	39.57920	39.57998	39.57850	39.43074	39.40002	39.38893	39.10125	38.92821	38.92517	38.93372	38.94612	38.88033	38.90245	38.95487	39.23302	39.34979	39.35044	39.35389	39.44213	39.82025	40.10213	40.15888	40.09130	40.38470	40.99660	40.81184	40.21058	40.17426	40.09736	40.04408	39.86488	39.40445	39.14616	39.16349	39.26631	39.37305	40.31720	40.59073	40.59023
38.37572	38.37648	38.91286	38.84959	38.63221	38.63286	39.43058	39.43135	39.44162	38.56675	38.87180	39.57883	39.57748	40.75847	40.73204	40.17623	39.93958	39.94036	39.10754	38.93282	38.54202	38.87920	38.92109	39.02919	39.09389	39.57552	39.50849	39.35011	39.35356	39.45675	39.96351	40.10180	40.43536	40.38382	40.98451	40.98520	40.74583	40.29424	40.17395	40.17474	40.09773	39.94204	39.40521	39.16241	39.26524	39.31036	39.81414	40.23462	40.97784	40.59101
38.84486	38.91181	40.19797	40.14326	39.36979	39.42591	39.43020	39.44059	38.56560	38.24097	38.56701	38.89319	39.75163	40.75813	40.75252	40.19670	39.97179	39.97258	39.94881	39.10785	38.93302	38.96064	39.06874	39.09289	40.12171	40.12872	40.12577	39.85275	39.35322	39.83368	39.87516	40.10157	40.28764	40.81540	40.81597	40.71108	40.29315	40.16817	39.54480	39.58458	39.58525	39.51204	39.60899	39.44318	39.30927	39.54312	39.77111	40.23434	40.59017	40.36506
39.52744	39.82257	40.12738	40.14289	40.12149	39.54882	39.44584	39.04083	38.59342	38.56224	38.62206	39.75048	40.16544	40.16610	40.16049	39.97077	39.97144	39.94768	39.97030	39.96563	39.23749	39.30275	39.37827	40.20380	40.06459	40.57304	40.58932	40.12611	39.89290	39.80195	39.80273	39.80353	40.15220	40.09844	40.09900	40.04866	40.00061	39.72329	39.76348	39.79313	39.78685	39.72728	39.60868	39.60934	39.61013	39.56871	39.65078	39.69423	39.66657	40.03710
39.59216	39.53106	39.76096	40.12780	39.93205	39.79957	39.48708	39.07087	38.59090	38.59380	39.74079	40.16428	40.16508	40.16575	40.12865	40.12944	39.91291	39.85552	39.96356	39.96529	39.23714	39.26556	39.26634	39.63146	40.04024	40.06505	40.12297	40.13219	40.16343	40.06423	39.80241	39.73325	39.61750	40.09074	39.92484	39.94822	40.03660	40.10522	40.49485	40.49566	40.78999	40.74059	40.16528	40.13657	40.58871	40.15297	39.69313	39.66561	39.67738	40.07011
39.53735	39.53067	39.53133	39.76137	39.78862	39.76718	39.06887	38.82644	38.59051	39.18138	39.81922	40.16392	40.30154	40.30222	40.16619	39.91190	39.41430	39.79540	39.85597	39.40011	39.23679	39.23745	39.14215	39.14293	39.21143	38.98950	39.07963	40.13187	40.13321	40.13388	39.95258	39.54604	39.61719	39.67245	39.69938	39.97353	40.03627	40.71157	41.19316	41.17742	41.17812	40.90147	40.79131	40.25927	40.19277	40.17487	40.10848	40.10928	40.56503	40.56560
39.64411	39.53028	39.53095	39.76099	39.67482	39.22777	38.93990	38.82964	38.85110	39.63206	39.85461	40.30199	40.30119	40.16504	38.89007	38.83268	38.96587	39.35497	39.31423	39.36080	39.15424	39.15490	39.15569	39.15277	39.17265	39.18969	39.21983	39.63221	40.08056	39.96804	39.89294	39.57563	39.44941	39.57355	39.32599	39.72537	40.64262	40.83931	40.89885	41.17712	40.97567	40.91624	40.49162	40.47842	40.26885	40.19328	40.40464	40.46417	40.46485	40.46328
39.43088	39.31704	39.31771	39.25501	39.06721	39.17495	38.93952	38.82926	38.89501	39.63538	40.46029	40.34219	40.16401	39.86401	39.07226	39.00648	38.97512	38.75400	38.76867	39.24169	39.28334	39.15456	39.15534	39.15614	39.15551	39.14588	39.13729	39.54112	39.62592	39.94469	39.62738	39.24598	39.19627	39.32510	39.35075	39.77043	40.64231	40.66235	40.35104	40.40313	40.86438	40.91594	40.91676	40.90356	40.94558	40.94373	40.42675	40.36399	40.23006	40.11790
39.23693	39.02326	39.03939	37.67572	37.86457	38.55772	38.69005	38.84589	38.95705	40.59903	40.97487	40.83583	40.32784	39.99623	39.13221	39.00613	39.00679	38.84225	38.84303	39.29739	39.28353	39.39832	39.34574	39.26627	39.27441	39.11299	38.70691	38.75187	39.13734	39.19086	39.24485	39.28035	39.43266	39.47564	39.76943	40.62463	40.64200	40.30518	40.35073	40.37664	41.04721	42.29291	42.29749	42.16756	41.45957	40.86974	40.36289	40.03639	39.91849	39.86056
38.57469	38.33512	37.67776	37.67854	37.83561	38.00346	38.01639	38.78862	39.02709	40.65413	40.92109	40.84401	40.83629	40.04710	39.87834	39.84926	39.84994	39.28102	39.17509	39.22540	39.29600	39.26869	39.26514	39.26594	39.05955	38.25454	38.25531	38.30027	38.35390	39.01070	39.32728	39.47784	39.56179	40.73304	40.76789	40.76859	40.62513	40.29740	40.29808	40.98266	41.39030	42.12873	42.16657	42.10960	41.31455	40.68785	40.07430	40.03611	39.86935	39.57539
38.38826	38.38904	38.42234	37.83148	37.90107	37.98600	38.13432	38.78822	40.32532	40.66116	40.92072	40.85645	40.83487	40.77900	40.03688	40.03770	40.03838	40.00557	39.85683	39.20264	39.29566	39.24616	39.24696	38.86678	38.44578	38.25793	37.98781	38.01142	38.09975	38.38892	39.37367	40.08238	41.42239	41.49103	41.28815	40.64494	40.50148	40.23941	40.24010	41.29158	41.82616	41.87510	41.91354	41.54305	41.10483	40.07333	40.07401	40.00994	39.78176	39.51048
38.47908	38.47987	39.05272	39.60080	38.78494	38.38370	38.55815	38.78784	39.91077	40.44260	40.66148	40.85610	41.41123	41.08021	40.35986	40.03735	40.00441	40.11458	40.09298	39.93462	39.49504	39.29599	38.91582	38.90786	38.74578	38.56152	38.17392	38.08580	38.08873	38.41658	39.99690	40.29533	40.99668	41.42292	41.45874	41.21432	40.45308	40.15207	40.06893	41.12042	41.12112	41.47342	41.47425	41.10372	40.07970	39.52176	39.40686	39.68254	39.68321	39.56942
38.61180	39.09701	39.48225	39.48306	38.79683	38.39079	38.55776	38.71112	39.11378	40.02804	40.65899	41.13268	41.08656	40.98928	40.01003	40.00338	39.89521	40.11424	40.05848	39.93429	39.72771	39.47329	39.44641	39.06623	39.00714	39.00794	38.59076	38.42866	38.41558	38.72327	39.76354	39.91972	40.36083	40.99720	41.25497	40.85149	40.23973	40.10372	40.06863	40.06945	39.98874	39.94886	39.56860	39.34729	39.34810	39.31340	39.01767	39.11097	39.53494	39.41645
38.63701	39.09663	39.48188	39.50456	38.38974	38.17222	37.75959	37.79132	39.10112	39.95298	41.13149	41.06084	40.89221	40.00886	40.00968	40.00303	39.97330	39.86237	38.74250	38.72729	39.38251	39.51553	39.51634	39.51715	40.54984	39.19435	39.10660	38.96671	38.92269	39.32128	39.30821	39.30902	39.93237	40.77320	40.82112	40.82342	40.59698	40.48447	40.06833	39.96693	39.47788	39.47869	39.34631	39.32403	38.85125	38.65661	38.56969	38.61489	38.65775	38.06414
39.12104	39.50270	39.57364	39.51645	38.58062	38.35032	38.36332	38.38261	39.47841	40.12820	40.42607	40.83741	40.01894	39.90127	40.00185	40.00268	39.22822	38.78615	38.78695	38.90782	39.50018	39.53439	39.51600	39.68326	39.69995	39.43150	39.10680	39.10377	39.41478	39.37433	39.36180	39.32792	40.21275	40.64188	40.78573	40.80672	40.80755	40.89112	40.42827	39.96664	39.66764	39.65598	39.62103	39.31092	38.74469	38.68080	38.61259	38.56800	37.99868	38.25557
40.42387	40.22227	39.73483	39.68566	38.98902	38.98072	38.73642	39.50028	40.04934	39.93315	39.93383	39.89412	39.74330	39.80106	39.90164	39.53630	39.53698	39.20492	39.27296	39.49927	39.56270	39.53404	39.52098	39.52180	39.43034	39.43116	39.43198	39.43266	39.46550	39.66224	40.19976	40.25978	40.29570	40.32613	40.48016	40.80642	40.89604	40.87233	40.42797	39.96634	39.96702	39.97525	39.96486	39.31436	38.79343	38.68264	38.64487	38.64568	38.25471	38.26381
41.14814	40.57950	40.04960	39.25078	39.25161	39.25229	39.74315	40.04828	39.85430	39.85513	39.38996	39.39078	39.62680	39.74537	39.53512	39.60209	39.60278	39.59251	39.46408	39.89754	39.90289	39.55290	39.44944	39.39570	39.39638	39.43082	39.61290	39.66695	39.68258	40.29735	40.35706	40.46250	40.46320	40.46404	40.60955	40.89490	40.87119	40.87203	40.52857	40.19804	40.14802	40.14885	39.96457	38.82566	38.72746	38.68236	38.68303	38.79276	38.71011	39.30328
41.26507	40.69643	40.01668	39.93910	39.77351	39.70115	39.94699	39.85325	39.81767	39.38892	39.16399	39.17441	39.29311	38.73344	39.47515	39.60173	39.60242	39.57018	40.77974	39.91938	39.90255	39.53334	39.43522	39.42964	39.59678	39.61736	39.63846	39.69251	39.88571	40.43488	40.51790	40.51875	40.46288	40.64870	41.00602	40.99819	40.99903	41.01963	41.02034	40.51950	40.47963	40.14856	39.51289	38.81788	38.77599	38.77680	38.79166	38.70913	38.71408	39.43620
40.69520	40.13764	39.97524	39.97607	39.87346	39.87415	39.66941	39.73681	39.38773	38.91203	38.97403	39.03671	38.70466	38.73307	39.40705	39.53363	40.26626	40.90433	40.77942	39.84428	39.70058	39.43377	39.43459	39.43542	39.46865	39.59728	39.61091	39.63881	39.88537	40.43455	40.95411	40.93522	41.32085	41.17922	41.16111	41.00643	41.06546	41.06631	41.05260	41.19628	41.74920	40.45348	39.54782	39.51327	39.78791	39.34008	38.98380	38.92032	39.43534	40.68583
40.04204	40.04288	39.84257	39.77569	39.65342	39.65410	39.65466	39.05595	38.96149	38.51067	38.51134	38.66880	39.03716	39.60375	39.63231	40.24714	40.39907	40.77824	40.77908	39.84394	39.42496	39.42564	39.43425	39.41715	39.44558	39.01808	39.03758	39.25375	39.83969	39.98854	40.43332	40.75880	40.75951	41.17892	41.02410	40.99030	40.99116	41.06601	41.16700	41.19600	41.19403	41.18582	40.50956	40.20766	40.20850	40.34121	40.20829	40.17443	40.68499	41.22952
39.96063	39.70822	39.36566	39.35636	39.60127	39.60196	39.05476	38.96044	38.49881	38.49963	38.64042	39.02850	39.72845	39.63112	39.64049	40.27400	40.43614	40.39219	39.84291	39.53288	39.53344	39.44535	38.91257	38.91340	38.98436	38.99106	39.00896	39.03791	39.23983	39.82458	39.95490	40.43385	40.44843	40.09780	39.43594	40.58090	41.04530	41.06572	41.16671	41.22827	41.20656	41.14655	41.07340	40.68307	40.33633	40.33718	40.30051	40.26666	40.69006	40.69062
39.79206	39.55322	39.35516	39.35599	38.85188	38.85256	38.87418	38.82595	38.83195	39.06143	39.12717	39.17973	39.74638	39.78386	39.78471	40.53643	40.46300	40.24189	40.22623	39.75345	39.61737	39.65327	39.56533	39.46054	39.46123	39.43617	38.98568	38.98636	38.99519	38.99588	38.81140	38.83998	39.34190	39.44146	39.80460	40.53416	40.93143	41.17958	41.25060	41.22797	41.17689	41.08133	40.83481	40.28316	40.30455	40.29953	40.27300	40.24502	40.24572	40.24095
39.79168	39.60561	39.41236	38.77337	38.77420	38.82419	38.82475	38.75839	39.21090	39.09945	39.17532	39.17936	39.74601	39.91666	40.53789	41.48301	41.40959	40.40430	40.24240	40.33754	39.96168	39.96238	40.32411	41.72895	40.99982	39.71699	39.43294	38.93748	38.77073	38.69002	38.73370	38.81190	39.34157	39.75461	40.51393	40.93933	41.19549	41.69788	41.29531	41.25917	41.17660	41.11826	40.85641	40.32930	39.16608	39.67209	40.22734	40.22820	40.24010	40.24067
39.88746	39.79214	38.77377	38.77299	38.78262	38.74758	38.74813	38.74896	38.81308	38.93014	39.17494	39.17579	39.34704	39.91629	40.64584	41.46987	41.40926	41.26587	40.42605	40.23755	40.23812	40.43118	41.80884	41.74517	41.51371	40.31964	39.66896	38.76956	38.68900	38.68968	38.75187	39.02021	39.75078	40.48317	40.84660	40.96571	40.96658	41.22275	41.25801	41.20708	41.20780	41.14946	40.90202	39.18949	39.17165	39.28325	39.62018	39.88377	40.23983	40.24039
40.19774	39.88793	39.30435	38.69559	38.69642	38.74721	37.90448	37.96501	38.51171	38.98895	39.05251	39.18394	39.12190	39.33616	40.10560	41.04718	41.32599	41.39032	40.20690	40.23720	40.27296	41.37976	41.80851	41.74486	41.66877	40.68145	39.99528	38.71962	38.68867	38.75070	38.81556	38.92470	39.13741	39.78385	40.52131	40.69221	40.94408	40.96715	41.18742	41.18829	41.32296	41.30355	40.96738	39.67393	39.32000	39.47413	39.67566	39.60604	39.89539	40.21449
39.88670	39.82477	39.59681	38.69522	38.71100	37.50410	37.56435	37.74133	38.15082	39.05785	39.18060	39.17504	39.17588	39.33580	40.11750	40.63321	40.83794	40.76852	40.82432	40.64131	41.42244	41.88623	42.35633	42.23005	41.53588	40.61393	39.62846	38.71928	38.71554	38.81438	38.85789	38.92062	39.13708	39.57633	39.58490	39.57759	40.68316	40.94304	40.94535	40.35618	41.32266	41.26964	41.27052	40.96781	40.48762	40.48849	39.68176	39.60576	40.21365	40.21421
39.75212	39.70234	38.96280	38.78335	37.54515	37.61938	37.67802	37.93521	39.05662	39.39036	39.80533	39.53247	39.33474	39.37648	40.62459	40.68891	40.68962	40.82310	40.88956	40.90361	41.37836	41.75951	41.99248	41.94589	40.60369	39.62729	38.80312	38.69675	38.77071	38.88928	39.01129	40.08591	40.12716	39.53972	39.54029	39.31966	39.33972	39.83429	39.88889	39.88976	40.31229	41.27895	41.27983	41.29550	40.99294	40.85455	40.68929	40.50217	40.52423	40.21393
37.98018	38.42853	38.48322	38.45077	37.72297	37.77694	38.48765	38.95453	39.04272	39.80426	40.38569	39.82021	39.46420	39.46809	40.62424	40.68856	40.40386	40.47032	40.17155	40.85954	41.25164	41.54055	41.48597	40.60266	38.80537	38.80622	38.67334	38.69642	38.83393	39.32089	39.64363	40.05519	39.98868	39.38736	39.15112	39.30386	39.32019	39.34026	39.83308	39.88944	40.04926	40.44322	41.31370	41.29521	41.28863	41.26183	41.26254	40.65733	40.52396	39.92130
37.97978	37.99393	38.44214	38.53352	38.52797	38.50520	38.45490	38.84542	39.00663	39.49816	39.80460	39.80546	39.83457	39.86353	39.83967	39.94396	40.34802	40.34889	40.34977	40.64594	40.85685	40.94832	40.60148	38.59717	38.26859	38.26943	38.27027	38.78836	38.97207	39.09684	39.35448	40.05487	39.98837	39.38704	39.15080	39.15149	39.15715	39.62075	39.80929	39.86324	40.08310	40.44291	41.31341	41.28745	41.26067	41.26155	40.65617	39.45914	39.00464	39.76928
38.01188	38.01272	38.49159	38.55550	39.23304	39.12875	38.93297	38.93382	38.93451	39.39758	39.68873	39.79816	39.80703	39.79793	39.85637	39.94360	39.94644	40.33575	40.29343	40.53149	40.40942	40.32378	39.17682	38.57093	38.31677	38.42961	38.46085	38.90428	39.05313	39.08690	40.08675	40.05455	39.43547	39.16379	39.15048	39.15117	39.15630	39.16462	39.69797	39.93496	40.26781	40.85337	41.19413	41.10308	41.10397	39.44323	39.48093	39.48179	39.45955	39.76900
38.12657	38.10130	38.51358	39.25417	39.20921	39.12837	38.96618	38.93345	38.93414	38.90781	38.90851	39.06672	39.10382	39.44614	39.63363	39.68301	39.66521	39.74810	40.15073	40.36602	40.36658	39.86415	39.68787	39.57034	38.78671	38.63218	38.88831	40.39869	40.39957	40.40028	40.40916	40.06223	39.19835	39.14960	39.15016	39.15086	38.97104	38.90914	39.01227	39.79403	40.24990	40.66343	40.81234	40.81306	39.61496	39.48687	39.48064	39.55108	39.73865	39.66717
38.44794	38.51516	39.50814	39.55935	39.53038	39.12800	38.96580	38.34124	38.31475	38.73729	38.73798	38.89713	38.93583	38.98208	39.44238	39.60231	39.43031	39.62354	40.04088	40.15111	40.05548	39.86423	39.86511	39.86598	40.10348	41.31049	41.31139	41.16055	41.16144	40.82547	40.82635	40.37026	39.15269	39.14928	39.14984	39.15054	39.23408	38.97816	39.01194	39.79371	39.91654	40.25047	40.14403	39.63406	39.59615	39.53033	40.24568	39.73819	39.73570	39.51960
39.55323	39.44281	39.53093	39.53180	39.47832	39.23060	38.94144	38.57021	38.34156	38.34240	38.41824	38.47505	38.86433	38.95772	39.32887	39.42926	39.40544	39.40631	39.65126	39.75538	39.09694	39.86389	39.86477	40.22082	40.67661	40.67750	41.14458	41.08451	40.74871	40.74943	40.59121	40.32462	39.35421	39.14416	40.21040	40.21592	39.69798	39.39733	39.41137	39.79340	39.79411	39.79499	39.79587	39.79658	39.74250	40.49392	40.48557	40.21212	39.61909	39.51933
39.50016	39.47066	39.47137	39.47708	39.46996	39.23022	38.59455	38.62472	38.39606	38.41717	38.41786	38.41872	38.88524	38.97350	39.18780	39.39213	39.40509	39.40596	39.51137	39.08910	39.09659	39.10475	39.86443	39.86531	40.22120	40.22209	40.16219	40.16290	40.06018	40.06829	40.32449	40.31524	39.46489	39.46577	39.46633	39.57624	39.73019	39.44364	39.44435	39.79308	39.79380	39.79468	40.02131	40.02202	40.50088	40.50430	40.48528	40.29461	39.99593	39.05191
[truncated: 2,195 more rows]
[truncated: 1,310 more columns]
