# Supplementary material for: XYZ color data on the visual degradation of vegetables
Source: Data Brief. 2020 Jan 3;28:105079. doi: 10.1016/j.dib.2019.105079 (PMC7093819; doi:10.1016/j.dib.2019.105079)
Supplement: Multimedia component 3 [file mmc3.zip › spinach66h.csv]

�O�h���lX
41.49780	42.40621	42.50553	42.84806	43.34752	43.34785	41.57225	41.57257	41.57289	41.82767	42.32686	42.11559	41.55870	41.55902	42.05689	42.59792	42.60294	42.92115	43.54285	43.57006	43.67907	43.75831	44.87609	44.95846	44.94386	42.69762	42.58345	42.35410	42.30065	42.29784	42.14509	41.44861	41.49074	41.56692	42.03032	42.65520	42.75373	42.83472	42.77338	42.82354	42.67491	42.25502	41.73168	41.63379	41.58630	41.55486	41.55518	42.84324	43.23796	43.20013
41.49930	41.45208	42.40803	42.63879	42.78251	42.89365	42.42213	41.57409	41.55405	41.58329	41.76159	41.69365	41.56178	41.56210	41.57286	42.02635	42.53107	42.85268	43.31410	43.36251	43.47153	43.68151	44.52800	44.66891	42.95285	42.69924	42.68964	42.57809	42.35604	42.35323	42.25588	41.39117	41.45056	41.56924	42.55868	42.63071	42.79162	42.77470	42.82486	42.82519	42.67654	42.25666	41.74385	41.63542	41.59093	41.61858	42.43158	42.96075	43.20145	43.20178
41.41627	40.45175	41.23171	42.41457	42.41488	42.42887	42.42920	41.55795	41.50749	41.50782	41.48828	41.36612	41.07415	40.82544	40.82576	40.91283	42.02822	42.85423	43.35852	43.41424	43.05914	43.10898	43.15948	42.75814	42.61847	42.69093	42.69127	43.13241	42.78933	42.31094	42.01089	41.38936	41.44092	42.43454	42.60484	42.83224	43.56985	43.39390	43.34928	43.34072	42.78483	42.65297	42.27431	41.79958	41.78789	42.41565	42.41598	42.79061	42.78780	41.92166
40.45293	40.45325	40.71643	41.25705	41.88169	41.91520	41.53615	41.49823	41.49855	41.47380	41.36732	41.08684	40.19994	40.18876	39.75592	40.16236	41.07978	42.60783	42.60817	42.64208	42.44091	42.46058	42.51579	41.96508	42.04015	42.63401	42.70051	43.13404	43.13437	42.28939	41.88493	41.86644	41.86976	42.41682	42.49483	43.55391	43.93367	43.94813	43.39276	43.39310	43.34220	43.34254	42.65495	42.23445	42.38411	42.38437	42.38469	42.37083	41.53755	41.12555
40.45444	40.71762	40.97184	40.98412	41.20244	40.68598	40.64659	41.00537	41.05378	41.06980	40.44578	40.20114	40.20147	40.27967	40.27999	41.15627	41.47340	42.52274	42.52309	41.95282	41.23564	41.27308	41.56737	41.62468	42.04176	42.63562	43.11285	43.22530	43.22563	42.31716	42.04181	41.88688	41.87138	41.88366	42.06929	43.03167	43.43668	43.91056	43.91092	43.91125	44.21926	44.21386	43.94134	43.12944	42.38576	42.35314	42.20707	41.67556	41.52822	40.89213
41.32518	40.97302	40.97334	40.88371	40.88403	40.62634	40.60926	40.57075	40.61393	40.62577	40.62609	40.38145	40.41531	40.41564	41.46518	43.13633	42.55324	42.09515	41.95406	41.53316	41.11227	41.23754	41.56843	41.93063	42.36751	42.98969	43.07966	43.20444	43.21471	43.19049	42.29141	42.02063	41.90377	41.88528	41.87672	42.07127	42.25384	43.13689	43.83884	43.83918	44.09437	44.09472	43.85657	43.18443	42.44126	42.26277	41.74321	41.73160	41.42529	40.89378
40.97421	40.97153	40.86993	40.87325	40.62265	40.61999	40.62817	40.61109	40.66578	40.66613	40.66645	40.62846	40.68316	41.74302	42.67062	42.67096	42.55479	42.09671	42.08399	41.51693	41.09605	41.11415	41.74089	41.91691	42.55956	42.91996	42.97409	43.03927	43.05424	43.13461	43.13494	43.13828	43.06647	42.12271	42.04894	41.87870	41.87902	43.13853	43.38037	43.79794	43.77632	42.99388	43.15855	43.18033	42.91776	41.94704	41.81965	41.79012	41.55142	41.01990
40.77325	40.70420	40.61565	40.60889	40.62310	40.60148	40.59883	40.59915	40.66730	40.66764	40.66797	40.66882	41.55699	41.69796	42.67216	42.67251	42.51153	42.13112	42.07980	41.72163	41.08088	41.08120	41.11605	41.63248	42.39329	42.84103	42.90413	42.90448	42.59410	42.61800	42.98282	43.06475	43.06511	42.28567	42.09538	42.02373	43.13251	43.36126	43.49906	43.48370	42.99517	42.99448	42.99482	43.15948	42.36069	42.05626	41.98565	41.83526	41.80676	41.61148
40.80890	40.79301	40.66420	40.61749	40.62460	40.60297	40.55553	40.55585	40.55617	40.66320	40.66949	41.43209	41.61552	41.61586	42.04937	42.38730	42.24424	42.12804	41.72286	41.08574	40.18919	39.95350	40.23764	40.98353	41.45835	42.47417	42.52631	41.31670	40.96449	40.96484	41.45447	42.25261	42.53792	42.74142	42.71247	43.52818	43.82729	43.49301	43.50069	43.07677	43.06143	42.99613	42.99647	42.30025	41.99585	42.02600	42.05825	42.97965	42.99464	42.16551
40.88884	40.88917	40.79485	40.66605	40.64701	40.64735	40.55703	40.55735	40.55767	40.63230	40.67154	41.22519	41.46471	41.70108	41.70141	41.75720	41.77061	41.76310	41.41382	40.22999	39.97931	39.97597	39.98154	40.57880	40.67720	40.84164	40.97737	40.96576	40.96609	40.98371	41.09159	42.45131	42.74271	42.74305	43.58487	43.82911	43.82893	43.49464	43.40374	43.40409	43.40444	43.06345	42.60073	42.04195	41.99750	41.96278	41.97201	42.03101	42.97538	43.08926
40.89036	40.89069	40.89102	40.88614	41.48432	41.43864	40.65130	40.60383	40.60416	40.60453	40.66709	40.74400	41.38921	41.55028	41.70296	41.75877	41.76433	41.76467	41.53411	40.33353	40.09489	40.09522	40.01239	40.51735	40.66962	40.70656	40.94610	41.06256	41.07859	41.07895	42.54621	42.72566	42.72603	43.30831	43.88827	43.85308	43.83109	43.41262	43.41300	43.40573	43.36426	42.76744	42.62331	42.05195	41.99862	41.94046	41.68084	42.09227	42.14341	43.02345
41.04422	41.04455	41.93504	42.18452	42.74300	42.69001	41.93053	40.80146	40.80179	40.60604	40.66861	40.77796	41.52690	41.78842	42.50273	42.51095	42.55366	42.55400	42.18051	41.49971	40.39771	40.17107	40.64045	40.73940	40.72979	40.75365	40.77442	41.04326	41.08020	41.45096	42.58602	42.65211	42.59022	42.72800	43.27471	43.27510	43.25766	43.41426	43.39970	43.35822	43.18365	42.77171	42.77205	42.51660	42.00027	41.70779	41.80074	42.11434	42.23420	42.59784
42.60572	42.49780	42.49813	42.78347	43.07013	43.01714	42.56533	41.78891	41.32026	41.29658	41.29691	41.82613	41.90235	42.19497	42.19531	42.48844	42.48878	42.49435	42.49475	42.18243	41.51369	41.51402	41.51438	40.85152	40.75492	40.77565	40.81369	41.06057	41.45221	42.02323	42.64500	42.65374	42.65412	42.68481	42.66684	43.25895	43.25930	43.25755	43.24747	43.17760	43.18530	42.96004	42.81099	42.79197	42.41108	42.01753	42.08277	42.57616	42.58487	42.59376
42.73869	42.67207	42.67590	42.78500	43.05753	42.93286	41.80212	41.80246	41.80175	41.67765	41.73867	41.74999	41.83519	41.85595	41.87722	41.87759	42.17667	42.49069	42.49057	42.49091	42.54885	41.81734	41.51596	40.85311	40.90524	41.12928	41.04299	41.06218	41.89606	42.62535	43.20247	43.39106	43.41761	43.35569	43.33720	43.26058	43.25884	43.24872	43.16844	43.16879	43.11524	43.11562	43.07259	43.07294	42.81339	42.47850	42.57745	42.61608	42.70009	42.58691
42.74022	42.67360	42.67742	42.75068	42.86240	42.51916	41.98236	41.81287	41.80432	41.70010	41.74020	41.53762	41.55841	41.57813	41.58004	41.58042	41.87949	42.17857	42.49213	42.49248	42.49286	41.62173	40.85432	40.93266	41.13316	41.72802	41.72840	41.87849	42.61769	42.99751	43.19205	43.19243	43.38104	43.35732	43.33883	43.27949	43.25001	43.25036	43.17007	43.17043	43.13259	43.06127	43.11763	43.13734	43.08338	42.61381	42.64557	42.73858	42.70176	42.58806
42.70564	42.67512	42.76855	42.75900	42.71592	42.54056	42.19298	41.97271	41.81473	41.70163	41.52156	41.55957	41.57618	41.57969	41.58159	41.58197	42.08718	42.25781	42.49422	42.49405	41.53923	40.78594	40.93388	41.14594	41.73033	43.05312	43.04147	43.04185	43.04220	43.02532	43.02567	43.19248	43.18922	43.18119	43.16427	43.28112	43.25164	43.25200	43.17172	43.13386	43.13423	43.06292	43.11928	43.14737	43.15145	43.08906	43.13129	43.13169	42.81945	42.68600
42.67630	42.64473	42.64507	42.64547	42.52932	42.32650	42.23479	42.01086	41.27037	41.10648	41.17956	41.56112	41.57773	41.58281	41.58315	41.88227	42.34038	42.34072	42.50469	42.49614	41.57587	40.78751	40.93547	41.52396	43.06588	43.05577	43.05512	43.04346	43.04380	43.02694	43.02729	43.09936	43.19085	43.19120	43.16590	43.15429	43.25328	43.17296	42.64514	42.36446	42.36483	42.44009	42.49645	43.15270	43.23977	43.24013	43.10602	43.09148	42.71012	42.71049
42.47717	42.44611	42.44646	42.54306	42.54341	42.53279	42.37082	42.16206	41.72792	41.18076	41.18110	41.19976	41.56305	41.58435	41.67133	41.72811	42.23141	42.34229	42.52877	42.52912	41.94222	41.58407	41.73728	42.92037	43.10779	43.10710	43.10751	42.68950	43.05589	43.02855	42.99644	42.99682	43.08150	43.16718	43.15549	43.12609	43.12644	42.64637	42.55930	42.36609	41.84155	41.85294	42.49811	43.15436	43.24144	43.24180	43.09669	42.71144	42.67880	42.93332
42.44729	42.44764	42.44799	42.54459	42.54494	42.53432	42.38230	42.38264	42.38300	41.79793	41.19049	41.19083	41.49146	41.56497	41.67289	41.72968	41.80587	42.24536	42.53034	42.51603	42.50544	42.35343	42.35381	42.91936	43.10835	43.10871	42.81036	42.77776	43.05174	42.99770	42.99805	42.99844	43.01141	43.08347	43.12729	43.12772	43.10294	43.09021	42.50333	41.84280	41.84318	41.37149	41.86801	42.99765	43.24311	43.24346	42.80852	42.68010	42.69257	42.94475
42.34098	42.40100	42.53315	42.89860	42.89895	42.53586	42.52423	42.52458	42.78140	42.39649	41.49469	41.41494	41.41534	41.49338	41.64753	41.66887	41.76561	42.24693	42.51725	43.85694	43.85736	43.56544	42.34691	42.36774	42.97330	42.97575	42.67741	42.67779	42.96853	42.96894	42.96930	42.60866	42.60907	43.01339	43.05721	43.12936	43.10458	43.02743	42.11953	41.86590	41.37271	41.37312	41.41693	42.55410	42.97286	42.85764	42.70597	42.63934	42.68008	42.91132
42.15723	42.15759	42.48861	42.90013	43.31271	43.31310	42.79769	42.77107	42.77142	42.78339	42.39839	41.49659	41.48338	41.68988	41.66740	41.66781	42.23453	42.45595	42.50783	43.85851	43.83852	43.56702	42.34849	42.34890	42.36968	42.67859	42.67900	42.95588	42.97013	42.90823	42.89183	42.55162	42.55204	42.60867	42.65249	43.13099	43.33030	43.02906	41.86718	41.50106	41.41834	41.14385	41.43166	42.54057	42.73225	42.75515	42.70762	42.63052	42.64664	42.55484
42.15875	42.15910	42.48803	42.90166	43.31424	43.31463	43.78106	42.78754	42.77297	42.77342	42.78529	42.40029	41.92573	41.92611	41.92646	42.60917	42.60952	42.52622	42.52433	43.47519	43.47562	43.33624	42.30294	41.87392	42.25176	42.42923	42.68060	42.97243	42.95550	42.90094	42.89344	42.55323	42.56018	42.61029	42.64679	43.13263	43.13299	42.91301	41.86986	41.41959	41.39308	41.39872	41.47513	41.83107	42.34845	42.64326	42.69671	42.61332	42.58853	42.11110
43.46859	43.30466	42.75092	42.88512	43.31577	43.78216	43.78259	43.10572	42.77451	42.77497	42.78685	42.22261	41.92728	41.92767	42.62706	42.62748	42.62575	42.62453	42.57605	42.55912	42.87372	42.30413	41.62831	41.28698	41.92770	42.43082	42.68220	42.98136	42.95710	42.90674	42.56650	42.56138	42.16130	42.40364	42.65575	42.73688	43.01511	43.01547	42.58187	41.89332	41.44850	41.46385	41.46943	41.71059	41.89525	42.69940	42.88064	42.61497	42.19407	41.70933
43.75387	43.52423	43.45076	43.24210	43.29623	43.71195	43.75533	43.10151	42.20549	42.12188	42.15575	41.96194	41.82429	41.92923	42.62862	42.79933	43.35467	43.00849	42.57762	42.56070	42.37759	41.66721	41.41580	41.41622	41.66250	42.68337	42.70472	43.01178	43.01213	41.94362	41.90812	41.95932	41.99537	42.02192	42.43758	42.75475	43.01675	43.03503	43.02813	42.51943	42.28624	41.67381	41.67416	41.71223	41.89691	42.89230	42.87931	42.79591	42.19572	41.76493
43.73746	43.52575	43.48071	43.29738	43.29775	43.29815	43.04769	42.14592	42.10568	42.12343	42.15731	42.07701	41.96392	42.66335	42.77059	42.79723	43.34942	43.34351	42.56191	42.38135	41.97585	41.79396	41.71967	41.71402	41.71962	42.68497	43.01298	43.01338	43.01374	41.99238	41.95688	41.97194	41.99699	42.02354	42.02390	42.48682	43.09970	43.03668	43.02978	42.95731	42.51465	42.14756	41.67580	41.67616	41.82731	42.70273	42.82621	42.79474	42.66951	42.01759
43.52690	43.52428	42.53892	42.42524	41.55480	41.55519	41.55561	41.60573	42.05118	42.10770	42.11172	42.56848	43.37548	42.80531	42.80568	42.77259	42.79916	42.62542	42.00754	42.00790	41.98947	41.98983	42.01693	41.80272	41.88008	42.76777	43.03188	43.01498	43.01535	42.10453	41.95849	41.97355	41.99861	42.02517	42.07268	42.43481	43.16423	43.13158	43.07019	42.63432	42.15506	42.14920	42.14657	41.92581	41.92628	42.28069	42.63663	42.80180	42.79011	42.01924
42.53972	42.54008	42.50123	42.25232	42.25268	41.61643	41.61686	41.31452	41.31487	42.05319	42.46280	42.97638	43.04336	43.04586	42.80724	42.80768	42.80805	42.51565	42.18154	42.16995	42.09246	42.04799	41.91741	41.81008	42.29697	42.39293	42.76982	42.73512	42.48515	42.11810	41.97477	41.99980	42.57468	42.57504	42.32594	43.11835	43.13287	43.13323	42.75874	42.47097	42.26884	42.15713	42.27969	42.23224	41.92793	41.97755	42.43809	42.83596	42.74070	42.16764
42.37098	42.37134	42.38899	42.43606	42.43643	42.46250	41.63831	41.62819	41.60915	42.46398	42.93932	42.93969	42.97838	43.16346	43.17625	43.17670	42.80962	42.61154	42.61203	42.63021	42.48427	42.10250	41.81123	41.88189	42.29857	42.39454	42.53839	42.53460	42.42700	42.11971	41.97062	42.55385	43.76437	43.76474	43.38886	43.23638	43.12036	43.13488	43.19665	42.76077	42.67732	43.25277	42.29338	42.24594	41.94163	41.94199	42.43974	42.44019	42.74237	42.21385
42.38979	41.33873	42.39052	42.39096	42.54549	42.84462	43.06004	43.66850	43.63900	43.63950	43.63149	43.29430	43.12747	43.17452	43.23411	43.17828	43.00584	42.87601	42.85261	42.62184	42.48586	42.14863	41.89510	42.31081	42.68093	42.72612	42.60872	42.60912	42.48837	42.42906	42.46229	42.94667	43.04593	43.42575	43.39521	43.39571	43.23001	43.23352	44.13498	44.19668	44.15465	43.29425	43.15262	42.24759	42.22716	42.22752	42.22789	42.40464	42.44221	42.21552
41.43421	41.35649	42.03359	42.39249	42.50039	43.01632	43.71577	44.21511	44.09758	43.63266	43.62622	43.27803	43.08134	43.12944	43.23567	43.24347	43.09657	43.00779	42.87810	42.61557	42.58305	42.60229	42.70428	42.85851	42.89767	42.99663	43.09921	43.06188	42.68354	42.46354	42.46128	42.81724	42.94193	43.01700	43.39683	43.38791	43.14253	43.14291	43.68121	44.13702	44.14007	44.11244	43.29628	43.23532	42.24973	42.22918	42.22954	42.40630	42.40981	42.24408
42.02418	42.05363	42.08423	42.06844	42.39141	42.99479	43.69949	44.21665	44.18873	43.62740	43.29021	41.78594	41.80133	43.08330	43.14028	43.23194	43.08294	43.08331	43.12052	42.89788	42.70509	42.70546	42.81642	42.84152	43.69405	44.36167	44.27199	44.19956	43.01145	42.46253	42.46290	42.72272	42.86927	43.32679	43.43499	43.38770	43.12215	43.12829	43.14500	43.68323	44.08323	44.04486	43.37291	43.31876	42.25138	42.21290	42.23120	42.40796	42.40833	42.19657
42.14545	42.14513	42.12926	42.39089	42.40446	42.40488	43.54643	44.17678	44.17716	43.45866	41.82800	41.82836	41.80287	43.08485	43.09361	43.14230	43.20034	43.20071	43.06679	43.12247	43.18375	43.52471	43.56166	43.57734	44.28428	44.27313	44.14622	44.14665	42.97584	42.43583	42.40789	42.71804	43.44917	43.32005	43.25469	43.29287	43.09861	41.71680	41.85382	42.18423	42.25910	42.49562	43.19229	43.19267	43.19319	42.27443	42.26851	42.26897	42.13805	42.04845
42.44867	42.39925	42.52507	42.51773	42.48665	42.40642	42.59522	43.49174	43.45967	42.05621	41.82954	41.82991	42.46965	42.64423	42.61420	42.61467	43.12694	43.12732	43.13623	43.20319	43.45567	43.53400	43.53443	43.53491	43.53529	44.15416	44.14783	42.97458	42.34155	42.19700	42.39954	42.66985	43.32128	43.27342	43.20806	42.93470	41.55867	41.69326	41.82818	41.81124	42.17056	42.18297	43.11320	43.42144	43.43990	43.20782	42.38343	42.35768	42.31820	42.22299
43.60667	43.54729	43.54767	43.54816	42.71819	42.48861	42.39742	42.59713	42.06876	41.83072	41.83109	41.83146	42.53095	42.57122	42.44612	42.40517	42.90445	43.11693	43.11746	43.13818	43.21258	43.46813	43.50317	43.50365	43.53690	43.73151	43.04759	42.34278	42.34315	42.30377	42.30414	42.47086	43.27464	43.27501	43.20966	41.51167	41.13791	41.15505	41.70867	41.74942	42.13601	43.00635	43.04878	43.26351	43.31072	43.21579	42.77663	42.77711	42.81993	42.34808
43.27477	43.27514	43.30751	43.34574	42.69875	42.49014	42.49062	42.41034	42.38382	41.92315	41.92352	42.55719	42.56920	42.56963	42.44453	42.90563	42.90600	42.90638	42.78144	42.78182	42.84669	42.91105	42.94609	43.50526	43.53851	43.45918	42.41579	42.34438	42.28916	42.28963	42.23232	42.56464	43.25893	43.19900	42.49416	41.09929	40.68297	40.68333	40.67015	41.65454	42.07418	43.00800	43.03250	42.83188	42.53875	42.77794	43.23253	43.40036	43.20650	42.45834
42.78436	42.78474	41.89599	41.60471	41.64690	42.47071	42.49216	42.49253	42.41226	42.38237	42.40366	42.91785	42.91728	42.91772	43.13851	43.15693	43.16150	42.90794	42.78301	42.76546	42.76595	42.84866	43.08038	43.47225	43.40271	43.40309	42.96101	42.29038	42.29075	42.23354	42.50164	42.56623	43.05903	43.05941	41.30953	40.68421	40.27820	40.18424	40.06815	40.69099	42.01706	42.84790	42.72039	42.07752	42.54043	42.77961	43.83486	43.40205	43.20819	42.29567
41.88677	41.88714	41.09302	41.09349	41.20803	41.64883	42.40193	42.47625	42.39597	42.39651	42.92164	42.92202	43.05730	43.13968	43.13377	43.15219	43.15257	43.15295	42.75616	42.75655	42.76752	42.83000	43.30247	43.40392	43.37545	43.37583	43.01756	42.30093	42.26826	42.24409	42.19249	42.19292	42.19341	41.36689	40.76558	40.24021	40.24056	40.19948	40.20518	40.92022	41.65573	41.78309	41.84064	41.82339	42.12169	43.34906	43.40324	43.40373	43.01862	42.65232
41.44022	41.24046	41.10080	41.09498	40.94002	41.04200	41.69120	42.05733	42.13165	42.39806	42.92319	43.29996	43.40092	43.32846	43.09284	43.13583	43.15414	42.75718	41.60390	42.14866	42.79637	42.82372	43.29147	43.31581	43.31095	43.00658	42.26380	42.26423	42.26461	41.98424	40.78784	40.78827	41.06335	40.89828	40.76717	40.68041	40.43874	40.43910	40.98547	40.95770	40.95811	40.96803	41.23640	41.67830	41.77416	43.13720	43.37711	43.37761	43.33130	43.80093
41.54188	41.50291	41.30315	40.94744	40.34410	40.34452	41.11045	41.15540	42.08369	42.10143	42.83699	43.27949	43.32956	43.30955	43.07394	42.96390	42.29102	41.82834	41.59287	41.60583	42.72728	42.77546	42.73131	42.28737	41.52290	41.25504	41.67679	41.98497	41.98534	41.50478	40.85081	40.85123	40.89952	40.89988	40.90025	40.95692	40.99506	41.29711	41.29759	41.16973	40.96917	40.99955	41.04977	41.23840	41.68047	42.92878	43.13767	43.22502	43.22541	43.93100
42.60374	41.73872	41.50478	40.87720	40.36081	40.36962	40.43987	40.69818	41.34142	42.09103	42.20492	42.80745	43.18817	43.15874	42.86936	42.19283	41.97512	41.73052	41.59444	41.79860	42.67744	42.67782	41.80886	41.51657	41.51319	41.49862	41.49911	41.67881	41.67918	41.50637	41.51147	41.49961	41.50010	41.01502	40.91444	40.99054	41.05334	41.30923	41.30972	41.51328	41.28565	41.10612	41.10649	41.24527	41.57526	41.64890	42.38317	42.57048	43.15828	43.62791
42.60524	41.91047	41.72433	40.88710	40.88746	40.44090	40.51115	40.75794	41.18165	41.34351	42.08771	42.18166	43.13893	42.84271	42.71666	42.19437	41.92290	41.73207	41.79612	41.79649	41.79699	41.79736	41.55230	41.52760	41.51005	41.49548	41.48862	41.50113	41.68077	41.82327	41.54560	41.50121	41.50171	41.35268	40.94753	40.99216	41.06547	41.06584	41.42942	41.66763	41.58935	41.23424	41.23461	41.33911	41.58215	41.57727	41.39420	41.39469	42.12126	43.05805
41.91159	41.89571	41.60328	40.89227	40.88367	40.72021	40.81041	41.15606	41.18319	41.34505	42.08925	42.18321	42.52118	42.82537	42.71821	42.19592	41.92445	41.83596	41.79768	41.79806	41.79856	41.55343	41.52868	41.51125	41.48119	41.37818	41.37867	41.64893	42.37852	42.56727	41.85410	41.49599	41.49649	41.50368	41.35466	41.26641	41.34237	41.31248	41.63426	42.40437	42.40482	41.74126	41.74163	41.76011	41.71553	41.53718	41.34918	41.29771	41.01717	41.48388
41.45177	41.45214	41.10595	40.75337	40.65517	40.71332	40.86808	40.92460	41.18526	41.58489	42.20432	42.14593	42.09553	42.71936	42.71976	42.19748	41.83714	41.80340	41.79925	41.76677	40.88242	40.88279	41.03131	41.48238	41.37937	41.35823	41.35872	41.38690	41.57478	41.76242	41.40425	41.45665	41.45715	41.49847	41.41796	41.28269	41.28307	41.47584	42.26759	43.23376	43.13859	42.63042	42.19751	41.79745	41.76443	41.76480	41.56912	41.38544	41.38581	41.37197
41.45327	41.45364	41.25114	40.77639	40.69183	40.71483	40.86804	40.92614	41.55124	42.21493	42.60067	42.53283	42.21358	42.72668	42.72130	42.73442	42.26291	41.84380	41.80553	41.24551	40.88451	40.88436	41.05808	41.48396	41.35941	41.35979	41.19778	41.19822	41.25738	40.87770	40.91009	41.13353	41.37210	41.37825	41.38440	41.28431	41.28468	41.38665	42.25506	42.84541	43.12975	42.74180	42.19916	42.19955	42.67528	42.99769	42.94769	41.69297	41.50652	41.94709
42.19292	41.85539	41.45552	40.79153	40.69334	40.76095	40.82916	41.92837	42.94831	43.35162	43.35201	43.37081	43.16598	42.72823	42.72862	42.65232	42.25449	41.84536	41.44880	41.33267	41.25912	41.25951	43.01071	41.59793	41.43709	41.17910	40.45930	39.51260	40.40969	40.87928	40.87965	41.09522	41.29338	41.37093	41.48481	41.38658	41.28629	41.28667	41.52160	42.34213	42.74294	42.23246	42.20082	42.20121	43.03257	42.94896	42.92834	42.91837	42.43462	42.37313
42.30675	42.01383	41.39569	40.84185	40.74365	40.76404	41.77100	42.84710	43.25360	43.35054	43.35094	43.23270	43.15650	42.72977	42.41948	42.21472	41.61375	41.44979	41.33386	41.37256	41.37307	41.99354	42.68414	42.67207	41.49641	40.56064	40.39538	40.36522	40.63237	40.98544	41.61802	41.61847	41.63159	41.67483	41.47749	41.35831	41.15045	41.32849	41.42163	41.60867	41.83562	42.07873	42.11497	42.23489	43.03423	42.95061	42.91950	42.79454	42.79493	42.48835
42.48518	42.12347	41.46911	40.90268	40.79084	40.76556	41.69506	41.80073	42.84903	43.20484	43.24120	43.22322	42.73085	42.40226	42.23237	41.56670	41.36225	41.33485	41.37376	41.37413	41.85266	42.01139	42.64390	42.67628	42.59897	41.49837	40.58744	40.58263	41.66462	41.86443	41.61382	41.61428	41.61479	41.58874	41.26744	41.04412	41.16842	41.33012	41.57580	41.81949	42.07950	42.08302	42.12121	42.27699	43.07687	43.03157	42.92117	42.79619	42.79659	42.42646
43.66057	42.31019	41.47325	41.13362	40.93449	40.89137	40.89451	41.66783	41.80264	42.84802	43.18000	43.16203	42.61346	42.41010	42.23391	41.56825	41.23460	41.23498	41.61484	41.85372	42.01259	42.66864	42.70359	42.60015	43.51920	43.15466	42.47803	42.33807	41.86547	41.86600	41.85746	41.60992	41.60745	41.47035	40.27401	40.51683	41.17004	41.73003	41.98683	42.02135	42.77145	42.80980	42.27827	42.81059	43.45969	43.38867	43.38329	42.92337	42.15868	41.97432
43.41639	42.59539	42.07606	41.47530	41.13552	40.93332	40.92334	41.40051	41.66974	41.99702	42.53213	42.51887	42.61501	42.61180	42.23809	41.25911	41.23615	41.49346	41.73466	42.25359	42.66248	42.76744	42.99797	43.62593	43.52078	43.15624	42.52581	41.90342	41.87650	41.85865	41.85903	41.61150	41.42533	40.16021	40.27560	40.45384	41.67088	41.93962	41.95065	43.66333	44.14791	43.41316	43.45138	43.46075	43.46138	43.46569	43.38865	43.03429	42.72621	42.14611
42.53455	42.41846	42.44406	42.04136	41.95549	41.22209	41.42896	41.42409	41.59958	41.72373	42.13337	42.52041	42.52095	42.24291	41.26276	41.24835	41.24873	41.24911	42.24111	42.37167	42.55745	42.76902	42.99955	43.00010	42.75850	42.58461	41.49557	41.47974	41.74104	41.87860	41.61261	40.90647	40.05540	40.12450	40.33098	41.40568	41.74073	41.88504	43.65406	43.86518	43.86567	43.49568	43.41947	43.46242	43.47800	43.47840	43.46778	43.22053	43.03636	42.93158
42.39594	42.39634	42.39673	42.42512	42.42394	42.56802	42.20713	41.42562	41.42601	41.60592	42.12126	42.12165	42.04919	41.26392	40.93937	41.24858	41.24896	41.27325	41.87093	42.17307	42.17361	42.28064	42.78225	42.78280	42.69137	42.30634	42.21077	41.82627	41.81038	41.54280	41.01737	40.55391	40.11673	40.13759	41.36308	41.73092	41.74235	41.79951	42.96122	43.15407	43.15981	43.29412	43.29453	43.32961	43.47968	43.48008	43.48049	43.76888	43.70152	43.26421
42.38590	42.38630	42.32997	42.33052	42.38239	42.38287	41.42676	41.21805	41.21843	41.21905	41.62990	42.12319	42.05073	41.19981	41.19415	41.21727	41.25052	41.29529	41.87251	42.17464	42.17519	42.04918	42.25502	42.71568	42.72816	42.60009	42.30849	41.90508	41.66046	41.19035	41.16982	41.01531	40.64532	41.36428	41.73191	41.74357	41.74396	41.74435	41.88783	42.50903	42.60934	42.38277	42.52064	43.29062	43.36262	43.47966	43.56076	43.77057	43.69952	43.64274
42.38741	42.38780	42.33515	42.22220	41.27274	41.27320	41.21919	41.31255	41.31294	41.31356	41.65192	42.13944	41.89526	41.12965	41.15105	41.19624	41.25207	41.35959	42.17581	42.17620	42.00309	42.05076	42.42240	42.64855	42.60128	42.34473	42.01961	41.94240	41.79340	41.79395	41.76019	41.22705	41.49842	41.75579	41.85962	41.86024	41.86064	41.83213	41.83268	41.83308	41.83985	41.98194	42.33707	42.34010	42.36648	43.35629	43.43739	43.48262	43.67336	43.64442
42.48662	42.42241	41.95387	41.31221	41.31260	41.25957	40.85966	41.05720	41.31448	41.31511	41.98464	41.92514	41.23264	41.20421	40.77678	40.89606	41.24126	41.59118	41.59181	41.65157	42.05195	42.05235	42.32241	42.34241	42.34593	42.36419	42.36475	42.02169	42.02209	42.07045	42.24109	42.02615	41.88627	41.95542	42.04247	41.94852	41.86226	41.86266	41.15895	41.41036	41.41083	41.50733	41.63921	41.65590	41.65204	42.36854	43.39701	43.57392	43.57433	43.57483
42.02761	42.02801	41.45193	41.38676	41.02227	40.92936	40.96458	41.05874	41.31602	41.98579	42.05239	42.06645	42.00080	41.27301	40.83875	40.83929	41.24596	41.43158	41.48739	41.48883	41.68838	41.91650	41.61145	41.80667	42.39587	42.36580	42.59941	42.68960	42.61232	42.39007	42.39047	42.37046	42.90159	42.90200	42.90503	42.04474	41.86388	41.53856	41.51178	41.41198	41.41246	41.43697	41.37745	41.57765	41.65345	42.33656	43.36504	43.36562	43.36604	42.55930
42.04752	41.87468	41.54206	41.56014	41.49482	41.40823	41.35834	41.97915	42.11214	42.11279	42.17941	42.77897	42.53757	42.06748	40.92175	40.90863	40.87223	41.18930	41.17311	41.17351	41.46836	41.52604	41.26725	41.30931	41.85071	42.39788	42.60102	42.63139	42.46933	42.38592	42.38632	42.92787	42.92845	42.92885	42.92926	42.85319	41.92930	41.86591	41.85858	41.88876	41.63527	41.36974	41.43588	41.50202	41.87878	42.26516	42.33599	42.35749	42.43559	42.43871
42.04905	41.52375	41.55200	41.61246	41.65125	41.65173	42.32737	43.20333	43.12335	42.88803	42.88844	42.96873	42.96931	42.53963	41.42715	40.97063	40.91584	41.19086	41.17468	41.15983	41.16039	41.17796	41.20576	41.23628	41.35335	42.39948	42.51395	42.40904	42.28395	42.34602	42.44802	42.92950	42.93008	42.93049	42.96377	42.85669	42.77902	42.76103	42.75373	42.35967	41.82517	41.43711	41.37176	41.43685	41.50324	41.72243	41.73334	42.22573	42.32619	42.43775
41.76296	41.72155	41.78553	41.98439	42.01422	42.32835	43.25492	43.86172	43.44535	42.88958	42.88999	42.89040	42.97087	42.54120	41.43029	41.37410	41.28926	41.42567	41.36745	41.17296	41.17352	41.20388	41.20436	41.05254	41.25245	42.51498	42.49979	42.39961	42.19410	42.19467	42.34555	42.90432	42.93172	43.20704	43.15120	43.44706	42.88178	42.75478	42.48940	42.36130	41.89428	41.50707	41.37338	41.37272	41.37337	41.40005	41.38531	41.63211	42.28159	42.31993
41.67039	41.67080	41.83398	41.89815	42.32940	42.84665	43.80013	43.86327	43.86370	42.96366	42.89154	42.89195	42.48812	41.90048	41.48265	41.51055	41.51094	41.84990	41.42789	41.23235	41.04171	40.16970	40.17017	41.09828	41.54684	42.58085	42.59195	42.54309	42.37324	42.29787	42.35206	42.79817	44.27211	44.37712	44.34811	43.50110	42.87552	42.47678	41.98129	41.99537	41.90695	41.83672	41.44335	41.37540	41.39288	41.33030	41.40903	41.63375	42.27128	42.31844
41.91822	41.54825	41.63959	42.17284	42.61697	43.52327	43.80167	43.86483	43.86525	43.02357	42.96563	42.48909	42.07183	41.98868	41.51155	41.51212	41.53197	41.89984	41.85214	41.23446	41.04329	41.01081	41.15240	41.60114	42.40227	42.57298	42.60096	42.73598	42.73639	42.73698	42.78395	42.81433	42.81493	44.16481	43.50204	43.00831	42.72004	41.96183	41.09280	41.90862	41.92278	41.92336	41.72190	41.54897	41.44511	41.41186	41.63641	41.75772	41.87712	41.88971
41.91971	41.54975	41.56329	41.85141	42.57644	43.36552	43.58837	43.71970	43.58535	42.96677	42.74415	42.51536	42.52226	41.99025	41.51313	41.53315	41.54459	42.01702	42.85214	41.79471	41.56771	41.56811	41.89196	42.16145	42.57417	42.78075	42.73708	42.61980	42.62022	42.68654	42.78556	42.74242	42.59660	42.46556	42.51080	42.82190	42.82233	41.76324	41.11493	41.15634	41.96649	41.96707	41.96695	41.74920	41.74987	41.76657	41.74007	41.66019	41.69942	41.71096
41.58344	40.84309	40.56797	41.66475	42.12986	42.72179	42.87032	42.88967	42.92584	42.81900	42.67226	42.68687	42.76844	42.52906	41.52942	41.53473	41.99221	42.85303	44.03083	43.29167	41.84766	41.84807	42.13773	42.86137	43.72010	42.85704	42.73868	42.44810	42.44851	42.42544	42.39313	42.39363	42.29642	42.26580	42.48137	42.66734	42.78766	41.60349	41.41554	41.44487	41.60951	41.96872	41.96860	41.82555	41.76782	41.76823	41.75015	41.75073	41.72273	41.71262
40.94124	40.74451	40.74490	41.45292	41.67823	41.67874	41.61307	42.38417	42.75463	42.75534	42.72736	42.72357	42.70625	42.43966	41.57806	41.92818	42.78898	43.99173	43.99245	43.99236	43.28230	42.20156	42.17788	42.80022	42.88074	42.88852	42.85084	42.52385	42.45011	42.38222	42.38264	42.32214	42.24332	42.24373	42.48022	42.45357	41.42535	41.33437	41.41717	41.44650	41.63587	41.99508	41.99549	41.84350	41.76948	41.74298	41.75180	41.75240	41.78269	41.74637
40.84554	40.84594	41.28242	41.57224	41.65884	41.64883	41.18950	41.44978	42.38874	42.75687	42.75729	42.72511	42.29554	41.76630	41.93922	42.70178	43.84044	43.81614	43.92777	43.96502	43.96565	42.91143	42.20366	42.21215	42.81960	42.89013	42.88232	42.80931	42.45170	42.42864	42.71466	42.57745	42.24491	42.24533	42.34137	41.40972	41.20881	41.28759	41.37708	41.42219	41.48809	41.63810	41.99819	41.99755	41.77113	41.74464	41.74504	41.78394	41.97265	42.10168
41.14371	41.32930	41.45156	42.01809	41.84599	41.65035	41.19102	41.19142	41.64348	42.39098	42.46589	42.32908	41.77154	41.76784	41.76825	42.52766	43.11961	43.65639	43.71628	43.96661	43.96724	43.32233	42.21314	42.22322	42.26939	42.86738	42.92286	42.85457	42.57636	42.80053	42.71626	42.57063	42.28438	42.24692	41.35116	41.03807	41.05426	41.28920	41.34713	41.38594	41.52905	41.66770	41.99984	42.73739	41.96097	41.71631	41.73986	41.97390	42.09088	42.09139
42.03830	41.90132	41.93697	42.23503	42.61778	42.21534	41.63985	41.61935	41.61976	42.14159	42.39872	42.33640	41.78938	41.77359	41.76979	41.77040	41.73722	41.80707	43.42806	43.80088	43.78360	43.33707	42.34969	42.37818	42.40246	42.51941	42.90248	42.89511	42.91935	42.86369	42.71785	42.30184	41.06011	41.06051	41.05793	40.78070	40.93779	41.07622	41.34981	41.47125	41.62034	42.00108	42.73968	42.73904	42.04332	41.71796	41.74152	41.97556	42.10069	41.90094
41.91937	41.93766	42.04066	42.61890	42.79854	42.67913	42.21117	41.76724	41.62128	41.62199	42.39447	42.36595	41.80585	41.79143	41.77990	41.75999	41.72831	41.41204	41.90297	43.44269	43.32508	43.06977	43.09818	43.10881	42.52060	42.85865	42.90409	42.96737	43.02864	42.86530	42.47129	41.11425	41.10588	41.15469	40.44951	40.53280	40.96950	41.14834	41.31109	41.47288	41.62198	41.96168	42.74028	42.70176	42.03813	41.79134	41.81649	42.06406	42.10236	41.95941
41.89510	41.88247	41.96180	42.05333	42.70749	42.79904	42.58869	41.83821	41.62281	41.62352	42.26022	42.25695	41.81844	41.59192	41.59233	41.58189	40.84555	41.16861	41.48428	42.32566	42.98780	43.05820	43.44039	43.68703	43.68799	42.90507	42.90570	42.96898	43.03026	42.94460	41.94101	41.23949	41.24009	40.53228	40.53373	40.53442	40.95320	41.35106	41.51304	41.51345	41.76885	42.51184	42.53476	42.53518	42.14985	41.91766	42.00070	42.09731	42.14589	42.12035
41.85779	41.85821	41.21231	41.31709	42.08317	42.70798	42.21055	41.88868	41.69379	41.67715	41.67756	41.62589	40.83117	41.63451	41.63492	40.94351	40.94392	41.03101	41.48584	42.03743	42.32786	42.98981	43.40199	43.68916	43.68959	43.69003	42.97059	42.97112	43.04871	42.41996	40.90917	40.78418	40.78477	40.78518	40.74453	40.95441	41.35228	41.54693	42.22255	42.27377	42.52062	42.53440	42.53641	42.53683	42.50171	41.94721	42.08342	42.10530	42.16335	42.23072
41.53467	41.12290	40.58567	40.66784	42.01800	42.22357	42.21210	42.18252	41.89064	41.73763	41.72804	40.91842	40.72185	40.82288	40.88005	40.77826	40.96231	41.07624	41.89517	41.89559	41.94042	42.20675	42.99193	43.62235	43.69120	43.69165	43.69230	43.46277	42.97264	41.57296	41.13079	40.94603	40.94664	41.40723	41.76015	41.54773	41.54815	42.22356	42.28395	42.57173	42.57227	42.57290	42.58175	42.58218	42.54705	41.36985	41.47869	42.09203	42.23188	42.28822
41.12400	40.58678	40.04059	40.58779	41.87007	42.21901	42.34793	42.34836	42.34878	41.80884	41.73959	40.93838	40.82393	40.83023	40.83064	41.04192	41.34108	41.49863	41.99532	42.00769	42.00832	41.98611	42.25255	42.99417	43.27414	43.69325	43.69391	43.68236	43.28240	42.95807	41.56867	41.56919	42.22125	42.22167	42.19209	41.76251	42.25108	42.52346	42.53410	42.55821	42.59760	42.59560	42.59604	42.59804	41.69688	41.38993	41.53541	42.09371	42.23357	42.44170
41.20884	40.58830	40.04211	40.04270	40.90932	41.88002	42.31960	42.34990	42.35033	41.81039	41.81081	41.76070	41.02265	40.83179	40.95327	41.08707	41.76192	42.26724	42.24045	42.15086	42.12255	41.67481	42.11035	42.30425	43.04567	43.60485	43.60551	43.63923	43.23927	43.12163	42.97565	42.97619	42.54056	42.53783	42.54036	42.54217	42.52467	42.53510	42.55943	42.55986	42.60767	42.75775	42.75134	42.60338	42.62257	42.33230	42.19823	42.14744	42.19893	42.30454
41.13868	40.82657	40.65075	40.60662	40.91468	40.95715	41.25775	41.38063	41.38105	41.83248	41.83290	41.83016	41.83659	41.31230	41.37009	41.62172	43.03919	43.36930	43.40483	42.47910	42.22417	42.22459	42.22513	42.99997	43.74942	43.62139	43.59975	43.37023	43.08152	43.08218	43.12368	42.97781	42.61074	42.53945	42.54199	42.54380	42.63424	42.77787	42.77852	42.67523	42.64829	42.79837	42.79880	42.82135	42.67267	42.43399	42.37862	42.18124	42.08900	42.10850
40.94718	40.90179	40.87325	40.87386	40.95832	41.00781	40.34227	40.52364	41.44788	41.96512	43.19927	42.03891	42.01428	41.98902	42.04683	42.64503	43.36045	43.40566	43.48015	43.43426	42.60982	42.59709	43.11411	43.84904	43.82368	43.74620	43.56849	43.31655	43.02416	43.03378	43.04790	42.90203	42.76178	42.54108	42.54362	42.63546	42.71635	42.71678	42.78019	42.78062	42.96946	42.84953	42.84996	42.86830	42.71964	42.48885	42.50508	42.41307	42.18334	42.09123
41.79696	41.79738	41.82368	41.79695	41.00882	41.00934	40.51109	40.52518	41.94501	43.21143	43.23875	43.19707	42.28608	42.26136	42.29338	42.62135	43.35836	43.78668	43.81486	43.63903	43.43654	43.33071	43.93217	44.11955	43.82529	43.74781	43.56009	43.14783	42.99680	42.81519	42.81563	42.75723	42.76341	42.49700	42.41518	42.36860	42.45503	42.45546	42.78186	42.97058	43.40474	43.41331	43.14523	42.99458	42.87865	42.87908	42.89532	42.89598	43.49721	42.72062
42.31721	42.23867	42.22646	42.20657	42.20701	41.31854	41.01151	41.36909	42.29906	43.21300	43.78663	43.48273	42.84681	42.29453	42.29496	42.57712	43.65724	44.19991	44.20126	44.07087	43.64133	43.97641	44.32954	44.31496	43.85270	43.65106	43.35253	43.04186	41.65675	41.65739	42.29554	42.36956	42.49819	42.41639	42.36948	42.31961	42.40824	42.40866	42.76194	43.34583	43.40643	43.41500	43.41544	44.29461	44.07601	43.06907	43.06950	43.22945	43.22989	42.72231
42.36356	42.30290	42.27279	42.27345	42.54308	42.15643	41.32072	42.16222	42.35738	42.46741	43.22660	42.99105	42.86523	42.50838	42.56540	42.79311	43.31826	43.67087	43.97671	44.00613	44.09410	44.09455	44.33116	44.19741	44.04813	43.49197	43.42945	42.15635	41.70259	41.65900	41.76401	41.82396	42.04918	42.21184	42.25756	42.30914	42.37249	43.00803	43.29860	43.30483	43.34806	43.41037	44.99485	44.86416	44.29659	43.07074	43.07118	43.07186	42.72344	42.56557
42.30400	42.30444	42.30014	42.59352	42.56815	42.50410	42.16917	42.26458	42.36193	42.43015	42.46941	42.90300	42.90052	42.85052	42.79403	42.79470	42.65028	42.42665	43.25501	43.97878	44.02935	44.07616	44.09675	44.09745	44.06504	43.93393	43.47004	42.76530	42.01547	41.82787	41.82830	41.84096	41.84161	42.00429	42.03159	42.24630	42.94603	43.66783	43.48920	43.25435	43.30707	44.92497	44.90722	44.86532	44.27351	43.07242	42.98917	42.50264	42.51888	42.56727
42.30765	42.30598	42.88710	43.07595	43.05059	42.81487	42.63874	42.65446	42.36614	42.42646	42.43216	42.78509	42.90210	43.09109	43.08837	42.80260	42.81779	42.85248	43.26082	43.84088	43.95511	44.01352	44.01410	43.98193	43.99187	43.93556	43.93573	43.47224	42.68254	42.59656	42.48046	41.84258	42.00076	42.00592	42.03323	42.13140	43.72171	43.98626	43.98697	43.52369	43.75923	44.64759	44.73113	44.78903	44.24306	43.07358	42.99086	42.72252	42.73877	42.80210
43.01996	42.89503	42.88863	43.06274	43.05213	42.95642	42.79581	42.67076	42.59472	42.40749	42.43373	42.78667	44.60049	44.89878	44.89925	44.42904	44.16695	43.81328	43.83781	43.92192	43.92263	43.92730	43.86633	43.58617	43.52603	43.86711	43.93736	43.93794	43.59917	42.74306	42.61484	42.61541	42.47754	42.00283	42.10064	42.83657	43.71862	44.03587	43.98863	43.76030	43.72505	43.98689	44.10846	44.16539	43.79871	43.02204	42.99201	42.99323	43.10513	43.65869
43.02151	42.93029	43.07834	43.06428	43.04102	42.95796	42.79736	42.64545	42.57836	42.40906	42.71611	44.60452	44.87083	44.85878	44.77754	44.80198	44.34626	44.36917	44.15789	43.87452	43.92424	43.86736	43.34806	43.33083	43.27069	43.52811	43.86945	43.92904	43.60081	42.98893	42.91297	42.91355	42.67641	42.67685	42.80579	42.82346	43.48717	43.72073	43.87373	43.73507	43.67980	43.67471	43.67517	42.88935	42.96635	42.34211	42.90991	43.09004	43.65981	43.66039
43.88116	43.85054	43.82676	43.04211	42.95893	42.80119	42.79890	42.46778	42.48614	42.64347	42.88007	44.78503	44.77312	44.67096	44.73753	44.77984	44.70288	44.12204	43.96874	43.76599	43.85629	43.60306	43.33175	43.33245	43.33291	43.74187	43.74258	43.77531	43.60244	43.60315	43.60361	43.42844	43.39700	43.39271	42.99271	42.80825	42.82082	42.91092	43.67515	43.73672	43.68144	43.67636	42.85788	42.21552	42.32331	42.33482	42.39783	43.00793	43.61512	43.63099
43.85162	43.82046	43.80459	43.04365	42.80216	42.79976	41.85654	42.46933	42.53251	42.73628	44.72025	44.67751	44.67193	44.67253	44.65245	44.65319	44.06465	43.86723	42.61572	42.81156	42.89500	43.03247	43.33337	43.33408	43.84248	43.89375	43.76740	43.56778	43.56824	43.60479	43.60525	43.60584	43.40602	43.39435	43.37425	42.76669	42.73724	42.73769	42.85319	43.58977	43.53344	42.85908	42.18405	42.00983	42.05016	42.32858	42.35379	42.40019	43.56305	43.61740
43.82153	43.78405	43.56648	42.78165	42.55509	41.85741	41.85810	42.53361	42.93714	44.09103	44.67859	44.53255	44.53330	44.65354	43.58751	43.19986	43.17501	42.23703	42.23786	42.25622	42.31489	42.53511	43.11688	43.84365	44.27139	44.42865	44.33676	43.66119	43.52718	43.52790	43.61885	45.08054	44.18464	43.61153	43.35323	42.73844	42.73889	42.73933	42.83567	42.83138	42.74920	42.62689	41.84068	41.88065	41.88146	41.71451	42.13427	42.37460	43.07148	43.60714
43.75824	43.56755	42.78248	42.52034	41.83678	41.83735	42.53471	43.30882	43.45845	44.09259	44.04984	43.96545	43.90452	43.53063	43.20071	43.22620	42.33935	42.28972	42.25735	41.19119	40.98288	41.66433	42.53730	44.19611	44.85094	44.83050	44.35775	43.75545	43.54076	43.54148	43.54195	44.39473	44.39547	43.72814	43.35487	43.25710	42.74054	42.74099	42.74169	42.83620	42.83362	42.45264	42.10304	41.88231	41.88312	41.88356	42.15440	42.66599	42.70828	42.70043
43.56861	43.03866	42.50905	42.52135	42.52180	42.51395	43.47946	43.84505	43.85132	43.46087	42.88409	41.73374	41.64956	41.70811	43.04182	43.14270	43.14316	42.44153	42.43604	41.12454	41.04403	41.49807	42.21748	44.46491	44.72235	44.71598	44.66594	44.32730	43.75754	43.54312	43.54358	44.14448	44.14521	43.72978	43.62090	43.61439	42.76908	42.74263	42.74334	42.83943	42.83527	42.80963	42.43946	42.43990	41.88478	41.88522	42.26965	42.70952	42.70997	42.71056
42.95855	42.49008	42.47210	42.51129	42.85225	42.85600	43.11659	43.49202	43.46156	42.91577	42.55196	42.29638	41.73758	41.76503	42.69369	43.14428	43.14474	43.12499	42.44765	41.14247	41.12680	41.50441	41.83066	44.02747	44.38264	44.58929	44.15098	44.10115	43.46813	43.35758	43.35804	44.12714	44.11048	43.92093	43.71976	43.61603	42.78444	42.78489	42.78983	42.84056	42.81057	42.81129	42.38258	42.32326	42.32409	42.19442	42.47353	42.69909	42.71167	42.71225
42.47920	42.47318	42.47363	42.49332	42.51328	42.51703	42.53725	42.53770	42.55503	42.59999	42.60044	42.60089	42.60161	42.72960	42.73005	42.79035	42.79449	42.75910	42.52200	41.82034	41.66269	41.79160	41.83224	42.09589	43.70227	43.68851	43.86608	43.42708	43.17443	43.17517	43.27108	43.30595	43.71908	43.67315	43.48533	43.29740	43.32475	43.19371	42.74842	42.74888	42.74947	42.37957	42.32024	42.31805	42.30677	42.30722	42.35197	42.41912	42.70123	42.71395
42.51907	42.50159	42.49414	42.32619	42.03798	42.03856	41.84212	41.84520	42.17055	42.60155	42.75225	42.77660	43.07659	43.05188	42.75061	42.75608	42.76023	42.83346	42.64310	42.52406	42.52477	42.52522	42.25391	42.73339	42.98236	43.37338	43.29396	42.72541	41.73186	41.72254	41.80297	42.35762	42.83649	42.89337	42.91018	43.26265	43.29950	43.18270	42.75006	42.70569	42.39545	41.83725	41.78917	41.90020	41.90105	41.90747	41.92901	41.98667	42.44570	43.58484
42.69845	42.61123	42.57160	42.38416	42.11280	42.06226	42.06297	42.17166	42.60225	43.32849	43.40717	43.19852	43.19926	43.16893	42.76114	42.58736	42.74283	42.76227	42.82994	42.83040	42.77734	42.78080	42.78139	42.73500	43.36907	43.37128	43.29556	42.22043	41.77564	41.77635	41.76994	41.86615	42.35995	42.84419	42.05551	42.05742	42.10217	41.65484	42.05534	42.05578	41.83819	41.77613	41.77657	41.90185	41.90270	41.90315	41.92469	41.99889	42.49257	43.65899
42.68576	42.61277	42.57314	42.52608	42.33239	42.11757	42.92180	43.46591	43.47007	43.50629	43.40875	43.40921	43.40996	43.20145	42.83339	42.74395	42.74441	42.74487	42.75875	42.77822	42.78195	42.82302	42.78301	43.37603	43.43044	43.37288	43.29715	42.22203	41.79816	41.80433	41.80477	41.77213	41.82928	41.82375	41.83000	41.83191	41.55811	41.03606	41.38521	41.82500	41.74383	41.74453	41.84011	41.84741	41.86251	41.81214	41.99229	42.49379	43.30135	43.76231
42.56322	42.56367	42.44831	42.25489	42.26959	43.22464	44.13644	44.55437	44.55486	43.78319	43.82534	43.73640	43.43245	43.38420	43.15392	43.12196	43.07812	42.67946	42.62745	42.51389	42.59533	42.81145	43.45743	44.76653	44.68790	43.43251	42.22725	41.79930	41.80397	41.80593	41.80638	41.80697	41.72260	41.49066	41.49796	41.56528	41.03726	41.03769	41.37313	41.74488	41.83425	41.83496	41.80851	41.81476	41.81563	41.86460	42.42510	43.30098	43.71854	43.74500
42.56475	42.49717	42.48075	42.45775	43.11533	44.05123	44.25268	44.25422	44.25471	43.76840	43.68631	43.65726	43.65803	43.69292	44.10156	44.08493	42.96047	42.59769	42.34410	42.18134	42.33083	42.81306	44.69006	44.82829	44.63119	42.44652	41.69126	41.47344	41.49604	41.90091	41.80798	41.73088	41.10402	41.49227	41.49957	41.50043	41.03836	41.03880	41.34856	41.83529	42.33204	42.28106	42.07175	42.02438	41.72863	41.79345	42.37487	42.55216	43.28202	43.69815
42.49824	42.48182	42.34829	42.62680	42.97741	43.17447	43.67121	43.70018	42.52113	42.53626	42.93613	43.09195	43.65802	43.67657	43.61583	43.59604	42.97523	42.32739	42.09225	42.11011	42.11144	42.33289	44.69010	44.69089	42.74777	42.08578	41.82056	41.65393	41.63113	41.93788	41.90298	41.50874	41.42876	41.48880	41.50120	41.50206	41.50250	41.34947	41.34332	42.32410	42.28197	42.28270	42.24675	42.02602	41.72500	41.73072	42.30371	42.42213	42.99672	43.00032
42.21708	42.15520	42.34980	42.70964	42.84702	42.97954	42.12273	42.26196	42.46592	42.53782	42.93769	43.09352	43.41463	43.67815	43.62164	43.31345	43.02745	42.32597	42.09382	41.98672	42.00117	42.45671	42.62102	42.74207	42.74939	42.77466	42.16200	41.89613	42.15934	42.27672	41.93995	41.56223	41.51107	41.52347	41.77795	41.77883	41.75817	41.53745	41.80910	42.32574	42.29626	42.29596	42.27583	41.88119	41.73191	41.75559	41.80301	41.92159	42.46594	42.24235
42.29821	42.35086	43.21568	43.16369	42.92715	42.92776	42.12427	41.36329	42.26397	42.53938	43.06771	43.39011	43.67540	43.67603	43.33642	43.31503	43.29492	43.00311	42.30453	42.09586	42.11032	42.45830	42.52593	42.68142	42.74415	43.40079	42.91912	42.83905	42.83951	42.98947	42.27881	41.77781	41.72102	41.70142	41.77359	41.79153	41.79198	41.84325	42.07711	42.09214	42.12263	42.09382	41.94782	41.80656	40.99247	41.05677	41.74052	41.79456	41.79501	41.72424
42.79851	42.79898	42.65749	42.98201	42.92971	42.45811	41.24195	41.33053	42.20167	42.99441	43.52876	43.64664	43.65534	43.36918	42.87004	43.36674	43.36721	43.29697	43.00561	42.33085	42.17259	42.24008	42.32672	42.32747	42.74578	42.81497	42.88012	42.92138	43.02255	43.28482	42.90292	42.19133	41.79436	41.77476	41.70349	41.78719	41.91990	42.21787	42.23688	42.18245	42.09439	41.97856	41.23108	41.00435	41.11237	41.13074	41.80975	41.83265	41.83892	41.84322
42.80004	42.73779	42.73826	42.68414	42.54874	41.97288	41.25562	41.70412	42.16890	42.57028	43.35014	43.53080	43.64899	43.65385	43.36754	43.36832	43.36880	43.36030	43.07859	42.48117	42.24122	42.32772	42.45606	42.45681	42.39183	42.77476	42.86592	42.98308	43.03766	43.26429	43.20090	42.70398	42.33690	41.77638	41.77684	41.79480	42.18106	42.97900	42.97976	42.23899	42.08292	41.27134	41.27178	41.04506	41.11403	41.39845	41.83834	41.84013	41.84428	42.25743
42.38876	41.83369	42.00738	42.16046	42.09361	42.03247	41.98086	41.91376	42.16834	42.49417	42.62350	43.35217	43.57402	43.90647	44.03706	43.62857	43.35719	43.33127	43.33221	42.53291	42.25179	42.32932	42.45769	42.84935	42.84982	42.79328	42.83588	42.94408	42.92586	42.95402	43.13232	42.70560	42.34750	41.77801	41.75523	41.99522	42.03299	42.18316	42.24018	42.24275	41.95683	41.82834	41.32834	41.10161	41.11569	41.40592	41.84000	41.84550	42.27856	42.86511
41.83477	41.83523	41.91035	42.10895	42.16616	42.11003	42.07753	42.25124	42.19258	42.51208	42.76945	43.53467	43.84615	43.84680	43.84729	43.79471	43.60424	43.46028	43.34172	42.53450	42.25338	42.33093	43.08098	43.74738	43.76740	43.34197	42.83751	42.78059	42.75467	42.44102	42.64272	42.64335	42.42894	41.77963	41.75686	41.99686	42.03005	42.09651	41.92553	41.93655	41.98468	41.83897	41.39705	41.17032	41.14111	41.47319	42.25683	42.87077	42.89606	42.86680
41.96829	41.85947	42.09887	42.87621	43.16043	42.90356	42.48245	42.30295	42.25325	42.54426	43.04957	43.84690	43.84771	43.71637	43.63022	43.52402	43.45345	43.41704	42.82942	42.22835	42.31042	42.33570	43.31567	43.76855	43.77273	43.76952	43.30796	42.78222	42.70772	42.64407	42.64434	42.64497	42.39941	41.78125	41.78171	42.03016	42.09399	42.02941	42.03017	42.07868	42.53665	42.22323	41.87278	41.59389	41.58635	42.29818	42.33025	42.86612	42.86659	42.64899
42.20877	42.12793	43.19057	43.19137	43.16497	43.19114	42.89323	42.48448	42.51482	42.64719	43.13403	43.87908	43.73417	43.63128	42.73853	42.87132	42.75566	42.75614	42.03483	42.18911	42.31203	42.39707	43.63999	43.77388	43.96621	43.96670	43.86459	43.31024	42.93645	42.77121	42.53243	42.16548	42.16097	42.21161	42.20473	42.03180	42.09563	42.03105	42.07986	42.10093	42.22413	42.25658	42.25705	42.04827	42.37121	42.29985	42.37206	42.41640	42.62613	42.62744
42.62479	42.58989	43.19212	43.19291	43.16651	43.19567	43.88234	44.65349	44.09626	43.59922	43.64641	43.88064	43.73571	42.73960	42.29794	42.17253	42.17300	41.94043	41.94347	42.03987	42.25721	43.48834	43.53174	43.76655	43.83040	43.98478	43.98084	43.90439	43.24054	42.87443	42.21611	41.84733	42.16787	42.21323	42.18681	42.03343	42.03223	42.13304	42.16919	42.24465	42.34093	42.95770	42.73698	42.28285	42.28379	42.34686	42.42505	42.62733	42.61000	42.60113
42.59095	42.59143	42.73071	43.16758	43.19658	44.26057	44.40663	44.40714	44.11789	43.84280	43.78838	43.75929	43.58728	42.31591	42.14955	42.17410	41.94153	41.94411	41.96459	42.04146	43.11486	43.31255	43.48056	43.53417	43.73905	43.74588	43.92229	43.90868	43.40749	43.02183	41.98300	41.92342	42.00415	42.07635	42.01918	41.87500	42.13422	42.17008	42.24585	42.34197	43.04308	43.62570	43.48568	42.67680	42.53143	42.40830	42.93192	42.93271	42.55991	42.56055
42.59249	42.59296	42.73225	42.93637	43.19813	43.63354	44.31261	44.11895	44.11945	43.84437	43.84487	43.73225	43.64219	43.01592	42.20921	41.42427	41.45589	41.45636	41.52869	42.04304	43.11646	43.11694	42.85110	42.94117	43.42527	43.74118	44.25896	43.91034	43.40282	43.18881	43.01797	42.18501	42.16941	42.16988	42.17035	42.05194	42.13588	42.21822	42.23960	42.34470	43.61013	43.68866	43.48735	43.48256	43.18039	43.08555	42.96283	42.83718	42.42212	42.28465
42.59403	42.60190	42.75492	42.93792	42.93840	43.20033	43.64807	43.95026	43.91491	42.70610	43.14571	43.79616	43.71247	43.05974	42.02358	41.49557	41.49603	41.35308	41.55448	42.11066	43.18197	43.18246	42.85270	43.00407	43.38623	44.19902	44.19986	44.24966	43.91248	43.55340	43.52694	43.45840	42.35011	42.32257	42.32305	42.20147	42.07043	42.13799	42.22066	42.40614	43.61181	43.69035	43.63378	43.48951	43.35842	43.14449	42.99049	42.66248	42.09496	41.21365
42.72605	42.65046	42.75647	42.90007	42.87731	42.91389	43.20270	43.39624	42.70671	42.70768	43.14728	43.79773	43.70295	43.06132	42.02515	42.11945	41.59112	41.59475	42.28190	43.29476	43.40292	43.27493	43.00488	42.93099	43.05319	43.95863	44.20150	44.20218	44.14192	43.80507	43.81613	43.81680	43.78064	43.35147	42.88553	42.36052	42.08581	42.08628	42.24249	43.07901	43.66132	43.69204	43.63547	43.85715	43.68272	43.31355	43.08482	42.15891	41.11006	41.12759
42.89336	42.83560	42.76001	42.74033	42.73447	42.73513	43.16716	43.18086	42.70827	42.70925	43.61061	43.69047	43.68127	43.06289	42.03096	42.12104	42.51008	42.70514	43.26132	43.32754	43.32836	43.00585	42.93180	42.96749	43.04268	43.76604	43.96110	44.19801	43.80588	43.80249	43.80299	43.80365	43.80449	43.80499	43.38109	43.00174	42.92454	42.90389	42.97345	42.97394	43.11445	43.62769	43.85834	43.79701	43.68440	43.56460	43.10867	42.07984	41.11169	40.35792
42.89790	42.88483	42.86154	42.85812	42.74236	42.74302	43.16872	43.17238	42.65753	42.65851	43.50333	43.56250	43.43689	41.96178	42.03254	42.06767	42.61325	43.12909	43.26293	43.29301	43.01438	42.91783	42.92588	42.96912	43.15786	43.72751	43.77166	43.77234	42.55811	43.53219	43.68211	43.66486	43.72846	43.80664	43.80714	43.38375	42.95579	42.92985	42.90636	42.97559	42.82917	43.12592	43.55146	43.75218	43.68309	43.53508	43.19381	42.08148	41.10594	40.44587
42.91620	42.91669	42.95444	42.85968	42.86017	42.57981	42.55737	42.51822	42.51870	42.66008	43.08386	43.03732	42.02842	41.96334	42.01619	42.05975	42.98040	43.13952	43.19742	43.26503	43.15799	43.00909	42.93505	43.07108	43.76922	43.72490	43.72998	43.26152	43.26201	43.53384	43.60606	43.56815	43.62824	43.73061	43.80880	43.80983	43.53577	42.95794	42.95876	42.83969	42.84034	42.84064	43.12809	43.45351	43.24628	43.22458	43.14051	42.08313	41.11057	40.68069
42.95203	42.94459	42.89988	42.96877	42.86173	42.61150	42.58219	42.58267	42.52026	42.64051	42.58656	42.02918	41.96426	41.99191	42.03256	42.06133	42.99255	43.03158	43.04950	43.19952	43.25056	43.14795	43.15865	43.57781	43.69485	43.69535	43.19942	43.20008	43.30541	43.64904	43.61625	43.56979	43.57011	43.15519	43.69541	43.81149	43.73129	42.99395	42.87972	42.60222	42.60288	42.60370	42.84279	43.37696	43.24794	43.22677	42.71862	41.81728	41.11222	40.77379
42.84733	42.84782	42.75871	42.94824	42.86330	42.83410	42.61389	42.61436	42.74309	42.64207	42.62247	42.03074	41.94790	41.47356	41.61156	42.06291	42.99414	42.99833	43.01626	43.07274	43.16919	43.16968	43.04187	43.04270	43.04320	43.31136	43.15083	43.00085	43.07605	43.49527	43.91443	43.61274	43.05960	42.82509	42.87206	43.73246	43.04851	42.96830	42.60868	42.60388	42.60455	42.84450	42.87189	43.40453	43.26176	42.84877	42.01616	41.81893	41.11386	40.77544
42.38295	42.38343	42.37496	42.38953	42.78900	42.83407	43.35622	44.13037	44.13088	44.01774	42.62563	42.16627	41.94947	41.47512	41.47559	41.96934	42.98515	42.99992	43.00094	43.03628	43.13273	42.98941	42.99009	42.99092	43.20358	43.13958	43.05372	42.89303	42.96824	43.30342	43.38162	43.06100	42.63328	42.28392	42.40282	42.87472	42.96948	42.96997	42.88832	43.46640	42.87225	42.87308	42.81806	42.81432	42.62212	42.41098	42.08057	42.01861	41.34570	40.70057
42.40668	42.37601	42.37649	41.91019	42.39156	43.19253	44.51976	44.13194	44.08170	44.00081	43.31426	42.58010	42.16866	41.93292	41.92229	42.09639	42.85194	42.90161	42.96499	42.97744	42.98621	42.65508	42.67795	42.99253	43.20518	43.11316	43.05532	43.05600	42.96984	42.97069	42.97119	42.62032	42.16687	42.16736	42.28005	42.61335	42.93677	43.54402	43.97271	43.92381	42.99787	42.82187	42.81972	42.73455	42.68058	42.63983	42.55837	42.08304	41.47889	40.82479
42.71284	42.43727	42.37803	42.37886	42.33546	43.07986	43.26245	43.26561	43.30471	43.24659	43.24709	43.25975	43.24527	42.20335	42.19273	42.38863	42.38912	41.97134	42.88042	42.90733	42.63874	42.47140	42.49131	42.68040	43.20680	43.11477	43.41445	43.05814	43.06345	42.85125	41.67727	41.46524	41.45420	41.56526	42.06785	42.61501	43.47032	43.97297	43.97279	43.84298	42.94824	42.82354	42.82139	42.97711	42.95012	42.64149	42.56002	42.08469	41.48053	40.82644
43.34325	42.95250	42.76283	42.67273	42.24816	42.25676	42.52240	42.52289	42.47010	42.55155	43.24231	43.24281	43.24366	43.15975	42.37455	42.37962	42.26658	42.19294	42.27761	42.69427	42.71289	42.64083	42.50488	42.68201	43.20842	43.25845	43.17999	43.06668	42.68766	41.71383	41.59682	41.59748	41.47962	41.56688	41.56736	42.27779	43.47198	43.97463	43.97446	43.62943	42.63174	42.79400	42.97828	42.96291	42.95178	42.68863	42.44907	42.39808	41.49487	40.84078
43.36144	43.36196	43.50526	42.76244	42.32352	42.25036	41.66174	40.76209	42.47166	42.47268	42.67010	43.23221	43.07546	42.69378	42.29097	42.21413	42.25334	42.27816	42.27918	42.30771	42.63082	42.63132	42.50648	42.51737	42.69416	42.80223	42.80309	42.74114	41.82420	41.93441	41.88458	41.84293	42.84498	41.63515	41.64303	41.90285	43.47364	43.97630	43.97612	42.52512	42.45333	42.52370	42.93074	42.93389	42.68681	42.68730	42.61216	42.60085	42.40023	40.89108
43.35553	43.35605	42.63985	42.26902	42.20890	41.65451	40.74465	40.76363	40.94981	42.29202	42.29251	42.69378	42.69462	42.29203	42.19157	42.15656	42.18033	42.27550	41.77284	42.29136	42.38741	42.49844	42.50917	42.51898	42.54274	42.54324	42.42474	41.92637	41.93524	41.84874	41.88624	43.06740	44.59500	43.86927	41.91354	42.50341	43.47530	43.47581	42.80713	42.52677	42.50841	42.56344	42.63611	42.63661	42.63765	42.68897	43.12504	43.10740	42.43310	40.82528
40.94686	40.97431	41.14331	41.20127	41.16205	40.74539	40.76471	40.95087	41.59360	42.20396	42.26603	42.76674	42.69616	42.27348	42.15727	41.67713	41.62371	41.64958	41.73259	41.76111	42.38900	42.46889	42.51077	42.66638	42.66688	42.54486	42.54571	42.42705	41.92848	42.03035	43.03135	44.60105	45.33662	44.54588	43.97142	42.91766	42.91816	42.85238	42.85323	43.09027	43.00738	42.72615	42.58517	42.58567	42.63931	42.68587	42.65886	42.43638	41.46820	40.62093
41.25677	41.25725	40.98338	40.99583	40.98223	41.02256	41.59414	41.59463	42.39271	42.39370	42.36617	42.41280	42.38559	42.33200	42.02439	41.58669	41.61045	41.65114	41.69714	41.73465	42.33721	42.47049	42.52614	42.72777	42.66850	43.40409	43.76047	44.05404	43.33678	43.44506	44.04552	45.24549	45.26423	45.26794	44.29588	42.91932	42.91982	42.92032	43.13587	44.92263	43.23088	42.97793	42.70640	42.70690	42.63017	42.63067	41.91907	41.76445	41.58255	41.11891
41.73889	41.42279	41.42327	41.31956	41.21370	42.27777	42.23789	42.39371	42.39427	42.46098	42.41387	42.41137	42.39473	42.34361	42.03970	41.61152	41.61201	41.63472	41.69130	42.29614	42.35837	42.45411	41.92722	42.52861	43.39621	43.78236	43.76209	43.76280	43.33841	43.36575	43.44721	44.69252	45.18247	45.19413	44.29179	43.31253	42.92149	42.92199	44.90583	44.90578	44.87688	43.20380	42.98010	42.71455	42.70963	42.71012	41.99905	41.92158	41.76660	41.45535
41.80614	41.80663	42.37757	42.43634	42.43684	42.43753	42.35426	42.35475	42.46896	42.46253	42.41542	42.41292	42.34443	42.34464	42.11295	41.61308	41.61357	41.63311	42.11714	42.20971	42.26084	41.90592	41.91401	42.51488	43.78345	43.77392	43.76371	43.39387	43.40920	43.38696	43.44886	43.54354	44.69510	44.28234	44.19482	42.92265	42.81268	42.92365	44.88898	44.81168	44.81241	43.47091	43.05889	42.98229	42.71131	42.71181	42.66310	42.92241	42.87052	41.95633
42.24210	42.37862	43.02126	43.05019	43.05069	42.98867	42.43995	42.37589	42.57794	42.47149	42.42492	42.41448	42.34597	42.34320	42.10075	41.61464	41.61512	41.63467	42.11871	42.26157	41.86037	41.89103	41.94789	42.53850	43.77501	43.76442	43.76534	43.66743	43.43252	43.44999	43.52353	43.58700	43.58790	43.19091	43.03484	42.87152	42.87203	42.96131	44.83139	44.79541	43.61166	43.29211	43.11625	42.51081	42.57846	42.71349	43.00100	43.33943	43.33995	43.25438
42.86981	42.87032	42.99052	43.02370	43.05226	43.41141	43.21814	42.66306	42.58798	42.53921	42.47058	42.36747	42.33918	42.17642	41.61534	41.61619	41.61668	41.63623	41.19109	41.21088	41.34506	41.92491	42.54823	43.11088	43.24884	43.77716	43.66834	43.70558	43.44860	43.41950	43.42954	43.43026	43.19205	43.10589	43.17997	43.18106	43.18157	44.48845	44.83676	44.81612	44.36363	43.29376	42.76515	41.99139	42.03691	42.58064	43.37939	43.37711	43.37762	43.37833
43.82985	42.97621	42.77658	42.77747	43.02576	43.21885	43.21970	42.73531	42.58956	42.57412	42.57465	42.41190	42.36492	42.14731	41.69523	41.56993	41.11333	41.14822	40.77675	41.18865	41.34661	42.60891	43.11160	43.27800	43.32033	43.36637	42.53054	42.28425	42.35038	42.78216	43.11739	43.19282	43.19371	43.19423	43.14094	43.14203	43.67459	45.05008	44.97004	44.90174	44.39706	42.81553	42.03701	41.93886	41.97803	42.53045	43.56625	43.37880	43.37932	43.03321
43.83139	42.87024	41.31931	41.33297	42.79699	42.84855	42.91660	43.14609	43.57090	43.57189	42.69571	42.57670	42.39400	42.32009	42.16317	41.67893	41.14930	40.76833	40.80112	41.18970	41.78445	42.25494	42.63134	43.14211	43.36749	43.36801	43.36101	42.62658	42.62708	42.85210	43.19376	43.20045	43.20135	43.20186	43.20238	43.53720	44.99879	44.97076	44.94948	44.42393	42.95288	42.30056	42.07679	41.97863	41.97970	43.30460	43.31571	43.29790	43.02307	43.03490
42.80846	41.42833	41.36112	41.36946	41.88756	42.79935	42.91816	42.92185	43.57248	43.57345	43.55760	42.64588	42.52402	42.39635	42.31794	42.11311	41.24722	40.80166	40.80849	41.72014	41.78018	41.85915	41.85984	42.15336	43.23166	43.38605	43.46419	43.36338	42.85287	43.88308	44.58810	43.59502	43.15469	43.08214	43.42339	43.74432	43.76127	43.76180	43.31733	42.27826	42.33576	42.33664	42.30273	42.14142	42.31919	42.84886	43.18721	42.91306	42.95329	43.01595
41.58688	41.58754	41.55750	41.85186	41.94214	42.18176	42.15968	42.68607	43.22024	43.57642	43.56071	42.76849	42.52721	42.39944	42.39590	42.33727	41.78226	41.73320	41.74076	41.71965	41.78334	41.42715	41.43576	41.87326	43.13420	43.39953	43.42300	43.43059	43.88555	44.59074	44.58988	44.31075	43.44339	43.41550	43.61641	43.61713	43.26301	43.21291	42.47250	42.09952	42.25815	42.30543	42.67382	42.67451	42.67520	42.85221	42.85290	42.85360	42.85430	43.01046
42.18483	42.18550	42.02192	41.99188	42.17720	42.23164	42.21933	42.43756	43.22084	43.57701	43.57772	42.76910	42.39936	42.39581	42.34830	42.33787	41.69283	41.65467	41.73448	41.72025	40.86768	40.98854	41.42843	42.44701	43.02200	43.13549	43.40082	43.61968	44.29479	44.56747	44.50783	44.24088	44.21036	43.67107	43.61697	43.12993	43.01574	42.35435	42.35505	42.28997	41.99127	42.14818	42.53774	42.83950	43.10328	43.10398	43.10467	42.85415	42.87815	42.06320
42.43915	42.18614	42.18682	42.24971	42.44676	42.99153	42.99222	42.99292	43.59755	43.89995	43.90067	43.57903	43.18437	43.14588	42.64900	42.27438	41.65459	41.62190	41.55660	41.49154	40.85506	41.30816	42.32882	42.89425	42.89494	42.91894	43.21393	43.47462	44.43161	44.43616	44.43795	44.24143	43.76995	43.71849	43.21505	42.80525	42.44372	42.38033	42.35559	41.97366	41.98883	42.08643	42.47474	42.90293	43.10944	43.15834	43.15903	42.94746	42.76271	42.10402
41.97161	41.73266	42.18746	42.35880	43.01952	43.00062	43.00131	44.04256	44.04328	44.05458	44.83792	44.37096	43.48987	43.35390	43.06295	42.51441	41.64618	41.62249	41.55719	41.49213	41.07666	41.21291	42.31405	42.87947	42.86983	42.92729	43.02741	43.26563	44.43546	44.43672	44.24126	43.06150	42.29712	42.31156	41.99543	41.97173	41.88183	41.80676	41.59082	40.18959	40.76301	42.01317	42.06701	42.64646	42.95766	43.05688	42.94732	42.84927	42.63609	41.55945
41.64312	41.48314	41.73397	42.34408	43.42166	43.80167	43.99054	43.99126	44.17233	45.11786	45.11861	44.74072	44.23127	43.41542	43.27309	42.49752	41.72446	41.67388	41.62111	41.19910	41.07725	41.07790	41.81080	42.71981	42.75122	42.79323	42.92856	43.17404	44.39946	44.43674	43.12554	42.71242	42.40113	42.31215	42.31282	42.22084	41.99735	41.76950	41.57187	41.17358	41.17424	41.81643	42.05859	42.09476	41.07175	41.88535	42.57119	42.59570	41.78757	41.82426
41.39677	41.39743	41.69806	43.28227	43.70092	43.70163	43.70234	43.93996	44.09453	45.09355	45.02490	44.99545	44.83689	44.15682	43.25618	42.19657	42.15511	42.15844	41.67514	41.22989	41.07784	41.07850	41.81033	42.71932	42.75179	42.65635	42.43564	42.60386	43.08818	43.08887	42.69218	42.38567	42.40172	42.40239	42.54055	42.54122	42.22209	41.88504	41.64819	41.53761	41.81633	41.83130	41.86745	41.64333	41.09405	41.12119	41.90776	41.75596	41.78815	41.84496
41.39740	41.39805	42.33457	43.44641	43.44711	43.49496	43.36843	43.41788	43.93683	45.02707	45.03077	44.99601	44.90745	44.31844	43.23804	42.18203	42.16523	42.16592	41.56910	41.12071	40.50465	41.11776	41.76310	41.84336	41.88536	41.64152	41.72271	42.39272	42.35366	42.34835	41.67067	41.76651	42.38694	42.40297	42.54113	42.54179	42.22267	41.93986	41.90026	41.85596	41.85662	41.86735	41.71796	41.64390	41.09464	41.13237	41.75587	41.80898	41.41736	40.75131
41.95047	41.96009	42.34414	43.40411	43.44771	43.34026	42.61223	41.91822	43.41919	44.32043	45.02838	44.91946	44.54996	44.09665	43.37546	42.80560	42.29085	41.62730	41.12309	40.91461	40.84583	41.36633	41.37230	41.44606	41.18433	41.31053	41.87801	42.54801	42.50365	42.10060	41.68874	41.68940	41.76778	42.36912	42.36979	42.37045	42.34623	42.34692	42.88118	41.96460	41.86725	41.53667	41.60196	41.54595	41.47119	41.50363	41.64179	41.69595	41.69662	41.40376
41.96005	41.96071	41.96140	43.33689	43.40539	42.82854	42.60331	42.60400	43.38535	44.00631	44.00703	44.00774	44.08911	44.09724	43.46268	43.12535	42.48378	41.69466	41.13800	41.13865	41.43568	41.37222	41.38137	41.26739	41.38792	41.51942	42.14157	42.86105	42.84478	42.53406	42.10185	41.77405	41.76837	41.76902	42.25592	42.25658	42.28958	42.61648	42.92201	42.87978	41.95365	41.53883	41.60254	41.63022	41.60397	41.60993	41.63177	42.26781	42.80063	42.96010
41.96067	41.96133	41.91009	43.27549	43.28306	42.97915	42.97984	43.17871	43.63866	43.63935	43.57671	43.78948	43.90413	43.48964	43.43838	43.12594	42.74726	42.09971	41.81752	41.72122	41.48883	41.44064	41.44131	41.27170	41.51999	41.65151	42.53822	42.84470	42.84538	42.76975	42.51253	42.10470	41.77533	42.30172	42.25650	42.25715	42.28749	42.29084	42.92257	42.88034	42.80032	41.96706	41.96772	41.92918	41.93303	41.95807	42.76261	42.99018	42.99883	42.96962
42.31365	42.31430	43.04993	43.27608	43.27676	43.24407	42.90942	42.91012	42.99825	43.20331	43.22785	43.22854	43.06497	42.43541	42.84900	42.98958	43.04061	43.04131	42.06071	41.95963	41.88079	41.88145	41.77954	41.59252	41.52061	41.66273	42.48138	42.55647	42.79617	42.73061	42.68968	42.67604	42.61528	42.53539	42.33285	42.30542	42.01320	41.65483	42.30638	42.88089	42.88158	42.80154	41.95292	41.93293	41.93836	41.95863	42.58978	42.78345	42.96949	42.97017
44.51148	44.47191	43.32791	43.27667	43.24397	42.91727	42.91000	42.91071	42.93910	42.96309	43.01942	43.02011	42.37387	42.34645	42.33439	42.76548	42.80909	42.94704	43.12397	43.07750	42.99867	42.98717	42.69832	41.70665	41.53486	41.69024	42.45808	42.79610	42.90879	42.88085	42.87409	43.08675	43.51031	43.49773	42.59122	42.08483	41.89123	41.85906	41.85864	42.81869	42.81937	42.80210	41.32922	41.32987	41.64139	41.73478	41.79689	42.63455	42.82656	43.00361
46.05168	45.32087	43.59833	43.24441	42.08344	42.08411	42.69996	42.77061	42.04616	42.17522	42.35509	42.35576	42.34638	42.31578	42.33498	42.33565	42.64428	42.85383	42.91011	43.02508	42.98706	42.98774	42.91101	41.61610	41.45810	41.66330	42.45339	42.76490	42.90939	42.87402	43.11527	43.51015	43.49763	43.47128	43.08488	42.59245	42.14277	41.89250	42.05155	42.30924	42.30991	41.15281	40.45105	40.45468	41.34010	41.58590	41.79747	42.38102	42.82712	43.00417
46.06709	45.38875	43.67048	42.20213	42.05054	42.05120	42.05187	42.03657	42.04677	42.23148	42.17650	42.34628	42.31570	42.30312	41.79133	41.81054	42.08606	42.13020	42.13086	42.90820	43.02633	43.00050	41.61604	41.34782	41.38927	41.48583	42.13662	42.67924	42.70363	42.86719	43.43832	43.48952	43.47117	43.47025	43.47094	43.68378	43.68660	43.06273	42.34148	42.08512	41.19888	41.15445	41.15403	41.30413	41.50208	41.65219	42.30749	42.44735	42.82767	43.00472
46.12520	45.42484	43.04989	42.58657	42.32742	42.07408	42.05247	42.02763	42.05745	42.18650	42.17709	42.14542	41.67416	41.79129	41.79564	42.08601	42.11581	42.13080	42.13146	42.29899	42.29963	42.04428	41.61665	41.38924	41.38988	41.47743	41.70518	42.51552	42.57595	43.36243	43.36309	43.38340	43.45584	43.45650	43.45878	43.47217	43.40624	42.61503	42.13751	41.77438	41.77502	41.70197	41.70156	42.48233	42.58163	42.27646	42.21370	42.30871	42.81816	42.98136
45.67509	44.62387	43.05051	43.05118	43.34149	42.75371	42.07534	42.05740	42.05806	42.18711	42.18777	41.60595	41.60661	41.82317	42.10157	42.19712	42.11217	42.13140	42.21423	42.28168	42.30024	42.30089	42.04557	41.75132	41.39048	41.39110	42.50642	42.56686	43.17404	43.32219	43.31808	43.24705	43.24778	43.30940	43.39062	43.40612	43.17566	43.16890	42.83783	42.21296	42.14151	42.59019	42.58980	42.42722	42.50850	42.31289	42.21426	42.28648	42.71709	42.81939
44.62378	43.65939	43.60937	43.57135	43.57202	43.34278	42.65957	42.17895	42.17960	42.18024	41.68437	41.64631	41.64698	42.14341	42.16207	42.19772	42.11278	41.86792	41.92211	42.25242	42.30084	42.30150	42.63005	42.73435	42.65868	42.50098	42.56676	42.56744	43.17462	43.24628	43.24693	42.98468	42.98540	42.98605	43.26284	43.13393	43.17624	43.19339	43.17013	42.85168	42.79191	42.93187	42.59035	42.43678	42.17442	42.17616	42.22079	42.27976	42.71764	42.81994
43.64980	43.65046	43.65120	44.70361	43.57262	43.47470	43.47485	43.47557	42.35939	42.18085	41.95078	41.82301	41.95210	42.48676	42.48739	42.23119	41.83234	41.83301	41.86493	42.14912	42.26487	42.62996	42.77404	42.73494	42.73560	42.56668	42.18981	42.19049	42.59149	42.56936	42.98457	42.98524	42.98597	42.98661	42.98170	43.03908	43.13518	43.19475	43.10261	43.38676	43.32329	42.93244	42.89440	42.59160	42.23912	42.28132	42.29097	42.63004	42.67102	42.75175
41.86436	43.42307	43.84481	43.84550	43.37440	43.37508	43.47121	43.47192	43.09336	42.16873	41.95139	41.95203	42.43951	43.15694	42.48799	42.45879	42.23245	41.79173	42.05522	42.14974	42.44606	42.56905	42.57398	42.58617	41.83999	41.78756	41.33300	42.08438	42.24211	42.42197	42.57057	43.02240	43.02312	43.05929	43.00507	43.03965	43.04032	43.16014	43.80502	43.32317	43.32385	43.04372	43.04439	42.94347	42.60714	42.55690	42.71595	42.60514	42.63128	42.67224
41.21712	41.49837	43.42441	43.37434	43.32576	43.32645	43.35099	43.01587	41.61304	41.31805	41.35315	41.95106	42.40511	42.40577	42.39898	42.39964	42.40030	42.25132	42.25198	42.35006	42.38197	42.38263	42.49384	41.83731	41.83795	41.81947	41.84556	42.11102	42.41892	42.46439	42.63004	42.69046	42.83403	42.98406	43.01867	43.01930	43.04089	43.12254	43.40411	43.37298	43.12263	43.02731	43.04495	42.97955	42.67239	42.62533	42.62595	42.60569	42.60638	42.63249
41.21775	41.49900	41.88738	41.88060	42.06932	42.17083	42.19004	41.16213	41.16276	41.29179	41.29242	41.91720	42.35090	42.28368	42.35238	42.35303	42.35369	42.30268	42.25256	41.46767	41.01453	41.10477	41.83726	41.83791	41.83855	41.74953	41.79790	42.13063	42.42296	42.71043	42.69038	42.69104	42.83461	42.94065	43.08394	43.08457	43.02055	43.12310	43.39943	43.33064	42.99063	42.81964	42.82136	42.60056	42.60122	42.67573	42.67635	42.62717	42.60693	42.60759
41.14194	41.35750	41.76126	41.76190	41.88184	41.70266	41.16051	41.16276	41.29182	41.29242	41.71708	41.91780	42.35150	42.29117	42.29921	42.29987	42.30948	42.34530	41.00191	40.91299	40.91358	41.00382	41.53642	41.89472	41.89536	41.76233	41.79850	41.90074	42.42355	42.71101	42.69096	42.69162	42.76075	42.85757	43.08452	43.08515	43.08582	43.03510	43.08295	42.60549	42.60403	42.57920	42.56385	42.31050	42.60178	42.67417	43.20679	43.15973	42.52370	42.52435
41.28288	41.35812	41.38651	41.51057	41.52232	41.44214	41.46505	41.48428	41.81798	41.81859	41.91777	42.34246	42.32505	42.32571	42.32632	41.95352	41.26427	41.00509	41.01791	41.01853	41.01601	41.25559	41.82299	41.89532	41.95570	41.88808	41.79910	41.80984	42.38702	42.71160	42.71222	42.76061	42.77088	42.82229	43.00820	43.08573	43.08639	43.15819	43.11692	43.11123	42.65767	42.62912	42.56441	42.48440	42.48506	43.17011	43.36351	43.34774	43.04618	42.52490
41.36411	41.39756	41.38712	41.36229	41.27929	41.28470	41.44339	41.47163	41.77192	42.30979	42.34241	42.34306	42.34374	42.35335	41.98159	41.27646	41.27709	41.38170	41.78553	41.32022	41.32082	41.32144	41.89899	41.95937	41.95630	41.94842	41.88931	42.35302	42.43597	42.49709	42.54543	42.45704	42.77147	42.82288	42.96582	42.98713	43.31632	43.75630	43.75695	43.19883	43.12653	43.09587	42.74129	42.48231	42.43099	42.30502	43.18689	43.18756	42.99936	42.48248
42.76307	41.94150	41.62875	41.38837	41.27990	40.51206	40.91517	41.47226	42.28804	42.45969	42.41727	42.40996	42.40322	42.38297	41.37121	41.37184	41.46529	42.03376	42.30404	41.83875	41.39251	41.41222	42.11500	42.09972	42.00542	42.36124	42.35127	42.35196	42.35425	42.08578	42.13570	42.31560	42.73757	42.96274	42.96341	42.96701	43.61306	43.73034	43.75750	43.75394	43.52610	43.49756	43.06791	42.67595	42.31327	42.20253	42.20116	42.98114	42.32431	42.06123
43.29314	42.95536	42.04945	41.69419	40.57520	39.92394	40.58415	40.99813	42.28864	42.31697	42.34892	42.40315	42.40383	42.38357	41.41904	41.46476	41.47334	42.28226	42.30465	42.30529	42.32499	42.45524	42.45592	42.44383	43.37344	43.27911	42.36247	42.33163	42.03056	41.51006	42.04294	42.30239	43.53101	43.52581	42.95177	42.89703	43.54307	43.62587	43.60052	43.44323	43.47520	43.47583	43.15096	42.57201	42.48416	42.20307	42.19799	42.19864	41.99907	41.89055
44.08185	43.29437	42.17156	41.79030	40.34292	40.32336	40.59752	41.11469	42.05337	42.29582	42.31822	42.80703	42.86131	42.40508	41.41966	41.46537	41.46600	42.53074	43.32282	43.34524	43.11109	42.70076	42.68871	43.37336	43.84597	43.68829	43.31557	42.36374	42.21636	42.03179	42.21163	43.28385	43.43397	43.46537	43.46604	43.52941	43.47678	43.47753	42.62958	42.63660	43.24268	43.24330	43.18121	42.62242	42.55942	42.37395	42.19852	42.18124	41.81873	41.53897
44.41977	44.08308	42.77927	41.88324	40.92625	40.90245	41.11466	42.02893	42.05398	42.29643	42.31352	42.80762	42.83273	42.39295	41.88072	41.59710	42.45480	43.33647	43.35889	43.32407	43.05793	42.68226	42.68294	43.68692	43.68759	43.68674	43.44546	43.21977	42.36497	42.21759	42.21819	42.24778	43.28516	43.43516	43.43583	43.40197	43.40211	42.62900	42.62961	42.61010	43.14561	43.24385	42.70664	42.70733	42.62363	42.56061	42.29625	41.86953	41.55588	41.62123
44.09087	43.68552	42.76980	41.88387	41.87848	41.66491	41.61089	41.98774	42.03018	42.12632	42.29767	42.35615	42.36426	42.38454	42.05964	42.07248	43.27958	43.35793	43.28095	43.27055	43.01820	43.04697	43.42101	43.68750	43.67025	43.44538	43.44604	43.26597	42.67734	42.27259	42.21877	42.21941	42.24908	43.08020	43.03369	43.03431	42.60761	42.60834	42.60895	43.16044	43.16111	43.21523	42.39942	42.70789	42.70854	42.63862	42.43900	42.30292	42.12754	42.19821
43.68549	42.76968	41.86887	41.86951	41.87009	41.80503	41.66616	41.61217	41.98899	42.12692	42.29721	42.35675	42.36433	42.38514	42.26032	42.54465	43.34560	43.28847	43.12190	43.11990	43.12052	43.32644	43.32714	43.41536	43.43394	43.43456	43.39727	43.39798	43.22158	42.90049	42.26793	42.23272	42.22071	42.70198	42.95302	42.47635	42.41344	42.45928	43.15927	43.16100	43.16634	42.39122	42.42688	42.70845	42.96385	43.35299	42.85155	42.61157	42.37157	42.21978
41.43538	41.43595	41.86951	41.85581	41.85214	41.70649	41.70712	41.69451	41.98960	42.30965	42.28561	42.33666	42.36494	42.42820	42.58705	42.64975	42.72421	42.68881	42.07574	42.13909	43.12109	43.14086	43.21894	43.21960	43.24615	43.24676	43.33471	43.33541	43.32159	43.22068	42.27436	42.23330	42.22129	42.66911	42.53893	41.86428	42.24153	42.48212	42.56656	42.61178	42.63206	42.67617	42.71130	42.92714	43.35287	43.35353	43.21318	42.66732	42.37214	42.31706
41.43602	41.86942	41.91850	41.91488	41.85277	41.70711	41.69447	41.82351	42.47387	42.28106	42.25483	42.28685	42.36077	42.42880	42.69216	42.77343	42.72479	42.19667	42.13905	42.13969	42.31235	42.85354	43.12303	43.18940	43.19006	42.54850	42.58789	43.30611	43.30677	43.32282	43.13524	42.72705	42.72673	42.55317	41.87328	41.66209	41.86866	42.03370	42.08310	42.43307	42.67613	42.71122	42.97182	43.22651	43.26378	43.33183	43.21375	43.21439	42.66857	42.60075
43.93318	43.73680	43.55966	42.06476	41.91608	41.70774	41.82346	42.39322	42.28811	42.19210	42.06436	41.45172	42.28017	42.46353	42.77338	43.05173	43.05238	42.72714	42.19791	42.19588	42.19647	42.37330	42.85482	43.06752	42.25878	41.70682	41.74778	42.62312	43.26170	43.26236	43.11830	42.72763	42.68848	42.10952	41.90205	41.90262	41.91221	42.08308	42.12560	42.21438	42.71119	43.09061	43.85916	43.79142	43.33173	43.39001	43.21643	43.25317	43.26048	43.16613
44.28600	44.04186	43.55814	42.08927	41.95492	41.87494	41.82408	41.78335	42.32015	42.15560	41.41614	41.09132	41.45299	42.38292	42.98692	43.65250	43.65316	43.65388	42.72837	42.23628	42.24642	42.37389	42.50896	42.27665	41.75673	41.75730	41.29198	41.78141	42.65720	43.07475	42.71376	42.68512	42.68905	42.68964	42.55286	42.53739	42.51732	42.51806	42.21432	42.29563	42.77703	43.09117	43.85972	43.86203	43.92479	43.21639	43.27537	43.32084	43.29925	43.23303
44.27464	43.54099	42.69700	41.95498	41.83110	41.98832	42.03968	41.82537	41.78459	41.47345	41.09397	41.09193	41.09258	41.46376	42.98750	43.64193	43.65374	43.66295	43.70395	42.86549	42.72446	42.58157	42.37515	42.27723	41.78209	41.75789	41.75851	42.20421	42.47598	42.51377	42.64578	42.69109	42.76411	42.76470	42.69065	42.61377	42.61440	42.54942	42.29557	42.36467	42.36901	42.51888	43.09238	43.88221	43.60440	43.29445	43.29504	44.23997	44.19930	43.23358
42.78684	42.60078	41.84669	41.54306	41.68195	41.97675	42.02811	41.97198	41.84784	41.58873	41.34958	41.25763	40.22768	40.96276	41.63851	43.04235	43.66282	43.70388	43.47985	43.17592	42.86667	42.63419	42.34991	42.27782	42.25191	41.75671	42.20412	42.47062	42.47656	42.51435	42.51865	42.65071	42.69559	42.69618	42.69123	42.61433	42.77369	42.77169	42.43468	42.43531	42.51888	42.80628	42.94088	43.07322	43.07684	43.30457	44.27489	44.73574	44.22673	44.16123
42.41471	41.72501	41.44699	41.01215	41.54425	41.83245	41.95070	42.48480	42.41588	41.67907	41.44681	40.53943	40.54006	40.66903	41.30215	41.89971	42.55145	42.69567	43.17587	43.29384	43.00476	42.24105	42.35051	42.25186	42.21373	41.75936	41.89139	42.02319	42.04876	42.06690	42.07119	42.26828	42.26902	42.52051	42.58088	42.61491	42.74719	42.78721	42.78779	43.12348	43.31533	43.48048	43.15485	43.15554	43.15618	43.33062	44.73560	44.73628	44.30372	44.20105
41.60474	41.37044	40.81937	40.90385	41.06429	41.78252	41.88868	42.42967	42.75271	42.41707	41.48885	41.06850	40.67121	41.30711	41.43603	41.90351	42.16191	42.62760	43.05105	43.10797	42.93967	42.62542	42.44666	42.21369	41.75938	41.75994	41.76056	41.76548	40.69337	41.58064	42.01228	42.01290	42.28818	42.52108	43.13110	43.04505	42.84613	42.97854	43.20256	44.05318	44.65162	44.66656	43.70817	43.15613	43.38683	44.41533	44.73615	44.30355	44.01244	44.00248
41.69783	40.97449	40.85080	40.90448	40.99847	41.44286	41.80872	42.16760	42.43092	42.19639	41.52232	41.61699	41.35791	41.39354	42.01452	42.35252	42.34464	42.73450	42.86759	42.86006	42.87922	42.83101	42.85537	42.36133	41.76528	41.76052	41.07723	40.71178	40.84193	41.21552	41.66939	42.09631	42.64426	43.23852	43.13165	43.13224	43.00482	42.85169	43.20313	44.08506	44.66652	44.73455	44.66779	44.10682	44.37937	44.38003	44.35972	43.67464	43.67534	43.82674
41.76324	41.69901	41.04274	40.90512	41.00071	41.46845	41.80934	42.16822	42.18583	42.19701	42.05288	42.15438	42.02090	42.02151	42.35943	43.35726	43.39720	43.03960	42.95136	42.87925	42.86123	42.80930	42.77494	42.36192	41.79294	41.07722	41.05605	41.00891	41.15553	41.41325	42.01347	42.68233	42.91008	43.25768	43.27027	43.23634	42.85151	42.25029	42.34536	43.25213	44.20999	44.66768	44.66835	44.58094	44.29179	44.35298	43.65811	43.49142	43.61292	43.55125
42.08918	41.88017	41.61380	41.09442	41.41325	41.80936	42.16817	42.21959	42.18645	42.27569	42.41863	42.42669	42.46637	42.84913	43.55130	43.39717	43.54385	43.54454	43.11837	42.95260	42.65065	42.53816	42.50380	41.82796	41.15745	41.10860	41.05664	41.29076	41.29137	41.46136	42.35083	42.84991	43.06055	43.27020	43.28465	43.29107	43.29649	42.97761	42.97818	43.09139	43.42660	44.38763	44.59298	45.44287	44.56358	44.05333	43.52487	43.49756	43.49826	43.52580
41.99621	41.91319	41.65426	41.67452	41.75116	41.80999	42.21953	42.22021	42.18708	42.27632	42.38846	42.44136	42.84594	43.27368	43.27425	43.53587	43.54447	43.54517	43.15225	42.77921	42.68206	42.65187	42.43493	41.57355	41.52423	41.46742	41.47114	41.31047	41.29195	41.29733	42.23962	42.94938	43.23356	43.71881	43.97820	43.66800	43.67343	43.67421	43.36430	43.37025	44.23252	44.59286	44.75486	44.74338	44.05323	44.03895	43.54932	43.52501	43.56456	43.58903
41.57602	41.57656	41.67454	41.71992	41.74542	41.80000	42.22016	42.22083	41.91766	41.82918	42.38909	42.76739	43.24870	43.24934	43.27487	43.35910	44.37309	43.80014	43.43011	43.02763	42.98146	42.94703	42.58731	42.37295	42.15878	42.07489	41.47757	41.32008	41.31165	41.35633	41.36642	42.20311	43.19841	43.62750	43.68392	43.62024	43.66072	43.67477	43.37019	44.05917	44.28513	44.28572	44.28637	44.07809	44.07277	43.57056	43.54988	43.52557	43.55715	43.71439
41.57666	41.57719	42.33999	42.34433	42.17774	42.15270	42.21016	41.91769	41.82928	41.82981	42.50505	42.94830	43.09229	43.09291	43.09241	43.15873	43.62106	43.63770	43.67552	43.92697	44.11918	44.07123	44.13168	44.02505	43.65953	42.40096	41.72735	41.32651	41.33401	41.35691	41.36701	42.09934	42.76593	42.83394	42.95704	43.38038	43.38846	43.22892	43.32882	44.05973	44.09756	44.28628	44.28693	44.28765	44.07931	43.87885	43.55045	43.55109	43.59063	43.98085
41.60314	41.63352	42.19139	42.19200	42.17835	42.15332	41.80186	41.82036	41.82991	42.49610	42.81313	42.92130	43.00924	43.08450	43.06381	43.08463	43.15392	43.52782	43.54935	43.77338	43.96864	44.02635	44.01646	43.97196	43.64415	42.54189	41.74286	41.66156	41.32769	41.35750	42.09929	42.67015	42.67092	42.68582	42.68644	42.95816	43.05857	43.07209	43.23006	44.63556	44.66809	44.74994	45.37298	45.37374	44.24053	43.81694	43.87966	43.59049	44.06042	44.65254
41.57623	41.57676	41.81485	42.06130	42.06184	41.74504	40.86871	41.81801	41.82160	42.49672	42.81375	42.98153	43.25813	43.06173	43.06017	43.06079	43.06142	43.08722	43.42281	43.33597	43.58436	43.83281	43.80751	43.36338	42.57272	42.53715	42.47190	41.79925	41.65691	41.69257	41.76481	42.87151	42.87227	42.74800	42.36572	42.36626	42.37803	43.05991	43.43785	44.15450	44.63677	44.66922	45.34129	45.31814	44.84457	44.11791	43.70918	43.88086	44.25206	44.65309
41.57685	41.57737	41.61849	41.66213	41.51032	40.72959	40.86936	41.81865	42.26398	42.83021	42.99799	42.98639	43.25873	43.25937	43.06077	43.06140	42.98021	42.98090	42.74477	42.74540	42.72204	42.54734	42.54803	42.54281	42.57330	42.53772	42.75316	42.41738	41.66246	41.69315	41.88226	42.36139	42.87285	42.78044	42.42961	42.37638	42.45296	42.52383	43.46444	43.68314	43.81025	44.24657	44.33646	44.90181	44.31227	44.11845	43.55736	43.55800	43.86300	44.25326
41.57746	41.57799	41.61964	41.48912	40.60427	40.69676	41.69537	42.51821	43.05116	43.05171	42.99860	42.99923	42.99992	43.25997	43.25840	42.98018	42.94043	42.51486	42.51548	42.49218	42.04572	42.04632	42.54277	42.54339	42.57387	42.85510	42.81163	42.47372	41.74644	41.42963	41.49761	41.92596	42.81370	42.78101	42.74975	42.43072	42.37757	42.52441	42.69735	43.67846	43.71523	43.73034	43.78675	44.25541	44.24004	44.13015	43.55790	43.51971	43.52732	43.71780
41.57808	41.58232	41.66224	41.10848	40.60490	40.69740	41.73265	42.53743	43.06400	43.06454	43.01144	42.81804	42.81873	43.00115	43.25900	43.00043	42.58278	41.72134	41.69802	41.69862	42.06438	42.04691	42.04174	42.54397	42.85512	42.85567	42.83664	41.92337	41.42963	41.45360	41.35633	41.52908	42.55119	42.75023	42.75032	42.75086	42.54963	42.47424	43.16986	43.67902	43.72853	43.73919	43.71294	43.66637	44.13901	44.11954	43.55845	43.52025	42.84667	42.86039
41.70477	41.60101	41.10481	41.12133	41.07101	41.19222	41.24806	41.79554	42.84753	43.10177	43.10239	43.01267	42.91785	43.01398	43.27395	43.22144	42.98972	41.72195	41.69863	41.69922	42.04690	42.04166	42.04233	42.32061	42.54516	42.54570	41.90732	42.00628	41.45361	40.80587	40.81487	41.46203	42.49652	42.75026	42.75088	42.70361	42.70103	42.63012	42.73746	43.17105	43.68021	43.72965	43.73029	43.66692	43.65640	43.55757	43.47448	42.83964	42.79759	42.79821
41.70538	41.58356	41.04432	41.10602	41.85662	42.08520	41.76204	41.77970	42.08337	43.06658	43.10301	43.14462	43.01398	43.01460	43.01513	43.05825	42.99031	42.86294	42.33213	42.26100	42.05553	42.00240	42.04292	42.21670	42.21730	41.90730	42.00621	41.47594	40.80592	40.81498	41.22758	41.53772	41.55350	42.46786	42.75517	42.75571	42.37826	42.40824	42.23255	42.46084	43.17224	43.73021	43.73084	43.70467	43.61434	43.38890	43.38945	42.84019	42.84298	42.84624
41.58366	41.30069	41.27456	41.22572	41.35485	41.52293	41.75205	41.90320	42.41232	43.02171	44.16240	44.15082	43.37798	42.98757	42.99554	43.01049	44.09244	43.50505	43.41640	42.26318	42.05612	41.98507	42.00365	42.06572	42.08652	42.18535	42.05516	42.08452	41.53771	41.49046	41.59846	41.58311	41.53905	41.50980	41.51038	42.40851	42.40911	42.23259	42.07482	42.09402	42.53322	43.32391	43.70452	43.65145	43.48182	43.45428	43.45482	43.01315	43.01649	43.19635
41.66560	41.46244	41.24648	41.22634	40.21204	40.96549	41.75269	42.39799	42.97289	43.40734	44.06872	44.12407	44.03872	43.29376	43.29430	43.86805	44.03828	44.03103	43.45683	42.56678	42.01429	41.98565	42.00599	42.08650	42.17426	42.51200	42.94852	43.00980	43.08429	42.87289	41.91282	41.66555	41.53965	41.51039	41.50619	42.40908	42.40968	42.07487	41.81256	42.00797	42.32769	42.96738	43.04133	43.39811	43.48237	43.48300	43.53508	43.05781	43.01705	43.22679
42.65639	41.66673	41.46381	41.14921	40.38874	40.41003	41.44558	42.40119	42.45253	42.72632	43.40857	44.02690	43.92111	43.28001	43.14766	43.10576	43.87355	43.98218	43.41862	42.52485	41.68947	41.69006	42.02678	42.25254	43.13922	43.16048	43.07538	43.08426	43.08488	42.84362	42.67095	41.96715	41.66688	41.50619	41.49083	41.99903	41.96614	41.77277	41.78443	41.97187	42.83508	42.96794	42.93797	43.07607	43.48293	44.49669	43.88187	43.57612	43.56992	44.26945
42.73302	42.55153	41.88345	41.46714	40.43099	40.58784	41.20747	41.79514	42.40242	42.71630	43.37621	43.32600	43.19909	43.04708	42.98011	42.98073	42.98135	43.02192	42.49612	41.84002	41.68528	42.01606	42.17067	43.54288	43.54883	43.33009	43.08416	42.21000	42.67042	42.90108	42.90161	42.86022	42.96589	42.01445	41.50152	41.49191	41.61132	41.73029	41.90701	42.39190	42.41748	42.51366	42.90569	42.93923	43.25098	43.69617	44.01849	44.01911	44.37141	44.64642
42.81819	42.76182	42.28516	41.87514	40.70169	40.70225	41.01324	41.79577	42.31639	42.78528	43.39771	43.30317	43.09223	42.98015	42.23267	42.19762	41.84301	41.90694	41.79324	41.81669	42.01127	42.66533	43.46096	43.51953	43.33015	43.02741	42.22269	42.24621	42.90107	42.90168	42.97024	42.94054	43.00105	42.88357	41.50211	41.49250	41.58692	41.90707	42.33765	42.36908	42.47173	42.52168	42.65834	42.93618	43.18534	43.25381	44.07486	44.74762	44.84190	44.64696
43.49593	43.49646	42.76322	42.28320	41.87787	41.07871	41.88453	41.89563	42.64834	42.67274	42.77755	42.74253	42.74038	42.52992	42.32280	42.21313	41.78193	41.75275	41.75290	41.81729	42.66530	42.66591	42.73731	42.83308	42.95755	42.09134	42.27539	42.90904	42.98727	42.98839	43.01283	42.97143	43.00643	42.95644	42.40156	41.64199	41.92496	42.63932	42.33820	42.36964	42.38867	42.45243	42.57529	42.66686	43.18592	43.25439	44.07542	44.74818	44.87382	44.88350
43.49654	43.49707	42.63255	42.61525	42.54692	42.49132	42.49192	42.71641	42.64896	42.67335	42.67395	42.74314	42.74098	42.65758	42.53102	42.46144	41.78251	41.62796	41.68969	41.79768	41.84496	41.96402	42.02105	42.05725	42.07444	42.14405	42.14463	42.98727	42.98787	42.98899	42.98950	42.97469	43.04882	42.99883	42.91776	42.38616	42.31659	42.33826	42.33877	41.87273	41.94721	42.02266	41.70372	42.34116	43.09294	43.60273	44.02018	44.72428	44.96684	44.89838
42.59784	42.53028	42.53105	42.57044	42.49454	42.49194	42.49254	42.62452	42.67345	42.62238	42.55704	42.55764	43.43407	43.44365	43.00543	42.53222	41.68956	41.25443	41.36188	41.15808	41.20375	41.86688	42.02165	42.05786	42.07505	42.11223	42.11281	42.95543	42.96719	42.96780	43.00499	43.06830	43.04941	43.06551	43.00002	42.53056	42.38733	42.36311	42.15345	41.94720	41.98500	41.47169	41.53180	42.29336	43.89401	43.92453	44.33130	44.72170	45.84877	45.77341
42.47317	42.43591	42.43668	42.55317	42.55367	42.51703	42.49316	42.61025	43.75348	42.71639	42.48266	42.48326	42.63621	43.43528	43.00602	42.62160	41.52286	41.36350	41.18498	41.15868	41.20889	41.83336	42.08017	42.02283	41.98740	42.07615	42.82995	43.19786	43.19846	43.15706	43.47408	43.78821	43.85388	43.16099	43.07839	43.03141	42.59127	42.37105	42.26195	42.01477	41.47180	41.47227	42.17472	43.31967	43.89457	44.23406	44.32122	44.72224	44.57784	45.35098
42.43605	42.43655	42.43731	42.54050	42.54100	42.51766	42.61020	43.84971	43.75407	43.66260	42.48624	42.48386	42.48454	42.65708	42.73799	42.73859	42.62279	41.52412	41.36468	41.34877	41.79401	41.97530	41.97597	41.84264	41.77158	42.60968	43.04408	43.04477	43.00550	43.00610	43.08478	43.47048	43.53136	43.55315	43.98440	43.98492	43.16938	43.17017	42.54653	42.41571	42.43332	42.66676	43.31953	43.38456	43.48460	44.23462	44.32389	44.72863	44.57837	44.54764
42.59265	42.42229	42.42305	42.51614	42.47115	43.64739	43.66343	43.63117	43.77221	42.99568	42.52108	42.26062	42.29002	42.33955	42.66994	42.67053	42.62338	41.98831	41.92189	41.90120	41.88733	41.93866	41.93933	41.93991	42.41778	42.43370	42.86066	42.90656	42.95130	42.94593	43.00121	43.12997	43.20947	43.55373	43.70430	43.98550	43.98611	43.90487	43.64292	43.56430	43.96596	43.96648	43.83602	43.38512	43.40062	43.51236	44.32232	44.72918	44.65813	44.29278
42.32546	42.29313	42.29391	42.38831	42.73790	42.71296	43.50370	43.50441	43.05746	42.39347	41.67189	41.98135	42.12132	42.09105	42.29448	42.29507	41.98824	41.94530	41.89748	42.45731	42.17424	42.21099	42.21168	42.33213	42.33273	42.33323	42.33382	41.93503	42.44614	42.81834	42.83001	43.07206	42.54940	42.61636	43.39931	43.98608	44.35698	44.35779	44.33599	44.33395	43.97249	43.95939	43.96001	43.44317	43.39002	43.40232	44.11159	44.54443	44.31821	43.56745
42.29843	42.29891	42.38834	42.73801	42.73851	41.42101	41.40667	42.21896	42.21954	41.67991	41.37675	41.74329	42.12192	42.29459	42.29508	42.29567	41.81573	41.89749	42.45729	42.45789	42.14716	42.14775	42.13992	42.18827	42.32319	42.33060	41.94609	41.93559	42.44670	42.68913	42.72207	42.22806	42.25141	42.55047	43.30949	44.12600	44.35755	44.35837	44.35889	44.33717	44.48470	44.05698	43.96269	43.38998	43.32189	43.39119	43.51414	43.99843	43.97362	43.66915
42.82329	42.30519	42.38630	42.38955	42.11586	41.42163	41.35658	41.21698	41.21754	41.23889	41.41514	41.74391	41.95048	42.22058	42.22107	41.86053	41.83451	41.89809	42.55828	42.45846	42.14773	41.76670	41.76737	41.74826	41.88914	41.90931	41.93974	42.18522	42.44725	42.44785	42.11954	40.80148	41.11231	42.14585	42.75853	43.81604	44.10963	44.27267	44.34297	44.50485	45.03475	44.42888	43.96856	43.39054	43.34913	43.31410	43.40420	43.43766	43.85355	43.85725
42.22126	42.25245	42.30659	42.32739	42.05637	41.35876	41.29156	41.22889	41.17575	41.32496	41.68171	41.71473	41.82277	42.26801	42.22167	41.83720	41.83511	42.62370	42.62643	42.55639	41.79392	41.77002	41.75899	41.75957	41.37209	41.37255	41.63881	42.23153	42.30377	42.30436	41.35033	40.81537	41.11292	41.73739	42.14701	42.88202	43.40849	43.40929	44.19514	44.60254	44.60318	44.02226	43.93394	43.34909	43.25502	43.34521	43.34572	43.33675	43.77219	43.91155
41.33810	41.33855	41.59290	42.30779	42.30454	41.33545	41.21204	41.21270	41.23414	41.21492	41.21548	41.70091	41.82339	42.26861	42.24302	42.19891	42.32814	42.32882	42.32941	42.25239	41.89186	41.85360	41.85427	40.92619	41.38644	41.37360	41.37416	41.80177	41.92473	41.92531	41.36475	41.50202	41.65012	42.14703	42.16851	42.78143	43.40906	43.86374	44.16751	44.16813	43.16177	43.16226	43.33938	43.47515	43.44065	43.28497	43.26754	43.29581	43.47703	43.91208
41.47708	41.42964	41.68398	42.12641	42.12688	41.33608	41.30737	41.21331	41.21387	41.21552	41.21289	41.52753	41.58830	42.24314	42.21169	42.33081	42.33140	42.32941	42.32999	42.33058	42.25346	41.92442	40.99679	40.95924	40.95980	41.43058	41.48222	41.61959	41.96731	42.05091	42.05137	41.87879	41.99606	42.14763	42.16910	42.70701	43.78848	44.11760	44.14418	43.70821	43.16234	43.12931	43.18301	43.40974	43.41034	43.32135	43.26809	43.29635	43.33289	43.47817
43.27703	42.72358	42.35146	42.35107	41.99992	41.49419	41.42612	41.30864	41.21608	41.21494	41.53874	41.58184	41.58251	41.58946	42.07661	42.33141	42.33199	42.33001	42.27791	42.33117	41.50062	41.52831	41.52649	41.04051	41.02510	41.12405	41.26133	41.28326	41.63905	41.96847	41.87881	41.87938	41.99666	42.00776	42.16969	42.97332	43.73957	43.78986	43.69167	43.16232	43.09058	43.12189	43.00439	43.17735	43.12103	43.10669	43.13963	43.24476	43.35522	43.35583
44.00349	43.18660	42.96665	42.51675	42.34365	41.90959	41.90909	41.87942	41.42477	41.62446	41.64577	41.61228	41.58311	41.58368	41.59052	42.20908	42.23840	42.98517	42.26094	41.72097	41.50441	41.51987	41.54500	41.52765	41.19984	41.23106	41.28323	41.28387	41.58761	41.67746	41.95602	41.95658	41.95734	42.11811	42.92181	43.71350	43.71411	43.54985	42.47501	42.47559	43.08316	43.09267	43.03952	42.99872	41.85833	41.85889	43.07740	43.31303	43.31374	43.31434
44.45278	43.94020	42.86253	42.74379	42.87626	42.58639	42.55663	42.28581	42.08051	42.01391	42.21045	41.75685	41.58371	40.75769	41.58473	41.80613	42.16714	42.23966	42.26153	41.43805	41.50501	41.52047	42.12165	42.12222	41.53785	41.20089	41.23222	41.29642	41.55204	42.33472	42.32667	42.32139	42.84202	43.06987	43.19585	43.19634	43.19693	41.93240	41.76564	42.45914	42.88074	43.03949	43.04008	41.91526	41.75436	41.85626	43.05612	43.29972	43.31427	42.02759
44.10138	43.89928	42.86314	42.71406	42.58743	42.58801	42.56890	42.43392	42.21994	42.19964	42.18797	42.03004	41.58803	40.95525	41.58532	41.80671	42.17570	42.25196	42.26774	41.50517	41.52051	41.53543	42.12224	42.12281	41.86669	41.40150	41.20204	41.47227	42.30654	43.49102	43.35430	43.19948	42.98535	42.98583	42.97630	42.52894	41.78593	41.69713	41.69758	41.75933	42.45563	42.45609	41.98982	41.37532	41.68991	41.85683	43.03431	42.93647	42.24949	42.02814
44.07813	43.89988	42.84146	42.59235	42.58804	42.56572	42.56631	42.40312	42.17318	42.09283	42.09341	41.75084	41.68816	41.66956	41.89082	42.56878	42.57415	42.33877	42.38808	41.55899	41.55944	41.70433	42.12283	42.20110	41.94498	41.86472	41.84439	41.92062	42.25551	42.65310	43.16859	42.95424	42.88479	42.82460	42.17434	41.68218	41.59317	41.59394	41.61887	41.62262	41.67479	41.92331	41.35237	41.37590	41.35303	41.85952	42.29721	42.24936	42.25003	42.22075
43.90105	43.10659	42.72274	41.90802	42.06158	42.51735	42.47801	41.94466	41.52244	41.46988	41.47043	41.58862	41.86975	41.94367	42.68414	42.62206	42.66469	42.38810	42.20067	41.55960	41.54620	41.70792	42.58902	42.63746	42.22614	42.22766	41.90885	41.90951	41.91007	42.15075	42.52137	42.52194	42.52114	41.68214	41.16027	40.94574	41.59374	41.59451	41.59496	41.61999	41.74616	41.62631	41.28164	41.31877	41.31902	41.43603	42.30254	42.28342	42.22071	42.22129
43.11419	42.80294	42.25410	42.04386	42.01024	42.00708	41.98080	41.44744	40.87564	41.47049	41.57166	41.58924	41.87037	43.17283	43.20391	42.75664	42.42002	42.20070	42.18933	41.56726	41.56770	42.55610	42.55976	42.59334	42.22674	42.22719	42.12733	41.91010	41.96057	41.87970	41.88014	41.88070	41.88148	41.72210	41.21514	41.13583	41.21461	41.62164	41.66471	41.74298	41.74354	41.72627	41.20641	41.24856	41.26105	41.74421	42.56710	42.28397	42.22126	42.18990
42.78805	42.50365	42.28241	42.05086	41.57829	41.57512	41.09538	40.80067	40.92472	41.54778	41.57228	41.86074	43.16592	44.29438	44.13971	43.22426	42.49675	42.18937	42.09742	41.72902	41.69960	41.70016	42.56215	42.56273	42.56330	42.15486	42.15542	42.18643	42.03196	41.91908	41.86688	41.86903	41.88206	41.72428	41.26735	41.24979	41.25033	41.25108	41.89734	41.83521	41.75209	41.73162	41.20964	41.20762	41.69685	41.89748	42.17112	42.09398	41.43168	41.54293
42.76632	42.58481	42.34851	41.85404	41.60340	41.09918	40.96473	40.80129	40.86891	41.64477	41.86725	42.38397	43.08879	44.13981	44.14029	43.38597	42.49735	42.18769	42.09803	41.74347	41.71405	41.75294	41.72910	42.15145	42.15500	42.56434	42.56491	42.13645	42.03254	42.01926	41.90627	41.86802	41.84980	41.71558	41.26794	41.36682	41.37588	42.86045	43.53270	43.10769	41.90393	41.89840	41.80992	41.73340	41.85567	41.82086	41.73560	41.43156	41.34493	41.36359
43.31289	43.03139	42.47229	42.28421	41.77895	41.12323	40.80501	40.83972	41.32599	41.77254	42.19674	42.42672	43.08380	44.06159	44.09668	43.34237	42.42932	42.18829	42.17489	42.02038	41.76417	41.76472	41.76538	42.17494	42.15559	42.56492	42.33698	42.02724	42.01928	42.01984	42.00856	41.83576	41.71573	41.52657	41.52942	41.63311	42.85862	43.54610	44.32821	43.49339	43.03120	41.90601	41.89952	41.95148	41.90680	41.82141	41.77500	41.43211	41.41892	41.41948
43.25226	43.02987	43.00513	42.92264	42.22988	41.38337	40.83971	40.84035	41.42964	41.80000	42.19734	43.08101	43.53460	43.48462	43.48509	43.38171	42.24250	42.29430	42.29485	42.29541	42.02728	41.77118	41.76598	42.20248	42.19079	42.15662	42.00328	42.00395	42.01986	42.13407	42.00914	41.68732	41.50438	41.56230	41.56976	42.25434	42.88606	44.36766	44.32875	43.92686	43.03175	42.20814	42.20870	42.20936	42.14017	42.00444	41.95378	41.47151	41.43331	40.44348
42.49614	42.47102	42.95205	42.95263	42.25179	41.40477	41.40478	41.42971	41.43026	41.80060	43.08102	43.53446	43.53518	43.53524	43.37824	42.07428	42.14459	42.29490	42.30025	42.30081	42.29645	41.76593	41.75487	42.19381	42.19437	42.16573	42.00387	41.99601	42.13409	42.60625	42.13509	41.93864	41.85883	41.87683	42.16344	42.17080	42.86747	44.35437	44.35485	43.04611	42.20828	42.20871	42.22737	43.22830	43.19693	43.15652	42.09806	41.64188	40.19579	39.63567
42.49677	42.49720	42.51825	42.55439	41.72559	41.72614	41.50105	41.50170	41.50224	42.25168	43.20392	43.53503	43.53576	43.53581	42.07431	41.23346	40.45340	41.35559	42.30085	42.30141	42.30184	42.29175	42.19385	42.17896	42.16887	42.12925	42.12128	42.13305	42.60519	42.60682	42.57742	42.09519	41.92883	41.94043	41.95696	42.16445	42.72681	42.87417	42.87461	42.24823	42.28712	42.28754	43.22815	43.22885	43.19748	43.19806	41.74730	40.91843	40.74126	40.20699
42.53840	42.53884	42.56042	42.55502	42.69447	41.97914	41.97968	41.69247	42.35358	42.40174	42.42289	43.17260	43.16745	42.56430	42.10772	41.23407	41.29244	41.40227	41.86102	42.30201	42.63964	42.60558	42.17900	42.11425	42.10255	42.12132	42.12019	42.59241	42.60576	42.57755	42.10639	42.09576	41.92940	41.90817	41.99445	42.08202	42.26782	42.26861	42.23631	42.24880	42.24936	43.23410	43.64371	43.63750	43.63511	43.21778	41.76704	40.98822	40.98885	40.82796
42.72640	42.67059	42.67140	42.79075	42.81142	42.81199	42.78485	42.77594	42.49514	42.40822	42.52523	42.69255	42.66075	42.56489	42.10831	41.23468	41.35697	41.38637	41.40342	41.86217	42.63544	42.60617	42.14711	42.05998	42.06054	42.08781	42.11224	42.12144	42.13584	41.55140	41.55181	41.94535	41.94614	41.98224	42.00356	41.73633	41.78480	41.73065	41.73106	42.23744	42.48485	43.61599	43.61657	43.63805	43.63564	43.15252	41.77346	41.51825	41.15068	41.06388
43.21018	42.93367	42.93449	43.02403	43.04684	43.25321	42.82361	42.80831	42.76519	42.75870	42.74435	42.67513	42.56555	41.92202	41.23529	41.23582	41.29419	41.38699	41.38752	41.82230	42.60620	42.60677	42.50465	42.26051	42.26107	42.11227	42.08895	41.59974	41.38804	41.40649	41.60086	41.98001	41.98080	41.98282	41.69071	41.78485	41.81894	41.87084	41.94687	42.58030	43.17302	43.64050	43.61712	43.16102	43.15250	41.86021	41.63474	41.51883	41.27666	41.18987
42.94611	42.93428	42.93511	43.15042	43.23983	43.25319	43.24481	42.83428	42.81354	42.75931	42.75028	42.52668	42.39141	42.31312	41.92304	41.23642	41.23696	41.30738	42.43875	42.46308	42.75677	42.76639	42.50150	42.21422	42.21478	42.00867	41.68068	41.37053	41.06929	41.43391	41.74128	41.98060	41.98140	41.69076	41.73817	41.79130	41.87066	41.94707	42.02256	43.36847	43.79408	43.64274	43.37591	43.15248	41.86025	41.36483	41.29919	41.51940	41.78878	41.75910
42.87728	42.93437	43.14993	43.13878	43.13922	43.21544	43.21601	43.24355	42.94583	42.76685	42.53313	42.52729	42.46830	42.40652	42.31744	41.89062	41.21092	41.56960	42.34292	42.39122	42.68703	42.42203	42.29099	42.20202	42.17593	42.13054	41.59497	41.36846	41.06990	41.18441	42.02645	43.11834	42.71472	42.00583	42.04951	42.07131	41.87125	41.94767	42.30574	43.83773	43.79464	43.73383	43.38712	41.87413	41.50233	41.37447	41.50325	41.79295	41.81451	41.88534
42.23075	42.87833	43.15055	43.13939	43.13982	43.14040	43.21663	43.23118	43.09741	42.82639	42.81789	42.90420	42.89050	42.95871	42.81422	42.28502	41.56955	41.57020	42.03022	42.13520	42.13561	42.08246	42.17861	42.26868	42.13923	42.13964	41.88396	41.51254	41.07049	41.18501	43.17267	44.13173	43.26150	42.71678	42.00695	42.02662	42.11079	42.27610	42.89410	43.82605	43.82663	43.79617	42.48315	42.02703	41.99881	41.61120	41.96609	42.84744	41.89656	41.89710
42.25057	42.25097	42.87977	43.15173	43.14043	43.14100	43.21724	43.09746	43.01749	42.82700	42.96179	42.95329	43.26102	42.96890	42.86436	42.41997	41.77898	41.77964	42.03081	42.03136	41.87161	41.97062	42.10461	42.19467	42.10570	41.86866	41.75282	41.04045	40.97946	41.17308	43.71685	43.71743	43.26313	42.25472	41.98365	41.98405	42.03832	42.17783	42.87711	43.82661	43.82719	42.51408	42.02697	42.02762	42.04094	42.06863	42.31087	42.75330	42.75397	42.04095
42.27092	42.25161	42.43006	43.14062	43.14105	43.14162	42.56764	42.65111	42.86045	43.06469	43.04926	43.38058	43.30934	43.14761	42.86495	42.74573	42.12277	41.78024	41.78078	41.66889	41.62347	41.89607	42.02740	42.03380	41.78732	40.65644	40.62838	40.93958	41.10603	42.33577	42.53625	42.64655	42.30019	41.96088	41.98424	42.01758	41.95388	42.54272	42.85384	43.00669	43.07338	42.00805	42.00964	42.04099	42.06869	42.12249	42.36472	42.79276	43.13978	43.17603
42.32225	42.29568	43.13801	43.60680	43.13900	42.48938	41.44086	41.48253	42.86600	43.02747	43.44563	44.00164	44.06941	44.03856	43.46185	42.78510	42.12336	41.78989	39.97039	40.75352	41.62405	41.90165	41.90232	41.63453	40.35411	40.39870	40.72755	40.78189	41.48828	42.03802	42.43799	42.29783	41.98825	41.96146	42.01777	42.99560	42.99616	42.72719	42.75266	42.79903	41.69806	41.71124	42.00916	42.04157	42.12255	42.12308	42.40112	43.13967	43.14035	43.17659
43.32904	43.32946	43.59457	43.59515	43.55507	41.97197	41.36315	41.35791	41.49275	42.96844	43.39668	44.16253	44.56355	44.59662	44.19041	43.39425	42.04639	40.94310	40.76852	41.41647	41.68538	41.68378	40.89375	40.13638	40.19603	40.32780	40.65057	40.82885	41.57253	42.04287	42.13118	42.09547	42.09628	42.05032	43.03783	42.99615	42.88855	42.67660	41.33366	41.37467	41.37520	41.69902	41.74816	42.01040	42.12313	42.18039	42.55153	42.74462	43.01999	43.12069
43.55761	43.51331	43.53815	43.53872	41.88144	41.40778	41.16497	41.23916	41.44809	42.88911	43.84337	44.61507	44.52415	44.49329	44.02541	43.21584	42.02897	41.66568	41.51405	41.48740	41.48779	40.84172	40.23197	40.29162	40.29660	40.65067	40.82883	41.56354	42.36382	42.37342	42.13177	42.09606	42.09687	42.21206	42.67448	42.99671	42.92107	41.29815	41.30546	41.33475	41.37577	41.41664	41.09795	41.10592	41.95344	42.15061	42.84960	43.05449	43.02054	43.02110
43.50436	43.46006	42.65653	41.83850	41.83888	41.44575	41.36575	41.47354	42.30620	43.49071	43.72989	44.09444	44.49326	44.02553	43.21584	42.63161	42.02956	42.03023	41.69067	41.48800	40.89466	40.87429	40.87493	40.90688	40.96069	40.78256	41.32615	42.31749	42.31430	42.31804	41.96556	42.05828	42.05909	42.56482	42.67505	42.67545	41.43682	41.09672	40.95871	40.95922	40.99854	41.03941	40.77315	40.78123	41.12407	42.02917	42.18143	43.11047	43.05573	43.02165
41.99910	41.77584	41.63007	41.61993	41.83950	41.44637	41.44316	41.36701	41.77127	42.53819	42.67690	43.56770	43.56842	43.25651	42.28575	42.25644	42.06594	42.06662	42.03136	41.66461	41.22344	41.22396	41.25605	40.91228	40.99167	40.99203	41.32674	42.24303	42.18441	41.36647	41.37004	41.96667	42.52673	42.82259	42.83380	42.67602	41.54772	41.15750	41.11011	41.04987	40.80179	40.81973	40.85648	40.89227	41.69484	41.96688	42.12978	42.18254	43.11171	43.50708
41.15811	41.15847	41.25584	41.44720	41.45393	41.44699	41.36325	41.03584	41.13554	41.77227	42.55959	42.69137	42.71955	42.06585	41.50143	42.14330	42.14383	42.14450	42.03195	41.32245	41.25122	41.26080	41.22564	40.98643	40.99228	41.24924	42.27865	42.24361	42.15463	41.36706	41.36742	42.46465	42.80964	42.82315	42.83436	42.90970	42.19096	41.51252	41.25918	41.18742	41.01256	41.01292	41.01342	41.34285	41.87154	41.90510	41.98701	42.13088	43.59584	43.97040
41.37897	41.25610	41.17422	41.34817	41.47487	41.37455	41.34375	41.11699	41.13616	41.19623	42.03485	42.58419	42.64458	42.06646	41.58361	41.58413	42.25958	42.22445	41.51178	41.44070	41.17851	40.39903	40.39964	40.99984	41.24947	42.27922	42.24351	42.24419	42.15521	42.00356	42.00394	42.37749	42.58243	42.77181	42.81606	42.16382	42.19153	41.70115	41.51348	41.51399	41.18905	41.18940	41.51867	41.94353	42.30815	41.90567	41.98758	42.00036	43.48182	43.95708
41.26334	41.25676	41.25753	41.13113	41.28518	41.49743	41.43609	41.21768	41.19650	40.70177	41.29334	42.73486	42.76237	42.48170	41.74533	41.74958	41.91416	41.98946	41.62276	41.54474	41.39767	41.17963	40.99994	41.25703	42.28688	42.27980	42.27714	42.24477	42.24231	42.00414	42.00451	42.37806	42.58300	42.62923	42.09739	42.13295	42.16493	41.70175	41.52473	41.72939	41.72990	42.09302	42.48820	42.43930	42.34762	41.96605	41.95351	42.00093	43.18084	43.43217
41.42866	41.42901	41.37007	41.31427	41.49755	41.95134	41.94440	41.43736	41.26788	41.29346	41.87508	42.73068	42.73615	42.54097	41.75288	41.75019	41.77471	41.82601	41.79939	41.79990	41.79333	41.50620	41.40629	42.00350	42.28746	42.28038	43.12828	42.28159	42.24289	42.00471	42.04507	42.41861	42.41944	42.04190	42.09798	42.13353	42.16604	41.52498	41.67618	41.69961	42.12097	43.08245	43.05528	43.00585	42.77208	42.34872	42.34909	43.18070	43.18139	43.18194
41.25918	41.25953	41.31739	41.78111	42.91463	43.31775	43.32204	42.68754	42.44353	42.42441	42.59745	42.61418	42.64292	42.57784	41.86102	41.75241	41.75293	41.77597	41.85967	42.77898	44.40819	44.30213	43.10071	42.71415	42.64858	42.64897	42.70816	42.54773	42.35894	42.35649	42.35687	42.35047	42.06598	42.04248	42.06167	42.12814	41.90996	41.52557	41.62348	42.04483	43.09831	43.11660	43.14006	42.87529	42.85024	42.80388	43.06173	43.06825	43.18194	43.18249
41.19125	41.19160	41.26096	42.68774	42.87897	43.21052	43.18867	42.91502	42.68868	42.52074	42.60020	42.61353	42.64354	42.57845	42.57882	42.48977	42.11148	42.06415	42.62547	43.25390	44.34424	44.34446	44.21705	42.66834	42.64915	42.64954	42.54762	42.63734	42.71252	42.99319	42.51420	42.32658	42.08629	42.04306	42.04358	42.06261	42.12925	42.23242	42.86808	43.10910	43.27380	43.27419	43.20383	43.17733	43.16295	43.12000	43.07347	42.86207	42.60335	42.62573
41.25164	41.19331	41.26160	42.76196	42.70364	42.70418	42.70472	42.62635	42.47457	42.22639	42.52188	42.61415	42.57854	42.57907	42.57944	42.53570	42.16849	42.13289	43.09449	43.15100	44.33148	44.36209	44.29457	42.72651	42.67746	42.64313	42.67351	42.71258	42.83042	42.99805	42.99416	42.51532	42.48415	42.33310	42.33363	42.42651	42.46436	42.77924	43.08354	43.10967	43.25945	43.25983	43.30439	43.30509	43.25574	43.22345	42.71636	42.17135	41.87945	41.85949
41.39472	41.39079	41.83496	42.81432	42.79120	42.79173	42.65403	41.69320	41.57145	41.57180	42.45048	42.45101	42.54982	42.56795	42.53578	42.52298	42.44350	43.09066	43.09718	43.15159	43.20770	44.37439	44.37513	43.34613	42.76492	42.73701	42.63611	42.77596	42.87794	42.99863	43.10046	43.61710	43.54704	43.47598	42.95191	42.79137	42.82602	42.94097	43.03040	43.11025	43.26001	43.30815	43.30869	43.25576	41.94018	41.94069	42.19753	42.19804	42.12524	41.86007
41.43966	41.39624	41.91882	42.83174	42.68113	42.38050	42.18755	42.11727	41.69433	41.64028	41.76902	41.82235	42.03708	42.07759	42.07795	42.53692	42.74601	43.09125	43.04646	42.76362	43.15256	43.42276	44.29216	43.86016	42.84871	42.65867	42.67296	42.77656	42.87853	43.66975	43.94247	43.61767	43.54761	43.52293	43.47709	43.02842	42.89043	42.88982	42.57657	43.03151	43.30834	43.30871	43.24657	42.85338	42.67206	42.25854	42.26475	42.77571	42.77265	42.13007
42.10236	41.93574	42.08644	42.83237	42.82153	42.77511	42.39925	42.34391	42.11841	41.69530	41.34391	41.31235	41.35299	41.84956	41.84990	42.16016	42.83035	43.09184	43.04704	43.04758	43.05393	43.37587	43.99084	44.03674	43.44661	42.84967	42.66086	42.73297	42.88290	43.94265	44.00787	43.99052	43.56152	43.52350	43.47765	43.02898	42.79675	42.32781	42.39536	42.57553	43.24224	43.24262	42.92019	42.61985	42.63958	42.67316	43.45942	43.46209	43.46278	43.44466
42.10301	42.08627	42.54923	42.83300	42.91534	43.22300	43.61943	42.78308	42.34504	41.41499	41.36423	41.36473	41.46352	41.46401	41.72244	42.32029	43.32538	43.21938	43.04762	43.04816	43.05450	43.12962	43.19220	43.21301	43.21622	42.77931	42.68968	42.69409	42.86536	43.28681	43.99054	43.68815	43.67569	43.52407	42.86562	42.28362	42.16062	42.18758	42.29087	42.46738	42.57663	42.58659	42.45815	42.46415	42.59002	43.63692	43.63730	43.72371	44.38817	44.22978
42.03589	42.49888	42.77401	43.74150	43.65491	43.87611	43.56721	42.78049	42.34566	41.51646	41.52621	41.57686	41.46416	41.54095	41.66653	43.06282	44.26144	43.79922	43.33148	43.04874	43.04911	43.04966	42.82364	42.82045	42.62111	42.17697	42.55966	42.69468	42.69521	42.20712	42.66717	43.67540	43.61707	43.52463	42.86618	42.18285	42.17538	42.17621	41.30563	42.25793	42.33418	42.35373	42.36384	42.43912	42.93254	43.25614	43.57386	43.55521	43.58577	43.63218
42.56586	42.56622	43.64659	43.64713	43.65552	43.65606	43.56782	42.34576	42.35487	42.27000	41.69682	41.74747	41.79240	41.79290	43.03890	44.26147	44.20601	44.20247	43.80036	43.26432	43.20174	42.82353	41.49679	41.38617	41.38667	41.37634	41.62915	42.09253	42.16772	42.05188	42.03621	43.46888	43.54136	43.51933	43.45480	42.83671	42.19407	41.27281	41.30354	41.45871	41.70506	41.70539	42.35481	42.93150	43.25615	43.18736	43.51307	43.55575	43.55646	43.40476
42.56647	42.56683	42.56768	43.11108	43.23666	43.20411	42.72758	42.47127	42.40879	42.47637	43.06918	43.54269	43.58234	43.58288	43.85464	44.10464	44.10391	44.08702	43.39991	43.22490	43.20233	42.92335	41.52033	41.41344	41.38727	41.38760	41.38809	41.63412	41.95213	41.97352	41.96852	41.96903	43.37323	43.44521	43.44576	43.38334	42.82288	41.30379	41.30412	41.31688	41.46833	41.70597	42.48243	43.29190	44.25954	44.26010	44.14110	43.58349	43.40476	43.40157
42.69733	42.56745	41.46818	42.60725	43.13234	43.13287	42.72820	42.47830	42.48895	43.01430	43.43230	43.48780	43.54400	43.54454	43.81628	43.80402	43.78695	43.36883	43.22496	43.20255	43.15009	42.92393	42.73670	41.59773	42.22765	41.46075	41.46125	41.09196	41.62348	41.89249	41.90776	41.90827	42.53837	43.44577	43.43084	43.04372	42.53400	41.67138	41.31696	41.31746	41.57714	42.41527	43.25283	44.25952	44.29581	44.34011	43.66296	43.35880	43.30083	43.40211
43.29310	42.69830	42.62389	42.61961	42.60822	42.60874	42.40353	42.43729	42.47943	42.96581	42.96634	42.72234	42.85188	43.37384	43.67813	43.78701	43.37300	43.31107	43.22556	43.20314	43.19070	42.77663	42.11984	42.13228	42.13279	41.87321	41.51574	41.46249	41.89257	42.60941	42.04887	42.06698	42.53895	43.06741	43.06794	42.32178	42.04222	41.67195	41.35633	41.35683	41.51744	42.35395	43.22084	43.40628	43.68154	43.66315	43.62770	43.51149	43.45351	43.82427
44.27551	44.25401	42.69978	42.62503	42.60883	42.58373	42.37852	42.37919	42.42114	42.36118	42.36170	42.38143	42.54785	43.29865	43.45973	43.29158	42.41629	43.31166	43.20320	43.20374	43.20409	42.77721	42.35310	42.13288	42.13338	41.86314	41.87431	43.02647	42.97310	42.97096	42.61032	42.06756	42.10094	42.53987	42.33749	42.05990	41.90513	41.68854	41.41027	41.38622	42.11783	42.29423	42.44158	42.49986	43.21040	43.53835	43.53870	43.60157	45.24493	45.22471
44.27612	44.25675	43.39907	42.72477	42.64985	42.60819	42.58486	42.29333	42.22392	42.18957	41.66827	42.31584	42.47158	42.93961	43.06913	42.22105	42.36033	42.46239	43.20380	43.20433	43.20467	43.35817	42.73847	42.35421	42.13398	42.13431	42.86267	43.00356	43.00409	42.97420	42.95668	42.09269	42.10153	42.10782	42.10833	41.92068	41.72672	41.72754	41.83675	42.18122	42.29446	42.38134	42.44213	42.48709	42.50093	43.25789	43.53926	44.25909	45.25670	45.17779
43.49456	43.49490	43.28044	42.92055	42.85470	42.81198	42.53832	42.27152	42.22452	41.66837	40.75944	41.66937	42.14416	42.22900	41.82983	41.89064	42.26326	42.37066	43.48956	43.37975	43.19810	43.19864	43.16269	42.69493	42.47148	42.51488	42.66455	42.83085	42.97185	43.02147	43.02182	43.00846	42.12622	42.12655	42.10891	41.71240	41.71930	41.72012	42.22717	43.16133	43.12825	43.14644	42.48698	42.48765	42.48816	43.19762	43.29507	43.57128	43.64063	43.58744
43.49519	43.49553	43.37717	42.92118	42.85531	42.81739	42.72929	42.31003	41.61670	40.79428	40.79476	40.79523	41.51643	41.51692	41.59784	41.63623	41.97227	42.66714	43.31482	43.13867	42.10410	42.09821	42.53434	42.44999	42.38489	42.38523	42.38575	42.35300	41.96386	42.97455	43.00851	43.25069	43.25156	42.12713	42.12764	41.71939	41.71988	41.70789	43.16136	43.16189	43.16241	42.44872	42.48754	42.48821	42.52020	42.97297	43.02346	43.03891	43.37089	43.42477
43.80881	43.49616	43.37779	43.00541	42.99667	42.93098	42.81852	42.13313	40.91420	40.86751	40.84769	40.84817	41.07243	41.11135	41.18319	41.63684	41.97287	42.62664	42.89112	42.10437	42.10469	42.08388	41.62365	41.63629	42.13202	42.17891	42.17943	41.74565	41.86784	41.96495	42.97546	43.14684	43.14771	42.12772	42.12822	41.87791	41.85386	41.92658	43.01516	43.01729	42.52183	42.44928	42.55161	42.59817	42.65684	42.62313	42.62345	43.09550	43.11379	42.51736
43.49644	43.37755	43.35012	43.28923	43.20895	43.17583	42.85758	42.21758	40.97303	40.91726	40.91773	40.98601	41.06244	41.06291	41.28685	41.65988	41.97348	42.89119	42.78440	42.10495	42.09037	41.66736	41.62424	41.57135	41.58719	41.80824	41.69539	41.79427	41.84456	41.84506	41.94198	42.94186	42.94273	42.12510	42.12880	42.10456	41.92633	42.29042	42.38475	42.38526	42.43884	42.55764	42.57726	42.57793	42.63020	42.59970	42.62403	42.90775	42.52118	42.52168
43.37784	43.36643	43.56329	43.48959	43.20957	43.17645	42.65525	42.37590	42.21870	41.77215	40.97656	41.06247	41.09192	41.26965	41.94085	41.78296	42.83291	43.22724	43.19947	42.17414	42.05815	41.66795	41.57304	41.53296	41.53346	41.70080	41.79419	41.84465	41.84514	41.85418	41.85151	41.85498	42.28954	42.88705	43.25006	43.25040	43.23492	42.46077	42.41253	42.16239	41.35688	41.48100	42.57783	42.57850	42.57900	42.63127	42.71697	42.64271	42.22629	42.52225
43.37848	43.37880	43.57940	43.57993	43.29937	42.53076	42.42979	42.42245	42.41066	42.33889	41.81277	41.05296	41.09256	41.94120	41.98920	43.10905	44.24406	43.22996	43.22835	42.26870	41.66806	41.66855	41.58858	41.53355	41.53404	41.76865	41.81132	41.84523	41.96904	41.96656	41.87397	41.85556	42.44709	43.19138	43.19244	43.19278	43.22106	42.45813	42.16939	42.16989	41.95722	42.10644	42.60883	43.05412	43.02421	42.77106	42.58039	42.06451	42.22313	42.52282
43.16806	43.16838	43.40474	43.40525	42.55120	42.53140	42.47902	42.42308	42.42357	42.42388	41.97440	41.34877	41.38838	41.94183	42.42219	44.49026	44.42459	43.48495	43.13565	41.80398	41.76263	41.71827	41.66979	41.53413	41.53462	41.58138	40.91709	41.17828	41.78172	41.78220	41.96745	42.46868	43.19160	43.19247	43.19299	43.22108	42.13264	42.06251	42.02973	42.03022	41.95779	42.13157	42.60939	43.05469	43.05519	43.02528	42.77194	42.04427	42.04492	42.72090
43.31293	43.28760	43.26497	43.23716	43.17071	42.62685	42.55418	42.46696	42.46746	42.46776	42.35479	42.06310	41.84213	42.42252	43.57158	44.41813	44.41013	43.99036	43.51383	41.86172	41.85668	41.73969	41.71577	41.66340	41.51134	39.95176	40.61010	40.91831	41.68941	41.78280	42.56165	43.11341	43.24555	43.25870	43.32061	42.20570	42.16741	42.06842	42.03777	41.84580	41.85910	42.13216	42.53537	42.85783	43.20469	43.38154	43.28579	42.47458	42.47524	42.61899
43.37736	43.35417	43.32673	43.48522	43.48732	43.48784	42.78922	42.48095	42.47984	42.48014	42.43607	42.43762	42.93856	43.22223	43.55350	44.07881	44.39283	44.37433	43.93915	42.61631	41.87705	41.85777	41.74094	41.71686	41.36921	40.01373	40.01418	40.61986	41.48532	41.54845	42.42607	43.00932	43.59514	43.25926	42.98407	42.20575	42.20677	42.16883	41.93563	41.85918	41.69556	41.78821	42.13909	42.85841	43.45313	43.69236	43.62115	43.32863	42.61905	42.72997
44.32178	44.30555	44.22258	43.44811	43.46552	43.26631	42.84053	42.62954	42.67918	42.55128	42.45272	42.93316	43.18068	43.22285	43.57201	43.91542	44.05216	44.37492	44.31190	43.08144	42.89896	42.89946	42.28580	41.98993	41.90282	41.48811	40.73400	40.73461	40.62091	41.48639	42.36310	42.95382	43.08596	42.85704	42.90074	42.63853	42.16196	42.20819	42.16971	42.03120	42.01080	41.84591	41.86882	42.25968	43.41152	43.65075	44.40654	44.47511	43.32987	42.76523
44.30584	44.22230	43.78505	43.42578	43.14589	42.80062	42.83476	42.84184	42.63067	42.57808	42.93329	43.32136	43.32205	43.32790	43.53096	43.83964	43.82520	44.31195	44.31248	43.08204	42.89956	42.61676	42.30728	42.30777	42.93344	42.91292	41.56235	40.88594	40.81323	41.67014	42.39623	42.67994	42.68082	42.70089	42.53733	42.13491	42.04987	42.07154	42.20907	42.21543	42.66777	42.66807	42.15656	42.15721	43.35127	44.23803	44.41371	44.47564	44.47638	43.36563
43.77645	43.77677	43.37354	42.92695	42.97364	42.80125	42.80175	43.05566	43.05241	43.86651	43.86703	43.76917	43.30289	43.49866	43.88931	43.69014	43.69065	43.69136	43.24163	43.20996	43.03434	42.90065	42.90133	43.79054	44.62206	44.62241	42.91401	41.56359	41.75197	42.52040	42.41229	41.89021	41.86917	41.88708	41.88757	42.13547	42.13596	42.05129	42.17441	42.21013	42.21650	42.66863	42.66913	43.34116	43.29469	44.18143	44.18177	44.32668	44.13643	44.27150
43.13928	42.89590	42.83242	42.83888	42.89635	42.92936	43.01928	44.17636	44.16193	44.04301	43.86765	43.76978	43.75558	43.49928	43.40342	43.34784	42.76536	42.25914	42.91861	43.17156	43.21087	43.51256	43.56134	43.83920	43.79164	43.75511	42.87284	42.44106	42.31926	42.31868	42.18544	41.90628	41.88737	41.88766	41.88815	42.13603	42.13652	41.99419	42.06764	42.17546	42.21119	42.41735	43.30310	43.38734	43.34194	43.20818	43.23999	43.72800	43.74901	43.87449
42.83508	42.83537	42.81240	42.72152	42.76500	42.88252	44.03832	44.13049	44.15399	44.03506	43.76988	43.75548	43.36266	43.33591	43.24004	42.77774	42.25908	42.23090	42.72837	42.97735	43.17246	43.21196	43.26073	43.42525	43.42577	43.25510	42.45113	41.99725	42.27213	42.32034	42.31955	42.18651	41.89093	41.88823	41.88871	42.13660	42.13708	42.18975	42.06821	42.16856	42.17652	42.38267	43.25292	43.22556	43.20821	42.24493	42.27673	42.30451	43.23534	43.77356
43.78688	43.53827	43.28882	42.67833	42.67851	42.76612	44.02824	44.02896	44.06902	43.76143	43.74107	43.74158	43.72358	43.26867	43.22836	43.12681	42.70564	42.70632	42.73888	42.81097	42.85347	42.58933	42.47705	42.47754	43.25538	43.25568	42.44157	42.40644	42.32044	42.32947	42.98771	42.35588	41.95774	41.37574	41.88928	42.13716	42.36844	42.44569	42.31185	42.16913	42.16962	42.14907	42.29934	42.30000	42.10476	42.13195	42.14344	42.15514	42.35913	42.65868
43.61855	43.57669	43.17452	42.53721	42.54232	42.54281	43.18032	43.27372	43.48691	43.51768	43.71175	43.71227	43.69854	43.64902	43.77087	43.69712	43.51735	43.09766	43.11292	42.75813	42.85406	42.90639	42.47765	42.47814	42.47862	42.48388	42.44216	42.44283	42.43436	42.96235	43.02110	43.04777	42.35733	41.95860	42.13743	42.32578	42.39411	42.29710	42.16923	41.62376	41.86820	42.12278	42.09122	41.96656	41.96704	41.99155	41.53756	42.09893	42.30962	42.72202
43.36693	42.87571	41.79583	41.84922	41.84969	42.36764	42.62094	42.65988	43.29115	43.47937	43.67986	43.69854	43.73183	43.74789	43.81697	43.76352	43.55222	43.13234	43.14921	42.75863	42.89965	42.93754	42.83521	42.66246	42.33599	42.43687	42.44286	42.40808	42.91855	42.99566	43.12117	43.26270	43.16382	42.90993	42.80199	42.39431	42.25633	41.56552	41.59697	41.62428	42.13422	42.10852	42.09191	41.96708	41.99158	41.54369	41.55151	41.61028	41.96429	42.40622
41.47566	41.47614	41.27226	41.85018	41.85546	42.18679	42.44606	42.44922	42.80886	43.44402	43.64184	43.69953	43.70004	43.83172	43.83223	43.39215	43.19855	42.36666	41.99146	42.05979	42.47288	42.79778	42.80360	42.80409	42.46194	42.44336	42.95433	44.10303	43.70390	43.12167	43.26320	43.27438	43.31787	44.45985	43.14287	42.85184	41.70386	41.65784	41.63212	42.14434	42.13520	42.09240	42.09288	42.09336	41.99255	41.89362	41.54511	41.55786	41.93696	42.27309
40.12951	39.63950	39.29047	41.63181	41.93927	42.18776	42.37006	42.44752	42.89577	43.40652	43.44551	42.52000	43.67064	43.69286	43.66664	43.63829	43.34669	42.84629	42.23255	42.24265	42.35160	42.75816	42.75864	43.74618	43.66387	43.57301	43.53505	43.50457	43.38992	43.15364	43.27488	43.27538	44.56184	45.20119	44.54686	43.27365	42.71338	42.45665	42.43790	42.41594	42.64704	42.15000	42.09385	41.96902	41.96949	41.99636	42.00858	42.05339	42.10941	42.26512
40.16021	40.16063	40.09636	41.55377	42.29033	42.37055	42.37103	42.69048	42.77591	42.93890	41.69064	41.78463	42.56261	43.67215	43.66764	43.66601	43.63979	43.34819	42.84776	42.29134	42.66568	42.73617	43.74667	43.70176	43.67555	43.67606	42.92502	42.84376	42.95432	42.11947	42.87784	43.26783	44.93869	44.93923	44.54788	43.27464	43.22758	43.73444	43.69328	43.69380	43.69431	42.47547	42.02614	41.96999	41.97046	41.97307	42.00956	42.10992	42.11045	42.11094
40.27877	40.27385	41.82583	42.48220	43.39862	43.21880	42.69094	42.69145	42.69194	41.07377	41.62867	41.69207	42.52243	43.15533	43.66649	43.70577	43.64908	43.52211	43.34968	42.89464	42.95144	43.05026	43.72469	43.71505	43.71556	42.58226	42.58273	42.58321	42.15312	42.12045	42.83079	43.22234	44.68318	44.66769	44.05669	43.32934	43.28228	43.73544	43.69427	43.69479	42.89961	42.47645	42.03833	42.02759	41.97410	41.97458	42.08905	41.76781	41.76826	41.76072
44.02372	44.02423	44.95773	44.77511	43.55372	43.26896	42.93039	42.69242	41.08913	41.08959	41.45377	41.76077	42.75661	43.55314	43.52024	43.52790	43.49561	43.52338	43.52389	43.35117	43.06470	43.23025	43.71554	43.71605	42.89591	42.58325	42.63929	42.63977	42.58467	42.83131	42.83178	42.93071	43.76007	44.46288	44.23668	43.97171	43.59099	43.89833	43.73695	42.90011	42.78424	42.09554	42.03931	42.03979	42.04025	42.08957	41.70800	41.70846	41.76924	41.76971
44.53412	44.53466	44.61840	43.86421	43.57260	43.49479	43.08265	42.69340	42.43155	41.53175	41.53220	41.76174	42.61754	43.45284	44.06765	43.45994	43.42765	43.42817	43.42867	43.19739	43.02987	43.07901	43.69997	43.74431	42.89690	42.59226	42.64029	42.68550	44.13959	44.07011	43.33089	43.73706	43.76001	44.02708	44.06765	43.97272	43.62993	43.61227	43.49788	43.26209	42.78522	42.09651	42.07012	42.07060	42.04123	41.78320	41.70898	41.70945	41.96788	42.43266
44.31163	44.31218	43.40328	43.54690	43.55488	43.55540	43.37278	43.07238	42.69783	42.41513	41.53316	41.64643	41.98944	43.45383	43.46040	43.40301	43.09382	43.11304	43.04980	42.86361	42.96031	43.04259	43.42661	43.74531	43.81048	42.68555	42.68602	43.64987	44.14060	44.07112	43.91949	43.73806	43.76207	43.35223	43.27516	42.75935	42.64049	43.14489	43.46402	43.43367	43.26357	42.09748	42.07109	42.07158	42.07204	41.77830	41.62340	41.71042	43.02391	43.05487
43.54366	43.35939	41.95864	41.95913	41.95959	43.31767	43.36200	43.35657	43.07385	42.50699	41.41929	41.44168	41.71015	43.33504	43.33020	43.21831	43.16215	43.13221	42.81223	41.53299	41.74633	43.04358	43.14668	43.42811	42.97736	42.98286	43.09859	44.06949	44.04914	43.98607	43.92691	43.76258	43.18866	43.22818	42.75986	42.25320	42.24083	42.89768	43.37150	44.20441	43.42287	42.09846	42.07207	42.07256	41.95068	41.73333	41.73378	42.92665	43.27628	43.30511
42.64038	42.22061	42.22107	41.99271	41.98569	41.98617	42.91882	43.07435	42.91981	41.96931	41.46891	41.46938	41.44576	42.32878	43.08607	43.08124	43.07425	42.54399	41.28001	41.06125	41.17073	41.87712	42.23545	42.83802	42.83850	42.91953	44.05233	44.71202	44.05336	44.05067	43.96586	43.18918	43.24043	43.24093	43.13419	42.74851	42.85435	42.99275	43.56521	43.59940	42.85911	42.09944	41.95071	41.95119	41.95165	41.85649	42.85927	43.27679	43.27728	43.30611
42.64137	42.64186	42.77646	42.77696	42.18074	42.06734	42.03144	42.76827	42.76875	41.97027	41.97073	41.57138	41.61356	42.45485	42.33236	41.70967	41.21217	41.22226	41.17080	41.17126	41.19254	42.13240	42.19847	42.75990	42.88366	43.90176	43.93805	43.97707	44.05436	44.05489	43.99573	43.24095	43.24143	43.24193	43.43351	43.35118	43.09103	42.99374	42.99422	42.68443	42.46518	42.17327	41.78336	41.78384	41.78430	42.65458	43.12657	43.20991	43.27827	43.30710
43.20501	42.74649	42.77744	42.75442	42.72388	42.06831	42.03241	42.76390	42.76438	42.76489	41.97169	42.07324	42.45533	42.45689	42.45736	41.72052	41.28263	41.28310	41.27337	41.27384	42.11204	42.18081	42.72135	42.76729	42.84830	43.22219	43.46482	43.48672	43.37231	43.99624	44.02720	43.29565	43.29612	43.44579	43.64930	43.64982	43.35266	43.00862	42.24335	42.24385	42.17376	42.05989	41.78432	41.77786	42.19252	42.19303	42.44822	42.57003	41.99667	43.27657
42.65874	42.65924	42.65971	43.45079	43.35770	43.11685	42.87346	42.63809	42.62366	42.49664	41.96732	42.00631	42.76043	42.76094	42.76247	42.33872	41.74759	41.78282	41.91967	42.11576	42.11568	42.13435	42.24586	42.39547	42.84929	43.15999	43.22366	43.28191	43.37331	43.40429	43.85098	43.38366	43.32447	43.44679	43.66206	43.65083	43.55085	43.22554	42.83540	42.83591	42.20948	41.90561	41.78529	42.24433	42.19349	42.19400	42.19553	41.10765	41.59178	42.08366
42.65972	42.66022	43.48441	43.48494	43.45227	43.11783	42.87444	42.62415	42.36824	41.35209	41.89664	41.92993	42.16454	42.60793	42.73780	42.33970	42.37117	42.56004	42.56051	42.51877	42.13750	42.17008	42.38526	42.69172	42.85028	43.16098	43.24571	43.20165	43.26847	43.40529	43.41860	43.37343	43.31424	43.30460	43.65131	43.65183	43.64634	43.52190	43.54686	43.50569	42.84431	41.97821	41.90704	42.24744	42.20889	42.19604	41.00126	40.27753	41.21672	42.08464
42.61523	42.78863	43.48540	43.48593	42.76500	42.49369	41.87017	41.80863	41.79678	41.77343	41.77388	41.93089	42.15481	42.16600	42.16806	42.31287	42.34113	42.53964	42.56149	42.56199	42.82101	42.82152	42.81900	42.82219	42.85126	43.63919	43.32053	43.19730	42.78551	43.21866	43.40677	43.40728	43.24608	43.54492	43.64269	43.65284	43.54591	43.59816	43.57619	43.54839	43.23565	42.84581	42.70518	42.37508	42.24887	41.04355	40.36910	40.45025	40.79390	42.07172
42.58840	42.58891	42.55943	42.45858	42.36896	42.00278	42.00323	41.87270	41.86994	41.84658	41.84489	41.84539	42.15577	42.16697	42.16903	42.17061	42.29939	41.89896	42.53199	42.80388	42.80435	42.82250	42.81998	42.83119	42.83435	43.18238	43.18285	42.78069	42.75346	42.78380	43.18698	43.30383	43.46414	43.54593	43.64369	43.45369	43.55262	43.49772	43.58895	43.54342	43.50220	43.46852	43.55291	42.70025	42.13779	41.64091	40.79083	40.70786	40.73287	42.11445
42.12436	42.09491	41.40832	41.43447	41.50605	41.61917	42.00420	42.00468	41.98214	41.94648	41.86618	42.15628	42.15674	42.15725	42.17001	42.27799	42.33780	42.33830	42.52067	42.77011	42.74972	42.75023	42.82096	42.83218	42.84282	42.88665	42.88711	42.81055	42.81101	42.81152	42.78525	43.18850	43.34111	43.37318	43.42691	43.45469	43.55362	43.66752	43.60064	43.59048	43.51986	44.00663	43.97184	43.00835	42.48386	42.14194	41.73265	40.73341	40.73383	42.11543
42.20610	41.87827	41.65372	41.40976	41.50701	41.53102	41.62057	42.00566	42.00611	41.98360	42.83976	42.81622	42.19985	42.14966	42.17097	42.28378	42.33878	42.33928	42.52165	42.79355	42.77155	42.76909	42.82195	42.84332	42.59780	42.50584	42.50629	42.81153	42.81199	42.81251	42.78624	42.81957	43.08517	43.17391	43.23960	43.42843	43.84105	43.84158	43.75872	43.72451	43.79239	44.00763	43.71323	43.01468	42.61825	42.57996	41.32975	40.74185	40.73479	42.10518
42.52350	42.13697	42.06414	42.04004	41.42934	41.53199	41.62154	42.02588	42.02633	42.94081	43.40043	43.35391	43.32496	43.00661	42.13878	41.83148	41.88647	42.34026	42.67472	42.67524	42.75805	42.75856	42.40409	42.20722	41.89486	41.95501	42.43616	42.43667	42.54744	42.66433	42.65483	43.02527	43.02575	43.07599	43.17537	43.64270	43.64318	43.80997	43.75011	43.87471	44.12784	43.79393	43.64507	43.30296	42.80724	42.58095	41.36609	41.24568	42.03883	42.68103
42.52447	42.49610	42.32941	42.67598	42.10403	41.51369	41.62250	42.02686	42.43578	42.95142	43.42602	43.39340	43.34681	42.13930	41.68649	41.59729	41.80615	42.55893	42.67570	42.67622	42.72160	42.75955	42.15155	41.93975	41.94022	41.95599	42.21594	42.33027	42.35458	42.49867	42.66576	42.65633	43.02673	43.06468	43.15551	43.37462	43.41145	43.57314	43.79177	44.79393	44.40039	43.85535	43.67600	43.33923	43.23498	42.84415	42.79490	42.74784	43.49926	43.30879
42.49657	42.49708	42.49272	42.43225	42.14352	41.53873	41.57874	41.88224	42.09139	42.52423	43.23262	43.17111	42.23229	41.77357	41.59509	41.56136	41.56179	41.81136	42.67669	42.67720	42.60546	42.60598	42.15252	42.13759	42.13806	42.55951	42.55995	42.34569	42.34613	42.30279	42.23161	42.19094	42.69520	43.08278	43.25794	43.25848	43.26268	43.39159	43.57461	43.81738	43.82267	43.85635	43.85683	43.78199	43.45382	42.97009	42.83491	42.82327	43.33757	43.27984
43.63928	43.24632	42.49369	42.49368	42.31435	41.98606	41.81050	41.88321	41.62722	42.09286	43.23360	43.17210	42.23326	41.77454	41.58535	40.92413	40.96948	41.55586	42.21540	42.56427	42.55724	42.54760	42.49706	42.19091	42.58511	42.56049	42.56094	42.34667	42.33817	42.31182	42.26841	42.26892	42.82130	43.35289	43.25893	43.25946	43.26368	43.31500	43.37108	42.85240	42.86836	43.80710	43.80758	43.78299	43.45482	42.96377	42.83175	42.83227	42.89420	43.31290
45.00132	43.64082	43.24242	42.93756	42.93803	42.36558	42.03508	41.61225	41.62819	42.02055	43.17254	43.17308	43.17355	42.08687	41.56279	40.94862	40.89588	40.97092	41.98536	42.54735	42.54805	42.54857	42.43867	42.01059	42.58610	42.58661	42.58706	42.34138	42.31497	42.31281	42.26939	42.42504	42.94163	43.35388	43.35435	43.26046	43.26467	43.37161	42.85287	42.85339	42.85384	42.82550	43.40997	43.36880	43.24843	43.02514	42.78087	42.75146	42.85669	43.03930
45.11779	44.95530	43.62371	43.23967	42.93901	42.36656	41.55602	41.55651	41.46975	42.72557	43.17353	43.17407	43.16651	42.95861	42.08828	40.94958	40.95481	40.96759	41.98204	42.05049	42.47283	42.36431	41.18359	41.91602	42.38490	42.58760	42.58804	42.34236	42.34013	42.72739	42.32283	42.30410	42.28048	42.79715	43.20935	43.32112	43.26566	42.85341	42.85868	42.85920	42.12672	42.09835	42.16063	43.02512	43.05159	43.03502	42.53805	42.53858	42.72401	42.77855
45.07119	45.05993	43.63166	43.16016	42.85353	42.24828	41.51068	41.47479	42.71265	43.14997	43.17451	43.04086	43.04132	43.07074	43.03762	41.92424	40.96807	41.00732	42.02112	41.95647	41.95264	41.18412	41.18455	41.18504	41.84901	42.27835	42.34726	42.44726	43.07121	43.81801	42.62080	42.30508	41.91746	42.17456	42.23882	43.14640	42.74747	42.11440	41.93761	41.99586	41.98613	42.12820	42.07359	43.07242	43.04562	43.00713	42.27931	42.27984	42.29527	42.32610
45.06035	43.63218	43.16756	42.86101	42.24927	42.24925	42.18442	42.63863	42.75239	42.75292	42.46281	42.46334	43.12683	43.10972	42.23936	41.92521	41.05862	42.05214	42.03395	41.95744	41.46146	41.18509	41.18550	41.18600	41.18646	41.28669	42.27977	42.54564	42.95181	43.03900	42.62178	41.91521	41.91565	41.91895	42.12227	41.56895	41.56938	41.68967	41.93378	41.93910	42.13350	42.59727	44.33071	43.12072	43.07387	42.28883	42.27431	42.27913	40.49092	39.89399
42.58620	42.58673	42.42022	42.25676	41.83680	42.25076	42.39020	42.67491	42.67537	42.43436	42.43695	42.52200	42.28432	42.25756	42.23285	42.23337	42.23167	42.18136	42.13633	42.03544	41.42582	41.19085	41.19128	41.18696	41.18742	41.18791	41.28968	42.53485	42.95280	42.99078	42.20209	41.91619	41.91662	41.89307	41.89350	41.88919	41.56019	41.57085	41.70230	41.93526	42.60896	44.54031	44.50551	44.24672	43.10426	42.35611	42.35656	41.06067	40.29677	40.15695
42.46197	42.36510	42.37037	42.03412	42.03455	42.25869	42.63902	42.63955	42.53861	42.47439	42.52245	42.28486	42.28529	42.26602	42.23382	42.23220	42.20214	42.18233	42.18277	41.55956	40.92329	40.92377	40.74711	41.18874	41.18837	41.18887	41.28476	42.32336	42.54751	42.40403	41.90237	41.91716	41.91759	41.89404	42.55090	42.55143	42.28746	41.66381	41.79633	41.94266	43.12104	44.39886	44.54609	44.52201	44.25409	42.74744	42.07933	41.51988	41.12033	41.09570
42.28360	42.35377	42.36652	41.98426	42.03552	42.66149	42.66193	42.66247	42.66291	43.21069	42.71712	42.36823	42.28627	42.42506	42.34685	42.34737	42.36119	42.20364	41.56858	41.66003	41.11419	41.02423	40.92514	40.93088	41.20806	41.67907	41.67950	41.68376	41.84142	41.90292	41.91762	41.93900	42.17215	42.47702	42.48939	42.48992	42.51497	42.11239	41.80587	41.98162	43.12203	43.90148	44.58240	44.58297	43.84378	43.32608	42.14211	42.13964	41.54908	41.12179
42.37448	42.34022	42.05328	42.14263	42.20834	42.73953	42.81451	42.81504	42.96228	42.98903	42.98948	42.63463	42.55267	43.26705	42.83208	42.42700	42.26936	41.80460	41.83284	41.78289	41.74060	41.17075	41.10255	41.43966	42.23829	42.14840	41.61200	41.63551	40.96825	41.14983	41.92662	42.16307	42.47747	42.47800	42.53193	42.54439	42.38738	42.33121	42.25447	42.11473	43.08505	43.90142	43.90295	43.84219	43.84479	43.84534	43.32753	42.40752	41.57465	41.13039
42.45251	42.16085	42.16128	42.20890	42.74694	43.03074	43.44765	42.91145	42.91190	42.96809	42.96852	43.74530	43.72704	43.28783	42.97622	42.26990	42.19455	41.81841	41.91460	41.78386	41.79766	41.83455	42.81041	42.55201	42.94237	42.23412	42.03658	41.18983	40.99248	41.08606	41.89710	42.53678	42.46882	42.47898	42.53291	42.61705	42.74105	42.59536	42.40765	42.40817	43.40537	43.72226	43.81857	43.86274	43.88245	43.87980	43.80020	43.76064	42.31588	41.98439
42.45724	42.16183	42.17242	42.25001	42.74792	43.18678	43.18027	42.91244	42.35823	42.95730	43.79871	43.91927	43.87639	43.66170	43.15515	42.55919	42.55962	42.29128	41.91290	41.91341	41.87317	43.32924	43.55782	43.42997	43.95287	42.87542	42.12897	41.10787	41.04623	41.07723	42.20473	42.33615	42.42968	42.47033	42.59344	43.10629	43.17361	43.24690	42.71615	43.43587	43.72271	43.72327	43.76554	43.76610	43.86420	43.86476	43.79317	43.70976	43.68081	42.92633
42.46464	42.46517	42.21193	42.25099	42.38811	42.74944	42.91985	42.35878	42.35921	42.69373	43.00141	43.87692	43.85170	43.74323	43.15614	42.56017	42.65264	41.91644	41.89545	41.83229	42.95522	43.18844	43.06049	43.42881	43.40793	42.41590	42.04807	41.91770	41.84951	41.88375	41.89489	41.97136	42.06114	42.11623	42.58249	43.09926	43.17460	43.62874	43.66611	43.75321	43.72371	43.70341	42.68315	42.68369	43.77719	43.81656	43.81435	43.79473	43.73850	42.99579
42.59996	42.57854	42.29105	42.29157	42.38909	42.75043	42.75086	42.35976	42.35430	42.68883	42.95584	43.44335	43.74472	43.42617	42.58149	42.32114	42.34939	42.34991	42.26526	42.95575	42.89894	42.82512	42.69133	42.43937	42.42703	42.19312	41.98376	41.91117	41.85048	41.88793	41.91455	41.97233	41.76373	41.84021	42.06724	42.68084	43.17559	43.62974	43.64185	43.64241	43.62093	42.60079	42.60122	43.76811	43.80737	43.81756	43.81802	43.81858	43.78322	43.00998
42.60094	42.34505	42.30862	42.30746	42.81005	42.80417	42.69405	42.35256	42.35299	42.67308	43.31853	43.30089	43.37291	43.01259	42.58683	42.30606	42.34555	42.34608	43.33847	43.08442	42.82555	42.68330	42.37720	42.22858	42.19355	42.08649	41.60490	41.06932	40.93957	41.03907	41.55309	41.55897	41.67816	41.84400	42.02779	42.68825	43.20494	43.85456	43.78012	43.61291	42.47927	42.47980	42.80776	43.40976	43.76957	43.77976	43.85165	43.85222	43.98803	42.47516
42.15767	42.33112	42.30791	42.81060	42.77411	42.77465	42.31287	42.31982	42.67619	42.86790	43.00814	43.00066	42.98734	43.01357	42.58780	42.27814	42.27857	43.33901	43.22441	43.10403	43.00291	42.75590	42.21938	41.18174	41.18221	41.52139	41.14307	40.97650	40.46069	40.81012	41.55887	41.57973	41.68448	41.84498	41.95747	42.91260	43.38201	43.53326	43.54470	43.13937	42.48024	42.48078	42.80874	42.96604	43.00714	43.05225	43.14684	43.31142	42.91743	42.58661
42.24593	42.29456	42.84959	42.77465	42.76064	42.76118	42.14150	42.15595	42.31962	42.64093	42.61246	42.70455	42.93732	42.94980	42.19564	42.19617	42.19659	43.22494	43.12960	43.09591	42.94223	42.85032	41.14122	41.10295	40.60999	40.61852	40.61892	40.39864	40.47341	40.87260	40.96849	41.07334	40.90179	41.27440	41.86427	42.84992	43.35464	43.35520	43.37045	43.43284	42.81549	42.48177	42.34401	42.67154	43.00813	43.09909	43.13126	43.28032	43.31286	43.28184
42.88369	42.88423	42.78527	42.77135	42.76162	42.60426	42.11570	42.11624	42.15734	42.22210	42.25464	42.44339	42.42829	42.19618	42.15004	42.15057	42.08891	42.03540	43.10810	43.08137	42.94321	42.60647	41.13040	41.06512	40.56438	40.50174	40.50214	40.62037	40.84024	40.84449	40.98901	40.98292	40.94663	40.94712	41.86066	42.81720	42.96773	43.27220	43.67764	43.51228	42.87105	42.22453	42.34499	42.44479	42.98558	43.22757	43.55126	44.28201	44.30280	44.30338
42.76476	42.69374	42.77179	42.76217	42.60469	42.58061	42.11667	42.06261	42.06303	41.54012	41.66579	42.23260	42.21215	41.69607	41.69648	41.69218	41.78761	41.99460	43.10907	42.98601	42.60687	41.82669	41.08640	40.92931	40.92978	40.88159	40.88200	40.59783	40.75765	40.76786	41.05080	41.06147	40.94759	40.94809	41.83862	42.78341	42.92709	43.24697	43.59297	43.59354	42.47775	42.34555	42.44149	42.89493	43.08508	43.44135	44.19469	44.25681	44.25726	44.30439
42.27072	42.27126	42.18866	42.57579	42.58104	42.58158	42.07588	42.07642	41.82633	41.54108	41.59235	41.67584	41.70730	41.70782	41.69056	41.66218	41.62452	41.89852	42.24364	42.10074	41.71601	41.51178	40.99274	40.88798	40.88844	40.88254	40.88295	40.51524	40.23252	40.43164	41.04641	41.05227	41.05266	41.80816	42.61318	42.63456	42.84513	43.10537	43.17698	43.03344	42.50120	42.50174	42.50217	42.89592	42.91294	43.44234	43.90156	44.25139	44.25185	44.80471
42.27169	42.18278	42.18320	42.21356	42.21399	42.08928	42.07685	41.82688	41.82729	41.84924	41.59332	41.68538	41.70826	41.70879	41.69153	41.58928	41.90911	42.24417	42.12256	41.88550	41.51219	40.86536	40.84452	40.85574	40.88939	40.88349	40.88389	40.51618	40.33194	40.42663	40.56036	41.04789	41.80860	41.80585	41.74794	42.52214	42.77922	42.84667	42.96056	42.47715	42.27834	42.27888	42.25360	41.57060	42.89734	43.68761	43.84585	44.25240	44.80513	44.80573
42.18320	42.17625	42.20007	42.20061	41.80740	41.43155	41.33056	41.81607	41.81648	41.82879	41.74026	41.66340	41.66488	41.96070	42.43845	42.38992	42.37321	42.23764	42.00420	41.13849	40.93268	40.83114	40.07451	40.19823	40.91870	40.91922	40.91963	41.00410	40.33288	40.42758	40.44892	41.62712	41.73304	41.73358	41.68100	42.37434	42.63142	42.77594	42.31750	42.18311	42.25150	42.25203	42.25245	41.90673	41.90714	43.15197	43.69762	43.84742	44.20610	44.20669
42.65530	42.35315	42.20103	41.47694	41.39917	41.39970	41.43291	41.74958	41.74999	41.64927	41.68341	41.59263	41.59304	41.59357	41.85341	42.36182	42.24608	42.11928	41.68256	41.19725	41.08131	40.12966	40.13004	40.22807	40.93431	41.06042	41.06081	41.10140	40.42482	40.42854	40.45844	40.91191	40.91230	41.02801	41.53318	42.56935	42.56978	42.09488	41.90151	41.74815	42.07480	42.25301	42.25343	42.20527	42.20568	42.62209	42.71563	43.18571	43.18613	43.39269
42.80684	42.64934	41.43721	40.69044	41.40013	41.43346	42.00946	41.69004	41.59134	41.60901	41.65064	41.68491	41.55706	41.55759	41.77162	42.13434	42.13477	41.69274	41.68513	41.35751	41.24455	40.19965	40.24393	40.98137	41.01503	41.01555	41.06177	41.07835	41.13594	40.80813	40.92842	40.92893	40.92932	41.73445	42.17568	42.08685	42.08727	41.47804	41.50682	41.62674	41.91330	42.12769	42.20571	42.20625	42.20667	42.26340	42.14644	42.20156	43.03731	43.41402
42.86446	42.74091	41.37232	41.36536	41.33846	41.71675	41.77541	41.77596	41.69141	41.67933	41.70705	41.62109	41.49324	41.54249	42.10668	42.10723	41.81828	41.83236	41.58516	41.45215	41.33918	40.35113	40.35151	41.00374	41.01598	41.01651	41.06165	41.06218	41.39004	41.48050	41.46046	41.55359	41.88822	41.87270	42.30618	42.17720	40.62191	39.73751	41.20931	41.56237	41.67250	41.72870	41.94999	42.12963	42.15466	42.06139	41.86959	41.99321	43.02636	43.06573
42.86544	41.42268	41.37328	41.36631	41.44876	41.77596	41.77637	41.77692	41.76922	41.70760	41.70204	41.49379	41.32738	41.35255	41.58776	41.61239	41.11461	40.50357	41.58053	41.58106	41.23302	40.70823	40.59244	41.01647	41.01693	41.01746	41.01785	41.05296	41.36370	41.39153	41.58655	41.79618	41.85118	42.24268	42.24309	41.27978	40.54144	40.52107	40.52413	41.30233	41.41834	41.41887	41.93865	42.11829	42.13102	41.83002	41.85077	41.87110	42.82454	43.03408
41.47222	41.44973	41.38319	41.46859	42.10881	42.10936	41.85176	41.83564	40.62167	40.68330	40.78212	41.26278	41.26318	41.28406	41.45686	41.19228	40.55220	40.55271	40.68105	41.72872	41.72913	41.23504	41.02332	41.01743	41.01789	41.01841	41.01881	41.06409	41.16893	41.39249	41.46516	41.59768	41.81736	42.24366	42.27190	42.26603	41.27686	40.64734	40.64772	40.65620	41.27305	41.41984	42.68588	42.68644	42.13200	41.80115	41.80637	41.85228	41.87248	42.42710
42.20677	42.20732	42.61016	42.61073	42.19277	41.94312	41.94744	41.49761	40.76506	40.76557	40.86553	40.97779	41.05275	41.45743	41.46693	41.27356	40.66238	40.68163	40.68200	42.68141	42.57903	42.50999	42.43491	41.65735	41.31722	41.31776	41.31816	41.24337	41.24377	41.25982	41.31461	41.47790	41.68404	42.11594	42.33123	42.41669	43.26130	43.10242	41.70132	41.25114	41.42028	42.72926	42.72968	42.71258	41.98966	41.82407	41.81253	41.81307	41.81347	41.81775
42.28379	42.27417	42.66201	42.63205	42.21195	42.07624	41.97823	41.99447	41.56430	41.56484	41.68859	41.20055	41.20094	41.39467	42.38057	42.23212	41.27490	41.27543	42.95386	42.95994	42.87737	42.80245	42.43589	42.26531	41.53944	41.46837	41.40638	41.40692	41.30502	41.31518	41.31718	41.50579	41.78298	42.11692	42.47547	42.74760	43.36882	43.35441	43.24142	42.30742	42.30783	42.80091	42.82060	42.77937	42.01258	42.04096	41.83920	41.81779	41.53457	41.53510
42.35278	42.35334	42.44582	42.81137	42.73038	42.69936	42.43035	42.40598	42.01566	42.01875	41.78649	41.25758	41.26385	41.96243	42.33496	42.37461	42.39161	42.98426	43.15320	43.24230	43.14045	42.80343	42.19611	42.26200	42.26249	41.54684	41.55058	41.46197	41.60532	41.52715	41.50623	42.74825	42.56223	42.45302	42.47645	42.74858	43.36982	43.42412	43.41224	43.24567	42.45507	42.58090	42.70071	42.87939	42.87981	42.46912	42.15904	41.84072	41.76842	41.75403
42.51604	42.40573	42.44679	42.81235	42.72065	42.72121	42.72163	42.62469	42.11463	41.89899	41.42403	41.40902	41.40941	42.27993	42.61069	42.77236	42.77277	43.06426	43.24269	43.14154	43.14143	42.28823	42.22010	42.22067	41.52890	41.49715	41.61053	41.60590	41.64751	41.69580	43.04155	42.98270	42.75929	42.56377	42.68422	42.86597	43.46035	43.46094	43.46136	43.25897	42.58133	42.70129	42.96441	42.95052	43.33305	42.95150	42.59096	42.59151	42.76947	42.91562
42.82718	42.60408	42.81758	43.09700	43.05404	42.69970	42.72261	42.41348	41.89943	41.56332	41.56370	41.42552	41.88766	42.69963	42.79633	42.77334	43.03759	42.99563	43.12694	43.12753	42.38205	41.88947	41.54972	41.47567	41.45526	41.32165	41.33810	41.50785	41.67687	42.28918	43.17640	43.45149	43.04379	42.63847	42.69365	42.77025	43.01960	43.46193	43.46236	43.56467	43.42709	43.40977	43.41019	43.39632	43.93111	43.38869	42.93353	42.85946	43.12375	43.38608
43.26060	43.21779	43.15554	43.07846	43.05449	42.67979	42.32445	42.11734	41.40269	41.56429	41.59681	42.04249	42.71558	42.95693	43.09274	43.03815	43.22361	43.16529	42.96681	42.54074	41.88987	41.55029	41.47609	41.47663	41.53923	41.32261	40.81685	41.11444	41.67785	43.19219	43.50597	44.28849	43.45290	42.70317	42.77066	42.51753	42.80270	43.41816	43.56509	43.62029	43.47145	43.37651	43.30679	43.84174	43.93212	43.93271	42.90348	42.90405	43.38650	44.44402
43.25301	43.24289	43.15652	43.10461	43.05600	42.68077	42.01224	41.29777	41.36831	41.58027	42.05793	43.49961	44.02318	43.93755	43.39655	43.22417	43.22460	43.16628	43.05669	41.94827	41.49400	40.96343	41.39051	41.45670	41.47454	41.08538	41.28016	41.67682	42.61135	43.19318	43.50697	43.50756	43.50798	42.94907	42.54955	42.50182	42.54998	43.52089	43.57358	43.54367	43.29036	43.22080	43.23979	43.85274	44.45816	44.29143	43.49776	43.34907	43.66934	43.69680
43.30275	43.25459	43.22501	43.09995	43.07023	42.36689	41.10965	41.29552	41.29911	41.61740	43.50003	44.29692	44.06383	44.06444	43.81205	43.32636	43.18060	43.18118	42.40686	41.87932	41.49496	40.99124	40.98948	41.26753	41.35316	41.35492	41.58889	41.74721	42.24520	43.18883	43.50261	43.50856	43.48970	43.25152	42.83354	42.55056	43.11212	43.42015	43.50464	43.24383	43.22121	43.24037	44.81897	44.77624	44.27231	43.27453	43.21188	43.21246	43.21288	43.54190
43.30374	43.22826	43.20214	43.09972	42.73449	41.54686	41.06403	41.12507	41.44963	43.28474	44.17412	44.06438	44.06482	43.99580	43.86497	43.42403	43.14998	42.58943	42.16616	42.13689	41.88068	41.10260	41.10298	41.10352	41.29161	41.35588	41.48236	41.67695	42.15782	43.33395	44.56876	44.36942	43.64759	43.22835	42.74369	42.74427	43.06599	43.42114	43.42157	43.42965	43.33101	44.81953	44.78411	44.78474	42.77051	42.33632	42.34903	41.85872	43.05900	43.06160
43.93550	43.22925	43.17244	42.76292	42.35637	41.06568	41.06499	41.12068	41.71466	43.20377	43.78436	44.06538	43.99618	43.82643	43.38531	43.07823	42.49984	42.55077	42.13874	42.13786	41.86375	41.56591	41.24105	41.19660	41.26272	41.35149	41.47637	42.08878	42.73976	43.28406	44.30712	44.30774	43.36903	42.68213	42.74413	42.74525	42.83640	43.11469	43.12259	43.12318	43.33200	43.96724	43.96071	42.89050	42.32816	42.34961	41.96662	41.85970	41.84777	43.03273
43.99615	43.91567	43.05413	42.81908	42.07380	41.49965	41.50004	41.71525	42.55386	42.48854	43.11425	43.44246	43.38504	43.18875	42.92756	42.75972	42.41404	41.83862	41.83902	41.54727	41.56633	41.58027	41.58066	41.32159	41.35191	42.14029	42.19960	42.20017	42.64823	42.71883	43.16908	43.05023	42.62683	41.87125	42.64417	42.71758	42.85242	42.51506	42.93039	42.93097	42.91456	43.19029	43.18053	42.91986	42.37989	42.35059	42.06612	41.86067	41.83268	41.82108
43.99714	43.49966	42.84986	42.19763	42.19802	42.14394	42.92004	42.87080	42.55484	42.48952	42.42350	42.94226	43.18912	42.78722	42.78764	42.69802	41.82127	41.41383	41.46947	41.54824	41.56577	41.58124	41.62500	41.62556	42.19372	42.20018	42.25253	42.25310	42.66635	42.66173	42.93810	42.89905	42.47563	42.10012	42.13748	42.28265	42.01871	42.05079	42.54966	42.55022	42.89541	43.26840	43.18152	42.91603	42.62569	42.33069	42.03551	42.02322	41.99674	41.98927
43.55578	42.99334	42.34420	42.34476	42.31783	42.93837	42.93877	42.92757	42.87815	42.49647	42.42447	42.30504	42.86115	42.78819	42.78264	41.65362	41.05244	41.08942	41.38596	41.43419	41.49886	41.62559	41.75498	41.75554	41.75923	42.20116	42.20530	42.34614	42.66213	42.95795	42.93319	42.93378	42.93419	42.13806	42.21022	41.50330	41.49003	41.52646	42.13571	42.39001	43.12724	43.38958	43.30001	42.92183	42.62667	42.05102	42.01339	42.01395	42.03148	42.07133
43.26078	43.26137	42.73890	42.73948	42.94841	43.30397	43.30438	42.94999	42.92896	42.54816	42.46248	42.39771	42.79947	42.85951	42.07468	40.96837	40.62901	41.00981	41.18700	41.22237	41.28222	41.56787	41.63659	41.63714	41.64351	42.20213	42.34280	42.66270	43.03916	43.03654	43.01177	43.00640	42.93839	42.24036	41.48873	41.49064	41.50762	41.52744	42.34277	42.63526	43.59696	43.47116	43.35135	42.71384	42.03483	42.01397	41.80228	41.83712	42.00300	42.07232
43.26178	43.26237	43.11171	42.75309	42.75348	43.00463	42.99004	42.95097	42.92995	42.82552	42.52909	42.57366	42.49852	42.33783	41.61919	40.62959	40.63746	40.70121	41.01543	41.22333	41.26067	41.34044	41.53341	41.63811	41.64233	42.01510	42.66311	42.71442	43.05193	43.05252	43.03793	43.03256	42.97205	42.32865	41.51863	41.49162	41.50752	41.50914	42.33305	43.60238	43.60279	43.59856	43.10236	42.26361	42.05241	42.01495	41.83752	41.69477	41.12229	42.00829
43.18721	43.18781	43.06072	42.75407	42.75447	42.75505	42.95137	42.88016	42.92435	43.05445	42.80119	42.57624	42.57503	41.78103	41.27718	41.18211	41.18249	41.06369	41.06674	41.19231	41.20608	41.25914	41.28339	41.57640	41.60825	41.85384	42.01646	42.67646	42.72760	43.05351	43.04795	42.97263	42.53724	42.21621	42.03908	41.76493	41.59095	41.59150	42.28743	43.60338	43.60379	43.45626	43.13554	42.48415	42.29390	42.07967	41.85960	41.12287	41.12325	41.24485
43.18820	43.10528	42.77275	42.72666	42.72705	42.93749	43.09235	43.11980	43.06555	43.42826	43.04084	42.63568	42.67835	41.78386	41.78424	41.41801	41.40606	41.40707	41.19271	41.19327	41.19364	41.19420	41.20207	41.31603	41.55457	41.80377	41.85520	42.01801	42.56159	42.56218	42.56257	42.51318	42.53822	42.21719	42.30222	42.07048	41.76040	42.00928	42.99183	43.00849	43.42989	43.44066	43.41910	43.05839	42.55122	42.28030	42.08103	41.23032	41.15902	41.24582
43.11050	43.10627	42.77373	42.72764	42.68731	42.86131	43.07351	43.10096	43.08422	43.06713	42.81992	41.64366	41.78426	41.78482	41.97328	42.40053	42.29000	42.23752	41.84705	41.19423	41.19460	41.20266	41.20303	41.22716	41.57214	41.61450	41.61488	41.84227	42.49094	42.49152	42.54641	42.45753	42.42509	42.59604	42.30320	42.16347	42.00969	42.99242	42.99282	42.99341	43.00988	43.36024	43.53051	43.53112	43.05978	42.55278	42.54889	42.33938	42.29209	42.29267
43.59928	43.40466	42.79507	42.64687	42.61271	42.85334	42.82786	43.04026	43.05835	42.83818	42.31389	41.65213	41.65250	41.97388	42.40093	42.69393	42.58340	42.68311	42.16815	41.55805	41.30092	41.29613	41.20399	41.25331	41.48236	41.62619	41.62656	41.85396	42.16474	42.33806	42.47575	42.45851	42.92157	42.70932	42.37055	42.29993	42.98095	43.78751	42.99381	42.99440	42.99480	43.38213	43.52884	43.53212	43.15333	43.08526	43.08566	43.08197	42.94094	42.94154
43.60028	43.32863	42.79606	42.66261	42.54349	42.82844	42.93866	42.88460	42.84176	42.48752	42.31487	41.65310	41.65347	42.30605	42.64062	42.69491	42.84748	42.73714	42.26075	42.04171	41.99922	41.92317	41.66554	41.48286	41.62658	41.95079	41.95117	41.95174	41.93551	41.88535	42.35925	43.03145	43.00521	42.98048	42.34367	42.43587	43.75414	43.88014	43.88055	43.26748	43.26788	43.35367	43.37825	43.37886	43.15379	43.15493	43.15533	43.16956	43.16493	42.98109
43.55572	43.54240	43.27750	43.08892	43.61211	43.49805	42.95550	42.88558	42.78433	42.46145	42.28262	42.28320	42.12532	42.12643	42.64160	43.80890	43.80930	42.84906	42.81531	42.40110	42.27287	42.30633	42.30672	42.06556	41.96512	41.96570	41.96608	41.97898	41.92861	41.95652	42.36023	43.06527	43.42686	43.09950	42.49391	42.56790	43.73585	43.88115	43.82958	43.82378	43.82419	43.27545	43.28657	43.29414	43.08192	43.08253	43.11852	43.60883	43.47121	43.13438
43.62856	43.50108	43.50149	43.56177	43.53753	43.49903	42.95647	42.79598	42.38949	42.40401	42.46068	42.46127	42.25401	42.39782	43.45859	43.76059	43.81030	44.00190	44.03714	43.36930	43.30968	43.19668	42.38379	42.14264	42.02075	42.00204	42.00241	41.95826	42.09892	42.10033	42.79388	43.74088	44.31144	43.42847	42.85610	42.93011	43.71863	43.84464	43.83058	43.99541	43.88237	43.28716	43.14822	43.05627	43.08291	43.10120	43.11951	43.52324	43.47221	43.13538
43.50145	43.50207	43.50248	43.50310	42.58766	42.56360	42.60781	42.47773	42.33419	42.39106	42.40538	42.86029	43.12624	43.35959	43.42377	43.55291	43.76199	44.00290	44.00331	44.03309	43.96597	44.16089	43.24148	42.54987	42.29932	41.84325	41.84362	41.84418	42.12512	42.12972	43.68525	43.97456	43.90049	43.90112	43.42987	43.64581	44.53762	44.53827	44.01622	44.05267	43.94874	43.20294	43.11077	43.11138	43.28162	43.28222	43.27672	43.21541	43.18719	42.99004
42.04673	42.04732	42.38478	42.38538	42.46188	42.45283	42.59069	42.60939	42.32336	42.33575	42.42511	42.86127	43.12723	43.19162	42.90876	41.78639	42.90280	43.46740	43.93035	43.96978	44.16394	44.28096	44.24912	43.05541	41.84367	41.84423	41.84460	42.12574	42.13012	43.68586	44.01513	43.97128	43.90149	43.86889	43.90253	43.63287	43.64721	43.69821	43.88884	43.93127	43.44516	43.20393	43.20433	43.31541	43.22261	43.27733	43.27772	43.17676	43.07106	43.12841
41.74939	41.98564	42.04866	42.43562	42.43601	42.46346	42.81244	43.08225	42.62255	42.35227	42.51453	42.67923	43.02023	42.91043	42.49806	42.22786	42.25922	42.90438	42.90477	43.93198	44.16815	44.24972	43.39006	42.37503	41.84465	41.84522	42.12615	43.60604	43.86532	43.86942	43.86875	43.81258	43.81298	43.81362	43.23787	43.15184	43.17153	43.13632	43.13671	43.21878	43.26686	43.40482	44.17189	44.19129	44.01788	43.22421	43.20769	43.17999	43.12879	43.12940
41.12988	41.73602	41.74175	42.09473	42.43699	43.25504	43.20505	43.11217	42.66801	42.51512	42.51550	42.70753	42.79209	42.56567	42.26846	42.24599	42.22921	42.26078	42.83876	43.41355	43.80505	43.39067	42.37542	42.38781	41.88984	42.09568	43.60642	43.86593	43.78876	43.67041	43.67081	42.91911	42.87663	42.87723	42.87762	43.02751	43.11740	43.09252	43.09291	42.70838	42.70876	43.19238	43.35102	43.90862	44.01888	43.24313	43.20869	43.18098	43.12082	42.76307
41.18712	41.50689	41.79364	42.20593	42.82878	43.24110	43.21041	43.12388	42.53698	42.51610	42.51862	42.62858	41.90403	41.90461	42.24638	42.22982	42.22536	42.82506	42.85529	42.87037	42.90773	42.13916	42.16365	42.35823	42.90094	43.06571	43.60206	43.84388	43.80462	43.77845	42.42658	42.40038	42.86945	42.98648	42.98687	42.98748	43.09236	43.09351	43.04315	42.70936	42.39325	42.44691	42.51266	42.02784	42.77172	43.22024	43.24451	43.25808	42.90010	42.86861
41.57375	41.59735	41.92587	42.32752	42.32790	42.88452	43.20464	43.15221	42.84528	42.53856	42.51960	41.81213	41.81250	41.90558	42.89864	42.86065	43.51778	42.85589	42.82643	42.84151	42.00180	42.05653	42.14051	42.43352	43.05484	43.06242	42.95774	43.11868	43.11692	42.30733	42.42756	42.42816	43.01366	43.01427	43.06021	43.06083	43.42766	43.09450	43.04414	42.39386	41.91949	41.97313	42.00251	42.02882	42.60550	43.23464	43.30669	43.37322	43.33395	42.96280
41.95054	41.95113	42.29734	42.32850	42.32887	42.50867	43.30268	43.30330	42.84625	42.63657	41.75997	41.76540	41.81347	42.89925	42.81547	43.45726	43.37082	42.70892	42.30928	42.40423	42.40460	42.30168	42.34440	42.38251	43.00384	42.95835	42.90115	42.89962	42.84801	42.83415	42.83453	43.06395	43.07628	43.07690	43.07728	43.46900	43.48333	43.22121	42.51068	42.42171	42.39521	41.97411	42.08795	42.13248	42.60649	43.23564	43.30769	43.59736	43.69187	43.80046
42.84350	42.62037	42.62075	42.36157	42.44639	42.44699	43.32297	43.38686	43.38724	43.02906	42.47596	42.35235	42.42653	43.47324	44.03764	43.81905	43.32355	42.20803	42.08384	42.11124	42.27692	42.27753	42.44033	42.96681	42.95873	42.90176	42.90000	42.82396	42.87980	42.88042	43.00269	43.00330	43.07727	43.07789	43.07827	43.09283	43.25106	43.25169	43.20383	42.51227	42.42307	42.00924	42.04873	42.08952	42.53780	43.15356	44.59931	44.55708	44.56645	44.28040
42.38113	42.38174	42.50430	42.27489	42.38678	42.77915	43.37168	43.38785	43.38823	43.38886	43.21842	42.58012	43.02002	43.02065	43.46766	43.37240	42.21162	42.06300	42.06337	41.89601	42.09114	42.27850	42.44601	42.78338	42.76597	42.76659	42.76697	43.20877	43.27483	43.27545	42.94149	42.95658	42.96891	43.06923	43.06961	43.07988	43.23384	43.23446	43.20483	43.11426	42.19934	42.18042	42.00523	42.01921	42.84377	43.14300	43.98843	44.47287	44.42290	44.14581
42.38209	42.37674	41.84891	42.27586	42.35398	42.72009	43.06236	43.12567	43.38923	43.38985	43.94153	43.85102	42.99849	42.93906	43.00271	42.26958	41.85811	41.81850	41.81886	41.39863	41.72500	42.24838	42.27984	42.44760	42.51921	42.76757	43.29569	43.29794	43.29779	42.96408	42.96445	42.95758	42.95795	42.98645	42.99877	42.99939	43.13298	43.14808	43.14846	42.49219	42.18800	42.22021	42.18177	42.53473	42.76220	42.76282	43.06183	43.68041	43.68027	43.57041
41.51904	41.53625	41.66764	42.01134	42.19370	42.26754	43.08427	43.09937	43.22252	43.99147	43.92859	43.85202	43.76341	42.94004	42.19436	41.42858	41.44126	41.41504	41.39901	41.39959	41.71632	42.04294	42.24436	42.46822	42.76794	43.29630	43.29829	43.29892	42.20374	42.22472	42.96544	42.96606	42.98681	42.98744	42.95672	42.96339	43.02837	43.02899	42.48238	42.48299	42.43511	42.63579	43.04887	43.04949	42.61203	42.61264	42.61677	42.98204	43.02722	43.02785
41.74791	41.74850	41.73384	42.04770	42.16946	42.31732	42.93182	43.06200	43.07874	43.68451	43.90277	43.85302	43.80998	42.87537	42.21355	41.80602	41.41542	41.40796	41.40295	41.97271	41.97307	42.17366	42.36204	42.69282	43.22963	43.29193	43.29231	42.18398	42.15968	42.33941	42.93855	42.96705	42.96743	42.95733	42.95181	42.90058	42.90096	41.99987	42.32867	42.43358	42.63401	42.98997	42.99249	42.99312	42.61300	42.61362	42.61400	42.64142	42.25171	41.85869
41.74887	41.74947	41.94664	42.18294	42.53743	42.81553	42.97550	43.02599	43.01646	43.22517	43.90377	43.90176	43.85872	42.96303	42.92552	42.48445	41.79930	41.54920	41.97307	41.97368	41.85340	41.85400	42.26649	42.76220	42.86940	42.87003	42.09427	42.00481	42.18428	42.80029	42.82909	41.61510	41.65620	42.18823	42.88900	42.88962	42.49289	42.32928	42.35485	42.38977	42.43493	42.63776	42.67136	42.67198	42.56896	42.55189	42.55441	41.12042	41.15615	41.85966
41.72464	41.72523	41.72558	42.52517	43.37197	42.93996	42.91535	42.91597	42.96891	42.99340	43.85436	43.85932	43.82217	42.96401	42.95634	42.88423	42.24294	41.85977	42.01533	41.89743	41.85436	41.77459	41.77495	42.26808	42.38010	41.92983	42.05289	42.08638	42.18525	42.18587	40.76558	40.81549	41.33772	41.37413	42.18957	42.18000	42.18036	42.33026	42.36494	42.39075	42.05780	42.04943	41.98792	41.92846	42.65189	42.61131	41.16025	41.13587	41.12281	41.83866
41.65400	41.65459	41.71099	42.51328	42.74339	42.80667	42.80704	42.90087	42.90722	43.15071	43.77438	44.21371	44.05662	43.52905	42.95733	42.92811	41.89285	41.86074	42.01630	41.91609	41.89286	41.81094	41.81130	41.88805	41.91839	41.92812	42.05385	42.08735	42.08771	42.08832	42.13801	41.29115	41.33868	41.35321	41.35356	41.80476	41.96336	42.33124	42.36592	42.25151	42.05878	42.05042	41.98889	41.92944	42.65287	42.62937	41.27685	41.13683	41.12377	41.82623
41.65496	41.65288	41.70824	42.32627	42.51462	42.71814	42.80802	42.89221	42.91532	43.11684	43.75285	43.73687	43.73726	43.50215	42.92846	42.11432	41.95458	41.95518	42.01941	42.02002	41.91742	41.20164	41.90879	41.90940	41.93974	41.92908	41.92944	41.72705	41.71989	42.12951	42.12987	42.13960	41.33965	41.35418	41.35452	41.80573	42.33160	42.33222	42.33258	42.13292	42.25285	42.04588	42.03728	42.38766	42.72624	42.52677	41.37432	41.27858	41.16203	41.84061
41.65593	41.74855	42.09391	42.32725	42.71850	42.71912	42.89256	42.85618	42.85118	42.88797	43.11819	43.10221	43.10258	42.86633	42.30077	42.32230	42.35806	42.09303	42.09554	42.09614	42.06050	41.96780	41.96816	42.10914	42.10963	42.03087	41.82823	41.82883	41.76537	42.13048	42.13084	42.13253	42.15960	41.35514	41.35549	42.33221	42.43154	42.26402	42.27833	42.13562	42.22982	42.04686	42.06721	42.07157	42.07192	41.13628	41.13662	41.32834	41.37908	41.39253
42.33029	42.33091	42.34961	42.41885	42.78116	42.95486	42.89354	42.89417	42.53276	42.78405	42.74687	42.74750	42.90958	42.91021	42.30173	42.30879	42.35902	42.49098	42.49348	42.15383	42.06147	41.97253	42.05279	42.13425	42.13474	42.13535	42.09391	42.06288	42.15855	42.23978	42.22834	42.16626	42.16057	41.68753	41.68788	42.43216	42.45110	42.45173	42.24606	42.22617	42.23079	41.38142	41.45898	41.92025	41.84892	41.81520	41.32873	41.32932	41.32965	41.38923
42.75968	42.76030	42.76066	42.76128	42.85616	43.69209	43.23292	42.97990	42.91330	42.98688	42.97956	42.85307	43.03875	42.94445	42.51461	42.30333	42.31012	42.49195	42.49446	42.39061	42.07158	42.05341	42.07790	42.08226	42.13947	42.16315	42.12170	42.26269	42.51800	42.31262	42.25028	42.17313	42.18314	42.17182	42.46683	42.40096	42.34429	42.34492	42.34528	42.19390	41.29440	40.98923	41.15577	41.54715	41.81558	41.81618	41.90733	43.49847	42.84482	41.75526
42.77944	42.78006	42.79974	42.78963	43.23879	43.28450	43.27735	43.25412	42.98724	43.03919	43.73431	43.70332	44.39143	43.98244	43.27411	42.51622	42.52301	42.57352	42.49544	42.30801	42.23668	42.16863	42.16898	42.14706	42.14756	42.10741	42.16447	42.89791	42.40004	42.51961	42.25126	42.19556	42.18412	42.17279	42.13936	42.38584	42.29449	42.29513	42.29549	41.14968	40.98479	40.88269	41.06508	41.51756	42.50079	42.48317	42.44452	42.43925	42.43960	42.12661
43.23694	42.78105	42.78141	43.25015	43.25051	43.32277	43.26198	43.25512	43.38380	43.65138	43.73532	44.50416	45.64367	44.32069	43.97738	43.27574	42.78903	42.53267	42.26438	42.07317	42.22532	42.23827	42.16996	42.21992	42.14960	42.18978	42.99962	42.89890	42.36187	42.10010	42.19002	42.19654	42.22961	42.20234	42.46879	42.38682	42.30513	42.30575	40.88213	41.01827	40.88147	40.88205	41.38869	41.78638	42.48354	42.51702	42.44551	42.44024	42.11035	42.12759
43.56976	43.15864	43.15900	43.16125	43.25151	43.19099	43.25278	44.03829	43.57610	43.57674	43.57711	44.66267	44.63249	44.32170	43.71274	42.98126	42.75177	42.53257	42.33592	42.11673	42.16139	42.17915	42.19183	42.22678	42.94077	42.87143	42.96180	42.59834	41.96727	41.71558	41.84465	42.25169	42.30192	42.71894	42.64260	42.42105	42.34739	42.32114	40.89327	41.01923	41.01957	41.68912	41.70738	41.71281	42.46053	42.55374	42.53747	42.42459	42.41529	42.26657
43.90495	43.53815	43.03821	42.65689	43.05638	43.19386	43.97907	44.03929	43.57709	43.08232	43.46921	44.65510	44.63349	43.71980	42.47852	42.47915	42.43659	42.35445	42.35480	42.11663	42.03148	42.11523	42.17458	42.47107	42.77565	42.82468	42.80251	42.63203	41.72489	41.71655	41.53308	41.84624	42.41425	42.71993	42.64359	42.59809	42.42238	42.39614	41.57629	41.31418	41.64067	42.03550	42.02082	42.32011	42.43595	42.50523	42.52650	42.52713	42.51783	42.51846
43.85229	43.51875	42.65724	42.65787	42.65823	43.05801	43.19521	43.25541	42.70366	42.70429	43.01447	44.12746	44.09619	42.47915	42.18699	42.18761	42.37786	42.37334	42.23689	41.98080	42.01387	42.00807	42.06313	42.21806	42.70100	42.80314	42.76756	42.27474	41.72585	41.69362	41.69397	41.81235	42.33263	42.61095	42.61131	42.72626	42.72662	42.46041	42.01633	41.74817	41.74852	41.74913	42.02180	42.32108	42.49539	42.50621	42.50817	42.52811	42.51881	42.46473
43.49224	43.49289	42.74475	42.65886	42.65921	42.67024	42.76448	41.74148	41.74664	42.60082	43.08466	44.12041	44.04943	42.18762	42.18797	42.21004	42.42176	42.30618	42.61398	42.23849	41.98212	41.94681	41.97773	42.16324	42.61561	42.61625	42.27509	42.17432	42.12441	42.15776	42.16616	42.22704	42.32127	42.32458	42.60263	42.72725	42.88587	42.88544	42.44136	41.74915	41.74949	41.75010	42.08793	42.32206	42.37122	42.39545	41.80441	42.45347	42.44363	42.38204
43.59840	43.49389	43.19382	42.74638	42.66019	42.66082	42.69250	42.69314	42.52337	42.98979	43.10471	43.49463	43.44939	42.18913	42.21040	42.26092	42.44849	42.81739	42.74333	42.61559	42.20101	42.20164	42.26529	42.31528	42.16578	42.29181	42.29215	42.27669	42.16669	42.16732	42.16767	42.25413	42.17295	41.38196	42.30202	42.72071	42.74147	43.08256	43.01366	42.36626	41.80421	41.80483	42.18011	42.24940	42.37220	42.10296	41.90020	41.86005	42.28979	42.28774
43.52481	43.49488	43.44910	43.19546	42.77755	42.77820	42.66216	42.69412	42.91234	43.08012	43.07256	43.45002	43.45038	43.14957	42.22103	42.22166	43.10617	43.55569	43.41297	42.84920	42.30049	42.20261	42.26627	42.28997	42.27552	42.29278	42.29313	42.29376	42.28515	42.28847	41.74239	41.62357	40.84754	41.39152	42.30299	42.74210	43.01207	43.01273	42.93364	42.34524	42.20538	41.82565	41.93811	42.14964	42.14998	42.15061	42.15095	41.92593	41.78894	41.78688
43.21489	43.21554	43.26741	43.19645	43.19036	42.77918	42.68373	42.74608	42.96430	43.02141	43.08146	43.46818	43.45513	42.90657	42.22040	42.74561	43.42188	43.41933	43.41969	43.34595	42.78508	42.30210	42.20392	42.26787	42.29144	42.29208	42.29242	42.33330	42.29508	42.28944	41.79601	41.73238	41.15669	41.07306	42.88030	42.99451	43.43711	43.01371	42.82711	42.10730	41.82600	41.85989	41.88919	41.94453	42.15096	42.34529	42.44756	42.25931	41.92725	41.78517
42.41579	42.46119	42.98378	43.04343	43.08510	42.78016	42.58921	42.74706	42.78403	42.99062	43.15811	43.20041	42.92033	42.23297	42.23331	42.74660	43.50926	43.42353	43.42068	43.35589	42.88219	42.88284	42.88320	42.19641	42.19691	42.19755	42.19789	42.24414	42.33461	42.36208	42.40910	41.83516	41.64737	41.56966	43.18261	43.62658	43.57382	42.92645	41.55004	41.22327	41.22789	41.86086	41.86120	42.15161	42.61147	44.13880	44.19389	43.55139	43.10880	42.70330
42.13125	42.14584	42.14618	42.14682	42.42500	42.44120	42.43890	42.56994	42.74839	42.78566	43.23671	43.20676	42.93473	42.92196	42.75069	42.67406	42.67442	43.46155	43.40611	42.08214	42.33385	42.80548	42.50430	42.09221	42.10075	42.15774	42.17042	42.30997	42.35593	42.44725	42.36340	42.24052	42.12547	43.21544	43.67626	43.68874	43.04105	41.89735	41.70655	41.64177	41.83921	41.97235	43.10834	43.10899	43.17694	43.23555	43.57641	43.24472	43.08413	42.90443
41.18229	41.16500	41.16532	41.17219	42.23560	42.43953	42.43987	42.05849	42.21343	42.70615	43.54140	43.17416	43.14318	43.13042	42.96881	42.65090	42.62602	42.57086	42.57121	42.37312	42.28385	42.50492	42.37058	42.07064	42.07543	42.10236	42.25021	42.28251	42.35690	42.33775	42.21725	42.25920	42.25954	43.43206	43.43242	43.14793	43.03778	42.99337	42.99103	42.99169	42.99204	43.03133	43.12972	43.17759	42.68630	42.68694	43.03676	43.08477	43.00035	42.93502
40.64089	40.64148	40.88912	41.50134	41.43591	42.19122	42.10944	42.05946	42.16127	42.36776	42.98987	42.97604	42.96224	43.02998	43.03033	42.96830	42.62700	42.61155	42.61189	42.57283	43.22555	42.53326	42.26801	42.07160	42.07210	42.08508	42.41499	42.48701	42.36378	42.16852	41.53575	42.26019	43.07666	43.07732	43.07767	43.10622	43.14838	43.12114	43.12149	42.99268	42.99302	43.13036	43.17793	42.83431	42.77850	42.77914	42.89737	43.09059	43.22537	43.16004
40.64185	40.64244	40.68715	40.94596	41.45674	42.19219	42.11937	42.38277	42.36808	42.11028	42.08110	42.45147	42.45396	42.88329	43.03131	42.94406	42.88770	42.62863	42.61287	43.26643	44.53119	44.53190	42.60059	42.26962	42.08541	42.12898	42.48734	42.54058	42.39320	41.53640	41.54424	42.32180	43.12702	43.13948	43.13983	43.43645	43.14938	43.15003	43.17453	43.12314	43.12027	43.43003	43.17463	42.83530	42.13308	42.77853	42.89836	43.47284	43.22636	43.18893
41.93491	41.75349	40.88246	41.45739	42.27465	43.50639	44.07980	43.78943	43.07655	42.14882	42.11159	41.80212	41.80246	42.46578	42.86314	42.84126	42.88868	42.62961	42.57413	42.56499	43.22752	43.79546	43.79581	42.60221	42.23846	42.22172	42.55432	42.60649	42.02944	41.54488	42.04060	43.07830	43.30107	43.39673	43.89333	43.75072	43.43780	43.17518	43.15137	43.12413	43.19892	43.19957	42.72403	42.05969	42.13407	42.91134	43.49517	43.58569	43.40359	43.18991
42.29288	42.29353	42.29387	42.86682	43.46109	44.08044	44.08080	43.84303	43.18971	42.27700	41.80772	41.42043	41.28389	41.80405	42.46709	42.82598	42.83276	42.57477	42.52949	42.53014	42.53585	42.78431	42.78466	42.40613	42.23996	42.28623	42.80224	42.67993	42.01002	42.01066	42.78543	43.17400	43.37989	44.40937	44.44085	44.08914	43.75208	43.29265	43.14164	43.15502	43.07058	42.62808	41.94842	42.09663	42.57787	43.22697	43.66973	43.67040	43.50922	43.39331
42.95730	42.11039	42.74691	43.10273	43.41806	43.42894	43.02038	43.07096	42.42061	41.84218	41.83355	41.80037	41.70193	41.65264	41.69238	41.69301	41.84368	41.84324	41.98986	42.30959	42.30992	42.55156	42.53848	42.47205	42.47255	42.53117	42.68026	42.68252	42.68286	42.75817	43.17164	43.22866	43.38089	44.41038	44.45904	44.45973	43.97997	43.74786	43.38754	43.21276	43.11825	41.98091	41.79548	42.09761	42.57885	43.27252	43.67341	43.67355	43.66853	43.29572
42.95828	42.74755	42.16591	42.74855	42.82511	42.59719	42.59753	42.55938	42.42159	41.84315	41.80966	41.77594	41.71185	41.67722	41.65393	41.64920	41.64952	41.84421	42.34909	42.50808	42.58356	42.58421	42.55288	42.76405	42.53149	42.53215	42.68124	43.13739	43.17906	43.17973	43.22898	43.31499	43.04144	43.46521	44.46005	44.46074	44.42300	44.51643	44.36834	43.70597	43.28816	42.09781	41.92472	41.95863	42.32581	43.42666	43.88855	43.82214	43.63905	43.29671
43.19063	42.89025	42.30860	42.23306	41.16785	41.24906	42.55970	42.56036	42.37264	42.32230	42.32263	42.44979	42.39698	41.66353	41.61571	41.52348	41.71786	41.94370	42.35006	42.50906	42.33972	42.58520	42.90501	43.93864	43.92092	43.92161	43.92197	43.13677	43.18005	43.22366	43.26372	43.35886	43.43818	43.68866	44.46053	44.65363	44.67954	44.62497	44.36935	43.70697	43.36758	42.27591	41.92570	42.05944	42.33968	43.57236	43.92090	43.84108	43.70864	43.48026
44.67529	43.23446	42.83627	42.25492	42.14202	42.45906	42.46835	42.34285	42.34319	42.31216	43.07370	42.50929	42.44017	42.44083	42.25553	41.74050	41.71881	41.71946	41.90205	41.94564	42.10133	42.34135	43.44643	43.44949	43.94017	43.92261	43.92296	43.13776	42.99227	43.00421	43.22553	43.29659	43.59613	44.58392	45.03181	45.57855	45.12124	44.89820	44.43262	43.50055	42.74520	42.27690	41.92669	41.96436	43.52922	43.92157	45.35091	45.19544	44.88093	44.47011
44.62207	43.35903	43.12358	42.75752	42.56086	42.44376	42.34316	42.81544	42.82421	42.95623	42.95657	42.86753	42.48912	42.25671	41.81222	41.81233	41.69999	41.65682	41.68507	41.72865	41.89797	42.10295	42.58913	43.37616	43.40966	43.39209	43.00723	43.05514	42.99326	43.00520	43.00554	43.46903	44.48654	45.00105	45.00975	45.12190	45.10025	44.93487	44.57401	43.21742	42.74619	42.74685	42.27821	42.36742	43.42342	44.13316	45.20648	45.18251	45.11041	44.60226
43.35933	43.12423	42.79327	42.79393	42.73360	42.72675	42.72609	42.82323	42.90498	42.88848	42.88882	42.28629	41.66791	41.69969	41.79826	41.77203	41.80316	41.75603	41.75636	41.88369	41.88831	41.93887	42.15418	42.59077	42.82837	42.81079	43.00821	43.05612	43.12679	42.99492	42.99525	43.45285	44.18787	44.39807	44.46293	44.62492	44.62528	44.72477	44.20840	43.16367	43.12052	43.25414	43.03343	42.81156	42.87362	43.38644	44.15453	45.18353	45.11142	44.62474
42.30377	42.30443	42.79424	42.79491	42.88778	42.84270	43.05546	42.87067	42.82752	42.77773	41.38227	41.18887	41.25576	41.59019	41.68876	41.75383	41.45899	41.53427	41.88402	41.89272	41.93491	42.04239	42.25769	42.59176	42.79353	42.80802	43.00544	43.08751	43.13509	43.13631	43.43867	43.93810	43.77632	43.92384	43.92419	43.96623	43.98269	43.95352	43.05555	43.08682	43.08715	43.10608	42.70614	42.70949	42.81288	42.85864	43.34591	45.14318	45.10651	43.85482
42.30474	42.30540	42.88775	42.88843	42.90368	42.84368	43.07416	43.05712	42.96779	41.59230	40.97297	39.62939	39.85015	40.55595	41.31136	41.35118	41.45996	41.57609	41.92096	41.92161	41.95199	42.04337	42.69462	42.86971	42.80833	43.06880	43.08406	43.08474	43.08615	43.12602	43.26373	43.50616	43.68819	43.68889	43.40251	43.44455	43.34151	42.94991	42.96668	43.02694	42.55021	42.55114	42.44425	42.44491	42.71080	42.82910	43.21898	45.10717	45.10538	43.85582
42.92056	42.92123	42.88873	42.88941	42.82906	42.50766	42.82459	43.05811	42.02546	41.45295	41.23478	40.78819	40.51493	40.55690	40.63559	40.99686	41.41474	41.56632	41.92194	41.95265	41.96639	42.62661	43.16143	43.02197	43.06911	43.08471	43.08505	42.84682	43.08606	43.08675	43.09016	43.29809	43.44468	43.23631	42.70712	42.06176	42.09430	42.09495	42.10722	42.45074	42.52730	42.42666	42.44524	42.44590	42.78647	42.90962	43.17220	43.68076	43.97985	43.98056
42.92154	42.92222	42.30767	42.24765	42.25015	42.30021	42.43486	42.12627	41.90736	41.45391	41.45422	41.24228	40.87965	40.63624	40.63654	40.77945	41.11464	41.56730	42.10708	42.14424	42.72681	43.17551	43.16242	43.14968	43.08811	43.09591	43.08604	43.08672	43.08705	43.08773	43.09115	43.29908	43.23660	42.67877	42.06208	42.17441	42.17473	42.09592	42.14041	42.46162	42.40282	41.87441	42.35666	42.49842	42.83685	42.96001	43.17319	43.20673	43.68210	43.79662
42.92252	42.30832	41.74352	42.19600	42.22588	42.21688	42.21721	41.91230	41.91262	41.48977	41.49008	41.04828	40.69329	40.80043	40.80073	40.86749	41.13171	41.74721	42.14457	43.14849	43.26819	43.26886	43.17684	43.29102	43.10104	43.09689	43.08702	43.08771	43.04132	43.04200	43.06046	43.21094	43.19892	42.67975	42.17473	42.17539	42.17571	42.15395	42.19813	42.34013	42.40380	42.25593	42.25732	42.42166	42.60872	43.06946	42.96992	42.69685	43.09915	43.05742
42.35159	41.81721	41.80517	41.74513	42.17312	42.16412	42.16444	41.93797	41.95970	41.59062	41.44763	41.12281	40.73096	40.80139	40.83453	41.72410	42.51091	43.09756	43.25630	43.26295	43.52896	43.52965	44.36633	44.19575	44.95365	43.77321	43.33049	43.08064	42.91075	42.87492	42.91109	43.01141	43.01336	42.39386	41.96066	41.84781	41.89890	42.14204	42.31521	42.36705	42.40479	42.24026	42.25830	42.42265	42.69259	42.98304	42.92699	42.85035	43.05772	42.96820
41.81752	41.81818	41.80613	41.74610	41.66961	42.16509	42.16541	41.93894	42.02082	41.61360	41.66976	41.53904	41.22288	41.24124	41.72442	42.50136	43.00927	43.26201	43.34074	43.61755	44.00307	44.36699	44.19603	44.46579	44.48125	44.37575	43.19025	43.19095	43.06585	42.87590	42.87622	42.92578	42.29751	41.85124	41.74396	41.84879	41.85262	42.09040	42.27591	42.27658	42.13326	42.17044	42.23948	42.52971	42.64633	42.93679	42.92798	43.37418	43.27732	42.96918
41.69059	41.69125	41.69378	41.67725	42.16539	42.16499	42.16530	41.93991	42.04381	42.07451	42.07482	41.75796	41.54031	41.70199	42.50167	42.78600	43.26231	43.26300	43.59178	43.59570	43.94930	44.09907	44.13474	44.09947	44.46732	43.28059	43.16618	43.09818	43.09207	42.89729	41.72435	41.77388	41.81504	41.74462	41.74493	42.00246	42.08641	42.09137	42.09168	42.04157	42.04671	42.10967	42.13146	42.42037	42.62960	43.17102	43.41476	43.34886	43.27831	42.97017
41.68995	41.66160	41.67756	41.92425	42.16636	42.16703	42.05067	42.03158	42.03024	42.03091	42.03122	42.01200	42.01231	42.71455	42.71487	44.80799	44.81855	43.96569	43.59277	43.59348	43.58575	43.78453	43.98763	44.07658	43.11252	42.86761	42.82497	42.79290	42.95450	42.92350	41.77419	41.88390	41.85503	41.85568	42.13615	42.11694	42.11833	42.09235	42.04671	42.04737	42.05466	42.05533	42.10934	42.31235	42.76768	43.10596	43.21771	43.31979	43.27930	43.20322
41.69090	41.67706	41.80615	41.93059	41.92553	41.92619	41.99966	41.97881	42.03122	42.03188	42.01231	43.64383	43.60173	43.60727	43.72845	43.81832	43.96597	43.59344	42.71534	42.71602	42.56458	43.58744	43.78586	43.13823	42.87758	42.87827	42.87859	43.04055	44.28032	43.04156	41.90512	41.83153	41.83183	42.20287	42.77668	42.77736	42.86629	42.29451	42.26357	42.26424	42.11257	42.11001	42.28956	42.59714	42.67523	42.67591	43.15425	43.28641	43.28674	43.24449
41.67737	41.67803	41.95935	41.93155	41.92649	41.76420	41.95763	41.97978	42.03219	42.01298	43.64410	44.01671	43.98375	43.63512	43.07555	42.10794	42.07318	42.58217	42.65661	42.68770	42.75569	43.41932	43.55838	43.26704	42.93120	42.90342	42.90374	43.06570	43.67703	43.16701	42.42920	41.83250	41.83280	42.51089	42.73523	42.77834	42.77866	42.86903	42.28137	42.28204	42.20984	42.79081	42.80832	42.68406	42.68437	42.67690	43.15525	43.15594	43.21748	43.16116
41.73363	41.77908	41.92863	41.93252	41.96452	41.93143	41.95322	42.03285	42.03316	42.30057	43.76451	44.01770	43.76126	42.33042	41.44765	40.93183	41.00517	41.60601	42.61819	42.68869	42.97169	43.70998	43.71031	43.71101	43.45171	43.23849	43.23881	43.19867	43.14904	43.14973	42.62138	42.44804	42.53570	42.51187	42.39617	42.62089	42.84874	42.88703	42.25496	42.21051	42.79326	42.79395	42.80930	42.68504	42.68536	42.98481	42.91423	42.91492	42.79719	42.89025
41.77937	41.78004	41.92959	41.96518	41.93173	41.97376	41.97406	41.97473	42.01426	42.22258	43.81976	43.76622	41.60943	41.39084	40.86715	40.89089	40.93307	41.57260	42.61004	42.80783	42.97268	43.71099	43.74714	43.90016	43.73455	43.71435	43.47874	43.24049	43.20160	42.93049	42.75431	42.56377	42.82582	42.39684	42.39714	42.58602	42.69737	42.66597	42.10233	42.18195	42.77676	42.77745	42.60747	42.63770	42.63801	42.63493	42.77895	42.77964	42.80516	42.87352
41.77282	41.78100	41.93055	41.96614	41.97406	41.97473	41.97503	41.97570	41.98192	42.66250	42.81801	42.76450	41.58780	41.42619	40.86811	40.86875	41.47729	43.10858	42.67278	42.76102	42.80914	43.70930	43.89777	43.89848	43.91565	43.82288	43.82320	43.44122	43.20259	43.20329	43.84116	44.65263	43.89418	42.66366	42.39812	42.39880	42.39965	42.09860	42.08397	42.08464	42.67945	42.68014	42.57837	42.60054	42.63147	42.63322	42.77994	42.78063	42.80615	42.72915
41.91861	41.94614	41.94817	41.97473	41.76307	41.97570	41.97600	42.00354	42.68750	42.86434	42.81904	42.36883	41.75106	41.40834	40.89505	40.86346	42.99284	43.04994	42.63507	42.63899	42.65273	43.26042	43.66120	43.85006	43.90001	43.90071	44.02530	43.70942	43.63745	43.84183	43.94799	43.89486	43.89518	42.68612	42.39910	42.00248	41.52781	41.68136	41.83597	42.03083	42.62564	42.53984	42.50729	42.50108	42.53147	42.53215	42.67887	42.71712	42.66838	42.69039
42.50224	42.07229	42.05766	41.96281	41.96310	41.96378	41.99095	42.68816	42.68847	42.66445	42.64811	42.42355	42.35668	41.72476	41.72076	42.98598	42.98630	42.82397	42.37626	42.63997	42.65371	42.73444	43.26172	43.66889	43.85159	43.81577	43.81126	43.61426	43.43837	43.69180	43.71004	43.77039	42.79395	41.77603	41.77633	41.75551	41.68166	41.70221	41.70250	41.83761	41.94561	42.46982	42.28811	42.19618	42.28911	42.39777	42.46845	42.15302	42.24034	42.63245
43.18744	42.39269	42.39299	42.35392	41.90014	41.90081	41.90111	41.90985	41.91015	42.64555	42.64479	42.61325	42.39259	42.39328	42.63975	42.68880	42.71920	42.25336	42.08158	42.12729	42.50985	42.51054	43.22350	43.72284	43.81606	43.81194	43.72254	43.57606	43.43936	43.34929	43.34961	42.79462	41.32897	41.40645	41.45563	41.91335	41.83896	41.79826	41.66711	41.57269	41.48650	41.67735	41.77819	41.98420	42.05024	42.12344	40.89613	40.96715	41.38479	42.12650
43.29291	43.27213	42.47756	42.35489	41.90110	41.82415	41.79705	41.79772	41.79802	42.34211	42.34779	42.34847	42.38013	42.27015	42.27045	42.64143	42.18840	41.60699	41.64543	42.06336	42.48773	43.03291	43.46523	43.46595	43.63892	43.65069	43.65100	43.65173	43.46561	43.46632	42.69760	41.45267	41.48144	41.63360	41.66988	42.05293	42.05323	41.85672	41.72557	41.66875	41.48746	41.49607	41.73241	41.70730	41.24747	39.80498	40.30536	40.38352	40.78736	41.93247
43.29398	42.97206	42.50088	42.01182	41.58002	41.55632	41.54134	41.69759	41.69808	41.77701	42.30899	42.14228	42.14278	42.10454	42.27155	42.27205	41.57733	41.60791	41.60840	41.91762	42.97533	43.85431	43.46532	43.46584	42.75851	42.72087	43.31683	43.46607	43.55148	42.71743	41.76874	41.61518	41.63095	41.66742	41.67088	42.20275	43.10581	43.10632	42.59671	41.83010	41.59795	41.89827	41.80811	41.27381	39.80536	39.81333	40.20821	40.34568	40.77926	41.92420
42.97107	42.49990	42.52673	42.52724	42.02422	41.92638	41.79766	41.44038	41.69764	41.77658	41.77707	42.14184	42.14234	42.31007	42.30765	42.31998	41.63065	41.63114	41.75731	42.41593	43.23812	43.44394	43.44447	42.75759	42.38144	42.38194	42.36792	42.47105	42.56718	41.90528	41.86643	41.55328	41.63059	41.63107	42.20190	44.41335	44.41389	44.03204	44.05030	43.98904	43.37782	42.22320	41.98170	40.86120	39.85503	39.81304	40.20790	40.65315	40.79390	41.56232
42.49892	42.49943	42.49993	42.70321	42.65965	43.40355	41.90762	41.79772	41.79821	41.85351	41.40614	41.79755	42.36285	42.46488	42.36686	42.24241	41.61764	41.73120	42.46766	42.86047	42.84271	42.70408	42.63523	42.37837	42.38102	41.31273	41.36372	41.45071	41.51245	41.86557	41.86607	41.55292	41.55341	42.20105	43.70627	44.36996	44.41349	44.03165	44.04992	43.98866	43.95803	43.23506	42.22336	41.56897	40.74210	40.70013	41.51031	40.83503	40.85807	40.85962
42.25987	42.26038	42.32751	42.60763	43.37245	43.50433	43.29344	41.87489	41.86942	41.79826	41.79662	42.38232	42.54156	42.46444	42.36642	41.61674	41.66344	41.81622	42.98847	42.91269	42.82563	42.70895	42.27644	41.10755	40.95307	41.32579	41.32627	41.45034	41.51208	41.85500	41.86570	41.86619	42.15343	43.05603	43.70588	44.36956	44.37011	43.98828	43.98774	43.96786	43.82065	43.78197	42.70999	42.29821	42.22941	41.64811	40.87775	40.87823	39.96442	40.08953
42.05940	41.88976	41.94882	42.40118	42.67937	43.37249	43.37303	42.55376	42.00333	42.00168	42.15354	42.33319	42.33371	42.26552	41.75854	41.47071	41.61682	42.91027	43.54398	43.51710	42.92015	42.82573	41.73979	40.88020	40.52868	40.97038	41.32590	41.68285	41.83275	41.99905	42.17279	42.41840	43.05511	43.17530	44.53773	44.36916	44.36810	43.86378	43.84712	43.81972	43.78104	43.75472	43.75526	42.61454	42.28495	40.80058	40.64617	40.54523	40.38160	40.38207
41.40223	41.46130	41.54346	41.80846	42.60380	42.86104	43.01246	42.93423	42.80161	42.20308	42.15310	42.12029	41.78343	41.55449	41.28918	41.46601	42.11905	42.91158	43.27940	43.42027	43.35149	43.33484	41.87210	40.92249	40.92299	40.95335	41.50542	41.68247	41.81609	41.91217	42.20206	42.55739	42.66644	43.16578	44.53732	44.53142	44.33815	44.22855	43.80590	43.63074	43.57004	43.50880	42.94537	42.47773	40.75574	40.63895	40.64587	40.68558	40.84403	41.20633
41.58070	41.58121	41.38958	41.68270	42.56787	43.10274	43.00602	42.96362	42.81476	42.64477	42.20316	42.15316	41.55356	41.15379	41.06525	41.32687	42.11862	42.29903	42.29956	43.27949	43.42037	43.40265	41.99045	40.98713	40.97581	41.37613	41.66333	41.74643	41.87717	41.91180	42.24681	42.30911	42.16813	42.66660	44.53583	44.53639	44.36730	43.78905	43.11548	42.93171	42.89505	42.88108	42.36777	40.67595	40.59410	40.63865	40.79325	40.84324	40.87060	41.25085
41.88323	41.70327	41.68173	42.43747	43.07380	43.00501	42.95665	42.88040	42.81429	42.86546	42.64485	42.20322	41.65147	41.06433	40.61418	41.21095	41.61453	41.61502	41.70214	42.18320	43.26132	43.26187	43.22956	41.87665	41.86534	41.98795	41.98846	41.98001	42.00040	42.05950	42.07022	42.13251	42.18568	42.24102	42.78215	43.67874	43.67392	42.49975	42.47017	42.27350	41.06489	40.96544	40.61979	39.64249	40.04037	40.67596	40.79892	40.84294	40.98087	42.85166
42.75433	42.69677	42.51108	42.91697	43.90780	43.68149	43.27046	42.81653	42.84069	42.74558	42.69186	42.20277	41.60322	40.98278	41.06443	41.61361	41.61412	41.79094	41.79147	42.18279	43.26088	43.19535	43.06239	43.05396	42.29003	42.14710	42.14762	41.87466	41.97852	41.97906	41.98924	42.07035	42.13265	42.16494	42.24117	42.77693	42.69633	42.49939	42.46981	41.89730	41.12903	40.74419	40.25411	40.00143	40.07769	40.68264	41.79571	41.82256	42.82393	43.07542
42.69904	42.68023	42.91592	43.90676	43.78639	43.42145	43.04590	42.94453	42.75103	42.75157	42.74567	42.20232	41.62069	41.57373	41.66957	41.69346	41.82885	41.88469	42.33662	43.66966	43.55307	43.19492	43.06195	42.28909	42.22461	42.14670	42.11391	41.76250	41.87228	41.97868	41.87168	41.86323	41.86374	41.99424	42.01566	42.55679	42.53617	42.26788	42.24749	41.88836	40.88078	40.74387	40.69428	40.30584	40.30688	41.78468	42.07864	42.82304	43.07455	43.07508
42.97659	42.91856	43.91534	43.78535	43.43760	42.76725	42.87528	42.94407	42.94460	42.79624	42.76414	42.36900	41.65310	41.62077	41.76640	41.69304	41.88379	41.90900	43.28596	43.70576	43.57251	43.42739	42.66141	42.22367	42.16831	42.11298	41.72829	41.75316	41.86814	41.76493	41.59494	41.52666	41.45570	41.56615	41.73324	41.75364	41.74332	42.09509	42.09775	41.12572	40.97281	40.97654	40.97704	40.68480	41.70162	42.06437	42.07831	42.07883	42.82325	43.10613
43.00409	43.11142	43.82993	43.66448	43.43710	42.78397	42.82860	42.83613	41.44785	42.10235	42.52978	42.43948	41.79776	41.76543	41.69212	41.47427	41.47478	41.88388	43.24201	43.57151	43.48610	43.31733	42.59651	42.43824	42.11202	41.92714	41.71894	41.40637	40.72733	40.78160	41.52578	41.52306	41.50799	41.13274	41.13324	41.13375	41.42698	41.63172	41.10660	41.12538	41.15170	41.18507	41.18557	41.18931	42.00816	42.06404	42.15912	42.15965	42.65318	42.89547
43.36189	43.36029	43.74989	43.69031	43.46402	42.51117	41.57848	41.44692	41.57532	42.25452	42.44402	42.66634	42.53952	41.88913	41.73147	41.43248	41.59493	42.53325	43.42652	43.39481	43.29650	43.16869	42.59555	42.43783	42.03397	41.95092	41.37217	40.67916	40.67968	40.68020	40.74575	41.15239	41.13730	40.64230	40.60426	40.60477	40.09458	40.14398	40.60747	41.15084	41.22668	41.22720	41.18847	41.25454	42.06318	42.18354	42.25713	42.51312	42.80278	42.87447
43.44877	43.37571	43.37333	43.37393	42.55368	41.66025	41.49074	41.61916	42.16221	42.44035	43.73103	44.49331	43.52120	43.01114	42.97197	42.88007	41.99791	41.99842	42.76687	43.32875	43.16767	42.58007	41.88639	41.88691	41.90518	41.37125	41.26773	40.74866	40.67931	40.67984	40.69164	40.70109	40.69352	40.68655	40.68704	40.68772	40.26836	39.95229	40.31073	40.57195	41.27088	41.37196	41.52185	41.61909	42.03696	42.05840	42.05891	42.67079	43.08692	43.15251
43.32413	43.36930	42.91620	42.55268	41.90401	41.65917	41.72581	41.90443	42.17441	43.69128	43.67737	43.60375	43.52073	43.52128	43.46707	43.16025	42.01145	41.99800	42.26189	42.76105	42.63980	41.99076	41.95799	41.29813	41.29866	41.26682	40.80697	40.87672	40.80040	40.76224	40.76275	40.76325	40.77270	40.77326	40.84522	40.87009	40.04335	40.04977	40.34891	40.64579	40.96519	41.64293	41.71444	41.81893	41.81947	42.08286	42.10427	43.25153	43.35583	45.40120
41.84042	41.88288	41.88608	41.88691	41.70349	41.73035	41.83306	42.07833	43.59513	43.64191	43.60274	43.59899	43.51598	43.51652	43.46662	43.37473	42.46778	42.29957	42.28136	42.02919	41.96041	41.92282	41.37998	41.38049	41.26589	41.30829	40.90871	40.90920	40.90973	40.83342	40.80109	40.81179	40.84830	40.84886	40.86923	40.49483	40.09678	40.39594	40.64495	40.83860	41.15588	41.95854	42.54090	42.54144	42.18954	42.19007	43.26891	44.66626	45.54478	45.34117
41.88187	41.88241	41.85577	41.74132	41.74560	41.79927	42.07735	42.41217	43.59465	43.59522	43.58937	43.44615	42.91838	43.44727	43.38985	43.37427	42.45982	42.34601	42.28093	42.25566	41.96000	41.89256	41.06312	41.23380	41.23433	41.31388	41.38906	41.38956	41.55133	41.96898	41.61120	41.04781	40.87213	40.64299	40.49399	40.60896	40.60950	40.96667	40.97630	41.06227	41.86041	41.91696	42.52283	42.85772	42.85828	43.26804	44.61372	45.25250	45.23916	45.15055
41.92616	41.91918	41.85262	41.74463	41.82145	41.98691	42.54659	43.20038	43.38299	43.34701	43.16158	42.74163	42.74220	42.86043	42.86104	42.82158	42.36386	42.27991	42.28051	42.29232	42.06599	41.78402	41.23290	41.23341	41.35337	41.43293	41.51408	41.55042	42.03466	42.03524	42.05729	41.69948	40.71458	40.68726	40.49365	40.55490	40.96582	41.57258	41.65671	41.58921	41.67468	41.82098	42.62789	44.07053	44.07114	44.14490	44.81890	45.07155	45.07219	44.24882
42.04648	42.04703	41.91923	41.74203	41.82100	42.56544	43.31811	43.50074	43.42980	43.38309	43.16112	42.90025	42.75464	41.16456	41.16515	41.75627	42.04182	42.04235	42.04295	42.06282	42.06337	41.89002	41.84435	41.84487	41.43198	41.43254	41.49327	41.52962	42.03428	42.05635	42.05690	41.21837	40.94912	40.73470	40.68742	40.89399	41.76952	41.70074	41.51610	41.50665	41.58460	42.12272	42.67110	43.92292	44.13857	44.46814	44.42195	44.36182	43.96111	43.83027
42.12070	42.04656	41.88124	41.74157	41.82055	43.29984	43.31763	43.31821	43.42933	43.41003	43.32734	42.94630	42.85899	41.16415	41.16474	41.16525	41.76177	42.05482	42.06188	42.06240	42.06296	42.09416	42.07979	41.84447	41.45094	41.47515	41.47570	41.99572	42.29413	42.05597	41.74003	41.21801	41.21852	41.75857	41.75909	41.76859	41.68963	41.69018	41.69715	41.43268	41.50687	41.58910	42.67075	43.82399	43.94407	44.13879	44.08078	43.36782	43.36842	42.20921
43.14879	42.30082	42.22987	42.24930	42.72153	42.99579	42.99639	42.88515	43.22693	43.32626	43.90588	43.57427	42.80508	41.70424	41.15734	41.15785	42.05387	42.06085	42.06415	42.06468	42.06255	42.10408	42.10464	41.77081	41.55266	41.54141	42.71432	42.71486	42.27654	41.67999	41.14943	41.14994	41.70063	42.09293	42.09615	41.81601	41.81659	41.74406	41.70056	41.31783	40.74043	41.26532	41.93181	43.32486	43.41952	43.39323	43.45503	43.38413	42.75494	41.79420
43.85163	43.76270	43.54989	43.44312	43.02538	42.99532	42.99593	42.79013	43.06402	43.64359	43.64421	43.45675	42.71379	41.61299	41.26671	41.27021	41.78001	41.87190	41.88165	41.92397	42.09385	42.18698	42.01989	41.53083	41.62214	42.86167	42.86224	42.86278	41.67903	41.34821	41.14907	41.14958	41.20760	41.75515	41.91829	41.91884	41.98069	41.98125	41.93399	40.81720	41.00103	41.45848	42.15168	43.40673	43.40735	43.39288	43.66005	43.27307	42.65841	42.56103
43.90433	43.81541	43.76822	43.39588	43.04280	43.01275	42.80699	43.06299	43.04998	43.05057	43.45571	42.71276	42.07464	41.61256	41.26927	41.26979	41.27034	41.28537	41.40380	41.92356	42.09344	42.09403	42.10387	41.63571	41.63627	42.36229	42.37468	42.29993	41.91190	41.47736	41.19546	41.17986	41.22336	41.36801	41.67105	41.79737	42.02710	41.98090	41.98143	41.96162	41.98209	42.15083	43.87449	43.87508	43.86974	43.78756	43.71012	43.27487	43.04635	42.46450
43.76657	43.76717	42.84355	42.67920	42.94721	42.83708	43.23337	43.15012	43.03458	43.03517	42.06289	42.06342	41.72078	41.69271	41.57030	41.26937	41.24360	41.24411	41.29752	41.81882	41.92371	42.07872	42.10347	42.10400	42.10456	42.36189	42.38289	42.29309	41.91152	41.64120	41.55630	41.60465	41.64925	41.67017	41.61534	41.65889	42.02675	44.01754	42.47133	42.33454	42.33514	43.64782	44.61296	44.36844	44.08239	43.74205	43.70976	43.14589	43.04816	42.43571
42.52596	42.52654	42.53602	42.64111	42.62929	42.83661	42.79423	42.72602	42.36514	42.01110	41.98967	41.99021	41.87255	41.68207	41.61234	41.26896	41.24318	41.24371	41.25627	41.40352	41.44870	41.50895	42.03487	42.03050	42.28780	42.28841	42.36207	41.98944	41.78598	41.70166	41.63958	41.60428	41.63705	41.60318	41.61499	41.61555	43.43789	43.44386	43.44441	42.47155	43.72036	43.99086	44.29005	43.95238	43.59168	43.68842	42.98668	42.98726	43.14618	43.02314
41.98842	41.98899	42.53555	42.62828	42.62560	42.49773	42.76044	42.64762	42.34801	41.98861	41.89732	41.96665	41.86996	41.55158	41.64037	41.64089	41.56180	41.25523	41.39065	40.65677	40.69118	41.50426	41.94063	42.05160	42.45157	42.28801	42.07365	41.14619	41.78560	41.78621	41.70185	41.60983	40.84367	40.91792	41.56036	42.29457	43.43751	43.44347	43.41417	43.44463	43.71998	44.42830	44.00299	43.64227	43.37414	42.96536	42.29647	42.98692	43.14584	43.05667
41.98043	42.22566	42.88292	42.45958	42.41068	42.39246	42.35116	42.55888	42.34755	41.98816	41.97386	41.86733	40.67622	41.36554	41.62583	41.69798	41.84689	41.84742	41.50473	40.92024	40.93853	41.50225	41.94023	42.47208	42.47267	42.45179	41.14530	41.03246	41.23506	41.86646	41.81812	41.27242	40.94155	40.95293	42.28503	43.35748	43.43712	42.81554	43.19284	43.44426	44.42132	44.42194	43.94468	43.64190	43.37379	42.25583	42.29507	42.29672	43.06165	42.99184
42.54396	42.54455	42.47200	42.40107	42.14375	41.69080	41.69140	41.69769	42.03080	42.03138	41.42025	40.79457	39.89755	40.86713	41.68614	41.84590	42.17775	42.35736	42.25645	41.50485	41.50972	41.52376	41.93983	42.47168	42.48086	42.55996	41.10038	41.11243	41.15574	41.75637	41.86397	41.77958	41.78011	42.30800	43.34949	43.35010	42.52473	42.60916	42.97397	44.41865	44.41932	44.07058	43.73820	43.64905	43.38095	42.20498	42.25604	42.21255	42.93983	43.04496
42.54348	42.54407	42.15825	42.14274	41.99112	41.69034	41.69096	41.72271	41.47822	41.35313	39.57524	39.60905	39.97832	40.91885	41.79389	42.17675	42.38624	42.38678	43.01524	42.99376	41.97958	41.74142	41.74200	41.93996	41.94915	41.84018	41.04305	41.10054	41.71563	41.94311	41.93655	42.10753	43.36677	43.39058	43.34911	42.07787	41.82836	41.82893	42.56097	42.94971	42.99765	42.99825	42.99504	43.46373	43.41816	42.24818	42.24873	42.39862	43.01044	43.09084
42.20184	41.49237	42.07274	42.14227	42.14282	41.68989	41.41217	41.41758	41.37524	40.57705	39.73019	40.00964	40.93298	41.80786	41.95176	42.38522	42.38581	43.08076	43.01092	42.99697	42.98265	41.94398	41.74160	41.74214	41.47408	41.52253	41.54837	41.57278	41.87447	41.97957	42.10662	43.36097	43.36153	43.39018	42.07692	41.81234	41.82801	41.82859	42.33123	42.73083	42.83712	41.98436	42.95813	43.11699	43.11764	42.24786	42.24840	42.39829	43.12215	43.36310
41.52412	41.50803	42.22637	42.22511	42.14773	42.20475	41.75187	41.45047	41.37481	40.85414	40.89666	41.51188	42.24303	42.36890	42.33949	42.38480	42.93950	42.85460	42.98105	42.99653	42.99714	42.19195	41.86799	41.46560	41.46618	41.46679	41.45178	41.41975	41.76551	41.86954	42.08804	43.03721	43.33641	43.34571	42.25867	42.26087	42.26150	42.33032	42.72985	42.66919	41.80553	41.59825	41.98457	42.94817	42.93216	42.91341	42.32911	42.32970	43.13363	43.37027
41.52098	41.69852	42.31318	43.44979	43.42456	42.80758	42.22643	41.97330	41.47583	41.46785	41.50018	42.29306	42.41898	42.36847	42.39576	42.90352	42.85360	42.83965	42.74145	42.77209	42.77270	41.98246	41.82191	41.46521	41.46579	41.46641	41.41885	41.41938	41.39201	41.76468	41.73840	42.06133	43.02608	42.25204	42.12123	42.24062	42.26232	42.32996	42.71605	42.69946	41.77455	41.52481	41.60544	42.39968	42.91246	43.28374	42.84536	42.32937	42.34668	43.16669
43.36508	43.20606	44.31790	44.31864	44.32998	43.56983	42.81959	42.26850	42.05104	42.09840	42.25875	42.41634	42.36748	42.65755	43.07858	42.94730	42.73653	42.72902	42.63083	42.63139	41.98140	41.65376	40.92317	41.46482	41.46540	41.88986	41.89045	41.69997	41.41958	41.36431	41.36489	41.69379	41.69432	41.27106	40.93871	42.19564	42.29744	42.26256	42.33015	42.30727	42.30792	41.59920	41.60511	41.96997	42.15916	42.63804	42.12202	42.32307	42.32372	42.10806
43.96266	43.89019	43.89078	43.89151	43.83722	43.77669	42.90620	42.31857	42.31912	42.34122	42.34187	42.33049	42.23273	42.52864	42.91726	42.82806	42.69738	42.69794	42.68684	41.77293	41.47808	40.91791	40.95826	41.45249	41.70831	41.98354	41.98413	41.93630	41.70018	41.36394	41.20396	41.20450	40.94470	40.58413	40.62492	40.65666	42.19592	42.23235	42.23289	42.35889	42.40432	42.44524	41.96903	41.92716	41.99162	41.93900	40.87358	40.76584	40.96773	41.39108
43.88905	43.48995	42.26764	42.43541	43.34745	42.90506	42.34224	42.32457	42.80499	42.92196	42.34143	42.28597	42.23229	42.21788	42.49707	42.48150	41.95989	41.46806	41.45693	41.44941	41.33361	41.40099	41.44136	41.61327	41.98250	43.59482	43.59545	43.14173	42.43036	41.55746	41.20575	41.08689	40.50410	40.51924	40.55147	40.62516	42.12299	42.16929	42.19672	42.24210	42.45934	42.45995	42.46050	42.36273	42.30587	41.99189	40.95605	40.82037	40.90646	41.22935
43.44635	42.01513	41.92113	41.92184	41.95678	42.08220	42.36328	42.85019	42.84753	42.84814	42.80581	42.28553	42.23185	42.17327	42.13260	42.00186	40.95986	41.44080	41.42160	41.30951	41.33321	41.35643	41.51988	41.79606	43.46685	44.12350	43.50633	43.18445	42.84483	42.43063	41.54872	41.10803	40.36830	40.51890	40.55114	41.82038	41.82695	41.60978	42.19636	42.29711	42.48533	42.48594	42.52143	42.52205	42.36305	42.32012	42.03470	40.88618	40.92390	41.28066
42.01405	41.30769	41.04782	41.11893	41.32642	42.06981	42.91737	42.91799	42.96317	42.93046	42.92171	42.77636	42.17228	42.13145	42.00088	41.47329	41.44110	41.42050	41.39808	41.38895	41.39922	41.42299	41.50229	43.11473	43.40076	43.46711	43.18347	43.09748	42.84442	41.70113	41.20389	40.51096	40.54803	40.64112	41.14071	41.11550	41.54002	41.60136	41.69437	42.27832	42.63604	42.63665	42.63721	42.65341	43.08493	42.91945	42.40205	42.13820	41.48579	41.56380
41.31470	41.31530	41.04737	41.17331	41.26629	42.17095	42.95023	42.95085	42.92938	42.99207	42.92126	42.76785	42.29545	42.19925	42.10488	41.66981	41.47348	41.45018	41.42079	41.39822	41.40957	41.43657	41.50189	41.98653	42.95108	42.89317	42.95673	42.84554	41.70010	41.14622	40.93486	40.93539	41.29091	41.27657	41.17907	41.56482	41.57621	41.62788	41.69403	41.76451	42.42970	42.63630	43.29048	43.58644	43.73342	43.56740	43.17686	42.89086	42.29139	41.56350
42.27087	41.41861	41.44063	41.26532	41.44780	42.21207	42.94062	42.89019	42.87463	42.92496	42.78295	42.57645	42.57546	43.36667	42.84062	42.19316	41.55208	41.51231	41.52198	41.52252	41.50163	41.50229	41.63943	41.63997	41.98675	42.02432	41.96849	41.93787	41.69971	41.33986	41.30614	41.30667	41.90229	42.47401	42.29515	42.21505	42.21572	41.87903	41.60122	41.54773	41.84117	43.24923	43.72958	43.73237	44.49672	44.49737	43.86226	43.29596	42.93476	42.29169
42.53587	42.20436	41.50793	41.55216	42.20079	42.79503	42.88910	42.80856	42.80913	42.12848	42.51185	42.57439	42.85302	42.89014	42.84018	42.57214	42.18422	41.52085	41.52158	41.52105	41.50123	41.50189	41.50249	41.50412	41.63305	41.94706	41.93692	41.93747	41.93809	41.95131	42.03633	42.02076	42.85788	42.83337	42.26898	42.20393	42.20461	41.83092	41.10868	41.14476	41.57493	43.24340	43.70341	44.43058	44.44313	44.47335	44.44761	43.82407	43.74952	43.44092
42.68647	42.66721	42.66777	42.66853	42.79393	42.79456	42.88863	42.80810	42.15536	42.15598	42.17429	42.57394	42.91169	42.88969	42.59210	42.57170	42.56373	42.36184	42.26603	42.15908	42.14694	41.47891	41.49189	41.50265	41.75799	41.94666	41.94728	41.94783	41.95026	41.95093	41.95155	41.95211	42.82361	42.82438	42.26860	42.20356	41.82995	40.97945	41.00137	41.15140	41.21872	42.66989	43.25706	43.70370	44.43093	44.43159	45.04346	44.96886	44.18838	43.63907
43.31486	42.97251	42.87167	42.71280	42.79346	42.79409	42.89946	42.80871	42.31110	42.20327	42.17385	42.57349	42.86351	42.85763	42.46934	42.59223	42.56330	42.36034	42.25357	42.10974	42.14437	41.36199	41.36744	41.44259	41.69194	41.94627	41.96624	41.96680	41.95847	41.95055	41.95117	42.25261	42.82322	42.82399	42.31984	40.80422	40.80487	41.11836	41.20156	41.21077	41.38667	41.64715	42.68355	42.82351	43.53470	44.64489	44.88663	44.87924	44.16652	43.54357
43.09664	42.97202	42.87119	42.71232	42.19091	42.64458	42.85706	42.80825	42.80775	42.28011	42.28609	42.44178	42.86306	42.86363	42.59552	42.59179	42.51448	42.40807	42.40830	42.13674	41.31684	40.73750	40.74455	40.74993	41.44603	41.96523	41.96585	41.96642	42.01479	42.27844	42.19575	42.24108	42.82283	42.82682	41.18233	41.20283	41.11742	41.21963	41.32985	41.42762	41.65514	41.75724	42.04737	42.66495	43.52736	44.52731	44.49404	44.02601	43.49096	43.43677
43.10798	43.09679	42.87070	42.23320	42.23376	42.58337	42.73027	42.71455	42.71351	42.38900	42.44077	42.44134	42.90937	42.95564	42.73267	42.59566	42.59200	42.54744	42.40841	41.78127	40.85695	40.69948	40.73772	40.74955	41.51500	41.70523	41.97353	41.96603	42.00580	42.19473	42.13515	42.20790	42.21761	41.38469	41.44760	41.26592	41.45207	41.37682	41.41916	41.60340	41.91749	42.10617	42.71935	43.53327	44.56389	44.52693	44.05723	43.51515	43.49060	43.43642
43.21606	43.10814	42.87022	42.23273	42.20266	42.52915	42.71045	42.71247	42.38791	42.38855	42.40753	42.48766	42.70493	42.89058	42.89136	42.84785	43.11355	42.65882	42.58377	41.72831	40.91922	40.85723	40.88204	41.50055	41.51461	41.05644	41.17641	41.96564	42.00541	41.93031	41.92341	41.90032	40.91008	41.38218	41.44725	41.41718	41.53667	41.55557	41.59492	42.17019	42.72307	42.76252	44.28925	44.64931	44.56350	44.43473	43.92850	43.68568	43.49133	43.44038
43.34028	43.30062	43.82151	42.87053	42.23284	42.20283	42.42514	42.37955	42.38745	42.38810	42.40709	42.48722	42.58516	42.89014	43.65760	43.67109	43.43906	43.15616	42.65917	42.58392	41.81293	41.52551	41.61000	41.51360	41.05539	41.05606	41.12233	42.00439	42.00503	42.00573	42.04184	41.65941	41.65997	41.43989	41.44689	41.37222	41.41752	42.09509	43.23616	43.27562	43.68681	44.29042	44.74556	44.64893	44.43583	44.29107	43.93728	43.92881	43.53381	43.49165
45.25151	45.18609	43.90057	43.51367	42.53600	42.48319	42.39466	42.42533	42.40904	42.63820	42.38836	42.40721	42.48742	43.52517	43.65715	43.65774	43.65841	44.81378	45.29010	43.92962	43.31341	42.62984	41.65530	41.07106	40.88072	40.88140	41.12196	42.00400	42.28513	42.00534	42.04093	41.75800	41.75856	41.51462	41.44009	41.44071	41.84410	41.91298	43.18418	43.62656	43.83245	43.83312	44.19117	44.43834	44.42351	44.29285	43.64765	43.70424	43.69602	43.69024
46.36356	45.34253	44.97766	43.51318	42.63120	42.57220	42.52884	42.44296	43.39487	43.35360	42.62450	42.43349	42.43414	42.68595	43.10437	43.54332	43.54399	44.79986	44.76523	44.15889	43.86383	42.62888	41.67264	40.75466	40.77517	40.90414	41.13825	42.28410	42.28474	42.28546	42.21661	42.21718	42.22636	42.22714	41.96246	41.79300	41.81310	41.84439	42.59080	43.09737	43.49951	43.43404	43.67043	44.12112	44.14553	43.64670	42.52176	42.46532	42.49132	43.24558
45.37461	45.34199	44.53319	42.59415	42.59472	42.58731	43.16659	43.69415	43.35246	43.33915	42.82389	42.62462	42.48208	42.19034	42.78253	43.20074	43.46989	43.48285	44.21158	44.10778	43.88166	42.05619	40.82137	40.77418	40.77479	40.91273	42.49669	42.47522	42.28435	42.28507	42.21623	42.22541	42.22651	42.66496	43.68018	42.67515	41.86647	41.81769	41.84460	42.56153	42.94074	43.15331	43.42997	43.68794	43.64568	42.69696	42.73444	42.60972	42.90751	43.24525
44.98613	44.82377	43.71119	43.33149	43.24930	43.29743	43.57257	43.57325	43.33801	43.02849	42.82343	42.46001	42.18932	42.28613	42.77016	42.78268	42.71389	42.92030	43.48323	43.84778	42.12711	41.27459	41.02460	40.82154	40.91167	41.62544	42.50328	42.49687	41.92889	42.11161	42.22445	42.22556	42.67398	42.82698	42.81735	42.81503	42.67550	41.85816	41.80500	42.52192	43.14045	43.14112	43.15354	43.21301	42.60564	42.64589	42.73411	42.92580	44.55692	43.19759
44.90496	44.87180	44.14429	43.69082	43.64519	43.56738	43.49359	43.39680	43.02735	41.75438	41.41806	41.35719	41.98263	42.25021	42.73424	42.71278	42.64893	42.64952	42.70464	42.12604	42.10880	41.27420	41.27483	41.14114	41.45071	41.78259	42.62170	42.46032	42.46098	42.48645	42.90450	42.92821	42.90911	42.90994	42.83012	42.81465	42.81540	42.30873	41.85838	42.52156	43.03264	43.03331	42.38028	42.46052	42.52607	42.55522	42.83717	44.51384	44.51462	43.81218
44.87594	44.83741	44.01153	43.96616	43.56620	43.49532	43.31715	41.04826	41.14289	41.19622	41.19693	41.35677	41.95693	42.18419	42.07748	42.56128	42.52592	42.16010	41.96039	42.09322	41.83991	41.27382	41.27445	41.27501	41.45033	42.67225	42.74174	42.74232	42.71288	42.81549	42.96647	42.96706	42.90873	42.60221	42.52536	42.81428	42.78220	42.30837	42.31164	42.52981	42.68872	42.37935	42.37993	42.46017	42.47895	42.51543	43.65321	43.87770	43.86653	43.46126
44.48010	44.22437	44.18574	42.29721	42.02611	42.02462	41.04719	40.93151	41.02615	41.19364	41.19650	41.34022	41.93499	41.84954	42.00248	42.12833	42.12899	41.91508	41.38725	41.51308	41.52771	41.53595	41.40533	41.44931	43.02612	43.37912	43.42336	43.42395	43.38108	43.35173	43.03060	43.00323	42.86060	42.58301	42.52499	42.78107	42.78182	42.74966	42.52878	42.52945	42.53019	42.68903	42.43443	42.43940	42.47894	43.22017	43.65285	43.80571	43.86618	43.46093
44.22315	44.22385	42.74795	42.40911	42.36775	42.02631	40.93259	40.68520	39.97609	41.07690	41.19393	41.48952	41.58309	41.70782	41.70863	42.00263	41.88397	41.04936	40.40026	40.55888	41.52731	41.53556	42.22482	43.19493	43.22949	43.23025	43.51435	43.49990	43.94114	43.70041	43.65833	43.61450	42.98462	42.97054	42.82465	42.79414	42.78145	42.74930	42.64480	42.75731	42.79985	42.74890	42.51073	42.47785	42.77108	43.22848	43.67139	43.80536	43.84540	43.84608
44.20005	44.18410	42.74747	42.69240	42.74917	42.37333	40.94952	40.78316	40.73587	41.07380	41.22795	41.51938	41.52675	41.60801	41.60667	41.57742	41.04839	41.04895	41.06804	41.22667	41.53444	42.06633	42.22442	42.64144	42.70234	43.22984	43.51394	43.97982	43.83050	43.79149	43.66368	43.78853	43.79720	42.95496	42.82427	42.82495	42.79452	42.79520	42.83661	42.85912	42.93177	42.95611	42.71795	42.71164	42.91862	43.34213	43.36424	43.22644	43.84505	43.91350
44.18288	43.00283	42.84241	42.85509	42.85568	42.44545	40.95715	40.94974	40.96257	41.28809	41.54365	41.56061	42.29876	42.27946	41.60625	40.97153	41.00229	41.06683	41.16657	41.34958	41.77268	42.14647	42.26758	42.73299	42.71484	43.51284	43.86050	43.62882	43.53489	43.53567	43.50142	43.77951	43.79679	42.94167	42.28979	42.29047	42.86512	42.86581	42.86358	42.88264	42.95507	42.95576	42.95636	43.55288	43.55366	43.37619	43.56824	43.65067	43.98005	43.91316
43.10255	42.91310	43.00294	42.84279	42.71506	42.71574	42.48391	42.27842	42.27470	42.27537	42.12043	42.37883	42.33327	42.29891	41.62572	40.98207	40.99294	41.02073	41.21260	41.44031	42.91583	42.97037	42.54381	42.64064	42.67937	43.40593	43.89515	43.60698	43.53447	42.58952	42.55525	42.76469	42.76782	42.27593	42.01790	42.08686	42.35914	42.89394	43.31081	42.96284	42.95741	42.95809	43.50808	43.55951	44.01289	44.16417	43.76990	43.91923	43.87929	44.74506
43.10206	42.86423	42.75651	42.63100	42.70277	42.71527	42.88303	42.64516	42.39092	42.39159	42.60897	42.43967	42.34680	42.29846	41.62530	40.98166	41.00148	41.25893	41.30116	42.77869	42.85142	42.75521	42.43372	42.54399	42.89464	43.20193	43.66103	43.60357	42.58997	40.74405	40.74470	40.74525	40.59372	41.40831	42.08637	42.16555	42.56802	43.49966	43.62101	43.46655	43.08665	43.00184	43.51041	44.33803	45.22574	44.97854	43.89882	43.83069	43.81279	45.29311
43.10157	42.70274	42.03448	42.10576	42.65747	42.88179	43.04955	43.05185	42.72445	42.72514	42.89481	43.12810	42.47538	42.29802	42.29888	41.83720	41.39216	41.39597	41.60200	41.65366	41.94246	42.08222	42.09825	42.32852	42.27005	42.62777	42.88722	42.70077	41.90940	40.74369	40.74434	40.75082	40.77451	41.31636	41.73075	42.16520	42.69297	43.49928	43.76744	43.76814	43.61377	43.63904	44.34393	45.19440	45.19523	44.57790	43.78768	43.81165	45.23499	45.23949
43.10322	42.70441	42.07063	42.13762	42.67260	43.38293	43.25213	43.22434	43.22495	43.27526	43.27703	43.05452	43.00575	42.81947	42.42668	42.32538	41.86595	41.60075	41.65213	41.69681	41.94205	41.94282	41.64701	41.65565	41.59557	42.19406	42.57447	42.57507	42.37737	40.87613	40.87679	41.19201	41.21570	41.27676	41.71588	41.73860	42.35357	43.49891	43.68750	44.43615	44.43697	44.38326	46.44086	45.15368	44.49722	44.33573	44.32022	45.20364	45.20448	45.23534
43.18121	42.85070	42.27945	42.30182	43.38174	44.15048	43.46336	43.27324	43.27517	43.27480	43.16000	43.05405	42.95636	42.81901	42.39344	42.29860	42.32564	41.86665	41.60118	41.91193	41.92390	41.94242	41.60307	41.59773	41.52474	42.15387	42.54234	42.54295	42.35869	41.51714	41.51781	41.51839	41.71430	41.61223	41.37364	41.38292	41.79923	42.28022	43.48922	44.13354	44.18210	44.38742	44.38806	44.50516	44.41887	44.38786	44.38297	44.38369	44.38452	43.71973
43.77537	43.27820	43.00135	43.00225	43.58522	43.58593	43.55233	43.48153	43.66829	43.39429	43.03211	42.99508	42.66068	42.21361	41.86260	41.86319	41.98862	41.89445	41.86710	41.99753	42.03747	41.92427	41.58493	41.53174	41.48456	42.15347	42.36595	42.36655	42.08982	41.85493	41.51744	41.51802	41.53949	41.61187	41.38189	41.44011	41.44678	41.80548	42.36909	44.04364	44.18172	44.29753	44.17880	44.38840	44.41849	44.37781	44.32520	44.32593	43.64037	42.51370
44.27438	43.89762	43.83862	43.53842	43.53904	43.46771	44.25512	44.25584	43.49845	43.27339	43.03165	42.58908	42.31042	41.86129	41.59676	41.84486	41.89878	41.81445	41.92931	41.99712	41.92309	41.58385	41.58454	41.53135	41.91666	42.11728	42.11797	42.08874	41.90151	41.85455	41.85524	41.53854	41.59452	41.61151	41.40321	41.44568	41.69973	41.97610	42.66290	44.17046	44.29362	44.20507	44.20570	44.40337	44.30173	44.30247	43.73314	43.80862	42.69930	42.68818
44.26904	44.26977	44.27040	43.92551	43.85408	44.25378	44.25461	44.25535	43.33994	42.92025	42.62566	42.45444	41.95811	41.81347	41.59633	41.59692	41.65084	40.74640	40.88491	41.03658	40.74796	40.90499	41.75568	41.69737	42.16396	42.11688	42.08775	41.30983	41.39333	41.80574	41.78223	41.91407	41.92958	41.69128	41.45288	41.51041	41.69939	42.56350	43.41142	44.33704	44.37176	44.37249	44.37312	44.47613	44.43367	44.25137	43.73278	43.73351	42.68715	42.68785
44.26852	44.26926	44.26989	43.85296	43.75466	43.75539	43.18378	43.18450	43.00026	42.39502	42.31032	42.03225	41.82051	41.68481	41.19632	41.25014	40.72016	40.31545	40.49912	40.59780	40.77901	40.86287	41.75529	42.59695	42.68191	42.54612	42.11718	41.30946	41.39296	41.42276	41.83510	42.75528	42.36809	42.02205	41.43463	41.49716	42.16717	43.11506	43.70343	44.36409	44.37138	44.42643	44.44428	44.54952	44.47660	44.33965	43.87565	43.72347	43.13046	42.59771
41.85602	41.82429	43.27966	43.86967	43.75739	43.75489	43.18330	42.13159	42.24548	42.39456	42.30987	41.90379	41.57630	41.25315	41.20455	41.17234	40.25158	40.27742	40.31591	40.52913	40.71141	41.20938	42.45278	42.68402	43.38001	43.26991	42.96342	42.10878	41.30976	41.40230	42.48876	42.74575	42.71374	42.40126	41.48214	41.49681	42.15390	42.95712	43.57829	44.33628	44.36455	44.42606	44.41178	44.37312	44.46870	44.38768	44.15264	43.72311	43.13013	42.61460
41.85556	41.82384	43.38033	43.94469	43.96348	43.77161	43.20004	42.24442	42.24503	42.96930	42.39492	41.67196	40.46689	41.27794	41.24764	41.17192	40.25119	40.27703	40.34535	40.54259	40.95622	41.21346	41.94898	42.38623	43.21449	43.21532	43.15567	41.51883	41.19896	41.28094	42.39964	42.50688	42.71335	42.46112	41.48180	41.49647	42.22813	42.77776	42.77837	42.84523	44.24265	44.28857	44.28921	44.27056	46.34237	45.59005	44.34601	43.72276	43.23124	42.79887
42.35626	43.37922	43.94324	43.85924	43.80019	43.77112	43.19957	42.28504	42.98693	42.97422	42.45684	41.81402	41.48405	41.43991	41.37574	41.37633	40.38792	40.38849	40.54163	40.54220	40.68900	41.13187	41.65157	41.89701	42.38384	42.37981	41.29416	40.96667	40.90389	41.01920	41.41815	42.39986	42.31624	41.43461	41.49543	41.51495	42.77668	42.77739	42.77155	42.71011	42.07261	43.31814	44.24365	44.76532	45.58888	45.58965	44.51662	44.27568	44.28083	43.35696
43.25917	43.25990	43.26052	43.23566	43.23628	43.21614	42.28387	42.26738	42.78521	42.78055	42.45102	42.28467	42.27140	42.53159	42.12105	41.45173	40.47518	40.46769	40.68736	40.68793	40.73306	41.16355	41.19196	41.61627	41.61697	41.46082	41.36907	40.96630	40.90353	40.86827	41.06880	41.09413	41.19727	41.43427	41.49509	41.49578	43.05374	42.77703	42.70903	41.86549	41.86629	42.07298	43.66627	44.65629	44.56335	44.56411	44.51624	44.27961	44.35847	43.39536
43.10544	43.10510	43.12239	43.23517	43.21493	43.20076	42.27697	42.25348	42.24871	42.22254	42.10779	42.27535	42.57887	42.65638	42.51218	41.51174	41.41491	41.41121	41.42946	41.71005	41.68924	41.36163	41.36233	41.61264	41.61658	41.46044	41.39612	41.25057	41.06802	40.95449	40.89334	39.98111	40.18336	40.48836	41.49474	42.58123	43.05337	43.09174	42.74632	41.86515	41.81225	41.86666	43.06747	43.86450	44.49435	44.48018	44.28093	44.27925	44.35811	43.76711
43.10387	42.42799	42.36600	42.38360	42.90443	42.61005	42.29191	42.27723	42.22137	42.06777	42.04604	42.12488	42.24924	42.24986	42.22513	41.29891	41.36468	41.36527	41.65238	41.63147	41.63218	41.37951	41.36893	41.55740	41.37967	41.16481	41.24960	41.45710	41.39703	41.15180	41.05109	40.65371	40.32608	40.49291	40.63274	42.66476	43.41730	43.44170	43.16192	41.93204	41.87490	41.85141	42.13542	43.06785	43.87360	43.86520	43.86584	44.16485	44.27975	43.67522
42.46657	42.46729	42.38219	42.44335	42.45096	42.50823	42.50906	42.27678	42.15425	42.05710	42.01925	42.25263	42.21302	42.21363	41.85690	41.25332	41.25403	41.34407	41.63046	41.63106	41.03404	41.47914	41.39112	41.36190	40.58603	40.59327	40.78273	41.39595	41.39666	42.87079	41.84877	41.39392	40.89436	40.61732	41.50338	43.41607	43.55990	43.50397	43.50460	43.16229	41.95995	42.22592	42.59451	42.55490	42.83617	42.78203	42.78534	42.78607	43.41558	43.46151
42.50211	42.50284	42.44194	42.44987	42.45049	42.49585	42.49668	42.27633	42.16240	42.15452	42.11710	42.31455	42.25290	41.15340	40.80847	40.59400	41.03894	41.34365	41.34458	41.03294	41.07936	41.08500	41.53001	41.49780	41.38533	40.69131	40.78236	40.86175	42.26110	42.56644	42.64999	41.53838	41.39415	41.40509	43.31759	44.53720	44.54562	44.17475	44.17539	44.23693	43.36572	43.33258	42.83425	42.68880	42.50351	42.50423	42.78231	43.14405	43.14759	43.31795
42.52260	42.52333	42.49416	41.70524	41.70584	41.77919	42.53118	42.59234	42.27649	42.16268	42.16136	42.09959	41.33414	41.32452	40.95111	40.85974	40.82872	41.03912	40.92655	40.88961	40.94678	41.07977	41.49681	41.50636	41.50707	41.51487	40.86080	41.15790	42.25803	42.33792	42.31499	41.49392	41.28872	41.37932	43.32161	44.40449	44.50595	44.54599	44.56278	44.58443	44.58532	44.47045	43.12845	42.76524	42.39613	42.34629	42.54182	42.97426	43.14457	43.20125
42.52212	42.46027	41.85288	41.85382	41.74414	42.01610	42.59222	43.83597	43.83554	42.19234	42.16092	42.09915	42.09988	42.06177	42.00608	41.43129	41.34004	41.08066	40.94444	40.88921	40.89423	40.98166	41.45050	41.45110	41.50130	41.50320	41.10368	41.13279	41.59824	41.87939	41.79362	41.11996	41.12055	41.17566	42.80503	44.05271	44.37055	44.33098	44.35251	44.39900	44.39990	44.36839	43.12809	42.67237	42.28605	42.26043	42.26104	42.55835	42.68185	42.49979
42.52164	42.45979	42.20111	42.20208	42.13171	42.10071	42.53077	43.51236	43.78128	43.49752	43.17102	42.57373	42.26936	42.23126	42.13682	41.69919	41.33963	41.34023	41.09248	40.86946	40.88953	40.89034	41.40493	41.38509	41.38581	41.23598	41.07114	41.07335	41.13313	41.70055	41.60124	41.65939	41.12019	41.16039	42.05404	42.80379	44.00963	44.00126	43.87873	43.85098	43.58938	43.48735	42.27977	42.28051	42.21411	42.15567	41.80426	40.79188	40.64384	41.96543
43.01588	42.66332	42.66395	42.66492	42.36452	42.08735	42.08819	42.51814	43.47542	43.20195	42.62751	42.59587	42.30871	42.32869	42.08819	41.43046	41.35831	41.27125	41.09208	40.81206	40.21348	40.66084	40.88220	41.24487	41.21440	40.95388	40.32981	40.33416	40.36469	41.00664	41.59925	41.64558	41.13651	41.26869	41.90793	42.10550	42.37478	42.37552	42.75176	42.77548	42.77635	42.27880	41.70670	41.79691	42.24820	42.15533	41.80393	41.56791	41.03662	41.95436
42.87666	42.62089	42.62152	42.28828	41.97000	41.52664	41.23091	41.23163	41.23223	42.44735	42.59479	42.59542	42.40240	42.09002	41.52731	41.40880	41.37134	41.32032	41.09168	40.21240	40.02724	39.98663	40.66116	40.92543	40.81446	40.11279	40.33321	40.33381	40.36433	40.55741	40.97362	41.00434	41.18185	41.45230	41.95384	42.14843	42.42435	42.44724	42.65366	42.89829	42.82655	42.27845	41.77683	41.87170	42.41247	42.32176	42.32238	42.07870	41.70570	41.71450
42.61965	42.33729	42.28683	41.96892	41.49857	41.15059	41.10518	41.10590	41.17103	42.11409	42.41549	42.40121	42.36619	41.52916	41.47050	41.45894	41.40911	41.31990	41.25525	40.11145	40.03762	40.02766	40.02837	40.03217	40.10894	39.60915	40.21371	40.46169	40.49951	40.71976	40.87565	41.24006	41.24662	41.86789	41.94165	42.42851	42.50154	42.65267	42.89717	43.71108	43.71199	42.82694	42.27872	42.38007	43.24897	43.29150	42.34949	41.72338	41.71346	41.82394
42.14236	41.82083	41.82145	41.96845	41.96907	41.15015	41.15099	41.15171	41.25449	41.30201	42.16827	42.36500	42.01997	41.52874	41.52971	41.46175	41.41784	41.31950	41.31777	41.11757	40.22158	40.22239	40.22310	40.18240	40.13277	39.92938	40.22519	40.49844	40.95119	40.97299	41.23911	42.00908	42.00862	41.88211	42.14004	42.91897	42.91232	42.91793	43.39676	43.66894	43.66984	42.82658	42.67807	42.75360	43.18299	43.24938	43.29521	42.43006	41.77287	43.03185
41.99401	41.82036	41.82098	41.96799	41.96861	41.27869	41.22886	41.30918	41.30084	41.30857	41.32070	42.01879	41.59627	41.52832	41.46073	41.46134	41.46208	41.55016	41.70018	41.31797	41.11790	40.59104	40.64258	40.41062	40.33680	40.44895	40.53088	40.99065	40.97288	41.48254	41.94461	41.84841	41.79255	43.10525	42.93000	42.75183	42.83394	42.91755	42.99672	43.16147	42.99262	42.89496	42.27810	42.27885	42.47570	42.52165	42.52227	42.39476	42.43060	42.96373
41.94728	41.92921	41.94771	41.96753	41.97189	41.45407	41.53989	42.59539	41.67479	41.55929	41.45473	41.65103	41.60875	41.45934	40.88666	40.92437	41.46166	41.64709	41.53621	41.51853	41.24080	41.04269	40.81513	40.41026	40.44707	40.52398	40.59016	41.03204	42.30895	42.24957	41.94424	41.79156	41.82065	42.77385	42.77126	42.77203	41.07634	41.12603	41.36494	41.41409	42.40172	42.46757	42.49779	42.49854	42.39988	42.57457	42.52194	42.52270	42.43027	42.73815
42.11561	42.11636	41.94724	41.93047	41.51580	41.53860	41.86224	42.01680	41.67435	41.51960	41.45430	41.65060	41.60833	41.59604	40.98298	40.92397	40.97835	41.53481	41.52505	41.52566	41.64663	41.74700	41.15760	40.87829	40.55261	40.59431	41.75858	42.33255	42.88193	42.45817	42.18540	41.95086	41.85573	42.71853	42.71917	41.10420	41.02952	41.26856	41.27348	41.41376	42.40137	43.38560	43.32362	43.16930	42.58746	42.58823	42.58886	42.71788	42.73706	42.79970
42.15868	42.08792	41.92580	41.51474	41.53741	41.56827	41.83437	41.86254	41.81729	41.75404	41.67639	42.47921	42.48320	42.18079	41.41874	40.98318	40.98391	41.53440	41.52464	41.53816	41.60577	41.70721	41.85157	41.64444	41.82705	41.83921	43.10112	43.71088	42.88154	42.83348	42.60350	42.58222	42.35962	42.36063	41.95623	40.52531	41.44931	41.43984	41.37374	42.37056	43.26988	43.29057	43.22857	43.17770	43.07032	43.02635	43.10231	42.83592	42.89491	42.89568
42.55748	42.15895	41.91243	41.50138	41.53695	41.53771	41.72334	41.70452	41.62468	41.50622	42.32911	42.32974	42.34664	42.06956	41.51783	41.47757	41.59302	41.55281	41.55220	41.44066	41.49035	41.58642	41.68721	41.95131	42.83731	43.09995	44.09055	43.71315	43.66230	43.17002	43.13799	42.62165	42.62228	42.16777	41.59903	40.61913	40.61996	41.44973	42.46897	43.66750	43.26951	43.27029	43.23920	43.43981	43.17826	43.13907	43.11811	42.83559	42.83648	42.89536
42.80430	42.55776	41.89689	41.67458	41.50155	41.53726	41.47251	41.43885	41.50503	41.62499	42.05808	42.08614	42.06850	41.64377	41.54258	41.63811	41.68840	41.55401	41.55340	41.44671	41.48995	41.58602	41.68682	42.24307	43.07119	43.78288	44.05200	44.00694	43.64575	43.44095	43.17041	42.67129	42.65257	42.65359	41.57501	41.37025	41.37111	41.83706	43.76424	43.76504	43.57261	43.31467	43.43866	43.43622	43.17468	43.03588	42.86796	42.78522	42.71348	43.26323
42.44619	42.30990	42.04432	41.40469	41.26071	41.47120	41.43766	41.43841	41.50459	41.50534	41.29767	41.29796	41.38422	41.54117	41.54679	42.51284	42.56639	42.56703	41.55299	41.48880	41.50891	41.63996	41.76013	41.79410	43.07078	43.65067	43.69505	43.89248	43.64534	43.13643	43.13722	43.13787	42.67154	42.65321	41.72055	41.57542	41.83596	42.28402	43.16745	43.67677	43.67016	43.54990	43.51559	43.43586	42.97450	42.81422	42.73533	42.73611	42.96979	43.17034
42.44569	42.30941	41.45387	40.09911	40.09971	40.27469	41.43399	41.43797	41.43859	41.19796	41.18989	41.29753	41.38380	41.54536	42.53920	42.86710	42.84314	42.56659	41.59508	41.50362	41.55225	41.75898	41.79955	41.79371	42.43364	43.77996	43.72260	43.76307	43.13512	43.26406	43.26486	43.26551	42.82610	42.42175	42.07204	42.05828	42.11881	42.22610	42.28431	43.16787	43.66979	44.22038	43.55019	43.43549	42.81310	42.55734	41.95734	41.95811	42.91134	43.16246
42.83885	42.47407	41.26535	40.57840	40.23426	40.29954	40.50902	40.87706	40.88090	41.19753	41.19841	41.29711	41.38338	41.54494	42.40116	42.88925	42.86744	42.42742	41.44235	41.48331	41.55185	41.69942	41.75935	42.41848	42.85746	43.80637	43.76198	42.62383	42.02342	43.13564	43.26447	43.74812	43.69283	42.73155	42.65311	42.63937	42.05981	42.04176	42.10641	42.99373	44.21918	44.25174	43.67088	42.84681	42.54137	41.90866	41.57104	41.53414	41.64318	42.16292
43.38517	42.71492	42.44895	41.37992	40.81144	40.47869	40.50860	40.83737	41.13948	41.19710	41.30501	41.37038	41.38297	41.54452	42.40072	42.40300	42.42635	42.15874	42.05872	41.66771	41.73626	42.00756	42.63133	42.72932	43.67804	43.63596	42.64704	42.43369	42.44685	43.08575	43.53294	44.32666	43.90432	43.68180	42.79287	42.64814	42.47293	42.10543	42.17836	43.17228	43.55083	43.57262	43.31084	42.64665	42.50928	42.31990	41.77553	41.59138	41.64286	41.68335
43.38467	42.76874	42.52806	41.77516	41.09347	40.86472	40.86560	41.13842	41.14227	41.37739	41.37828	41.38179	41.39653	41.81530	42.43903	42.33910	42.37267	42.38084	42.04909	42.05894	42.10061	42.55160	42.67070	43.10654	43.12397	43.06681	42.52506	42.09708	42.09786	42.86474	43.30444	43.73001	43.50708	42.73912	42.78711	42.79329	42.84747	42.55029	43.29593	43.40937	43.42968	42.55377	42.64552	42.63716	42.55037	43.62595	43.42462	41.67178	41.52557	41.65660
42.89761	42.65707	41.81507	41.81612	41.81675	41.81753	42.22068	41.22028	41.32256	41.46732	41.46821	41.39535	41.61755	42.77827	43.68505	42.61017	42.33081	41.95295	41.95401	41.97778	41.99684	42.15079	42.59121	42.74946	42.91121	42.52387	41.66380	41.63323	41.63401	42.43823	42.86514	42.88731	42.37981	41.93793	42.73939	42.79291	43.36293	43.43206	43.53385	43.57932	43.50571	43.43012	42.87458	42.87538	42.87631	43.67810	43.59644	41.70329	41.65551	41.79350
42.71065	41.95770	41.90173	41.87535	41.90579	42.34731	42.46444	42.34902	41.51184	41.51261	41.50221	41.67982	42.77932	43.45731	43.28951	43.24607	41.95189	41.11209	41.18763	41.18826	41.68050	42.04010	42.20927	42.11415	41.83975	41.91817	41.70000	41.63284	41.63362	41.63453	41.74989	40.96701	40.96763	41.86008	42.47969	43.00218	43.36255	43.50002	43.54534	43.71400	43.61702	43.88301	43.80758	42.87504	42.87597	43.76545	43.76612	43.14843	42.10853	41.85238
42.66846	41.95723	41.95787	41.95893	42.34605	42.82830	42.82924	42.44269	42.26158	41.66477	41.72826	43.16932	43.52772	43.46491	43.45795	42.12450	41.57694	41.23783	41.19099	41.19162	41.29670	42.03270	42.08728	41.71434	41.69957	41.79885	41.75502	41.70024	41.63324	41.63415	41.61591	40.96665	40.96727	41.85972	42.49277	43.00180	43.09797	42.76916	42.77683	43.61519	44.02494	44.08540	44.03980	43.73647	43.03964	43.11201	43.18904	43.16155	43.00291	41.94058
41.94899	41.94978	41.95042	42.29708	42.69203	42.97504	43.02923	42.78870	42.22419	42.24812	43.13432	43.46088	43.52726	43.56396	43.18066	42.65057	42.23890	41.65946	41.19059	41.19122	41.29631	41.39549	41.46083	41.29030	41.64915	41.74467	42.65780	42.56499	41.96848	41.69402	41.70427	41.54165	41.54228	41.63911	42.00203	42.10397	42.15547	42.26066	42.42061	42.83989	44.08958	44.78388	44.39121	43.85677	42.91123	42.99486	43.00083	43.00163	43.00258	42.86832
41.40635	41.40713	41.94995	42.13505	42.19727	42.62709	42.78512	42.78592	42.93258	42.96943	42.99351	43.14048	43.30629	43.14307	43.07263	43.01842	43.01432	42.88481	41.57949	41.31190	41.34254	41.34345	41.37489	41.46214	41.66850	41.99567	42.37747	42.50199	42.37461	42.03574	41.73370	41.59792	41.68395	41.62837	41.70333	41.47754	41.47845	41.75352	42.19804	43.30264	44.62714	44.62798	44.36544	44.30655	43.84123	42.75876	41.62648	42.94910	42.95005	44.09902
41.47635	41.40829	41.54732	42.08672	42.19680	42.62662	42.62972	42.78545	42.93211	42.96896	42.35136	42.35233	41.75123	42.01311	42.85755	42.84531	42.80463	42.79937	42.62465	41.51408	41.32116	41.32207	41.34384	41.44292	41.45931	41.63836	42.28595	42.38794	42.38874	41.77725	41.59691	41.70679	41.77544	41.74969	41.41358	41.38478	41.47810	42.19704	43.31274	43.30226	43.58946	43.63387	44.31124	44.31209	43.62319	41.19292	41.20216	42.73924	43.23412	44.06100
41.61589	41.54784	42.13033	42.38933	42.62534	42.62614	42.13552	42.63006	42.96606	42.97710	42.23021	41.23270	41.19368	41.57770	41.98049	42.73781	42.75356	42.75423	42.74082	41.31997	41.32076	41.32167	41.44189	41.45813	41.45892	41.65358	42.27344	42.34861	41.23282	41.23266	41.59711	41.73172	41.85556	41.77616	41.74997	41.71095	42.66096	42.66177	42.66243	43.31319	43.30286	42.98167	43.61031	43.59500	41.42526	41.15171	41.19324	42.63397	42.66452	43.06493
41.86074	42.12922	42.37269	42.68063	42.60980	42.08033	42.02765	42.10521	42.71070	42.74594	41.41509	41.19247	41.10988	41.86275	41.97091	41.91185	41.91265	42.70967	42.74038	41.73379	41.54684	41.66720	41.49046	41.63581	41.75604	41.91792	41.89484	41.88795	41.81665	41.59594	41.67314	41.73135	41.81918	41.93380	42.20870	43.58975	42.69234	42.66140	42.66206	42.81791	42.99180	42.98131	43.53839	43.52308	42.83387	42.83683	42.53864	42.35368	40.88152	42.08601
42.02318	42.02399	42.04549	42.35342	42.07906	42.02625	41.91639	41.91720	42.48688	42.43176	41.15754	41.05435	41.09982	41.84833	41.77358	41.07412	41.03617	41.46643	41.73272	41.73337	41.65080	41.53397	41.53095	41.63542	41.63622	41.79810	41.89445	41.88218	42.25739	42.05566	41.94305	41.94424	41.97502	42.09415	42.25305	42.73082	42.73178	42.69440	42.69506	42.78065	42.81851	42.98096	43.44857	43.17386	42.96975	42.84832	42.58900	41.53127	41.49130	41.68368
42.02271	41.84182	41.82757	41.19322	40.99427	41.10276	41.09669	41.09748	41.40796	41.42274	40.91579	41.04639	41.09617	41.09251	41.02527	40.95439	41.03576	41.42674	41.66676	41.66740	41.58781	41.53357	41.50635	41.53120	41.72952	42.22519	42.39378	43.86351	42.78455	42.05528	42.06577	41.94333	41.94452	42.07710	42.09443	42.24166	42.33196	42.57126	42.57676	42.64615	42.82300	42.97401	42.98772	43.04161	43.04259	42.97822	42.66507	41.53095	41.20844	42.50529
41.84054	41.82645	41.61764	41.61874	41.16983	41.09532	41.09625	41.09705	41.09769	40.84889	40.85412	41.04596	41.09575	41.09639	40.91461	40.91525	40.87400	41.49739	41.60017	41.60081	41.50833	41.42499	41.45269	41.79865	42.03228	42.18821	43.50475	43.50543	42.78415	42.05490	42.05571	42.05636	41.79941	41.81181	41.99937	42.00933	42.26312	42.33726	42.33792	42.57723	43.01749	42.99154	42.98737	43.06870	43.09928	42.79035	42.36730	42.31968	42.93713	42.64021
41.75794	41.56812	41.53273	41.52954	41.44413	41.36855	41.03288	41.04282	40.82616	40.84846	40.90426	41.02766	41.03276	41.02931	41.00081	40.91484	40.87359	41.18708	41.52121	41.41566	40.44999	41.44881	41.62774	41.83376	41.98059	42.11927	42.83236	42.81358	42.05355	42.05452	42.10302	42.10367	42.10433	41.95046	41.89766	41.92215	42.09583	41.59166	42.02456	42.42290	42.97246	42.98634	42.98701	43.06834	43.12099	42.78194	42.76054	43.29045	43.26785	42.96129
41.09923	41.10003	41.06948	41.52610	41.44367	41.42027	41.03243	40.76215	40.76278	40.82652	40.90384	40.92384	40.93701	40.98122	41.02999	41.25115	41.27574	41.19193	41.27157	40.19257	40.28535	40.66089	41.80973	41.86700	42.13192	42.99415	42.82003	42.81318	42.69782	42.42668	42.42751	42.42817	42.81035	42.12822	41.92097	41.99389	41.58782	41.24880	41.51770	42.36281	42.95703	42.96809	42.98665	43.00525	43.02023	42.76168	43.24321	43.68234	43.71748	43.26834
41.20150	41.11302	41.07547	41.06099	41.44321	41.41982	40.76093	40.76172	40.76236	40.86966	40.92278	40.92342	40.76678	40.81099	41.02958	41.29538	41.34688	41.32977	40.65452	40.25513	40.09253	40.19567	40.98094	41.87145	42.99274	43.06464	43.05418	42.82837	42.82921	42.53217	42.42712	42.80928	42.80996	42.66436	41.99271	41.54294	41.38591	41.35873	42.36163	42.90832	42.90931	42.64201	42.71799	43.00489	43.01989	43.02073	43.18351	43.29752	43.73683	43.49890
41.49810	41.30728	40.91350	41.07614	41.44276	41.44195	41.42033	40.81346	40.86843	40.99995	41.00090	40.95904	40.80994	40.81057	40.81168	41.18176	41.39112	41.37455	40.76065	40.22248	40.14865	40.32265	41.07737	42.37632	43.05193	43.38607	43.38692	43.06575	42.74010	42.68149	42.67951	42.82234	42.82301	42.66397	41.48474	41.40548	41.40643	42.40581	43.17140	42.90795	42.86721	42.65938	42.71764	42.91420	43.08142	43.21047	43.21115	43.21200	43.29819	43.45280
41.67946	41.49847	41.30748	41.33413	41.54665	41.95554	41.99040	40.98248	41.13804	41.17113	41.87111	41.81636	41.54023	40.81016	40.99300	41.18134	41.61589	41.63650	41.52806	40.85236	40.85316	41.00139	41.44928	42.12038	42.31541	43.05252	43.06467	42.70389	42.52216	42.55544	42.75566	43.05064	42.92971	42.40768	41.40432	41.59295	41.79659	43.25429	43.25929	43.11752	42.90859	42.86769	42.82365	42.91384	43.08108	43.21012	43.21080	43.21165	43.35747	43.43847
41.99767	41.99849	42.14941	43.15612	42.98521	42.66508	41.99694	41.01056	41.16989	41.95846	42.04582	41.99942	41.94484	41.91108	41.69741	41.69807	41.66820	41.67536	41.65874	41.65940	41.48252	41.37481	41.40401	41.65794	42.01266	42.13095	42.19043	42.29226	42.24897	42.55505	42.75528	44.71099	43.05093	42.49180	41.70239	41.71183	41.79625	43.25393	43.50934	43.40203	44.34224	43.59966	42.86801	42.88820	42.91450	43.16833	43.36549	43.36634	43.44658	43.42322
41.99720	42.08575	43.10679	43.15564	43.47318	42.96245	41.56757	41.01012	41.16946	41.95802	42.08709	42.01889	41.99552	42.25237	41.93116	41.83054	41.67429	41.67495	41.65834	42.77138	42.61135	42.01658	41.65688	41.64893	40.96144	41.11037	42.05391	42.11323	42.22868	42.52077	42.73175	43.96325	43.95318	43.10500	42.57766	41.97112	42.64168	43.50826	44.97712	44.93227	44.37037	43.59928	42.89834	42.89538	42.91415	43.69308	43.59539	43.39354	43.41771	43.39865
41.94889	42.56620	43.05359	43.48221	43.49056	43.47355	41.59563	41.11674	41.25672	41.30654	42.05814	43.26955	43.24620	42.49919	42.26141	41.93140	41.82880	41.79072	42.77027	42.61007	42.59370	42.01616	41.65648	41.17742	40.96967	40.64515	40.76327	40.90381	41.82303	42.52038	42.60919	42.94662	43.60294	43.60092	43.11284	42.58381	42.55823	44.29168	44.70600	44.70689	44.02420	43.54823	43.07302	43.09164	43.69185	43.91332	43.67458	43.36627	43.30172	42.87657
42.22062	42.15422	42.43179	42.93542	43.48241	42.21045	41.83637	41.19862	41.25629	41.26469	43.26733	43.24488	43.24360	42.78408	42.78312	42.78380	42.74591	42.65781	42.60896	42.59243	42.01475	41.71781	41.70076	41.17703	41.00480	40.64478	40.76291	40.79368	41.78929	42.50009	42.89335	42.94300	43.39666	43.44257	42.94940	42.43167	42.44484	43.10607	44.09803	43.90219	42.88212	42.97017	43.11725	43.11820	43.69149	43.89412	43.88674	43.66702	43.30137	42.58110
41.25790	41.25872	41.62134	41.67899	41.81582	41.90919	41.91089	41.83676	41.85410	42.76877	43.06765	43.06834	42.81899	42.78363	42.78268	42.70105	42.62494	42.49918	42.49284	41.98013	41.75769	41.75869	41.69994	41.70102	41.12980	40.50559	40.64524	41.57929	42.25654	42.74449	42.77585	42.84425	42.87175	42.86488	42.38148	41.65603	42.08411	42.48992	42.58801	42.45177	42.51091	42.56666	42.18954	42.33679	43.67229	44.09089	44.09160	43.79306	43.30103	41.31077
40.86435	40.86517	40.24495	39.11144	40.55227	41.72931	41.73462	41.73545	41.93294	42.70106	43.02361	42.81338	42.36446	42.35276	42.66227	42.66778	42.62127	42.49874	41.91447	40.95586	41.01802	41.73999	41.75912	41.71850	41.12941	40.68697	40.82663	41.34351	42.25615	42.65943	42.77546	42.81704	42.84454	42.38313	41.72049	40.88822	40.78694	42.05338	42.05405	41.23239	41.76171	42.03782	42.03849	42.14759	44.02703	44.09052	44.10038	43.29512	41.19445	41.28033
41.30120	40.63354	39.58894	39.59005	40.07014	40.69843	41.29802	41.52521	41.76526	41.94525	41.95702	42.01094	41.92244	42.33081	42.66183	42.62862	42.50465	42.36127	41.90812	40.94954	40.95628	41.01861	41.71743	41.32918	40.77280	40.82544	40.87469	40.87534	41.02217	42.25677	42.65885	42.69828	42.43375	42.31719	42.17310	41.64185	41.53360	41.46178	41.03476	41.10664	41.73674	41.99172	42.12756	42.14725	42.38772	43.64024	43.21369	41.07797	41.19415	41.24864
41.41370	40.75575	40.03528	40.03587	40.71870	41.29659	41.29758	41.52477	41.76482	41.90715	41.94205	41.86790	41.89134	42.30830	42.72057	42.68574	42.60106	42.43010	42.14602	41.45855	40.94997	41.01822	41.11967	41.19741	40.92202	40.72636	40.67768	40.87498	40.97391	41.30862	42.25724	42.39395	42.38117	42.28668	42.27444	42.41929	41.56565	41.50986	40.63134	40.63217	41.10728	41.98760	42.06164	42.15982	42.22911	42.31542	41.57165	41.28632	41.28732	41.73829
42.77034	41.34739	41.34751	41.36060	42.22188	42.22059	42.20978	42.08854	42.03391	41.90832	41.90289	41.85293	41.87531	42.71890	42.72012	42.70467	42.68617	43.04478	42.43088	41.73594	41.00930	41.05313	41.10401	40.92081	40.72501	40.72599	40.70853	40.97271	41.28034	41.69434	42.17492	42.23211	42.25711	42.28631	42.61180	42.59975	42.25604	41.39925	40.64985	40.65068	40.68988	41.23374	42.06921	42.22256	42.35473	42.45303	41.75919	41.69487	41.73713	42.36398
43.32071	42.71962	42.71978	42.95625	42.22141	42.22227	42.22331	42.15587	41.96297	41.90787	41.81955	41.85842	42.14013	42.20020	42.71968	42.70423	43.08042	43.11238	42.95919	41.99474	41.19508	41.14045	40.97628	40.81904	40.72465	40.69351	40.62906	41.27913	41.70322	42.08562	42.06798	42.06866	41.79444	42.05834	42.27370	42.43548	42.39884	41.95902	41.47169	40.74239	40.80042	41.05783	41.18929	42.28611	42.44590	42.44677	42.45015	42.69245	42.99521	42.91534
43.39763	43.34687	43.21656	42.95577	42.24193	42.24280	42.24975	42.12852	42.12920	41.88430	41.79597	41.81979	41.85884	41.91015	41.91082	42.70379	42.79998	43.08066	43.11910	43.00854	41.95789	41.26780	40.98484	40.81867	40.72428	40.62786	40.95323	41.17469	41.17250	41.67641	41.62910	41.61848	41.39853	41.47346	41.55217	42.07858	42.09451	42.39934	42.26331	41.75755	41.03244	41.06451	41.02046	41.18982	42.34344	42.44266	42.68478	43.00351	42.99487	42.98283
43.34548	43.34637	42.95404	42.24078	42.24147	42.24234	42.24338	42.54502	42.49944	41.81876	41.66492	41.70487	41.60875	41.60942	41.63538	41.91108	42.70572	42.70642	42.68829	42.67929	41.95748	41.39482	41.16022	40.98512	40.92947	41.26859	41.26567	41.21683	41.17516	41.11590	41.08821	40.74326	40.21524	40.24279	40.18998	41.45135	42.07925	42.39897	42.74237	42.36393	41.06333	41.02246	41.02312	41.38955	42.12078	42.52225	42.52832	42.52920	42.92455	42.58264
41.78852	41.78938	41.83309	41.79665	42.24100	42.15474	42.36668	42.36755	41.79377	41.65861	41.66448	41.38820	41.42833	41.34691	41.34812	41.64855	42.17512	42.20594	42.51242	42.51633	42.51721	42.12761	41.42488	41.41371	42.18203	42.39477	41.62703	41.34765	41.21730	41.17580	40.79067	40.78003	40.24128	40.29627	40.29692	41.27887	41.53060	42.39861	42.74200	42.74288	42.22525	41.40062	41.39859	41.78262	42.12044	42.07098	42.07166	42.07253	42.07357	41.82812
41.92791	41.84110	41.83263	41.93912	42.72080	42.72169	42.36621	41.42015	41.32081	41.32167	41.32753	41.36748	41.29686	41.23201	41.27680	41.34299	41.42562	41.44566	42.40477	42.51592	43.09764	43.08903	42.84046	42.71510	42.63580	42.43150	41.90210	41.38441	41.28259	41.23290	41.23376	41.49927	41.54731	40.84237	41.36648	41.55050	41.71487	41.82544	42.79814	42.78180	42.78287	42.70517	42.70586	41.79251	41.78332	42.02892	42.07132	41.70261	41.70365	41.47568
42.45242	42.39143	42.34533	42.71962	42.72032	42.36092	41.57368	41.50202	41.38440	41.11428	41.11368	41.31388	41.29644	41.29711	41.29832	41.29900	41.29986	41.38716	41.56432	42.40828	43.09722	43.08861	42.97326	42.77724	42.57695	41.96434	41.66434	41.34138	41.31936	41.28324	41.58799	42.53619	42.57563	42.23126	41.95164	41.98750	41.88127	42.05172	42.88175	42.78144	42.78251	42.83616	42.84872	41.97682	41.88150	42.05506	42.05575	41.84603	41.47451	41.57443
44.26273	44.21899	43.81964	42.71914	42.35957	41.75005	41.64425	41.63937	41.12106	41.16296	41.23808	41.37856	41.36650	41.36718	41.29791	41.27544	41.27631	40.89519	40.71464	40.77880	42.39906	43.04621	42.97284	42.72117	42.42462	41.96395	41.58854	41.40452	41.40538	41.46239	41.49609	41.80065	42.25063	42.26642	42.24846	42.00800	42.09248	42.20930	42.84478	42.78107	42.80867	42.79168	42.79776	42.82880	42.21299	42.16381	42.07210	41.95377	41.52265	41.54344
44.83073	44.49834	43.85486	42.74717	41.74873	41.77112	41.62659	41.59696	40.97175	41.12379	41.27371	41.43785	41.37899	41.36676	41.27436	41.23844	41.10250	40.74789	40.57434	40.71492	41.51198	42.97153	42.83735	42.66748	42.39730	42.22868	41.98436	41.89269	42.00068	41.58904	41.58992	41.89447	42.32831	42.30104	42.26674	42.26763	42.26869	42.84370	42.78089	42.75985	42.74305	42.78540	42.78610	42.78376	42.78485	42.19327	42.16417	42.06073	41.95450	41.70110
44.49688	43.92140	43.05251	41.80730	41.77893	41.77228	41.56193	41.00769	40.98977	41.06812	41.23724	41.43743	41.36566	41.28347	41.25888	41.22296	41.11016	40.47648	39.74351	40.52727	41.31893	42.83603	42.83693	42.66706	42.12496	42.16154	42.11895	42.24666	42.29491	42.43473	42.43562	43.90505	43.86648	43.21929	43.12096	43.11293	42.96960	42.77981	42.65038	42.50825	42.42643	42.55247	42.55317	42.55569	42.18374	42.11218	42.01322	42.06041	42.06147	41.97498
43.09236	43.09327	42.01925	41.86867	41.82417	41.61961	41.00639	41.00726	40.96029	40.96115	40.99554	41.28312	41.48648	42.27629	42.27057	41.22309	40.48241	39.74195	39.81740	40.23799	41.16664	42.40702	42.39867	42.39560	42.16008	42.15382	42.09811	42.20160	42.35738	43.04630	43.77708	43.70549	43.56626	43.26369	42.94886	42.84408	42.85134	41.99414	41.86670	41.28767	41.23542	41.42873	41.43102	41.43620	41.51586	41.54527	41.88773	42.06008	42.15389	42.16380
42.95195	42.07167	41.86695	41.91609	41.71135	41.62590	41.11851	41.03050	40.95986	40.76421	40.98383	41.28269	41.49090	42.26581	42.26709	41.27917	40.47003	40.21853	40.23695	40.92116	41.20230	42.27556	42.38006	42.39519	42.39609	42.20058	42.14785	42.20217	42.44935	43.39177	43.31410	43.46682	43.26198	42.87831	42.76582	42.78849	41.99289	40.42062	40.42128	40.91079	40.90698	41.12571	41.27835	41.34760	41.37719	41.39799	41.61185	42.15248	42.22517	42.19041
41.96909	41.96998	41.91436	41.62388	41.62457	41.62545	41.16571	41.05589	40.98848	40.98236	41.11442	41.13339	41.13427	41.49115	42.01353	41.29060	40.48148	40.50636	40.90197	40.99665	41.55886	42.37896	42.40646	42.39478	42.39568	42.39676	42.24229	42.24299	42.24981	42.25089	42.29462	42.28240	42.25996	42.42509	42.42580	41.95808	40.41943	40.28386	40.25492	40.52305	40.86494	40.88667	41.19443	41.42588	41.47755	41.47520	41.64169	42.15324	42.22485	41.81756
41.97833	41.98765	41.62238	41.62326	41.62415	41.58898	41.13500	41.07037	41.03573	41.22120	41.22208	41.12172	41.12259	41.12346	41.28936	40.60534	40.48167	40.60038	40.62492	40.94967	42.23158	42.50350	42.54266	42.40681	42.39534	42.37148	42.30133	42.24266	42.24356	42.19386	42.19476	42.29501	42.29591	42.33879	41.39980	39.80681	39.70461	40.13745	40.28429	40.59818	40.86035	40.90293	41.27280	41.45794	41.47390	41.64165	42.15211	42.15300	42.15390	41.74231
41.97692	41.98626	41.92465	41.92554	41.75942	41.57043	41.06819	41.06907	41.06996	41.23068	41.23156	41.23245	41.12134	41.12222	40.58713	40.08304	40.08444	40.41185	40.60007	40.83308	42.18302	42.54055	42.66357	42.66448	42.40655	42.39508	42.24062	41.96154	41.64080	42.17786	42.19366	42.19456	42.19978	41.37849	41.20958	40.06799	40.06672	40.13648	40.62595	40.96511	41.00770	41.33587	41.74496	41.92230	42.00283	42.10504	42.37116	41.99594	41.92234	41.58096
42.01372	41.98487	41.92326	41.92417	41.74084	41.25229	40.44469	40.61229	41.09449	41.27997	41.23029	41.23119	41.12008	41.09418	40.44895	40.07755	40.08326	40.41068	40.76591	41.76589	42.51851	42.64799	42.78591	42.77880	42.62278	42.33435	42.23947	41.90982	41.91074	42.17674	42.17766	41.51432	41.37224	41.37313	41.37403	41.22343	40.95947	40.62410	40.63897	41.05806	42.68271	42.59566	42.42397	42.06734	42.10103	42.27292	42.25930	42.24192	41.97763	41.92234
42.11990	42.02856	41.97191	41.83945	41.31554	40.90393	40.61011	40.61101	40.72406	41.27869	41.22902	41.21217	41.18616	41.08585	40.44774	40.08121	40.15850	40.76384	41.74440	41.97759	42.42243	42.49186	42.60035	42.60129	42.41461	42.18035	42.18127	42.18220	42.09056	42.11804	41.33908	41.37027	41.37119	41.37209	41.37300	41.39221	40.95524	40.63710	40.67783	42.14152	42.64595	42.64688	42.44775	42.42392	42.28719	42.25959	42.14530	42.14623	41.95841	41.64346
42.30893	42.24980	42.02809	41.92143	41.31421	40.90262	40.71598	40.69606	40.64423	40.91009	41.19976	41.15763	41.15855	40.41175	40.27385	40.11446	40.19822	40.90182	41.74319	41.78283	41.66483	41.61356	41.62417	41.75911	42.16803	42.16897	42.16721	42.00723	42.00817	41.21490	41.31069	40.89809	41.16162	41.37104	41.37196	41.41863	40.65386	40.72635	41.37798	41.93496	42.14146	42.10362	41.78442	41.75359	41.71119	41.66258	41.89532	41.88011	41.18378	41.10661
42.30751	42.30847	42.15232	42.60761	41.96896	41.16370	40.78063	40.56673	40.20150	40.20240	40.81988	41.09170	40.74051	40.23786	40.21608	40.32836	40.39058	40.90063	41.17923	41.66270	41.51943	41.49561	41.51160	41.60080	41.74973	41.75068	41.49291	41.49385	41.18707	40.71049	40.03663	40.08113	40.77901	41.23812	41.37092	40.61858	40.65287	41.01422	41.36676	41.74008	41.88699	41.70802	41.64145	41.60363	41.67174	41.67565	41.76673	41.36198	41.18289	41.10573
42.30610	42.15000	42.67894	42.59462	42.43236	41.39350	40.51933	40.11163	40.11255	40.03481	40.03571	40.70337	40.20937	40.18009	40.21488	40.34801	40.49780	40.87684	41.21495	41.66151	41.51824	41.49443	41.49537	41.12428	41.60005	41.51292	41.49179	41.47390	41.18489	40.71373	40.03559	39.93800	39.94375	39.98610	39.47332	40.06617	40.61851	41.00461	41.29417	41.66748	41.70612	41.48957	41.29688	41.26606	41.56056	41.67471	41.44466	41.41815	41.35310	41.09820
42.08038	42.08136	43.05949	42.99486	42.47264	41.39217	40.51804	40.11037	40.03265	39.41454	39.41544	39.94269	39.94576	40.02578	40.21978	40.34682	40.87471	41.19123	41.79655	41.67323	41.52513	41.49326	41.22622	41.10214	41.09232	41.51018	41.47183	41.47171	41.28803	40.74696	40.06900	39.93697	39.84147	39.92713	40.00125	40.01455	40.14093	40.99339	41.01317	40.44892	39.75094	39.75183	41.38152	41.38247	41.27252	41.38181	41.45128	41.45224	41.41821	41.09732
42.07898	42.35673	42.33603	42.59183	42.17702	41.51134	40.92913	40.08481	39.84464	39.86278	39.86369	40.04369	40.04462	40.04556	40.27723	40.88546	41.20199	41.31878	41.90026	41.79633	41.67300	41.52491	41.22506	41.09939	41.09765	41.09216	41.09309	41.09406	41.05465	40.66549	40.06796	39.61132	39.70482	39.99932	40.03254	40.03455	40.96225	40.96533	40.98835	40.44796	40.47686	40.56336	41.45593	41.45689	41.41209	41.59514	41.69854	41.65052	41.64235	41.55876
42.65983	42.53713	42.46211	42.40448	42.31067	42.21915	41.77901	40.92880	40.08448	40.10263	40.71581	40.80930	40.37864	40.29082	40.92580	41.27567	41.68887	41.68986	41.98352	42.44785	42.32562	41.93479	41.54407	41.22487	41.10674	41.13301	41.09227	41.05503	40.70383	40.66442	39.60938	39.65014	39.68390	39.98109	41.03524	41.18323	41.24718	40.96218	40.98737	40.44701	40.47591	40.56242	40.57738	41.35395	41.39663	42.11259	43.07290	43.10729	43.10832	42.95156
42.78041	42.75992	42.65672	42.59534	42.53720	43.13023	43.08658	41.77869	41.12426	40.91221	40.89983	40.90079	40.94910	41.07051	41.38699	41.67374	41.68765	41.98134	42.44560	42.98063	43.27413	42.18767	42.17628	42.15953	41.22561	41.23120	41.22892	41.10021	41.10119	40.29191	39.97123	39.97218	39.97474	40.98373	41.18015	41.18221	41.18320	41.10670	40.78941	40.44282	40.44700	40.53941	40.56245	40.56341	41.32948	41.53072	42.92657	43.10634	43.10738	42.95064
42.75747	42.57993	42.65531	42.71585	43.37201	43.51334	43.23479	41.87580	41.67603	41.00772	40.92536	40.95915	41.55566	42.57837	42.57936	41.67250	41.64661	42.42401	43.02030	43.37008	43.16789	42.28425	42.17510	41.99450	41.23122	41.23223	41.23103	41.22881	41.21419	40.35005	40.17341	39.98676	40.44382	40.97784	41.17912	41.18118	41.18219	40.72447	40.79004	40.47785	40.50527	40.50024	40.28378	40.34751	40.74766	41.19296	41.56417	42.92664	43.10591	42.93184
42.43278	42.52904	42.71342	42.75611	43.28360	43.33297	43.20390	41.95853	41.79885	41.67573	41.75204	41.93163	42.88803	42.86811	42.50599	41.69740	41.65377	42.44056	43.20012	43.23109	43.21062	42.28306	41.99231	41.26030	41.36730	41.28815	41.26974	41.27075	40.48657	40.35348	40.21596	40.19110	40.40350	40.94506	41.09198	41.18016	41.18118	40.78807	40.81877	40.59639	40.32858	40.32952	40.33052	40.34660	40.75912	40.76009	41.47604	42.09238	42.98159	42.93091
42.52657	42.54845	42.73000	42.75471	42.81231	42.81337	41.95913	41.96018	41.96120	42.14973	42.65666	42.74051	42.83831	42.83938	41.95641	41.62192	41.51536	42.20313	42.43372	43.03906	42.41158	41.99012	41.10748	41.20964	41.23098	41.36720	41.28531	40.48720	40.41099	40.33305	40.19662	40.19006	40.77470	40.89397	41.00821	41.15234	40.78612	40.81679	40.98464	40.98566	40.87901	40.87996	40.69093	40.79059	40.75820	41.47411	41.84980	42.41698	42.87513	42.75354
42.57178	42.57286	42.59753	42.80212	42.82700	42.78342	42.63713	42.60755	42.60860	42.60967	42.61016	42.65586	42.74025	41.90736	41.61965	41.51308	41.38232	42.18144	42.18245	42.18351	41.98788	41.10533	41.20748	41.29716	41.45597	41.38868	41.15915	40.50496	40.40992	40.31370	40.18805	40.18903	40.89194	40.89293	40.92678	40.69744	40.65004	40.81580	40.91261	41.18424	41.73923	42.36569	42.74852	42.71621	42.63922	42.99990	42.90565	42.42413	42.47204	42.36235
42.57729	42.54565	42.55151	42.61280	42.78097	42.77666	42.66850	42.63893	42.60727	42.53141	42.17848	41.74208	40.79675	40.72517	41.12495	41.42793	42.15660	42.14151	42.14252	40.20586	40.16221	40.98096	41.27777	41.45379	41.45483	41.45589	41.26350	40.92686	40.46320	40.19355	39.91605	40.18800	40.93044	40.93143	40.70723	40.55253	40.56347	40.66788	40.91902	41.47401	42.16669	42.31662	42.70770	42.63718	43.64204	43.09206	42.99782	42.33884	40.51384	40.51480
42.54314	42.54424	42.51999	42.56569	42.90705	42.80594	42.77094	42.92845	42.43587	42.17003	41.73974	40.92543	40.72720	40.72395	40.80068	41.42670	41.92023	41.92129	40.80490	40.48450	40.16483	40.17284	40.98082	41.27390	41.29280	41.38858	42.67365	41.16229	40.89452	40.28237	40.19349	40.19450	40.66597	40.81712	40.81815	40.71531	40.71635	40.77977	40.91804	41.47303	41.51821	42.16671	42.23035	42.70779	42.70887	42.87465	41.69319	40.64004	40.51674	40.51394
42.51751	42.49227	42.53793	42.82440	43.16482	43.00188	42.90773	42.87550	42.37375	42.01904	41.16103	41.11475	40.85259	40.79073	41.32626	41.36898	41.85947	41.53911	40.88831	40.87324	40.44348	40.16471	40.17271	40.98072	41.16253	41.36163	41.36263	41.23867	40.93003	40.89447	40.28232	40.28334	40.63976	40.81609	41.33523	41.36308	41.32272	40.86920	40.86324	40.87345	41.20575	41.21967	42.16016	42.22080	42.22188	42.13551	41.69227	41.43447	41.31120	42.52382
42.48974	42.49086	42.79823	43.16227	42.88858	42.87194	42.87299	42.37132	41.95586	41.62072	41.23550	41.23656	42.13330	42.09771	41.36668	41.32608	41.33149	40.97176	40.97276	40.95896	40.87312	40.52775	40.61539	40.66399	40.96970	41.04342	41.23649	41.23758	41.20205	41.69830	40.94017	40.61670	40.82318	41.29166	41.33420	41.33526	41.13519	40.86820	40.86226	40.86549	41.20478	41.33765	42.15918	42.39046	42.39155	42.33179	42.20961	42.12759	42.52186	42.52290
41.39018	41.55787	42.10921	42.81236	42.73391	42.65059	41.65797	41.80216	41.61834	41.61943	41.62048	41.90775	41.90884	41.36442	41.10136	41.10242	41.10460	41.10567	41.05880	41.05989	40.97123	40.88002	40.64890	40.65103	40.75724	40.85180	41.10142	41.23647	41.25243	41.21691	41.18621	41.18727	41.19430	41.29062	41.29169	40.97715	41.01860	41.01962	40.90810	41.12954	41.97866	42.11693	42.15821	42.22318	42.32977	42.21243	42.36683	42.55264	42.52094	42.52199
40.75819	41.32484	41.70327	42.10892	42.34372	41.39496	39.97291	40.75047	40.82361	40.82468	41.56325	41.62029	41.08038	41.07222	40.77876	41.10228	41.10339	41.14613	41.15581	41.24278	41.24386	40.97113	40.86324	40.86431	40.90197	40.97570	41.23426	41.23537	41.35303	41.30031	41.21688	41.18621	41.19325	41.19431	41.03210	41.05255	41.09402	41.09504	41.12746	41.90875	41.90985	41.99862	42.11709	42.14080	42.21040	42.36478	43.26881	43.42802	42.53563	42.03441
40.27242	40.78214	41.38957	41.42724	40.94946	40.05293	39.97164	40.58556	40.64592	40.64700	40.72334	39.99511	40.08599	40.66335	40.74482	41.09998	41.52519	41.61228	42.27027	42.24884	41.66963	41.40437	40.93176	40.84166	40.84596	41.30080	41.60367	41.66291	41.51830	41.51940	41.21581	41.19111	41.42442	41.36296	40.99018	41.05153	41.09301	41.20718	41.90660	41.90775	42.41508	42.03162	41.99878	42.11723	42.11835	42.65271	43.18118	43.18233	42.52986	41.68799
41.01627	41.08580	41.13293	41.01695	40.16727	40.05165	40.39277	40.47993	40.64464	40.64573	39.83254	38.24153	39.01925	40.23380	40.74360	41.52282	41.55346	41.92360	41.92466	41.92582	41.31440	41.37200	40.93061	40.93602	41.24367	41.29968	41.57278	41.63203	41.65413	41.63738	41.58089	42.44035	42.41351	41.56615	41.36302	41.05052	41.09201	41.23596	41.93950	42.44685	42.47920	42.03063	41.99781	42.11627	42.11740	42.64260	43.18022	43.18138	42.09068	41.66880
41.99215	41.76134	41.12889	41.03643	40.69543	40.58897	40.58186	40.52383	40.52493	40.33897	38.75346	38.90994	39.14556	40.25410	40.76390	41.69416	42.06486	41.97132	41.92989	41.06512	40.64664	40.92840	41.16416	41.16526	41.29741	41.29856	41.37224	41.49995	41.53099	41.63629	41.57981	42.41127	42.41242	41.67226	41.36198	41.05488	41.19379	41.87664	42.39429	42.57115	42.63535	42.17065	42.17075	42.17189	42.66152	43.18347	43.18521	43.02757	41.95359	42.01171
41.86882	41.75996	41.12754	41.12866	41.56269	41.53102	40.80641	40.58171	40.36566	39.82579	39.06924	39.16188	40.12766	40.66062	41.55124	42.16515	42.51827	42.06477	41.13810	40.71969	40.76544	40.79291	41.02909	41.17165	41.27098	41.27215	41.27320	41.39111	41.49998	41.51004	41.50555	42.39672	42.41133	41.88673	41.05275	41.05762	41.21054	41.94558	42.74168	42.74288	42.71175	42.61929	42.93803	43.28770	43.13941	43.12817	43.03139	42.91954	41.83965	41.95376
41.70705	41.48795	41.48901	41.74593	41.67183	41.52969	41.40891	40.82858	40.38268	39.95739	39.66235	39.77135	40.74295	41.71097	41.65596	42.64005	42.98032	42.94331	41.28913	40.87075	40.84175	40.79929	40.80038	40.80150	41.17164	41.27102	41.27209	41.42928	41.43042	41.50002	41.80179	42.40907	42.43822	41.92764	41.28988	41.14810	41.69487	41.91023	42.74065	42.70957	42.64025	42.70816	43.85769	43.85891	42.96405	42.90384	42.89803	41.87059	41.83874	41.81585
41.49453	41.48658	41.74340	41.66928	41.58067	41.49687	41.94146	41.28831	40.89080	39.96831	40.15277	40.60427	40.74171	41.70972	42.74355	43.25165	44.07865	43.17242	42.75812	41.30734	41.01390	40.89497	40.88047	40.88160	41.12080	41.40010	41.41784	41.41903	41.42933	41.47512	41.80070	42.56276	42.56395	42.43828	41.77592	41.54898	41.55017	41.75370	42.55934	43.57582	43.38276	43.85433	43.77702	43.74703	42.90171	42.90287	41.85882	41.66986	41.09916	41.10023
41.49314	41.74094	42.05294	41.45982	41.46103	41.46219	41.48209	41.34938	40.99976	40.51265	40.47907	40.61196	40.77618	42.81806	44.16656	44.13392	44.11122	43.17115	42.60472	42.20768	41.47096	41.00689	40.89493	40.88047	41.34882	41.55967	41.56075	41.40124	41.39380	41.43960	42.93813	43.68675	43.68798	42.59377	41.75820	41.50814	41.50934	41.63939	43.38839	43.38051	43.38173	43.30429	42.95845	42.93612	42.93733	42.06136	41.70439	41.25232	40.50305	40.37492
41.98810	42.05045	41.96967	41.91939	41.45968	41.43804	41.39149	40.47685	40.51025	40.68348	40.67102	40.72971	41.31089	43.81832	44.13187	44.11753	43.76662	43.15967	42.57712	42.57514	41.46279	41.27353	41.19073	41.76024	41.49307	41.50958	41.55963	41.40014	41.40131	41.43851	42.59443	42.93823	42.93945	42.64595	41.49033	41.49150	41.48249	42.37348	43.02962	43.03089	43.00198	42.95790	42.95620	42.27840	42.05926	41.70229	39.83284	39.90715	40.55285	40.50324
42.72003	42.66753	42.03549	41.74230	41.54682	40.51064	40.40055	40.49096	40.61385	40.68222	40.57512	40.65963	41.22789	43.74170	43.98210	43.96938	43.14149	42.97205	42.57265	41.66947	41.27119	41.20513	41.75789	41.71443	41.55689	41.47725	41.37360	41.39904	41.32941	41.52997	42.25317	42.79501	42.69831	42.56261	42.19176	42.19296	42.37132	42.47652	42.47774	42.47899	42.47103	42.34116	42.29721	40.21409	40.21523	40.39125	39.93678	40.10314	40.39913	41.20518
42.73579	42.16683	41.77522	40.74734	40.23412	40.23527	40.34388	40.57593	41.29085	41.29203	40.44977	40.94045	42.01423	42.93394	43.61031	43.14753	42.96954	41.82954	41.70145	41.45353	41.41901	41.66096	42.03820	41.75792	41.56274	41.31544	41.37249	41.43989	41.52769	41.52889	42.79267	42.71980	42.71511	42.69249	42.56275	42.49081	42.45065	42.47548	42.47671	42.23697	42.23819	42.16451	40.29310	40.23417	40.23532	40.29240	39.91437	39.92574	40.59098	42.87556
42.83945	42.18264	41.66373	40.28216	40.18174	40.16946	40.34598	41.08134	41.08252	41.09824	40.95302	40.95420	41.60066	42.08197	42.59470	42.74062	41.95296	41.85767	41.47206	41.47331	41.82854	42.25207	42.20430	41.92406	41.75797	41.75924	41.57430	41.38749	41.38869	42.50154	42.50266	42.50389	42.52894	42.53013	42.64328	42.64452	42.54163	42.54974	41.96231	42.15409	42.30714	42.27851	41.97426	40.27146	40.26240	39.99437	39.72977	39.73985	40.42434	41.79779
42.85683	42.28930	41.71558	40.48898	40.23100	40.34361	40.69692	40.66374	40.78592	40.78711	40.78826	40.92553	41.54293	41.67918	41.71805	42.37281	42.43972	42.01856	41.85758	41.85885	42.26466	42.26432	42.20312	42.12959	42.02163	42.02588	41.99259	41.50289	41.46269	41.45583	41.39190	41.87225	42.30202	42.52905	42.55935	42.64346	42.64764	41.74890	42.20558	42.23326	42.35655	42.27752	42.04594	41.70062	40.27172	39.92500	39.73535	39.73005	39.90991	40.47816
42.30541	41.83727	41.68438	41.12363	40.94030	40.83129	40.69454	40.69579	40.78464	39.78963	39.98704	40.55606	41.58199	41.67792	41.68389	41.96289	42.37286	42.37572	42.83794	42.80957	42.33188	42.32560	42.26442	42.82585	42.38329	42.02473	41.99145	41.47058	41.31281	41.31403	40.94706	41.45714	41.93750	42.31666	42.31791	42.30607	42.31812	42.05697	42.30575	42.76193	42.73360	42.27653	42.05519	41.77231	40.88635	40.27195	39.73771	39.73887	39.90960	40.23524
41.37381	41.31918	41.23375	41.52940	41.49199	41.42623	40.93378	40.79828	39.43710	39.43827	39.99325	40.29479	40.62646	41.68150	41.69662	41.76831	42.01780	42.37287	42.76828	42.80833	42.34735	42.33193	42.90460	42.84563	42.63255	42.09782	41.74506	41.50067	41.34345	40.98463	41.01431	41.52439	41.83525	41.93763	41.95444	41.97882	42.09204	42.28918	42.74774	43.41296	43.29050	42.61000	42.27147	41.83809	41.73390	41.52543	40.53127	39.93280	40.25858	40.25967
39.98010	40.61293	41.23239	41.58718	41.52935	40.97759	40.84195	39.12465	39.18925	39.59406	40.03827	40.65850	41.33180	41.73671	41.73785	41.73911	42.34669	42.37163	42.41313	42.43113	42.43241	42.94949	42.97226	42.96226	42.86240	42.86375	42.13871	41.64910	41.37661	41.10083	41.10201	41.63393	41.90250	41.93657	41.93782	41.93909	41.94040	41.96250	42.12746	42.69730	42.69859	42.49869	42.52699	42.23355	41.77166	41.75500	41.54190	40.99829	40.99957	40.34298
39.97717	40.14192	40.61271	40.61394	40.57973	40.67665	40.30045	39.78735	39.73090	39.85103	40.71465	41.32930	41.82716	41.73545	42.44865	42.42912	42.26263	42.37039	42.42857	42.42991	43.23432	43.50080	43.67072	43.67205	43.52463	42.86258	42.47105	41.69587	41.42339	41.44939	41.73327	41.93072	42.01501	42.00382	42.00510	42.00637	41.23105	41.21444	41.21246	41.67930	41.73414	42.17785	42.22816	42.23259	41.84433	41.92842	41.71534	41.73758	41.50369	41.19519
39.79522	39.83304	40.07882	40.56208	40.67412	40.81137	40.81950	40.44024	40.27237	40.71221	41.74814	41.69080	41.76566	42.55159	42.54471	42.52519	42.26138	41.66589	41.70308	42.42870	43.21265	43.46891	43.61463	43.61596	43.47609	42.81083	42.46990	41.69475	41.69601	42.62059	42.62183	42.20656	42.20785	42.29462	42.29294	42.16727	42.00667	41.21344	41.18887	41.19018	41.67958	41.73432	41.81045	41.35392	41.32790	41.33288	41.73540	41.88553	41.92831	41.92947
39.70533	39.71789	39.73475	39.81714	40.67281	40.81437	40.81820	41.02205	41.73090	41.73218	42.16346	42.15508	42.67206	42.61321	42.55149	42.49371	41.66340	41.68584	41.68700	42.13898	43.12429	43.41282	43.61340	43.59054	43.36879	42.73114	41.55581	41.62855	42.32862	42.35764	42.41591	42.41722	42.44704	42.30431	42.30264	42.29049	42.72601	42.53622	41.21370	41.18920	41.19047	41.20238	41.29951	40.79985	40.88344	41.34918	41.52907	41.88462	41.88596	42.59871
39.71530	39.73110	39.76662	39.83736	40.01443	40.81307	40.94502	41.69766	43.25382	42.99432	43.02141	43.02274	43.01440	42.70655	42.68695	42.65483	42.68849	41.69950	42.16275	42.25673	43.57264	43.46644	43.48129	43.39043	42.99034	41.54007	40.54622	41.50212	41.71856	41.71984	42.35778	42.41612	42.41744	42.45797	42.45929	43.01410	44.13509	42.73877	42.34553	41.21404	41.20026	41.29722	40.76431	40.79892	40.88251	40.98274	41.34953	41.52944	42.47591	42.70915
40.59633	40.01088	40.04996	39.92191	39.98788	40.07533	40.78351	42.79766	42.96690	42.98921	42.99426	43.02142	43.02277	42.71280	42.71401	42.71832	42.82149	42.82283	42.82405	43.57003	43.63980	43.59008	43.46651	43.27322	43.01282	42.08015	41.50127	41.54404	41.52705	41.71875	42.22974	42.74770	42.78454	42.43548	42.47608	42.47741	42.94181	42.75366	42.34451	41.25664	41.22568	40.06907	40.76337	40.78616	40.87407	40.88282	41.32764	42.17889	42.63275	42.48005
40.62938	40.55804	40.06553	40.04991	39.98733	40.73213	41.65554	42.73877	42.79765	41.71235	42.06834	43.02009	43.02145	42.71448	42.71570	43.12759	43.12901	43.29195	43.35564	43.37571	43.50411	43.50549	43.47883	43.41180	43.27036	42.22086	42.09118	41.52142	41.71312	42.22736	44.07561	43.16417	42.77699	42.32951	42.40239	42.40372	42.78689	43.03829	42.67380	41.25566	41.23288	41.22589	40.80025	40.78523	40.78651	40.78774	41.56000	42.63041	42.47792	42.47591
40.50751	40.50885	40.15170	40.15297	40.29166	41.22818	42.05473	42.09215	41.62210	41.02093	41.73705	42.41918	42.99433	42.98178	43.01093	42.96553	42.80888	42.99117	42.94508	42.96911	43.13026	43.47629	43.40920	43.38056	43.21539	42.34556	42.08144	42.08284	42.16628	43.20974	43.21105	43.08516	42.12730	41.44180	41.45225	42.34027	43.07150	43.33183	42.94177	41.74986	41.80176	41.71709	41.22630	40.72620	40.60488	40.73410	41.50043	42.49603	42.47377	42.31194
40.09012	40.09147	40.14017	40.09523	40.20059	41.19407	41.89288	41.55280	40.54347	40.94733	41.45971	42.29046	42.90484	43.26009	42.96286	42.89542	42.86084	42.74607	42.72312	41.82352	40.32124	41.39087	42.12136	42.90491	42.90629	42.25889	41.98349	41.90799	41.90933	42.19717	42.19846	41.74767	41.43948	41.44989	41.74577	42.33921	43.07043	43.12681	42.90683	41.87055	41.74052	41.69783	41.20221	40.55470	40.52325	40.55723	41.39781	42.49509	42.47284	42.47408
40.20005	40.20141	40.09131	40.14015	40.29982	40.79657	40.83378	40.54090	40.60886	40.94606	42.03214	42.22375	42.32977	42.90498	42.84548	40.86984	41.43274	42.15329	42.15452	40.31880	40.40775	41.36066	42.39389	42.82055	42.87195	41.94842	41.06996	41.02940	41.74759	41.77960	41.81961	41.71402	41.74630	41.76543	42.19398	42.82043	43.06022	42.93829	42.80164	42.22962	41.60794	41.36280	41.14100	40.47576	40.48298	40.94017	41.39689	41.50539	41.50680	41.08232
40.78862	40.39143	40.42887	40.91457	40.99284	41.04738	41.03944	40.94407	40.95422	42.15159	42.15271	42.15408	42.15546	41.22342	41.20312	41.20392	42.23886	42.18808	42.20437	40.31764	40.40660	42.39138	42.81365	42.81505	41.88095	41.62363	41.05379	41.02831	41.29444	41.68546	41.77980	41.69197	41.71431	42.13507	42.81797	43.10796	43.10944	42.43559	42.34605	41.67500	41.36062	40.46311	40.49075	41.12363	41.17556	41.18276	41.22929	41.31398	41.21666	41.23373
42.01442	42.01587	42.32873	42.03355	41.68137	41.11470	41.07559	42.41397	42.57393	42.26951	42.06001	42.15279	41.22076	41.22218	41.20189	42.18080	42.23761	42.20190	41.88797	40.31649	40.62310	42.70894	42.81245	41.87412	41.62107	41.62250	41.05269	41.05410	41.29335	41.68436	41.42813	41.49833	41.53627	41.67689	42.09773	42.14591	42.14737	42.40450	42.40589	41.83511	41.65794	40.72179	40.61236	40.66438	41.12404	41.12532	40.72836	40.86313	41.10661	41.20684
42.25963	42.32823	42.31981	42.31745	41.75134	41.73785	41.75395	42.47759	42.45964	42.26819	41.99904	41.12676	41.11250	41.11393	41.20066	42.08922	42.11899	42.12038	40.24458	40.24597	40.66285	41.77999	41.87157	41.61855	41.55152	41.46077	41.05158	41.05301	40.96508	40.83681	41.03441	41.47844	41.48357	41.53545	41.30502	41.43871	41.83116	42.14758	42.28585	42.21201	41.83549	41.65819	40.79070	40.69358	40.70386	40.73742	40.27281	39.97284	40.09153	41.07892
42.32534	42.31715	43.08719	42.31606	41.74998	41.75137	41.73776	42.24444	42.36952	42.06179	41.55488	41.25011	41.06719	41.05412	41.54918	41.92828	41.99517	41.91765	40.24342	40.24482	40.67728	40.71950	41.50896	41.51034	41.55038	41.55183	41.19104	40.96586	40.87526	40.87661	40.86459	41.03848	41.08610	41.09062	41.25826	41.25964	41.60834	41.68991	42.10189	42.14967	42.85171	42.69572	41.77704	41.59246	41.59385	40.84519	40.39030	40.08927	39.70206	40.08424
43.94212	43.94368	43.21512	43.08722	42.31617	41.75003	41.75129	41.75276	42.09775	41.98627	41.95482	41.81654	41.23571	41.16621	41.39512	41.51384	41.86609	41.03778	40.65164	40.63910	40.62337	40.62473	41.29055	41.50919	41.54923	41.52166	41.15928	40.95562	40.93763	40.92233	40.64485	40.64621	40.65671	40.66123	41.20666	41.25861	41.31279	41.31403	41.69029	42.10236	42.14255	42.21267	41.77608	41.62425	41.62564	41.97762	41.03181	39.69982	39.70122	40.06670
43.87346	43.50069	42.93932	42.49913	42.60062	42.31623	41.74995	41.58498	41.75285	41.98496	41.97610	41.81525	41.24897	41.14758	41.08001	41.04591	40.98198	40.63526	40.65046	40.65191	40.61671	40.95108	41.32166	41.36171	41.51905	41.15097	41.05418	40.94054	40.93655	40.70595	40.75996	40.87481	40.87619	40.72743	40.72558	40.72696	40.72840	40.89326	40.89194	40.89340	41.25191	41.25692	41.44872	41.61146	41.97533	42.01972	42.02491	41.03228	41.03374	41.36536
42.86787	42.85383	42.16364	42.05993	42.08885	41.74197	41.31182	41.47079	41.75153	42.06750	41.97480	41.26889	41.17604	40.17212	40.14592	40.56297	40.56442	40.57171	40.58477	40.63676	40.77272	41.08796	41.18984	41.20845	40.96055	41.02763	40.93798	40.93945	40.64048	40.75759	40.87238	40.87377	40.87515	40.87647	40.72779	40.72594	40.72741	40.72864	40.89096	40.89243	40.89382	41.19269	41.32576	41.66705	41.73037	42.00856	42.02021	41.96886	41.49634	41.47662
42.85084	42.85240	41.98832	41.15348	40.93174	40.99763	41.31050	41.31200	41.69469	41.78229	41.59803	41.25616	40.25601	40.29509	40.29631	40.55777	40.55923	40.38320	40.38443	40.63560	41.31228	41.18734	41.18868	39.74744	40.16905	40.28612	40.38082	40.41454	40.62588	40.77893	40.78026	40.76552	40.89778	40.87544	40.85155	40.79063	40.78888	40.80231	40.91047	40.91195	40.89286	40.69149	40.86726	41.66610	41.66753	41.90858	42.00906	42.02072	42.24029	42.59104
42.93055	42.54567	41.78648	41.15213	40.99491	41.06958	41.23299	41.47516	41.45778	41.77383	41.77520	41.49464	41.01462	40.65261	40.65385	40.75064	40.62901	40.57288	40.61633	40.76278	41.46228	41.34226	41.23001	40.08927	40.20625	40.29524	40.48683	40.77053	40.81356	40.85477	40.78566	40.76447	40.81346	40.87441	40.93505	40.91441	40.80598	41.14307	42.08753	40.91097	40.68929	40.13138	40.15866	40.88010	41.66659	41.91791	42.13659	42.13805	42.13958	42.79314
42.40929	42.41085	41.83884	41.36342	41.08764	41.23041	41.47234	41.47385	41.45648	41.77253	41.90465	41.90611	41.46417	41.40328	41.40187	41.91153	41.78997	40.64958	40.83215	41.58600	42.16260	42.11675	41.44031	41.41202	41.49880	40.48450	40.68470	40.92401	41.48744	42.30748	42.13679	42.00535	41.98422	41.34020	40.93726	40.90855	41.55755	42.77517	42.77666	42.10851	40.72276	40.21376	40.24105	40.87917	41.67049	42.13419	42.13566	42.02522	41.95682	42.14368
42.40787	42.26092	41.86002	41.44538	41.42199	41.47933	42.86451	42.90770	43.18074	42.13932	42.15415	42.15563	42.25209	41.73282	41.73412	41.70924	42.09122	42.05883	42.28901	42.72921	43.10668	43.08078	42.40070	42.00306	42.07443	41.81540	41.96214	42.07661	43.38945	43.39097	43.15530	43.07507	43.07658	41.36658	40.95990	41.70505	41.98285	41.95044	42.10862	41.92873	40.94196	40.39397	40.48207	41.23072	42.13185	42.11657	42.01099	41.87150	41.87305	41.87436
42.49135	42.34442	42.01288	41.35463	41.42066	42.01329	42.84346	43.12410	43.05522	42.01385	42.01525	42.02349	42.03472	42.03629	41.67320	41.67467	42.05611	42.05760	42.04870	42.30732	42.68863	42.67455	42.67597	42.67749	42.63662	42.17698	41.98065	43.36256	43.38829	43.67529	43.67675	43.66045	43.59376	43.20654	42.10784	42.06200	42.06357	42.04982	41.87058	40.92023	40.84960	40.35323	40.91999	42.03417	42.06955	42.00856	41.98800	41.88995	41.77546	41.89489
43.17494	42.54096	41.73795	41.35328	41.41932	42.01194	43.12110	43.05233	41.94279	40.69939	40.68839	41.84398	41.86136	41.52121	41.43040	41.50820	41.58233	41.55409	41.44246	42.04906	42.23924	42.21333	42.67477	42.67630	42.69717	42.75911	41.81444	41.98109	43.36295	43.66285	43.67918	43.66587	43.60545	43.57421	43.41496	43.22318	42.93928	42.16067	42.05029	40.94884	40.30476	40.30602	41.16598	41.79222	42.02396	42.02538	42.00912	41.89457	41.73793	41.73924
43.98428	42.67617	41.96172	41.73806	41.94460	43.11351	43.04932	42.98270	40.69668	40.29388	40.25116	40.61012	40.67348	40.80383	40.88145	40.58699	40.88151	41.55122	41.66547	41.80080	42.10426	42.07996	42.76228	42.69446	42.69600	41.66304	41.73158	41.73316	41.73465	42.94983	43.34483	43.32260	43.32415	43.33422	43.30307	43.41542	43.27431	43.24825	43.11011	42.00677	41.00689	41.17476	41.80107	41.82515	41.82665	42.02444	42.00819	42.00969	41.98401	42.00202
42.61079	42.61242	41.88305	41.86673	41.92369	43.04656	43.04793	41.82873	41.08458	40.69687	40.68320	40.75893	41.09720	41.09877	41.00117	40.84811	41.23006	41.63068	41.79800	41.78650	42.10306	42.78435	42.76405	42.69624	42.69481	41.91757	41.73045	40.66769	40.67510	41.23553	42.32470	42.57614	42.57767	42.61247	42.56614	42.58006	43.01294	43.07724	43.02140	42.48466	42.00729	42.00862	42.01023	41.93725	42.02206	42.85626	43.09882	42.58751	42.42620	42.13205
42.14610	42.11494	41.88167	41.86537	41.86698	41.94319	41.89404	41.15005	41.22248	41.22397	41.34718	41.35889	41.25640	41.25583	41.16040	41.13642	41.49465	41.62989	41.64016	41.75768	41.95832	41.96468	42.69052	42.75283	42.28175	41.99332	40.67473	40.67629	40.66808	41.17746	42.05315	42.25093	42.40709	42.40854	40.82803	41.56176	42.15520	42.35299	42.42341	42.43903	42.44057	42.44194	43.07053	43.24525	43.23463	43.23611	43.60474	43.04994	42.35911	42.06659
41.90695	41.89676	41.89811	41.86399	40.97164	40.78645	40.70756	41.06523	41.22119	41.36867	42.27321	42.33504	42.69394	42.86830	42.49846	42.01543	41.50943	41.62276	41.62410	41.74162	41.74798	41.75757	41.64790	41.69942	41.70094	40.67701	40.65750	40.65907	41.13920	42.06189	42.05205	42.05359	42.05513	40.82552	40.82486	41.58467	41.63387	42.34053	42.40663	42.28038	42.28193	42.42534	42.84684	43.11317	43.16102	43.17220	43.17379	43.04006	42.03684	40.87641
41.90555	41.90719	41.89370	41.38302	40.76109	40.68238	40.70627	41.00765	41.24139	41.62582	42.34616	42.69106	42.96039	42.87709	42.61578	42.01418	41.50014	41.36392	41.43568	41.74525	41.76561	41.64529	41.20749	41.20901	40.99056	40.73058	40.74856	41.18714	41.15595	41.68068	41.65255	41.65408	40.43131	40.89063	40.82598	41.14568	41.46678	41.50254	41.96544	42.27937	42.28093	42.43618	42.97929	42.89369	43.05890	43.07008	43.02407	41.99447	40.75210	40.25180
41.91026	41.91191	41.61474	41.61627	41.30325	40.92462	40.94852	41.04256	41.24279	41.24431	42.34485	42.56668	43.00362	42.96447	42.67576	41.49729	40.45005	40.72491	40.98370	41.76287	41.76442	41.39744	41.17301	41.20786	41.20939	40.99105	41.00904	41.19357	41.21293	41.49232	41.49377	41.43717	40.44265	40.47418	40.93359	41.25328	41.46576	41.46711	41.91655	42.27836	42.56546	42.88730	42.93069	42.80346	42.80506	41.69097	41.70758	41.27951	40.74261	40.86983
41.99912	41.91052	41.91189	41.93280	41.68319	41.50388	41.12508	41.21913	41.03831	41.01135	41.21080	42.56536	42.99339	42.78003	41.49501	40.44727	40.39189	40.66676	40.72506	40.98414	41.38359	41.38514	41.38659	41.65028	41.67656	41.26636	41.19084	41.30816	41.68271	41.69018	41.69164	41.69320	41.30228	41.28114	41.27977	41.53852	41.46475	41.46611	41.88697	41.82093	42.00032	42.28724	42.61314	42.61474	41.60197	41.40445	41.21037	41.23000	41.24455	41.24590
42.91570	42.91688	42.89734	41.98140	41.80485	41.81928	41.60385	41.21783	41.07267	41.26020	42.20478	42.78841	42.68899	42.16081	41.69281	41.43190	40.72584	40.56989	40.41375	40.56855	40.77808	40.94586	41.02203	41.07304	41.29715	41.22815	41.29079	41.68005	42.11261	42.27174	42.34161	42.40266	42.41931	42.15619	42.15778	42.11580	41.85637	41.85775	41.83243	41.44749	41.26567	41.26272	41.28767	41.51320	41.38000	41.28526	40.66531	40.67974	41.24366	41.24501
42.91372	42.90041	42.74152	42.07801	42.07520	41.80508	41.80051	41.66678	41.67845	42.23905	42.71732	42.77312	42.69252	42.06925	41.69156	41.31843	40.72464	40.31288	40.02886	40.18576	40.48442	40.53462	40.61078	39.90021	40.13395	40.72321	41.20942	41.67893	42.26312	42.65416	42.66460	42.67804	42.69472	42.41973	42.41681	42.19542	42.19711	42.18022	41.94812	41.84494	41.43570	41.29580	41.29316	41.37750	41.41941	40.66287	40.77515	40.77668	41.12424	41.25113
42.64854	42.65027	42.43014	42.52202	42.53771	42.90345	43.86437	43.86615	42.25098	42.25259	42.21179	42.62090	42.45016	42.26700	41.37636	41.04389	40.62508	40.06668	40.02770	40.02932	40.03084	39.72085	38.65842	39.36230	39.54656	39.59492	40.53788	41.26912	42.58152	42.59206	42.59359	42.52370	42.53289	42.43198	42.44855	42.45017	42.63469	42.22126	42.12553	42.02237	43.16556	43.16701	43.13434	41.54175	41.57446	41.71095	40.97495	41.40786	42.08822	42.33294
42.36805	42.14415	42.14555	42.52063	42.52236	42.53581	42.89061	42.34595	42.21526	42.17926	42.14869	42.58089	42.48096	42.26572	40.97480	40.86561	40.68516	40.43234	40.07544	40.07708	38.93551	38.74465	38.81592	39.45797	39.59225	39.64385	39.89482	41.22501	42.53738	42.53901	42.45835	42.36188	42.04561	42.20037	42.41469	42.63190	42.63257	42.51838	42.01911	43.11530	43.16454	43.16599	42.81216	41.95610	41.82423	41.87415	42.25352	42.75788	42.68055	43.20436
41.20005	41.20175	41.42282	41.45113	42.14167	42.07427	42.08052	41.96050	41.96212	42.09143	42.59278	42.56810	42.55489	41.09526	40.96606	40.82578	40.76995	40.56592	40.35005	38.96719	38.98870	39.08963	39.75846	40.25274	40.30858	39.84243	40.48867	42.03221	42.45292	42.45570	42.02623	42.02785	41.03658	41.03806	42.03531	42.27773	42.41051	42.41194	42.65456	42.65632	41.67662	42.09775	42.14143	41.95514	41.98688	42.20256	42.75529	43.33403	43.33582	43.37720
41.01987	40.98664	41.20177	41.30527	42.00036	42.03799	41.95259	41.87009	41.96080	42.60388	43.01525	42.60709	42.33436	41.07899	40.85788	40.83475	40.77359	40.73110	40.34888	39.77418	39.82248	39.92023	40.14204	40.20164	40.25318	40.40343	41.72430	42.40068	42.41315	42.02360	41.86165	41.80680	41.80843	41.70887	41.71049	41.81617	41.66410	42.29744	42.38889	41.22799	41.25271	41.27454	41.81004	41.88911	41.95581	42.61467	43.11641	43.33308	43.48184	43.48332
40.98359	40.86926	41.05591	41.76444	41.99739	42.00064	41.82404	41.82578	41.95948	42.91138	42.92369	42.93720	42.31749	41.52098	40.96952	40.82981	40.80362	40.74448	40.36330	39.88594	39.77459	40.38729	40.35139	40.35297	40.35454	41.60134	42.32304	42.32481	42.27650	41.83913	41.80409	41.83422	41.80735	41.80889	41.70945	41.66134	41.66308	41.72257	41.22529	41.25013	41.26518	41.27357	41.30648	41.95322	41.95486	42.35830	42.69391	43.22435	43.48198	43.48238
40.91214	40.89881	41.14570	41.24935	41.68155	41.68320	41.56804	41.66811	41.86897	42.91003	42.91162	42.92405	42.92575	42.23306	41.65528	41.63650	40.78844	40.74329	39.89501	39.75909	40.17657	40.23996	40.27771	40.35185	40.35343	41.49323	41.96827	41.97164	41.78156	40.80883	40.98061	41.61441	41.61605	41.70676	41.81244	41.81409	41.81584	41.69630	41.28238	41.26259	41.27120	41.30380	41.56001	41.61919	42.02114	42.39447	43.18135	43.45338	43.47996	43.48145
40.91078	40.91250	41.24319	41.14114	41.24975	41.56527	41.51567	41.51743	41.56313	41.56477	42.80067	42.80237	42.80407	42.73065	42.08170	41.63525	40.74157	39.89249	39.72295	39.72463	39.75952	39.82289	39.69688	39.76564	40.10868	40.35403	40.95246	40.95419	40.74165	40.74325	40.76680	40.95213	41.61498	41.61653	41.79338	41.79503	41.79679	41.79339	41.66789	41.65513	42.17714	42.20870	41.54400	41.56069	41.95297	43.11145	43.67023	43.73114	43.41769	43.12372
41.05283	41.05457	41.09457	41.29881	41.28997	41.56393	41.51434	40.61948	39.44831	40.02486	40.31403	40.58619	41.66401	42.22563	42.06969	41.67076	40.31266	39.87843	39.87980	39.83313	39.83470	39.69430	39.76296	39.76454	39.86394	39.91293	40.43116	40.75975	40.76137	40.74219	40.24267	40.82328	41.19780	41.38300	41.45346	41.45510	41.79578	41.86967	42.18585	43.12719	43.06838	42.22815	41.80174	41.80341	42.85486	43.45127	43.62677	43.51337	43.08096	43.04103
41.05146	41.05322	41.07819	41.45232	41.95103	41.75555	41.51301	40.71023	40.05048	40.03812	40.03962	40.13954	40.70478	41.68387	41.68532	40.81384	40.66742	40.30121	39.93132	39.59605	39.64223	39.92805	39.92955	39.91555	39.91713	39.94733	40.43007	40.84090	40.83663	40.29441	40.29754	40.82223	41.19675	41.21550	41.28596	41.45408	41.81411	42.24068	43.15765	43.17563	43.17007	42.34171	42.28544	42.71534	42.85389	42.85550	42.87335	42.73529	42.36761	42.30346
40.91529	40.91704	41.35432	41.71513	41.94967	41.83962	41.64229	40.77128	40.73102	40.10027	40.10339	40.10223	40.25813	40.78589	40.82600	41.02757	41.02934	40.77480	39.64970	39.63952	39.65299	39.92693	40.49881	40.53484	39.96603	40.22256	40.83805	41.12506	40.85757	40.29337	40.29650	41.19405	41.21291	41.26231	41.28493	41.38391	41.55216	42.39431	43.27005	43.31226	42.83716	42.83865	42.78995	42.89958	42.85883	42.85454	42.71649	42.60875	42.30107	42.30255
40.91393	40.91570	41.21644	41.35463	41.94294	41.92960	41.77740	41.41715	40.77164	40.38141	40.10368	40.11013	40.18267	40.81798	40.98010	41.02636	41.02813	40.99884	40.30280	40.25026	40.25188	40.25351	40.49769	40.53372	40.53535	40.69724	41.12218	41.12397	40.85649	40.34147	40.54429	41.86842	43.35910	43.17947	41.93881	41.57192	42.12068	42.39327	43.26900	43.27089	42.79152	42.78710	43.54506	43.54145	43.50612	42.85196	42.56252	42.51992	42.50240	42.30164
40.91256	40.91434	40.91578	40.91745	41.31695	41.92825	41.80939	41.55228	41.19977	40.81071	40.11321	40.14006	40.14764	40.92958	41.02935	41.06863	41.07043	40.99765	40.62827	40.60962	40.25074	40.25238	40.25391	40.47240	40.53425	40.69291	40.93525	40.95478	40.43981	40.59519	41.72850	43.41911	43.63632	43.78798	43.39304	43.01097	42.93972	43.21506	43.26796	43.26986	43.86327	43.85729	43.53867	43.52539	42.96830	42.58361	42.51993	42.49962	42.29924	41.90219
40.78122	40.81847	40.88275	40.91128	41.75301	41.93281	41.92839	41.80990	41.46565	41.20017	40.81261	40.11362	40.11902	40.77468	40.90670	41.00724	40.99478	40.65790	40.65934	40.62888	40.43650	40.25125	40.19797	40.19961	40.20125	40.45913	40.69324	40.54375	40.49481	40.60942	41.72742	43.41207	43.49704	43.66967	43.72738	43.56410	43.49451	43.48477	43.43870	43.61367	43.86222	43.54864	42.74323	42.73962	42.72353	42.61512	41.81123	41.79089	41.79274	40.56885
40.90268	40.76502	40.81857	40.87127	41.71604	41.75338	41.92705	41.80857	41.46434	41.19933	40.89696	40.04362	40.11404	40.64287	40.85799	40.87518	40.60992	40.65672	40.65816	40.55248	40.53695	40.48811	40.19685	40.13616	40.13781	40.20193	40.44575	40.45022	40.50940	40.96319	41.55486	41.92418	42.47664	43.56373	43.64941	43.65121	43.52860	43.48714	43.67843	43.61263	43.54606	42.74788	42.74224	42.72617	42.66253	42.07301	41.84365	41.78998	40.52083	40.04597
41.23999	40.87091	40.75653	40.75822	40.79924	41.36187	41.28600	41.19705	41.25157	40.98961	40.72700	39.91615	40.04406	40.12535	40.17353	40.16959	40.50395	40.45780	40.45924	40.51210	40.83872	40.80602	40.42673	40.13505	40.13671	40.16805	40.20496	40.33625	40.47393	40.85764	40.99112	41.11581	41.92187	42.19353	43.56444	43.58723	43.46731	43.48522	43.40047	43.40241	42.53941	41.55987	41.86110	41.95514	41.95687	41.95850	41.95190	41.83370	41.74521	40.50419
41.23862	40.89319	40.75520	40.76213	40.79363	40.86656	40.86802	40.94817	41.19747	41.10304	39.93997	38.78091	39.14695	39.72696	39.89994	40.02333	39.92680	40.36098	40.37855	40.38036	40.76716	40.77531	40.42345	40.17348	40.13561	40.13741	40.16840	40.20568	40.25895	40.75932	40.94148	40.94319	40.99167	41.77185	42.02918	43.03308	43.37681	43.43576	43.39942	42.54230	41.55418	40.83055	41.68175	41.93931	41.97260	41.97424	41.95932	42.25252	42.27480	42.18596
41.40408	41.33720	41.00879	40.79047	40.79231	40.87889	40.88036	41.02100	41.50956	41.42052	40.88074	39.94041	39.52648	39.56909	39.64177	39.77147	39.80389	39.90549	39.42715	39.96843	40.70364	40.71180	40.25600	40.16346	40.15009	40.12444	40.12588	39.28010	40.20629	40.75825	40.78081	40.73291	40.94385	41.66770	41.77255	41.82838	43.03395	43.35742	42.89854	42.57946	40.86308	40.60087	41.02986	41.88484	41.95498	41.95663	42.24981	42.27197	42.39283	42.39436
41.41237	41.35302	41.78116	41.69860	40.82215	40.85717	40.85865	41.58062	41.96227	41.86360	41.67974	40.84467	40.27050	39.56790	39.60533	39.70888	39.90265	39.92045	39.95360	39.98287	40.47567	40.53811	40.28587	40.18814	40.17796	40.13893	40.00863	39.90290	39.90620	40.24851	40.36082	40.39908	40.65472	40.99119	41.03808	41.12896	41.82924	42.91557	42.59640	41.78390	40.94922	40.98673	40.98859	41.88935	41.92680	42.32411	43.32183	42.42202	42.36448	42.36603
41.63161	41.82444	42.39864	42.40045	41.69914	41.01841	41.12080	41.99568	42.06276	41.99150	41.92925	41.60379	40.87533	39.80578	39.82872	39.83040	39.97670	40.12097	40.12243	40.46260	40.53525	40.53696	40.33365	40.28645	40.27365	40.26360	40.25647	40.03141	40.03419	40.32701	40.35763	40.39267	40.44867	40.58663	41.06985	41.11319	41.25772	42.04628	42.21153	42.21346	41.88147	41.88299	42.21417	42.90558	42.90742	42.90912	42.87815	42.82299	42.33430	42.27638
42.52422	42.35594	42.78473	42.39906	41.69779	41.25151	41.25303	41.20497	41.99615	42.06325	41.71998	40.99159	40.64280	39.97397	39.88340	39.83782	40.15732	40.33123	40.38536	40.38721	40.49004	40.49176	41.34383	41.34560	40.81276	40.55735	40.55884	40.56070	40.38662	40.32596	40.32756	40.35831	40.44764	40.84708	41.11042	41.25481	41.32928	42.02919	42.23310	42.49065	42.48387	42.21125	42.18040	42.12575	42.08508	42.08675	42.52562	42.53660	42.33339	42.14760
42.35257	42.35453	42.35609	41.86073	41.41160	41.25018	41.25171	41.00227	41.09719	41.09896	41.02188	40.67044	40.59758	40.07999	39.98053	40.24615	40.42020	40.41710	40.41858	40.38917	40.41465	40.69552	41.06055	41.02074	40.56513	40.64976	40.65502	41.20047	41.57378	41.09728	41.09893	41.12972	40.77938	40.82617	41.07660	41.25380	41.60042	42.02818	42.48767	42.48964	42.47749	42.19467	42.08102	42.08231	42.02282	41.88478	41.76469	41.26697	42.09728	42.09883
41.94179	41.14278	41.18988	41.39061	41.22936	41.23114	40.99907	40.98433	41.09590	41.09768	41.09042	41.03582	40.76550	40.59824	40.59973	40.60148	40.47275	40.18651	39.91685	40.42133	40.44682	40.99429	40.99594	40.77312	40.64677	40.64866	40.65016	41.66492	41.96420	41.93094	41.95199	41.38416	41.07763	40.77998	40.84305	40.85449	41.25469	42.26661	42.42824	42.44508	42.39423	42.28021	42.28164	42.16758	42.02187	41.76194	41.39807	41.34040	41.46898	41.58054
40.73312	40.73503	41.14403	41.20515	41.36327	41.13153	40.88713	40.91590	40.91768	41.04805	41.04972	41.05151	41.06726	41.18467	41.20405	40.65508	40.28192	39.79085	39.83725	40.52387	41.12837	41.02645	40.99479	40.77682	40.61610	40.06560	40.61951	41.57513	41.95771	41.95955	41.95089	41.32792	41.04390	40.70171	40.75884	40.85079	41.21820	42.32983	42.36734	42.33127	42.33312	42.34653	42.27475	42.27660	41.89199	41.71829	41.52342	41.49253	41.43800	41.43955
40.73177	40.73368	41.14267	41.36696	42.24174	41.29339	40.88582	40.61180	40.70656	40.94870	41.03824	41.04004	41.06601	41.18140	40.65210	40.64099	40.28075	40.07766	40.07915	40.81732	41.12720	41.12899	41.09526	41.02876	40.33287	40.33477	40.55930	41.61246	41.83408	41.85151	41.32504	41.09266	40.57617	40.59072	40.69648	40.84280	42.12917	42.31780	42.31966	42.33026	42.34395	42.27123	42.27377	41.97684	41.93773	41.70459	41.70641	41.69058	41.69255	41.59462
40.42962	40.38427	40.87648	41.14313	41.35039	41.27426	40.52589	40.19664	40.45655	40.89586	40.95501	40.15739	40.27303	40.40600	40.59349	40.63979	40.64171	40.34365	40.38813	40.79676	41.22865	41.29875	41.30044	41.30225	40.87498	40.82962	41.49669	41.61134	41.61318	41.39951	40.86378	40.86557	40.59398	40.69368	40.84000	42.14495	42.33613	42.31676	42.32724	42.20295	41.78845	41.32148	41.50732	41.63992	41.76754	41.71870	41.72054	41.78690	41.78889	43.02734
40.42827	40.42912	40.38446	40.34597	40.32264	40.26497	40.17466	39.92208	39.90934	39.97341	39.95078	40.14542	40.26053	40.31025	40.48807	42.19982	40.70580	40.57722	40.44813	40.79560	41.29631	41.92109	41.92281	41.92467	41.17675	41.13142	41.34385	41.47658	41.33586	40.96835	40.82779	40.82959	40.79484	41.30026	42.86694	42.85004	42.31412	42.32433	41.74653	41.78562	41.35928	41.40976	41.50636	41.79056	41.77124	42.49065	42.75520	42.76408	43.02479	43.02642
41.00418	40.42779	40.42932	40.40533	40.34658	40.11906	40.04647	39.90632	39.90809	39.51600	39.67958	39.95131	40.18196	40.37730	41.97673	42.14513	40.77015	40.59682	40.59835	41.34542	41.31233	41.29697	41.92164	41.87354	41.74805	41.11310	41.06952	41.34149	41.35111	40.90548	40.73161	40.73341	41.24913	41.83933	41.82586	42.11592	42.20343	41.44410	41.55238	40.09203	40.36446	41.35987	41.69313	42.15038	42.50300	43.07400	43.09313	43.12840	43.07386	43.04874
40.62025	40.62221	40.61782	40.59385	40.40290	40.21568	40.17746	39.95393	39.51301	39.59050	39.86131	40.09549	40.18074	40.46631	41.57043	41.62976	40.85117	40.84062	41.78907	41.39850	41.37240	40.88364	41.11588	41.74503	41.71574	41.67262	41.06519	41.06717	41.19968	41.26870	41.29192	41.39178	41.72633	41.66895	41.74581	41.74768	41.39689	41.45545	39.62265	39.62455	39.76598	40.36504	41.64324	42.41988	42.52730	43.09024	43.12551	43.07085	42.98077	42.98241
40.43206	40.42809	40.43393	40.45614	41.37477	41.76545	40.21592	39.62571	39.62748	39.65450	39.85202	39.97627	40.20563	40.77825	40.83405	40.84800	40.84997	42.58221	42.41500	41.81837	41.39917	41.12000	41.50812	41.67833	41.78474	41.52103	40.91685	41.01019	41.18516	41.26579	41.38885	41.72339	41.72527	41.72218	41.84419	41.84608	41.45285	39.62370	39.62547	39.62362	39.72581	40.40252	41.39561	42.08009	42.12446	42.30312	42.89061	43.08045	43.06642	42.98633
40.36465	40.33494	40.33649	40.35012	40.91689	40.91874	40.84567	40.08024	40.07883	39.77340	39.70542	39.48946	39.58257	39.96851	40.75474	40.83467	42.57743	42.58097	42.37187	41.80105	41.61866	42.25331	42.11212	42.57439	41.78358	41.55106	40.94691	41.02736	41.23113	42.04874	42.07738	42.08467	42.15787	42.15480	42.15672	41.89127	41.16544	39.60424	39.61837	40.10761	40.28176	40.36234	40.90844	42.07913	42.28749	42.30217	42.88966	43.09671	43.08162	42.98541
40.33162	39.61597	39.61805	40.29010	40.33253	40.30000	40.13337	40.13534	40.13716	39.84789	39.40968	39.57960	39.69256	39.98343	40.75353	41.28912	42.53463	42.53657	41.98187	41.86789	42.13254	42.13602	42.11094	42.11287	41.85550	41.09145	41.10109	41.24267	42.04572	42.04764	42.23949	42.25647	42.25840	42.27255	42.15566	41.44165	40.38882	40.11383	40.18620	40.19623	40.23030	40.36971	40.94160	41.92178	42.08443	42.09912	42.40124	43.09577	43.58628	44.11257
39.61271	39.61466	39.61620	39.61856	39.64533	39.64123	39.64276	40.21569	39.88404	39.59666	39.50410	39.59344	39.79708	40.62316	41.26561	42.51087	42.51297	42.43434	42.35434	42.20064	42.30905	42.20413	42.14736	41.85243	41.08830	41.25743	41.26923	42.23343	42.50879	42.36726	42.67614	42.63296	42.62257	42.16399	41.26889	40.28157	40.32817	40.36037	40.19330	40.22754	40.39923	40.44834	40.98748	42.07082	42.09639	42.13474	42.11677	43.09483	44.21851	44.10193
39.61140	39.61336	39.61490	39.64693	39.64406	39.64587	39.67104	39.70039	39.57430	39.59544	39.86779	39.95715	40.47976	42.16855	42.87267	42.87626	42.84885	42.69984	42.43522	42.32775	42.24590	42.24784	41.25224	41.16211	40.87386	41.26652	41.70467	42.55298	42.44962	42.98204	42.71898	42.61950	42.44921	41.41525	40.64487	40.68758	40.72025	40.56579	40.45679	40.45880	40.43323	40.98451	41.97116	42.17069	42.24144	42.29993	42.77915	43.19510	44.33261	44.10098
39.61384	39.61206	39.61360	39.65101	39.64278	39.64461	39.64615	39.67175	39.69720	40.38470	40.46537	40.67990	40.81658	42.35272	42.76235	42.84544	42.76487	42.69645	42.43399	42.25827	42.23659	41.30949	41.31126	41.22114	41.26334	41.30408	41.70354	42.01161	42.43936	42.70635	42.70549	42.44614	41.46240	40.81373	40.78574	40.82040	41.14249	41.27686	40.69944	40.45784	41.00830	41.87456	42.14551	43.19548	42.87732	42.88722	43.25775	44.35039	45.21618	44.98461
40.94126	40.92237	40.09517	39.88475	39.86688	39.64334	39.64489	39.69413	40.58579	41.22767	40.58710	40.67866	40.75143	42.33050	42.33216	42.33413	42.33627	41.83969	41.69093	41.69303	41.69497	41.76245	41.76425	41.80649	41.40479	41.40687	41.51538	41.95407	41.96516	42.35483	42.44306	41.45942	40.81094	40.81270	40.69927	40.78661	41.06570	42.40265	42.53632	42.40774	42.04723	42.04889	42.99734	43.19020	43.19651	43.24671	43.30520	44.61667	45.01034	44.91105
41.15928	41.14257	40.92102	40.43375	40.40142	39.86745	39.64363	39.69288	40.68762	40.81249	40.79807	40.77342	40.78283	42.12883	42.25301	42.25499	41.75864	41.59774	41.59830	41.60041	41.62610	41.69574	41.76308	41.82574	41.82121	41.55613	41.91801	41.95295	42.45972	42.35102	42.27763	41.06856	40.80991	40.79436	40.79626	40.95568	42.11920	42.35432	42.43424	42.40673	42.40871	42.73145	42.80618	42.99837	43.21968	43.29845	43.75476	45.09201	44.97119	44.66199
41.13911	41.14121	40.91968	40.79713	40.38026	39.55490	39.40513	39.53545	39.83095	40.78859	40.82366	40.77969	40.78160	41.99703	42.25175	42.14202	41.55922	41.53744	41.10748	40.93744	40.98394	41.04120	41.32602	41.36020	41.42284	41.76040	41.94969	42.85271	42.57427	42.13015	41.52197	40.64286	40.71731	40.83202	40.95274	41.83088	42.04863	42.12823	42.15763	42.40250	42.40771	42.70948	42.85398	42.90057	43.38285	43.55710	45.08887	45.09102	44.97020	44.66103
41.13774	41.13985	40.87762	40.33920	39.66613	39.40232	39.53220	39.59059	39.79649	40.07321	40.94085	40.94277	42.13163	42.33525	42.28905	42.15464	41.66185	41.53193	41.33774	40.93627	40.93820	40.98471	41.26846	41.19520	41.11495	41.38964	41.73628	41.78295	41.92217	41.48252	40.45240	40.15268	40.33356	40.75675	41.53107	41.99492	42.01911	42.04927	42.05127	42.09027	42.09227	42.39997	42.61001	42.75014	42.82314	43.51204	44.05746	44.91209	44.86580	44.16205
41.28729	41.20344	40.52870	39.99767	39.74431	39.52937	39.58732	39.65861	39.82961	40.76482	40.93959	42.15466	42.48273	43.59646	43.47738	42.79639	42.39754	41.52725	41.37769	40.79757	40.75386	40.80630	41.13301	41.26324	41.20235	41.06854	41.24027	41.25637	40.47598	38.93536	39.06495	38.96391	39.70515	40.38776	41.19125	41.46644	41.81869	41.78114	42.87328	41.94683	41.94884	41.98009	42.09514	41.12245	41.21794	43.29059	43.59586	43.63236	43.63138	44.06301
41.29236	40.54503	40.49033	40.47293	40.09034	40.13251	40.16418	41.47851	41.61956	40.89835	40.95171	42.14425	42.69796	43.52372	43.32999	43.25797	42.72389	42.31239	41.33460	40.75611	40.56095	40.57363	40.80695	41.19924	41.06530	41.05346	41.05511	40.42999	38.98595	39.02784	39.07093	39.07278	39.70414	40.33247	40.92537	41.09975	41.19926	41.78011	41.77137	41.77354	41.76069	39.95297	40.06792	40.87788	41.24712	43.28962	43.38632	43.16849	43.17073	43.44294
39.98138	40.28876	40.48900	40.47161	41.34536	41.36506	41.38713	41.46713	40.89513	40.90997	40.91179	41.58996	42.57691	43.38636	43.32868	43.25667	42.72263	42.26926	41.09010	40.21691	39.90430	39.47499	39.42303	40.40727	41.03355	41.05234	40.42681	39.52630	39.07841	39.15710	39.41077	39.76895	40.32967	40.78281	40.99590	41.17605	41.14542	41.14708	41.38371	41.38586	40.50916	40.08857	40.09066	41.00058	42.04721	43.06715	43.09342	43.16754	43.10738	43.10434
39.95338	39.98214	40.44795	40.70153	40.70365	40.77966	40.82694	40.88169	40.89386	40.89582	40.89281	41.51259	42.77647	42.70569	42.59471	42.71912	42.63382	41.56221	40.02407	39.75945	39.37800	38.73595	39.30619	39.53957	39.62446	39.78286	39.62580	39.60948	39.55794	39.66836	39.80042	40.39441	40.97594	42.14770	42.14975	41.33557	41.28521	41.28688	41.31790	41.55472	41.54167	40.62542	40.98315	42.01574	42.76532	43.05435	43.06827	43.16660	43.16886	43.11530
39.71572	39.68767	40.15945	40.51260	40.63712	40.70860	40.82564	40.86805	40.92855	40.75012	41.46367	42.64248	42.55865	41.84185	41.75227	42.23059	42.23120	41.66034	39.95344	39.41258	38.73301	38.73955	38.89490	39.52025	39.74723	39.74337	39.86368	39.86576	39.83920	39.87927	40.46771	41.74302	41.74687	41.74874	41.56667	41.32594	41.23529	41.21757	41.24859	41.60801	41.60519	41.67818	41.99231	43.14412	43.13816	42.99748	43.04903	43.06942	43.07169	43.06384
39.68427	39.68636	39.70462	39.18829	39.39309	40.63778	40.76529	40.82649	40.82848	40.95983	41.53197	41.69036	41.64999	41.61583	41.02006	41.02207	41.02262	39.99522	39.13319	39.16074	38.91614	39.00595	39.08021	39.71627	39.72412	39.74824	39.74986	41.18040	41.56533	41.89686	41.96883	41.82650	41.74580	41.59922	41.56562	40.51644	40.57500	41.13868	41.19495	41.19713	41.60421	41.98912	42.79343	42.78746	42.78957	42.10515	42.15667	41.63321	41.79292	43.07253
39.30136	39.07240	39.16150	38.79099	38.96793	39.39375	40.59413	40.71783	40.71983	40.92688	41.40236	41.36198	40.64853	40.64156	40.24282	40.24479	39.99479	39.82766	39.50220	39.50428	39.55186	39.55804	39.71326	40.15140	40.15335	40.37592	41.07720	41.44722	41.44128	41.75500	41.76818	41.79695	41.79900	41.65244	41.48962	40.71439	40.67719	40.70788	40.62968	40.85162	41.60807	42.79015	42.79243	42.78648	42.10230	41.33627	41.40602	41.69628	41.83234	41.80664
39.20000	39.17471	39.16022	39.16213	39.16421	39.45881	39.69166	40.26435	40.26633	40.61479	40.80344	40.69737	40.13205	40.16089	40.30366	40.26708	40.04953	40.00372	40.01933	40.03831	39.70780	39.78601	40.33823	40.83278	40.78805	40.99704	40.99872	41.12946	41.13149	40.97619	40.98557	41.39510	41.50023	41.63913	41.64118	41.12537	40.81874	40.67787	40.69975	41.60505	43.17537	43.17233	42.79144	42.41331	41.16709	41.19213	41.21495	41.69537	41.83520	41.80574
39.59511	39.58112	39.58275	39.93444	39.69056	39.69252	39.45918	39.45968	39.74327	40.17768	40.17951	40.25127	40.25325	40.28049	40.28216	40.31314	40.31530	40.05892	40.07454	40.31010	40.42970	40.37662	40.33871	40.83165	40.98185	40.99054	40.97183	41.10165	41.10369	40.98264	40.99042	40.99245	41.30619	41.30808	41.60629	41.70336	41.69916	41.70089	42.36225	42.90317	43.02709	43.17131	43.07533	41.16413	41.18933	41.19121	41.21404	41.64394	41.83430	42.04840
39.59379	39.59592	39.59756	39.67658	39.67871	39.47319	39.46889	39.40421	39.40616	39.78211	39.78394	39.86161	40.25203	40.28089	40.28257	40.31195	40.31412	40.59167	40.27509	40.28102	40.18338	40.04796	40.33760	40.83053	40.99576	40.98943	40.97073	41.10056	41.12624	40.99768	40.98935	40.99139	40.88113	41.19474	41.59709	41.60884	41.61109	41.72255	42.19087	42.25174	43.04671	43.07200	41.36543	41.22865	41.23069	41.26343	41.26548	41.26752	41.64528	42.80352
39.15409	39.45847	39.74590	39.75431	39.75646	39.73857	39.57985	39.44860	39.45056	39.43104	39.71156	39.71353	39.85110	40.12310	40.28083	40.34862	41.21161	42.05899	40.60346	40.14909	39.87622	40.00441	40.33486	41.05490	41.06022	41.04257	41.04428	41.03167	40.99456	40.99660	40.96250	40.87805	40.88009	41.19370	41.20597	40.81490	41.52677	41.72153	41.72685	41.15191	41.33471	41.36224	41.48111	41.27292	41.27498	41.34851	41.35057	41.35263	42.20781	43.15621
39.17159	39.30734	39.61769	39.75302	39.75518	41.36523	41.34872	39.87197	39.53898	39.54095	39.56433	39.75903	39.84989	40.17527	40.34486	41.18076	41.64339	41.64549	40.60551	39.92649	39.99186	40.29106	40.61855	40.75113	41.09932	41.18213	41.19540	41.19764	41.05418	40.99553	40.89375	40.89580	40.87905	40.88094	40.53861	40.77520	41.48706	41.72051	41.72584	41.16543	41.29810	41.39297	41.44360	41.48223	41.51764	42.26914	42.28847	42.29060	43.34429	43.36755
38.85872	38.99714	39.19510	39.61193	41.21660	41.36391	41.36565	41.22268	40.57305	40.51612	40.31405	40.16736	40.44931	40.41609	40.43262	41.25367	41.49388	40.70889	40.20934	40.22602	40.22804	40.57472	40.61908	40.75001	40.87613	41.23499	41.23672	41.96514	42.48936	41.35158	40.89590	40.89797	40.90004	40.87991	40.68010	40.68215	40.96942	41.52649	41.16220	41.18595	41.29713	41.45907	41.56946	41.60810	42.19851	42.23688	42.23902	42.24115	43.01120	43.27630
38.85744	38.99586	39.18363	39.36470	41.04420	41.21736	41.21910	41.15050	40.43919	40.54216	40.94994	40.90854	40.43934	40.39915	41.20739	41.22882	40.59933	40.20649	40.20872	40.54645	40.94300	40.88600	40.88791	40.77855	40.89984	41.17694	41.94720	43.07138	42.86513	42.14317	41.35242	41.30110	41.30320	41.23045	40.67908	40.68114	40.72208	40.79688	40.15828	41.29406	41.31926	41.45811	41.56850	41.79635	41.99062	42.01933	42.02147	41.98414	42.03400	42.89212
38.99244	38.99459	39.06976	39.18433	39.89053	40.93869	41.08895	40.23309	40.41002	40.66515	40.88802	40.87185	40.83152	40.83378	40.79740	40.51482	39.03543	40.10153	40.31174	40.39699	40.94184	40.94392	40.89698	40.76722	40.77949	41.74118	42.20881	42.86179	42.88547	42.20598	41.74794	41.51892	41.64939	41.63362	40.87578	40.21741	39.71491	39.76657	40.27929	40.66008	41.40158	41.36626	41.75941	41.73506	41.98967	41.99165	41.80962	41.81982	41.95881	42.07412
39.14983	39.04895	39.05061	39.63632	39.88924	39.89128	39.09873	39.13203	39.97417	40.40008	40.35528	40.02618	39.96756	40.78215	40.52120	38.98434	38.75851	38.95592	40.16758	40.32764	40.94069	40.89391	40.86039	40.83294	41.67165	41.73896	42.20766	42.31059	42.37185	42.01725	42.01923	41.99237	41.74556	41.69273	40.46312	40.31367	40.49483	40.51485	40.80195	41.22243	41.40062	42.51008	42.76939	42.73774	42.04139	41.74931	40.64962	40.65170	41.85423	42.04914
39.11580	39.08739	39.63301	40.18658	39.88796	39.89001	39.29605	39.19736	39.20526	39.24054	39.98937	40.04099	40.04305	39.99327	39.57990	39.03635	38.95282	38.95480	39.05433	40.74537	40.59370	40.50611	40.60685	40.78455	40.83391	41.43156	41.74070	42.27978	41.93340	41.98714	41.98913	41.97088	41.96711	41.74648	40.49596	40.68339	41.10873	41.82303	42.25286	42.25523	42.40588	42.67514	42.68506	42.57737	42.32156	42.19938	40.98029	40.94971	40.98468	41.97392
39.66551	39.66973	40.15477	40.40868	40.41095	40.41303	40.43570	39.39469	39.23732	39.29193	40.04075	40.20082	40.27435	40.34418	39.92582	39.86799	39.23550	39.05154	39.66840	40.72221	40.59255	40.59465	40.44553	40.28083	40.58134	41.43043	41.59539	41.59774	41.62460	41.81074	41.89867	41.96386	41.96603	41.97233	41.08103	41.10839	41.84654	42.38273	42.42985	42.40269	42.65134	42.65318	42.67655	42.62985	42.60573	43.42721	42.96958	40.98150	40.98380	41.46184
40.57064	40.54234	41.85989	41.07399	40.33934	40.34143	40.41349	40.01875	40.11259	40.11467	41.05410	41.10992	41.19096	40.73378	40.71621	40.66140	40.03577	39.85237	40.73432	40.81646	40.81213	40.74010	40.63236	40.55558	40.59635	41.42931	41.59427	41.57299	41.57515	41.59935	41.17956	41.29505	41.96926	42.02553	41.89923	41.95298	42.37987	42.69936	42.70631	42.93924	42.94149	42.91649	43.09414	43.09638	43.19249	43.06127	42.88531	41.38163	41.00227	41.07177
41.63084	41.57794	41.36970	41.25929	40.33804	40.07940	40.01522	40.10926	40.13549	41.05087	41.10652	41.12798	41.18971	41.17272	41.69770	41.68163	41.58240	40.79044	40.73314	40.72633	40.76056	40.76269	40.76464	40.81725	40.85321	41.43994	41.51062	41.53374	41.56009	41.39610	41.11618	41.29237	41.30043	42.12277	42.15345	42.02445	42.33853	42.70304	42.97733	42.93822	42.91361	42.87572	42.94052	42.94278	42.93052	42.85574	41.29526	40.97971	40.93307	41.07090
41.57418	41.50037	41.36887	41.25847	40.18335	40.05729	39.80536	39.82158	40.21476	41.11186	41.11384	41.11491	41.11707	42.20153	42.07784	41.68039	41.58117	40.76401	40.72284	39.98330	39.83236	40.73146	40.74149	40.76564	40.84565	41.43237	41.51540	41.51778	41.53822	41.39501	40.63144	40.87586	41.21827	41.48362	41.87460	41.87680	42.14623	42.86120	42.86346	42.77995	42.74065	42.74252	42.72956	42.52692	42.64574	42.63759	41.29435	40.90405	40.79744	40.83791
41.52934	41.53172	41.60469	40.51536	40.20364	39.83243	39.83416	39.83805	40.98396	41.11058	41.03045	41.03261	42.15220	42.18738	41.69418	41.68452	41.67779	41.54027	39.99652	39.53789	39.26661	39.24665	39.53749	39.94961	40.84452	41.43124	41.43306	41.55372	41.41054	40.64722	40.22218	40.42970	40.87695	41.32410	41.61140	41.61359	42.11618	42.11803	42.76120	42.73737	42.73963	42.66432	42.49399	42.10722	42.48144	42.47329	41.37363	40.79957	40.77183	40.79834
41.75061	41.61974	40.51191	40.09340	40.15258	40.15469	40.10117	40.86632	41.27306	41.16856	41.17056	41.17274	41.64038	41.68949	41.31054	41.80192	41.72380	41.67877	40.43494	40.00840	39.55978	39.70898	39.71091	40.29792	40.84341	41.56063	41.53142	41.39113	40.80718	40.65689	40.39323	40.39536	40.74861	41.16310	41.45306	41.61256	41.71382	42.13420	42.33002	42.76858	42.77086	42.59533	42.21687	42.18365	42.48048	42.48093	41.37271	40.71849	40.42401	40.43492
41.47668	41.00917	40.25996	40.13570	40.15120	40.50389	40.68472	41.26955	41.09891	41.10107	41.04969	41.17154	40.80927	40.56332	41.53169	41.88508	41.98439	41.91144	41.02235	40.50858	40.47773	41.34278	41.20158	41.11245	41.55710	41.56681	41.53043	40.82065	40.84159	40.64978	40.36705	40.61841	40.92617	40.90683	40.90898	41.57191	41.70303	41.86791	42.49944	42.95112	42.91479	42.60530	42.40889	42.60133	42.75265	42.48007	40.93793	40.36386	40.28578	40.10756
41.10504	41.13509	40.97529	40.97150	40.73484	40.72301	40.72513	40.72960	41.06065	40.99582	40.68866	40.76933	40.56255	40.78689	41.04394	42.09255	41.99221	41.98796	41.69739	41.22216	41.22432	41.34008	41.31699	42.63900	41.57125	41.57343	41.57560	41.55264	40.90989	40.36015	40.36816	40.97136	41.00357	41.09756	41.10830	41.14321	41.35683	41.86901	43.18451	43.13037	42.95450	42.95406	43.17514	43.68093	42.75209	42.75434	42.18632	40.94101	40.30023	40.21299
41.13447	41.14465	41.16341	41.09250	40.99160	40.72447	40.69223	40.56608	40.56819	40.38565	39.61604	39.67336	39.93082	40.78823	41.04527	42.09393	42.09612	41.99576	41.92113	41.80660	41.73146	41.76691	42.22881	42.23315	42.30677	41.91719	41.98327	41.83893	41.42275	41.05336	41.05846	41.23107	41.29850	41.52308	41.55746	41.34019	41.86255	43.18341	42.93315	42.80699	42.80923	42.75528	42.79781	42.80005	42.75476	42.30096	42.30317	42.04269	41.16535	40.58819
41.14405	41.15689	41.14828	41.11177	40.99308	40.89968	40.69368	40.64539	39.92141	39.58115	39.61736	39.69776	39.97185	40.69118	41.30865	42.36216	42.36434	42.06745	41.93433	41.85435	41.85652	42.22794	42.24731	42.30587	42.41761	42.41980	42.45509	42.45729	42.45947	42.46167	41.48692	41.45146	41.45361	41.55941	41.55859	41.56985	41.82981	42.93208	42.85694	42.84673	42.63219	41.31321	41.39217	41.89028	42.30517	42.30199	42.23755	41.59193	41.16629	40.92126
40.51939	41.14768	41.11115	41.45771	41.36426	40.88182	40.65870	39.92074	39.55527	39.58248	39.58451	39.81172	40.37213	40.55617	42.29267	42.77073	42.77830	42.50528	42.37756	41.92094	42.19596	42.19813	42.23145	42.25080	42.30936	42.77309	42.82953	42.97482	42.97703	42.46291	42.25673	41.78700	41.85790	41.61071	41.56883	41.56182	41.48767	43.10408	42.90268	42.85862	40.88789	41.02055	41.36794	41.60469	41.85531	41.99281	41.94500	41.30846	41.16724	40.86036
40.20305	40.51221	41.45711	41.40987	41.39420	40.90261	40.65422	39.55462	39.55663	39.56668	39.62501	39.65900	40.24196	40.50597	42.68731	42.68949	42.69168	43.07366	42.99160	42.66161	42.57697	42.57914	42.20162	42.23493	42.67555	42.70351	42.76853	42.83302	42.46195	42.29498	42.29714	41.90580	41.98850	41.99063	41.92671	41.56292	41.85594	42.33625	42.29113	41.28887	40.92868	40.93076	40.96401	41.22747	41.21346	41.16558	41.26701	41.26912	41.08703	40.86128
40.20452	40.35434	41.45595	41.45807	41.00973	40.92823	40.67498	40.22499	40.21899	40.16842	39.68555	39.63725	39.81516	40.26786	41.81475	42.45742	42.45958	42.48429	42.63721	42.66299	42.57833	42.58049	42.29491	42.23623	42.25556	42.28349	41.93765	41.77787	41.81328	41.81541	41.89594	41.97862	41.98966	42.30669	42.22989	41.98853	41.96112	41.96326	41.56475	41.56687	41.29202	40.84958	40.43785	40.47107	40.13152	40.11742	40.80920	40.77096	40.37880	40.42598
40.43789	41.12651	41.15227	41.12769	40.95715	40.91628	40.88240	40.52974	40.14257	40.13272	39.70782	39.61283	39.64754	40.24555	41.46031	41.85958	42.04580	42.07047	41.99550	42.05344	42.22751	42.57970	42.26026	42.20639	41.94889	41.87825	41.93890	41.96727	41.81448	41.86225	41.89713	41.89923	42.37354	43.29167	43.18108	42.13217	41.96223	41.61102	41.61310	41.57277	41.57001	40.93280	40.46999	40.13043	40.13245	40.13447	40.19506	40.46902	40.51942	40.52147
40.82460	40.82664	40.88340	40.84100	40.88620	40.88824	40.89030	40.71395	40.18636	40.17649	39.61216	39.62167	39.64886	39.74566	40.31383	41.87923	41.88132	41.88344	41.66168	41.66375	41.99570	42.22348	42.22723	41.88095	41.79096	41.79306	41.88698	41.92232	41.81032	41.82189	41.86555	42.37259	43.29073	43.27678	43.18228	42.02302	41.63955	41.64165	41.64372	41.83011	41.85298	41.62259	40.60744	40.26786	40.19519	40.19719	40.52112	40.61449	40.67993	40.61909
40.82612	40.56441	40.55728	40.59519	40.77209	40.86896	40.82607	40.66032	40.42221	40.40434	40.35912	40.14486	39.94222	39.94422	40.30119	41.86238	41.88271	41.88481	41.59914	41.60120	42.08093	42.20979	42.22694	42.02468	42.03853	41.85368	41.86618	41.92355	41.73345	41.81181	41.81658	41.86021	42.36570	42.35167	42.11412	42.02146	41.70623	41.70511	41.74874	41.90623	41.94591	42.08608	41.27766	40.66740	40.66942	40.85573	40.78051	40.78252	40.69373	41.19055
40.56390	39.70918	39.71111	40.37702	40.41459	40.47668	40.53204	40.57158	40.64391	40.64589	40.80527	40.70963	40.14817	40.28659	40.70944	41.59832	41.75742	41.52219	41.52427	41.48766	41.59119	42.13000	41.97825	41.99001	42.05168	42.04191	41.85701	41.83403	41.72499	41.63581	41.71682	41.80794	42.18410	42.35284	42.29964	42.27540	41.88234	41.63497	41.74982	41.81423	42.04635	42.08712	42.15158	42.15367	42.17081	41.15973	40.85869	40.86069	41.18943	42.62988
40.29148	40.33585	40.13640	40.13839	40.40194	40.47168	40.52703	40.52202	40.47306	40.27914	40.45461	41.69412	41.70602	40.57518	40.67806	40.71281	41.19061	41.19265	41.15766	40.26663	40.37867	40.43111	41.81639	41.96684	41.94827	41.84452	41.68652	41.57415	41.53452	41.63700	41.71800	41.76354	42.42177	42.73408	42.65457	42.54064	42.54275	41.88555	41.75090	41.58877	41.95378	42.21066	42.27511	42.27559	42.46894	42.17390	41.16270	40.94225	42.62875	43.51563
40.29298	40.29495	40.29689	40.29888	40.38192	40.40535	40.44290	40.41909	40.05658	40.02631	40.28252	40.45802	40.56971	40.60714	40.43914	40.50947	40.71613	41.15695	41.15900	40.37795	40.43039	40.44470	40.66628	41.46080	41.84373	41.79371	41.67865	40.89728	40.95993	41.14293	40.75846	41.72120	42.73320	43.94830	43.93841	43.35255	42.54390	41.74599	40.63896	40.74088	41.89373	42.33204	42.36533	42.81896	42.71361	42.26517	41.82932	42.50996	43.47290	43.47505
40.10994	40.07219	40.11166	40.16997	40.24710	40.24904	40.28926	40.29119	40.05798	40.05989	39.90169	39.90365	39.69969	39.76819	39.80283	40.24381	40.51276	40.71945	40.79178	40.61956	40.62154	40.65319	40.63800	41.36812	41.71294	41.71498	40.78480	39.60440	39.64763	40.30701	40.53513	41.01513	42.46588	42.99613	43.35166	42.54297	41.74503	40.63805	40.78716	40.79185	41.78625	42.50692	43.30814	43.33031	43.05789	42.83916	42.95034	43.08946	42.52005	42.27246
39.70021	39.70214	39.88881	39.98466	40.04990	40.25316	40.29070	40.29261	40.23055	39.95373	39.95566	39.94956	39.95145	39.96057	39.96246	40.35355	40.32328	40.32523	40.58832	40.79502	40.79110	40.57173	40.57370	41.74873	41.71423	41.76244	39.71061	39.60231	39.60741	39.94488	40.38433	40.53820	41.09775	42.58297	42.58507	42.47338	41.44339	41.06533	41.09252	41.67841	42.33992	43.52636	43.31196	43.06533	42.92936	42.84023	42.95140	40.39988	40.49103	41.92303
39.17996	39.04547	39.46533	39.53056	39.70790	40.46332	40.54753	40.44622	40.21024	40.21213	40.21405	40.15662	40.93365	41.30943	42.53071	41.32452	40.34122	40.46598	40.58371	40.77914	40.54636	40.54829	40.55025	40.59969	40.60754	40.53216	39.99044	39.89762	39.94406	40.36570	40.51316	40.69025	40.76856	41.32584	42.70763	42.70481	42.47659	42.41207	42.84945	43.19617	43.19822	43.17561	43.06433	43.06052	43.02179	42.06395	40.14320	39.85851	40.54406	42.03667
39.20007	39.20193	39.22468	39.80291	39.80481	40.75858	40.76268	40.65227	40.44958	40.53679	40.86204	40.93312	41.43638	42.53016	42.53216	42.35822	41.24572	41.20619	40.78819	40.56972	40.52389	40.54956	40.59899	40.67341	40.62860	40.72021	40.72213	40.72408	40.77109	40.77119	40.68247	40.69137	40.71113	42.08896	42.70397	43.07597	43.07806	43.10434	43.16299	43.19732	43.19936	43.17673	43.17880	43.06753	42.00871	40.93275	39.94965	39.95153	40.50279	41.48174
39.24174	39.24360	39.38167	39.68898	40.77784	41.37985	41.38397	41.38589	42.21840	41.99338	41.84786	41.93266	41.98023	42.14841	42.35762	42.38751	42.38951	41.62071	40.77983	40.22941	40.52516	40.55081	40.71620	40.65153	40.60982	40.83738	40.76842	41.28107	41.42957	41.22805	41.15681	41.15874	42.08817	42.37528	42.40601	43.07717	43.07925	43.10551	42.55167	40.75840	43.24132	43.20794	43.20999	42.42751	42.15910	41.83519	41.10975	40.50070	40.57999	41.43484
39.34778	39.34963	39.35143	40.16872	40.67093	40.73721	41.33233	41.32136	41.72893	41.84358	41.81887	41.89280	41.91888	42.08706	42.41430	42.38895	42.39094	41.60651	40.69633	40.61447	40.73717	40.71552	40.65084	40.14808	40.16284	40.76396	41.28032	42.01279	41.88509	41.93705	41.93903	41.94693	42.37021	42.31901	42.31890	42.32087	42.42686	42.56587	41.72260	41.72460	43.32243	43.38095	42.56461	42.50324	42.36625	42.22335	41.93167	41.28347	41.21111	41.71225
39.55678	39.55863	40.07938	40.17018	40.18601	40.19806	40.47877	40.96226	40.95617	41.17164	41.17788	41.26886	41.87471	42.04289	42.12428	42.12627	41.60591	40.74044	40.73326	40.73513	40.78408	40.75704	40.65208	40.14928	40.15115	40.69443	41.82414	41.82987	41.90686	41.88831	41.89028	41.75158	42.33866	42.32664	42.32224	41.56663	41.70340	41.72177	41.77739	42.86991	43.32356	43.32561	42.61026	42.54888	42.49288	42.42352	42.24181	41.75708	41.75904	42.79835
39.99242	40.00394	40.08084	40.10044	40.06079	39.43952	40.08680	40.19541	40.89743	40.95863	41.17931	41.27029	41.82432	41.86562	41.86753	41.57273	41.14133	40.91984	40.74370	40.81908	40.22162	40.65143	40.76020	40.65522	40.53631	40.56196	41.24032	41.78322	41.74094	40.97891	41.77979	41.75276	42.42901	42.34180	41.58627	41.39952	41.39406	41.75402	42.52133	43.44752	43.44653	43.30900	42.97889	42.94370	42.53851	42.34132	42.27827	42.37639	42.92355	43.67369
40.15404	40.00541	40.04958	40.06037	40.05310	39.97660	39.97845	40.09002	40.09191	40.15898	40.96196	41.27493	41.83543	41.84332	41.13888	41.14080	41.14269	40.96947	40.97249	40.80750	40.82227	40.82415	40.84871	40.44984	40.36856	40.37526	40.65115	40.70297	40.88681	40.98007	41.18098	41.78290	41.84426	41.84615	41.40843	41.39431	41.42630	41.75512	43.44660	43.49862	43.44766	43.29293	42.97923	42.97232	42.95055	42.41702	42.51516	42.92254	43.48053	43.51408
40.22419	40.06589	40.06767	40.06181	40.08300	39.97802	39.97986	39.98164	40.09330	40.16036	40.42334	40.96531	41.27821	41.13842	41.08981	41.15826	41.16014	41.12327	40.97381	40.97564	40.90937	40.91123	40.66102	40.35706	40.36978	40.37648	40.58072	39.76154	40.26426	40.92480	40.98313	41.44122	41.92598	41.90422	41.39518	41.42548	41.72225	43.46565	43.61315	42.77349	42.71471	43.05033	42.98032	42.97340	43.02843	43.16954	42.92966	42.92356	43.26128	43.44472
40.23963	40.06736	40.05249	40.17005	40.14080	40.14261	39.98127	39.99753	40.09469	40.09646	40.42472	40.78523	40.77416	40.59307	40.67268	41.10917	41.16149	41.16339	41.12653	40.94441	40.94629	40.77940	40.36556	40.36918	40.49984	40.68692	39.87620	39.93493	40.23372	40.85939	41.23678	41.44238	41.92715	41.92901	41.42475	41.49264	42.02359	42.32562	42.78814	42.70797	42.71151	43.01062	43.01257	43.02752	43.08107	43.08302	43.08501	43.27750	43.25264	43.47261
40.32228	40.24295	40.21413	40.22786	40.22969	40.16390	40.42682	40.11407	40.00968	40.08894	40.36333	40.34911	40.35088	39.55137	39.99366	40.67159	41.16285	42.17391	42.63337	41.95519	40.94759	40.91380	40.47915	40.62539	40.68627	40.12208	40.12387	41.52059	41.16758	41.16949	41.27339	41.31282	41.32222	41.93016	42.00300	42.02278	42.32477	42.32674	42.70709	42.68818	43.39450	43.34761	43.01366	42.78674	42.78869	42.95945	43.44606	43.43567	43.36927	43.25566
41.33025	40.82575	40.55757	40.27760	40.32877	40.59166	40.54092	40.43002	40.09748	40.03645	40.33735	40.33922	40.35064	40.12988	39.90751	40.51194	41.20433	41.64414	41.97565	41.97749	40.98109	40.61919	39.72105	39.87314	40.16868	40.12325	40.83493	41.11007	41.16877	41.18785	41.23536	41.27638	41.31585	41.93132	42.68516	42.71334	42.77167	42.78852	42.69536	42.69037	43.39563	43.34874	42.89175	42.66480	42.66675	43.43655	43.43853	43.44048	43.26921	42.26937
41.34736	40.84550	40.57729	40.29729	40.59132	40.59311	40.54236	40.52047	40.52233	40.40151	40.36611	40.35025	40.35200	40.35386	40.37044	40.56855	41.22502	41.27142	40.50372	39.82091	39.93756	39.95112	39.95291	39.92678	40.22355	40.88158	41.10942	41.11127	41.16996	41.18420	41.19088	41.23835	41.88556	41.92496	42.64606	42.68819	42.69549	42.71827	42.69649	42.69846	42.79841	43.04348	42.83450	42.66587	42.75483	43.43762	43.59645	42.10998	42.04581	41.87257
41.34892	40.84702	40.57877	40.61174	40.72037	40.93877	41.52170	41.51597	40.52375	40.36729	39.61357	39.59768	40.35336	40.37005	40.58256	40.58438	40.63554	40.01620	39.82044	39.90748	39.93877	40.74831	40.75013	40.73585	41.10989	41.44738	41.44921	41.40489	41.16900	41.17088	41.14428	41.14608	41.22202	41.52301	42.57100	42.55404	42.62670	43.35250	42.96864	43.07265	43.07449	42.90997	42.87856	42.88049	42.88080	42.83512	42.10912	42.05080	42.04678	42.17136
41.47188	41.15414	40.88003	40.88189	40.98460	41.20004	41.52319	41.38713	41.09380	40.41797	40.33615	40.30096	40.31752	40.69046	40.70614	40.58573	39.90944	38.75844	39.82169	39.82337	40.63293	40.70301	40.76762	41.09913	41.47352	41.50804	41.50985	41.46553	41.40787	41.14361	41.14544	40.74014	41.10557	41.22186	42.26987	42.55520	42.60704	42.86984	42.91481	42.98515	43.07617	44.04676	44.01539	42.87994	42.88187	42.82488	42.11679	42.05018	41.85222	41.83067
41.58286	41.58469	41.20487	41.14451	41.19975	41.11032	41.22363	41.32584	41.25851	41.26189	41.26050	40.37771	40.34560	40.69667	40.74561	39.87931	39.54305	39.62261	39.66357	39.80474	40.56385	40.60751	40.67762	41.46278	41.49725	41.49908	41.85113	41.85299	41.49445	41.27942	40.69602	40.69778	40.86167	41.33891	41.60530	41.89058	41.68913	41.78822	42.45364	42.97284	44.01963	44.05157	44.30646	43.93686	42.85339	42.48352	42.04935	41.85134	41.71138	41.83167
42.50424	42.50611	42.16773	41.32695	41.11005	41.06514	41.21653	41.32732	41.28573	41.26171	40.38049	40.38231	40.45214	40.79838	40.83497	40.83677	40.68464	39.62386	39.63154	39.66646	39.76263	40.20394	40.57404	41.29121	41.13297	41.13478	41.22137	41.38066	41.48761	40.73769	40.54524	40.54697	40.86281	41.56297	41.71680	40.24703	40.31216	41.59223	42.68204	43.19830	43.75095	43.83317	43.87857	42.76501	42.43224	42.04151	41.88544	41.80023	41.80265	41.86757
43.25067	43.20322	42.44672	42.01080	41.21141	41.17347	41.10446	41.03006	40.40256	40.40423	40.38521	40.45773	40.75043	40.88587	40.88757	40.84391	40.68543	39.62511	39.27433	39.29580	39.41038	39.67643	40.19887	40.78786	40.91578	40.85638	40.85812	40.85991	40.54431	40.54462	40.54639	40.57388	40.67742	40.67910	40.12508	39.97182	40.24984	41.98575	42.68317	42.97647	42.98717	42.98906	42.76420	41.93616	41.11720	41.01260	41.79943	41.63524	41.63707	41.70434
43.20298	43.17054	42.65748	42.23510	42.19724	42.09604	41.06248	40.79996	40.40397	40.40563	40.40684	40.45322	40.83285	40.69999	40.77089	40.83132	39.72529	39.25599	39.39028	39.35712	39.70226	39.84399	40.08791	40.90044	40.82542	40.72092	40.29676	40.38708	39.50838	39.62340	40.24217	40.64213	40.67854	40.45728	40.04292	39.95461	40.06158	41.21091	41.98859	42.68622	42.98830	42.99018	42.76529	41.93719	41.11296	41.03091	41.27101	41.27276	41.08120	39.91912
42.52888	42.46850	42.12269	41.97277	41.96278	41.96455	40.84959	40.80141	40.40538	40.40703	40.40823	40.36549	40.78970	40.77059	40.77977	39.66996	38.05737	39.18853	39.30188	39.84732	39.96464	40.08741	40.94663	40.90600	40.90342	40.37678	40.34196	39.50790	38.72347	39.71255	40.02039	40.67792	40.67967	40.68132	40.37616	40.06090	40.25269	41.35750	41.98969	42.68734	43.04044	43.04230	42.78195	41.93823	41.36625	41.27021	41.27199	41.08038	39.91829	39.92000
41.58978	41.47625	40.97434	40.54573	40.57804	40.57973	40.61687	40.41682	39.17562	39.61125	40.24333	40.36687	40.79216	40.79396	39.64326	38.70001	38.07036	38.08645	39.73212	41.22672	41.22848	41.06047	41.02626	41.01192	41.01363	40.94346	40.49348	39.70389	39.78225	39.81245	40.74446	40.79702	41.04846	41.05011	40.82436	40.37070	40.37243	41.77187	42.53178	42.43915	42.44086	42.83227	42.83406	42.43393	42.22684	41.35449	41.13614	39.99556	40.11436	40.27452
41.41866	40.98174	40.42671	39.85851	39.19313	40.28409	40.49234	40.37787	40.30540	40.24155	40.39478	40.84933	40.85096	40.13538	39.78353	39.84209	38.87240	39.73164	40.73748	40.85073	41.22978	41.07410	41.06350	41.05451	41.23748	41.24889	41.13158	40.73688	40.42643	41.83863	41.04616	41.04785	41.04960	41.08721	40.82492	40.49706	40.52240	41.15442	41.68013	41.79794	41.98696	42.52110	42.74295	42.69375	42.61717	42.22964	40.85712	40.13881	40.28821	40.35652
41.03732	40.62645	40.49150	39.97690	39.30167	39.41968	40.22748	40.33958	40.34133	40.53395	41.44164	41.06798	40.93391	40.13671	40.19517	40.43153	40.89660	40.80623	40.80801	40.80962	41.07955	41.17037	41.09053	41.64796	41.64967	41.31240	41.18810	41.18983	41.83051	42.01366	41.83411	41.20858	41.22911	41.05237	40.74495	40.74656	40.95848	41.00784	41.24039	41.39456	41.87799	42.06713	42.81760	42.74584	42.69664	42.43959	41.12563	40.90074	40.45023	40.39338
41.18423	41.15968	40.72182	39.98693	39.31165	39.34007	40.22890	40.25891	40.53376	41.36537	41.45596	41.36568	40.82376	40.95752	40.84108	41.63892	41.64062	41.04522	40.80931	41.09254	41.22042	41.67971	41.74356	41.74532	41.72395	41.34825	41.36765	41.49125	41.78371	41.78552	41.66085	40.99340	40.99512	40.77916	40.72146	40.76011	40.94540	41.06534	41.09380	41.27708	41.39725	42.03866	43.36697	42.79470	42.78040	42.52333	41.48684	41.20292	40.50862	40.51030
42.29193	42.07697	41.84703	40.59740	40.33458	40.33620	40.42334	40.45779	41.08695	41.45889	41.46062	41.52196	41.50070	41.50250	41.68794	41.64031	41.64200	41.24858	41.17841	41.27213	41.72710	41.88051	41.78083	41.74661	41.74293	41.34950	41.24059	41.24232	41.36580	41.61639	41.03478	40.56645	40.56814	40.76001	40.75962	40.76122	40.87298	40.94342	40.94502	41.01336	41.20510	41.40002	41.99363	42.77074	42.52264	42.00969	41.85375	41.61595	41.56666	41.02090
42.29355	42.04591	41.84861	41.70050	40.59735	40.53364	40.62758	41.07913	41.62596	41.70107	41.64042	41.71142	41.71302	42.02377	42.93019	41.67229	41.54235	41.65515	41.54996	41.65855	41.70588	41.80562	41.78213	41.74253	41.82739	41.71534	41.22358	41.24354	40.52275	40.49979	40.50146	40.50309	40.50476	40.82449	40.82624	40.82835	40.82112	40.80473	40.80630	40.88536	40.98198	41.05187	41.08144	41.68301	42.00901	41.86194	41.71404	41.71572	41.52950	40.92246
42.05171	42.04751	41.79976	41.70206	41.54639	41.55180	41.53450	41.62567	41.71703	41.74062	41.77346	41.77523	42.02340	43.37694	42.93166	41.67368	41.72133	41.72305	41.69638	41.66095	41.79937	42.23791	41.85802	41.85974	41.84478	41.83039	41.24306	40.52237	40.52392	40.62334	40.24146	40.24305	40.60896	40.92868	40.93043	40.93199	40.94086	40.84446	40.84601	39.63913	39.73278	40.05600	41.05452	41.62442	41.51111	41.70453	41.70860	41.01101	41.01270	40.92340
42.05332	42.04613	41.72115	41.36656	41.56723	41.56994	41.66122	41.70119	41.71851	41.72009	41.91015	42.25497	43.37661	43.37845	42.60703	41.76773	41.81069	41.77430	41.71490	41.79899	42.23758	42.22959	41.88777	41.50435	41.25333	41.22227	41.09420	41.09588	40.62873	40.62449	40.24259	40.24417	40.82213	41.24298	41.17332	41.48750	41.11742	40.94368	40.84707	39.61434	39.64161	40.02691	40.99270	41.51043	41.70390	41.70554	41.11152	41.02110	41.02277	41.01532
41.91409	41.72115	41.12276	41.12449	41.37407	41.57468	41.57637	41.48904	41.63041	41.79189	42.10553	43.12849	43.16124	42.60687	41.74221	41.74389	42.12734	43.11270	43.00237	42.41054	42.30230	42.20839	41.59312	41.25296	41.18320	41.14354	41.22029	41.09709	41.12011	40.71265	40.70835	40.73463	41.24256	41.68722	41.61758	41.57190	41.15009	41.09233	40.91838	39.61533	39.69842	39.72741	40.60067	41.81027	41.77795	41.76939	41.12699	41.12860	41.19342	41.19509
40.41191	40.44142	40.55117	41.06801	41.37559	41.57620	41.40263	40.80745	41.44452	41.77459	41.87135	41.89188	41.76923	41.77098	41.78970	42.47784	43.01635	43.13548	43.07452	42.81813	42.18933	41.38453	41.04435	41.08679	41.14312	41.14479	41.14639	41.09830	41.09983	41.12302	40.71544	40.72561	41.67716	41.67335	41.61980	41.57088	41.09170	41.09342	41.10676	41.01511	39.69940	39.91580	40.26843	41.85891	41.82677	41.77040	41.50426	41.09443	40.88187	41.19602
40.41343	40.44292	40.50019	40.81408	41.57613	41.57772	40.78380	40.24165	40.78699	41.40944	41.44328	40.98412	41.13477	41.78956	41.79110	42.47926	42.57943	42.89880	42.81796	42.18900	41.40893	41.06492	40.42445	40.74304	40.81438	40.81601	40.51133	40.87570	41.02857	41.07862	41.08348	41.19993	41.41869	41.61921	41.57048	41.11477	41.01825	41.01996	41.18997	41.19168	41.03592	40.26785	40.83770	41.82612	41.75101	41.75262	41.49665	40.75390	40.78452	41.07020
40.44284	40.46688	40.53172	40.81558	41.53904	41.54116	40.24160	40.24307	40.69402	41.41090	40.93663	39.59575	40.71122	41.15503	41.79250	42.41577	42.33102	42.31232	42.17488	41.95043	41.16055	40.42190	40.24215	40.24482	40.31075	40.31771	40.51252	40.74756	40.91759	40.92680	40.93437	40.83395	40.84845	41.19698	41.09291	41.01772	41.01934	40.22376	40.23919	41.19274	41.21250	41.06328	40.83870	41.19405	41.75204	41.75364	40.98746	40.70033	40.66972	40.94815
40.50916	39.55154	40.52133	40.81708	41.54057	41.54214	40.36781	40.36926	40.37092	40.40456	39.50333	39.62550	40.71259	41.13924	42.00836	41.84531	41.97670	41.97836	41.80809	41.14629	40.42163	40.32122	40.32281	40.32331	40.31733	40.31355	40.49654	40.76862	40.77010	40.92799	40.92960	40.91397	40.57056	40.62404	40.65202	40.99735	40.20169	40.20333	39.76419	39.82219	40.58356	40.58515	40.83970	41.19506	41.19953	41.20109	40.97285	40.66905	40.67065	40.59975
39.39381	39.54387	40.42479	41.02951	41.52602	41.54152	41.48046	40.37444	40.44957	39.58386	39.59678	39.61919	40.71481	41.14742	41.05447	40.96058	40.82262	40.87734	40.28149	40.17457	40.13961	40.36057	40.36214	40.32561	40.32605	40.26064	40.24819	40.86213	40.77880	40.92917	40.93077	40.91513	40.56574	40.23105	40.27563	40.63579	40.64435	39.72835	39.13145	39.20131	39.82460	40.57434	40.69566	41.16263	41.20053	41.21627	41.04230	40.51104	40.51263	40.47233
39.07735	39.12122	40.29463	40.71486	41.03046	41.48035	41.01030	40.55608	40.49711	40.48513	39.70510	40.71421	40.91359	40.84336	40.73445	40.59654	40.59806	40.02847	40.18891	40.11945	40.14085	40.32372	41.09538	41.09591	40.32726	40.26183	40.24937	40.59118	40.92870	40.93036	40.91478	40.80029	39.62389	40.07151	40.23379	40.63688	40.64543	39.62951	39.10889	39.11262	39.73592	40.44273	40.43210	41.05980	41.07776	41.07929	41.00945	40.42447	39.65505	39.65659
39.12115	39.12265	39.21733	40.51065	40.59962	40.55358	40.53529	40.54678	41.21558	41.11512	40.93389	40.91354	40.84309	40.79807	40.73582	40.73739	40.07866	39.71453	39.71612	39.79906	40.05035	41.00332	41.01778	41.05156	40.29842	40.24800	40.20708	40.59237	40.92989	40.93155	40.81712	39.64063	39.62498	39.62636	40.23488	40.23628	40.01170	39.71577	39.58039	39.71849	39.71987	39.68489	40.38753	41.07556	41.06240	40.97908	40.42392	39.65443	39.19156	39.19306
39.30760	39.19917	39.49439	40.11400	40.65633	40.60257	40.58427	41.23469	41.23634	41.11655	40.91331	40.84307	40.79245	40.77922	40.78063	40.55442	39.97887	39.63317	39.50112	39.43719	39.68593	40.89844	40.91878	40.29815	40.15688	40.18815	40.23993	40.54888	40.50574	38.92189	39.35173	39.64173	39.62606	39.62743	39.62794	40.01016	40.01169	39.71572	39.55938	39.56810	39.61617	39.68586	40.38853	41.11631	41.07922	40.58065	39.89512	39.57389	39.57541	39.34020
38.81258	38.81404	39.49580	40.65625	40.86024	40.80111	41.23177	41.23615	41.16647	40.91317	40.84284	40.71734	40.63848	40.67655	40.55423	40.06558	39.89756	39.48427	39.34479	39.00132	39.19354	39.81524	40.25061	40.25214	40.25359	40.33732	40.62688	40.58173	39.36161	39.33847	39.37268	39.92247	39.62715	39.62851	39.63008	39.63144	39.63293	39.55904	39.54551	39.56909	39.61715	39.66482	40.38952	40.65298	40.64486	40.58084	40.02867	39.78155	39.71915	39.72066
38.90568	39.53827	40.18958	40.81781	41.53812	41.93745	41.11929	40.98982	40.22425	40.63622	40.63774	40.56660	40.23205	39.51724	40.03588	40.03739	39.86935	39.54080	39.20341	39.03418	39.14295	39.34961	39.72841	40.25335	40.70412	40.97314	40.67906	40.23667	39.55907	39.50320	39.76448	39.90641	39.90791	39.63494	39.64067	39.64201	39.61969	39.69334	39.21710	39.09943	39.62458	39.66579	39.66721	40.39203	40.65551	40.65696	40.66495	40.03802	39.94770	39.91899
39.57862	39.80120	40.41948	41.05664	41.52140	41.67799	41.61841	40.99987	40.73872	40.63764	40.60349	40.21544	39.93151	39.95186	39.95427	40.02979	39.64001	39.76085	39.51013	39.34492	39.32259	39.35669	39.61103	40.73641	40.97284	40.97330	40.95919	40.45797	40.15815	39.78397	39.94314	39.94456	40.04749	39.82279	39.83281	39.85776	39.94995	39.86061	39.71340	39.70475	39.66529	39.66676	39.69746	39.77863	40.77621	40.97414	41.00682	40.66734	40.34724	40.28539
40.16372	40.03328	40.85372	40.88279	41.27071	41.59317	41.61993	41.09814	40.74016	40.60339	40.29254	40.16479	40.16613	39.95428	39.57173	39.62085	39.77352	39.77499	39.77654	39.77142	39.52306	39.56907	39.58540	39.61368	40.62050	40.80550	40.44698	40.35923	40.37560	40.43460	40.45272	40.13934	40.10225	40.15564	39.87748	39.88577	39.91086	40.45407	40.56861	40.70712	40.70847	39.72678	39.77811	40.77568	41.08085	41.91133	41.33924	41.00922	40.80671	41.10897
40.10604	40.72414	40.76084	40.78186	41.01818	41.25383	41.08002	40.80491	40.49137	40.40403	40.34222	40.26648	40.08228	39.62592	39.61533	39.13206	39.62353	39.77626	40.48514	41.25734	41.25885	39.87069	39.58660	39.50595	39.80183	40.44677	40.35892	40.36041	40.36174	40.37833	40.35094	40.30709	40.16447	40.10466	39.86726	39.81006	39.79864	40.56511	41.85848	41.86011	40.71755	40.75555	40.35245	40.34855	41.04670	41.14341	41.13204	41.09155	41.00178	40.87765
40.06140	40.62431	40.65993	40.66150	39.72931	39.85414	40.14502	40.17314	40.27246	40.29736	40.29883	40.18145	40.11367	39.74321	39.49286	39.42777	39.24674	39.36713	40.20640	40.26082	40.29984	40.34427	39.79128	39.80165	39.80302	39.80448	39.35153	39.30833	39.25111	39.94890	40.02388	40.12669	40.18182	39.86679	39.65106	39.80116	39.79967	40.56617	41.85637	41.86121	41.87062	40.26239	40.34806	40.34952	40.35099	41.04911	41.03450	40.90862	40.88273	40.47712
39.91382	40.48211	40.62014	39.78937	38.62550	38.80570	38.88002	38.92577	40.29837	40.38886	40.38925	40.30175	40.19899	40.11739	39.42764	39.42906	39.43041	39.40608	39.60390	40.20900	40.21002	40.24895	40.34699	40.32465	39.78115	39.17641	39.13312	39.25097	39.25223	39.32725	39.04918	38.33853	39.80067	39.80194	39.65211	39.80220	40.10431	40.10585	41.10138	41.84728	41.64336	40.25962	40.34581	40.35049	40.35195	40.99533	40.99681	40.89399	40.52919	40.50327
40.48217	40.48362	40.48491	38.92121	38.81540	38.98189	38.98327	39.06119	39.62761	40.32465	40.30249	40.30312	40.18425	40.68126	40.12001	39.49686	38.93904	39.49426	39.67276	40.25706	40.21130	40.21266	40.21411	39.80498	39.47608	39.17459	39.29235	39.41357	39.52540	39.41206	39.08440	39.05308	39.05608	39.76865	39.80198	40.11627	41.22162	41.10115	41.08098	41.08255	40.91205	40.26062	40.34680	40.34824	40.95734	40.86156	40.86518	40.33924	40.50272	40.50417
41.44980	40.48514	39.50392	39.02825	39.02962	39.59587	39.61497	39.58350	39.94118	40.30244	40.21376	40.18436	40.79232	40.79386	40.36071	40.14897	39.62125	39.81898	40.62244	40.60279	40.24798	40.21392	39.80478	39.47593	39.40883	39.44510	39.38954	39.56694	39.60213	39.58703	39.42474	39.00046	39.03618	39.80153	40.35040	40.69184	41.10068	41.08076	40.86473	40.89097	40.72464	40.31636	40.31771	40.38814	40.89713	40.89851	40.28352	40.34017	40.35771	40.50508
41.54415	40.57942	39.93803	39.93953	40.16085	40.76281	41.15418	41.15546	40.27881	40.13435	40.09500	40.68240	40.79371	40.81884	40.23513	40.27946	40.28081	40.71181	40.69456	40.60410	40.24925	40.18275	39.70485	39.47713	39.41001	39.44627	39.42449	39.56806	39.61811	41.10144	41.10557	39.42230	39.84752	40.40095	40.73514	40.69293	40.66055	40.86452	40.89048	40.81968	40.63169	40.48127	40.35495	40.92513	40.92013	40.89949	40.28446	40.34109	40.35862	40.48076
40.68568	40.53883	40.54007	40.78243	40.76294	41.06949	41.04519	41.04002	40.28022	39.68456	39.68595	40.09787	40.20209	40.14536	40.37861	40.38002	40.41301	40.71314	40.69588	40.30490	40.23311	40.07576	39.74206	39.71341	39.42943	39.42379	38.84233	39.52573	40.87515	40.99154	40.99298	40.44352	40.18053	40.40204	40.73624	40.66021	40.60474	40.66315	40.77841	40.84434	40.61929	40.56007	40.55496	40.67847	40.67990	40.30599	40.30740	40.30873	40.36106	40.56318
39.96214	40.53439	40.53191	40.77428	41.10343	41.10477	41.07242	41.04792	40.36491	39.72668	39.77901	39.71017	39.71137	39.71283	40.21336	40.38135	40.40413	40.69569	40.65857	40.26517	40.08858	40.08345	39.78084	39.78222	39.93374	39.06612	39.06740	39.32296	40.62184	40.77591	40.81258	40.40015	40.08557	40.28991	40.58654	40.58777	40.51727	40.51878	40.66545	40.69165	40.78222	40.52995	40.52805	40.52945	40.35626	40.30695	40.30835	40.38475	40.49934	40.75692
39.78238	39.78375	40.48189	40.53490	40.86512	41.20547	41.12753	41.12876	41.00624	40.37988	39.74175	39.67772	39.67891	39.55244	39.71534	40.27084	40.30278	40.38163	40.29689	39.84393	39.81311	39.74250	39.78206	39.78342	39.78472	39.52389	39.52785	39.80627	40.25853	40.26055	40.21431	38.89907	39.65839	40.14718	40.52379	41.43396	40.51352	40.49945	39.79015	40.46459	40.50391	40.46655	40.14733	40.29465	40.32931	40.33921	40.43591	40.42795	40.53006	40.53145
39.16240	39.16373	38.46878	38.57956	40.27571	40.82126	41.12901	41.05676	41.00769	40.35822	39.75574	39.74455	39.55231	39.37036	39.37528	39.72174	39.92147	39.92283	39.39355	39.35609	39.32578	39.38412	39.74508	39.78464	39.78592	39.52506	39.52901	39.76505	39.80861	39.81006	39.59876	39.23385	39.23787	39.66066	40.44118	41.35943	41.15907	39.57050	39.28146	39.31616	40.11775	40.11912	39.43056	40.05736	40.30075	40.42688	40.45175	40.42889	40.52800	40.53236
37.99219	37.93697	37.95093	38.00164	38.62297	40.27790	41.08223	41.05823	40.53024	39.82120	39.82362	39.76414	39.30714	39.32894	39.36388	39.27970	39.30562	39.51942	39.52085	39.60193	39.60326	39.59724	39.89758	39.84582	39.09477	39.54555	39.54680	39.58462	39.76736	39.77417	39.59987	39.23493	39.23626	39.56246	40.25340	41.17168	39.91053	39.68630	39.31573	38.64485	38.87738	39.43563	39.58936	39.77834	40.05968	40.39832	40.42921	40.43049	40.43119	40.43256
37.99356	37.99483	37.99410	38.11879	38.12703	39.16928	40.94547	40.94666	40.15684	39.84563	39.72978	39.72526	39.76287	39.30610	39.20724	39.27721	39.29775	39.52067	39.59075	39.60315	39.69376	40.28595	40.16714	39.77406	39.76566	39.76699	39.81884	39.85667	39.76851	39.76994	39.59562	39.27012	39.16304	40.30457	40.93431	40.30719	40.08494	39.68734	39.56042	39.31815	39.48083	39.58640	39.69531	39.74656	40.02489	40.05513	39.46497	39.49520	40.27706	40.30485
38.70278	38.70674	38.04606	38.04827	38.04953	39.09184	40.94695	40.94812	39.84587	39.31033	39.41659	39.66600	39.66713	39.22817	39.20852	39.26775	39.29900	39.49671	39.56500	39.76082	40.28595	40.65303	40.61630	40.61551	40.72432	40.72568	40.35587	40.16446	39.85896	39.77108	39.29092	39.21218	39.92862	40.32877	40.34899	40.08467	39.68695	39.68837	40.47277	40.47423	40.15720	40.22427	40.23839	39.99177	39.81056	39.50061	39.05737	39.49609	40.02473	40.31070
39.16790	38.80035	38.03454	37.99223	38.77372	40.43486	40.44531	40.22070	39.78957	39.75743	39.61499	39.45390	39.46788	39.22947	39.19156	39.26900	39.27343	39.47114	39.61450	40.11301	40.68256	41.44607	40.83723	40.80049	40.79961	40.35583	40.16431	40.11755	39.88050	39.77221	39.63953	39.60587	39.95602	39.95715	39.63172	39.50736	39.61950	39.68941	39.69053	39.69194	40.15525	40.23523	40.37568	40.35235	39.85337	39.05696	39.05825	39.50932	40.33649	40.79370
39.20258	38.02894	37.94373	37.98606	39.99098	40.43633	40.43764	40.20013	40.09483	40.11195	40.08216	39.75508	39.50622	39.26455	38.99345	39.27349	39.27468	39.27596	39.47379	40.72114	41.51426	41.47689	40.83851	40.54368	39.97324	39.97455	40.00473	40.02643	40.06185	39.88573	39.64064	39.62682	39.54871	39.53908	39.11187	39.12690	39.55800	39.55939	39.43242	39.46708	39.80300	40.28799	40.29029	40.35333	40.02767	39.04498	39.04625	40.24075	40.79329	40.79462
39.37238	39.20530	38.03724	39.77098	40.36729	40.38041	40.40156	40.40267	40.22853	40.11818	40.11465	39.83796	39.26448	38.99364	39.12289	39.35949	39.34244	39.32655	39.93044	41.22062	41.51559	41.46427	40.82047	40.70823	40.20541	39.92049	40.00592	40.04155	40.04265	40.00598	39.85007	39.62793	39.54981	39.11155	39.06527	39.08029	38.96370	38.94386	39.46670	39.61459	39.85873	39.86002	39.95358	40.33445	40.33845	39.89403	40.10091	40.65334	41.34496	40.79556
40.13409	40.01499	39.95441	40.43449	40.36876	40.38187	41.00406	40.41805	40.24389	40.21020	40.20399	40.02917	39.26331	39.30029	39.30135	39.81989	40.01378	39.97967	41.22083	41.10233	41.17031	41.09644	40.68118	40.59454	40.62917	39.90720	40.02953	40.03081	40.03189	39.96904	39.90969	39.54963	39.27832	39.04885	39.05021	39.06737	38.89790	38.97813	39.59377	39.72026	39.87583	39.86101	40.29121	40.29250	40.17143	40.08621	40.47060	40.97240	41.12509	40.62579
40.16184	40.07894	41.41375	41.29883	41.01889	41.03994	41.05519	40.41948	39.79985	40.21160	40.23755	40.29364	40.14314	39.78077	39.81990	40.15752	40.06269	40.65812	41.09344	40.91378	40.84215	40.55456	40.59451	40.61244	39.84436	39.89648	39.77760	39.99922	39.98369	40.36520	40.02691	39.42089	38.82084	38.93348	39.02979	39.06839	39.19672	39.29626	39.81694	40.16983	40.76778	40.76901	40.59311	40.47204	40.38693	40.47028	40.47157	40.47276	40.62542	40.25122
40.13705	40.59514	41.47694	41.41671	41.19788	41.18192	40.41984	39.81382	39.81518	39.82695	40.29363	40.32558	40.34809	40.39292	40.62254	40.56590	40.43192	41.09338	40.91404	40.87489	40.55468	38.63414	38.55200	38.61169	38.40461	38.47072	39.71063	39.93226	40.33816	40.28589	39.74156	39.20815	38.76719	38.88303	39.03084	39.20696	39.29592	39.54544	41.05470	41.43745	42.00222	41.77707	41.86040	41.71040	41.65430	40.50829	40.54123	40.29727	40.25086	40.25214
40.64632	40.64008	41.47849	41.41824	41.30056	41.05687	40.42129	39.81522	39.82140	39.82833	40.15215	40.29639	40.32800	40.33152	40.49034	40.41063	41.22948	41.31206	41.20750	40.91645	38.65191	38.59689	38.72803	38.66373	38.45937	38.46057	39.70054	40.33828	40.17678	39.74147	39.53278	39.20926	38.67592	37.58079	37.84122	39.20717	39.52417	40.85131	41.37897	41.60384	41.93566	42.07609	43.38705	43.25694	42.13491	40.67564	40.34911	40.29821	40.29947	40.30074
40.78613	41.40755	41.39479	41.34312	41.13476	41.13539	40.76167	39.94626	40.01143	40.08954	40.23366	40.23502	40.23605	40.23742	40.22987	40.37388	41.16328	41.31289	41.27139	40.20353	39.24797	39.19846	39.07163	38.70357	38.64140	39.09996	39.54390	40.10506	40.07980	39.63140	39.31304	38.67579	38.27786	37.84092	38.06325	39.36057	39.93631	41.38248	41.57721	41.81697	42.11992	43.56511	43.56527	43.44429	41.41329	40.77375	40.68378	40.88468	40.83389	40.83087
41.26630	41.20913	41.08419	41.10660	41.10787	41.13690	40.08155	39.94768	39.94902	39.91237	40.04737	40.04871	40.11944	39.44201	39.44301	40.04853	40.21064	41.21826	41.21965	40.04104	39.25139	39.24653	39.19712	39.16559	39.08784	39.00697	39.54508	39.54630	39.54730	39.41757	38.95061	38.82621	39.00122	38.45038	38.53108	39.30632	40.61411	41.50587	41.81343	41.77728	42.09310	43.52472	43.52594	43.19369	41.61555	41.47881	41.49126	42.73642	41.03295	40.83610
40.25497	40.21224	40.21325	40.21458	39.43666	39.43990	39.46684	39.21778	39.65379	39.76159	39.98012	40.03615	39.48637	39.35323	39.23409	39.26424	39.63245	40.18155	39.95658	39.41176	39.19516	39.15903	39.16022	39.08792	39.03806	39.03870	39.03979	38.94343	38.94440	39.17048	39.20815	39.28113	39.00228	39.16635	39.26423	39.80489	40.61517	40.61706	41.69970	41.70109	41.75150	42.09547	43.23800	43.21626	41.69108	41.55432	42.91394	42.81800	42.28028	40.98793
39.25123	38.93990	38.78804	37.87257	38.24577	39.03862	38.91218	38.89330	38.98023	39.46942	39.72396	39.67466	39.39011	39.23228	38.12859	38.12973	38.36734	39.08052	39.10917	38.51788	38.88368	39.14683	39.11797	39.08911	39.09018	39.10745	38.78202	38.86365	39.08767	39.29744	39.28113	39.28221	39.28560	39.28482	39.80496	40.04430	40.20342	40.56232	41.61386	41.61525	41.62486	41.67387	41.73190	42.56467	43.10302	42.91370	42.78299	42.76002	42.26949	40.98888
39.25269	38.93436	38.26856	38.22830	38.11362	38.81422	38.75163	38.47868	38.47994	38.96914	39.39612	39.32132	38.53621	38.15634	38.10945	38.11058	38.25059	38.80450	38.88407	38.51908	38.52451	38.88594	39.14920	39.15036	39.15143	38.80408	38.29336	38.98009	39.48179	39.49113	39.51269	39.45604	39.47867	39.67329	40.01917	40.17805	40.42683	41.15614	41.47600	41.61097	41.61198	41.30750	41.59772	42.47720	43.43222	43.22091	42.72127	42.75892	42.27051	40.12688
39.25951	38.27599	38.26993	38.25348	38.91643	38.81561	38.53701	38.48003	38.48128	38.50311	38.50424	38.53229	38.40934	38.23756	37.79179	37.90642	38.04763	38.28191	38.45048	38.09437	38.55251	38.79538	39.28502	39.51255	39.28723	38.95177	38.98006	39.40097	39.55099	40.01611	40.02373	39.61913	39.62029	39.84887	41.80786	40.91540	40.91662	41.15128	41.15226	41.15361	41.15459	41.04670	41.88532	42.16972	42.72540	43.15923	42.72234	42.67382	40.54847	39.88394
38.94717	38.41372	38.41462	38.41586	38.96179	38.93305	38.57269	38.57359	38.57483	38.52748	38.50555	38.40973	38.37202	38.23884	37.79006	37.90467	38.02205	38.07464	38.15602	38.25935	38.27280	38.61131	39.51260	40.22868	40.12549	39.95311	39.52214	39.53617	39.55212	40.01725	40.02486	39.62022	39.62138	40.23316	40.91554	40.91651	40.91771	40.88416	40.89828	40.74186	41.01078	41.88528	41.88640	41.87368	42.08727	42.65786	42.67272	40.51656	40.76563	40.32261
39.11633	39.11746	39.11836	39.11961	39.09822	39.09925	39.04976	39.02875	38.93884	38.79390	38.89024	38.76333	38.42265	37.58534	37.43843	37.74313	38.02327	38.07585	38.09691	38.15810	38.49398	38.61249	39.51380	40.01843	40.33910	40.27161	40.00309	39.56628	39.62083	39.76858	40.04637	39.97590	39.97706	39.97798	40.23125	40.55588	40.68703	40.50592	40.50687	40.58651	40.71705	40.99908	41.00016	41.01995	41.73956	41.79145	41.33626	40.76537	40.87389	40.87507
39.68342	39.11889	39.22003	39.33761	40.22007	40.15623	39.93120	39.20626	39.12281	39.07008	38.93929	38.89281	38.10778	37.49295	37.47986	37.65964	38.06095	38.07169	38.09811	38.29150	38.41058	38.70211	38.95747	39.75105	40.34031	40.69147	40.69252	40.55247	39.76200	40.04634	40.10709	40.10812	39.97815	39.83636	40.46646	40.68696	40.40379	40.43459	40.05204	39.31316	38.96698	38.98687	40.76451	40.81726	41.26363	41.33607	40.69229	40.87365	40.87482	40.87599
39.22482	39.22593	39.25575	39.65762	40.22152	40.22254	40.15881	40.93615	41.69552	41.15311	38.98828	38.89252	38.80599	38.15672	37.67373	37.75738	38.07182	38.29116	37.55730	37.74334	38.74479	38.81216	38.95863	39.72971	40.66365	41.85907	41.07811	40.81587	40.83288	40.83418	41.15420	41.06567	40.58655	40.42385	40.22181	40.38068	40.40490	39.05267	39.11418	38.76570	38.77032	38.81614	39.33255	40.38005	40.92140	40.58530	40.17150	40.77424	40.77541	42.15000
39.22626	39.22736	39.22822	39.58184	40.22297	40.27460	41.05091	41.56004	41.39192	41.02267	39.60577	39.29427	39.29514	39.29636	38.25695	37.85886	37.93729	37.58838	37.71826	37.74447	38.70185	39.21230	39.65203	40.58287	41.80554	41.81102	41.04502	40.81976	40.83407	41.12740	41.04595	41.00300	40.58769	40.42497	40.37313	40.07747	39.08305	39.07516	38.74216	38.65991	38.66077	38.79188	39.33353	39.39043	39.43768	39.22762	39.25179	40.14233	40.66526	41.25734
39.13765	39.08512	39.08597	39.19548	40.14721	40.19884	41.56064	41.39213	41.39341	40.82841	39.40199	39.39427	39.58119	39.44599	38.64535	38.24723	38.16346	37.88447	37.88564	38.54192	39.00604	39.89325	40.35023	40.49117	41.24308	41.41533	40.67501	40.74641	40.82185	41.11518	41.11633	41.00417	40.65953	40.55324	40.21395	39.13580	39.09589	39.08530	38.74316	38.66089	38.73255	38.79391	39.06831	39.11554	39.13848	39.18722	39.22962	40.13628	40.27259	40.69470
38.96487	38.96595	38.75771	38.87207	39.81950	41.22385	41.33615	41.39363	41.02557	39.53415	39.40686	39.44989	39.52061	39.54650	39.12729	39.12246	39.10144	38.29380	38.46130	38.76895	39.27058	39.47436	40.35150	40.49404	40.88541	40.93087	40.61133	40.68594	40.90049	41.11638	41.11752	41.06328	41.01721	40.76776	39.88073	39.47190	39.33886	39.21132	38.78568	38.78688	38.78770	38.79175	38.95299	38.98703	39.07502	39.14037	40.20601	40.27139	40.30088	40.30199
38.96632	38.96738	39.06742	39.81987	40.70316	41.23825	41.25386	41.04026	40.07938	39.18074	39.53259	39.58151	39.54659	39.62501	39.62584	40.14300	39.98572	39.72050	39.43139	39.27074	39.27180	39.47720	40.24913	40.41783	40.49629	40.50001	40.60933	40.61367	40.90168	40.97749	41.11870	41.11970	41.13102	40.26429	39.93463	39.88264	39.66313	39.34109	39.12044	38.82648	38.82730	38.80987	38.96252	38.98796	39.07595	39.94144	40.26919	40.30666	40.30180	40.27446
39.05353	39.16776	40.02932	40.24796	40.19330	40.71850	40.73408	40.36853	39.65194	39.30647	39.34237	39.44282	39.44363	39.62631	40.15449	40.14592	40.07342	40.05251	39.68061	39.33578	39.22422	39.71981	40.25039	40.23431	40.06242	40.19706	40.41683	40.51554	39.98504	40.00503	40.62806	40.69884	40.69994	40.70078	40.66607	40.07068	39.89968	39.66537	39.35910	39.36029	39.01525	39.12026	39.07184	38.92678	39.22549	40.04540	40.33989	40.34086	40.30868	40.56193
39.67449	40.02999	40.29887	40.24944	40.19477	40.19572	40.36916	40.26112	39.73674	39.71310	39.43010	39.43127	39.43422	39.55041	40.14616	40.17805	40.60619	40.07699	39.60739	39.29250	39.16270	39.84068	39.82940	40.07987	40.19719	40.23527	39.98490	39.93550	39.97225	39.98740	40.25763	40.62696	40.70108	40.70190	40.67363	40.66801	40.26867	40.26988	40.26104	39.71013	39.65729	39.65834	39.21496	39.17765	39.17868	40.33976	40.41837	40.41933	40.71577	41.85602
40.71849	40.71956	40.30037	40.25093	40.03353	40.02695	40.05321	39.73957	39.73813	39.76948	39.77053	39.72131	39.31796	39.31913	39.46890	39.86328	39.83540	39.40317	39.13316	39.13394	39.16393	39.86820	39.86925	40.19748	40.19842	39.93420	39.97214	39.93340	39.97340	39.98853	40.30222	40.51184	40.52632	40.70303	40.70102	40.70184	40.26973	40.27094	40.26208	40.20910	39.65828	39.65933	39.16521	39.17858	39.18980	40.34071	40.41932	40.40844	41.89453	41.99123
40.85618	40.43723	40.21460	40.19154	40.10682	40.10560	40.05302	39.74097	39.72129	39.71027	39.72322	39.71248	39.31927	39.26978	39.22015	39.16916	39.04879	39.04980	38.82228	39.05849	39.16515	39.18750	39.45997	40.21212	40.19965	39.93540	39.94352	39.94749	39.63971	40.20690	40.41600	40.52639	40.52745	40.70093	40.70213	40.21288	40.21394	40.24785	40.43018	40.15649	39.65927	39.17422	39.16615	39.18970	39.19072	39.86266	40.23570	40.31343	40.72013	41.79094
40.21427	40.21531	40.20416	40.20535	40.19405	40.10025	40.05446	40.05522	39.92529	39.92606	39.83484	39.72575	39.32060	39.22069	39.20267	38.93060	38.91594	38.84027	38.97552	39.07528	39.18782	39.20641	39.35274	39.95861	39.98486	39.95572	39.94762	38.94250	39.69662	40.04660	40.50975	40.58839	40.62564	40.80095	40.45329	40.03106	40.03263	40.23359	40.27436	40.22643	39.66027	39.22882	39.22972	39.19063	39.86269	40.06944	40.28450	40.28541	40.23978	40.35835
40.20292	40.16642	40.16718	40.20908	40.19819	40.19641	40.19744	40.25609	40.06447	39.96444	39.87749	39.83737	39.64315	39.20621	39.20397	39.20497	39.15330	39.13875	39.13690	39.16840	39.03683	38.88793	39.25259	39.98396	39.98486	40.06418	40.04448	39.64124	39.64198	39.95871	40.45240	40.62725	40.65490	40.65567	40.25809	39.17250	39.20944	40.07483	40.17105	40.22320	39.23475	39.22978	39.23067	39.82293	40.08399	41.27169	40.27260	40.23968	40.15540	39.86410
40.16690	40.16792	40.16866	40.17237	40.19965	40.20054	40.25677	40.25751	40.25063	40.15059	40.10282	40.06483	39.80033	39.25309	39.25381	39.21083	39.83464	39.25689	39.17159	38.82769	38.93597	38.88911	39.20016	39.79439	39.98606	40.04177	40.06626	40.04668	39.62702	39.63187	40.23692	40.55065	40.65606	40.65682	39.16103	38.61889	38.65097	39.23789	39.68198	39.27079	39.27374	39.23074	39.82290	40.51831	41.34369	41.56677	41.23406	40.15532	39.86400	39.69795
39.46988	38.80043	38.94549	39.24458	39.26003	40.20199	40.20299	41.31014	40.97487	40.97561	40.55682	40.08498	39.83706	39.57630	39.52715	40.24508	39.88528	39.39058	39.17708	39.17779	39.08918	39.17678	39.75225	39.75324	39.79647	40.00329	40.04384	40.02372	39.64903	39.61584	40.28581	40.62959	40.56410	39.42736	38.64120	38.43928	38.47134	38.73459	38.80020	38.94667	39.23072	40.20405	41.13103	41.37801	41.54458	41.46339	40.90305	39.91037	39.74132	39.63730
38.82663	38.81471	38.92007	39.04336	39.24696	39.38961	40.88523	40.97518	40.97635	40.45591	40.08522	39.89935	39.87920	39.85781	40.42482	40.26571	39.90588	39.06622	39.06733	39.26179	39.29853	39.77341	39.77224	39.77322	39.70823	39.72422	39.76475	39.20192	39.62603	40.41736	40.77024	40.80988	40.81036	39.67785	39.10911	38.81134	38.78545	38.78654	38.80118	38.80227	39.86584	40.18896	41.44562	41.61071	41.54415	41.00656	40.12762	39.79812	39.74224	39.74858
38.93234	38.96905	39.04367	39.15360	39.33337	39.32640	40.28877	40.28947	39.64681	39.85711	39.69653	39.98975	39.99045	40.96373	40.76605	40.39821	39.66105	39.35793	39.26234	39.26303	39.30619	39.62604	39.62057	39.61938	39.68797	39.74900	39.20210	39.20304	40.10131	40.41853	40.77142	40.77174	40.35820	39.98014	39.94733	39.94803	39.76499	38.80148	38.80216	39.19101	39.81320	40.04977	40.97535	41.09598	41.09698	40.34110	40.16626	39.92243	39.80002	39.75700
40.20926	40.18986	40.02665	39.52160	39.44591	39.68720	39.68816	39.64711	39.14574	39.15736	39.69788	39.99111	41.42565	41.18235	40.94151	40.74321	39.67574	39.37260	39.16222	39.26426	39.30098	39.62083	39.58104	39.64759	39.65163	39.69012	39.75101	40.06210	40.28645	40.28757	40.28854	40.29903	39.98055	39.93925	39.94841	39.94909	39.95005	39.76661	39.58167	39.65841	39.66803	39.72262	40.18417	41.04708	41.04807	40.49226	40.40969	40.41053	40.31065	40.25224
41.68651	41.21101	40.08483	39.94831	39.93317	39.68863	39.68958	39.42758	39.13959	39.19975	39.70217	41.03586	41.18262	41.18376	40.90161	40.74458	39.90064	39.37386	39.15005	39.15071	39.25302	39.26226	39.58225	39.64880	39.64961	39.65055	39.96151	40.08175	40.08242	39.69762	39.69857	39.49488	39.13131	39.18184	39.89878	39.95016	39.89371	39.89482	39.78964	39.66836	39.83852	39.90866	40.08059	40.45591	41.22662	41.28915	40.76615	40.61142	40.66803	40.49304
41.67954	41.37029	40.53815	39.99629	39.98437	39.92257	39.63182	39.07448	39.14094	39.20108	39.23846	39.96994	40.98059	40.94627	40.94694	40.34861	39.81129	39.46331	39.39282	39.25331	39.22690	39.22768	39.22861	39.31302	39.31382	39.65174	40.08199	40.08294	39.71377	39.04857	39.04948	39.13146	38.13232	38.93233	39.23467	39.88740	40.31193	39.89586	39.79066	39.87466	39.91300	39.97615	39.99413	40.39895	41.22760	41.40601	41.44279	41.97474	42.62145	42.53452
41.58252	41.33488	40.40353	39.91576	39.98583	40.01986	39.29582	39.18412	39.26612	39.29516	39.23978	39.93484	40.90909	41.02648	40.95583	39.64185	39.65550	39.83979	40.52722	39.54906	39.22812	39.22889	39.18507	39.29613	39.38042	39.66472	40.26512	40.26606	40.00721	39.04968	39.13176	38.08547	38.11617	38.91621	39.48511	40.10623	40.10717	39.79105	39.68040	39.74959	39.84050	39.91491	39.91570	40.79564	41.29729	41.50100	41.97490	42.72768	42.95711	42.92861
41.33551	40.51965	39.98745	39.98852	40.03607	39.73157	39.40549	39.52081	39.30124	39.29650	39.97159	40.90986	41.02678	41.09972	39.79824	39.89673	39.83800	40.60197	40.82256	40.52917	39.25668	39.32906	38.77933	39.44828	39.85642	40.30418	41.16011	40.57346	40.26788	39.59758	38.05303	38.08649	38.11718	38.97990	39.83712	40.15129	40.12217	39.79209	39.64763	39.65406	39.65467	39.78823	39.90628	39.99516	40.79757	41.22506	41.42892	41.83724	42.62722	42.62821
40.44278	40.03227	39.69976	39.47685	39.53403	39.66256	39.52158	39.56185	39.52324	40.01226	40.95736	41.07474	41.10003	39.90332	39.89713	39.89803	40.69244	41.57415	40.85445	40.77157	39.35364	39.11593	39.11681	39.66422	40.50931	41.70964	41.31734	40.64117	39.64837	39.18974	38.36718	38.32914	38.52601	39.54091	39.90524	40.69470	40.12325	39.84087	39.62666	39.61806	39.69147	40.59271	39.87186	39.88348	39.93748	40.19190	40.81374	41.00441	41.15263	41.24369
40.03288	40.02895	40.02955	39.53457	39.66322	39.54173	39.43353	39.50567	39.50316	40.55737	40.95879	40.95987	39.62627	39.93108	40.00282	40.69302	41.40059	41.40152	40.94478	40.52784	39.62556	39.77428	39.70259	40.55428	41.88264	41.73185	41.37169	39.64892	39.41354	39.38166	38.40105	38.52189	38.52704	39.54198	40.76813	41.53294	40.64202	39.84191	39.61802	39.61906	40.54670	40.59373	39.86961	39.07696	39.14647	39.85148	40.12991	40.19887	40.19977	40.97428
40.02956	40.03045	40.16717	39.64643	39.42823	39.42385	39.42472	39.45877	40.02177	40.49955	40.61079	39.58950	39.65601	39.88255	40.59444	41.40120	41.40196	41.46507	41.15734	40.25365	40.25453	40.25528	40.68330	41.51830	42.23868	41.88488	41.11899	39.86695	39.86754	39.86858	39.50335	38.88094	39.52158	40.45662	41.34808	41.42893	41.40839	40.48757	39.78264	39.87968	39.97182	39.80012	39.34428	39.07358	39.23900	39.36507	40.09116	40.17942	40.18030	40.20086
40.27922	40.28009	40.20242	39.68164	39.31572	39.32073	39.43274	39.57483	39.92186	40.50097	40.50240	39.65678	39.65734	40.55608	41.18633	41.38110	41.46553	41.55597	41.26605	41.20643	40.65656	40.75872	41.46014	42.35880	42.27217	41.96284	40.72345	40.02026	40.02083	40.02187	39.87057	39.84232	40.44589	40.32742	41.23553	41.39897	41.26044	40.61710	39.78513	39.78470	39.28144	39.28230	39.16288	39.16373	39.19471	39.54141	40.08911	40.12662	40.18122	40.25808
40.08221	40.31268	40.31324	39.79174	39.32142	39.41539	39.57566	39.59708	40.40310	40.40366	39.67383	39.64847	39.65545	40.62307	40.68903	40.19551	40.19623	40.29856	41.24808	41.31620	41.34819	41.46535	42.27335	42.51824	42.27349	41.66669	40.72467	40.72554	40.72610	40.27794	40.08279	40.07064	40.07151	40.21230	40.31513	41.25863	41.23486	40.00346	38.77097	38.09011	38.20458	39.25430	39.25501	39.20972	39.34465	39.38182	39.83035	40.13849	40.18964	40.45539
40.43069	40.41386	40.37689	39.96040	39.75845	39.67267	39.64456	41.05090	40.45544	40.40507	40.00626	40.00727	40.62020	40.69627	40.69039	40.19951	40.20022	40.11966	40.16356	41.21609	41.33287	41.70054	42.56157	42.51958	42.43293	41.66797	40.72588	40.58680	40.15369	40.15470	40.00083	40.00153	40.00238	40.04367	40.18494	40.31678	40.31764	39.29128	38.10403	37.94526	38.22778	39.01949	39.32270	39.32202	39.45800	39.45870	39.89830	40.20646	41.09683	40.64726
41.57756	41.54092	40.37838	39.96185	39.89111	39.91109	41.68216	41.11795	41.05341	40.70794	40.63700	40.62105	40.69663	40.69765	40.69818	40.21531	40.09062	40.16383	40.16483	41.15632	41.68666	42.31689	42.60420	42.56381	42.13676	41.31377	40.65471	40.18221	39.92808	39.81243	40.00198	40.00266	40.04425	39.77152	39.84705	40.34476	40.47692	40.46882	38.92637	38.24644	38.89461	39.50785	39.61794	39.73247	39.59300	39.93325	40.24154	41.13177	41.10099	40.65407
41.53520	41.48247	40.31983	39.93436	39.96412	41.68282	41.64670	41.63544	41.08166	40.70937	40.71021	40.69034	40.69801	40.69902	40.69954	40.27023	40.09192	40.12919	40.16611	40.84735	41.19868	41.73266	42.31770	42.25370	42.13807	41.97113	40.67335	40.19627	39.88550	39.81357	39.81439	39.81775	39.60200	39.05630	39.11840	39.90977	40.50750	40.47901	40.47953	39.42009	39.53214	39.64679	39.95490	40.00774	40.07976	41.49834	41.98578	41.10108	40.99745	40.59484
41.48319	40.80843	39.71132	39.74392	39.79245	40.29124	41.54156	41.29887	40.66151	40.66202	40.71162	40.71262	40.74850	40.75111	40.75161	40.56151	40.04604	39.99593	39.99691	40.84489	40.84947	40.89036	41.43061	42.13869	42.16326	42.16413	40.64722	40.18458	39.85515	39.81472	39.81553	38.86686	38.96148	39.11847	39.11943	39.78847	40.50858	41.61691	41.93574	40.91296	39.95287	40.06523	40.09423	40.49803	41.41231	41.41299	41.28405	40.91755	40.46460	40.45738
40.78986	39.64906	39.08876	39.15295	39.18321	39.59253	39.59332	40.00129	40.00227	40.02204	40.51574	40.68778	40.74989	40.75088	40.75137	40.52854	40.01303	39.48401	39.58940	39.99866	40.32787	40.32852	40.62594	41.84462	42.16459	41.25479	40.09756	39.84347	39.73565	39.66908	38.78151	38.86525	37.78864	39.05684	39.19807	39.83242	41.65993	41.85853	41.85904	41.14973	40.87859	40.87942	40.97446	41.04232	41.07001	41.11106	40.95665	40.61398	40.46553	40.46634
39.69369	39.13367	39.15342	39.18384	39.18461	39.18524	39.59472	39.97644	40.00367	40.02343	40.51714	40.68221	40.68966	40.75226	40.72004	40.68504	40.00069	39.99849	39.98391	39.96830	39.86455	40.05047	40.59772	41.28192	41.25524	39.99965	39.99010	39.83595	39.83641	39.67023	38.78259	37.72617	37.78965	38.73255	39.13229	39.76184	41.62525	41.63579	41.39747	40.84323	40.69785	40.71957	40.87091	40.87655	40.90423	40.95681	40.71878	40.61493	40.61574	40.46725
39.48636	39.29322	39.29367	39.30585	39.18601	39.59536	40.04005	40.04050	40.38696	40.93183	40.79836	40.64716	40.65620	40.65717	40.67852	40.68360	40.64843	40.36633	40.36728	39.99331	39.94638	40.40061	40.62848	40.59979	39.99221	39.88130	39.83635	39.88787	39.83758	39.40077	38.86679	37.78992	38.00244	38.81776	39.10347	39.76290	41.38961	41.39060	40.83582	39.96790	39.96835	40.01009	40.33157	40.78501	40.87836	40.82344	40.71974	40.72038	40.91375	40.88828
39.59541	39.59617	39.74279	39.61157	39.58252	39.62064	40.04148	40.36654	40.65096	40.77971	40.76709	40.61587	40.63073	40.65855	40.67988	40.68066	40.65180	40.65258	40.36108	40.28722	40.23410	40.40188	40.38015	40.43093	40.15759	39.97222	39.94281	39.93462	40.00224	39.13618	39.01156	38.34352	38.68753	39.10358	39.76352	40.24960	40.34804	40.34899	39.94641	39.71533	39.72756	39.81036	40.06774	40.36063	40.36141	40.35934	40.35345	40.72133	40.93133	40.91550
40.58621	40.37217	40.09086	39.73018	39.56304	39.58454	39.92715	40.41632	40.62614	40.75488	40.75565	40.57755	40.63211	40.63307	40.63350	40.63427	40.66761	40.65392	40.29075	40.09122	40.26807	40.40315	40.48288	40.45417	40.24620	40.08279	40.23887	40.29110	40.27361	39.18339	39.10220	39.04971	39.75495	40.23617	40.25480	40.18955	39.83206	39.18514	38.85264	38.96936	39.89532	40.15284	40.18820	40.44581	40.44657	40.41179	40.36106	40.36466	40.63326	40.73002
40.45051	40.31274	40.11861	39.73163	39.49962	39.49217	39.79727	40.28109	40.60133	40.60088	40.62148	40.50071	40.59009	40.63444	40.63486	40.63562	40.66895	40.65524	40.09208	39.64525	40.11790	40.61097	40.85290	40.48490	40.30640	40.51194	40.60152	40.75452	40.60911	40.58753	40.58136	40.55836	40.20684	40.20726	40.17253	39.83237	39.38827	39.18615	38.85361	38.90115	40.15309	40.69426	41.16257	41.06786	41.06809	40.41274	40.41648	40.53205	41.00047	41.00123
39.56816	39.21380	39.22491	39.50034	39.49248	39.49305	39.46108	39.81361	40.60192	40.62108	40.53635	40.12905	40.33859	40.59240	40.59280	40.58551	40.63384	40.31332	39.70829	39.70868	40.01956	41.06785	41.60553	41.33626	40.73386	40.78125	40.95498	41.38509	41.32813	41.25938	40.58252	40.50876	39.22573	39.08779	39.26112	39.70637	39.76768	39.16840	38.85151	38.92639	40.08492	40.90589	41.15716	41.15792	41.03424	41.03482	40.94450	40.98637	40.98713	41.23814
39.56965	39.57036	39.49017	39.49320	39.49391	39.49447	39.49518	39.84771	40.74057	40.64743	39.72064	39.40154	39.40191	40.34088	40.56200	40.58686	40.39449	40.31757	39.70955	39.78283	40.30250	41.65004	41.77617	41.77585	41.37940	41.38015	41.38557	41.34558	41.34598	41.33029	40.55116	39.23476	39.08847	38.99180	38.99268	39.26255	39.06826	38.84400	38.74578	38.59954	38.89877	40.84043	41.05148	41.03131	41.03524	41.03581	40.91114	40.94604	40.96502	41.62693
39.95953	39.96024	39.99597	39.49464	39.53500	39.53554	39.99346	40.22066	40.19583	40.18923	40.13689	39.66501	39.40271	39.46469	40.37257	40.39527	40.39850	40.30547	39.94511	40.01945	40.31340	41.65136	41.73868	41.77715	41.77773	41.68780	41.38682	41.38756	41.38794	40.32895	39.30131	39.25306	39.07909	38.99286	38.92881	38.93721	38.79373	38.79460	38.53181	38.53268	38.70991	40.73423	41.02248	41.03233	41.00192	40.86956	40.77770	40.77826	40.79630	40.87766
39.96104	39.97674	39.76382	39.58558	39.58627	39.99419	40.22173	40.22208	40.19725	40.14347	40.11952	40.09682	39.68226	39.46600	39.47439	40.34729	40.34783	40.40053	39.89868	39.94674	40.11816	40.34858	41.52685	41.72164	41.64278	41.64512	41.38807	39.77650	39.77686	39.66301	40.16730	40.16784	39.25430	38.96170	38.20387	38.18491	38.79474	38.79560	38.47166	38.47251	38.71086	40.73526	41.03263	41.06767	40.83567	40.72273	40.75776	40.77921	40.75204	40.75275
39.74176	39.74245	38.61158	39.44972	39.58770	39.95597	39.95666	40.18385	40.14453	40.12022	40.09947	40.20865	40.20899	39.68446	40.00721	40.25269	40.34005	40.37236	39.99334	39.90029	39.96964	40.06526	40.29585	41.43453	41.62914	41.34322	39.73141	39.65851	39.60953	39.61536	39.61604	40.16898	39.50621	38.20404	38.18098	38.19608	38.79575	38.88321	38.79692	38.54424	38.64506	40.66877	40.89329	40.89399	40.69904	40.69958	40.69062	40.68364	40.65914	40.60139
39.54328	39.09025	39.09056	39.40660	39.60704	39.60754	39.87181	40.09900	40.09986	40.10018	39.99261	40.04337	40.52433	40.62061	40.48812	40.25404	40.31618	40.24231	40.32304	39.96807	39.96875	39.95394	40.07005	40.13641	40.55588	40.54462	39.65524	39.56257	39.11696	39.11084	39.34740	39.45517	39.35431	38.19594	38.17287	38.17318	38.80695	38.91262	39.07217	38.98640	39.59599	40.63602	40.86053	40.81887	40.81956	40.82008	41.02029	41.02081	40.60163	40.54387
39.20425	39.19296	39.19326	39.27072	39.40869	39.55216	39.73890	39.87354	40.10128	39.98048	39.97852	40.42628	40.43302	40.44041	40.19843	40.25537	40.18614	40.32348	40.30642	39.96933	39.91586	40.00118	40.00185	40.00335	40.00385	39.58155	38.65756	38.66088	38.99862	39.11194	39.33993	39.35474	39.35539	38.30592	38.17387	38.17417	38.54246	38.96831	39.07316	39.59667	40.45670	40.75008	40.76451	40.81989	40.82057	40.82107	40.97409	40.96441	40.59185	40.54427
39.41897	39.41961	39.51245	39.34288	39.39220	39.41058	39.41123	39.74061	39.98159	40.38493	40.35933	40.27337	40.12139	39.79686	39.19955	39.90140	39.96352	40.02581	39.91563	39.91592	40.04214	40.00243	39.93822	39.75978	39.58101	37.94326	38.12980	38.90267	39.22219	39.53214	39.97119	40.01884	39.34897	38.30693	37.88961	37.87052	38.18703	38.72049	39.48931	40.40114	40.46416	40.61226	40.70282	40.76621	40.51688	40.51737	40.97507	40.95358	40.54454	40.54520
40.58595	40.58606	40.58634	40.58719	39.69233	39.47791	39.41262	39.72166	40.45735	40.39547	40.39612	39.77889	39.79739	38.68699	38.72691	39.25774	39.29411	39.32047	39.82487	39.90540	40.27633	40.17175	39.89176	39.76099	39.09650	38.23281	38.39462	38.96381	39.77313	40.64536	40.75836	40.34905	39.42082	38.45132	38.30875	37.90963	38.19498	38.57512	39.45655	40.36842	40.28667	40.37364	40.38322	40.45717	39.92311	39.94288	40.47825	40.58864	40.53368	40.53434
40.80342	40.80398	40.75525	41.01556	40.87520	39.95568	39.87049	40.49233	40.49289	40.49988	40.12122	39.89904	39.89959	39.17451	38.74490	38.92162	39.13432	39.26801	39.48869	39.90135	40.27221	40.27063	40.27119	39.89153	39.23380	39.07611	39.07664	39.83396	40.82281	40.85854	40.68114	40.35015	39.42179	38.45250	38.37092	38.35146	38.35198	38.62732	39.56520	40.16663	40.22992	40.28837	39.72540	38.73415	38.73468	39.28466	39.86776	40.49866	40.38073	39.88795
40.88500	40.86092	40.78540	40.68844	40.89465	40.88664	40.65430	40.43537	40.31051	40.15314	40.12084	40.10746	39.90726	39.68087	39.36565	39.12431	39.21459	39.45563	39.71682	39.90099	40.49286	40.66962	40.36732	40.02732	39.43658	39.27286	39.83788	40.73407	41.08915	41.13585	40.76551	40.01339	39.39769	38.59475	38.38345	38.38398	39.10738	39.55094	39.43998	39.38370	39.62344	39.63686	38.62576	38.70695	38.77298	38.96172	39.30283	39.99649	39.99704	40.03297
40.85995	40.78444	40.68748	40.63394	40.66735	40.66791	40.46880	40.44096	40.25924	40.13938	40.06743	40.09746	40.09801	39.90745	39.88489	39.88544	39.97732	39.74578	39.74633	40.49195	41.50569	41.82681	40.74541	40.18124	39.75877	39.75932	39.72665	41.08826	43.18879	42.05203	41.09376	39.71146	38.62075	38.62130	38.55321	40.05043	40.03774	39.43913	39.43967	39.23709	39.23870	38.62170	38.69997	38.71391	38.98283	39.17158	39.23517	40.18277	40.31093	40.38118
41.37728	40.83336	40.68763	40.62782	40.63803	40.65253	40.63112	40.58079	40.45811	40.07350	40.01134	40.06441	40.06497	39.88834	39.88453	39.91992	39.97697	39.99628	40.14039	40.56503	41.57502	41.75995	41.33942	40.91070	40.18145	39.72574	40.05472	41.00754	42.05115	42.01582	41.09345	39.43029	38.62041	38.62096	39.37264	40.08282	40.06263	40.03799	39.52835	39.32577	38.85133	38.81223	38.84868	38.87442	38.82417	38.98306	39.25845	40.82693	41.30351	41.30408
41.10421	40.78049	40.64761	40.49672	39.63020	40.58625	40.57984	40.62739	40.48166	40.07313	39.71675	39.49335	39.54427	39.73269	39.76272	39.76328	39.97661	40.18716	40.18773	40.61237	41.10346	41.33850	41.33908	41.33912	40.91951	40.06576	39.89322	40.39212	40.89150	40.87813	39.48977	39.22685	39.02930	39.02985	39.43663	39.52679	40.15167	40.15347	40.14598	39.44767	38.97323	38.97377	38.81245	38.84890	38.84945	39.23240	40.72207	41.26727	41.26785	41.26144
39.50646	39.33682	39.28868	39.36423	39.58741	39.67754	40.69556	40.99624	40.58473	39.78013	39.18942	39.02972	39.11064	38.87786	39.51151	39.62854	39.71321	40.12358	40.61145	40.61202	40.67902	41.17389	41.33873	41.54486	41.36110	40.65287	39.88646	39.79144	39.79200	39.50282	39.22597	39.33907	39.16606	39.33382	39.59615	39.73710	40.13496	40.16387	40.22932	40.13445	39.51164	39.46825	39.57304	39.64542	39.68565	39.71141	40.75234	41.19033	41.19090	41.15501
39.35194	39.29577	39.36328	39.40134	39.40189	39.67716	40.69519	40.95337	40.95394	39.62602	39.22702	39.22757	39.17455	39.16225	39.53311	39.53367	39.69570	39.79106	40.54788	40.63203	40.08732	40.71139	41.50643	42.95511	41.51758	40.65255	39.79055	39.79111	39.82650	39.82706	39.39337	39.46574	39.57455	39.61992	39.67647	40.30933	40.70820	40.76616	40.55208	40.03284	39.42397	39.42453	39.49770	39.57329	39.64568	39.68591	39.68647	40.57445	40.93654	40.57557
39.41529	39.41586	39.43734	39.43790	39.40151	39.67677	40.39781	40.71147	40.57468	39.66207	39.38789	39.30596	39.29741	39.57719	39.73603	39.73660	39.77299	39.89523	40.52610	40.04033	39.98541	40.08752	42.95633	42.89211	41.51726	39.86070	39.83738	39.84168	40.47848	40.53188	40.04433	39.57365	39.61901	40.82043	40.93432	40.89523	40.76528	40.65278	40.55178	39.56949	39.42366	39.42422	39.59508	39.60582	39.52317	39.52374	39.40744	39.89110	39.99511	39.33937
39.67270	39.67327	39.68577	39.74805	39.71167	39.71222	40.33090	40.40329	40.40386	39.91851	39.38751	39.44593	39.64644	39.90681	40.42988	40.43046	40.25735	40.27829	40.04868	39.93842	39.93897	39.97679	42.02116	41.95693	40.61483	39.90751	39.88419	40.39851	40.69302	40.74504	40.15224	39.86306	40.81952	41.71717	41.69792	40.89492	40.84858	40.76717	40.66617	39.64958	39.56974	39.59421	39.60496	39.60552	39.49554	39.40660	39.30425	39.39808	39.40736	39.33908
39.86983	39.87041	39.95113	40.09361	40.36523	40.32996	39.72149	39.89825	40.17952	40.18010	39.36839	39.38770	39.64606	39.90644	40.45951	40.67662	40.67719	40.36418	40.01831	40.00095	40.00748	40.86824	40.83721	40.70340	40.26129	40.06919	40.06977	40.58785	40.84807	40.83793	40.78815	40.69551	40.71256	40.70296	41.43174	40.97227	40.89519	40.84993	40.24446	40.24504	40.28902	39.62767	39.61538	39.49468	39.40789	39.35969	39.36024	39.38883	39.43387	39.45639
39.87479	39.87001	40.16172	40.40818	40.40877	40.38904	39.94764	39.89787	40.17914	40.17973	39.25751	39.39375	39.73139	40.41705	40.72763	40.91840	40.91576	40.91636	40.91695	40.55613	40.55669	40.60279	40.60339	40.71494	40.44793	40.44851	40.67909	40.84715	40.84774	40.96903	40.85978	40.71340	40.50756	40.48457	40.72527	40.97196	40.97255	40.42363	40.42420	40.42479	40.38999	40.28340	39.62794	39.61350	39.47084	39.47141	39.46300	38.69270	39.45555	39.45610
39.87439	40.23627	40.27268	40.48779	40.48838	40.13139	40.05375	40.47641	40.23551	40.17936	39.28230	39.39589	39.73101	40.40114	40.92139	40.91804	40.91541	40.91600	40.91660	40.67446	40.69669	40.79262	40.79321	40.72952	40.84659	41.38010	41.56610	41.02901	41.02961	41.01948	40.90929	40.55756	40.55170	40.48425	40.52296	40.72071	40.80810	40.42331	40.42388	40.42447	40.40897	41.23317	40.37749	40.25862	39.58109	39.47112	39.46272	39.45471	39.34487	39.53665
40.79512	40.28510	40.28568	40.38480	40.27079	40.29470	40.48936	40.83482	40.42627	40.17899	39.28192	39.38211	39.71564	40.36917	40.88943	40.82931	40.87006	40.91565	40.69227	40.77641	40.69633	40.69691	40.72857	42.69459	42.54286	42.45686	41.87712	41.56636	41.25928	42.31653	41.91993	40.87687	40.56007	40.46583	40.46638	40.51089	40.52810	40.61121	40.42356	40.42416	40.84951	41.22323	41.16596	40.29418	39.78683	39.44687	39.15950	39.15111	39.34459	39.34513
40.79473	40.78339	40.28528	40.14611	40.78754	40.73832	40.69301	40.80607	40.42483	39.33943	39.28154	39.30033	39.94677	40.33559	40.78356	40.78416	40.37556	40.46131	40.50989	40.60007	40.58938	40.58996	41.43587	42.04582	42.11745	42.20860	41.85376	41.55477	41.52699	41.52169	41.81728	41.81683	41.59918	40.70656	40.39750	40.32518	40.37774	40.34016	39.68048	40.32579	40.79509	41.02465	40.75187	40.21619	39.94498	39.76820	39.26978	39.27409	39.04536	39.06680
41.75288	40.73765	40.64383	40.61337	40.78717	40.73796	40.73852	40.36283	39.31008	39.33905	39.35996	39.77182	39.77241	40.20917	40.26353	40.37463	40.37520	39.88597	40.36622	40.26015	40.26070	40.31966	40.42685	40.53156	40.81272	41.14190	41.16555	41.16613	41.34597	41.16497	41.02485	41.43349	41.50995	40.87056	40.27661	39.95340	39.94204	39.90080	39.57809	39.57867	39.71368	39.67838	39.56698	39.82758	39.88629	39.88688	39.39275	39.04451	39.14688	39.22512
41.46445	40.53113	40.61239	40.61299	39.32948	39.13295	39.10708	38.87312	38.86770	39.33331	39.61101	39.74842	39.77204	40.20881	40.26316	40.24181	39.71471	39.65693	39.65751	40.16347	40.16402	40.02198	40.08096	40.08155	40.13248	40.75139	40.82369	40.82427	40.72793	40.58067	40.57645	40.57705	40.65108	40.49913	39.84243	39.83184	39.90330	39.57185	39.57777	39.41105	39.37572	39.26433	39.22687	39.34923	39.34982	39.35040	39.28567	39.14603	39.22429	39.40762
40.53015	40.03808	39.32792	39.32851	39.32909	39.38374	39.18664	39.15279	38.87329	39.30095	39.59349	39.71056	40.17788	40.30987	40.31047	39.97637	39.59762	39.61213	39.58520	39.56486	39.59915	39.89244	39.85287	39.85346	39.55008	38.98880	38.83704	38.79046	39.40376	39.39254	39.39313	38.88864	39.53449	39.79390	39.75275	39.82256	38.60593	39.23630	39.23686	39.41074	39.35291	39.26403	39.26461	39.37286	39.40239	39.41661	39.24070	39.25629	39.41803	40.20147
39.16103	39.18551	39.35830	39.39771	39.96870	39.96928	40.38083	40.31184	39.30878	39.23471	39.31238	39.71019	40.13789	40.26989	40.12109	39.97603	39.80635	39.55803	39.53771	39.56452	39.56506	39.81017	39.81076	39.53650	38.85023	38.09555	38.72047	38.63212	39.39165	39.39222	38.88773	38.88832	38.88888	39.42912	39.51268	38.44369	38.44587	39.23597	39.40983	39.39971	39.52888	39.52649	39.49720	39.45185	39.47549	39.47608	39.47665	39.53389	40.65185	40.79077
39.19201	39.37178	39.45721	40.02821	39.96832	40.26343	40.32317	40.31146	40.28795	39.27609	39.10642	39.27726	39.68646	40.18493	40.12074	39.92720	39.55708	39.55658	39.21069	39.53793	39.67484	40.19305	39.78741	39.49439	37.95056	37.95113	38.61462	39.40252	39.40311	39.39190	38.68744	38.66393	38.72015	38.80376	38.31532	38.34908	38.67559	39.40519	39.40951	39.41011	39.41068	39.62219	39.62279	40.32034	40.31184	40.17798	39.95146	40.53316	40.66442	40.84246
39.53577	39.50104	39.55238	40.02193	40.26246	40.37952	40.33939	40.32341	39.97996	39.10548	39.06536	39.23619	40.18399	40.18457	40.13753	39.61024	39.53236	38.46001	38.80410	39.08561	39.56580	39.70079	39.78654	38.86761	38.20413	37.95079	38.59802	38.71606	38.71664	38.35606	38.75995	38.72734	38.76375	38.80344	38.83718	38.84471	39.40428	39.84484	39.84542	39.47621	39.47678	39.62081	40.37035	40.86970	40.87032	40.31216	40.00635	40.03374	40.63725	40.79021
39.97486	39.96949	39.94010	40.78289	40.89401	40.86409	40.40887	40.31822	40.14386	39.27534	39.27591	39.23582	40.13545	40.19278	39.62642	39.53144	39.08774	39.05407	38.90421	39.06010	39.22792	39.22849	38.86614	38.49598	38.37474	38.36637	38.35839	38.71445	38.75326	38.78435	38.85067	38.85582	38.86227	39.13546	39.52739	39.56171	39.70207	39.80658	39.80716	39.70118	39.62288	40.36943	41.22440	41.22499	40.87004	39.95031	39.83733	39.89312	40.00725	40.71922
40.07898	40.07960	41.37321	41.37384	41.33915	40.85891	40.76900	40.37288	40.17507	39.31243	39.33388	39.33448	39.79095	39.75031	39.58669	39.53109	39.48026	39.12133	39.12193	39.12249	39.06030	38.50076	38.10923	38.42363	38.42418	38.42477	38.77191	39.25687	39.47561	39.61660	39.04607	39.08684	39.34660	39.73860	39.71183	39.70114	39.80565	39.80626	39.80684	39.70086	40.54287	41.22348	41.22412	40.86913	40.39763	39.89323	39.78347	39.83765	39.88430	40.74251
40.72894	40.93930	41.37284	41.29051	41.25100	41.24571	40.76543	40.37251	39.95151	39.43149	39.43207	39.44659	39.76381	39.74994	39.71736	39.62375	39.61876	39.61348	39.21830	39.13822	38.78623	38.57430	38.37449	38.42327	39.34991	39.35052	39.35113	39.43237	40.38642	40.57827	40.34667	40.10157	40.10215	40.44038	40.64071	40.60139	40.38987	40.39049	40.83575	40.81388	41.22257	41.18250	40.79808	40.28049	40.29878	39.89295	39.78319	39.87593	39.88401	40.05789
40.98538	40.93089	41.28951	41.25001	41.25064	40.76451	40.32602	39.90023	39.95113	39.44698	39.45559	39.64634	39.74899	39.84961	39.82453	40.40380	39.72977	39.61903	39.29559	39.21551	38.80623	38.70750	38.70572	38.81984	39.30513	39.25916	39.34043	40.03267	40.35879	40.40168	40.34634	40.34697	40.37090	40.59859	40.59915	40.56090	40.54439	40.83485	40.77065	40.90794	41.22228	41.18221	40.30800	40.29787	39.85027	38.81091	38.81469	39.78351	39.94795	40.05761
42.86213	42.56381	41.24901	41.24965	40.88293	40.32509	39.85375	39.62140	39.64981	39.71840	39.62341	39.63152	39.63213	39.84924	39.87155	40.39649	40.35373	39.61869	39.29525	39.21517	38.81391	38.77591	38.81185	38.96481	38.96538	39.25882	39.34010	39.65591	39.71863	39.30867	40.34602	40.34665	40.57730	40.57793	40.50298	40.29443	40.44984	40.74030	40.91718	41.00703	41.26162	41.22263	40.30771	40.13025	39.03418	38.76883	38.76940	39.73824	39.95714	40.04982
42.82859	41.58087	41.36530	40.90387	40.68544	40.19331	39.58990	39.59052	39.62161	39.65006	39.62303	39.63114	39.45401	39.55313	39.83693	40.31853	40.24204	39.60496	39.16346	38.81302	38.77499	38.77556	38.79597	38.96446	38.98003	39.07915	39.43827	39.71768	39.37389	39.28371	39.30895	40.55547	40.43723	40.43786	40.22926	40.21790	40.26726	40.45016	40.78718	41.01927	41.07964	41.23359	41.13515	40.12996	38.97657	37.99913	38.67805	39.38749	39.54130	39.58684
41.57985	41.50583	40.74485	40.76417	40.68507	40.16244	39.06683	39.09795	39.23108	39.55839	39.60125	39.43161	39.38192	39.53724	39.96508	39.88809	39.60400	39.16251	38.14460	38.20352	38.48237	38.79064	38.81115	38.98429	38.99681	38.99743	39.67025	39.67084	39.71797	39.33612	39.85238	40.18465	40.29343	40.36098	40.21878	40.21759	40.26695	40.23349	40.30102	40.71401	41.02868	41.25740	41.14987	40.37717	38.89595	38.08372	38.13087	38.57813	38.94030	39.23673
41.50480	40.74386	40.71182	40.76380	40.74357	39.42487	39.09696	39.21406	39.52528	39.54195	39.53166	39.37397	39.37460	39.53688	39.47649	39.34700	38.50914	38.16024	38.02713	38.22456	38.48201	38.81018	38.81079	38.81141	38.95240	39.60559	39.60622	39.56986	39.46526	39.35877	39.39473	39.45531	39.45651	39.49729	40.20652	40.37095	39.30839	39.30901	40.22994	40.35221	41.02539	41.24212	41.14960	40.98687	39.50827	38.50180	38.31838	38.31898	38.40471	38.97644
40.74283	40.71084	40.76521	40.76342	40.74320	40.26090	39.82238	39.82301	39.83966	39.73083	39.53129	39.37361	39.37423	39.48460	39.48523	39.41676	38.56298	38.29334	38.22523	38.36024	38.98703	39.06376	38.81045	38.78376	38.76453	38.90557	38.84034	38.41861	38.41922	38.41979	38.16345	38.04664	38.65674	38.83150	39.37860	39.19692	39.27678	39.31166	40.07582	40.29835	40.92443	41.14867	40.94638	40.57343	39.46836	38.96172	38.50208	38.31870	38.38459	38.45314
40.70981	40.71046	40.71106	40.72855	40.50687	40.32923	40.32381	39.83869	39.72984	39.74117	39.61929	39.60922	39.64569	39.64628	39.61171	39.49882	39.29956	38.56323	38.54190	38.98613	39.07032	39.70573	39.30517	38.74916	38.74974	38.71151	38.28788	38.23812	38.19691	38.01502	38.03971	38.09287	38.74688	38.93595	39.02015	39.19658	39.19721	39.76857	39.79068	40.11158	40.70087	40.62870	40.57256	40.34903	39.20210	38.96144	38.50874	38.57201	38.38430	38.45285
40.18974	40.19038	40.69699	40.67143	40.52951	40.41660	40.34698	39.83939	39.72946	39.60762	39.61784	39.61848	39.65496	39.63398	39.61134	39.61198	39.68127	40.21397	39.28346	39.28404	39.72674	40.35966	39.70227	39.16803	38.77722	38.60461	38.36621	38.32495	38.01411	38.01468	38.04535	38.91721	38.76635	38.93560	39.01982	39.19625	39.50946	39.45828	39.66241	40.11129	40.11189	40.11253	40.04742	40.13208	39.46927	39.07841	38.65162	38.65225	38.67317	38.78670
38.88712	39.44284	40.69662	40.67105	40.52913	40.41177	40.35259	39.83902	39.72909	39.60726	39.60785	39.61811	39.61875	39.60739	39.60803	40.04180	40.26974	40.27039	39.32699	39.32758	39.77028	39.73662	39.73726	39.28275	38.92481	38.88883	38.60489	38.27430	38.25993	38.54538	38.70517	38.74540	38.77703	38.85032	39.05817	39.50100	39.42746	39.53268	39.53327	39.54514	39.14445	39.10653	40.19865	40.19925	40.19990	39.53119	39.53178	40.10922	40.11089	40.00385
39.39420	39.39484	39.77659	40.52811	40.37282	40.32973	39.84443	39.84507	39.72872	39.72935	39.57555	39.49255	39.57986	39.56850	39.55630	40.19923	40.26939	40.27004	39.32663	39.32722	39.68031	39.77053	39.83111	39.83175	39.63555	38.88179	38.77832	38.42155	38.44009	38.58111	38.58173	38.67281	38.73923	38.77732	38.94596	39.53465	39.63987	39.64051	39.82151	38.96584	38.96643	39.16082	40.24226	40.36838	40.37920	40.29342	39.92941	40.17694	40.11062	41.06458
39.39381	39.39445	39.64893	39.75064	40.18738	38.88167	38.89416	39.73417	39.83887	39.81955	39.61402	39.49218	39.34346	39.34405	39.48585	39.58945	40.26904	40.31946	39.72577	39.67941	39.76660	39.83012	39.83076	39.78699	39.95267	39.56092	38.69851	38.37117	38.37180	38.35685	38.43187	38.50529	38.59846	38.71541	38.81416	38.94623	38.94686	39.14502	38.89459	39.01476	39.01535	40.32162	40.38943	40.38469	40.41800	40.29313	40.23383	40.20771	40.93342	40.88499
39.39341	39.39405	39.77100	39.77164	38.92349	38.88128	38.89377	39.73380	39.94051	39.93474	39.92945	39.55923	39.49247	39.49680	39.49745	39.52627	39.56066	39.72477	39.78517	39.76329	39.74833	39.76685	39.67898	39.85889	39.79206	39.70147	39.39213	38.30769	38.30029	38.30087	38.36580	38.43922	38.57735	38.61010	38.91981	39.09523	39.31747	39.24640	39.09302	39.02193	40.46144	41.53225	40.44749	40.41384	40.41450	40.42532	40.44574	40.99035	40.96420	40.88847
39.39301	39.39366	39.77061	39.77126	39.00674	39.00732	39.13980	39.59748	40.00219	40.03173	39.96867	39.92974	40.28844	39.92039	39.53722	39.46019	39.49075	39.56094	39.74683	39.68697	39.68752	39.67799	39.75334	39.68657	39.65395	39.63319	39.57069	39.21273	38.30799	38.21822	37.58964	37.72722	38.57701	38.87505	39.09431	39.39141	39.42686	39.47768	39.39960	40.53975	41.65056	41.69518	41.45770	40.44299	40.42438	40.42504	40.44545	40.99007	40.99738	40.85447
39.38994	39.44106	39.48347	39.48412	39.33194	39.15331	39.17311	39.63079	40.04354	40.04420	40.04480	40.36928	40.36994	40.31219	39.67651	39.48980	39.28126	39.28191	39.49169	39.67753	39.67754	39.65674	39.63175	39.52004	39.56697	39.61949	39.60035	38.33701	38.21731	37.76158	37.80394	38.55470	38.77988	38.87471	39.15017	39.39107	39.50421	41.14787	41.14849	41.78773	41.74889	42.09553	41.66024	40.45983	40.44336	40.44456	40.44517	40.53848	40.83570	40.83332
40.51422	40.11163	39.46703	39.41206	40.51148	39.33215	39.20856	39.66037	39.76833	40.04382	40.30732	41.63259	41.52573	40.34927	39.96004	39.52742	39.28091	39.28156	39.28221	39.34554	39.41780	39.41786	39.60360	39.51971	39.52031	38.60816	38.35589	38.21902	38.40908	38.45140	38.61139	38.62059	38.71536	38.73588	38.82710	39.34150	39.94014	41.14756	41.42910	41.92566	42.11918	42.68102	42.23079	41.32817	40.46020	40.44427	40.53754	40.47129	40.36323	40.81512
40.11059	40.11125	40.10598	40.05690	39.98289	39.36164	39.35799	39.65999	39.84563	40.04345	40.24224	41.00787	41.00855	40.32204	39.95969	39.52707	39.28590	39.28120	39.18326	39.18386	39.44259	39.72405	39.69903	39.60392	39.33859	38.50741	38.59058	38.61096	38.61161	38.74522	38.74586	38.83590	38.83650	38.75748	38.81636	39.29673	39.93981	40.84001	41.38971	41.91358	42.75069	42.70536	42.43338	42.05182	41.25095	40.74884	40.39005	40.39072	40.06505	39.87034
40.18185	40.11086	40.05586	39.95671	39.31039	39.33406	39.35760	39.37323	39.82493	39.87978	40.23011	40.30247	40.30314	39.95867	39.52605	39.28495	39.28019	39.23217	39.13423	39.18351	39.35261	39.55639	39.58647	39.58713	39.30313	38.76334	38.77750	38.81554	38.85504	38.85563	38.95688	39.36194	38.99497	38.77747	38.79996	39.28193	40.42121	40.81936	41.12056	42.17243	42.46649	42.46719	42.07446	41.37288	41.26196	40.97088	40.35177	40.08504	40.08565	39.89789
40.34280	40.31086	40.28848	39.97612	39.30465	39.33367	39.10628	39.10693	39.63042	39.72967	40.19177	40.23041	39.96519	38.36927	38.45934	39.05396	39.21779	39.21844	39.13227	39.18315	39.22275	39.46145	39.66530	39.50238	39.15078	39.19415	39.22477	39.46384	39.11471	39.09765	39.41979	39.54888	39.36220	38.99529	39.12421	40.42181	40.66157	40.65744	41.02267	41.22853	41.74240	41.70885	41.32415	41.19088	41.06258	41.06327	40.08409	40.08476	40.08537	39.91956
41.12828	40.31049	40.31110	39.97575	39.31283	39.08235	39.08290	38.98164	39.66636	39.69644	39.73954	39.82470	39.25772	38.32782	38.23005	38.76730	39.00232	39.11950	38.97903	39.01867	39.12674	39.33052	39.50565	39.52931	39.21997	39.22973	39.46894	39.77388	39.91846	39.91908	40.20239	40.76580	40.68831	39.72814	40.32938	40.64078	40.64146	40.64214	40.64277	41.00807	41.16411	41.32317	41.18998	41.06163	41.06231	40.85378	40.04153	40.08448	39.91872	39.66059
41.09804	40.47142	40.31072	39.67324	38.82850	39.03223	39.01911	39.08077	39.08137	38.94389	38.94448	38.94514	38.76558	38.26228	38.21214	38.41737	38.58965	38.68015	38.75569	38.50533	38.62241	39.16442	39.54755	39.60386	39.48494	39.48561	39.68948	39.74411	40.75138	40.78410	40.76479	40.68737	40.66851	40.66621	40.54723	40.64046	40.64115	40.64183	40.35255	40.35324	40.52721	41.02163	40.95313	40.93556	40.83462	40.09105	40.02947	39.89589	39.58964	39.55270
41.06182	40.84445	40.28468	39.18004	39.02537	39.02597	39.18186	39.18253	39.17136	38.97292	38.54975	38.46270	38.37085	38.36876	38.27594	38.23015	38.27970	38.31298	38.39098	38.40334	38.60172	38.94892	39.54720	39.60350	39.60411	39.91854	39.91922	40.00329	40.04879	40.74472	40.62324	41.35078	41.38244	40.70762	40.58865	40.61019	40.64084	40.64153	40.35225	40.35293	40.21068	40.89239	40.88168	40.78068	39.37218	39.37285	39.42483	39.51166	39.51762	39.58828
40.84338	40.59735	40.28430	39.17966	39.02498	39.03735	39.19378	39.46033	39.23687	39.11190	38.97315	38.88451	39.20486	38.52615	38.22913	38.07540	38.14204	38.31261	38.55529	38.49330	38.53716	38.92984	39.53241	39.63901	39.91752	40.07814	40.07882	40.00294	40.04150	40.56018	41.27810	41.34085	40.66489	40.50409	40.58833	40.55905	40.55974	40.28547	40.27007	40.14342	40.89141	40.99424	40.88141	39.46228	39.37189	39.38220	39.42455	39.50335	39.51733	39.58799
40.61072	40.43267	40.19730	39.03569	39.03635	39.05567	39.55089	40.32236	40.28216	39.21952	39.16399	39.48767	39.48835	39.23987	38.54035	38.23637	38.28509	38.49491	38.50413	38.57959	38.56942	38.58286	39.60750	39.91656	40.41776	40.16146	40.07847	40.00464	41.32626	41.31406	41.29384	40.08237	39.66536	40.47596	40.45351	40.41603	40.16892	39.76612	39.75389	40.14312	40.14374	40.89182	40.59667	39.51228	39.51296	39.41562	39.42426	38.73098	38.78028	39.52135
40.44604	40.39893	39.22301	39.11334	39.05468	39.53926	40.31061	40.66956	40.65255	40.59710	39.66747	39.47555	39.48799	39.26451	38.93652	38.40333	38.40660	38.47263	38.61732	38.74412	38.63218	39.27179	40.00377	40.58712	40.58774	40.41811	40.29953	41.36429	41.32595	41.31375	40.03537	39.72524	39.77186	39.77254	40.40612	40.15401	39.75122	39.05359	39.06704	39.84522	40.22851	40.73373	40.71677	40.15463	39.74881	39.50800	38.69257	38.73069	38.76768	38.78053
40.57501	40.52791	39.22262	39.21154	39.49047	40.23264	40.58617	40.57297	40.57360	40.49410	39.66712	39.47520	39.26355	38.93549	38.64633	38.34522	38.40623	38.61629	38.68700	38.74376	39.24034	40.29966	40.58606	40.73319	40.73382	40.61526	41.18105	42.23641	41.28125	40.63039	40.26349	39.87865	39.69398	39.61015	39.89164	39.89600	39.13522	39.06612	39.13520	40.00033	40.76912	40.77230	40.65496	40.47717	39.94430	39.22460	38.62807	38.70365	38.70425	38.70479
40.54475	40.48531	40.31382	39.73066	39.94944	40.17712	40.56905	40.56066	40.54633	40.17120	39.52333	38.17651	38.17717	38.15532	38.14101	38.40528	38.61526	38.62662	38.74279	38.79419	39.49001	40.27952	40.67652	40.67723	40.51155	40.41759	40.55576	41.09847	40.62944	40.44414	40.16690	39.59784	38.98278	38.98346	39.60343	39.15671	39.09906	39.10752	39.99934	40.77782	40.80768	40.72814	40.63469	40.41590	39.22363	38.92539	38.60316	38.70335	38.70396	38.70450
40.46153	40.27570	40.11652	40.11158	39.91219	39.91922	40.24291	40.54534	40.17549	40.17619	39.53741	39.12577	38.17680	38.15494	38.35880	38.56029	38.62238	38.70325	38.79322	39.26297	39.34421	40.13372	40.51095	40.45925	40.18246	40.18316	40.29959	40.29968	39.54566	39.09799	39.09867	38.87983	38.39029	38.36689	39.14508	39.17992	39.09850	39.14358	40.08141	40.80909	40.81702	40.72786	40.60445	39.66207	38.92443	38.60227	38.65102	38.73570	38.73630	38.76093
40.89603	40.07919	40.08807	38.98156	38.47273	39.29101	39.45289	40.17450	40.17513	40.23516	39.53043	39.15828	39.12207	39.25670	38.88986	38.94240	39.08468	39.22790	39.31226	39.34330	40.13275	40.50991	40.47105	39.97232	39.96546	39.85974	39.79252	39.47032	39.02272	38.72926	38.62104	38.35727	38.36589	38.86318	39.14476	39.26786	39.00647	39.08899	40.07896	40.66500	40.77787	40.56461	39.68807	39.68869	38.92414	38.65013	38.80374	38.78302	38.78363	38.79541
40.07172	40.02760	39.61898	38.87363	38.92348	38.99091	39.33599	39.59152	39.93349	39.64896	39.20853	39.15791	39.12171	39.12233	38.94136	39.12113	39.14473	39.22753	39.74519	40.76482	40.75186	40.73967	40.40441	39.96450	39.85872	39.79151	39.58594	39.30563	38.78929	38.63448	38.41267	38.44864	38.47064	38.90778	38.98695	39.00546	39.00615	39.41670	40.32026	40.63047	40.42678	39.81430	39.78344	39.78406	39.34805	38.79213	38.79274	39.00268	40.21156	40.56786
39.73676	39.61799	38.87258	38.92243	38.94717	38.99053	39.04880	39.36411	39.63240	39.64378	39.48903	39.20886	38.52230	37.98411	38.11308	38.16662	39.14437	39.66501	40.76383	40.72705	40.73869	40.63347	40.61494	39.93155	39.51932	39.61486	39.61556	38.89013	38.80714	38.61191	38.46956	38.47025	38.56229	38.59453	38.91788	38.92384	39.34135	39.34204	40.22742	40.25573	40.13655	39.85466	39.85537	39.56618	38.96603	38.95923	39.00170	40.36013	40.56703	40.56759
39.00731	38.35371	38.53012	38.54575	38.79833	38.85131	38.85720	38.87659	39.10616	39.48805	39.20780	38.29769	38.32723	38.13660	38.16556	39.14338	39.55637	40.64891	40.64963	40.65026	40.60859	40.61603	40.30595	39.55953	39.52540	39.51969	39.46638	38.58236	38.58305	38.57011	38.57080	38.57149	38.57691	38.90108	39.16862	39.16924	39.16994	39.21021	39.21083	40.20162	39.96117	39.78253	39.68935	39.08913	39.06308	39.00827	40.35913	40.60798	40.60861	40.56732
39.13891	39.13961	39.14022	38.97958	38.84283	38.84345	38.85147	38.87194	38.87683	39.11717	38.58125	38.46004	38.46233	38.96179	39.18362	39.51583	40.09519	40.09590	40.62256	40.62320	40.62376	40.33751	39.96146	39.65435	39.60205	39.60276	39.60346	39.31119	38.64687	38.64748	38.57047	38.57116	38.57658	39.02328	39.15546	39.16731	38.64654	38.68680	39.17165	39.80068	39.80130	39.62630	39.08820	39.08881	40.66791	40.66863	40.66874	40.73822	40.73886	40.67362
40.66328	40.20091	39.80093	39.44829	38.90242	38.79547	38.80247	38.85179	38.87645	38.56850	38.57191	38.57261	38.79726	38.95861	38.94487	38.89266	38.91730	38.93189	39.47468	39.85122	39.96510	39.96572	40.01725	40.21521	40.80824	40.75604	40.09029	39.66201	39.66272	39.66335	38.64784	38.57083	38.57144	38.97514	39.04383	39.04605	39.08632	39.17072	39.16298	40.73002	40.28526	39.62600	39.68874	40.59515	40.73501	40.72183	40.71071	40.73794	40.73858	40.73914
40.66291	40.63104	40.23897	39.73929	39.37114	38.79510	38.63184	38.66833	38.51453	38.39780	38.39841	38.54818	38.47299	38.39771	38.22821	38.22890	38.25249	38.43436	38.67280	38.87638	39.12731	40.02150	40.21415	40.85003	40.76247	40.75572	39.99427	39.61999	39.62070	39.19392	38.52810	38.51072	38.52576	38.57351	39.02241	39.08529	39.18165	39.16204	40.72901	40.72973	40.34540	39.68773	39.74727	40.68685	40.75932	40.76005	40.82946	40.83617	40.83681	40.83140
40.57599	40.53077	40.50309	40.16185	38.88673	38.60349	38.37449	38.41045	38.47305	38.33330	38.33391	38.31056	38.39674	38.39734	38.22785	38.36803	38.43330	38.51150	38.78574	39.17877	39.51247	40.31104	40.56361	40.56433	40.56497	39.73794	39.69429	39.48120	39.05451	38.52707	38.25570	38.52482	38.55110	38.55180	39.00070	39.35404	39.39716	39.39787	39.39850	39.46552	39.52229	39.92004	40.82655	41.61559	42.13052	42.13128	40.90200	40.83589	40.83654	40.89112
40.52968	40.48340	40.45358	40.16149	38.88636	38.64691	38.40831	38.41007	38.41069	38.41138	38.28614	38.27615	38.39637	38.38976	38.36696	38.53653	38.58524	38.92843	39.54776	39.56392	40.31005	40.63150	40.56328	39.87063	39.40801	39.40873	39.36174	39.31800	39.11792	38.25466	38.32948	38.33017	38.30566	38.55146	38.98969	39.34303	39.35443	39.39756	39.46663	39.60155	39.75458	40.82551	41.63068	42.12949	42.13025	42.13100	41.95107	40.90246	40.84032	40.89502
40.42514	40.42587	40.21419	39.93704	38.71483	38.65401	38.40899	38.40970	38.38787	38.38376	38.38438	38.38508	38.32190	38.25831	38.50499	38.57409	38.80069	39.53225	39.61067	39.79667	41.42311	40.65735	39.89576	39.43324	39.02141	39.01197	39.42514	39.55405	39.30682	39.25663	38.41646	38.33144	38.33045	38.99951	39.24643	39.24706	39.25846	39.45749	39.57361	39.64117	39.70293	41.61092	42.12587	42.12760	42.10605	42.08595	41.95507	40.90645	40.90112	40.90169
40.18575	40.18648	38.74077	38.32982	38.33052	38.65363	38.65364	38.32170	38.32232	38.56969	38.59916	38.38471	38.18305	38.29480	38.50461	38.76116	39.38721	39.41965	39.49809	39.76054	40.91339	40.84510	39.55172	39.17885	39.14959	39.15030	39.57928	39.56654	39.56727	39.32280	39.31284	39.52708	39.51542	39.42049	39.28354	39.28416	39.58744	39.63949	39.64012	39.69770	40.47688	42.12482	42.08976	41.74961	41.77229	41.95841	41.95480	40.90616	40.90084	41.33492
39.68047	38.74298	38.32873	38.32943	38.36279	38.68470	38.56566	38.40799	38.43211	38.56932	38.56995	38.51806	38.58128	38.60167	38.65375	38.75598	38.76141	39.30902	39.66191	39.76416	40.84412	40.70430	39.45574	39.25867	39.25930	39.51408	39.75388	39.56621	39.36966	39.32247	39.25745	39.52676	39.52739	39.50701	39.56505	39.67741	39.72252	39.73222	40.47090	40.47164	41.35119	41.27569	41.27644	41.27710	41.48401	41.48476	41.07557	40.91786	40.78996	40.79052
39.05596	38.38914	38.37641	38.32905	38.28175	38.58865	38.58919	38.43112	38.45258	38.45328	38.49188	38.51770	38.58092	38.54154	38.42457	38.43490	38.68357	39.24080	39.64500	39.74725	39.76437	39.73512	39.20683	38.58587	38.87642	39.41515	39.46957	39.44964	39.25309	39.05262	39.19084	39.52643	40.34593	40.45197	39.70236	39.67709	39.69320	40.46993	41.83974	41.35023	41.33111	41.27895	41.26419	40.23941	41.23571	41.22845	41.10952	40.91759	40.32625	40.32682
39.05557	38.92938	38.37602	38.30409	38.34066	38.65504	38.63729	38.39894	38.39730	38.56082	38.46582	38.46653	38.41615	38.50118	38.51151	38.43453	38.57562	39.24045	39.63269	39.68195	39.68251	38.40775	38.40419	38.40490	38.33774	38.78381	39.23886	39.06819	38.93141	38.93311	39.05301	39.25110	39.57325	40.45166	40.42744	40.13812	40.13886	41.26051	41.34917	41.34993	41.21721	41.19659	40.25939	40.23911	40.26078	41.11660	40.95880	40.39269	40.29467	40.29524
39.25994	39.23557	39.61178	39.61251	38.66205	38.41514	38.38065	38.38136	38.40706	38.61279	38.57068	38.59437	38.50019	38.51790	38.62425	38.63125	39.28905	39.28978	39.31509	39.31572	39.29063	39.02825	38.40383	38.31585	38.27163	38.27235	38.21665	38.21032	38.05260	38.00913	38.12902	38.78148	38.81952	39.59664	40.10310	40.12193	40.18040	40.87546	40.87611	40.87687	41.16453	41.16529	40.48739	40.27578	40.28775	40.57851	40.96570	40.57777	40.39305	40.39362
39.23446	39.23519	39.68404	39.68478	39.63333	38.30120	38.32667	38.37617	38.62184	39.64460	39.35237	39.09215	38.87851	38.94592	39.18577	39.68859	39.65397	39.31400	39.34572	39.36933	39.72838	39.70338	38.95435	38.31336	38.26914	38.15017	38.15089	38.05851	37.38942	37.44774	38.10356	38.77848	38.78178	39.42821	39.99803	40.10344	40.10418	40.10493	40.71844	40.79425	41.12039	41.16499	40.51776	40.50646	40.49973	40.72258	40.70185	41.45308	41.78907	41.42786
38.94124	38.94197	39.17269	39.63222	39.19765	38.19764	38.19818	38.30832	38.91432	39.33044	39.35200	39.36449	39.46061	39.51039	39.68749	40.53403	39.81949	39.43170	39.37421	39.78144	40.39455	40.41187	39.81781	38.96370	38.26880	38.26952	38.25635	38.00608	37.81549	37.84496	38.15113	39.53583	39.33844	39.33917	39.39958	39.74127	39.81844	40.08004	40.08175	40.38138	40.86463	40.51671	40.50550	40.50616	40.72153	40.66883	41.50367	41.53652	41.55857	41.42759
38.92216	38.92290	39.17231	39.19387	38.74604	38.19084	38.14759	38.23796	38.86054	39.09736	39.26141	39.36412	39.46024	39.51002	40.17470	40.21231	40.04030	39.43134	39.37385	40.06799	40.29644	40.29496	39.82047	39.81822	38.96399	38.61506	38.60777	38.24487	38.00646	38.15008	39.03862	39.20677	39.26719	39.27808	39.30054	39.30119	39.32971	39.38070	39.47647	39.49913	39.81794	39.81869	39.85044	40.49624	40.66778	41.22795	41.24626	41.24703	40.88284	40.87859
38.91857	38.91930	38.92315	38.92388	38.68853	38.13332	38.14721	38.23758	38.98759	39.02526	39.10564	39.16352	39.42485	40.13940	40.15298	40.17509	39.98546	39.98247	40.06101	40.23830	40.20307	39.82151	39.82227	39.82002	39.50468	39.45168	39.33680	39.14613	38.40537	38.41668	39.03830	39.20644	39.26687	39.26761	39.13308	38.61102	38.65077	38.70174	39.09147	39.15261	39.15325	38.87831	39.81004	40.46547	41.17484	41.15263	41.24598	40.88189	40.88255	40.88313
38.29963	38.03141	38.25014	38.86049	38.88045	38.13293	38.13348	38.23721	38.98722	39.00398	39.06268	39.02924	39.39511	40.87517	40.94911	40.63904	40.63970	40.64047	40.64978	40.23796	40.16088	39.37957	38.66814	39.50370	39.76745	39.78315	39.45209	39.21140	38.61301	38.61364	38.99313	39.20185	39.20249	39.06596	38.50746	38.53695	37.75042	38.65118	39.07673	39.10526	38.85695	38.86945	39.04733	40.65653	41.17455	41.17533	41.23801	41.05639	41.01964	40.99348
37.38513	37.28174	37.96094	38.23767	38.07703	38.07168	38.13309	38.80165	38.84447	39.03745	39.09488	39.42337	40.98774	40.98841	40.95713	40.92692	41.31614	41.43709	40.63128	40.21305	39.37858	38.66706	38.59034	39.41415	39.74360	39.78282	39.22757	39.09272	38.87824	39.03481	38.99281	38.98928	39.06491	39.06030	38.42913	37.64677	37.69772	37.92422	39.07642	39.12953	38.85663	38.85737	38.96256	40.64288	41.16786	41.17505	41.22169	41.26134	41.91341	41.84877
37.28062	37.26801	37.91410	38.01078	38.01151	38.07130	38.14605	38.21193	38.43041	39.08566	39.48900	41.27354	41.19101	40.90475	40.86708	40.86784	40.87812	40.62376	40.34954	39.47741	38.66607	38.52649	38.57610	39.41381	39.41446	39.22649	39.09174	39.03559	39.09314	39.07080	39.03522	38.96811	39.05924	38.95099	38.39248	37.64644	37.74923	37.92710	39.07610	39.78399	39.78464	39.26633	39.59989	40.13694	40.93450	41.10796	41.14750	41.82106	41.84526	41.84584
37.10850	37.26760	37.43076	37.97837	38.01114	38.11823	38.18391	38.42938	38.43002	39.44990	41.36319	41.18990	41.19067	40.86597	39.79374	39.79449	39.44908	39.47565	39.47641	38.72979	38.53297	38.51225	38.57576	38.96211	39.12066	39.20260	38.98279	39.00159	39.05914	39.41853	39.32578	39.84155	41.44194	38.96778	38.40926	37.64611	37.70508	38.83791	39.63757	40.11671	40.06126	40.06202	40.00078	39.59480	40.07168	40.85286	41.02537	41.02615	40.75383	40.75439
37.10810	37.23625	37.41916	37.88834	37.93925	38.10989	38.35062	38.42899	39.44876	41.36216	41.18504	41.18582	40.86497	39.79263	39.79339	39.58258	39.48717	39.37757	38.65456	38.59154	38.55043	38.55106	38.56944	38.57018	38.96241	38.89090	38.92102	38.92167	39.33795	39.32471	39.27578	40.05649	40.03952	39.02998	38.26517	37.92568	38.35951	38.80275	39.55085	39.58192	40.06097	39.95110	39.55719	39.54588	39.55859	40.30268	40.35091	40.21852	39.32122	40.08729
37.12678	37.16006	37.23647	37.29859	37.35574	37.35636	38.17944	38.76661	40.68898	40.59633	40.53613	40.08261	39.82633	39.77020	39.77096	39.60733	39.47348	38.59684	38.59653	38.57473	38.55008	38.55072	38.23460	37.96460	37.96523	38.82082	38.85873	39.33686	39.32373	39.30463	39.28081	40.07381	40.07447	38.36288	38.34926	38.35845	39.48037	39.48112	38.80307	38.80383	38.87366	39.24218	39.49470	39.51245	39.55831	39.68697	39.71969	38.03835	38.23335	39.91271
37.12638	37.15807	37.25530	37.49516	37.32972	37.35596	38.12566	39.36929	40.67901	40.54152	39.14342	39.13777	38.85757	39.65328	39.65404	39.48443	38.57758	38.57833	38.57375	38.54918	38.54973	38.23351	37.98444	37.96425	37.96489	38.82048	38.96772	39.03243	39.30365	39.24516	39.24645	39.25415	38.41470	38.41545	38.42027	39.48197	39.48273	39.48349	38.80544	38.80619	38.80416	38.58109	38.58184	39.12070	39.45324	39.45561	39.45626	38.21906	39.80157	40.10416
37.21373	37.25428	37.38567	37.49956	37.52058	37.97422	38.24182	39.31553	39.23131	39.14241	39.14305	39.14381	39.13817	39.50049	39.50125	39.07458	38.68782	38.57264	38.55417	38.50397	38.54937	38.55429	38.01666	38.01891	38.55122	38.83297	38.93013	39.02570	39.07079	39.20565	39.34227	39.34304	39.34369	39.35300	39.38047	39.88641	39.88718	39.90078	39.55971	38.80588	38.80653	38.80729	38.82033	39.15834	39.45295	39.45372	39.45597	39.80063	40.21504	40.21560
37.55276	37.44143	37.49842	37.72267	37.72342	37.88842	38.54350	39.18758	39.10231	39.14204	39.14269	39.20004	39.56941	39.57007	39.56070	39.07423	38.68746	38.62480	38.50896	38.50363	38.55330	38.13812	37.75175	38.01855	38.55729	38.89244	38.84834	38.89331	38.98433	39.19555	39.44931	39.56919	39.59078	39.41806	40.44690	40.43314	39.89969	39.88765	39.79262	39.48752	39.48497	39.12127	39.13593	39.13712	39.13788	39.21719	39.59836	40.15535	40.25003	40.24472
37.83744	37.83819	38.14612	38.12873	37.88740	38.49133	38.88981	38.88310	38.88375	38.15234	38.95381	39.19967	39.56211	39.69728	39.65107	39.63103	39.04516	38.66331	38.55346	38.56522	38.16542	38.16606	37.97990	38.11592	38.99547	38.99890	38.96923	38.96988	38.98400	39.27480	39.53230	39.83803	39.83870	40.44923	40.44659	40.42483	39.95863	39.78001	39.78067	39.74876	39.51619	39.14448	39.14525	39.14590	39.21613	39.22545	39.46234	40.06368	40.63852	40.25032
38.63499	38.63575	39.44334	39.44038	39.28830	39.26547	38.88943	38.89020	38.15121	37.89769	38.20918	38.95421	39.56176	39.64994	39.62990	39.63068	39.45199	39.16280	38.77945	38.57084	38.61346	38.68128	38.68579	38.99447	39.64086	39.59892	39.59671	38.96955	39.23055	39.47137	39.81128	40.03630	40.67537	40.51790	40.38433	40.37613	39.80883	39.77971	39.78037	39.83660	39.60404	39.22805	39.22882	39.22628	39.22438	39.22515	39.46206	40.02226	40.24948	40.06094
38.76385	39.39587	39.39653	39.38877	39.36606	39.26511	39.18496	38.73003	38.19405	38.19482	38.32399	39.09016	39.53033	39.49416	39.47412	39.25369	39.25435	39.45242	39.44572	39.41168	39.28817	39.05620	39.14507	39.75571	39.99894	39.97516	40.31079	39.59705	39.39443	39.39509	39.63900	39.63977	39.80540	40.25849	40.34525	39.80774	39.74908	39.75842	39.99256	40.04784	39.81527	39.77121	39.43533	39.33983	39.27759	39.27837	39.44703	39.49493	39.51215	39.80280
38.74053	38.80373	39.23177	39.23255	39.29609	39.29675	39.07260	38.58020	38.18460	38.32029	39.08582	39.52919	39.52997	39.47299	39.45882	39.45266	39.42941	39.43019	39.29964	39.30030	39.26541	39.07923	39.08000	39.33830	39.59906	39.97484	39.97563	39.59672	39.59750	39.59816	39.33947	39.29913	39.48429	39.49575	39.58549	39.73303	39.82942	39.89066	40.04673	40.04753	40.13492	40.06520	39.65630	39.65697	39.65776	39.54491	39.54557	39.51120	39.51187	39.80251
38.75241	38.78733	38.80399	39.23217	39.23295	39.07167	38.55984	38.57982	38.52795	38.93534	39.25603	39.52883	39.44795	39.44862	39.44940	39.45018	39.34739	39.29853	39.29931	39.15349	38.74501	38.75153	39.05724	39.05802	39.07256	39.03276	39.06451	39.57343	39.59184	39.59250	39.24196	39.07968	39.08034	39.09179	39.19896	39.75782	39.86499	41.05309	41.05377	41.05833	41.05901	40.09695	39.73293	39.73359	39.70020	39.86845	39.82639	39.78605	40.26820	40.26876
38.83272	38.75280	38.86830	39.21579	39.20269	38.80775	38.55946	38.57624	38.93418	39.01588	39.52768	39.52847	39.44760	39.44827	38.72265	37.66917	38.71609	39.25634	39.15249	38.63896	38.63950	38.64015	38.68737	38.75274	38.96759	39.03243	39.03321	39.43151	39.50929	39.49500	39.20480	39.07402	39.08002	39.15162	38.76839	39.28422	39.86467	40.32318	41.05347	41.05803	40.19519	39.83117	39.82449	39.81876	39.86736	39.86282	39.98514	40.30838	40.26792	40.26154
38.77807	38.68320	38.68385	38.68463	38.71282	38.67384	38.54307	38.57587	38.98782	39.53732	40.37197	39.53878	39.44778	39.05930	38.59687	38.45203	38.49591	38.64722	38.64800	38.63862	38.63916	38.63981	38.68703	38.75240	38.95337	38.95415	38.87752	39.27583	39.41393	39.43168	39.06545	38.79863	38.93438	38.62399	38.70016	39.30045	39.88839	40.04179	40.04621	40.14635	40.14703	40.14784	40.13476	40.29327	40.25615	40.24468	40.34468	40.30809	39.96441	39.81858
38.70301	38.60814	38.27105	38.18489	38.19259	38.32076	38.35139	38.66726	39.07655	40.44937	40.45112	40.43965	39.53921	39.44756	38.69365	38.54454	38.54520	38.54597	38.64766	38.65429	38.63882	38.63947	38.64025	38.84134	38.87403	38.87641	38.87719	38.87785	38.90533	38.94176	38.95002	39.07393	39.03551	39.08916	39.29945	39.79649	39.79996	39.85683	39.86819	40.11026	40.40997	41.60695	41.59764	41.49184	41.29134	40.34906	40.30701	39.77168	39.65162	39.64736
38.60698	38.04884	36.86586	36.96895	37.25108	37.36108	37.48541	38.56307	39.18034	40.19148	40.51105	40.48626	40.44011	39.53952	39.05938	39.06017	38.93301	38.80824	38.71563	38.65395	38.63848	38.63913	38.64291	38.80214	38.80280	37.73921	37.62764	37.65765	38.19627	39.05675	39.07249	39.08930	39.18607	40.14734	40.12099	39.78870	39.79697	39.80045	39.83157	40.35611	41.57539	41.59652	41.54661	41.48462	40.89318	40.12283	40.12351	39.77140	39.64655	38.87847
38.23001	38.23079	38.11686	37.19871	37.21708	37.36069	37.38684	38.47519	40.13032	40.19112	40.51763	40.64241	40.64216	40.36627	39.57488	39.57354	39.57421	38.94839	38.90329	38.69737	38.64614	38.63880	38.63958	38.64036	37.73810	37.62653	37.65666	37.79450	37.83585	38.24997	39.08818	39.97106	40.61184	40.67566	40.14759	40.11229	39.76622	39.68693	39.77732	40.81580	40.89873	41.49466	41.31818	40.87927	40.65109	40.12255	39.84510	39.77113	39.64628	38.81623
38.30537	38.30615	38.68439	38.68624	38.29907	38.15061	38.36945	38.78391	39.68455	40.19075	40.67271	40.75864	41.13352	40.59292	39.99285	39.62402	39.62469	40.13088	39.79058	39.38796	38.85774	38.64647	38.64725	38.54165	37.86959	37.84742	37.73159	37.73223	37.79493	38.24963	39.88130	40.56387	40.57843	40.62677	40.63321	40.11700	39.76591	39.76672	39.67556	40.60939	40.66347	40.66430	40.65304	40.65373	40.12147	39.50011	39.46499	39.43000	39.36872	39.05822
38.30499	38.35658	38.69201	38.69280	38.31469	38.32958	38.36907	38.57150	39.51379	39.68499	40.64088	40.80242	40.75043	40.59258	39.85798	39.50574	39.50642	39.82413	39.79025	39.38443	39.19513	38.86394	38.84332	38.73436	38.73502	38.28134	37.91073	37.77085	38.17231	38.87167	39.56202	39.85778	40.21482	40.52480	40.58195	40.10120	39.72822	39.56992	39.67526	39.82559	39.82627	39.36301	39.36381	39.41458	39.35984	39.16198	38.96878	39.05032	39.05740	38.68912
38.38901	38.38980	38.62115	38.62195	38.29547	37.42355	37.55584	38.62659	39.04409	39.67128	40.56210	40.74926	40.74102	39.85682	39.60224	39.50540	39.50608	38.87905	37.98592	38.69933	38.87628	38.93484	38.93564	38.90656	39.93951	38.74135	38.32822	38.32888	38.90057	39.16438	39.16518	39.18575	39.88858	40.53464	40.54481	40.51859	40.01842	39.85735	39.80420	39.67577	39.25478	39.28495	39.28576	38.57818	38.55975	37.98366	37.94586	37.97955	38.03574	37.74029
38.61932	38.62011	38.83150	38.69784	38.36710	37.77610	37.90199	38.71289	39.03635	39.70497	40.40758	40.40840	39.78376	39.03903	39.03984	39.04065	38.43700	38.31522	38.37204	38.56839	38.89483	38.93449	38.93103	39.92877	39.92892	39.01479	38.81386	38.93414	39.19648	39.19395	39.16540	39.18542	40.18517	40.53433	40.54451	40.51828	40.47266	40.37740	39.85773	39.65519	39.26089	39.26170	39.22620	38.55546	38.00127	37.89065	37.85286	37.80280	37.58093	37.77802
39.78452	39.54919	39.11216	38.76946	38.91944	38.62444	38.71169	39.03529	39.61711	39.63527	39.63595	39.30637	39.38346	38.99440	39.03948	39.05950	38.52501	38.45704	38.50159	38.56804	38.89449	38.93414	38.93068	38.93148	39.07875	39.11212	39.11293	39.25884	39.24579	39.65134	39.91530	39.91611	39.94456	40.33408	40.31329	40.51798	40.47717	40.42568	39.96882	39.68159	39.68227	39.71898	39.24619	38.55516	38.04422	37.85191	37.85257	37.79064	37.72002	37.83432
39.96757	39.75018	39.30589	38.97424	38.97505	38.97572	39.62898	39.73167	39.63410	39.47835	39.30521	39.30603	39.37115	39.03831	39.05833	39.11676	39.11743	38.58307	38.57001	39.68291	39.66265	38.93379	38.46518	38.86843	39.00332	39.11177	39.27705	39.29268	39.80137	40.06520	39.94274	39.94356	40.12015	40.16125	40.33433	40.54650	40.50378	40.44835	39.72532	39.70318	39.71786	39.70480	39.24803	38.40371	38.08879	38.00041	37.89125	37.94040	38.10874	38.86890
39.92843	39.83619	39.48115	38.89978	38.95551	39.57200	39.48834	39.63306	39.59214	39.31058	38.83293	38.86041	38.98603	38.65826	39.11558	39.11639	39.11707	39.11255	40.01076	39.91595	39.58762	38.92117	38.49442	38.82114	39.07807	39.14133	39.27671	39.36365	39.90271	40.11077	40.11160	40.16100	40.16170	40.41512	40.70549	40.67256	40.66005	40.66089	40.52882	40.19238	40.14075	39.70451	39.13142	38.41729	38.31878	38.63663	38.17859	38.20947	38.35370	40.20870
39.94558	39.83581	39.73188	39.53574	39.46482	39.42924	39.31525	39.35493	39.33768	38.65987	38.66053	38.56688	38.56769	38.60723	39.04000	39.04082	39.04150	39.90504	39.85838	39.85907	39.18558	38.98892	38.81653	38.70234	38.82146	38.98585	39.14182	39.34570	39.99314	40.11045	40.37444	41.27240	41.31497	41.22349	40.64754	40.65891	40.67310	40.68035	40.68105	41.26651	41.02582	40.14130	39.13380	39.13181	39.94743	38.98043	39.00061	38.35273	39.41523	40.51352
39.94520	39.77864	39.63552	39.63634	39.29998	39.22891	39.28065	39.30973	38.72908	38.73843	38.56570	38.56651	38.56733	39.36028	39.44626	39.76102	40.61907	40.58630	39.89646	39.35642	39.15855	39.15923	38.81619	38.71534	38.81792	38.86356	38.94147	39.27061	39.97488	40.16098	40.34423	40.76408	41.18048	41.16105	40.64724	39.99310	40.01528	40.34809	40.67435	41.05259	41.05276	40.73359	40.28281	40.28831	40.05980	40.01831	39.42678	39.41426	39.96535	40.10051
39.66600	39.55622	39.29385	39.15231	39.15313	39.00238	39.03598	38.72803	38.72871	38.73806	38.73874	38.73955	39.39391	39.41220	39.41729	39.76493	40.39449	40.36172	39.39381	39.18219	39.18275	38.84438	38.79955	38.70029	38.70096	38.70178	38.65870	38.91194	39.27110	39.94164	40.04280	40.20213	40.21191	39.73061	39.60154	40.10166	40.01497	40.36273	40.81590	40.96800	40.90945	40.73331	40.67316	40.43553	40.09742	40.01802	40.01872	39.97079	39.97148	39.98272
39.53316	39.53399	39.24016	39.24098	38.10167	38.10234	38.18873	38.56025	38.72834	38.99480	39.00241	39.33499	39.33582	39.40826	39.50653	39.89306	39.80415	39.78045	39.42547	39.21386	38.87953	38.90431	38.91740	38.81656	38.60939	38.61021	38.59967	38.60248	38.86459	38.86526	38.86609	38.90693	38.93696	39.26870	39.60122	40.08747	40.36159	40.88282	40.88353	40.88065	40.73271	40.39260	40.41159	40.09628	39.51814	40.01774	39.99423	39.97799	39.97868	39.66537
39.53279	39.27056	39.27124	38.15059	38.12635	38.10196	38.10250	38.47403	38.98508	39.01843	39.07457	39.33463	39.41468	39.52027	40.15198	40.13789	39.80381	39.78011	39.78094	39.79750	39.35329	39.35398	40.31207	40.91536	40.07129	38.67865	38.55986	38.56053	38.55389	38.56768	38.76134	38.90361	38.93663	39.58006	40.08005	40.40953	40.93077	41.16366	40.94904	40.88409	40.73242	40.39232	40.22391	39.51701	38.62651	39.42793	39.91405	39.97771	39.97840	39.79949
39.53241	39.27018	38.48122	38.25669	38.11564	38.02214	38.08248	38.47366	38.59269	38.56455	39.09126	39.34173	39.45942	39.51991	40.15162	40.33712	40.58086	40.58172	39.89101	39.92051	39.92107	40.89367	42.01288	41.67017	40.49261	38.98291	38.60019	38.46897	38.46980	38.48594	38.56818	38.90329	39.47858	40.41154	40.46653	40.92961	40.93047	40.95343	40.95415	40.81736	40.81807	40.67641	40.24657	38.67024	38.67107	39.10376	39.31853	39.31937	39.97813	39.80989
39.53204	39.26340	38.61638	38.35959	38.26592	38.08156	38.10929	38.16236	38.29335	38.61483	38.94886	38.94970	38.99532	39.45975	40.15127	40.43917	40.68505	40.46648	39.85883	40.08977	40.46112	41.64090	41.94696	41.82835	41.11592	40.29080	38.91086	38.46864	38.11958	38.13572	38.54248	38.67010	38.93299	39.54153	40.04633	40.21751	40.93017	40.94118	40.87011	40.71725	40.86473	40.86559	39.76867	39.01764	39.01475	39.36854	39.35055	39.40224	39.40891	39.67201
39.22648	39.22518	39.14165	38.35442	38.08318	37.03508	36.97724	37.92488	38.34711	38.94034	38.94102	38.88961	38.90232	39.00790	40.17279	40.38070	40.44768	40.46614	40.57312	40.46021	41.70171	41.94576	42.04876	41.68990	41.10601	40.24942	38.91054	38.13070	38.13472	38.09573	38.40616	38.69111	38.98708	39.08363	39.20561	39.32594	40.21805	40.52515	40.54240	40.08606	40.86443	40.85463	40.79732	39.83205	39.83290	39.76305	39.41499	39.40195	39.33017	39.33072
39.22184	39.15659	38.35801	38.02998	37.10759	37.02162	37.05202	37.95488	38.93273	39.07409	39.07478	38.94149	39.00151	39.02939	40.17617	40.21938	40.22009	40.52498	40.57277	40.78281	41.70138	41.69471	41.68873	41.45188	40.24345	38.90458	38.59621	38.13036	38.13439	38.27483	38.68994	39.04368	39.04138	39.06569	39.10513	39.12867	39.15299	39.31511	39.31580	39.52467	40.02188	40.80043	40.82905	40.82977	40.80929	40.47767	39.65831	39.57323	39.62007	39.33044
37.79995	37.91028	37.91095	37.98052	37.53474	37.53541	38.02329	38.55929	38.96360	39.21424	39.22134	38.98270	39.00115	39.03473	39.90670	40.20707	40.28455	39.84195	39.84281	40.78247	41.16876	41.45345	41.44472	40.21577	38.50294	38.53044	38.53607	38.53675	38.62153	39.08028	39.37148	39.37233	38.95708	38.95494	38.99497	39.06662	39.13880	39.28811	39.31442	39.45393	39.85707	40.48690	40.82876	40.82948	40.75296	40.58270	40.58340	39.59987	39.62276	39.13880
37.29431	37.29513	38.14239	38.08460	38.04386	38.02534	38.43928	38.44011	38.93711	39.09021	39.21457	39.22181	39.22960	39.70115	39.73293	39.79456	39.75222	39.79467	39.79553	40.15117	40.62938	40.68996	40.51364	37.81412	37.22840	37.84994	38.13786	38.55722	38.75328	39.11516	39.34929	39.28506	39.06742	38.95462	38.95517	38.97507	39.02377	39.16668	39.42257	39.46558	39.97342	40.17253	40.82847	40.75181	40.60611	40.60698	39.59874	39.36075	39.15504	39.13852
37.43992	37.48658	37.49920	38.09753	38.27667	38.24122	38.34456	38.34540	38.91208	39.06915	39.08627	39.15695	39.22230	39.25684	39.56886	39.62675	39.53177	39.73034	39.65768	40.15031	40.10874	40.08225	38.33617	37.88844	37.70855	37.78458	38.04616	38.39539	38.79242	39.28530	39.31536	39.28474	39.06710	38.95430	38.95485	38.95554	38.95639	39.02431	39.44040	39.63431	40.14360	40.59615	40.63608	40.60117	40.60204	39.21839	39.14430	39.10619	39.13981	39.07205
37.65874	37.49812	38.13520	38.33034	38.33609	38.38734	38.35592	38.47037	38.91172	38.99927	38.99997	38.62629	38.87439	39.28646	39.34423	39.34508	39.45941	39.37340	40.04111	39.98956	39.94693	39.06545	39.12304	38.56170	38.12766	38.16317	38.39436	39.85151	39.83585	39.79868	39.78642	39.28602	38.95313	38.95398	38.95454	38.88045	38.37283	38.52412	38.88236	39.63400	40.13423	40.49074	40.49162	40.49233	39.27273	39.17853	39.14400	39.13882	39.14301	39.04483
38.53730	38.53175	39.03265	39.09928	39.07508	38.66503	38.38752	38.38836	38.54530	38.54614	38.35653	38.37177	38.55254	38.58467	39.19687	39.24557	39.23996	39.30583	39.98852	39.98923	39.31394	39.19361	39.22219	39.22305	39.74034	39.74494	40.68488	40.66907	40.63208	40.62267	40.61158	39.76724	38.95281	38.95366	38.95422	38.95491	38.41892	38.56220	38.58157	39.56788	39.99334	40.08096	40.06529	39.00108	38.92244	39.17823	39.87717	39.51710	39.11978	38.96955
38.92323	39.03157	39.11877	39.18448	39.10648	38.66466	38.38714	38.38799	38.38867	38.35441	38.36096	38.39059	38.39143	38.47695	39.11174	39.23891	39.21721	39.29430	39.35007	39.31305	39.09123	39.19326	39.19412	40.16475	40.14307	40.21273	40.63231	40.55624	40.55871	40.61040	40.61127	39.76533	38.97543	39.01575	39.14233	39.32890	39.00186	38.56187	38.68593	39.38809	39.50586	39.50673	39.48626	38.98744	38.90560	40.43974	40.24411	39.80999	39.01942	38.84484
38.93540	38.92933	39.07653	39.01215	38.90401	38.31268	38.38676	38.38762	38.35320	38.18947	38.19015	38.19100	38.33937	38.47121	38.99465	39.17194	39.17264	39.34886	39.31200	38.83881	38.90547	39.05570	39.19378	40.06492	40.13741	40.06844	40.06718	40.01670	40.01757	40.14956	40.15043	39.52476	38.97511	38.97597	39.12068	39.17472	39.23063	39.16350	39.19247	39.26216	39.45730	39.50642	39.45607	39.41890	40.37709	40.33477	40.32161	40.10971	38.82811	38.23631
38.93502	38.92895	38.96906	38.92623	38.37409	38.27596	38.36123	38.04057	38.04126	38.19229	38.18978	38.26938	38.47016	38.52767	38.71093	39.08559	39.32580	39.32667	38.83777	38.55276	38.52501	38.59181	39.06368	39.54604	39.56885	39.56652	39.49435	39.49505	39.51778	40.02064	40.05297	39.19017	38.99346	38.99433	39.03862	39.22944	39.40953	39.38320	39.37164	39.37252	39.54257	39.73645	40.15912	40.15129	40.37077	40.28363	40.15843	40.09047	39.78217	38.28988
[truncated: 2,195 more rows]
[truncated: 1,310 more columns]
