# Supplementary material for: XYZ color data on the visual degradation of vegetables
Source: Data Brief. 2020 Jan 3;28:105079. doi: 10.1016/j.dib.2019.105079 (PMC7093819; doi:10.1016/j.dib.2019.105079)
Supplement: Multimedia component 4 [file mmc4.zip]

Archive with 5 entries (5 files):
- strawberry0h.csv
- strawberry12h.csv
- strawberry24h.csv
- strawberry48h.csv
- strawberry72h.csv
