# Supplementary material for: XYZ color data on the visual degradation of vegetables
Source: Data Brief. 2020 Jan 3;28:105079. doi: 10.1016/j.dib.2019.105079 (PMC7093819; doi:10.1016/j.dib.2019.105079)
Supplement: Multimedia component 4 [file mmc4.zip › strawberry0h.csv]

�O�h���lX
0.220868	0.220871	0.220875	0.192328	0.192331	0.192334	0.233700	0.265905	0.265911	0.222114	0.300633	0.314022	0.285475	0.199825	0.199829	0.245588	0.388352	0.445462	0.445468	0.309851	0.291596	0.291600	0.291605	0.197762	0.302572	0.395375	0.395380	0.523876	0.523882	0.362141	0.382852	0.540584	0.562008	0.569155	0.569164	0.564299	0.564308	0.649980	0.657128	0.633985	0.665676	0.685183	0.642361	0.628093	0.734142	0.848375	0.844730	0.844741	0.822809	0.822819
0.220872	0.220875	0.192329	0.192332	0.149510	0.192338	0.246441	0.262263	0.246450	0.222118	0.300637	0.314027	0.264067	0.264071	0.221248	0.234641	0.352670	0.352676	0.352682	0.307424	0.291602	0.291607	0.291611	0.297704	0.302580	0.395383	0.459633	0.523884	0.523890	0.526333	0.511354	0.534507	0.544090	0.565514	0.608354	0.557003	0.564321	0.649994	0.650003	0.657151	0.662035	0.685201	0.678072	0.678083	0.770899	0.844738	0.844749	0.844760	0.822826	0.822837
0.220876	0.192329	0.192332	0.156648	0.156651	0.177742	0.220896	0.246452	0.246457	0.246461	0.290345	0.314033	0.314037	0.264077	0.264081	0.228561	0.352678	0.352684	0.350255	0.341738	0.291609	0.291613	0.291618	0.296494	0.302588	0.438220	0.481056	0.523893	0.523899	0.526341	0.547057	0.525992	0.544103	0.544112	0.557007	0.555797	0.557024	0.564344	0.564353	0.650027	0.657175	0.668154	0.675477	0.769687	0.842307	0.844757	0.844768	0.844780	0.831379	0.831389
0.220879	0.213745	0.192336	0.170927	0.166063	0.166066	0.220900	0.244024	0.246463	0.246468	0.318902	0.314038	0.314043	0.264082	0.256949	0.270344	0.345548	0.352692	0.350263	0.341745	0.341750	0.296491	0.296496	0.296501	0.302596	0.438228	0.481064	0.516763	0.519205	0.528958	0.513813	0.523567	0.530886	0.530894	0.427306	0.555810	0.555818	0.557045	0.561929	0.650041	0.657189	0.668169	0.718327	0.838657	0.841106	0.842337	0.844787	0.823382	0.843591	0.831408
0.285119	0.220887	0.213753	0.192344	0.170934	0.170937	0.237941	0.237945	0.244035	0.324989	0.371141	0.314044	0.314048	0.256950	0.256954	0.270351	0.347991	0.345562	0.352706	0.350276	0.341757	0.339327	0.296503	0.302598	0.302603	0.438237	0.438243	0.521986	0.528085	0.528093	0.513823	0.523579	0.523587	0.530907	0.527259	0.555823	0.557050	0.557058	0.647608	0.657194	0.668175	0.681595	0.724440	0.841113	0.841125	0.841136	0.820950	0.823401	0.822193	0.831426
0.311890	0.311895	0.237929	0.216521	0.170938	0.178244	0.230809	0.236899	0.239338	0.324995	0.325000	0.314049	0.314054	0.314058	0.256960	0.347993	0.347999	0.355143	0.352714	0.350284	0.339329	0.339334	0.332201	0.302606	0.302611	0.316893	0.457744	0.521996	0.528096	0.528104	0.528112	0.537868	0.523599	0.529701	0.559483	0.559492	0.559501	0.776111	0.776122	0.654771	0.657218	0.668201	0.753013	0.795858	0.810148	0.817298	0.819749	0.819761	0.819772	0.816125
0.345966	0.345973	0.248887	0.234617	0.196500	0.187985	0.230815	0.230819	0.239344	0.325001	0.325007	0.314055	0.314059	0.314064	0.341907	0.354090	0.354096	0.361241	0.389630	0.385983	0.375027	0.482105	0.346655	0.333774	0.333780	0.467493	0.503193	0.536283	0.588697	0.592361	0.528122	0.537880	0.758141	0.736735	0.559496	0.569257	0.783430	0.776126	0.776136	0.690479	0.685788	0.692937	0.737178	0.737189	0.780034	0.789444	0.796594	0.819780	0.819791	0.819803
0.345975	0.303158	0.270470	0.263173	0.263178	0.239336	0.230820	0.287925	0.296452	0.296457	0.314055	0.314060	0.314065	0.333553	0.338430	0.354099	0.425485	0.425492	0.596642	0.592996	0.493069	0.493076	0.412297	0.355197	0.467496	0.517817	0.560656	0.596011	0.592364	0.592372	0.592381	0.752050	0.758155	0.769135	0.747730	0.788311	0.788321	0.783455	0.776151	0.692932	0.692942	0.692952	0.737194	0.737205	0.737215	0.780061	0.780072	0.819798	0.819810	0.862658
0.445906	0.299020	0.299026	0.291729	0.291734	0.307564	0.314708	0.304975	0.304980	0.296463	0.314061	0.314066	0.333554	0.333560	0.338437	0.425487	0.425494	0.596643	0.603789	0.603797	0.496732	0.412299	0.412306	0.412312	0.480910	0.539244	0.560669	0.602116	0.610308	0.620938	0.692332	0.752063	0.769139	0.769150	0.774037	0.781363	0.795652	0.788348	0.787140	0.751456	0.701493	0.737200	0.737210	0.737221	0.737232	0.780078	0.791068	0.794739	0.834108	0.868778
0.437395	0.420362	0.299033	0.299039	0.307566	0.414634	0.414642	0.308634	0.304987	0.304993	0.333550	0.339644	0.339651	0.339657	0.346971	0.425495	0.418194	0.596651	0.607452	0.607460	0.566030	0.423273	0.423281	0.444003	0.473784	0.539256	0.610650	0.616405	0.702076	0.692335	0.692344	0.769142	0.769154	0.769164	0.780148	0.781379	0.800546	0.800558	0.800570	0.764887	0.751482	0.751493	0.737226	0.744556	0.783743	0.783754	0.791085	0.791097	0.830466	0.840240
0.427665	0.348995	0.299039	0.299045	0.370426	0.406119	0.465662	0.465668	0.408574	0.333551	0.333557	0.339652	0.339659	0.361589	0.383010	0.425504	0.446925	0.517266	0.629391	0.629400	0.629410	0.558037	0.444006	0.445234	0.539259	0.539268	0.582109	0.610672	0.727686	0.727698	0.769146	0.833405	0.833416	0.833428	0.844413	0.849303	0.979035	0.979048	0.800587	0.800599	0.800610	0.758828	0.758840	0.793507	0.789860	0.789871	0.791103	0.791115	0.830485	0.832938
0.348995	0.349002	0.319074	0.319079	0.342933	0.402473	0.463233	0.508501	0.487096	0.404935	0.333564	0.333570	0.383005	0.383012	0.479467	0.475821	0.467301	0.526850	0.558020	0.629411	0.629421	0.630648	0.637970	0.640418	0.655053	0.590818	0.597967	0.606511	0.727701	0.777683	0.777694	0.841954	0.854160	0.854172	0.849307	0.979039	0.979052	0.979065	0.832819	0.837710	0.809167	0.809180	0.809192	0.809204	0.800858	0.795990	0.796002	0.796015	0.830503	0.937608
0.349002	0.349008	0.340492	0.340498	0.340504	0.400045	0.463240	0.498935	0.484667	0.426355	0.404948	0.383006	0.383015	0.415228	0.479477	0.479486	0.536599	0.536608	0.535398	0.558040	0.629432	0.633097	0.683249	0.655057	0.655067	0.655078	0.663623	0.763573	0.763585	0.777698	0.852421	0.866712	0.854176	0.889883	0.982701	0.993692	0.993706	0.858079	0.862973	0.862986	0.862999	0.863013	0.863027	0.853279	0.809236	0.805588	0.803160	0.803172	0.830522	0.966186
0.349008	0.349015	0.349021	0.340504	0.340510	0.421463	0.434697	0.463254	0.484674	0.484682	0.427587	0.426718	0.398175	0.411583	0.415246	0.493772	0.493781	0.536618	0.536627	0.558051	0.636755	0.679594	0.693881	0.683272	0.640452	0.640462	0.663637	0.763588	0.785016	0.820722	0.866717	0.866731	0.881023	0.854206	0.993695	0.993711	0.886640	0.858097	0.858112	0.863005	0.898714	0.872612	0.875249	0.875263	0.853860	0.805606	0.805619	0.831749	0.967413	1.040228
0.349015	0.349021	0.349028	0.340510	0.340516	0.342957	0.342964	0.434711	0.484681	0.484689	0.484696	0.441002	0.426734	0.411593	0.422394	0.493783	0.493791	0.536628	0.629434	0.650163	0.693004	0.679606	0.679616	0.679628	0.640465	0.640475	0.651459	0.763603	0.856417	0.845990	0.864296	0.866750	0.854568	0.850922	0.850936	0.886645	0.858102	0.858116	0.858130	0.898720	0.901174	0.901189	0.901203	0.903841	0.875299	0.860667	0.848474	0.999156	0.999171	1.063444
0.394280	0.351463	0.351470	0.340516	0.336868	0.336874	0.342970	0.482244	0.484688	0.484696	0.490795	0.498113	0.507869	0.479326	0.482990	0.493793	0.586596	0.630653	0.630663	0.650176	0.650187	0.679618	0.654026	0.678420	0.640477	0.651461	0.651473	0.758562	0.835017	0.846007	0.846020	0.938837	0.924215	0.831422	0.850953	0.858107	0.858120	0.863014	0.882552	0.918263	0.918278	1.022577	1.022592	0.911001	0.903878	0.958567	0.958582	0.999179	1.063451	1.063467
0.394287	0.358608	0.351477	0.354797	0.351149	0.336879	0.342976	0.482251	0.496878	0.490795	0.490802	0.490810	0.600670	0.604335	0.604345	0.629425	0.630654	0.630663	0.630674	0.630684	0.650200	0.679630	0.672325	0.672336	0.661905	0.660011	0.651486	0.708606	0.770784	0.843584	0.843597	0.924216	0.924231	0.924244	0.850971	0.859345	0.863019	0.882557	0.882573	0.882588	1.039667	1.039684	1.039701	1.039717	1.032410	0.958588	0.958603	0.999201	1.063474	1.063490
0.394294	0.394301	0.387170	0.356021	0.354809	0.340540	0.342983	0.362482	0.498104	0.496895	0.490810	0.584827	0.604336	0.604345	0.604354	0.629435	0.633102	0.633112	0.630685	0.630695	0.636802	0.679642	0.672336	0.672347	0.683332	0.702856	0.694331	0.751452	0.770800	0.842380	0.842394	0.935212	0.932787	0.932800	0.841228	0.852224	0.863038	0.882577	0.882594	0.932584	1.025410	1.039706	1.039723	1.074215	1.032431	0.961051	0.963509	0.999224	1.063497	1.063513
0.458535	0.394307	0.394314	0.387184	0.356033	0.350120	0.362483	0.382858	0.482792	0.501777	0.501786	0.594585	0.604345	0.604355	0.608021	0.633103	0.633113	0.633123	0.630696	0.723502	0.693919	0.679653	0.676006	0.676017	0.683345	0.693113	0.730038	0.751466	0.762276	0.826538	0.906659	0.906673	0.906688	0.848370	0.841245	0.852242	0.863056	0.870393	0.932589	0.932605	1.011153	1.025450	1.074221	1.073017	1.073035	0.965957	0.965973	1.006386	1.063520	1.063536
0.397961	0.397969	0.400412	0.400420	0.393290	0.398171	0.475647	0.503508	0.524930	0.632701	0.594585	0.594594	0.604355	0.608022	0.633102	0.633113	0.633124	0.747343	0.747356	0.780823	0.780838	0.693942	0.679676	0.677248	0.693115	0.728819	0.728832	0.751480	0.762290	0.826552	0.826565	0.906690	0.906705	0.849607	0.849621	0.852260	0.859414	0.884691	0.932610	0.982601	0.982617	1.009972	1.023046	1.023062	0.973103	0.965979	0.965995	1.010072	1.068428	1.168403
0.397968	0.397976	0.400419	0.416266	0.416275	0.480520	0.480529	0.509088	0.637574	0.811152	0.665971	0.604354	0.608022	0.610470	0.631894	0.733056	0.747343	0.808321	0.808337	0.803474	0.782074	0.779649	0.693964	0.686838	0.728821	0.728833	0.750262	0.758632	0.776582	0.826567	0.826580	0.890843	0.906722	0.906736	0.852079	0.859418	0.884696	1.011145	1.011164	0.982622	0.982639	0.981435	1.008789	1.008805	0.965985	0.966001	0.967239	1.068435	1.168409	1.168427
0.397975	0.397983	0.416266	0.416275	0.416284	0.551903	0.551913	0.566198	0.730372	0.730384	0.730395	0.675741	0.658527	0.658538	0.640261	0.733067	0.748930	0.808337	0.808353	0.803490	0.801066	0.779665	0.757723	0.728823	0.728834	0.728846	0.728859	0.773288	0.773301	0.826582	0.826595	0.906723	0.906739	0.906753	0.909209	0.927535	0.931212	1.002621	1.011185	1.011202	1.011218	1.052852	1.008811	1.008827	0.966007	0.967245	1.067218	1.168416	1.168433	1.175781
0.630712	0.566148	0.494784	0.505762	0.551902	0.551912	0.566197	0.568644	0.737695	0.730393	0.730404	0.730414	0.658539	0.658550	0.658562	0.658574	0.751381	0.765670	0.783977	0.783991	0.784006	0.784019	0.784032	0.743475	0.728848	0.728860	0.753276	0.773303	0.773316	0.837580	0.928142	0.906740	0.906756	0.906770	0.909226	0.931217	0.931232	1.004048	1.011206	1.011223	1.030216	1.030234	1.030252	1.008849	1.008868	1.067223	1.161280	1.161300	1.175787	1.175806
0.606356	0.577123	0.577133	0.562870	0.551911	0.566195	0.566206	0.573529	0.752333	0.737717	0.730413	0.730424	0.748726	0.658562	0.658574	0.751381	0.765670	0.765682	0.771795	0.784006	0.784021	0.784034	0.784047	0.784063	0.743503	0.772070	0.774525	0.773319	0.837581	0.928144	1.020965	0.928173	0.922642	0.922657	0.922673	0.945515	0.965066	0.965083	1.011228	1.008802	1.030237	1.030256	1.030273	1.030290	1.066008	1.095805	1.161303	1.162545	1.068713	1.175831
0.597837	0.597849	0.577142	0.577154	0.562889	0.551929	0.573529	0.588168	0.752344	0.795183	0.791538	0.791550	0.748737	0.748749	0.758517	0.801359	0.871714	0.771794	0.771808	0.780360	0.784035	0.784049	0.784062	0.784078	0.781651	0.781664	0.780459	0.780473	0.837596	0.956050	1.041733	0.944060	0.944077	0.944093	1.015501	1.031392	0.960203	0.960220	1.003076	1.038791	1.030259	1.030278	1.030295	1.066010	1.066030	1.094607	1.162548	1.090139	1.090157	1.090175
0.597848	0.597860	0.697793	0.680742	0.577174	0.577184	0.578415	0.698722	0.752354	0.752368	0.795207	0.791561	0.791575	0.808662	0.808675	0.872932	0.872947	0.871740	0.771821	0.771835	0.771849	0.771862	0.784077	0.784093	0.838775	0.837568	0.837584	0.837598	0.953609	1.041735	1.041752	1.036885	0.944096	1.015503	1.021625	1.031413	1.017340	1.003078	1.023861	1.059577	1.040052	1.101885	1.094574	1.066033	1.094612	1.094629	1.105453	1.111583	1.090181	1.090200
0.625189	0.633557	0.662117	0.697817	0.680763	0.621237	0.621250	0.702390	0.738090	0.752379	0.752392	0.795230	0.808661	0.808675	0.823325	0.885144	0.872960	0.872974	0.771835	0.771848	0.771863	0.771876	0.878966	0.880202	0.966064	0.908970	0.837599	0.866725	1.009517	1.038091	1.038108	1.036904	1.036923	1.029800	1.021645	1.021664	1.017361	1.018600	1.023885	1.059601	1.123876	1.125770	1.116015	1.116033	1.094634	1.101792	1.105476	1.176897	1.183026	1.109394
0.696570	0.660897	0.662128	0.697829	0.691746	0.683223	0.688114	0.745404	0.759693	0.752390	0.795229	0.804999	0.805015	0.808687	0.817240	0.881498	0.872973	0.871767	0.871783	0.771861	0.771876	0.771890	0.878980	0.907551	0.916109	0.916124	0.844753	0.866742	1.009535	1.023831	1.038126	1.038144	1.036942	1.036958	1.015558	1.007405	1.017383	1.017400	1.017421	1.051074	1.195297	1.173901	1.116038	1.116056	1.101797	1.105481	1.105500	1.181810	1.181829	1.183071
0.696581	0.696594	0.797746	0.797762	0.712127	0.706043	0.745403	0.745416	0.759704	0.781132	0.804998	0.805011	0.805027	0.805040	0.808714	0.922938	0.922953	0.871780	0.871796	0.771875	0.771890	0.771903	0.771917	0.907565	0.919786	0.919801	0.919819	0.860655	0.952442	1.009572	1.039741	1.041826	1.038182	1.036977	1.015577	1.021703	1.018436	1.017422	1.017443	1.174531	1.202461	1.202484	1.173946	1.116078	1.105486	1.105504	1.110412	1.110433	1.181854	1.181873
0.710866	0.797744	0.797757	0.797772	0.797786	0.773949	0.742975	0.745427	0.759716	0.788462	0.809889	0.805023	0.805039	0.805053	0.808726	0.922951	0.922966	0.921760	0.871810	0.771888	0.771904	0.771917	0.771930	0.907579	0.919802	0.921038	0.922276	0.860672	0.948796	1.009590	1.034688	1.041845	1.041865	1.038218	1.038235	1.038255	1.024565	1.017444	1.017465	1.174554	1.193933	1.193956	1.144641	1.126907	1.126929	1.110417	1.110436	1.110458	1.110476	1.181898
0.931084	0.797754	0.797768	0.797783	0.797798	0.797811	0.773975	0.773988	0.780101	0.788474	0.788488	0.809915	0.805051	0.805065	0.583802	0.608890	0.922979	0.915856	0.873044	0.787769	0.771917	0.771931	0.907576	0.907593	0.921038	0.922274	0.922292	0.948797	0.948814	1.005945	1.031043	1.041864	1.046770	1.046788	1.038254	1.038274	1.060284	1.017465	1.017487	1.072563	1.193956	1.193980	1.176890	1.226888	1.141232	1.131860	1.131880	1.110482	1.110501	1.151112
0.931095	0.797765	0.719270	0.719285	0.797809	0.797822	0.933450	0.937124	0.780113	0.781349	0.788500	0.788514	0.802806	0.797939	0.733711	0.708835	0.737402	0.873040	0.880381	0.881617	0.881634	0.898182	0.898196	0.898214	0.922275	0.922290	0.936586	0.965912	0.948831	0.948850	1.005979	1.041883	1.046790	1.046807	1.046826	1.044403	1.050530	1.060324	1.072567	1.077474	1.177450	1.194004	1.181802	1.180599	1.144922	1.146164	1.131904	1.112951	1.115416	1.151138
0.931105	0.874024	0.797789	0.790668	0.797820	0.869207	0.965176	0.965193	0.808184	0.798441	0.792173	0.788527	0.802819	0.802833	0.802847	0.738621	0.737415	0.815948	0.880395	0.881631	0.881649	0.903080	0.903095	0.907998	0.908013	0.936584	0.965913	0.965931	0.965948	0.948868	1.005998	1.020293	1.041922	1.046827	1.046846	1.048089	1.078079	1.093985	1.141735	1.148895	1.172585	1.181805	1.181825	1.181845	1.181869	1.146188	1.134373	1.136842	1.151142	1.151163
0.931116	0.888309	0.869172	0.812091	0.812105	0.900934	0.900953	0.965207	0.965225	0.820234	0.810489	0.792200	0.802832	0.802846	0.802860	0.802877	0.817168	0.823286	0.881630	0.881646	0.903079	0.903094	0.915321	0.915340	0.936772	0.943927	0.965932	0.965950	0.965968	0.948886	0.948902	1.020312	1.020332	1.046847	1.046866	1.078082	1.078101	1.094008	1.136870	1.172589	1.194029	1.181828	1.181849	1.181869	1.181892	1.181912	1.148678	1.156039	1.197641	1.197665
0.931127	0.883442	0.883457	0.833514	0.861585	0.900948	0.981064	0.981082	0.981101	0.970140	0.970157	0.945767	0.942125	0.802859	0.802873	0.817166	0.952144	0.895055	0.891411	0.886544	0.886562	0.922647	0.958078	0.979517	0.979536	0.965929	0.965950	0.965969	0.965987	0.958677	0.948920	0.991773	1.032570	1.032588	1.056663	1.078103	1.094011	1.094031	1.136894	1.172613	1.172634	1.187964	1.187986	1.219798	1.181916	1.181936	1.185626	1.197648	1.197671	1.247678
0.897711	0.883452	0.833507	0.861582	0.865259	0.913162	0.981080	0.981098	0.981117	0.979917	0.970172	0.954324	0.945800	0.806533	0.802886	0.802903	0.895054	0.895070	0.895090	0.886559	0.886577	0.920788	0.958098	0.979537	0.986695	0.974499	0.974520	0.974540	0.969671	0.966027	0.958714	1.004011	1.050920	1.065219	1.065239	1.094014	1.229686	1.229707	1.172616	1.172637	1.166544	1.345067	1.203906	1.219825	1.203953	1.185630	1.201551	1.233379	1.283386	1.333393
0.883447	0.833503	0.856696	0.861595	0.868932	0.877490	0.934610	0.938288	0.937087	0.978713	0.959203	0.954337	0.953137	0.806547	0.802899	0.802916	0.895069	0.895086	0.895105	0.886574	0.886592	0.909814	0.942240	0.986696	0.986715	1.152988	1.153012	0.974559	0.969691	0.966046	0.966064	1.229399	1.143753	1.065240	1.094013	1.158293	1.229709	1.229731	1.229757	1.229779	1.316505	1.327537	1.203932	1.203954	1.203979	1.204001	1.320715	1.335422	1.321165	1.321189
0.833499	0.833514	0.839629	0.861608	0.868946	0.868963	0.868983	0.926100	0.927338	0.970185	0.959217	0.953131	0.953151	0.953168	0.817563	0.888962	0.895084	0.895101	0.895120	0.895138	0.944095	0.952662	0.936151	0.942280	1.095878	1.143234	1.143258	0.980304	0.966044	0.966066	1.194538	1.208003	1.209251	1.145017	1.087923	1.158316	1.235846	1.314404	1.308319	1.307118	1.307141	1.270442	1.253937	1.232540	1.232566	1.318272	1.318295	1.319546	1.448098	1.462806
0.833509	0.833525	0.801514	0.813734	0.821071	0.856774	0.906755	0.918977	0.927353	0.927374	0.955569	0.953144	0.953165	0.993473	1.002041	0.895082	0.895099	0.895116	0.904907	0.947755	0.988354	0.988372	0.957584	0.964745	1.086123	1.086142	1.086165	0.964823	0.964841	0.964863	1.101748	1.208025	1.209273	1.145039	1.109364	1.122837	1.235870	1.314429	1.307120	1.307143	1.307165	1.307192	1.249071	1.231342	1.232592	1.318298	1.318322	1.318350	1.341019	1.341043
0.858591	0.837196	0.801525	0.801543	0.813762	0.849464	0.899445	0.906785	0.919009	0.927389	0.941307	0.953158	0.977599	0.993491	0.993511	0.993534	0.915876	0.915895	0.915916	0.931242	0.952679	0.952697	0.959854	0.964763	1.036170	1.036189	0.964822	0.914869	0.964860	0.964882	0.964900	1.101789	1.145040	1.145061	1.122835	1.122860	1.151441	1.314453	1.314482	1.307167	1.307190	1.307217	1.249096	1.231368	1.232618	1.318325	1.318349	1.282675	1.318401	1.339847
0.858602	0.837207	0.801536	0.805215	0.805231	0.849477	0.863771	0.901916	0.926162	0.954733	0.969027	0.969045	0.977615	0.977634	0.993528	0.993552	0.993572	0.922019	0.915933	0.931259	0.926394	0.947827	0.952733	0.964782	0.964800	0.964819	0.914868	0.914887	0.964879	0.964901	0.964920	1.115257	1.145062	1.145083	1.122858	1.122884	1.151464	1.278779	1.314507	1.307191	1.307214	1.307242	1.292985	1.227723	1.231421	1.261229	1.282674	1.282702	1.309862	1.331308
0.858612	0.858629	0.819483	0.805227	0.812380	0.855220	0.863784	0.866241	0.919039	0.957190	0.971484	0.971502	0.971525	0.980092	0.993546	1.093503	1.093525	1.093546	1.080132	1.069158	1.045967	0.931767	0.952750	0.957661	0.907708	0.914865	0.914887	0.967324	1.003039	0.967365	0.979610	1.145058	1.145084	1.159779	1.122881	1.122907	1.280003	1.278803	1.307192	1.307216	1.297452	1.307267	1.293010	1.299151	1.260008	1.261255	1.282701	1.282729	1.279081	1.314809
0.904997	0.878167	0.862317	0.862336	0.862353	0.862369	0.863796	0.866255	0.904778	0.969038	0.992912	0.992931	0.980090	0.980109	1.084946	1.093522	1.136372	1.136394	1.129089	1.076313	1.045982	0.931782	0.959906	0.971123	0.971142	0.971162	0.990548	0.990570	0.990590	0.990615	0.997971	1.219313	1.219341	1.216918	1.159826	1.158629	1.251468	1.314527	1.310887	1.307240	1.307263	1.307292	1.299153	1.260006	1.261258	1.261282	1.268650	1.278471	1.282780	1.314836
0.905011	0.895267	0.899607	0.883759	0.862364	0.862381	0.873388	0.904774	0.969031	0.969053	0.992927	1.001496	1.001520	1.006425	1.070879	1.093540	1.137612	1.136412	1.129107	1.106298	0.938918	0.931797	0.959924	0.978281	1.015413	1.161879	1.161906	0.990591	0.990612	0.990636	1.219312	1.219337	1.219365	1.224081	1.224105	1.159876	1.251493	1.314551	1.314581	1.314605	1.315853	1.315882	1.309990	1.304098	1.304127	1.311495	1.278470	1.278499	1.265058	1.318536
0.897703	0.919133	0.911827	0.893537	0.893555	0.872160	0.880539	0.904788	0.984921	0.984944	1.006378	1.001512	1.003979	1.011329	1.070896	1.136386	1.137631	1.201897	1.129125	1.106316	1.074565	0.931812	0.956274	1.006856	1.129655	1.158232	1.159482	1.159505	1.059579	1.062051	1.069410	1.219360	1.226528	1.226551	1.303888	1.252716	1.252740	1.251540	1.315830	1.315854	1.315878	1.338552	1.339801	1.339826	1.339856	1.311522	1.297267	1.268734	1.268759	1.322237
0.926451	0.926471	0.911841	1.000607	1.000626	0.879310	0.872193	0.897666	0.984937	0.992098	1.006394	1.001528	1.001553	1.011346	1.132713	1.136405	1.137649	1.201915	1.194610	1.193411	1.184883	1.020521	0.993403	1.042569	1.108259	1.129698	1.158280	1.158304	1.059601	1.069410	1.069432	1.219383	1.219412	1.226575	1.255158	1.252741	1.252764	1.317047	1.424178	1.424204	1.424229	1.409980	1.404090	1.404116	1.341107	1.297269	1.297295	1.297325	1.406098	1.406126
0.926466	0.926486	1.018910	1.000619	1.000638	0.872185	0.872206	0.897680	0.969074	0.976235	0.990530	0.994214	0.997903	1.010142	1.132730	1.132757	1.136446	1.200712	1.194629	1.187318	1.187345	1.030317	1.042562	1.042589	1.108279	1.129718	1.150965	1.158325	1.088179	1.064540	1.069455	1.219406	1.229222	1.236386	1.255182	1.252765	1.317047	1.318296	1.425428	1.424230	1.424255	1.410007	1.404117	1.405367	1.380714	1.318718	1.297322	1.334693	1.414700	1.414728
1.054945	1.054966	1.054987	1.026085	1.000651	0.872198	0.890539	0.904832	0.976227	1.004801	1.004821	0.990564	0.997919	1.075622	1.132748	1.132774	1.136464	1.136486	1.186091	1.187336	1.187363	1.087008	1.087031	1.079722	1.078522	1.128516	1.128543	1.131013	1.088200	1.093120	1.148011	1.193519	1.229246	1.264969	1.264995	1.279305	1.318296	1.389720	1.389753	1.425479	1.425505	1.411257	1.404143	1.380710	1.405229	1.398117	1.348161	1.359215	1.430652	1.417209
1.197696	1.197720	1.076413	1.040753	1.033638	0.890531	0.904828	0.926259	0.976241	0.976265	0.976284	0.976304	1.011377	1.075640	1.132765	1.132792	1.136482	1.136505	1.136532	1.199579	1.199607	1.286911	1.286935	1.172745	1.085879	1.085902	1.135903	1.131034	1.131057	1.135978	1.157821	1.193543	1.222131	1.229295	1.265020	1.307890	1.336272	1.389745	1.389778	1.425505	1.425531	1.411283	1.401927	1.400328	1.405260	1.405288	1.416339	1.430655	1.430684	1.417241
1.197711	1.197734	1.076428	1.033631	1.018996	0.926231	0.926254	0.926273	0.926293	0.976280	0.976299	0.987316	0.997118	1.032829	1.075679	1.132810	1.186468	1.186491	1.200796	1.236512	1.292428	1.271036	1.286956	1.172767	1.151374	1.085923	1.135924	1.131056	1.134748	1.136000	1.178860	1.193567	1.193597	1.222180	1.229346	1.265076	1.343641	1.332650	1.389804	1.389830	1.411277	1.401926	1.428892	1.428920	1.400392	1.405318	1.419630	1.459251	1.430717	1.412372
1.163452	0.962229	1.033620	1.028760	1.019010	1.019030	0.926269	0.926288	0.936082	0.986070	0.986090	0.997109	0.997135	1.075674	1.132800	1.147104	1.182819	1.200786	1.236507	1.293639	1.292447	1.271055	1.156859	1.139141	1.150172	1.150195	1.235893	1.135970	1.135994	1.136022	1.178882	1.193591	1.193621	1.222205	1.222231	1.229402	1.343666	1.332675	1.332708	1.389856	1.411715	1.428892	1.428921	1.428950	1.428984	1.350233	1.415986	1.416021	1.412374	1.412403
0.970771	0.962244	1.033635	1.047935	1.028797	1.019044	1.019069	1.007452	1.007473	1.007499	1.018518	1.035650	1.199849	1.182761	1.147094	1.182813	1.189975	1.222219	1.243664	1.271020	1.271050	1.235381	1.151987	1.137738	1.150193	1.157356	1.157385	1.157410	1.136016	1.235996	1.178905	1.193615	1.193646	1.222230	1.222256	1.229427	1.232715	1.332700	1.332733	1.404575	1.421745	1.428921	1.428951	1.428979	1.421666	1.372307	1.372334	1.408701	1.408729	1.412434
1.214278	1.078701	1.047923	1.047950	1.047972	1.027611	1.027636	1.028879	1.019709	1.039289	1.039312	1.199837	1.199868	1.199892	1.188914	1.196082	1.196106	1.215100	1.222268	1.243708	1.235377	1.151983	1.148336	1.126949	1.126971	1.152483	1.152513	1.152537	1.157455	1.214600	1.224415	1.196087	1.193670	1.222254	1.229421	1.229452	1.243758	1.243783	1.383153	1.421746	1.434021	1.441197	1.441228	1.429009	1.421695	1.372334	1.372362	1.372395	1.358772	1.358801
1.221428	1.214316	1.078737	1.083650	1.176456	1.048009	1.028873	1.041115	1.057026	1.060720	1.203497	1.299784	1.299817	1.214187	1.214212	1.196100	1.196125	1.228570	1.222286	1.222312	1.192564	1.148332	1.148355	1.126968	1.126990	1.151281	1.152534	1.152559	1.152583	1.219518	1.224439	1.193664	1.193695	1.229419	1.229446	1.229477	1.229503	1.243809	1.397875	1.421774	1.434051	1.441228	1.441259	1.429039	1.421724	1.293812	1.336685	1.336718	1.336745	1.358831
1.214305	1.214330	1.157257	1.172782	1.176471	1.183827	1.055384	1.055406	1.321131	1.299751	1.299776	1.299802	1.299836	1.249896	1.214231	1.196118	1.196144	1.235728	1.235759	1.222331	1.193807	1.156914	1.126957	1.126987	1.144139	1.152525	1.152555	1.152580	1.209719	1.333772	1.276682	1.193688	1.199840	1.235565	1.235592	1.229503	1.229529	1.262204	1.397904	1.397932	1.403459	1.403494	1.429039	1.429069	1.421754	1.379530	1.379558	1.336746	1.336773	1.336801
1.157225	1.157248	1.157272	1.158522	1.162212	1.155098	1.162460	1.169621	1.270400	1.270431	1.291237	1.291263	1.299855	1.299881	1.249940	1.203275	1.224715	1.235747	1.235779	1.235806	1.201166	1.070247	1.066599	1.066629	1.144160	1.149079	1.149109	1.152602	1.216880	1.326451	1.343615	1.292648	1.292682	1.292709	1.292737	1.314191	1.362165	1.362194	1.397932	1.410808	1.403486	1.403521	1.421928	1.429098	1.421783	1.400389	1.399194	1.383297	1.336801	1.395185
1.157238	1.157263	1.180502	1.162203	1.158561	1.151447	1.151476	1.158636	1.256141	1.270446	1.177052	1.262729	1.271322	1.271348	1.271374	1.235715	1.203319	1.224759	1.235799	1.221549	1.078807	1.072713	1.066619	1.066648	1.072790	1.077709	1.149130	1.152623	1.216902	1.326474	1.343640	1.349790	1.385524	1.414111	1.528380	1.519245	1.412174	1.412203	1.419381	1.455112	1.455142	1.421927	1.421958	1.429128	1.429165	1.407772	1.409029	1.399260	1.397636	1.395213
1.207210	1.163386	1.163410	1.163440	1.158576	1.151462	1.151491	1.151514	1.151538	1.151568	1.169931	1.257031	1.257065	1.257091	1.235702	1.178629	1.178655	1.181947	1.181978	1.078798	1.078828	1.088641	1.072757	1.072787	1.072811	1.108530	1.284797	1.220570	1.220596	1.265913	1.330196	1.365922	1.414109	1.528375	1.539429	1.539468	1.519303	1.419371	1.421859	1.458816	1.458847	1.457659	1.429128	1.479143	1.429195	1.407802	1.407833	1.399289	1.395213	1.395242
1.207223	1.207248	1.163424	1.163455	1.163479	1.163503	1.151506	1.151529	1.151554	1.157697	1.169949	1.178534	1.257083	1.235695	1.157203	1.171510	1.183769	1.178700	1.167720	1.167746	1.078848	1.088662	1.088686	1.072808	1.072831	1.191977	1.204250	1.218556	1.208788	1.265936	1.265962	1.287409	1.365980	1.414163	1.530883	1.539496	1.540752	1.523038	1.458815	1.458846	1.458876	1.457689	1.479143	1.463241	1.391869	1.391897	1.391928	1.391964	1.391992	1.380988
1.207237	1.207262	1.163439	1.163469	1.163494	1.163519	1.156411	1.151545	1.157683	1.169942	1.177304	1.199965	1.235688	1.235714	1.171498	1.177646	1.181343	1.184837	1.178751	1.170212	1.157394	1.124377	1.124402	1.118315	1.118340	1.196895	1.204273	1.204301	1.218606	1.265959	1.273125	1.273153	1.287466	1.307090	1.416670	1.425282	1.426537	1.523066	1.523107	1.523139	1.501749	1.501788	1.479173	1.463269	1.391897	1.391926	1.391957	1.391993	1.392022	1.381016
1.237805	1.191977	1.156317	1.163484	1.163510	1.163534	1.156427	1.156451	1.169928	1.177297	1.177322	1.177347	1.235707	1.235733	1.227600	1.177666	1.177693	1.184857	1.184890	1.178798	1.182502	1.167231	1.124424	1.124457	1.118361	1.196917	1.204296	1.211670	1.239446	1.275779	1.273148	1.273176	1.273210	1.295286	1.309596	1.402453	1.425340	1.425370	1.523136	1.501747	1.501778	1.501818	1.479202	1.463298	1.427631	1.391955	1.391986	1.392022	1.392051	1.392082
1.217633	1.207882	1.156332	1.163499	1.163525	1.163549	1.156443	1.156467	1.165053	1.169976	1.177340	1.177366	1.235726	1.235752	1.225173	1.177686	1.177713	1.184878	1.184910	1.184938	1.182522	1.182549	1.167279	1.124479	1.203034	1.204285	1.211665	1.233736	1.233765	1.290499	1.308869	1.301758	1.275683	1.295312	1.309622	1.402480	1.404960	1.425398	1.406467	1.408949	1.408979	1.480425	1.479232	1.456400	1.449083	1.391984	1.392015	1.392051	1.392081	1.399471
1.217649	1.207898	1.192031	1.192062	1.192088	1.163564	1.106497	1.106521	1.156508	1.169994	1.183474	1.183501	1.178641	1.214357	1.218054	1.232568	1.232596	1.189793	1.184931	1.184959	1.332456	1.310050	1.310078	1.310115	1.310143	1.315069	1.211689	1.233762	1.305186	1.340501	1.308892	1.301781	1.304266	1.323897	1.323928	1.402506	1.402536	1.405017	1.406495	1.406526	1.409008	1.480455	1.480488	1.470711	1.470750	1.463424	1.392043	1.392081	1.395790	1.420926
1.303306	1.279281	1.192045	1.192077	1.163555	1.056522	1.056551	1.106537	1.169979	1.183467	1.183493	1.183519	1.183554	1.218047	1.225415	1.250944	1.336634	1.336664	1.331805	1.349579	1.349616	1.319866	1.310100	1.310137	1.312614	1.315092	1.315128	1.433691	1.433722	1.433762	1.308915	1.301805	1.315317	1.323923	1.323954	1.323990	1.402563	1.405045	1.413665	1.409006	1.473304	1.480485	1.480518	1.480550	1.513843	1.507743	1.484909	1.427817	1.417244	1.398305
1.303322	1.289078	1.289106	1.163544	1.056514	1.056537	1.056567	1.056591	1.183452	1.183485	1.183512	1.199444	1.183573	1.197876	1.211159	1.250966	1.336656	1.336686	1.353242	1.349601	1.349638	1.319888	1.310122	1.310159	1.386477	1.386507	1.411637	1.411669	1.455167	1.419088	1.322415	1.315306	1.315342	1.323949	1.323980	1.402560	1.402590	1.405071	1.413693	1.473301	1.473333	1.473373	1.480548	1.516285	1.513874	1.513906	1.493524	1.433980	1.419728	1.419760
1.311897	1.297654	1.222645	1.194132	1.129927	1.063891	1.063922	1.063946	1.183470	1.245498	1.257761	1.199464	1.198277	1.202790	1.211179	1.355006	1.391543	1.386677	1.358162	1.358194	1.321106	1.319911	1.310144	1.342412	1.343665	1.343695	1.343732	1.411693	1.418863	1.418902	1.408116	1.322470	1.315367	1.315396	1.315426	1.372585	1.394036	1.402647	1.467168	1.473330	1.494207	1.509974	1.480578	1.480610	1.516357	1.516390	1.507838	1.491142	1.441183	1.441215
1.309868	1.226303	1.226331	1.129917	1.129945	1.129971	1.208514	1.213435	1.213465	1.220637	1.256558	1.228035	1.212573	1.204034	1.318271	1.391532	1.398703	1.417702	1.386739	1.358217	1.329700	1.329730	1.319963	1.335295	1.335325	1.336579	1.336616	1.409267	1.418887	1.417701	1.417731	1.408173	1.322532	1.315421	1.315452	1.372611	1.372641	1.394092	1.402715	1.483169	1.501379	1.501422	1.496552	1.480640	1.502105	1.516421	1.507868	1.505455	1.505487	1.505521
1.252793	1.252824	1.236133	1.236169	1.236199	1.352464	1.352502	1.306240	1.220621	1.220657	1.228027	1.228056	1.226869	1.318262	1.368257	1.391348	1.417693	1.417724	1.415315	1.386794	1.358278	1.358309	1.346302	1.341442	1.336572	1.335377	1.336640	1.415205	1.416461	1.417726	1.417756	1.408198	1.351117	1.351146	1.389760	1.389800	1.372667	1.372697	1.394159	1.417055	1.490373	1.496548	1.496583	1.490484	1.480712	1.516452	1.516487	1.507940	1.507972	1.508006
1.278493	1.264253	1.242267	1.236188	1.478878	1.466676	1.388206	1.356220	1.356252	1.356290	1.220704	1.226852	1.282563	1.318282	1.318311	1.379334	1.391403	1.417747	1.415338	1.415372	1.415412	1.386888	1.351225	1.341465	1.336595	1.335400	1.385414	1.414003	1.416485	1.417750	1.403502	1.403534	1.401122	1.407282	1.378754	1.378793	1.378824	1.394145	1.394186	1.379935	1.384871	1.490446	1.492935	1.492968	1.490558	1.516482	1.516518	1.516560	1.510458	1.496209
1.264240	1.264273	1.264304	1.306556	1.478897	1.466694	1.388224	1.370514	1.356271	1.356309	1.242136	1.242165	1.282582	1.296888	1.319555	1.379356	1.387751	1.391456	1.415361	1.415395	1.415435	1.415467	1.386943	1.341489	1.339068	1.336648	1.335461	1.385469	1.414058	1.403495	1.367827	1.367859	1.371576	1.378747	1.378780	1.378819	1.378850	1.378881	1.372790	1.379961	1.384898	1.413502	1.480698	1.490546	1.490589	1.480806	1.516549	1.510456	1.510489	1.510524
1.264260	1.264293	1.319993	1.306574	1.456485	1.449175	1.388243	1.356258	1.356290	1.242127	1.242156	1.242185	1.299326	1.298132	1.379338	1.379377	1.386548	1.393928	1.415384	1.415418	1.415459	1.436907	1.436940	1.387009	1.347669	1.344024	1.337935	1.342656	1.342686	1.346402	1.346432	1.367884	1.369150	1.376321	1.376353	1.378846	1.378877	1.378908	1.375270	1.382441	1.411036	1.462290	1.478274	1.480761	1.480804	1.468565	1.468600	1.504350	1.510520	1.510555
1.255718	1.255750	1.309001	1.351862	1.456504	1.456536	1.399275	1.356276	1.327759	1.327797	1.242175	1.307876	1.365020	1.379327	1.379358	1.386537	1.393918	1.393950	1.415407	1.522521	1.536842	1.536875	1.436964	1.387033	1.387065	1.347724	1.344087	1.345131	1.345161	1.342749	1.341553	1.367909	1.367949	1.367980	1.363107	1.376419	1.378903	1.378935	1.378976	1.414712	1.412290	1.462318	1.462352	1.462384	1.461421	1.461453	1.468629	1.468672	1.510551	1.510587
1.255737	1.320000	1.360406	1.351881	1.458971	1.456556	1.399500	1.362415	1.356327	1.356367	1.364967	1.364999	1.379317	1.393624	1.550694	1.422250	1.387816	1.393973	1.479677	1.522544	1.536865	1.536899	1.337041	1.387057	1.387089	1.387121	1.353702	1.345154	1.345185	1.342773	1.342803	1.342836	1.367974	1.368005	1.368038	1.369305	1.376477	1.378961	1.379004	1.414739	1.414771	1.412358	1.412392	1.433848	1.448172	1.454341	1.468659	1.468702	1.474873	1.510618
1.362806	1.360393	1.360425	1.237710	1.349487	1.399478	1.370971	1.362434	1.362467	1.362507	1.366212	1.365019	1.379337	1.393645	1.550715	1.422271	1.423530	1.448062	1.429730	1.429764	1.522611	1.372728	1.337065	1.337107	1.387114	1.387146	1.367574	1.339049	1.345209	1.345249	1.342828	1.364280	1.442862	1.446573	1.369290	1.369331	1.326519	1.376534	1.414735	1.414767	1.414799	1.412386	1.412420	1.412452	1.433918	1.454371	1.461547	1.468732	1.468765	1.474939
1.410334	1.360412	1.351879	1.351920	1.349506	1.349538	1.349579	1.341041	1.362486	1.366200	1.366232	1.366264	1.365082	1.393666	1.436527	1.550781	1.530627	1.536787	1.429752	1.429787	1.429830	1.372752	1.365645	1.365688	1.387138	1.387171	1.358654	1.340298	1.345233	1.345273	1.395284	1.442845	1.442887	1.447825	1.412158	1.369357	1.369389	1.376561	1.414762	1.414794	1.414827	1.414869	1.412448	1.412480	1.412522	1.433979	1.447294	1.461620	1.468795	1.474971
1.410353	1.403252	1.360465	1.351939	1.351973	1.349557	1.349598	1.341060	1.362506	1.366220	1.367477	1.367509	1.367552	1.396137	1.550758	1.550803	1.552064	1.530683	1.536854	1.444088	1.440883	1.383806	1.365669	1.365712	1.374326	1.367219	1.367261	1.358713	1.345257	1.395277	1.445288	1.445323	1.445365	1.412150	1.412184	1.412226	1.412259	1.414745	1.414789	1.414822	1.414854	1.414897	1.414931	1.412508	1.412550	1.412583	1.412617	1.447366	1.461684	1.433151
1.403235	1.403271	1.403305	1.394780	1.394815	1.343455	1.343497	1.362491	1.362525	1.366240	1.367497	1.367530	1.367573	1.446124	1.553229	1.550824	1.550861	1.530705	1.444075	1.455141	1.460087	1.460122	1.460157	1.374317	1.374351	1.374384	1.367287	1.437274	1.423818	1.395301	1.395333	1.445348	1.445391	1.447877	1.436748	1.436792	1.436827	1.436861	1.414816	1.414849	1.414882	1.414925	1.414959	1.414992	1.412579	1.384045	1.412646	1.441256	1.447430	1.461750
1.639985	1.581707	1.496102	1.398471	1.391161	1.386297	1.375319	1.353939	1.361320	1.361362	1.361394	1.365100	1.446111	1.446145	1.553250	1.536143	1.514763	1.421997	1.359446	1.455165	1.458887	1.460147	1.460182	1.610153	1.374376	1.374409	1.365868	1.365903	1.395283	1.395326	1.409638	1.416812	1.445416	1.469987	1.434322	1.436821	1.436856	1.436890	1.435709	1.414877	1.414910	1.414953	1.414987	1.415020	1.412608	1.384073	1.384108	1.433143	1.447460	1.465465
1.647140	1.582950	1.496121	1.398490	1.391180	1.375296	1.375338	1.353958	1.361339	1.361381	1.361414	1.365121	1.446132	1.446166	1.429046	1.514748	1.514784	1.386325	1.371724	1.376663	1.455234	1.458947	1.517320	1.610179	1.374401	1.374435	1.365893	1.365928	1.357375	1.395350	1.409663	1.416837	1.427923	1.437773	1.434350	1.436849	1.436884	1.436919	1.436966	1.437001	1.419848	1.414981	1.415016	1.415049	1.415092	1.386559	1.392735	1.392777	1.451176	1.453669
1.604340	1.582969	1.581781	1.517388	1.517426	1.506440	1.432454	1.375388	1.361359	1.168686	1.247231	1.308039	1.367636	1.381945	1.411328	1.430335	1.430369	1.394925	1.414580	1.455213	1.516047	1.516083	1.517346	1.517395	1.506394	1.370781	1.370824	1.365953	1.359853	1.402735	1.417048	1.427905	1.427949	1.437800	1.436833	1.436878	1.436913	1.507353	1.507402	1.488471	1.488507	1.419920	1.415044	1.415077	1.415121	1.421296	1.421332	1.421376	1.451207	1.485645
1.576828	1.576867	1.576903	1.517408	1.506424	1.506459	1.432472	1.375406	1.289792	1.247219	1.247250	1.252182	1.310553	1.396671	1.439534	1.437708	1.437744	1.450035	1.457435	1.516025	1.516072	1.517335	1.517371	1.517421	1.506419	1.506455	1.385128	1.385164	1.394571	1.388480	1.418301	1.427931	1.549361	1.437828	1.436861	1.436906	1.503664	1.507383	1.507432	1.524207	1.524244	1.488585	1.415072	1.415106	1.415150	1.421325	1.421361	1.421406	1.457071	1.485679
1.576846	1.484109	1.481696	1.457251	1.457287	1.450183	1.385993	1.350927	1.289811	1.282927	1.252171	1.252203	1.310574	1.396693	1.439556	1.461017	1.450023	1.457412	1.486013	1.486051	1.516097	1.517360	1.517397	1.517446	1.517483	1.506480	1.456550	1.420889	1.420923	1.416060	1.416095	1.430411	1.551842	1.556788	1.444030	1.501201	1.503693	1.507413	1.521745	1.521782	1.521819	1.457913	1.457949	1.415134	1.415179	1.421355	1.421391	1.421436	1.457105	1.485714
1.484091	1.367494	1.338139	1.340630	1.447718	1.383518	1.369286	1.371768	1.282905	1.287847	1.287880	1.309325	1.309370	1.375301	1.396750	1.439625	1.461078	1.457435	1.457482	1.457519	1.486121	1.517385	1.517422	1.517472	1.517509	1.506505	1.506553	1.435194	1.420949	1.420995	1.421029	1.421067	1.521077	1.556815	1.529745	1.506141	1.506178	1.506215	1.521775	1.521812	1.521849	1.493649	1.457978	1.458013	1.415208	1.421384	1.449682	1.449729	1.478335	1.485748
1.369925	1.367512	1.338155	1.338197	1.240763	1.190835	1.194549	1.379137	1.382848	1.382892	1.345001	1.309346	1.309390	1.325357	1.375358	1.439648	1.461101	1.461137	1.457505	1.457543	1.486145	1.495993	1.517447	1.517498	1.506495	1.506531	1.506578	1.435219	1.435255	1.556681	1.556718	1.521056	1.521104	1.521141	1.534684	1.506170	1.506207	1.463265	1.477594	1.489910	1.493630	1.457970	1.458007	1.458041	1.461773	1.448447	1.449714	1.449762	1.449799	1.485782
1.495951	1.345487	1.345520	1.238298	1.197959	1.194527	1.229241	1.354283	1.382868	1.387814	1.366435	1.309366	1.321668	1.325380	1.339690	1.439671	1.511093	1.475437	1.461208	1.457567	1.466199	1.467462	1.467499	1.456508	1.492241	1.492277	1.499687	1.499726	1.492400	1.556708	1.556745	1.556784	1.556833	1.521168	1.534713	1.506199	1.495185	1.463291	1.463338	1.463372	1.250853	1.286602	1.400902	1.461756	1.479005	1.491331	1.456889	1.456937	1.456974	1.485817
1.645201	1.473963	1.345537	1.245665	1.197976	1.207808	1.232936	1.388611	1.401268	1.391510	1.391545	1.378746	1.325368	1.341339	1.355651	1.511077	1.511116	1.475461	1.475509	1.466176	1.467450	1.467487	1.467524	1.457759	1.493493	1.493529	1.499713	1.499753	1.528349	1.542454	1.542491	1.556811	1.556861	1.556898	1.523691	1.495177	1.495213	1.469458	1.463364	1.441975	1.250880	1.286630	1.400930	1.461785	1.479036	1.491363	1.492632	1.492682	1.492719	1.507045
1.646442	1.475204	1.325369	1.245682	1.202894	1.210063	1.225818	1.364125	1.401289	1.494124	1.492935	1.400181	1.375355	1.355639	1.355675	1.398551	1.511140	1.511177	1.511226	1.511266	1.467475	1.467512	1.457734	1.450645	1.450681	1.448263	1.448310	1.499779	1.528376	1.542481	1.542518	1.542558	1.556888	1.556926	1.521263	1.523768	1.495242	1.495279	1.464619	1.443230	1.443264	1.271912	1.387442	1.461814	1.491357	1.492625	1.492665	1.492715	1.507038	1.503390
1.498456	1.498496	1.480157	1.325430	1.288555	1.218443	1.218484	1.354340	1.485517	1.494145	1.494182	1.421616	1.421665	1.339723	1.355699	1.398575	1.527106	1.511200	1.511250	1.511290	1.461366	1.414888	1.414924	1.414973	1.443567	1.443603	1.441196	1.499806	1.528403	1.549873	1.542545	1.542585	1.542635	1.556954	1.535572	1.521340	1.495270	1.495307	1.489216	1.464680	1.443290	1.386204	1.387468	1.491340	1.492619	1.492657	1.492698	1.491518	1.491557	1.503423
1.510724	1.510765	1.498551	1.480222	1.325483	1.325516	1.332697	1.395957	1.404574	1.485586	1.494204	1.422863	1.421687	1.425402	1.398552	1.477121	1.527131	1.511224	1.511274	1.506407	1.327981	1.392268	1.413721	1.414998	1.443592	1.443628	1.443676	1.493694	1.528430	1.549900	1.549939	1.535471	1.442695	1.521278	1.535600	1.521368	1.495299	1.495336	1.495388	1.495425	1.474038	1.387459	1.420680	1.434237	1.491422	1.492690	1.491501	1.491552	1.491590	1.503457
1.546426	1.510785	1.498570	1.498620	1.480278	1.332671	1.333941	1.395976	1.407046	1.413223	1.422849	1.422885	1.422935	1.425424	1.477095	1.484284	1.520017	1.524741	1.511298	1.435042	1.392256	1.392292	1.413746	1.415023	1.443617	1.443654	1.443702	1.447424	1.449917	1.449966	1.450003	1.450043	1.442722	1.514165	1.521346	1.521396	1.495327	1.505194	1.527365	1.505981	1.459020	1.449237	1.456652	1.462836	1.491454	1.527204	1.527245	1.527297	1.555906	1.548806
1.546446	1.534235	1.498590	1.498640	1.498679	1.479106	1.422058	1.414165	1.413196	1.415696	1.415732	1.422907	1.422957	1.458684	1.473219	1.517547	1.527180	1.527220	1.523591	1.441201	1.441250	1.413733	1.413770	1.442378	1.443642	1.443679	1.447411	1.448678	1.449944	1.449993	1.450030	1.450070	1.442750	1.442786	1.514233	1.492861	1.505185	1.527342	1.505973	1.477448	1.459051	1.459101	1.462830	1.462868	1.527197	1.577232	1.577274	1.555900	1.548797	1.548839
1.589283	1.589326	1.534292	1.498659	1.498699	1.481576	1.481625	1.498825	1.501317	1.415717	1.423111	1.430286	1.422979	1.465845	1.472015	1.501846	1.520066	1.527245	1.527297	1.487963	1.446183	1.431943	1.420933	1.442402	1.500783	1.500821	1.443753	1.448705	1.448742	1.448792	1.442688	1.442728	1.441548	1.441585	1.492838	1.492889	1.523647	1.527374	1.506005	1.506046	1.584643	1.566258	1.459173	1.527177	1.612935	1.612976	1.577307	1.548791	1.548831	1.542723
1.589303	1.589346	1.498628	1.498678	1.498719	1.491402	1.491452	1.501297	1.508695	1.508747	1.430271	1.430309	1.473188	1.473227	1.494679	1.503096	1.512953	1.527269	1.561458	1.561503	1.481903	1.446246	1.430778	1.430830	1.443692	1.443730	1.443779	1.443819	1.448769	1.442677	1.442714	1.442754	1.442804	1.441612	1.491638	1.492917	1.519992	1.523719	1.534603	1.634624	1.616227	1.566289	1.566332	1.609224	1.612967	1.613009	1.577341	1.577394	1.577435	1.571327
1.475140	1.475181	1.498647	1.498698	1.498738	1.491421	1.501280	1.514806	1.514848	1.508768	1.508807	1.515984	1.516039	1.644563	1.645831	1.503119	1.527254	1.561431	1.604318	1.654336	1.617570	1.474828	1.446309	1.445135	1.452312	1.449895	1.449945	1.448757	1.446339	1.442704	1.442741	1.442781	1.442831	1.441640	1.491665	1.492945	1.520022	1.520063	1.541543	1.616217	1.612570	1.598341	1.598384	1.601878	1.609311	1.577330	1.577374	1.577428	1.577469	1.576282
1.475160	1.475201	1.462983	1.463033	1.477347	1.504927	1.514788	1.514828	1.514870	1.514923	1.523327	1.516007	1.644545	1.644586	1.645854	1.645910	1.577248	1.604289	1.654317	1.654364	1.643374	1.617636	1.617677	1.466578	1.452338	1.449921	1.449971	1.450012	1.448822	1.446415	1.442768	1.456323	1.456374	1.442896	1.464358	1.492973	1.493011	1.517635	1.517691	1.530550	1.598318	1.598372	1.597186	1.597227	1.597281	1.577363	1.577407	1.577461	1.577503	1.577546
1.453770	1.447683	1.469131	1.471634	1.485949	1.628162	1.528298	1.528340	1.516119	1.516172	1.523349	1.517256	1.580326	1.644609	1.681569	1.827072	1.827119	1.634649	1.654345	1.654392	1.645856	1.617661	1.617702	1.545138	1.449908	1.449946	1.449997	1.450038	1.450077	1.591704	1.591745	1.599160	1.484965	1.477864	1.478901	1.507283	1.507322	1.511049	1.523399	1.519750	1.506264	1.518613	1.561508	1.597258	1.597313	1.573706	1.577440	1.577495	1.577536	1.572658
1.447661	1.447703	1.469151	1.471654	1.628141	1.628184	1.528321	1.528362	1.516141	1.523332	1.530510	1.524416	1.581575	1.667273	1.674453	1.691467	1.691513	1.691557	1.627366	1.639688	1.639745	1.632421	1.553475	1.553531	1.509506	1.449972	1.450023	1.450065	1.621928	1.642942	1.641755	1.591815	1.570682	1.485033	1.520780	1.593239	1.585903	1.525360	1.511133	1.511173	1.506293	1.506345	1.518687	1.597290	1.597345	1.602308	1.613186	1.613242	1.572648	1.572692
1.568210	1.554769	1.493032	1.513930	1.628163	1.628206	1.519758	1.516119	1.523300	1.530491	1.537670	1.537711	1.532860	1.581639	1.667339	1.640394	1.665761	1.682989	1.618798	1.584603	1.589571	1.568195	1.568237	1.553557	1.553598	1.452455	1.452507	1.521954	1.657657	1.657715	1.641782	1.591843	1.563336	1.519537	1.514662	1.584662	1.585932	1.525390	1.511163	1.511202	1.511242	1.506375	1.515028	1.533042	1.597378	1.597419	1.602385	1.608353	1.599780	1.564109
1.742173	1.742221	1.578126	1.578182	1.628185	1.619643	1.576877	1.544690	1.587559	1.637577	1.637620	1.537734	1.532883	1.532923	1.613487	1.656373	1.515875	1.530647	1.533157	1.580945	1.585913	1.568222	1.565808	1.559725	1.553624	1.460849	1.509652	1.509695	1.636265	1.657744	1.641810	1.641855	1.591927	1.563405	1.563448	1.557355	1.557396	1.507447	1.511192	1.511232	1.511272	1.511325	1.515058	1.533074	1.597409	1.597451	1.597496	1.599772	1.599813	1.599857
1.742194	1.742242	1.649513	1.635298	1.635344	1.622118	1.591174	1.587536	1.594718	1.637600	1.637643	1.637686	1.625699	1.625741	1.625784	1.613565	1.520809	1.530671	1.533181	1.533225	1.538192	1.543146	1.559693	1.559751	1.553650	1.499796	1.499849	1.509722	1.636294	1.657773	1.657816	1.641883	1.591955	1.563433	1.563477	1.563532	1.557424	1.557465	1.507531	1.511261	1.511302	1.515046	1.533064	1.597385	1.597442	1.597484	1.597528	1.593650	1.599846	1.564175
1.649443	1.649490	1.649534	1.649593	1.649640	1.629277	1.598333	1.598376	1.594740	1.630485	1.637665	1.637709	1.632860	1.625764	1.625807	1.623409	1.623454	1.533151	1.533206	1.497555	1.497609	1.538260	1.559719	1.738266	1.688333	1.542660	1.499875	1.499917	1.538350	1.657802	1.657845	1.607908	1.570561	1.570602	1.563505	1.563561	1.563602	1.507504	1.507560	1.511291	1.515022	1.533051	1.661654	1.661697	1.597474	1.597516	1.604703	1.599836	1.564164	1.564208
1.649464	1.649511	1.775560	1.778076	1.656799	1.643572	1.619766	1.598398	1.594762	1.630507	1.637688	1.637732	1.632883	1.625788	1.625831	1.625888	1.625934	1.533175	1.497536	1.497580	1.497635	1.538285	1.695392	1.695455	1.695500	1.614082	1.528460	1.499943	1.509816	1.637404	1.657875	1.607937	1.573048	1.570631	1.570675	1.563590	1.563631	1.507533	1.507589	1.515011	1.522435	1.558200	1.661685	1.661729	1.718927	1.718972	1.604736	1.604793	1.564196	1.564240
1.649485	1.647079	1.748596	1.765830	1.765879	1.641140	1.598377	1.598420	1.598466	1.610344	1.638938	1.637755	1.632906	1.632949	1.625854	1.625912	1.625958	1.626001	1.533255	1.533299	1.533355	1.645400	1.695419	1.695482	1.695527	1.628855	1.617853	1.532217	1.532258	1.625138	1.637475	1.580397	1.575536	1.575578	1.591611	1.584529	1.534583	1.534625	1.486434	1.515041	1.522465	1.558232	1.626006	1.718899	1.768957	1.769003	1.604769	1.483397	1.564229	1.564273
1.647052	1.620115	1.698659	1.757264	1.637437	1.584066	1.598399	1.598442	1.598488	1.598547	1.641416	1.666329	1.661481	1.632972	1.625877	1.625936	1.624754	1.624797	1.624856	1.567790	1.567847	1.640511	1.695445	1.695509	1.695554	1.693141	1.643221	1.617924	1.617967	1.618025	1.608942	1.580426	1.580483	1.663243	1.663292	1.599081	1.584603	1.516202	1.515030	1.516302	1.586773	1.586831	1.722579	1.740358	1.768991	1.769036	1.626229	1.604859	1.564261	1.564306
1.626222	1.625041	1.625084	1.628823	1.637458	1.584088	1.584146	1.584190	1.527137	1.527194	1.641439	1.670035	1.748616	1.670143	1.625901	1.625960	1.626006	1.624822	1.624881	1.567815	1.566644	1.575055	1.690556	1.690620	1.673457	1.675959	1.617905	1.517989	1.617994	1.618052	1.596673	1.609017	1.658309	1.713261	1.717001	1.671756	1.670572	1.648470	1.644841	1.648576	1.715359	1.715421	1.722612	1.722657	1.719025	1.719070	1.697690	1.697751	1.604936	1.564339
1.626240	1.625060	1.625103	1.625162	1.580385	1.584110	1.584168	1.584212	1.527160	1.530900	1.645146	1.745119	1.745185	1.741548	1.655936	1.634581	1.626030	1.626074	1.624905	1.623723	1.566669	1.573851	1.573894	1.609183	1.609225	1.611726	1.513054	1.518015	1.518057	1.618079	1.618122	1.630468	1.658339	1.663305	1.670496	1.671788	1.671834	1.670650	1.648563	1.651069	1.708249	1.715453	1.722644	1.722690	1.746146	1.728954	1.719152	1.697785	1.604969	1.607479
1.627486	1.626306	1.625122	1.603772	1.570588	1.580449	1.580508	1.584234	1.530865	1.530923	1.645169	1.716592	1.720112	1.720158	1.720204	1.647423	1.626054	1.621184	1.623701	1.623748	1.623808	1.560592	1.552031	1.502113	1.502154	1.504654	1.503717	1.504991	1.519313	1.619336	1.626759	1.635417	1.644088	1.644134	1.656245	1.671820	1.671866	1.670682	1.664594	1.651100	1.708281	1.715485	1.736220	1.746117	1.746182	1.728988	1.719185	1.697818	1.697864	1.605049
1.648914	1.648961	1.647778	1.625201	1.603837	1.570651	1.580530	1.580574	1.530888	1.530946	1.645192	1.716615	1.720135	1.720182	1.700806	1.700869	1.596593	1.596635	1.621268	1.623772	1.623833	1.617731	1.552055	1.502138	1.480760	1.480801	1.498825	1.503788	1.519340	1.619363	1.626788	1.626835	1.644119	1.644164	1.649135	1.657569	1.671899	1.664561	1.664626	1.721807	1.721854	1.736203	1.742410	1.746152	1.743754	1.729022	1.729072	1.719281	1.719327	1.697945
1.648933	1.648980	1.647797	1.646631	1.601403	1.565762	1.570730	1.580595	1.540733	1.544477	1.665861	1.723777	1.720159	1.700784	1.700830	1.596570	1.596614	1.596657	1.621292	1.623797	1.623858	1.612839	1.609195	1.502162	1.480785	1.480826	1.480881	1.498895	1.519367	1.619391	1.619435	1.614561	1.571774	1.571818	1.644244	1.657601	1.671931	1.664592	1.664658	1.721840	1.736171	1.736236	1.736287	1.740029	1.740094	1.740142	1.734033	1.734098	1.719361	1.719410
1.648952	1.648999	1.649044	1.646651	1.601423	1.565782	1.565840	1.589212	1.597856	1.601601	1.665886	1.734854	1.707899	1.700807	1.621104	1.585472	1.621212	1.621256	1.621317	1.622593	1.439257	1.612864	1.612907	1.516466	1.480809	1.480850	1.480906	1.498921	1.619358	1.619418	1.619462	1.571743	1.571802	1.558309	1.579032	1.657633	1.864784	1.672010	1.664691	1.721873	1.721920	1.721985	1.736321	1.737600	1.740129	1.740177	1.740228	1.734133	1.719395	1.719444
1.656334	1.649019	1.649064	1.649125	1.603898	1.565802	1.585506	1.585551	1.589283	1.597941	1.663454	1.707855	1.706694	1.699601	1.621127	1.621188	1.621235	1.621280	1.621341	1.553450	1.439281	1.439323	1.520119	1.520180	1.498803	1.480875	1.480932	1.584629	1.613234	1.619445	1.576646	1.576693	1.571830	1.558335	1.558380	1.657665	1.764835	1.764885	1.721858	1.721906	1.721953	1.722019	1.722070	1.737634	1.740163	1.740212	1.715621	1.719382	1.719428	1.719478
1.656353	1.649038	1.649083	1.606326	1.546824	1.564056	1.585528	1.585573	1.585621	1.585683	1.636455	1.706649	1.706716	1.621105	1.621150	1.621211	1.621259	1.621304	1.621365	1.553474	1.553533	1.434429	1.448749	1.498785	1.484548	1.480900	1.480957	1.481001	1.584699	1.576629	1.576673	1.576720	1.571857	1.558362	1.562100	1.572007	1.739014	1.755067	1.719428	1.714796	1.707702	1.686340	1.722103	1.722151	1.736502	1.726694	1.723048	1.719415	1.719462	1.719512
1.649009	1.649057	1.649103	1.606346	1.549299	1.550571	1.564139	1.585596	1.585644	1.585706	1.629339	1.636522	1.621083	1.621128	1.621173	1.621235	1.623741	1.623786	1.623848	1.557186	1.455830	1.434453	1.434495	1.448833	1.448874	1.442766	1.437901	1.437944	1.484760	1.505251	1.555279	1.571825	1.571885	1.567005	1.562127	1.563417	1.650637	1.710771	1.712318	1.705224	1.686308	1.687605	1.686424	1.686472	1.722251	1.726727	1.724313	1.723146	1.723194	1.723244
1.649028	1.649077	1.606304	1.523489	1.549320	1.550592	1.564161	1.585618	1.585667	1.585729	1.572260	1.571076	1.571139	1.621151	1.655607	1.629862	1.629911	1.629957	1.530075	1.485821	1.455854	1.434477	1.434519	1.434578	1.428469	1.409310	1.423645	1.423688	1.434803	1.356313	1.443272	1.550430	1.545565	1.567032	1.563385	1.572064	1.650666	1.703660	1.703729	1.698114	1.701857	1.701923	1.687690	1.686506	1.686571	1.676760	1.469660	1.469718	1.619774	1.684116
1.492052	1.492098	1.488458	1.488516	1.549340	1.569034	1.569096	1.564229	1.585689	1.572237	1.571053	1.535409	1.535472	1.571207	1.629822	1.629886	1.629935	1.572872	1.521493	1.517851	1.482214	1.434502	1.434543	1.434603	1.434644	1.428535	1.423669	1.423713	1.345209	1.356339	1.357610	1.438420	1.545593	1.567060	1.572031	1.572092	1.686403	1.703691	1.703760	1.703808	1.716175	1.716241	1.766292	1.766341	1.686605	1.579508	1.469693	1.469751	1.619808	1.619858
1.492071	1.492118	1.488477	1.488536	1.565326	1.569056	1.569119	1.567936	1.572198	1.571030	1.535387	1.535431	1.535494	1.579833	1.579879	1.629910	1.629960	1.630006	1.546384	1.546432	1.513016	1.424686	1.424727	1.434628	1.434669	1.428559	1.423694	1.423738	1.345234	1.356365	1.357636	1.414807	1.443428	1.572012	1.572060	1.664961	1.703674	1.706186	1.703792	1.703840	1.703887	1.809127	1.809181	1.765143	1.715211	1.579542	1.600548	1.612940	1.662995	1.653184
1.492090	1.492137	1.492180	1.500837	1.565347	1.565394	1.565456	1.550759	1.572220	1.571052	1.535409	1.535454	1.544120	1.550312	1.579903	1.629934	1.629984	1.630031	1.630095	1.546456	1.503200	1.422249	1.422290	1.424810	1.428542	1.428584	1.423718	1.423762	1.345259	1.357622	1.427100	1.452016	1.452074	1.578197	1.628235	1.697499	1.706169	1.706217	1.706287	1.703871	1.796769	1.796839	1.760198	1.710248	1.715245	1.715294	1.713896	1.720130	1.720181	1.710371
1.495793	1.495841	1.495885	1.460262	1.495992	1.553131	1.550736	1.550781	1.572242	1.571074	1.535431	1.535476	1.550289	1.550336	1.578935	1.629958	1.630009	1.630055	1.630120	1.617870	1.531780	1.500805	1.422313	1.424834	1.424875	1.428608	1.423743	1.416647	1.352424	1.352478	1.414816	1.452044	1.452102	1.580688	1.633190	1.703688	1.706200	1.706248	1.706319	1.680492	1.703951	1.708948	1.709000	1.709049	1.709116	1.709165	1.715382	1.742577	1.785490	1.803278
1.510085	1.510133	1.495905	1.489823	1.518417	1.550695	1.550757	1.550802	1.550852	1.550912	1.535453	1.535498	1.535561	1.536837	1.565435	1.622605	1.622654	1.594387	1.601589	1.588108	1.570202	1.441738	1.424798	1.424857	1.424899	1.424941	1.423767	1.416671	1.352448	1.352503	1.352543	1.418582	1.509259	1.580717	1.639378	1.639443	1.584821	1.706280	1.697725	1.697773	1.703983	1.708981	1.651891	1.701939	1.702007	1.702056	1.709251	1.737682	1.780596	1.799616
1.552921	1.552970	1.546874	1.546936	1.546984	1.550715	1.550777	1.550823	1.550874	1.550934	1.535475	1.535520	1.535583	1.536860	1.565458	1.622629	1.586985	1.594411	1.594475	1.580993	1.445410	1.445453	1.445496	1.445558	1.466769	1.437274	1.423792	1.416696	1.352473	1.273980	1.368577	1.368622	1.509288	1.580746	1.639408	1.639474	1.641986	1.706311	1.697756	1.697804	1.708945	1.559525	1.651924	1.701973	1.702040	1.702090	1.705842	1.737720	1.737771	1.772774
1.552941	1.552990	1.553035	1.546956	1.547004	1.550736	1.550798	1.550844	1.550896	1.549727	1.549773	1.535542	1.535606	1.536883	1.622587	1.622652	1.622702	1.587056	1.587119	1.581017	1.581081	1.445477	1.445521	1.470198	1.463104	1.463149	1.423816	1.423861	1.416763	1.359942	1.368604	1.509255	1.509316	1.630764	1.630814	1.639504	1.639552	1.695251	1.691625	1.691673	1.680408	1.651905	1.651957	1.702006	1.702074	1.705823	1.721910	1.737757	1.715606	1.751379
1.482067	1.482116	1.553056	1.546976	1.547024	1.547070	1.550820	1.550865	1.549689	1.549748	1.549795	1.549840	1.551134	1.551182	1.660735	1.622676	1.622726	1.622773	1.622838	1.638154	1.638220	1.530931	1.445546	1.455455	1.470271	1.470317	1.470379	1.451958	1.444862	1.444922	1.512929	1.537846	1.630745	1.630792	1.630843	1.630909	1.630956	1.631004	1.691655	1.691703	1.691751	1.709079	1.651990	1.652039	1.702108	1.705858	1.705911	1.708447	1.715641	1.751415
1.482087	1.467395	1.546933	1.546996	1.547044	1.547091	1.550841	1.550887	1.550940	1.551000	1.551046	1.551092	1.551156	1.622586	1.622633	1.622699	1.622750	1.622797	1.715670	1.709569	1.666801	1.630907	1.466989	1.445633	1.470299	1.470345	1.470407	1.470456	1.452029	1.455785	1.520097	1.541570	1.537937	1.537983	1.630872	1.630938	1.630986	1.631034	1.629871	1.679915	1.694248	1.709112	1.709165	1.702073	1.702142	1.670175	1.670228	1.691728	1.691778	1.694299
1.560135	1.560185	1.553095	1.553160	1.517526	1.553257	1.553320	1.553367	1.553421	1.551021	1.551069	1.541276	1.541340	1.622609	1.622657	1.622723	1.622774	1.622821	1.715694	1.709594	1.666826	1.531224	1.467014	1.459200	1.470326	1.470372	1.663223	1.656136	1.470531	1.470593	1.556330	1.555150	1.555215	1.619535	1.619588	1.630968	1.631016	1.631064	1.629901	1.651376	1.679994	1.701746	1.709198	1.709249	1.705876	1.670210	1.670263	1.684619	1.691813	1.691867
1.560155	1.560205	1.560252	1.522413	1.522463	1.559425	1.559487	1.559535	1.553443	1.551043	1.551091	1.541298	1.541361	1.541410	1.622680	1.622745	1.622797	1.622845	1.662054	1.666783	1.531202	1.531249	1.544837	1.470307	1.470354	1.677959	1.668178	1.661091	1.475487	1.571094	1.592087	1.563553	1.619516	1.619566	1.619619	1.630997	1.631046	1.631094	1.652591	1.651406	1.572887	1.687492	1.709231	1.714216	1.677595	1.670243	1.670297	1.684654	1.684704	1.677614
1.560174	1.560225	1.565189	1.565253	1.568991	1.697505	1.697571	1.695162	1.686615	1.643853	1.551113	1.551159	1.541383	1.541432	1.541478	1.622768	1.622821	1.619178	1.626383	1.626434	1.531224	1.544815	1.544863	1.544929	1.663161	1.668137	1.668207	1.639699	1.649604	1.670617	1.756362	1.720687	1.719525	1.719576	1.619649	1.602460	1.631075	1.631124	1.650922	1.593833	1.593882	1.596416	1.703613	1.703664	1.677629	1.677680	1.684619	1.684689	1.684739	1.677650
1.538786	1.538836	1.565211	1.565274	1.569013	1.714739	1.714806	1.731111	1.715187	1.686700	1.643925	1.642482	1.558627	1.558678	1.558726	1.572821	1.622845	1.622893	1.619267	1.619320	1.533709	1.533761	1.544889	1.630631	1.652105	1.663239	1.668232	1.668290	1.756744	1.756817	1.978241	1.971161	1.771284	1.748173	1.619425	1.609631	1.609679	1.650882	1.650955	1.593865	1.593915	1.646449	1.703647	1.706166	1.706237	1.706289	1.706345	1.699011	1.684775	1.677685
1.410373	1.410424	1.410476	1.386899	1.569054	1.614871	1.714847	1.714907	1.686680	1.686738	1.691716	1.672821	1.622914	1.622970	1.601612	1.576561	1.576617	1.572979	1.619314	1.533700	1.533754	1.533808	1.576700	1.587840	1.587896	1.623653	1.657200	1.668346	1.746953	1.756872	1.971165	1.971232	1.771341	1.771403	1.633773	1.619547	1.629469	1.629527	1.593873	1.593930	1.622558	1.701188	1.706183	1.706243	1.707537	1.711300	1.758188	1.742203	1.699137	1.699196
1.410364	1.410415	1.410467	1.419124	1.597589	1.647603	1.647660	1.697677	1.691586	1.686725	1.691703	1.672809	1.637178	1.622959	1.623016	1.580243	1.576606	1.572969	1.569331	1.533690	1.533744	1.533798	1.533853	1.587830	1.587886	1.623643	1.628628	1.657247	1.746942	1.747003	1.778347	1.778409	1.771330	1.771393	1.639929	1.625703	1.629460	1.622634	1.598799	1.593923	1.622550	1.701178	1.706174	1.707468	1.717401	1.722399	1.758179	1.758242	1.750634	1.750695
1.410354	1.410406	1.640761	1.633443	1.647532	1.647590	1.647648	1.697664	1.697724	1.691632	1.677415	1.672797	1.643319	1.629101	1.626697	1.625523	1.580288	1.569265	1.569320	1.533680	1.533735	1.440978	1.433891	1.433943	1.587877	1.623633	1.628618	1.657237	1.746931	1.746992	1.775871	1.778398	1.778461	1.778524	1.754183	1.639978	1.625752	1.593800	1.593857	1.593915	1.622542	1.622600	1.707398	1.707459	1.714925	1.758108	1.758170	1.758233	1.755563	1.755625
1.410345	1.603063	1.640749	1.660987	1.661046	1.654714	1.697592	1.697652	1.697711	1.683495	1.679863	1.678936	1.678995	1.661825	1.661884	1.716340	1.625569	1.569254	1.569309	1.569365	1.469474	1.433831	1.433883	1.433935	1.487912	1.587923	1.652239	1.668317	1.668376	1.746981	1.768464	1.773457	1.773520	1.761252	1.761313	1.748067	1.748127	1.620867	1.629560	1.622476	1.622534	1.622592	1.622650	1.707450	1.714916	1.758100	1.758162	1.758225	1.755554	1.755616
1.602994	1.603050	1.638786	1.660975	1.668170	1.666999	1.697579	1.697639	1.697698	1.703908	1.703968	1.704027	1.693750	1.697503	1.697563	1.687776	1.661249	1.626351	1.619268	1.569354	1.464539	1.464591	1.469571	1.479226	1.487903	1.587913	1.652229	1.668307	1.685620	1.746247	1.747031	1.768515	1.752550	1.752610	1.745529	1.745589	1.748116	1.706560	1.622150	1.622207	1.615123	1.615180	1.601214	1.614848	1.714908	1.750685	1.742105	1.748339	1.755546	1.819902
1.624388	1.624444	1.624502	1.624559	1.645520	1.645579	1.633339	1.683353	1.697685	1.697744	1.703955	1.704015	1.693739	1.697492	1.697552	1.695151	1.661238	1.647754	1.619257	1.465709	1.464530	1.464582	1.464635	1.469615	1.487895	1.587904	1.646818	1.685550	1.685611	1.681974	1.760580	1.768504	1.752538	1.745458	1.655867	1.720454	1.724213	1.702849	1.620907	1.622199	1.622256	1.615172	1.601206	1.614841	1.750614	1.742035	1.730985	1.733514	1.798398	1.819892
1.626833	1.624432	1.624489	1.617410	1.617467	1.626133	1.626190	1.619112	1.683399	1.697732	1.697791	1.511301	1.694958	1.706096	1.706157	1.695140	1.661226	1.621652	1.615551	1.465699	1.464521	1.436018	1.464626	1.469606	1.487887	1.609601	1.673918	1.685541	1.681905	1.681965	1.682026	1.759400	1.745386	1.655799	1.655856	1.663313	1.699078	1.613439	1.617197	1.622190	1.622247	1.622305	1.593794	1.593851	1.741964	1.730915	1.695260	1.695319	1.733566	1.783632
1.626821	1.624419	1.617341	1.531770	1.581776	1.617512	1.619042	1.619101	1.626295	1.683446	1.505084	1.505138	1.523655	1.706085	1.706147	1.687742	1.675490	1.626565	1.621697	1.465690	1.465743	1.464564	1.469545	1.491774	1.491828	1.520441	1.599795	1.635554	1.635614	1.681956	1.680784	1.664817	1.666828	1.666886	1.652663	1.606174	1.613373	1.613430	1.617189	1.622181	1.622239	1.622297	1.593785	1.593844	1.687989	1.688048	1.688108	1.638165	1.640695	1.640753
1.626808	1.617271	1.531705	1.531759	1.531814	1.590430	1.619030	1.619089	1.626283	1.626341	1.505074	1.505129	1.505185	1.687611	1.687671	1.687731	1.687791	1.654375	1.626611	1.621742	1.465734	1.469482	1.469536	1.491766	1.520377	1.520433	1.522954	1.635546	1.635606	1.680714	1.672145	1.664808	1.666818	1.652595	1.638371	1.606165	1.613363	1.613421	1.613478	1.622173	1.622230	1.622288	1.622346	1.622405	1.622463	1.623755	1.623813	1.638157	1.638217	1.640745
1.626795	1.617258	1.567370	1.545276	1.545332	1.595338	1.619019	1.619077	1.626271	1.626329	1.626387	1.505120	1.590819	1.685138	1.687659	1.687719	1.687779	1.680452	1.669428	1.626657	1.598162	1.476864	1.491703	1.520313	1.520369	1.520425	1.584735	1.615816	1.665852	1.672076	1.672136	1.652467	1.648827	1.648885	1.634662	1.613297	1.613353	1.670541	1.743509	1.624632	1.624690	1.622279	1.622337	1.622397	1.558173	1.558230	1.594000	1.604105	1.618448	1.618505
1.745615	1.710000	1.617304	1.580942	1.580999	1.616734	1.619007	1.626202	1.626260	1.626318	1.547874	1.590750	1.599424	1.636398	1.687648	1.687708	1.687768	1.687829	1.680500	1.626646	1.598151	1.612991	1.615514	1.520305	1.520361	1.520417	1.549030	1.615807	1.665842	1.665902	1.652399	1.648758	1.648817	1.634594	1.603363	1.603419	1.670471	1.734801	1.734861	1.714993	1.622213	1.622271	1.622329	1.558110	1.558166	1.436801	1.418332	1.539811	1.618439	1.618495
1.709927	1.709986	1.617291	1.580931	1.580988	1.616722	1.611860	1.611918	1.626248	1.547808	1.547864	1.547920	1.599414	1.636387	1.687636	1.692621	1.692682	1.687818	1.684183	1.680548	1.637780	1.641534	1.613041	1.520297	1.520353	1.520409	1.520465	1.549079	1.615856	1.665892	1.657320	1.652447	1.584546	1.579669	1.574791	1.603409	1.663059	1.663118	1.727446	1.728739	1.701467	1.608685	1.622320	1.558102	1.436742	1.430622	1.418326	1.539803	1.539859	1.618487
1.702778	1.702837	1.624658	1.630865	1.630923	1.590878	1.590934	1.611907	1.611965	1.612022	1.547854	1.547910	1.626470	1.736291	1.737584	1.742570	1.844765	1.833999	1.684172	1.684232	1.641465	1.641524	1.641584	1.520289	1.520345	1.520401	1.541617	1.541675	1.549128	1.615906	1.657310	1.650229	1.644123	1.579660	1.574781	1.574837	1.574892	1.660640	1.724967	1.728728	1.708598	1.637242	1.622312	1.558095	1.422453	1.430616	1.418320	1.475512	1.539851	1.582763
1.733504	1.631721	1.637930	1.630853	1.630912	1.605136	1.590921	1.610665	1.619089	1.619147	1.619205	1.704898	1.726370	1.726430	1.732646	1.732707	1.826531	1.833985	1.684161	1.619982	1.620041	1.641513	1.641574	1.576156	1.519105	1.534414	1.541608	1.541667	1.541723	1.543011	1.650161	1.650220	1.644113	1.593930	1.574772	1.567687	1.567742	1.574940	1.703532	1.703591	1.708587	1.644373	1.650870	1.558088	1.436731	1.424436	1.418314	1.475505	1.539843	1.588932
1.733491	1.716336	1.637918	1.637976	1.630900	1.605123	1.624865	1.617789	1.619078	1.619136	1.704826	1.726294	1.726357	1.726417	1.726477	1.726538	1.790831	1.833972	1.684150	1.619972	1.620031	1.620089	1.576089	1.576146	1.540512	1.534405	1.536669	1.613047	1.648800	1.648859	1.650151	1.650210	1.640403	1.583341	1.576258	1.567678	1.567733	1.567791	1.574987	1.582184	1.587177	1.637222	1.637280	1.558081	1.558137	1.436780	1.418307	1.418359	1.539836	1.588924
1.790551	1.716323	1.716385	1.637964	1.638023	1.638081	1.631988	1.624913	1.626202	1.694174	1.697677	1.697737	1.706897	1.706955	1.716865	1.726525	1.729049	1.763599	1.734100	1.684199	1.620021	1.576020	1.576080	1.576137	1.535573	1.529466	1.608046	1.643800	1.643858	1.638984	1.648907	1.650200	1.640393	1.576192	1.576249	1.575071	1.567724	1.567781	1.582118	1.582174	1.582230	1.582286	1.587281	1.544490	1.558130	1.522477	1.418301	1.418353	1.539828	1.583974
1.790537	1.773383	1.716372	1.637952	1.641702	1.638070	1.631976	1.632037	1.637018	1.694162	1.694221	1.697724	1.697786	1.678397	1.688307	1.688366	1.721899	1.734026	1.734087	1.734149	1.734211	1.633112	1.633173	1.633232	1.576186	1.571312	1.647427	1.643789	1.643848	1.638973	1.648897	1.650190	1.650251	1.640441	1.596426	1.575062	1.567715	1.567772	1.582109	1.582165	1.582221	1.582277	1.489497	1.494493	1.508830	1.516295	1.503998	1.404759	1.511945	1.583965
1.804791	1.780503	1.773433	1.716419	1.637999	1.634367	1.631964	1.632025	1.637006	1.694149	1.694209	1.701405	1.701468	1.695371	1.688295	1.688354	1.693340	1.726877	1.734076	1.734137	1.734199	1.633102	1.633164	1.635687	1.578642	1.578700	1.678695	1.678758	1.643837	1.643896	1.648887	1.655114	1.650241	1.640431	1.639255	1.591537	1.570173	1.570231	1.582100	1.582156	1.582212	1.489435	1.489489	1.494485	1.495775	1.510113	1.503991	1.490456	1.526222	1.569129
1.787560	1.780488	1.723480	1.716406	1.634296	1.631894	1.615955	1.616014	1.616071	1.637053	1.694197	1.694257	1.695299	1.695359	1.688282	1.693268	1.693328	1.693391	1.721999	1.718108	1.647308	1.634324	1.636851	1.636910	1.635737	1.707177	1.735791	1.735855	1.735917	1.734484	1.648877	1.650170	1.650232	1.645356	1.640479	1.640537	1.576335	1.576394	1.576451	1.582147	1.560781	1.489428	1.489482	1.489538	1.495768	1.495822	1.510160	1.516122	1.536098	1.564722
1.780411	1.723402	1.723466	1.637916	1.634284	1.630651	1.615942	1.551787	1.534612	1.534665	1.548260	1.655349	1.673879	1.673939	1.536202	1.536258	1.536314	1.693379	1.693439	1.700637	1.647297	1.636779	1.636841	1.636900	1.707105	1.707166	1.714365	1.735844	1.735906	1.734734	1.727395	1.648927	1.650222	1.645346	1.645404	1.645463	1.581263	1.581322	1.581380	1.576498	1.567912	1.525124	1.525179	1.489531	1.495761	1.495815	1.510153	1.517350	1.573307	1.572128
1.723328	1.723389	1.723453	1.723514	1.634272	1.630639	1.551718	1.548084	1.486136	1.464784	1.469761	1.548304	1.631053	1.531210	1.536192	1.536249	1.500623	1.536364	1.693428	1.693488	1.693549	1.636769	1.636831	1.636890	1.635717	1.707155	1.707216	1.735833	1.735895	1.734723	1.734785	1.728678	1.723807	1.673893	1.645395	1.645453	1.645512	1.645573	1.645632	1.640753	1.634637	1.567959	1.525170	1.525229	1.489578	1.495808	1.510146	1.517342	1.566157	1.572120
1.573511	1.573568	1.722209	1.719809	1.634260	1.570110	1.548014	1.486072	1.464721	1.469698	1.469751	1.476939	1.495466	1.531200	1.531256	1.500559	1.500615	1.514946	1.543548	1.693476	1.629305	1.636758	1.636821	1.636880	1.635707	1.635766	1.707205	1.707269	1.734650	1.734712	1.734773	1.723732	1.712692	1.681727	1.631810	1.645444	1.645502	1.645564	1.645623	1.640743	1.632158	1.567950	1.525162	1.525221	1.525276	1.510084	1.510139	1.516100	1.564914	1.572112
1.573500	1.573557	1.648398	1.648457	1.584309	1.570099	1.483793	1.478926	1.464710	1.469687	1.469741	1.469794	1.478217	1.488377	1.495568	1.495623	1.500606	1.514937	1.522130	1.543596	1.543653	1.615079	1.615141	1.615199	1.621422	1.635757	1.635816	1.707259	1.706086	1.682711	1.711323	1.711383	1.681657	1.631742	1.631800	1.645434	1.645493	1.645555	1.640675	1.625917	1.625974	1.546520	1.410905	1.410961	1.525268	1.529029	1.514802	1.514857	1.535247	1.525138
1.573488	1.569856	1.648386	1.648445	1.584298	1.499727	1.483783	1.478916	1.476507	1.464753	1.469731	1.469784	1.471072	1.488113	1.495559	1.495614	1.495669	1.514928	1.522121	1.543586	1.543644	1.543701	1.569843	1.569901	1.534271	1.607908	1.635806	1.635869	1.641833	1.618455	1.661343	1.661402	1.660230	1.660288	1.631790	1.645424	1.645483	1.645545	1.623380	1.623437	1.540282	1.405906	1.410899	1.410955	1.525260	1.525315	1.514794	1.485191	1.485247	1.455635
1.652677	1.638469	1.638530	1.638589	1.642339	1.499717	1.478848	1.478905	1.476497	1.476549	1.469721	1.469774	1.471062	1.488104	1.488159	1.488213	1.502540	1.509734	1.543520	1.543577	1.543635	1.541226	1.569834	1.569891	1.557879	1.557936	1.615093	1.627489	1.613716	1.613774	1.589949	1.661391	1.660219	1.660277	1.631779	1.631837	1.645473	1.623313	1.544834	1.536514	1.473543	1.405900	1.405952	1.394889	1.509191	1.520365	1.498723	1.498777	1.485238	1.413875
1.755968	1.634765	1.638518	1.638576	1.630020	1.487400	1.486223	1.478894	1.476486	1.462270	1.441172	1.441224	1.469820	1.477009	1.477063	1.483276	1.502530	1.509724	1.509779	1.512300	1.533765	1.535054	1.563660	1.553854	1.546772	1.557927	1.607946	1.606774	1.599430	1.592349	1.592406	1.588762	1.660208	1.631711	1.631769	1.631826	1.625711	1.623303	1.566243	1.565064	1.565119	1.402188	1.402239	1.394882	1.502042	1.502095	1.434447	1.434499	1.413130	1.399585
1.619932	1.589244	1.589304	1.589360	1.486104	1.487389	1.486212	1.477652	1.476475	1.433722	1.441162	1.441215	1.469811	1.469864	1.469918	1.477106	1.477160	1.491489	1.498679	1.498733	1.490938	1.490993	1.516611	1.545213	1.545268	1.546818	1.485367	1.485426	1.521169	1.513823	1.513878	1.585050	1.656494	1.656552	1.628055	1.577604	1.587536	1.623292	1.587652	1.565054	1.565109	1.565165	1.409373	1.402016	1.409207	1.409258	1.409310	1.409361	1.399527	1.385295
1.584254	1.589231	1.589291	1.496615	1.482402	1.411119	1.482509	1.477642	1.477695	1.488831	1.441152	1.441205	1.441262	1.441314	1.441367	1.448555	1.477150	1.477208	1.498669	1.498723	1.477369	1.477423	1.477480	1.545202	1.538121	1.374022	1.421124	1.485418	1.485473	1.478125	1.506466	1.585040	1.585100	1.585156	1.572869	1.577594	1.577649	1.587586	1.564989	1.565044	1.565100	1.565155	1.530474	1.409149	1.409200	1.409251	1.409303	1.405646	1.399520	1.385288
1.589162	1.589218	1.589278	1.482337	1.382524	1.402493	1.441906	1.482556	1.488766	1.488821	1.483949	1.441195	1.441252	1.441305	1.405682	1.434275	1.448599	1.461177	1.482637	1.493783	1.498768	1.477414	1.477471	1.477525	1.373964	1.374015	1.374066	1.421174	1.478063	1.506402	1.584973	1.576391	1.576451	1.576506	1.537166	1.537220	1.537275	1.386448	1.400777	1.479362	1.500834	1.508991	1.448909	1.391844	1.409193	1.409245	1.405588	1.405639	1.405694	1.385281
1.589149	1.589205	1.482272	1.482326	1.402432	1.402483	1.441895	1.496088	1.488756	1.488810	1.488865	1.483993	1.484051	1.441296	1.405674	1.405726	1.418299	1.425490	1.461219	1.482679	1.493828	1.498813	1.477462	1.477516	1.377656	1.374007	1.374059	1.374113	1.415755	1.437391	1.487937	1.572678	1.576441	1.540805	1.540860	1.540914	1.383917	1.386441	1.400770	1.479354	1.494650	1.457642	1.421993	1.378244	1.391886	1.391936	1.391985	1.405632	1.405687	1.328146
1.589136	1.482204	1.482261	1.482315	1.423821	1.402473	1.460352	1.460410	1.496134	1.488800	1.488855	1.488909	1.510371	1.484094	1.369934	1.389698	1.389749	1.418345	1.425532	1.482669	1.493818	1.498803	1.477453	1.448961	1.377649	1.374000	1.367883	1.359302	1.355650	1.430243	1.430293	1.487981	1.533602	1.540795	1.540850	1.526628	1.526682	1.526741	1.526795	1.530283	1.501508	1.457632	1.421983	1.372058	1.391878	1.391928	1.391978	1.392027	1.320674	1.317012
1.523952	1.488345	1.482251	1.482304	1.473742	1.473795	1.460342	1.462863	1.474001	1.509726	1.491308	1.527034	1.524630	1.519757	1.440814	1.390921	1.390972	1.418335	1.425522	1.482658	1.482712	1.498793	1.448900	1.426047	1.426100	1.367825	1.359240	1.359294	1.359344	1.355691	1.430283	1.430335	1.516580	1.526509	1.526564	1.526618	1.526673	1.526731	1.530220	1.522862	1.501499	1.433044	1.421973	1.375756	1.375804	1.391920	1.391970	1.320615	1.284964	1.285011
1.526402	1.523996	1.482240	1.482294	1.482347	1.482401	1.462795	1.462854	1.473992	1.509717	1.544211	1.612632	1.612695	1.610288	1.524730	1.426586	1.405233	1.419558	1.418377	1.418429	1.482701	1.482754	1.481578	1.417405	1.424857	1.359182	1.359232	1.359286	1.365505	1.365556	1.344625	1.344674	1.344727	1.359589	1.416744	1.421734	1.426726	1.526722	1.533916	1.530264	1.484193	1.433035	1.371987	1.372040	1.372088	1.353595	1.313143	1.277489	1.277540	1.285005
1.523929	1.517831	1.503626	1.482283	1.403876	1.447957	1.448010	1.448068	1.462900	1.504781	1.611844	1.612620	1.612683	1.612741	1.524720	1.505058	1.497976	1.419549	1.425764	1.425816	1.418471	1.482744	1.481568	1.481621	1.416214	1.359174	1.359224	1.365447	1.365498	1.365548	1.344617	1.318745	1.339781	1.344767	1.392852	1.414317	1.421778	1.519575	1.533907	1.533961	1.458920	1.284338	1.272028	1.272078	1.253584	1.206803	1.208081	1.248922	1.277533	1.285000
1.511612	1.512897	1.503615	1.403815	1.405098	1.405150	1.448000	1.448058	1.454270	1.489992	1.598283	1.598341	1.612671	1.610265	1.610322	1.505046	1.497965	1.440944	1.425755	1.425807	1.425860	1.468462	1.481558	1.477911	1.413738	1.359166	1.359216	1.359270	1.359320	1.356902	1.324860	1.324907	1.339772	1.344759	1.384201	1.389190	1.410655	1.416885	1.426819	1.426871	1.426924	1.290510	1.284378	1.222095	1.175040	1.165193	1.165234	1.236552	1.265162	1.327557
1.516271	1.511654	1.498680	1.410937	1.403857	1.403910	1.446759	1.446817	1.446871	1.446924	1.511179	1.589705	1.581142	1.595466	1.602916	1.510226	1.440878	1.419530	1.398177	1.425798	1.425851	1.468452	1.477848	1.465566	1.465617	1.356691	1.359208	1.359262	1.359312	1.334678	1.324851	1.324898	1.235866	1.230550	1.234300	1.384242	1.384292	1.389287	1.405396	1.426864	1.426916	1.302860	1.290550	1.227032	1.182450	1.177548	1.187480	1.193706	1.236595	1.249006
1.518720	1.511643	1.498669	1.406004	1.406056	1.434383	1.428278	1.428334	1.281311	1.377788	1.377839	1.392158	1.388517	1.574052	1.574108	1.574163	1.440868	1.419520	1.419572	1.425789	1.425842	1.418495	1.465503	1.465555	1.465606	1.358617	1.359200	1.359254	1.337090	1.334669	1.334717	1.232107	1.214447	1.224369	1.224415	1.267287	1.379343	1.389279	1.400447	1.405441	1.396843	1.395659	1.286836	1.277000	1.205098	1.183722	1.187474	1.193700	1.199931	1.242817
1.582892	1.582948	1.497426	1.497480	1.491378	1.485275	1.428267	1.271401	1.271450	1.281352	1.377830	1.388452	1.388508	1.488434	1.574095	1.574151	1.505067	1.440915	1.440967	1.419615	1.425833	1.425885	1.408674	1.401324	1.365695	1.344336	1.344384	1.337033	1.337081	1.337129	1.334708	1.220565	1.224318	1.224363	1.224408	1.267279	1.269796	1.329422	1.329470	1.329518	1.390657	1.383293	1.293968	1.276993	1.262205	1.205134	1.183759	1.183802	1.183848	1.242811
1.582879	1.582935	1.497415	1.491313	1.485211	1.481569	1.425793	1.271393	1.228645	1.281345	1.374125	1.388443	1.377409	1.405994	1.406045	1.349023	1.355237	1.440905	1.427395	1.419605	1.422125	1.422176	1.365587	1.365636	1.358283	1.336924	1.336972	1.337024	1.339541	1.339589	1.337168	1.223027	1.229250	1.224356	1.267226	1.267272	1.263613	1.320766	1.320814	1.320861	1.329559	1.383285	1.293961	1.233721	1.182831	1.205127	1.183752	1.183795	1.183842	1.207105
1.433108	1.433160	1.408597	1.472834	1.481505	1.481557	1.324697	1.268922	1.271434	1.349944	1.374116	1.377344	1.377399	1.377450	1.348965	1.355178	1.355228	1.341721	1.291829	1.291876	1.307958	1.250927	1.250979	1.230055	1.336867	1.336915	1.301283	1.301335	1.303851	1.303898	1.225443	1.229193	1.229244	1.267172	1.267219	1.263560	1.261135	1.263656	1.263702	1.263748	1.320901	1.320948	1.240804	1.176602	1.176642	1.192756	1.205164	1.183789	1.197441	1.199959
1.376047	1.351479	1.349071	1.408636	1.481493	1.481545	1.324688	1.297644	1.257876	1.271474	1.363018	1.377335	1.377390	1.377441	1.377491	1.355169	1.355220	1.291773	1.291821	1.234792	1.234839	1.250921	1.250973	1.228814	1.258368	1.301228	1.287700	1.287750	1.237149	1.225391	1.225436	1.225483	1.225533	1.268400	1.268447	1.267258	1.263598	1.263649	1.263695	1.263741	1.263787	1.253112	1.251920	1.176593	1.192707	1.205114	1.197343	1.197387	1.197435	1.199954
1.376037	1.351468	1.350291	1.351571	1.474349	1.474401	1.447358	1.297634	1.297681	1.257914	1.270282	1.270330	1.270382	1.377431	1.376249	1.347764	1.297876	1.291765	1.291813	1.234785	1.234832	1.234879	1.228761	1.228808	1.301172	1.301219	1.287691	1.116481	1.201461	1.222915	1.224195	1.225476	1.225526	1.225572	1.268439	1.268486	1.267297	1.263642	1.263688	1.263734	1.263780	1.237869	1.237913	1.192657	1.205064	1.205107	1.197337	1.197381	1.197430	1.197474
1.376027	1.360075	1.351512	1.351561	1.373005	1.457148	1.447345	1.376078	1.297671	1.257905	1.257952	1.257999	1.258050	1.255631	1.114424	1.118163	1.077163	1.276960	1.277006	1.281986	1.224958	1.211434	1.211483	1.228800	1.243117	1.236992	1.130005	1.128818	1.201455	1.224142	1.224188	1.225469	1.225519	1.225565	1.225611	1.268479	1.266055	1.266106	1.266152	1.263727	1.263773	1.237861	1.209351	1.209399	1.206969	1.205101	1.183727	1.197376	1.197425	1.197469
1.570758	1.559734	1.351502	1.351551	1.342979	1.136207	1.318958	1.319010	1.314908	1.257897	1.257943	1.257990	1.255577	1.216967	1.118114	1.061088	1.061128	1.066105	1.265898	1.211336	1.054425	1.054466	1.211475	1.223858	1.238173	1.238219	1.235796	1.237081	1.224090	1.224136	1.224181	1.224228	1.224278	1.225558	1.268425	1.275609	1.273185	1.266098	1.293332	1.266192	1.251406	1.215481	1.209343	1.209392	1.209435	1.205094	1.197325	1.197370	1.215975	1.216021
1.539970	1.547409	1.233699	1.228820	1.121893	1.007830	1.126389	1.302531	1.314899	1.314947	1.257935	1.136726	1.234170	1.234216	1.217003	1.061082	1.061122	1.061166	1.066139	1.054378	1.054420	1.054460	1.211467	1.223850	1.223896	1.238212	1.238258	1.237074	1.238354	1.224129	1.224174	1.188540	1.188589	1.224317	1.275555	1.275602	1.275648	1.268563	1.268610	1.262477	1.257578	1.251443	1.215517	1.209384	1.188012	1.188054	1.197992	1.197364	1.158857	1.168800
1.539955	1.542470	1.228765	1.228811	1.114755	1.114798	1.114841	1.306217	1.306265	1.314938	1.257927	1.236576	1.236627	1.234208	1.216994	1.210874	1.061115	1.061160	1.061200	1.066174	1.054414	1.118664	1.211459	1.211503	1.221421	1.235736	1.235781	1.237067	1.224076	1.224122	1.224167	1.188534	1.188583	1.188628	1.225591	1.225637	1.239956	1.240008	1.233874	1.262470	1.262516	1.262562	1.215510	1.187962	1.188005	1.188047	1.183708	1.186225	1.215966	1.190214
1.554714	1.542456	1.285804	1.228802	1.104895	1.104937	1.113602	1.113649	1.306255	1.321090	1.314976	1.257965	1.250884	1.231735	1.231780	1.210865	1.210908	1.057454	1.057493	1.066168	1.133151	1.125791	1.211451	1.211496	1.211540	1.218990	1.219035	1.121660	1.115803	1.224115	1.224160	1.204446	1.168814	1.188622	1.189902	1.225630	1.217707	1.217756	1.233868	1.233913	1.233959	1.234004	1.190380	1.166541	1.166583	1.176520	1.186175	1.186219	1.186267	1.185929
1.440614	1.347968	1.285794	1.114698	1.104888	1.104930	1.107435	1.113642	1.256845	1.321080	1.321129	1.315015	1.315069	1.231726	1.231772	1.210856	1.121602	1.057447	1.057487	1.123232	1.125742	1.197125	1.211443	1.211488	1.195487	1.195530	1.159898	1.088593	1.088633	1.095809	1.200689	1.204438	1.204487	1.189299	1.193049	1.228776	1.228821	1.228872	1.231389	1.233907	1.233952	1.221634	1.220441	1.169008	1.176470	1.021945	1.036261	1.186213	1.186261	1.185924
1.375712	1.361502	1.301793	1.136084	1.136127	1.107386	1.113588	1.127899	1.250676	1.256884	1.321120	1.315006	1.315060	1.231718	1.231764	1.125252	1.057397	1.057441	1.057481	1.115823	1.115866	1.175716	1.197167	1.207777	1.195479	1.195521	1.193095	1.156233	1.084923	1.077279	1.093373	1.201960	1.204480	1.210701	1.193043	1.228769	1.236229	1.231337	1.231382	1.231427	1.231473	1.221627	1.221671	1.215821	1.115932	1.036217	1.036257	1.179068	1.187492	1.207336
1.361442	1.340102	1.340158	1.301832	1.136120	1.114770	1.113581	1.234863	1.234910	1.234956	1.227343	1.314996	1.315051	1.234176	1.125203	1.125245	1.114454	1.114500	1.057475	1.057514	1.115859	1.119602	1.143519	1.145488	1.193002	1.193044	1.160988	1.054008	1.061454	1.070136	1.093366	1.100543	1.193354	1.204516	1.214445	1.228762	1.231279	1.231330	1.231375	1.231421	1.221575	1.221619	1.222900	1.222951	1.215858	1.115969	1.114774	1.180299	1.180348	1.209806
1.340042	1.340092	1.340149	1.340199	1.155561	1.154374	1.244660	1.243480	1.234901	1.234947	1.220202	1.241642	1.234122	1.198507	1.125196	1.125237	1.121579	1.121626	1.114534	1.114575	1.115852	1.115893	1.114705	1.109810	1.145522	1.193036	1.055193	1.055235	1.061446	1.076304	1.081284	1.088460	1.100582	1.168829	1.213202	1.213247	1.228800	1.231323	1.231368	1.221523	1.221568	1.221612	1.222893	1.222944	1.222989	1.215896	1.180249	1.180293	1.187480	1.191237
1.340032	1.340083	1.326592	1.276727	1.155555	1.155600	1.216127	1.244704	1.234893	1.234938	1.233752	1.220237	1.241683	1.213199	1.127654	1.125230	1.121572	1.121618	1.114527	1.114568	1.114611	1.114652	1.114699	1.114740	1.109843	1.093147	1.072471	1.061401	1.076258	1.062027	1.067007	1.081318	1.086304	1.168822	1.177515	1.184695	1.213284	1.228844	1.221472	1.205443	1.205486	1.221605	1.222886	1.222938	1.222982	1.223027	1.180243	1.180287	1.187474	1.217222
1.278773	1.278821	1.271744	1.150576	1.148417	1.148462	1.155638	1.244695	1.244743	1.239860	1.234976	1.252718	1.241674	1.241719	1.127647	1.127689	1.127732	1.121611	1.114520	1.114561	1.114604	1.114645	1.114691	1.113498	1.112305	1.093140	1.072464	1.072507	1.076251	1.076290	1.081270	1.081311	1.086298	1.162637	1.173523	1.173566	1.202153	1.191077	1.205392	1.205435	1.205478	1.212941	1.187193	1.198376	1.234109	1.234155	1.223065	1.187419	1.217171	1.217218
1.278764	1.278811	1.164784	1.143438	1.143483	1.148455	1.148500	1.155681	1.248433	1.247247	1.234967	1.231315	1.213137	1.189752	1.154668	1.127682	1.127724	1.121604	1.121645	1.114554	1.027493	1.075688	1.089999	1.112257	1.112298	1.112340	1.089743	1.077440	1.076244	1.081224	1.081264	1.081304	1.086291	1.091275	1.169808	1.169851	1.198437	1.191069	1.191112	1.191154	1.134103	1.091606	1.198319	1.198371	1.234103	1.223013	1.223058	1.223103	1.216015	1.245767
1.278754	1.164726	1.143387	1.143431	1.124996	1.125038	1.125081	1.155675	1.248424	1.247239	1.234959	1.213078	1.192167	1.192209	1.147260	1.119041	1.121549	1.121596	1.121638	1.105909	1.026253	1.011481	1.075724	1.104843	1.112291	1.112333	1.112374	1.089783	1.152523	1.152564	1.081257	1.081298	1.086285	1.086326	1.164857	1.164899	1.179213	1.183925	1.183968	1.134055	1.134096	1.084180	1.198313	1.198365	1.215825	1.221769	1.220577	1.223096	1.223147	1.236808
1.164673	1.164718	1.164769	1.143424	1.143469	1.143513	1.143558	1.145545	1.231160	1.231206	1.220156	1.200740	1.199556	1.199599	1.116525	1.097637	1.121542	1.121589	1.121631	1.113034	1.022544	1.021348	1.011516	1.090569	1.112284	1.112326	1.112367	1.161119	1.161161	1.161203	1.152598	1.152640	1.152688	1.150537	1.150579	1.141407	1.146391	1.146437	1.150187	1.148321	1.134089	1.134130	1.150253	1.226907	1.234090	1.223000	1.223045	1.223089	1.228091	1.236802
1.164666	1.164711	1.164762	1.143417	1.143462	1.157767	1.157812	1.145537	1.231151	1.229964	1.230010	1.221691	1.221743	1.221788	1.103756	1.103797	1.125235	1.121582	1.121623	1.086692	1.022537	1.021341	1.020150	1.034455	1.040667	1.048115	1.111125	1.139709	1.161153	1.161196	1.161238	1.152632	1.152680	1.145586	1.133268	1.133308	1.147619	1.150138	1.150179	1.121675	1.134082	1.134124	1.144061	1.162668	1.226947	1.234130	1.223038	1.228033	1.228085	1.236796
1.104309	1.104347	1.143812	1.138482	1.143455	1.157760	1.155340	1.145530	1.229910	1.229956	1.230001	1.222916	1.221734	1.171859	1.103748	1.125186	1.125228	1.125276	1.059349	1.058155	1.056961	1.055765	1.055810	1.034449	1.034487	1.046874	1.062417	1.111165	1.139743	1.161188	1.161231	1.161274	1.161323	1.145579	1.145620	1.133300	1.133340	1.150130	1.121627	1.121667	1.121707	1.134117	1.144055	1.155240	1.155283	1.226699	1.234170	1.234216	1.234268	1.184349
1.025879	1.061562	1.098563	1.101069	1.138519	1.152823	1.145473	1.145523	1.179988	1.180032	1.222862	1.222907	1.222959	1.203539	1.125136	1.118047	1.118088	1.118136	1.059342	1.058148	1.056954	1.056993	1.057037	1.055842	1.034481	1.048103	1.048143	1.105260	1.139736	1.139778	1.161223	1.089921	1.089968	1.154223	1.149321	1.146890	1.135804	1.135851	1.121620	1.064572	1.072032	1.086916	1.155183	1.155234	1.155278	1.155321	1.234164	1.234210	1.191437	1.186820
1.025870	1.025907	1.054285	1.096133	1.096175	1.131162	1.145465	1.145515	1.144328	1.180024	1.180069	1.222899	1.210618	1.210662	1.167917	1.118039	1.118081	1.110997	1.111039	1.095037	1.092609	1.056986	1.057030	1.035670	1.035709	1.036983	1.037021	1.094136	1.104059	1.139771	1.089873	1.089915	1.089962	1.154216	1.155495	1.155537	1.155580	1.154392	1.136168	1.071986	1.072026	1.044093	1.055268	1.055316	1.155272	1.155316	1.155360	1.179001	1.179051	1.193953
1.035716	1.035754	0.982985	0.987952	1.096167	1.102371	1.145458	1.145508	1.145553	1.144364	1.180061	1.180105	1.210609	1.210653	1.175041	1.167953	1.118074	1.110990	1.111032	1.092561	1.092602	1.056979	0.982541	0.982580	1.036937	1.036976	1.037015	1.037059	1.094169	1.104094	1.104135	1.089909	1.089955	1.155445	1.182684	1.159239	1.159282	1.154385	1.136161	1.071980	1.029204	1.029242	1.044128	1.155223	1.155267	1.155311	1.155354	1.154160	1.150496	1.190233
1.043098	1.043137	0.971890	0.980553	0.987985	1.102363	1.146683	1.154129	1.145546	1.144356	1.144400	1.180097	1.220467	1.210644	1.189295	1.175076	1.160856	1.110983	1.092513	1.092553	1.092594	1.068083	0.982536	1.046771	1.069040	1.067847	1.037009	1.037053	1.037092	1.072404	1.072446	1.089902	1.089949	1.155438	1.159189	1.159232	1.159275	1.159325	1.154421	1.136195	1.029198	1.029237	1.044124	1.155218	1.155261	1.155305	1.155349	1.155393	1.155443	1.190228
1.107248	1.043129	0.971884	0.971921	0.987979	1.022965	1.146675	1.154122	1.154169	1.145582	1.151523	1.222873	1.222926	1.220504	1.215615	1.175068	1.160848	1.151025	1.092505	1.092545	1.103697	1.070545	1.049194	1.068993	1.140364	1.140408	1.065535	1.037047	1.037086	1.050717	0.899708	1.061360	1.061406	1.089984	1.155473	1.159226	1.159268	1.159318	1.159361	1.147321	1.029193	1.029232	1.060205	1.095935	1.157731	1.186322	1.183891	1.176798	1.176849	1.197360
1.057339	1.007478	0.957619	0.973676	0.973715	0.988012	1.101425	1.154115	1.182519	1.154206	1.181270	1.224098	1.224151	1.355981	1.215606	1.210715	1.150968	1.142651	1.092497	1.099944	1.070498	1.049142	1.049188	1.140314	1.225951	1.225997	1.226043	1.076693	1.048200	0.948368	0.949642	1.006754	1.061400	1.061440	1.090019	1.159219	1.159262	1.159312	1.159355	1.152262	1.045271	1.067583	1.067626	1.100881	1.188747	1.186316	1.186361	1.176792	1.176844	1.184970
1.057331	1.007471	0.957613	0.973670	0.973709	0.973748	1.101418	1.154108	1.154155	1.189849	1.181262	1.224089	1.224142	1.351036	1.210662	1.210707	1.150960	1.142643	1.099896	1.028619	1.034832	1.049136	1.060296	1.225898	1.225944	1.225990	1.226036	1.090954	1.048194	1.048235	1.049511	1.063820	1.063867	1.063907	1.092486	1.159212	1.159255	1.159305	1.159348	1.161865	1.164383	1.181750	1.103301	1.196122	1.195877	1.193446	1.193491	1.193536	1.191112	1.205431
1.128606	1.007464	1.022295	0.973665	0.973703	0.986069	1.144187	1.208404	1.208450	1.210962	1.211008	1.224081	1.224134	1.224180	1.215589	1.210698	1.163980	1.149766	1.099888	1.028612	1.028653	1.034866	1.068935	1.218758	1.225936	1.225982	1.218895	1.197944	1.255054	1.255099	1.105338	1.106617	1.063861	1.092439	1.156689	1.159205	1.159248	1.166433	1.168951	1.171468	1.165614	1.181745	1.181790	1.203252	1.193396	1.229122	1.229168	1.229214	1.229267	1.242286
1.152534	1.095552	1.095602	1.073461	0.973698	1.059285	1.207110	1.207162	1.215572	1.215617	1.222793	1.273983	1.274038	1.224171	1.224217	1.208494	1.180015	1.164021	1.149800	1.149843	1.057174	1.031156	1.055345	1.218750	1.225929	1.225975	1.223550	1.252135	1.255045	1.255090	1.112465	1.106611	1.106659	1.142371	1.159155	1.256892	1.256938	1.256992	1.172655	1.172699	1.189118	1.189164	1.181785	1.188393	1.192152	1.229115	1.229162	1.229207	1.234214	1.256555
1.152526	1.152571	1.095595	1.095639	1.073495	1.194728	1.207101	1.214283	1.214330	1.207939	1.199349	1.272740	1.274028	1.238424	1.224209	1.224255	1.208531	1.164012	1.164055	1.149834	1.086928	1.045413	1.055340	1.218743	1.225921	1.225967	1.244940	1.244995	1.250938	1.126683	1.112458	1.113738	1.113786	1.156632	1.256838	1.256884	1.269299	1.274302	1.274926	1.203625	1.190350	1.189159	1.189206	1.192101	1.192146	1.192191	1.214883	1.231678	1.231732	1.234255
1.152518	1.152563	1.152615	1.073447	1.194675	1.204581	1.207092	1.214274	1.200756	1.192167	1.192210	1.224055	1.266889	1.238415	1.271780	1.238508	1.229915	1.180051	1.180095	1.170262	1.088156	1.055287	1.060274	1.225867	1.240178	1.240225	1.240271	1.237854	1.236665	1.169475	1.112452	1.113731	1.167710	1.217691	1.217736	1.269244	1.274239	1.274871	1.274920	1.274969	1.275018	1.275067	1.286256	1.396772	1.363399	1.192185	1.192230	1.214922	1.231725	1.233010
1.101991	1.102031	1.130424	1.130466	1.073481	1.075988	1.204618	1.211799	1.200747	1.192157	1.192201	1.216917	1.238360	1.238407	1.238453	1.238500	1.229906	1.180043	1.180087	1.180132	1.174003	1.145521	1.217168	1.231477	1.237699	1.240217	1.240264	1.239082	1.236657	1.219398	1.112445	1.124852	1.167703	1.176118	1.218966	1.265526	1.269284	1.274864	1.274914	1.289812	1.342573	1.342625	1.329062	1.396765	1.380723	1.363439	1.192224	1.193507	1.154457	1.154502
0.997265	1.102021	1.118090	1.130458	1.073473	1.073515	1.076022	1.140231	1.200738	1.192148	1.192191	1.215675	1.238352	1.238398	1.238445	1.238491	1.229897	1.180035	1.180080	1.180124	1.175230	1.174039	1.209749	1.231469	1.237692	1.240209	1.240256	1.240310	1.239121	1.236695	1.231797	1.167645	1.168933	1.176111	1.218958	1.261808	1.263091	1.262198	1.283280	1.326427	1.332666	1.329005	1.324105	1.380664	1.375762	1.363431	1.170810	1.172093	1.154453	1.154497
1.101972	1.103244	1.118082	1.061098	1.073466	1.073507	1.062451	1.126658	1.192095	1.192138	1.192182	1.209498	1.215720	1.238390	1.238436	1.238483	1.229888	1.180027	1.180072	1.180116	1.175222	1.174031	1.220298	1.224048	1.237684	1.237730	1.240248	1.240303	1.241586	1.241633	1.265266	1.261605	1.176060	1.176105	1.261753	1.261800	1.263084	1.260953	1.283273	1.290748	1.328947	1.328999	1.309244	1.365800	1.363373	1.270659	1.170805	1.170849	1.174618	1.159448
1.153087	1.109397	1.075306	1.061090	1.061130	1.062403	1.062443	1.148035	1.192086	1.192129	1.192172	1.192216	1.198437	1.237147	1.238428	1.238474	1.229880	1.222803	1.173891	1.175169	1.175215	1.174023	1.174075	1.224040	1.236440	1.237722	1.240240	1.241531	1.241578	1.241625	1.265258	1.261597	1.261652	1.261699	1.261745	1.261792	1.254705	1.255997	1.290692	1.293217	1.328941	1.309188	1.294381	1.291963	1.327687	1.270652	1.199342	1.170844	1.180806	1.176788
1.130729	1.130770	1.075298	1.061082	1.061122	1.061163	1.062436	1.148026	1.148070	1.190886	1.192163	1.192206	1.197194	1.205877	1.217030	1.238466	1.229871	1.216621	1.173882	1.175161	1.175207	1.175251	1.177773	1.177817	1.193642	1.197395	1.241469	1.241524	1.241571	1.240381	1.265250	1.261589	1.261644	1.261691	1.261738	1.261784	1.254697	1.272075	1.290686	1.328884	1.328935	1.309180	1.294374	1.327631	1.292003	1.199290	1.199336	1.199381	1.170891	1.198193
1.146741	1.130761	1.066661	1.061075	1.061115	1.061155	1.062428	1.062476	1.148061	1.076815	1.076856	1.185068	1.190055	1.140192	1.159984	1.238457	1.229862	1.229916	1.222831	1.175153	1.175199	1.175243	1.013748	1.013789	1.186504	1.198624	1.241461	1.241516	1.241563	1.241611	1.261533	1.261581	1.261636	1.261683	1.261730	1.255880	1.272012	1.272068	1.293155	1.328877	1.328929	1.312887	1.344897	1.294424	1.291995	1.199284	1.199330	1.199375	1.170885	1.198189
1.146732	1.104011	1.052398	0.975535	1.061107	1.061147	1.062421	1.062468	1.062510	1.076808	1.076848	1.108422	1.097366	1.083149	1.143930	1.229807	1.229853	1.229908	1.229953	1.222868	1.175191	1.175235	1.054059	1.056571	1.143708	1.186542	1.236510	1.241509	1.241556	1.270132	1.270180	1.261573	1.261628	1.261675	1.255826	1.267007	1.272005	1.289386	1.293150	1.328871	1.328923	1.327149	1.327200	1.309276	1.294465	1.256360	1.199324	1.204324	1.198137	1.199424
1.103961	0.913498	0.918471	0.975528	0.975566	1.025500	1.025540	1.026819	1.062502	1.076800	1.108372	1.108415	1.058561	1.053666	1.146391	1.222391	1.222436	1.222490	1.229945	1.222860	1.222907	1.175227	1.168149	1.170664	1.173180	1.150878	1.150922	1.236557	1.241549	1.241596	1.261516	1.261565	1.261620	1.254534	1.266952	1.267000	1.271998	1.280718	1.325100	1.343133	1.339471	1.329618	1.327193	1.309270	1.304365	1.273100	1.258877	1.204319	1.227915	1.227963
0.913456	0.906096	0.913534	0.918503	0.918539	0.918576	1.025532	1.025579	1.026853	1.062535	1.086704	1.094150	1.089264	1.089306	1.222337	1.222382	1.222428	1.222481	1.201136	1.222852	1.222899	1.180161	1.168141	1.168185	1.173172	1.158954	1.144735	1.150968	1.158145	1.163135	1.155761	1.240159	1.254480	1.254527	1.266945	1.266993	1.280653	1.280711	1.330697	1.350912	1.329561	1.329612	1.323471	1.323532	1.309312	1.283002	1.258870	1.258918	1.240045	1.270773
0.906054	0.906090	0.906132	0.913565	0.913601	0.913638	1.004142	1.011316	1.012590	1.012630	1.086697	1.086739	1.103515	1.103557	1.224797	1.222373	1.222418	1.201083	1.206068	1.222843	1.222891	1.175212	1.168133	1.168177	1.173165	1.158947	1.144729	1.150962	1.155952	1.155997	1.047824	1.040447	1.233074	1.254519	1.266938	1.284309	1.284359	1.280705	1.330690	1.329503	1.329554	1.329604	1.323464	1.309256	1.287902	1.286712	1.273134	1.258911	1.244696	1.247222
0.891795	0.891830	0.891872	0.891907	0.906197	0.903766	0.935052	0.970735	1.006415	1.012623	1.081754	1.089200	1.103508	1.103550	1.103593	1.167799	1.165373	1.165426	1.208529	1.208575	1.208622	1.208667	1.175256	1.168170	1.153952	1.144678	1.144722	1.144774	1.144818	1.037884	1.040399	1.040442	1.040491	1.245485	1.284253	1.284303	1.284353	1.280699	1.330683	1.329496	1.329547	1.323406	1.323456	1.323518	1.309299	1.302214	1.298547	1.298596	1.270113	1.277598
0.891789	0.891824	0.889400	0.889435	0.887004	0.901293	0.901328	0.958392	0.958430	1.012616	1.024996	1.053551	1.103500	1.103543	1.103586	1.157913	1.165365	1.165418	1.165462	1.172917	1.208614	1.208659	1.203771	1.203816	1.165735	1.137254	1.124935	1.124985	1.129973	1.130016	1.023079	1.023121	1.040487	1.239292	1.266923	1.273159	1.280634	1.280693	1.263412	1.296062	1.308491	1.315969	1.323449	1.323511	1.309292	1.302207	1.302257	1.298589	1.304844	1.277592
0.849870	0.849901	0.849938	0.863533	0.886998	0.901287	0.901322	0.937002	0.958423	0.989309	0.996477	1.025031	1.096365	1.103536	1.093701	1.157905	1.160418	1.165410	1.165454	1.165497	1.172956	1.194391	1.208706	1.203808	1.201381	1.165771	1.137291	1.129924	1.129966	1.130009	1.023074	1.023116	1.040483	1.189358	1.251705	1.273445	1.273494	1.263357	1.260340	1.296054	1.296101	1.304817	1.304865	1.323504	1.323554	1.309335	1.302250	1.302300	1.302359	1.304888
0.849863	0.849894	0.843766	0.843796	0.863559	0.887027	0.901316	0.929868	0.937033	0.989303	0.989343	0.995277	1.023839	1.102294	1.122209	1.143638	1.157939	1.160461	1.165446	1.165489	1.108496	1.115953	1.194437	1.208743	1.203845	1.201417	1.165807	1.129917	1.129959	1.130001	1.130044	1.034243	1.040478	1.104710	1.201772	1.223510	1.273488	1.277616	1.316749	1.303178	1.296093	1.297378	1.304857	1.344899	1.344950	1.345001	1.345051	1.345102	1.302353	1.302403
0.849855	0.843721	0.843758	0.843788	0.744042	0.878386	0.887056	0.908480	0.929899	0.960510	0.984401	0.984440	1.002448	1.023873	1.015271	1.015311	1.157931	1.157983	1.158026	1.088678	1.097369	1.115946	1.115998	1.137432	1.203837	1.202646	1.201454	1.194089	1.129952	1.129994	1.130037	1.141215	1.034288	1.098518	1.173237	1.223505	1.223553	1.320406	1.320455	1.319266	1.312182	1.324616	1.324666	1.346130	1.346181	1.344993	1.345044	1.345095	1.345156	1.302397
0.836286	0.843714	0.843751	0.744008	0.744036	0.761334	0.868545	0.868584	0.915638	0.919376	0.963012	0.984435	1.002442	1.015225	1.015265	1.015304	1.053849	1.053897	1.053936	1.082493	1.145749	1.107289	1.107340	1.107383	1.109898	1.180010	1.201446	1.201500	1.129945	1.129987	1.137452	1.141208	1.141261	1.146254	1.173232	1.173279	1.223548	1.223605	1.322924	1.265908	1.265957	1.266005	1.324659	1.324722	1.346174	1.344986	1.345037	1.345088	1.345149	1.338065
0.843676	0.843706	0.762473	0.762502	0.761299	0.818343	0.852500	0.852537	0.859974	0.915667	0.941623	0.984429	1.020117	1.072245	1.072286	1.066152	1.058782	1.053889	1.053928	1.082485	1.082526	1.101103	1.107333	1.107376	1.108655	1.108698	1.087348	1.087399	1.080020	1.129980	1.141156	1.142439	1.142492	1.146248	1.146293	1.166141	1.223542	1.323457	1.268330	1.268378	1.265950	1.265998	1.294581	1.324715	1.346167	1.346218	1.345030	1.345081	1.345142	1.338058
0.793788	0.743935	0.743969	0.761264	0.861065	0.852461	0.852493	0.852531	0.859967	0.868639	0.893358	0.970168	1.020111	1.072238	1.072279	1.066145	1.058775	1.036201	1.032533	1.032572	1.051148	1.057368	1.061126	1.073529	1.080703	1.080746	1.099708	1.099760	1.114065	1.141106	1.142387	1.142432	1.142485	1.142529	1.146286	1.158709	1.216109	1.318498	1.318548	1.311168	1.296952	1.265991	1.267278	1.317274	1.346160	1.346211	1.367331	1.348792	1.345135	1.330917
0.741435	0.741463	0.741496	0.741524	0.852423	0.852454	0.816852	0.816889	0.816920	0.866164	0.868665	0.868698	0.925761	1.002858	1.063627	1.063668	1.049451	1.036193	0.907911	0.922774	0.936122	0.936161	1.018342	1.049375	1.078224	1.078268	1.099702	1.099754	1.114059	1.114103	1.149803	1.149850	1.235482	1.235529	1.149994	1.157466	1.208675	1.287484	1.318541	1.311161	1.311211	1.295756	1.310071	1.310133	1.346153	1.347443	1.347494	1.348785	1.348847	1.352618
0.712927	0.712954	0.712986	0.706846	0.706872	0.706899	0.706925	0.804819	0.804850	0.695782	0.695809	0.845515	0.852681	0.909735	1.002890	1.049404	1.049443	1.042363	0.922732	0.928948	0.928989	0.936156	1.018337	1.048133	1.049411	1.077026	1.078305	1.099749	1.267654	1.233069	1.207137	1.235418	1.235475	1.235522	1.164251	1.164297	1.208669	1.249340	1.251865	1.311154	1.311204	1.310015	1.310064	1.311365	1.347384	1.347436	1.347487	1.462923	1.462989	1.352612
0.712921	0.693216	0.643366	0.656958	0.685488	0.706893	0.706919	0.693376	0.664894	0.615029	0.645914	0.695832	0.852674	0.852705	0.852736	0.967281	1.042308	1.042356	0.922728	0.928944	0.937350	0.987293	1.018331	1.046891	1.054351	1.075784	1.077063	1.114004	1.224355	1.224404	1.255158	1.235410	1.235467	1.164200	1.164245	1.164290	1.180135	1.180190	1.225508	1.246953	1.311196	1.311246	1.311296	1.328706	1.339911	1.372216	1.472144	1.483989	1.466700	1.348885
0.600556	0.643332	0.643361	0.656953	0.656979	0.657004	0.643455	0.641016	0.606640	0.606663	0.615047	0.639764	0.639794	0.639820	0.852730	0.874145	0.874177	0.874216	0.922438	0.937305	0.987248	0.987288	1.015854	1.054304	1.054346	1.054389	1.074584	1.084240	1.137546	1.223160	1.248020	1.248072	1.228329	1.199850	1.164239	1.164284	1.164330	1.180185	1.182708	1.225550	1.246995	1.296973	1.328635	1.339852	1.343623	1.343676	1.472136	1.469713	1.448704	1.348878
0.600552	0.600574	0.651990	0.652014	0.621344	0.607796	0.607818	0.606612	0.606635	0.606658	0.600227	0.600248	0.600275	0.600296	0.625020	0.745835	0.817145	0.823360	0.886791	0.936065	0.937341	0.987283	1.044366	1.054298	1.054341	1.075773	1.074579	1.081761	1.092938	1.136351	1.148184	1.199741	1.199797	1.199844	1.164233	1.164278	1.164324	1.171510	1.182703	1.139956	1.140002	1.247037	1.247086	1.264496	1.339899	1.343671	1.376913	1.469706	1.456135	1.448750
0.564921	0.573577	0.573604	0.573627	0.607768	0.607791	0.607814	0.607841	0.606631	0.606653	0.613803	0.600243	0.600270	0.600291	0.525229	0.526486	0.688835	0.701225	0.841545	0.884638	0.894565	0.937376	1.044360	1.115694	1.125630	1.125675	1.081703	1.081755	1.092933	1.092977	1.144467	1.138328	1.185529	1.185575	1.164227	1.164272	1.164318	1.164373	1.129997	1.139951	1.139997	1.128892	1.219184	1.247140	1.328739	1.375613	1.376907	1.374482	1.456127	1.448741
0.573550	0.573573	0.573600	0.552650	0.607763	0.607786	0.607809	0.607837	0.607860	0.612821	0.611610	0.613821	0.613849	0.575096	0.525227	0.525248	0.453991	0.454015	0.544428	0.622866	0.694181	0.861221	0.961069	1.011010	1.098418	1.104643	1.124476	1.103140	1.081793	1.101634	1.144462	1.201555	1.185522	1.185568	1.185614	1.185660	1.164312	1.128708	1.134946	1.139946	1.128842	1.211998	1.212044	1.219236	1.314466	1.314518	1.324488	1.374475	1.350980	1.407807
0.573546	0.573569	0.573597	0.552645	0.493749	0.607781	0.607804	0.607832	0.607856	0.607879	0.607901	0.578182	0.563955	0.563977	0.563998	0.514127	0.489629	0.489654	0.489675	0.525252	0.617948	0.838963	0.938807	0.957389	0.957425	1.098451	1.098493	1.124523	1.124568	1.124612	1.201499	1.251463	1.235430	1.235478	1.235525	1.221310	1.164306	1.014596	1.134941	1.134986	1.160781	1.160826	1.160871	1.212097	1.219276	1.264581	1.264631	1.300976	1.327411	1.315057
0.573542	0.573565	0.573593	0.573615	0.493746	0.493766	0.600673	0.600701	0.607851	0.607874	0.579391	0.565159	0.563951	0.563973	0.563994	0.564016	0.478506	0.479766	0.479785	0.479805	0.486955	0.486975	0.515514	0.632288	0.633552	0.633579	1.063848	1.096062	1.107239	1.107281	1.121584	1.173075	1.183033	1.232995	1.233041	1.212037	1.147900	1.105164	1.105206	1.086665	1.160775	1.160820	1.160865	1.212090	1.212137	1.212183	1.231150	1.277409	1.268787	1.236578
0.390895	0.404480	0.573589	0.573612	0.502381	0.386880	0.379772	0.379793	0.465324	0.465344	0.344214	0.563920	0.563947	0.549146	0.549166	0.428307	0.409413	0.385867	0.387120	0.479803	0.479824	0.478607	0.478631	0.515532	0.578407	0.615608	0.615634	0.758257	0.822455	0.874870	1.060286	1.074585	1.140936	1.148406	1.198363	1.198407	1.198450	1.081623	1.081663	1.086658	1.086698	1.134791	1.143508	1.160917	1.118166	1.108292	1.201064	1.197389	1.193724	1.178884
0.204975	0.204988	0.415603	0.502357	0.390564	0.383456	0.379771	0.379792	0.401188	0.401206	0.342979	0.342995	0.549121	0.549141	0.420874	0.420891	0.371016	0.380922	0.330097	0.387137	0.479822	0.479842	0.365809	0.479885	0.551194	0.579732	0.579754	0.574833	0.596243	0.620130	0.856331	1.041747	1.060362	1.074660	1.123674	1.187252	1.187294	1.023326	1.004782	1.006057	1.006093	0.860074	0.875589	0.875634	0.829495	0.890278	1.075771	1.075812	1.000501	0.950922
0.216078	0.226363	0.336396	0.372036	0.379735	0.379753	0.379770	0.379791	0.401187	0.401205	0.401223	0.410269	0.508543	0.504855	0.412223	0.412239	0.420906	0.371034	0.330097	0.330113	0.479819	0.479839	0.415707	0.415726	0.551191	0.579729	0.574802	0.539182	0.539203	0.596261	0.642429	0.770796	0.770832	0.770860	0.867901	0.874126	0.830736	0.803524	0.950835	0.950869	0.729820	0.742242	0.738858	0.715343	0.764073	0.793857	0.854649	0.707997	0.658421	0.768860
0.258549	0.226365	0.336394	0.336410	0.379734	0.379752	0.379769	0.379790	0.379809	0.401204	0.401222	0.415208	0.515950	0.508557	0.412221	0.412237	0.418432	0.406670	0.314028	0.330114	0.494073	0.479837	0.415706	0.415725	0.544059	0.544081	0.539153	0.539179	0.539200	0.596257	0.596280	0.621062	0.621093	0.635379	0.749492	0.749520	0.749548	0.801042	0.801072	0.719875	0.707510	0.394652	0.508783	0.699223	0.767786	0.777732	0.653400	0.653425	0.654697	0.654723
0.264440	0.264455	0.319000	0.347515	0.379733	0.379751	0.379768	0.379789	0.379808	0.393793	0.393810	0.393828	0.409051	0.409068	0.423338	0.418413	0.418430	0.404196	0.314027	0.330114	0.330131	0.415683	0.415705	0.522649	0.522670	0.544078	0.544099	0.539176	0.539197	0.539217	0.539238	0.493066	0.492749	0.542683	0.542706	0.542729	0.592668	0.592697	0.719843	0.708718	0.557744	0.488929	0.488950	0.777671	0.777699	0.777726	0.642235	0.653422	0.653454	0.654720
0.321433	0.321449	0.319000	0.376012	0.376030	0.376047	0.376064	0.366207	0.387600	0.385147	0.385163	0.385180	0.385199	0.387687	0.387703	0.418410	0.418427	0.404193	0.335409	0.318987	0.319003	0.409499	0.429960	0.458492	0.522668	0.523926	0.544096	0.539172	0.539193	0.536739	0.488091	0.471674	0.457098	0.492770	0.542704	0.564119	0.592665	0.591456	0.580329	0.708713	0.557741	0.557764	0.738558	0.781385	0.781413	0.781441	0.649673	0.564106	0.567856	0.653476
0.402662	0.402678	0.359952	0.338987	0.367388	0.367405	0.367421	0.366206	0.363753	0.362533	0.385161	0.385178	0.249801	0.259411	0.366322	0.423351	0.418425	0.347175	0.347190	0.335423	0.340385	0.415681	0.422831	0.429978	0.522665	0.523923	0.545330	0.539169	0.536715	0.536735	0.486850	0.471673	0.492747	0.542679	0.564093	0.756636	0.740559	0.615956	0.615980	0.579110	0.557739	0.557761	0.738553	0.781379	0.781407	0.649644	0.564081	0.564104	0.564133	0.653473
0.466773	0.402676	0.357482	0.357497	0.361215	0.367403	0.367419	0.367439	0.366221	0.363767	0.363783	0.330926	0.272988	0.286595	0.450518	0.478467	0.471071	0.418443	0.418460	0.420950	0.418787	0.415680	0.422830	0.494129	0.522662	0.523921	0.545327	0.539166	0.536711	0.536732	0.493038	0.493059	0.521603	0.543013	0.594485	0.740527	0.740554	0.612236	0.580323	0.536321	0.536343	0.560238	0.695759	0.710056	0.709459	0.659563	0.649666	0.628294	0.628325	0.628349
0.466770	0.466787	0.359949	0.361198	0.361214	0.367402	0.367418	0.367437	0.376099	0.376116	0.376134	0.351354	0.345771	0.450496	0.521779	0.514097	0.606763	0.507016	0.507037	0.425893	0.425912	0.411675	0.422829	0.422847	0.494147	0.523918	0.523939	0.539163	0.536708	0.536729	0.542940	0.521574	0.521600	0.564400	0.564422	0.605050	0.612203	0.605102	0.533818	0.537558	0.538820	0.560236	0.645835	0.709428	0.709456	0.659560	0.634468	0.628291	0.624600	0.624624
0.471701	0.471720	0.481616	0.524380	0.524401	0.481392	0.474286	0.410185	0.376098	0.376115	0.378603	0.378621	0.378641	0.407739	0.521777	0.621568	0.606759	0.507013	0.507034	0.507055	0.425910	0.411673	0.411694	0.422846	0.522657	0.523915	0.523936	0.517774	0.536705	0.536726	0.536746	0.542959	0.542986	0.543008	0.557289	0.557310	0.581528	0.581554	0.533816	0.538796	0.538818	0.545039	0.566456	0.666635	0.670383	0.641882	0.634466	0.624566	0.614671	0.600116
0.471698	0.481589	0.490252	0.481632	0.488776	0.481388	0.474283	0.410183	0.417612	0.418865	0.418883	0.392871	0.392892	0.385784	0.407759	0.528923	0.514112	0.507011	0.507031	0.505815	0.497179	0.425926	0.411693	0.422845	0.522654	0.523912	0.523934	0.515295	0.515316	0.536722	0.536743	0.536765	0.542983	0.543005	0.543026	0.524464	0.524483	0.524507	0.531335	0.491052	0.502229	0.545037	0.616372	0.666633	0.666659	0.641880	0.634463	0.614638	0.607222	0.600112
0.500075	0.500097	0.498889	0.420547	0.403284	0.481385	0.481404	0.474303	0.474322	0.408981	0.418881	0.421371	0.392891	0.385783	0.407758	0.407778	0.514109	0.506716	0.499609	0.505812	0.505834	0.497196	0.411691	0.422844	0.422862	0.523910	0.523931	0.523957	0.515313	0.515333	0.536740	0.536761	0.542980	0.543002	0.543023	0.543045	0.524479	0.533179	0.488551	0.423771	0.502228	0.509381	0.545059	0.616401	0.623867	0.623893	0.634460	0.607190	0.607218	0.485990
0.522284	0.500094	0.498886	0.420546	0.410690	0.488790	0.481400	0.481424	0.481444	0.481463	0.490130	0.492621	0.421392	0.402795	0.407758	0.479037	0.514106	0.506713	0.506733	0.499626	0.499647	0.456904	0.422824	0.422843	0.438948	0.438969	0.538781	0.523955	0.515310	0.515330	0.515350	0.528693	0.528719	0.528740	0.535891	0.535912	0.533150	0.533176	0.466532	0.466553	0.502227	0.509380	0.545057	0.555938	0.623865	0.623891	0.634458	0.607186	0.607214	0.497158
0.522282	0.511199	0.485871	0.484658	0.432060	0.430844	0.487572	0.487596	0.495028	0.497519	0.492598	0.492618	0.478393	0.431296	0.500027	0.549932	0.528939	0.521547	0.499603	0.499623	0.456883	0.456902	0.422823	0.438927	0.438948	0.510245	0.538779	0.516524	0.515307	0.515327	0.527731	0.521561	0.521587	0.521608	0.545800	0.535910	0.533147	0.533172	0.550546	0.559247	0.587792	0.552163	0.555906	0.559658	0.625103	0.623888	0.638177	0.638203	0.658091	0.658120
0.511174	0.496951	0.496978	0.485891	0.474800	0.473586	0.494978	0.495003	0.497496	0.497517	0.497537	0.492616	0.478390	0.500002	0.500026	0.549930	0.528936	0.514419	0.457430	0.442608	0.456881	0.456900	0.422821	0.438927	0.510221	0.510244	0.538777	0.538805	0.516542	0.525230	0.527729	0.527752	0.527778	0.540189	0.554471	0.561624	0.543058	0.543085	0.550544	0.587765	0.623441	0.587814	0.559625	0.560897	0.625101	0.639389	0.796307	0.814951	0.779332	0.658118
0.507470	0.507493	0.493274	0.485889	0.484676	0.496189	0.494975	0.495001	0.497493	0.511763	0.511784	0.497556	0.512412	0.483933	0.549903	0.649687	0.557079	0.531435	0.524332	0.471701	0.468012	0.470506	0.470531	0.510197	0.510220	0.538752	0.538775	0.538803	0.525206	0.527704	0.531442	0.531465	0.540164	0.540187	0.737636	0.737667	0.666109	0.550519	0.559219	0.623413	0.623438	0.623463	0.573885	0.592522	0.656728	0.813642	0.814915	0.814947	0.779329	0.743700
0.550204	0.507490	0.493272	0.493294	0.493317	0.514710	0.519673	0.519701	0.533975	0.511760	0.511781	0.511803	0.512410	0.512433	0.549902	0.557052	0.557078	0.557108	0.538582	0.531478	0.548822	0.573988	0.574017	0.581466	0.581490	0.581514	0.581538	0.538801	0.546254	0.546278	0.546302	0.546327	0.552551	0.737602	0.737633	0.737664	0.701752	0.644749	0.623385	0.623410	0.623435	0.630901	0.653252	0.653289	0.814847	0.900452	0.900486	0.814943	0.814984	1.022471
0.550201	0.550225	0.500393	0.531567	0.552963	0.534467	0.534492	0.558652	0.550033	0.533997	0.511779	0.640624	0.570643	0.539986	0.547136	0.557051	0.571327	0.571358	0.557132	0.550972	0.593756	0.593782	0.581439	0.581463	0.581487	0.581511	0.581535	0.545927	0.543776	0.546276	0.546300	0.559952	0.725179	0.737599	0.737630	0.737662	0.715382	0.701782	0.644771	0.623407	0.655674	0.655703	0.653251	0.653287	0.905688	0.912854	0.900480	0.900515	0.915453	1.022465
0.685322	0.628571	0.588522	0.588551	0.588579	0.570083	0.562985	0.571663	0.571692	0.564306	0.740624	0.641855	0.646832	0.575609	0.575634	0.570063	0.571325	0.571357	0.571382	0.593727	0.629385	0.629411	0.593811	0.581460	0.581484	0.581508	0.581533	0.545925	0.550902	0.546275	0.559924	0.632472	0.737565	0.737596	0.787529	0.787562	0.815186	0.801589	0.794489	0.650993	0.655673	0.655701	0.655730	0.899445	0.899480	0.912849	0.912885	0.912921	0.915449	0.915484
0.877624	0.829987	0.716731	0.716763	0.716794	0.711885	0.735469	0.735508	0.735540	0.821060	0.813678	0.740648	0.646828	0.646855	0.646881	0.655563	0.656827	0.656862	0.742398	0.742428	0.741222	0.741251	0.700706	0.700734	0.581482	0.581506	0.581530	0.586513	0.586814	0.586842	0.636766	0.662203	0.737563	0.787493	0.787526	0.837460	0.832535	0.809022	0.809052	0.730037	0.677061	0.655700	0.656969	0.899440	0.906605	0.906640	0.912880	0.912916	0.915444	0.921688
0.877618	0.872717	0.730309	0.716759	0.716791	0.752438	0.847256	0.863728	0.821021	0.821054	0.760387	0.728213	0.712181	0.646851	0.646877	0.655560	0.656824	0.742364	0.742394	0.742423	0.742455	0.741247	0.705652	0.700730	0.593858	0.586455	0.586480	0.616230	0.622451	0.636735	0.662169	0.776250	0.799848	0.787490	0.837422	0.837456	0.832531	0.832572	0.830126	0.830158	0.734096	0.735367	0.825619	0.899435	0.906600	0.906635	0.870091	0.870126	0.915440	0.915476
0.872676	0.872712	0.716725	0.716756	0.752402	0.852157	0.873561	0.873606	0.821016	0.764058	0.734358	0.734389	0.728247	0.712205	0.712233	0.651847	0.651874	0.742359	0.827895	0.837825	0.743688	0.743718	0.708124	0.708153	0.708182	0.601310	0.612480	0.694628	0.829144	0.879028	0.869158	0.836987	0.804802	0.799879	0.799913	0.798707	0.832526	0.830088	0.830121	0.730342	0.734093	0.761414	0.838023	0.945023	0.936376	0.936415	0.929323	0.875087	0.872649	0.872684
0.843043	0.793221	0.765058	0.752366	0.852117	0.852151	0.873555	0.873600	0.838019	0.830930	0.773973	0.774006	0.745550	0.745582	0.745614	0.715966	0.651870	0.742355	0.837786	0.837819	0.837854	0.743713	0.743751	0.708149	0.736684	0.747857	0.751603	0.829106	0.886114	0.886154	0.876284	0.844112	0.840439	0.804833	0.804868	0.799944	0.782621	0.780181	0.730309	0.734060	0.734091	0.745286	0.896913	0.936334	0.986284	0.936411	0.927761	0.920668	0.875128	0.872680
0.843037	0.850478	0.793542	0.793575	0.802253	0.852146	0.873550	0.873594	0.873631	0.838048	0.773969	0.774002	0.774043	0.945060	0.745611	0.745643	0.745675	0.733345	0.754752	0.840288	0.840323	0.844069	0.758600	0.872049	0.737918	0.749092	0.829059	0.889179	0.889219	0.939150	0.875043	0.842869	0.842914	0.841710	0.841746	0.799941	0.786337	0.732755	0.735266	0.735298	0.735329	0.735360	0.888224	0.938182	0.938219	0.927720	0.927757	0.920664	0.885057	0.885094
0.893168	0.893203	0.850515	0.793570	0.793602	0.852140	0.852175	0.859997	0.863740	0.828156	0.830954	0.830988	0.838156	0.838190	0.838224	0.838259	0.838293	0.759665	0.738321	0.845232	0.845268	0.891095	0.933899	0.895563	0.884456	0.884491	1.076944	1.131491	0.974741	0.974783	0.930515	0.842866	0.842910	0.841707	0.841742	0.841778	0.795012	0.786374	0.785166	0.785198	0.763843	0.845408	0.888220	0.938177	0.938215	0.938252	0.927753	0.920660	0.899315	0.899352
0.893161	0.893196	0.893241	0.850542	0.850576	0.843488	0.838580	0.859991	0.863734	0.863768	0.849555	0.828217	0.831027	0.831061	0.838220	0.838254	0.838289	0.767083	0.759693	0.759725	0.850213	0.875002	0.921517	0.921556	1.022627	1.076896	1.084366	1.124053	1.053134	1.044505	1.044548	0.999666	0.999716	0.842943	0.841739	0.841775	0.901934	0.901980	0.838785	0.838819	0.838853	0.846016	0.888217	0.938173	0.938210	0.941972	0.942010	0.942048	0.942096	1.020573
0.893155	0.893189	0.893234	0.850536	0.850570	0.843482	0.838573	0.859985	0.863728	0.863762	0.863796	0.849583	0.831022	0.831056	0.831091	0.838249	0.767039	0.767080	0.764638	0.759721	0.831007	0.861383	0.917799	0.917837	1.022620	1.086794	1.086834	1.041937	1.041980	1.044500	1.044543	1.044588	0.999710	0.885706	0.842975	0.841771	0.913089	0.901975	0.844982	0.838815	0.845978	0.859660	0.938118	0.938168	0.938206	0.938243	0.942005	0.942043	0.956353	1.020568
0.893148	0.893183	0.893228	0.850530	0.850564	0.843476	0.843510	0.863686	0.863722	0.863756	0.885160	0.885194	0.865399	0.831052	0.831086	0.831120	0.838279	0.767076	0.757210	0.823842	0.831003	0.837225	0.840983	0.869521	0.894345	1.051155	1.051195	1.025829	1.025869	1.042017	1.044538	1.044583	1.023255	0.997575	0.885739	0.841768	0.830643	0.894842	0.844978	0.845013	0.859620	0.866785	0.938113	0.938164	0.945331	0.945369	0.945407	0.952575	0.956349	0.984909
0.893141	0.893176	0.893221	0.893256	0.879047	0.850592	0.850626	0.871094	0.871131	0.871166	0.863784	0.885188	0.885233	0.885268	0.895197	0.895233	0.895268	0.871466	0.871501	0.907161	0.865686	0.838458	0.838502	0.838537	0.894340	0.944257	1.008430	0.916463	0.994891	1.025904	1.044532	1.044578	1.044632	1.028559	0.997610	0.884532	0.873408	0.894838	0.894874	0.847490	0.858376	0.866782	0.938109	0.945289	0.945326	0.945364	0.952532	0.973960	0.975251	0.977774
0.904247	0.904283	0.904330	0.904366	0.904402	0.897607	0.869155	0.862078	0.864589	0.885994	0.882322	0.885182	0.885227	0.885261	0.891480	0.895227	0.895263	0.895309	0.907119	0.907155	0.864444	0.837216	0.838498	0.838533	0.838567	0.894370	0.916411	0.923583	0.923618	1.022180	1.038331	1.038375	1.028513	1.028554	1.026115	1.019956	1.013795	1.008884	0.894869	0.887777	0.894016	0.895293	0.945233	0.945284	0.934149	0.941316	0.973917	0.973955	0.974005	0.977770
0.954088	0.904277	0.922850	0.940182	0.945165	0.926020	0.909996	0.874432	0.875708	0.875746	0.886026	0.957294	0.906243	0.903807	0.903844	0.880973	0.895257	0.914501	0.913301	0.864401	0.864438	0.833498	0.833541	0.838528	0.837325	0.886628	0.916405	0.916451	0.916486	0.934800	1.020975	1.027215	1.028507	1.028548	1.069802	1.069843	1.019989	1.008878	1.003955	0.889938	0.887808	0.895289	0.916713	0.945279	0.934144	0.934181	0.941347	0.971466	0.974000	0.985218
0.961201	0.955353	0.924080	0.945118	0.945160	0.945201	0.940299	0.911275	0.875704	0.875741	0.957249	0.956051	0.956100	0.903801	0.889591	0.889628	0.912573	0.926870	0.914533	0.864396	0.861958	0.833493	0.833537	0.833571	0.848789	0.891577	0.887895	0.887940	0.887975	0.899162	0.942576	0.950054	1.028501	1.064178	1.062668	1.062709	1.019984	1.005150	1.003948	0.889933	0.887804	0.895286	0.916709	0.945275	0.934139	0.934176	0.927083	0.927119	0.938345	0.963823
0.980955	0.924029	0.924070	0.945113	0.973643	0.968744	0.925470	0.925512	0.911308	0.921591	0.957244	0.957285	0.956090	0.953657	0.889586	0.898285	0.915047	0.926861	0.918239	0.914565	0.861953	0.833491	0.833527	0.833564	0.854976	0.850058	0.891610	0.887930	0.887967	0.899156	0.945052	0.952220	0.964347	1.028533	1.071339	1.070144	1.019981	1.005138	1.005179	0.887763	0.887801	0.887839	0.937778	0.934093	0.934132	0.934171	0.927080	0.884341	0.884379	0.940862
0.924009	0.924050	0.924091	0.925439	0.984630	0.984670	0.953979	0.925532	0.925573	0.914488	0.957264	0.957305	0.957346	0.953677	0.932346	0.915026	0.915067	0.915108	0.918258	0.917059	0.917099	0.862008	0.833544	0.833581	0.854993	0.896545	0.892866	0.892903	0.894179	0.899174	0.952198	0.952239	0.952280	1.007171	1.098642	1.098690	1.055972	1.044854	1.026289	0.896465	0.887818	0.923499	0.934071	0.934110	0.934149	0.934188	0.927097	0.884357	0.864520	0.868282
0.924030	0.924071	0.921641	0.989553	0.984650	0.984690	0.892141	0.825840	0.825878	0.823148	0.893178	0.957326	0.957366	0.957407	0.962397	0.943541	0.922211	0.922251	0.929416	0.929457	1.016865	0.911900	0.862062	0.854974	0.855010	0.896562	0.894122	0.894160	0.902872	0.902910	0.924328	0.938004	0.957258	1.088696	1.096183	1.098711	1.098759	1.070295	1.066620	0.996279	0.923477	0.923516	0.934088	0.934127	0.934166	0.934205	0.927114	0.879082	0.868262	0.868297
0.924051	0.924092	0.896953	0.896991	0.897028	0.735437	0.706981	0.707013	0.794639	0.823167	0.893198	0.957346	0.957386	0.962376	0.964892	0.964933	0.964975	0.967492	0.931912	0.929477	0.924261	0.924301	0.924341	0.873264	0.897781	0.894102	0.894139	0.894177	0.894214	0.902928	0.902966	0.986990	1.088670	1.088717	1.088763	1.096252	1.096300	1.098829	1.066641	1.056760	1.001909	0.937791	0.934105	0.934144	0.934183	0.934222	0.919678	0.879098	0.879134	0.879170
0.924072	0.896935	0.896972	0.897010	0.897047	0.740397	0.706997	0.707029	0.771166	0.821949	0.957325	0.957366	0.957406	0.957447	0.962437	0.964954	0.967470	0.967513	0.967554	0.939098	0.927995	0.974196	0.974237	0.973039	1.033188	1.033229	0.894157	0.894194	0.894231	0.902946	0.958453	1.081518	1.081564	1.088738	1.088784	1.088831	1.088878	1.060412	1.056735	1.048093	1.023313	1.001968	0.937847	0.934161	0.931716	0.928029	0.926824	0.914764	0.893410	0.893446
0.951343	0.901896	0.896991	0.897029	0.897066	0.864907	0.786596	0.786630	0.800910	0.809601	0.957345	0.957386	0.957426	0.946332	0.946372	0.946411	0.965016	0.967533	0.967575	0.939118	0.939159	0.984123	0.974256	0.974297	1.044357	1.033248	0.894174	0.894212	0.894249	0.943555	0.943595	0.962234	0.962275	0.962318	0.954917	0.954959	0.962127	1.004938	1.040623	1.024532	1.023332	1.016244	1.002027	0.934178	0.931733	0.928045	0.914742	0.864816	0.874788	0.884764
1.036821	1.033159	1.015902	0.897048	0.897085	0.868633	0.810102	0.795302	0.795337	0.809619	0.900379	0.957406	0.938889	0.938928	0.938966	0.941480	0.865294	0.865333	0.931971	0.939137	0.989054	0.989097	0.989139	0.974316	1.030125	0.944037	0.894192	0.894229	0.895505	0.895543	0.943613	0.943653	0.936565	0.935365	0.921759	0.921797	0.947890	0.976444	1.012128	1.024550	1.016221	0.987106	0.965757	0.934195	0.877197	0.871024	0.864849	0.856188	0.856222	0.834866
1.175568	1.118641	1.028280	0.916255	0.868615	0.881308	0.810121	0.795320	0.795355	0.822005	0.957385	0.957426	0.938908	0.938947	0.938985	0.941499	0.841795	0.865352	0.929515	0.989033	0.989074	0.989117	0.986682	0.980530	0.960124	0.944055	0.894209	0.894247	0.858650	0.858686	0.894357	0.935304	0.935343	0.921739	0.921776	0.857662	0.857698	0.883794	0.976504	0.976546	0.959208	0.951478	0.951515	0.866000	0.877214	0.871040	0.864864	0.864900	0.843544	0.842337
1.175592	1.118664	1.028302	0.911330	0.902067	0.873616	0.853816	0.803994	0.804030	1.021475	1.021517	1.021560	0.957487	0.938966	0.939004	0.939042	0.841812	0.841849	0.865410	0.893950	0.986618	0.986660	0.986702	0.966298	0.966339	0.894190	0.894227	0.858631	0.858667	0.858703	0.894375	0.922921	0.915517	0.822894	0.822928	0.824204	0.700893	0.729439	0.883851	0.939360	0.959225	0.944366	0.944403	0.737684	0.711681	0.840052	0.836360	0.836395	0.843559	0.843595
1.175616	1.113745	0.921199	0.902049	0.902087	0.902125	0.882326	0.853873	1.024867	1.028620	1.021538	1.000210	1.000251	0.938985	0.939023	0.939061	0.839354	0.841866	0.841902	0.870439	0.846331	0.904288	0.937773	0.937814	0.894170	0.894207	0.894244	0.858648	0.858683	0.858720	0.858756	0.886988	0.806751	0.806783	0.806815	0.822979	0.724457	0.729454	0.857803	0.857839	0.851667	0.944382	0.766184	0.740182	0.740215	0.740247	0.836375	0.836410	0.836444	0.843610
1.175640	1.049670	0.928634	0.902068	0.902106	0.902144	0.873690	0.882384	0.996394	1.000147	1.000188	1.000230	0.985422	0.981749	0.939041	0.939080	0.839371	0.839407	0.884670	0.846314	0.836437	0.832128	0.811705	0.815457	0.822926	0.822961	0.858629	0.858665	0.858700	0.858737	0.851332	0.835243	0.835276	0.806798	0.806830	0.707068	0.707097	0.707127	0.744680	0.758971	0.855407	0.854201	0.946920	0.768716	0.768749	0.840083	0.840118	0.836425	0.836459	0.836494
1.062006	0.934795	0.928655	0.902088	0.902125	0.902163	0.873709	0.878693	0.996415	0.996456	0.994023	0.985402	0.976779	0.934072	0.939060	0.839354	0.839389	0.882175	0.907930	0.881957	0.836452	0.789389	0.669203	0.713229	0.801254	0.822978	0.810616	0.808171	0.799524	0.803277	0.789054	0.785366	0.806780	0.806813	0.707051	0.707081	0.707111	0.707141	0.742212	0.744728	0.761502	0.946900	0.946937	0.946975	0.947012	0.947051	0.836405	0.836440	0.836474	0.836509
0.940954	0.940996	0.934856	0.902107	0.902144	0.902183	0.878674	0.914329	0.992725	0.992766	0.963110	0.963148	0.920439	0.862847	0.813010	0.817997	0.818032	0.873525	0.907948	0.906746	0.846378	0.789404	0.713212	0.798758	0.813044	0.810599	0.808153	0.779679	0.774751	0.774783	0.739177	0.735487	0.735517	0.735548	0.707065	0.707095	0.707125	0.707155	0.720840	0.720872	0.744774	0.946917	0.946954	0.946992	0.947029	0.947067	0.836421	0.836456	0.836489	0.836524
1.119321	1.076635	1.063081	0.916372	0.902164	0.915805	0.940282	0.946508	1.024910	0.992786	0.963129	0.849181	0.849214	0.770246	0.770279	0.775265	0.661299	0.809415	0.872339	0.906764	0.868693	0.799331	0.799362	0.813027	0.813060	0.813094	0.782141	0.779694	0.779726	0.739161	0.739191	0.735501	0.735531	0.735562	0.735592	0.707109	0.707138	0.720823	0.720854	0.730499	0.730530	0.946934	0.946971	0.947009	0.947046	0.875781	0.875816	0.872124	0.872159	0.836540
1.177853	1.170779	1.076702	0.934938	0.915785	0.915825	0.933179	0.946530	1.024932	1.002705	0.963147	0.913316	0.849231	0.770263	0.770296	0.661283	0.661314	0.809432	0.809465	0.871153	0.869948	0.799346	0.799378	0.799410	0.763190	0.763223	0.784636	0.779709	0.679019	0.696411	0.739206	0.739237	0.739267	0.735576	0.735606	0.735637	0.727935	0.727967	0.727998	0.730513	0.937299	0.937337	0.946987	0.947026	0.947063	0.875797	0.875832	0.872140	0.872174	0.836555
1.237328	1.234907	1.085380	1.056047	0.930051	0.915845	0.915883	0.990870	0.990911	1.002726	0.963166	0.913333	0.849248	0.770279	0.699064	0.704049	0.818083	0.818118	0.809482	0.873648	0.869966	0.799362	0.796914	0.778046	0.749570	0.763239	0.784651	0.679005	0.679032	0.696425	0.700175	0.742973	0.739282	0.739313	0.738102	0.745581	0.749336	0.727981	0.728012	0.934796	0.934832	0.937354	0.947004	0.947042	0.947079	0.947117	0.943426	0.943464	0.872190	0.822307
1.237354	1.223160	1.063148	1.051123	1.051165	1.044085	0.987138	0.987180	0.988457	0.973048	0.963185	0.913351	0.820767	0.759154	0.732532	0.827039	0.824293	0.823090	0.809498	0.873665	0.869983	0.798138	0.776790	0.778061	0.749585	0.749616	0.749646	0.692659	0.696409	0.697679	0.742956	0.757244	0.757275	0.753584	0.753615	0.759853	0.792124	0.792157	0.792190	0.934813	0.934849	0.934886	0.944536	0.947059	0.947096	0.947134	0.943442	0.943480	0.868476	0.817349
1.223135	1.178327	1.058225	1.051145	1.051187	1.051230	1.051271	0.987200	0.987241	0.981730	0.973104	0.900358	0.823259	0.775265	0.791395	0.827057	0.824310	0.824346	0.809515	0.873683	0.860087	0.776775	0.741173	0.744922	0.749600	0.749631	0.749661	0.697634	0.697663	0.742941	0.771483	0.798812	0.784590	0.757322	0.757353	0.785900	0.788415	0.792173	0.792205	0.792239	0.934865	0.934903	0.942068	0.942106	0.947113	0.947151	0.945945	0.868457	0.839966	0.812390
1.323818	1.199720	1.163558	1.065413	1.051208	1.051252	1.051293	0.987221	0.987262	0.967501	0.917668	0.917706	0.839370	0.839406	0.775315	0.824293	0.824328	0.824364	0.810770	0.860070	0.855146	0.776790	0.741188	0.744937	0.752094	0.749646	0.754636	0.744134	0.744164	0.754120	0.782664	0.798829	0.784606	0.784642	0.821526	0.821560	0.799284	0.799317	0.799350	0.799383	0.799416	0.806580	0.806612	0.942122	0.947130	0.768900	0.768932	0.774854	0.818588	0.812404
1.323846	1.211517	1.072515	1.065435	1.051230	1.051274	1.051315	0.987242	0.987282	0.944578	0.917687	0.917725	0.839388	0.839424	0.830789	0.818118	0.824345	0.824381	0.810787	0.860087	0.855162	0.776805	0.744921	0.752391	0.759548	0.759580	0.822831	0.836509	0.826620	0.826655	0.783920	0.798845	0.798879	0.848816	0.848851	0.884533	0.891699	0.870626	0.849271	0.799398	0.799431	0.806595	0.806627	0.806661	0.806694	0.768915	0.768947	0.761849	0.776144	0.826098
1.211493	1.076205	1.065414	1.065458	1.051252	1.051296	1.051337	1.037132	0.987303	0.944598	0.917706	0.903494	0.839406	0.830773	0.830806	0.809465	0.818169	0.818204	0.818238	0.797207	0.782985	0.747385	0.752374	0.752406	0.752437	0.816614	0.816646	0.822882	0.826636	0.862311	0.877236	0.877273	0.877310	0.877347	0.884512	0.891679	0.913104	0.913142	0.874402	0.838789	0.810303	0.806610	0.806642	0.806676	0.806709	0.763957	0.758101	0.761864	0.776158	0.826113
1.054815	1.054859	1.051190	1.051233	1.051274	1.051317	1.051358	1.044277	1.037194	0.944618	0.930407	0.930448	0.910978	0.861140	0.846925	0.818153	0.816948	0.818221	0.818255	0.794124	0.690357	0.690387	0.747430	0.752421	0.759579	0.816630	0.816662	0.817936	0.826653	0.877217	0.877253	0.877291	0.991385	0.991425	0.977206	0.977246	0.934509	0.934548	0.913197	0.856196	0.827712	0.809110	0.809143	0.806691	0.806724	0.806758	0.765246	0.776141	0.826093	0.826128
1.054837	1.054881	1.051212	1.051255	1.051296	1.051339	1.064992	1.055136	1.037216	1.037258	0.947153	0.947194	0.930505	0.911036	0.861194	0.839547	0.816965	0.818239	0.818272	0.794140	0.690371	0.690402	0.747445	0.754604	0.754634	0.816646	0.816678	0.817952	0.841557	0.841594	0.877271	0.991364	0.991403	0.991444	0.991482	0.977265	0.977303	0.948825	0.913214	0.856213	0.856248	0.856286	0.837680	0.809192	0.806739	0.806772	0.806805	0.826075	0.826108	0.826143
1.054860	1.054904	1.051234	1.051277	1.051318	1.058786	1.065015	1.065060	1.055200	1.054005	1.039797	0.947214	0.933002	0.933042	0.918216	0.866829	0.816982	0.817017	0.809614	0.794156	0.690386	0.690416	0.747460	0.747492	0.752482	0.759641	0.766800	0.816728	0.818000	0.841611	0.841646	0.991383	0.991422	0.991463	0.991501	0.977283	0.977322	0.948843	0.913231	0.913270	0.856265	0.856302	0.845152	0.837730	0.837763	0.835312	0.835345	0.826091	0.826124	0.826159
1.064776	1.064821	1.054967	1.051299	1.058764	1.058808	1.065037	1.065082	1.065125	1.065169	1.065212	0.959618	0.947273	0.947313	0.937441	0.932525	0.866881	0.817034	0.814588	0.800370	0.707755	0.699109	0.756155	0.756187	0.756218	0.763378	0.759688	0.816744	0.816775	0.819291	0.827407	0.827443	0.962925	0.962965	0.977261	0.977302	0.977340	0.978622	0.978660	0.913287	0.856282	0.845134	0.845168	0.845204	0.845238	0.853977	0.854012	0.836968	0.826139	0.826174
1.064799	1.064844	1.064886	1.058744	1.058786	1.058830	1.065060	1.065105	1.065147	1.065192	1.066472	0.959639	0.959678	0.947333	0.947372	0.947412	0.957364	0.894199	0.831337	0.800387	0.707771	0.707803	0.756171	0.756203	0.827509	0.827543	0.816726	0.816759	0.819273	0.783377	0.783411	0.827459	0.827494	0.962984	0.963021	0.977320	0.977358	0.978640	0.978679	0.978719	1.006036	0.892905	0.845184	0.846463	0.866389	0.853993	0.854028	0.836984	0.829886	0.826189
1.064822	1.064867	1.058723	1.035258	1.058808	1.058853	1.065082	1.065127	1.102311	1.066452	1.066495	0.959660	0.954745	0.954786	0.954825	0.957345	0.957385	0.951229	0.870705	0.831390	0.800436	0.764835	0.756186	0.827493	0.827525	0.827559	0.823869	0.816775	0.812161	0.783394	0.783427	0.826235	0.962962	0.963002	0.963039	0.977338	0.977376	0.978659	0.978697	0.996133	0.978775	0.971358	0.846443	0.846479	0.853973	0.854009	0.854044	0.854081	0.834877	0.834913
1.064845	1.064890	1.035238	1.035279	1.052643	1.058875	1.065105	1.080940	1.080984	1.109225	1.051656	1.037448	0.954765	0.954807	0.957324	0.957365	0.951209	0.946292	0.927736	0.835126	0.828960	0.756171	0.756202	0.827509	0.827541	0.827575	0.823885	0.816791	0.797919	0.819053	0.826216	0.904670	0.904706	0.963020	0.963058	1.027265	1.027304	1.007197	0.996110	0.996152	0.996193	0.978834	0.971413	0.850225	0.850259	0.854026	0.854061	0.982469	0.925451	0.839905
1.139814	1.064913	1.061243	1.052624	1.052665	1.065086	1.080917	1.080963	1.173327	1.173374	1.094429	1.037470	0.951069	0.954827	0.954866	0.951190	0.951229	0.946311	0.936432	0.927793	0.835177	0.825292	0.820364	0.827525	0.827558	0.841239	0.841273	0.797904	0.797935	0.819070	0.918908	0.918946	0.904724	0.961797	0.961834	1.026042	1.020193	1.024610	1.010390	1.010433	1.010473	1.000572	0.982619	0.857372	0.850275	0.850311	0.854077	0.925432	0.925468	0.927995
1.136127	1.079183	1.061265	1.052647	1.052687	1.065109	1.065150	1.072320	1.173351	1.152022	1.109314	1.043684	1.043725	1.043768	1.033274	1.033318	0.952488	0.951289	0.936452	0.922237	0.918553	0.913631	0.913667	0.918666	0.918702	0.912537	0.912572	0.910128	0.905198	0.918889	0.918926	0.918964	0.919000	0.919039	0.961852	0.926243	0.927522	0.917677	1.010410	1.010452	1.010492	1.000591	0.983880	0.958469	0.851535	0.854058	0.854093	0.925449	0.927973	0.928012
1.136151	1.136198	1.088246	1.088290	1.088331	1.057704	1.057744	1.057788	1.043884	1.045166	1.052333	1.046184	1.043746	1.043790	1.033295	1.033339	1.030901	0.952549	0.937094	0.932175	0.922292	0.918610	0.918646	0.918684	0.953459	0.953501	0.931204	0.931244	0.918869	0.918907	0.918944	0.918982	0.919018	0.961834	0.961870	0.927503	0.927539	0.946217	0.996168	1.010471	1.000568	1.000610	0.998161	0.983940	0.854038	0.854075	0.925427	0.926710	0.927990	0.928029
1.324468	1.136222	1.127602	1.092026	1.093305	1.093350	1.057766	1.036435	1.045145	0.989423	1.046468	1.053639	1.053680	1.047529	1.047569	1.033360	1.033401	0.952569	0.932155	0.932195	0.932232	0.932272	0.932310	0.952199	0.953480	0.953522	0.953562	1.074790	1.074833	1.074879	0.983764	0.983806	0.983845	1.078733	1.055818	1.013081	0.984923	0.996148	0.996187	0.993416	0.993455	0.993497	0.998179	0.975253	0.854054	0.854091	0.925444	0.925483	0.925519	0.942311
1.352991	1.153570	1.117994	1.118042	1.113134	1.110705	1.075123	1.053794	1.039586	1.039630	1.053923	1.061094	1.061136	1.061182	1.090349	1.090394	1.090436	1.033465	0.952628	0.945542	0.944654	0.947176	0.949696	0.952219	0.953500	1.039082	1.074766	1.074812	1.074854	1.074900	1.069976	0.983825	1.083678	1.083722	1.078793	1.049074	1.024321	0.988711	0.986264	0.993435	0.993474	0.993515	0.975231	0.850306	0.854071	0.868371	0.925461	0.925500	0.925535	0.939839
1.189167	1.153595	1.118019	1.118066	1.118110	1.110729	1.110772	1.103693	1.103737	1.082406	1.082449	1.082495	1.082537	1.103962	1.092850	1.090416	1.090458	1.090503	1.033527	1.047213	1.090019	0.992443	0.992484	0.992526	1.028208	1.035380	1.074788	1.074834	1.074876	1.074922	1.069997	1.086141	1.083698	1.083742	1.083783	1.083827	1.055347	1.024382	0.993413	0.993454	0.993492	0.936484	0.850285	0.821796	0.850356	0.868387	0.925478	0.925517	0.939817	0.939856
1.167184	1.167234	1.131659	1.127994	1.120611	1.116944	1.110796	1.110842	1.122340	1.101011	1.101056	1.101104	1.122527	1.103985	1.092872	1.092918	1.090480	1.090525	1.104207	1.089999	1.093763	1.001148	0.992504	0.992547	1.006845	1.028273	1.074810	1.074855	1.074897	1.074943	1.103503	1.086161	1.093332	1.083763	1.083803	1.083847	1.083888	1.055410	1.021955	0.993472	0.993511	0.936502	0.786119	0.821812	0.854104	0.882088	0.917785	0.939221	0.939834	0.939873
1.171525	1.039021	1.046189	1.131732	1.128064	1.118206	1.117011	1.109933	1.067224	1.101035	1.101080	1.101128	1.122551	1.104008	1.092895	1.092940	1.092982	1.104187	1.098656	1.098704	1.098747	1.098794	1.006174	1.006218	1.020517	1.010632	1.046316	1.074877	1.131951	1.131999	1.102283	1.109458	1.100806	1.099609	1.088793	1.083868	1.026865	1.026907	1.026946	1.022016	0.993530	0.936520	0.819052	0.840485	0.874935	0.917765	0.939199	0.953504	0.939851	0.938646
1.057563	1.046472	1.046214	1.131758	1.199339	1.189482	1.182402	1.117083	1.110001	1.088670	1.101104	1.101152	1.104295	1.104032	1.092917	1.092962	1.094244	1.105450	1.112934	1.112982	1.113025	1.113073	1.148758	1.127421	1.056181	1.056226	1.048820	1.077382	1.131974	1.132021	1.130823	1.130869	1.129670	1.108003	1.092541	1.083888	1.026884	1.026926	1.026966	1.027008	0.993548	0.940269	0.940306	0.940346	0.981931	0.981972	0.982010	0.939833	0.939868	0.939907
1.153315	1.153365	1.153109	1.203032	1.203079	1.203130	1.203177	1.182476	1.182522	1.122462	1.115380	1.115429	1.111445	1.111492	1.092939	1.092985	1.094266	1.133982	1.183918	1.191410	1.177808	1.184984	1.148781	1.148829	1.127488	1.127535	1.083565	1.083612	1.131996	1.132043	1.132087	1.130891	1.129692	1.122284	1.092562	1.083908	1.083949	1.026946	1.026985	0.998502	0.941490	0.940287	0.940324	0.940364	0.983194	0.983234	0.982028	0.968380	0.939885	0.939924
1.310080	1.153088	1.181634	1.203058	1.203105	1.203156	1.203202	1.203254	1.193697	1.193747	1.151036	1.151085	1.151130	1.111516	1.092962	1.093007	1.094288	1.105495	1.134049	1.177788	1.177831	1.177880	1.148804	1.134595	1.134640	1.126317	1.126361	1.119280	1.140711	1.140759	1.144530	1.132155	1.122259	1.121063	1.118619	1.083928	1.083969	1.084012	1.027004	0.998521	0.991428	0.989062	0.989102	0.988150	0.983212	0.983253	0.982047	0.970887	0.968433	0.952390
1.310108	1.302734	1.203034	1.189768	1.182078	1.182126	1.203228	1.210405	1.207974	1.208024	1.208071	1.151110	1.151155	1.122697	1.092984	1.093029	1.094311	1.058718	0.996460	0.996501	1.013910	1.027604	1.134571	1.134618	1.134663	1.127581	1.126384	1.128915	1.128959	1.144508	1.144553	1.144601	1.132221	1.122327	1.121125	1.092649	1.086475	1.084033	1.027024	0.991409	1.017564	1.042485	1.042528	1.056754	1.118742	0.983271	0.982065	0.970904	0.970940	0.948673
1.336133	1.310190	1.260061	1.182058	1.182103	1.182151	1.203254	1.203305	1.208000	1.208050	1.272234	1.272287	1.151179	1.122721	1.122765	1.094292	1.094333	1.094378	0.996480	0.996522	1.013931	1.027626	1.134594	1.134642	1.134686	1.134733	1.128890	1.128938	1.128981	1.144531	1.144576	1.144623	1.144668	1.144717	1.132332	1.132380	1.132423	1.115064	1.069831	1.006351	1.042458	1.042506	1.085341	1.147336	1.142403	1.118806	1.092136	0.970922	0.975937	0.948690
1.421028	1.407470	1.310268	1.182083	1.182127	1.194563	1.203280	1.203331	1.203378	1.250834	1.250881	1.250933	1.151204	1.151253	1.128989	1.122838	1.094355	1.094400	1.082035	0.996542	1.013952	1.027647	1.063332	1.134665	1.134709	1.135998	1.178817	1.178867	1.180153	1.158813	1.144598	1.144646	1.144691	1.144739	1.208959	1.209009	1.227703	1.211591	1.211637	1.113420	1.120928	1.163769	1.170947	1.170998	1.218725	1.213797	1.177747	1.177793	0.980935	0.954933
1.421060	1.407500	1.407554	1.310350	1.194539	1.203260	1.216935	1.216987	1.203403	1.250860	1.250907	1.250959	1.151229	1.157478	1.129014	1.122862	1.099339	1.085738	1.096313	1.096357	1.001564	1.027669	1.027711	1.134688	1.134732	1.136021	1.194984	1.195036	1.192597	1.181468	1.158881	1.158929	1.158974	1.208937	1.208982	1.209032	1.211565	1.318583	1.318631	1.327390	1.332414	1.334958	1.320743	1.320798	1.328314	1.283325	1.259485	1.259537	0.997709	0.956196
1.452067	1.421152	1.407585	1.381632	1.305472	1.203286	1.213244	1.217014	1.217062	1.255844	1.255891	1.250985	1.151253	1.157503	1.157548	1.119165	1.106804	1.085760	1.096334	1.096378	1.065740	1.027691	1.099020	1.148969	1.149013	1.166445	1.195009	1.195060	1.192621	1.242582	1.242630	1.214160	1.158997	1.159046	1.209005	1.209055	1.316068	1.316120	1.318655	1.318708	1.326220	1.332494	1.320768	1.328289	1.328339	1.328394	1.283396	1.259560	1.132687	1.007731
1.513119	1.421184	1.407615	1.407674	1.217820	1.205791	1.213271	1.213323	1.217088	1.267026	1.255918	1.246052	1.157165	1.158455	1.150131	1.147700	1.147744	1.111204	1.096356	1.065722	1.086860	1.091871	1.099043	1.148992	1.184682	1.202116	1.195033	1.195084	1.195130	1.245092	1.245139	1.245191	1.159020	1.159069	1.180505	1.209078	1.316092	1.316144	1.316192	1.318732	1.318780	1.311123	1.324858	1.328314	1.328364	1.328419	1.293042	1.280982	1.152630	1.119732
1.499531	1.396446	1.397737	1.379201	1.329374	1.220377	1.220423	1.248981	1.267000	1.274180	1.255944	1.164273	1.157190	1.157239	1.157283	1.150205	1.147768	1.135409	1.111268	1.122483	1.086882	1.091894	1.091937	1.149015	1.184705	1.199657	1.202187	1.202238	1.238582	1.260026	1.344988	1.345042	1.245263	1.191671	1.180528	1.209102	1.209147	1.309698	1.331141	1.318756	1.297408	1.311148	1.324883	1.324940	1.328389	1.327199	1.293065	1.293118	1.281051	1.123489
1.483483	1.471140	1.390641	1.400609	1.400662	1.400721	1.377228	1.263261	1.270436	1.274207	1.274256	1.168018	1.166822	1.157264	1.157307	1.154876	1.145311	1.135432	1.135475	1.121265	1.122548	1.084468	1.088235	1.149039	1.184729	1.199681	1.210906	1.238560	1.259997	1.359874	1.349984	1.350039	1.350089	1.241611	1.209075	1.209125	1.222849	1.309722	1.309771	1.331220	1.318828	1.311172	1.324909	1.324965	1.321281	1.312958	1.283128	1.283180	1.273264	1.269578
1.499613	1.471171	1.400581	1.400639	1.400692	1.400752	1.377256	1.377313	1.377363	1.381138	1.274283	1.267210	1.253615	1.421008	1.416095	1.394767	1.142537	1.135455	1.135498	1.121288	1.121330	1.122618	1.145290	1.149062	1.195930	1.210884	1.232321	1.253763	1.353632	1.353688	1.352496	1.352551	1.350115	1.341468	1.272363	1.273659	1.274950	1.279977	1.309796	1.331245	1.331294	1.309952	1.324934	1.324990	1.314173	1.283105	1.261752	1.283203	1.273286	1.273337
1.481051	1.477396	1.463198	1.471929	1.400723	1.400782	1.390918	1.390976	1.391028	1.381166	1.317073	1.317128	1.438343	1.421036	1.416123	1.384869	1.142560	1.135478	1.135521	1.135568	1.136852	1.165415	1.165459	1.170473	1.181695	1.232298	1.253735	1.339349	1.339398	1.346584	1.353765	1.352577	1.352627	1.400114	1.362935	1.273684	1.274974	1.275026	1.281293	1.331270	1.331319	1.309977	1.288627	1.317883	1.312953	1.313008	1.261775	1.261826	1.256889	1.159219
1.477366	1.477427	1.477480	1.471961	1.472015	1.464950	1.465003	1.391006	1.391057	1.402576	1.402627	1.431209	1.466900	1.438431	1.394767	1.359182	1.160563	1.139225	1.139268	1.165348	1.165390	1.229601	1.229645	1.165529	1.190413	1.232323	1.289410	1.339376	1.339424	1.346610	1.353791	1.353846	1.412515	1.412574	1.412625	1.320227	1.274999	1.275050	1.275097	1.281370	1.309947	1.310001	1.324984	1.325041	1.382154	1.313032	1.282965	1.197647	1.197690	1.169205
1.477398	1.399074	1.471932	1.471992	1.472046	1.466220	1.465033	1.455177	1.445311	1.481004	1.481057	1.466877	1.466931	1.450865	1.438510	1.359208	1.309358	1.303204	1.246221	1.232014	1.232058	1.229625	1.229669	1.229718	1.180501	1.196700	1.282306	1.339402	1.333237	1.335451	1.342631	1.403789	1.403840	1.412601	1.412652	1.336420	1.275023	1.275074	1.275122	1.281394	1.300108	1.352341	1.336212	1.382129	1.382180	1.382236	1.313106	1.222577	1.222623	1.197762
1.477429	1.477489	1.486216	1.486276	1.487570	1.473378	1.466304	1.465125	1.490895	1.481034	1.481086	1.466908	1.466962	1.454617	1.450947	1.438598	1.330769	1.309436	1.252453	1.239488	1.239532	1.232133	1.229693	1.229742	1.180525	1.180574	1.203901	1.333215	1.328292	1.335477	1.392572	1.403816	1.403866	1.403924	1.407704	1.389106	1.317838	1.275099	1.277634	1.293862	1.301378	1.336187	1.393300	1.382154	1.382205	1.382262	1.382313	1.313186	1.222646	1.205258
1.650641	1.650708	1.593757	1.580189	1.580245	1.523296	1.523350	1.502031	1.490926	1.481064	1.494759	1.466939	1.466992	1.467054	1.450977	1.410113	1.330795	1.252432	1.252478	1.339319	1.432044	1.429617	1.237169	1.244672	1.180549	1.180598	1.197713	1.339455	1.333289	1.335503	1.392598	1.392653	1.289794	1.289849	1.404000	1.394107	1.394157	1.287231	1.294744	1.293887	1.301403	1.387052	1.382123	1.382180	1.382231	1.382288	1.377357	1.377414	1.263321	1.222722
1.672053	1.650742	1.593791	1.593855	1.523265	1.523328	1.523381	1.523444	1.490956	1.491016	1.452024	1.466970	1.467023	1.467085	1.451006	1.417588	1.353163	1.274802	1.339291	1.432024	1.439201	1.439257	1.410788	1.244697	1.253439	1.240473	1.339426	1.339482	1.333315	1.397547	1.392624	1.392679	1.284846	1.289874	1.289921	1.368425	1.358523	1.316117	1.294769	1.287690	1.373329	1.373386	1.363475	1.363530	1.382257	1.382313	1.377382	1.377439	1.263345	1.243465
1.650710	1.593767	1.593825	1.593889	1.523297	1.503524	1.523413	1.523476	1.517330	1.453242	1.453295	1.465760	1.467054	1.495628	1.480790	1.465352	1.422633	1.372789	1.381811	1.450677	1.457856	1.439285	1.410815	1.445653	1.374405	1.353071	1.339452	1.425075	1.436900	1.433228	1.433279	1.433335	1.398973	1.289900	1.289947	1.282537	1.311113	1.312410	1.291061	1.291114	1.290826	1.362208	1.363500	1.363555	1.363604	1.289603	1.289652	1.377464	1.377513	1.314829
1.694113	1.670639	1.613688	1.613754	1.592740	1.580407	1.580462	1.552016	1.517361	1.453272	1.406227	1.465791	1.481974	1.495659	1.502841	1.486768	1.465435	1.394204	1.394255	1.386541	1.450755	1.432182	1.439412	1.374382	1.353043	1.353099	1.438714	1.552864	1.536758	1.436985	1.433306	1.433362	1.433412	1.289925	1.289972	1.282562	1.282609	1.283906	1.283953	1.284006	1.283717	1.290903	1.363525	1.363580	1.363628	1.270945	1.289676	1.388701	1.377538	1.317345
1.751160	1.736980	1.670736	1.670803	1.649788	1.580440	1.580494	1.574357	1.517392	1.488941	1.465761	1.481951	1.510518	1.502819	1.502872	1.486798	1.394176	1.394233	1.394284	1.394342	1.386617	1.429452	1.425181	1.348050	1.353070	1.353126	1.481526	1.552894	1.544245	1.441985	1.442037	1.433389	1.438414	1.289950	1.289997	1.290051	1.282634	1.283930	1.283978	1.284030	1.291210	1.292172	1.292218	1.363605	1.363653	1.349440	1.289701	1.382498	1.382547	1.377620
1.751198	1.751271	1.713531	1.663401	1.649823	1.608981	1.580527	1.574389	1.503168	1.488972	1.501431	1.515142	1.531935	1.517107	1.502903	1.502966	1.394205	1.394261	1.394312	1.394370	1.401550	1.425158	1.425210	1.425267	1.426560	1.431589	1.481555	1.550437	1.545517	1.444500	1.406408	1.379182	1.307916	1.305483	1.291266	1.518304	1.460965	1.375432	1.376726	1.376781	1.376830	1.298422	1.298468	1.363629	1.363678	1.363732	1.363780	1.382523	1.382572	1.382630
1.751236	1.728999	1.713567	1.663436	1.634987	1.609015	1.600701	1.574421	1.503199	1.489003	1.501463	1.529431	1.529486	1.536678	1.517191	1.502997	1.467406	1.460016	1.451376	1.522731	1.515653	1.430156	1.425238	1.425295	1.425346	1.426646	1.426697	1.512326	1.445712	1.408872	1.379153	1.379209	1.364995	1.362564	1.361368	1.467162	1.464725	1.461048	1.375507	1.483799	1.486340	1.486399	1.486449	1.486508	1.477841	1.363756	1.363804	1.525232	1.382598	1.382655
1.751274	1.736473	1.713604	1.663471	1.626342	1.609047	1.600734	1.574453	1.446207	1.449987	1.501494	1.529463	1.536646	1.536711	1.517223	1.503028	1.459987	1.460046	1.460098	1.531456	1.522813	1.515744	1.425266	1.425323	1.389722	1.425431	1.425482	1.425540	1.410084	1.410142	1.408949	1.409006	1.407812	1.407870	1.405430	1.434017	1.469729	1.464809	1.464859	1.467407	1.498817	1.498878	1.523835	1.523898	1.477867	1.477924	1.506510	1.506569	1.380131	1.382680
1.766186	1.751385	1.713640	1.695423	1.615216	1.607840	1.600767	1.449907	1.431982	1.414377	1.458756	1.536624	1.536678	1.525571	1.517254	1.373494	1.367337	1.460075	1.481517	1.531486	1.531539	1.522904	1.515827	1.394670	1.394721	1.389805	1.425510	1.425568	1.425618	1.410170	1.410220	1.409033	1.409083	1.407897	1.407945	1.436533	1.500870	1.500931	1.494762	1.477393	1.498844	1.523810	1.523864	1.523927	1.477893	1.477949	1.477999	1.363908	1.363955	1.373981
1.894505	1.753903	1.731650	1.695458	1.650886	1.615315	1.451118	1.435682	1.414350	1.414407	1.436796	1.515271	1.536711	1.525603	1.508915	1.373523	1.373575	1.474365	1.481547	1.531517	1.542750	1.542814	1.532928	1.519645	1.498306	1.491235	1.434240	1.431813	1.425645	1.424460	1.410247	1.410304	1.409110	1.409168	1.429369	1.450824	1.500899	1.500960	1.501015	1.536741	1.536797	1.522593	1.523892	1.523956	1.338978	1.339031	1.335341	1.363933	1.363979	1.263589
1.882150	1.825211	1.731687	1.716875	1.695552	1.667111	1.652912	1.441916	1.441968	1.414437	1.428140	1.515303	1.522485	1.525634	1.523204	1.480491	1.452027	1.445876	1.481577	1.542728	1.542781	1.542845	1.539172	1.533019	1.519728	1.498395	1.455662	1.431841	1.430647	1.430706	1.430757	1.410331	1.410381	1.409195	1.429396	1.450852	1.467083	1.500989	1.557873	1.557937	1.536826	1.522622	1.523921	1.397501	1.381360	1.355253	1.339103	1.335419	1.314061	1.327826
1.882190	1.846631	1.809497	1.731166	1.716970	1.667145	1.667202	1.640607	1.569382	1.569444	1.570741	1.684864	1.684920	1.530312	1.530365	1.523298	1.460106	1.460165	1.481607	1.531578	1.531630	1.536663	1.536717	1.533050	1.526888	1.519817	1.491346	1.487676	1.487727	1.430734	1.416522	1.414091	1.414141	1.414199	1.435645	1.454613	1.467111	1.479619	1.557903	1.557967	1.558025	1.523896	1.523949	1.524013	1.512855	1.497963	1.374799	1.371116	1.335489	1.332837
1.846595	1.846671	1.834336	1.731202	1.667113	1.667181	1.662274	1.662342	1.575619	1.570718	1.684831	1.684898	1.677505	1.680055	1.530396	1.466294	1.466346	1.460195	1.460247	1.531609	1.531660	1.536694	1.536747	1.643770	1.540264	1.534109	1.531675	1.487705	1.487755	1.430762	1.416549	1.414118	1.414168	1.428491	1.435673	1.435732	1.479588	1.536712	1.544237	1.557998	1.558055	1.688000	1.723725	1.712581	1.705163	1.526527	1.498042	1.391083	1.367922	1.361535
1.862752	1.846710	1.845535	1.727533	1.683273	1.667215	1.663549	1.576837	1.576893	1.689772	1.689830	1.684932	1.684987	1.681330	1.681385	1.531732	1.467619	1.466436	1.495927	1.495988	1.546602	1.554123	1.661139	1.650017	1.586810	1.544086	1.544140	1.544203	1.491515	1.430790	1.430841	1.430898	1.550953	1.436896	1.435700	1.458164	1.536680	1.536741	1.536796	1.536858	1.648219	1.648285	1.712544	1.705136	1.705192	1.534032	1.505546	1.377183	1.341557	1.341614
1.862793	1.835288	1.824192	1.783036	1.718948	1.683378	1.581769	1.578111	1.576926	1.705305	1.689864	1.689932	1.687505	1.717010	1.717065	1.681485	1.538947	1.539008	1.539062	1.546581	1.554090	1.646852	1.661172	1.658751	1.621581	1.615428	1.615484	1.551365	1.499007	1.430818	1.430869	1.552173	1.552226	1.551044	1.436972	1.437031	1.522443	1.536771	1.757958	1.648193	1.648249	1.648315	1.640894	1.705166	1.705222	1.534059	1.505574	1.505635	1.505686	1.450814
1.835252	1.804325	1.804386	1.804457	1.726112	1.684655	1.590805	1.589314	1.678000	1.705339	1.689898	1.689966	1.723184	1.717044	1.717099	1.695778	1.695835	1.588949	1.596459	1.639307	1.646818	1.661474	1.668663	1.666243	1.658841	1.650202	1.650259	1.615580	1.499037	1.487902	1.487953	1.488012	1.552255	1.551073	1.465531	1.437059	1.501307	1.518123	1.639442	1.648223	1.612610	1.612675	1.605253	1.541108	1.541161	1.534087	1.505601	1.505662	1.505713	1.455827
1.733016	1.804363	1.804424	1.804495	1.727389	1.684691	1.684748	1.697834	1.694170	1.692358	1.691174	1.690000	1.687572	1.723287	1.717133	1.710071	1.695868	1.588982	1.596492	1.644310	1.661439	1.668638	1.697548	1.690156	1.687728	1.672872	1.651534	1.643225	1.586224	1.510325	1.487982	1.488041	1.552284	1.552347	1.536887	1.501283	1.501335	1.515660	1.603804	1.612585	1.615246	1.619051	1.619107	1.541137	1.541189	1.541249	1.505628	1.505689	1.505740	1.467076
1.654652	1.733124	1.793298	1.726125	1.727426	1.748591	1.841321	1.820297	1.712187	1.708531	1.692450	1.692518	1.692573	1.728289	1.748219	1.748290	1.710161	1.695966	1.703479	1.708518	1.711387	1.697522	1.697582	1.690189	1.723418	1.708562	1.672961	1.672779	1.696805	1.588808	1.510408	1.488069	1.552313	1.552376	1.552426	1.536977	1.515629	1.501422	1.512682	1.588156	1.608143	1.619082	1.619138	1.619206	1.619264	1.662567	1.662622	1.577067	1.527172	1.521692
1.733091	1.803198	1.793335	1.714996	1.727462	1.790158	1.841359	1.841435	1.819155	1.708566	1.704900	1.692552	1.692608	1.728324	1.748255	1.748326	1.748386	1.717391	1.724904	1.718495	1.718879	1.697557	1.697616	1.733340	1.725938	1.723519	1.708402	1.665680	1.672622	1.624834	1.559454	1.510499	1.552343	1.552405	1.552455	1.583074	1.561731	1.523867	1.523920	1.588186	1.588241	1.615375	1.619169	1.726253	1.726313	1.684001	1.662651	1.662716	1.577146	1.531002
2.025361	1.803236	1.793372	1.743545	1.756012	1.774063	1.833951	1.834026	1.815468	1.806848	1.714227	1.714297	1.706901	1.706969	1.748290	1.748361	1.748421	1.891098	1.872519	1.737435	1.718586	1.697591	1.733306	1.745809	1.737165	1.729771	1.729831	1.665713	1.637241	1.624865	1.616544	1.616609	1.599238	1.563638	1.555648	1.583106	1.568896	1.568960	1.604685	1.603164	1.590762	1.597962	1.722476	1.726285	1.726345	1.684030	1.684085	1.662745	1.577174	1.536018
2.062910	1.884793	1.803335	1.786350	1.756049	1.798892	1.824060	1.824134	1.815505	1.806884	1.714262	1.714332	1.714388	1.714457	1.726936	1.748397	1.876802	1.872495	1.872555	1.872628	1.716133	1.723663	1.733340	1.745844	1.745905	1.781634	1.817355	1.801256	1.665802	1.665871	1.624953	1.616640	1.595297	1.569892	1.590203	1.583137	1.583194	1.861471	1.640385	1.631731	1.629296	1.690737	1.705061	1.726317	1.726377	1.730052	1.730109	1.730178	1.730233	1.590984
2.089002	1.910885	1.849888	1.798796	1.798857	1.802653	1.824098	1.830379	1.830441	1.815612	1.714297	1.714367	1.714422	1.714491	1.726971	1.876777	1.891100	1.891173	1.881291	1.881365	1.787478	1.721210	1.730888	1.745880	1.755559	1.784157	1.817390	1.817465	1.817525	1.817599	1.682141	1.618923	1.588532	1.590180	1.590234	1.590302	1.590358	1.640359	1.640417	1.640483	1.693534	1.715006	1.715062	1.715131	1.701477	1.730083	1.783826	1.805303	1.805359	1.741209
2.024894	1.868158	1.849928	1.828616	1.828680	1.846133	1.910357	1.990981	1.991046	1.887586	1.723026	1.714402	1.714457	1.715769	1.848219	1.894211	1.908536	1.908610	1.906188	1.902535	1.815451	1.792558	1.795105	1.797993	1.753107	1.784193	1.784254	1.784328	1.832493	1.830079	1.710706	1.604690	1.597278	1.597345	1.590266	1.590333	1.590389	1.590454	1.640448	1.640514	1.726183	1.715038	1.715093	1.715163	1.701507	1.733854	1.748181	1.805334	1.805391	1.748724
1.989297	1.849903	1.849968	1.850042	1.846096	1.910333	2.024461	2.048054	2.055250	1.991163	1.864734	1.729342	1.725672	1.726985	1.766746	1.894249	1.908574	1.908648	1.906226	1.902573	1.902634	1.872611	1.851278	1.794297	1.772962	1.755700	1.784289	1.784363	1.830040	1.830115	1.830179	1.710808	1.697173	1.697242	1.661631	1.661700	1.683159	1.683226	1.683284	1.683351	1.672194	1.715069	1.715125	1.715194	1.686712	1.676803	1.733942	1.769688	1.812906	1.812977
1.989340	1.989421	1.861176	1.867457	1.867523	1.910375	1.991303	1.998511	1.991126	1.991203	1.905711	1.900819	1.900879	1.902198	1.908472	1.908548	1.908612	1.908687	1.908750	1.908827	1.908888	1.908965	1.880172	1.851387	1.772997	1.745782	1.755796	1.784398	1.830076	1.830152	1.830214	1.811613	1.697205	1.697275	1.697331	1.697401	1.790198	1.797402	1.797462	1.683383	1.683441	1.672293	1.672347	1.672416	1.672472	1.679674	1.733972	1.769719	1.805453	1.813009
2.007993	2.001872	1.896859	1.861292	1.867563	1.894277	1.889372	1.913000	1.913064	1.991243	2.041216	1.991386	1.991449	1.908449	1.908510	1.908587	1.908650	1.908725	1.908788	1.908865	1.908926	1.909003	1.880209	1.876550	1.852728	1.774346	1.784360	1.927083	1.901438	1.901516	1.811577	1.704651	1.704709	1.701044	1.701100	1.697433	1.790232	1.797436	1.683348	1.683415	1.683473	1.622381	1.622435	1.672447	1.672503	1.672569	1.679761	1.734072	1.741611	1.752908
2.265580	2.001915	1.989573	1.896976	1.910377	1.960361	1.939317	1.913040	1.913104	1.998736	1.991347	1.991426	1.991488	1.951270	1.908548	1.908625	1.908688	1.908763	1.780465	1.908903	1.908964	1.909041	1.901641	1.880319	1.905263	1.905339	1.905404	1.912615	1.901475	1.901552	1.901616	1.714645	1.708478	1.701077	1.701133	1.698712	1.741573	1.740396	1.719051	1.683447	1.683505	1.633630	1.631191	1.681205	1.681262	1.677588	1.677644	1.749071	1.752869	1.752940
2.245773	2.245860	2.132189	2.018209	1.955356	1.955436	1.939357	1.939436	1.929289	1.929366	2.014991	1.991466	1.991528	1.991607	1.948885	1.908664	1.908727	1.780441	1.780502	1.908941	1.972272	1.966132	1.909141	1.887820	1.905301	1.905377	1.934065	1.941280	1.912715	2.022850	2.022916	1.894594	1.878807	1.701110	1.701166	1.698744	1.741606	1.740429	1.740487	1.740555	1.740614	1.662201	1.659762	1.681236	1.681293	1.681360	1.749032	1.752844	1.752900	1.752971
2.245818	2.245905	2.010725	1.946642	1.954156	1.954237	1.939398	1.948170	1.950719	1.929406	2.015033	2.015114	1.991568	1.970255	1.970316	1.951487	1.908765	1.837527	1.837589	1.915197	1.972311	1.972390	1.923443	1.914230	1.894141	1.905415	1.941237	1.941319	2.098207	2.087086	2.087153	2.023032	1.916095	1.900320	1.701198	1.698777	1.741639	1.740461	1.740520	1.740588	1.861937	1.862011	1.859575	1.881055	1.881115	1.838374	1.752805	1.752876	1.765408	1.761737
2.060520	2.010701	2.010767	1.960020	1.960085	1.953036	1.948131	1.950695	1.950760	1.950837	2.015074	2.015155	1.993827	1.993908	1.977813	1.972919	1.908803	1.901746	1.905539	1.908104	1.972350	1.972429	1.972493	1.928532	1.928595	1.900141	1.902693	2.098182	2.098247	2.087125	2.087192	2.087271	2.014417	1.907490	1.729202	1.715569	1.740426	1.740494	1.740552	1.861911	1.861971	1.926260	1.954996	1.912263	1.912327	1.912198	1.912264	1.912344	1.912407	1.936783
2.060564	2.060646	2.017016	2.017095	1.960127	1.960207	1.953140	1.953220	2.067093	2.067174	2.015115	2.015197	1.993868	1.993949	1.994012	1.994093	2.010322	2.010402	1.934180	1.934261	1.982340	1.972467	1.972531	1.928570	1.900103	1.900178	1.902730	1.902807	2.098287	2.098370	2.087230	2.087310	2.035855	2.014534	1.729236	1.729308	1.744197	1.740527	1.740585	1.861945	1.971098	1.971179	1.971242	1.937240	1.939800	1.939878	1.933707	1.990876	1.990940	1.939313
2.103379	2.060689	2.017059	2.017138	2.017204	2.017286	2.110035	2.188275	2.145567	2.067218	2.031310	2.027665	2.013468	2.006420	2.005241	2.005323	2.010364	2.010443	1.946327	1.934301	1.992331	1.982459	1.972570	1.901323	1.900141	1.902705	1.902767	1.941000	2.041262	2.098410	2.097232	2.044547	2.054577	2.054659	2.014632	2.014712	1.757938	1.758008	1.765546	1.963590	1.971135	1.981190	1.981255	2.095505	2.061142	1.975594	1.997069	1.990913	1.990977	1.987315
2.104664	2.066939	1.981456	2.017180	2.017246	2.110014	2.110078	2.145541	2.145611	2.067261	2.031353	2.017174	2.017239	2.010191	2.006525	2.005364	2.005431	1.967695	1.967762	2.003503	2.042627	1.999917	1.928661	1.873499	1.902667	1.902742	1.938469	2.033768	2.041301	2.098450	2.097271	2.097352	2.054616	2.054698	2.054761	2.014749	2.014812	1.900735	2.036702	2.049246	1.981146	1.981228	2.095458	2.095543	2.095612	1.995791	1.976596	1.990950	1.991013	2.041050
2.110915	2.066982	2.017144	2.017223	2.017289	2.110057	2.110122	2.124466	2.124533	2.046180	2.031395	2.031478	2.017281	2.013634	2.013698	2.020911	2.006716	1.967736	1.967802	2.003543	2.042668	2.042751	2.000024	1.928777	1.916396	1.902779	1.905332	2.041277	2.041340	2.098490	2.097311	2.097391	2.054655	2.054736	2.054800	2.054882	2.033544	2.047892	2.036739	2.036817	2.054337	1.988401	2.095497	2.095582	2.095650	2.084504	1.984666	1.990986	2.043500	2.072130
2.161858	2.111043	2.067092	2.017265	2.017331	2.110101	2.110165	2.110249	2.088925	2.089005	2.102743	2.102829	2.017323	2.013676	2.020870	2.020953	2.024750	1.967777	1.967843	2.025892	2.040220	2.040303	2.040370	1.926327	1.926392	1.926469	1.917819	1.953564	2.046360	2.067843	2.104824	2.097430	2.097497	2.054775	2.054838	2.054920	2.054986	2.047930	2.047996	2.036854	2.036918	1.975968	2.066993	2.095620	2.084461	2.084542	2.084609	2.043473	2.043537	2.072167
2.161906	2.148337	2.105267	2.017308	2.017373	2.074494	2.074558	2.081771	2.081837	2.089048	2.102787	2.102871	2.045889	2.022092	2.022155	2.023481	2.024792	2.024872	2.032071	2.032154	2.040261	2.040344	2.040411	1.926366	1.926431	1.926508	1.926573	1.962319	2.051381	2.072865	2.069195	2.104944	2.097536	2.061948	2.054876	2.054958	2.055024	2.055103	2.055168	2.048112	2.048178	2.060731	2.060795	2.089422	2.084499	2.084579	2.084646	2.077593	2.043574	2.072205
2.148296	2.148384	2.271819	2.240857	2.076939	2.084476	2.121812	2.085541	2.081880	2.089091	2.089157	2.102915	2.102980	2.103065	2.023440	2.024767	2.024833	2.032045	2.032112	2.032195	2.026037	2.040385	2.040451	1.997734	1.926470	1.926547	1.842595	1.935408	1.978272	2.067695	2.080445	2.116197	2.116265	2.061987	2.062049	2.054997	2.055062	2.055141	2.055207	2.069001	2.074404	2.074489	2.074553	2.094450	2.094517	2.084617	2.077547	2.034811	2.049148	2.072242
2.148342	2.148430	2.276835	2.271955	2.172207	2.114336	2.125261	2.290208	2.290278	2.133488	2.089200	2.102958	2.103023	2.103108	2.030943	2.042220	2.042289	2.048258	2.032153	2.032236	2.032300	2.026160	1.997695	1.926445	1.926509	1.935301	1.935366	1.935447	1.982048	2.089138	2.124876	2.116237	2.116305	2.080718	2.062088	2.062170	2.055100	2.055179	2.055244	2.079016	2.081578	2.074528	2.103135	2.160309	2.131834	2.116046	2.077585	2.049122	2.049184	2.049267
2.150872	2.150960	2.279367	2.278213	2.278286	2.203672	2.203741	2.325050	2.290324	2.290411	2.203338	2.089325	2.103066	2.096019	2.113495	2.113581	2.049464	2.048301	2.048369	2.048454	2.047275	2.026201	2.026266	1.997814	1.926548	1.935340	1.935405	1.978288	2.089093	2.131077	2.131146	2.267684	2.259032	2.103968	2.069261	2.069343	2.062273	2.055217	2.078974	2.081549	2.081617	2.103109	2.160261	2.160348	2.131873	2.131956	2.106168	2.049159	2.049221	1.954380
2.150919	2.151007	2.279415	2.279503	2.279576	2.201234	2.203787	2.265568	2.320200	2.290456	2.290526	2.089368	2.103109	2.096062	2.102345	2.102430	2.085082	2.085162	2.048411	2.048496	2.034871	2.026241	2.033440	2.033519	1.926587	1.932889	1.935445	2.085333	2.095362	2.132364	2.275115	2.275203	2.316149	2.257917	2.096936	2.068480	2.070137	2.097648	2.097718	2.097801	2.119277	2.160235	2.160301	2.160388	2.131912	2.131995	2.132064	2.106289	2.054251	2.054334
2.178287	2.151054	2.279463	2.279551	2.279624	2.279716	2.265523	2.265615	2.315603	2.304176	2.304248	2.098114	2.098177	2.091130	2.041271	2.091277	2.091344	2.112576	2.048454	2.044805	2.031178	2.037149	2.033480	2.033559	1.932851	1.932929	1.932993	2.082883	2.131073	2.267953	2.275159	2.332321	2.332393	2.316282	2.109440	2.080985	2.091372	2.097689	2.097758	2.119248	2.233490	2.233580	2.217429	2.160428	2.131951	2.132034	2.113380	2.113464	2.111384	2.054371
2.326543	2.306766	2.279511	2.279599	2.279672	2.279763	2.265571	2.265662	2.247088	2.297092	2.297163	2.111835	2.091089	2.091173	2.091236	2.102516	2.112537	2.126307	2.119244	2.101908	2.100728	2.050883	2.050950	2.051031	1.944098	1.932968	1.933032	2.098097	2.218533	2.267997	2.268068	2.269401	2.332437	2.332529	2.331351	2.095985	2.096053	2.091494	2.097798	2.233460	2.233531	2.233621	2.253150	2.217558	2.131990	2.132073	2.113417	2.113502	2.113564	2.111506
2.326594	2.313027	2.295710	2.279647	2.267293	2.267384	2.263132	2.247064	2.247134	2.247220	2.168844	2.111879	2.098263	2.098347	2.091278	2.102559	2.126266	2.140039	2.140110	2.109084	2.107903	2.100856	2.100924	2.101006	2.051140	1.951010	1.991047	2.098138	2.218575	2.232369	2.269357	2.269444	2.305188	2.333819	2.333888	2.238729	2.096094	2.096176	2.104974	2.233501	2.233572	2.233663	2.233730	2.131961	2.132029	2.132112	2.132180	2.113539	2.113602	2.111544
2.369425	2.369523	2.355934	2.338631	2.310124	2.267431	2.267498	2.253326	2.247180	2.168821	2.135389	2.135475	2.134295	2.134381	2.105917	2.102602	2.102669	2.140084	2.140155	2.109127	2.109190	2.109277	2.102211	2.101048	2.101116	2.101198	2.108059	2.218552	2.246027	2.253253	2.310400	2.317624	2.346235	2.346329	2.342658	2.319752	2.240088	2.104946	2.233457	2.233543	2.233614	2.233704	2.148136	2.154464	2.154534	2.154619	2.154689	2.158523	2.158590	2.147796
2.373204	2.373302	2.373379	2.373474	2.338755	2.333878	2.333947	2.310421	2.247226	2.163892	2.135433	2.134275	2.134339	2.134424	2.123956	2.109777	2.102711	2.116483	2.116551	2.116638	2.116703	2.109319	2.102253	2.102336	2.116670	2.115507	2.229718	2.287117	2.268157	2.310372	2.317578	2.325146	2.346279	2.346373	2.342702	2.319796	2.282043	2.282130	2.233499	2.233585	2.233655	2.233746	2.161903	2.154504	2.154574	2.154659	2.154729	2.158563	2.158630	2.154973
2.409282	2.391990	2.380887	2.373526	2.452896	2.595611	2.453065	2.424568	2.306480	2.242383	2.238720	2.131832	2.134382	2.141932	2.141996	2.127818	2.106488	2.110304	2.116595	2.116681	2.116746	2.116832	2.125618	2.130344	2.116713	2.116795	2.172923	2.294297	2.284400	2.310416	2.310488	2.317712	2.317784	2.342677	2.342745	2.339097	2.282085	2.282173	2.283491	2.283579	2.233697	2.233787	2.240093	2.240185	2.240255	2.154700	2.154769	2.154858	2.165807	2.162150
2.409336	2.392043	2.380939	2.406358	2.591834	2.595664	2.517295	2.449483	2.424689	2.306613	2.238766	2.131875	2.141890	2.141976	2.127775	2.099331	2.106531	2.106612	2.116638	2.116724	2.116789	2.161702	2.161775	2.132878	2.116755	2.116837	2.116904	2.276900	2.276969	2.310461	2.304300	2.304388	2.053833	2.317920	2.342789	2.342882	2.285869	2.285957	2.283533	2.283621	2.283692	2.283783	2.290091	2.246467	2.246538	2.246626	2.247591	2.247683	2.247750	2.269073
2.452172	2.392097	2.351166	2.335101	2.591887	2.591988	2.513617	2.456665	2.444634	2.346379	2.253736	2.146846	2.146910	2.170637	2.170703	2.130394	2.127972	2.128054	2.373469	2.373328	2.190190	2.161748	2.168955	2.354409	2.330814	2.330902	2.238227	2.253270	2.277014	2.310505	2.304344	2.083248	2.047640	2.085895	2.314291	2.314384	2.314455	2.286000	2.286071	2.283663	2.286230	2.310033	2.301877	2.246508	2.246580	2.253804	2.418031	2.418127	2.433184	2.269115
2.444772	2.434933	2.351216	2.335150	2.420795	2.513597	2.513668	2.456715	2.430420	2.273613	2.253782	2.253872	2.170593	2.170682	2.170748	2.144703	2.142281	2.363486	2.394680	2.394775	2.397104	2.397202	2.391957	2.377102	2.354527	2.330946	2.331016	2.338585	2.325413	2.325506	2.306881	2.083289	2.083356	2.083442	2.307199	2.314427	2.316993	2.288538	2.286114	2.286201	2.286272	2.312572	2.312642	2.277052	2.260895	2.484732	2.484807	2.433156	2.433228	2.361948
2.434886	2.432502	2.394052	2.394145	2.390490	2.477992	2.478062	2.435370	2.414049	2.287924	2.261292	2.253918	2.277623	2.170728	2.170794	2.170883	2.206520	2.363532	2.394728	2.399804	2.418553	2.418651	2.418727	2.392097	2.355819	2.330991	2.331061	2.338630	2.325458	2.325552	2.325624	2.185716	2.083397	2.090618	2.307243	2.326944	2.327016	2.298561	2.298633	2.320131	2.448114	2.555262	2.555335	2.555435	2.555513	2.555609	2.497339	2.433200	2.397583	2.397680
2.429969	2.408942	2.400318	2.394196	2.394270	2.378203	2.442455	2.414025	2.414099	2.414191	2.285554	2.271382	2.273937	2.170774	2.170839	2.170928	2.369714	2.369803	2.394775	2.399852	2.413620	2.618445	2.504382	2.399279	2.358357	2.334774	2.331105	2.353630	2.325503	2.341802	2.341877	2.325759	2.185827	2.093154	2.242166	2.248493	2.248564	2.329796	2.536821	2.536919	2.520773	2.556556	2.556629	2.566718	2.578033	2.571888	2.498632	2.433245	2.426178	2.397723
2.587163	2.578566	2.578644	2.400462	2.400537	2.400635	2.413979	2.414075	2.414148	2.414240	2.406849	2.285694	2.271495	2.249279	2.170885	2.170974	2.349606	2.371094	2.399804	2.399900	2.413669	2.499373	2.499449	2.489578	2.436880	2.435727	2.357320	2.325480	2.341753	2.341849	2.341923	2.340767	2.337100	2.242143	2.242209	2.248537	2.303501	2.558002	2.536869	2.536966	2.572727	2.556603	2.566662	2.578001	2.580577	2.578179	2.555778	2.554629	2.476185	2.426318
2.578518	2.578620	2.493125	2.400513	2.425455	2.405659	2.400756	2.414125	2.414198	2.414290	2.414363	2.285741	2.278675	2.284989	2.273041	2.237469	2.237542	2.399545	2.421021	2.413647	2.413717	2.456619	2.456694	2.446821	2.446896	2.437020	2.361105	2.289852	2.341799	2.341895	2.336981	2.337072	2.337146	2.313543	2.313610	2.248580	2.268613	2.279932	2.536916	2.572697	2.566534	2.566636	2.566709	2.580545	2.580625	2.555747	2.539586	2.539685	2.539755	2.473830
2.578572	2.578675	2.421865	2.406781	2.406856	2.405711	2.400807	2.436564	2.429175	2.414339	2.414412	2.293254	2.284944	2.308684	2.308753	2.273183	2.394521	2.394614	2.408955	2.416186	2.495182	2.477844	2.456743	2.446870	2.446944	2.447037	2.368629	2.297376	2.333119	2.336954	2.386974	2.387067	2.367185	2.363538	2.363605	2.313746	2.267409	2.268746	2.530724	2.566504	2.555346	2.566683	2.580489	2.580593	2.555696	2.539556	2.539630	2.539729	2.504109	2.507066
2.578626	2.578729	2.582535	2.428227	2.406908	2.405762	2.568622	2.522200	2.436690	2.414389	2.414461	2.293302	2.293368	2.286328	2.308801	2.401628	2.401703	2.408929	2.409004	2.595032	2.595108	2.520924	2.511032	2.511127	2.475530	2.447085	2.368676	2.333097	2.333165	2.386947	2.387021	2.373394	2.367230	2.363582	2.363649	2.299518	2.242497	2.424193	2.555221	2.569591	2.555393	2.555494	2.566802	2.566904	2.554492	2.554589	2.539675	2.539774	2.504153	2.506750
2.578681	2.578783	2.585076	2.585174	2.428354	2.428453	2.527127	2.524740	2.436741	2.436835	2.428775	2.414606	2.293416	2.293508	2.392866	2.401678	2.401752	2.408979	2.558861	2.670048	2.670122	2.556645	2.511081	2.511176	2.475578	2.368650	2.368723	2.368818	2.368886	2.383253	2.383326	2.383417	2.383490	2.383586	2.363693	2.299561	2.299631	2.360010	2.555268	2.555364	2.555439	2.555540	2.555611	2.554463	2.554538	2.554635	2.554710	2.542317	2.506696	2.514292
2.578735	2.578837	2.582643	2.535306	2.485460	2.428505	2.528424	2.524793	2.479586	2.431241	2.414560	2.414655	2.414723	2.414819	2.379220	2.401727	2.408935	2.558836	2.658785	2.822971	2.737437	2.637664	2.578516	2.578614	2.564422	2.454315	2.368769	2.368865	2.368933	2.369028	2.383372	2.383463	2.403494	2.403593	2.403663	2.403761	2.379931	2.362551	2.555314	2.555411	2.555486	2.555586	2.554408	2.554509	2.554584	2.554680	2.554755	2.554856	2.519235	2.519335
2.582518	2.582621	2.575566	2.482950	2.471249	2.485613	2.534696	2.634651	2.624774	2.451202	2.437011	2.414705	2.443304	2.443400	2.443468	2.565847	2.565924	2.658759	2.780113	2.780221	2.737490	2.653913	2.653992	2.642876	2.642954	2.547118	2.447302	2.368912	2.368979	2.369074	2.383418	2.400972	2.403541	2.403640	2.403709	2.403808	2.403882	2.572760	2.683824	2.662512	2.555532	2.555633	2.555703	2.554555	2.554630	2.554726	2.554801	2.554901	2.554971	2.555072
2.604952	2.575544	2.497171	2.444449	2.483078	2.491885	2.640821	2.697986	2.662403	2.533780	2.451327	2.435244	2.443353	2.443449	2.565797	2.565899	2.630178	2.658812	2.658889	2.437834	2.525443	2.653965	2.654044	2.670563	2.664409	2.643105	2.447349	2.440311	2.369025	2.369121	2.400926	2.679320	2.524900	2.453640	2.453710	2.453809	2.753622	2.751227	2.701349	2.701450	2.676371	2.558177	2.558247	2.555850	2.554675	2.469116	2.297877	2.297970	2.555017	2.555117
2.597876	2.575598	2.497224	2.490187	2.483130	2.498158	2.569553	2.640981	2.568489	2.533833	2.455112	2.435293	2.443403	2.543366	2.552151	2.627663	2.627739	2.627837	2.630405	2.509226	2.520510	2.654018	2.654096	2.675601	2.670694	2.670794	2.550475	2.447494	2.440427	2.369167	2.400973	2.524873	2.524949	2.525050	2.453757	2.589452	2.751175	2.751278	2.751357	2.701499	2.697831	2.558223	2.558293	2.558394	2.555970	2.469161	2.469234	2.298013	2.298079	2.563911
2.595445	2.595549	2.497277	2.468844	2.468918	2.483282	2.532700	2.568465	2.556097	2.556194	2.527738	2.498061	2.483190	2.552133	2.563410	2.563511	2.627791	2.627889	2.627965	2.630560	2.641846	2.611262	2.611340	2.665467	2.675732	2.670846	2.556758	2.481765	2.474352	2.479440	2.401020	2.524922	2.577400	2.577507	2.600629	2.610910	2.608491	2.751328	2.701447	2.701548	2.700377	2.572545	2.572615	2.558440	2.556016	2.556112	2.540660	2.455100	2.390921	2.399767
2.595500	2.595605	2.595682	2.468896	2.468970	2.483335	2.519066	2.551097	2.556150	2.556247	2.570015	2.541585	2.566559	2.538129	2.466866	2.609646	2.627843	2.627941	2.628017	2.628119	2.606225	2.611314	2.622609	2.665520	2.675784	2.670897	2.663840	2.663945	2.538969	2.536576	2.522379	2.524970	2.566221	2.630555	2.652040	2.622192	2.751276	2.701419	2.701497	2.701597	2.701675	2.693038	2.572661	2.555988	2.556062	2.556158	2.556231	2.455144	2.463961	2.458532
2.766718	2.766827	2.783076	2.626273	2.590272	2.590374	2.551049	2.551150	2.556203	2.569992	2.570068	2.659273	2.673044	2.551881	2.598037	2.664505	2.673986	2.667860	2.648004	2.648109	2.612508	2.630062	2.626401	2.622762	2.678329	2.790103	2.671026	2.663996	2.542760	2.539120	2.539195	2.541787	2.640874	2.673426	2.673501	2.764979	2.751326	2.730017	2.704043	2.701646	2.787374	2.772493	2.644085	2.594223	2.591798	2.556203	2.556277	2.456438	2.464005	2.472854
2.766776	2.783054	2.783135	2.804637	2.784811	2.626091	2.554835	2.556181	2.569947	2.570045	2.573857	2.646877	2.730169	2.730280	2.755267	2.962267	2.948875	2.945248	2.739337	2.711812	2.665682	2.647565	2.647645	2.626554	2.801274	2.792650	2.788988	2.664047	2.664119	2.691119	2.691201	2.655120	2.687642	2.673478	2.673553	2.765030	2.753873	2.753975	2.732641	2.732743	2.715336	2.715440	2.594167	2.594269	2.594343	2.594440	2.556322	2.513592	2.464050	2.584458
2.819401	2.826648	2.804590	2.816472	2.805355	2.789954	2.647373	2.569925	2.570001	2.570099	2.599953	2.696867	2.717773	2.730337	2.865957	2.946133	2.948933	2.942814	2.932928	2.908242	2.733128	2.690429	2.690510	2.819949	2.806316	2.803927	2.792782	2.789150	2.671654	2.691172	2.691253	2.745014	2.745101	2.693499	2.689832	2.773820	2.753924	2.754026	2.732691	2.732793	2.721629	2.600391	2.594214	2.594316	2.601528	2.591987	2.584922	2.513636	2.548707	2.577365
2.835301	2.848107	2.827622	2.816531	2.805412	2.804278	2.576099	2.576203	2.570055	2.599931	2.685609	2.704056	2.717829	2.844536	2.866016	2.866130	2.921359	2.942872	2.942955	2.914530	2.733183	2.733294	2.754780	2.820004	2.810111	2.803980	2.804060	2.792945	2.793018	2.677501	2.691306	2.728847	2.737668	3.014516	2.989633	2.852380	2.825346	2.754076	2.754153	2.732842	2.732919	2.721783	2.721854	2.715712	2.680096	2.599171	2.584968	2.564932	2.593758	2.622422
2.856760	2.848168	2.862518	2.920512	2.805470	2.576083	2.390696	2.586215	2.614825	2.700527	2.918011	2.924689	2.915819	2.845840	2.866074	2.849992	2.921417	2.921525	2.929085	2.911535	2.733238	2.733349	2.754835	2.810085	2.810165	2.809023	2.806609	2.806720	2.813032	2.698962	2.699042	2.864885	3.028727	3.028848	3.003963	2.939493	2.841275	2.775538	2.754203	2.732892	2.732969	2.733075	2.733147	2.722008	2.719584	2.683991	2.650539	2.600871	2.600946	2.636750
2.792632	2.856939	2.964013	3.048140	3.013382	2.694334	2.587410	2.590005	2.640016	2.704319	2.927124	2.933466	2.938526	2.917239	2.866132	2.935098	2.942878	2.921583	2.929143	2.911593	2.911670	2.754809	2.738681	2.738784	2.738863	2.738967	2.810405	2.813011	2.813086	2.813197	2.813278	2.813383	3.021648	3.028906	3.028988	2.954177	2.914658	2.841431	2.754253	2.754355	2.745510	2.745619	2.745691	2.745799	2.729630	2.729731	2.692366	2.658032	2.658108	2.722470
2.792694	2.857001	3.056800	3.056915	3.067776	3.043337	2.698197	2.684039	2.705518	2.862898	2.933410	2.982100	2.982182	2.917299	2.917376	2.916246	2.935240	2.921641	2.921722	2.933055	2.911727	2.754864	2.738735	2.738838	2.753884	2.753988	2.756564	2.754179	2.813140	2.813251	2.813331	2.749206	2.800464	3.021827	3.021908	2.965840	2.921849	2.900544	2.820148	2.770287	2.745561	2.745669	2.745741	2.745849	2.745926	2.749779	2.778083	2.693777	2.722409	2.751078
2.921139	2.921257	3.056865	3.092644	3.074063	3.060491	3.029211	2.751123	2.773849	2.866693	2.946373	2.982163	2.982244	2.959940	2.917435	2.917550	2.935298	2.921698	2.921780	2.811816	2.811891	2.754920	2.750012	2.750116	2.753938	2.756538	2.759114	2.828092	2.870285	2.864158	2.813385	2.774223	2.778049	2.800634	2.965780	2.964646	2.964727	2.900597	2.786473	2.774085	2.745611	2.745718	2.745791	2.745898	2.749726	2.838355	2.774909	2.750941	2.751016	2.816633
3.049587	3.049709	3.049796	3.092710	3.074126	3.060554	3.017832	2.772582	2.773907	2.802547	2.925033	2.946555	2.982306	2.960001	2.938897	2.939013	2.939096	2.930481	2.930563	2.811872	2.811947	2.812059	2.755055	2.755160	2.776445	2.776552	2.887619	2.887733	2.999692	2.999808	2.881061	2.838509	2.791836	2.791950	2.988310	2.964700	2.957643	2.900650	2.786525	2.786629	2.786708	2.802875	2.802948	2.745948	2.759775	2.759878	2.769959	2.770070	2.815320	2.838103
3.074538	3.074662	3.054839	3.097753	3.092862	3.027776	2.875225	2.818270	2.811217	2.877333	2.948761	2.970285	2.946697	2.942617	2.942694	2.942811	2.942894	2.939264	2.933114	2.948191	2.826966	2.838303	2.839633	3.167993	3.168081	3.174436	3.040731	3.023381	3.022212	3.001112	2.873979	2.774331	2.791890	2.792005	2.992112	2.988482	2.966441	2.957807	2.900783	2.918382	2.939878	2.922498	2.802998	2.745998	2.653270	2.667122	2.667199	2.770120	2.836790	2.838155
3.245790	3.195988	3.176165	3.104952	3.097906	2.933960	2.934039	2.937894	3.016452	3.016567	3.041568	3.098766	3.006103	2.963860	2.963939	2.975274	2.975361	2.975474	3.005481	2.959471	2.959549	2.903829	3.167937	3.168055	3.174379	3.174497	3.053268	3.053388	3.002107	2.925511	2.832812	2.768143	2.774466	3.020455	3.020535	2.999423	2.994510	2.972136	2.972216	2.939850	2.939932	2.940047	2.775936	2.776047	2.738458	2.667171	2.667248	2.799978	2.828087	2.838207
3.317186	3.297404	3.297494	3.176350	3.105105	3.098094	3.101911	3.016428	3.016516	3.016630	3.016717	3.041756	3.006166	2.975137	2.975216	2.975336	2.975421	3.005454	3.005543	2.984469	2.959608	3.167911	3.167998	3.168115	3.168203	3.174558	3.160373	3.074663	3.039254	2.989799	2.925647	2.832973	2.853030	3.020513	3.023089	3.030348	3.160698	3.093536	3.093617	2.988622	2.939986	2.940101	2.940176	2.904597	2.904678	2.810003	2.788663	2.792525	2.814381	2.902150
3.352921	3.297472	3.297562	3.176416	3.140837	3.098159	3.101976	3.102100	3.016579	3.016694	3.016780	2.903432	3.006230	3.006353	2.984001	2.984122	3.114921	3.115040	3.119772	3.119898	3.227223	3.167973	3.168060	3.168177	3.168264	3.174619	3.181648	3.181775	3.164383	3.118321	2.989936	2.925811	2.833105	2.916005	3.070607	3.089647	3.204479	3.167119	3.109915	2.974400	2.928792	2.928905	2.904536	2.904650	2.826202	2.804890	2.792465	2.792575	2.806927	2.900220
3.374149	3.338616	3.329996	3.294453	3.176571	3.098225	3.098305	3.102164	3.102252	3.016757	3.031794	3.006212	3.006294	3.006417	3.006499	3.114895	3.114985	3.222135	3.222226	3.248404	3.243500	3.168035	3.168121	3.168238	3.174563	3.195894	3.195983	3.196110	3.209056	3.175475	3.118461	2.925866	2.875984	2.963519	2.966099	3.092206	3.218282	3.197164	3.167264	2.974455	2.928844	2.893626	2.893700	2.826174	2.804837	2.804942	2.792515	2.791375	2.792697	2.807087
3.417023	3.374336	3.345914	3.337310	3.294618	3.098271	3.098374	3.098477	3.102316	3.102420	3.041828	3.041932	3.213270	3.213378	3.113595	3.114947	3.222082	3.222190	3.250840	3.248454	3.243573	3.198021	3.168187	3.174527	3.174631	3.195949	3.310242	3.310350	3.280498	3.254386	3.183115	2.925915	2.876047	2.963568	2.966169	3.094756	3.197111	3.210418	3.203024	3.017526	2.956407	2.913672	2.897517	2.826221	2.669253	2.669343	2.669434	2.678436	2.678525	2.804113
3.416961	3.345742	3.345854	3.353436	3.337360	3.272253	3.112587	3.098423	3.098526	3.098629	3.102469	3.213108	3.213216	3.213324	3.143329	3.143436	3.222029	3.250678	3.250787	3.248401	3.233542	3.169279	3.162246	3.162349	3.174580	3.181820	3.310189	3.310297	3.310405	3.190100	3.140241	2.933361	2.884744	2.963526	3.187395	3.187503	3.189926	3.174679	3.139091	3.017482	2.961364	2.961462	2.961560	2.826181	2.669216	2.669307	2.669398	2.678399	2.678489	2.746957
3.359263	3.359375	3.385632	3.385748	3.353488	3.317486	3.271057	3.226776	3.069820	3.069920	3.098678	3.127442	3.127548	3.127654	3.129008	3.143384	3.250515	3.250624	3.250734	3.250842	3.173910	3.147820	3.147923	3.148026	3.153120	3.195848	3.221811	3.328967	3.324085	3.246230	2.934468	2.898879	2.977654	3.044492	3.080285	3.186207	3.167574	3.194983	3.167597	3.139148	3.025038	3.025139	3.025240	3.002835	2.838740	2.774584	2.762171	2.749755	2.749847	2.757079
3.366670	3.366784	3.385572	3.385689	3.385805	3.353541	3.320027	3.226719	3.198173	3.069866	3.112331	3.127389	3.127496	3.127602	3.127709	3.250352	3.378889	3.379000	3.250680	3.250789	3.173858	3.151511	3.147871	3.147974	3.148078	3.170645	3.195903	3.323922	3.324032	3.319149	3.310518	2.989465	3.041843	3.078885	3.078991	3.167420	3.194829	3.168695	3.168799	3.167653	3.053547	3.025096	3.025197	3.025298	3.025400	2.904140	2.896734	2.869313	2.856899	2.757041
3.616246	3.616365	3.423900	3.385630	3.367067	3.419265	3.410663	3.263010	3.212383	3.112172	3.113524	3.127337	3.127443	3.127550	3.248942	3.363204	3.377585	3.375203	3.375315	3.268400	3.247103	3.167675	3.151562	3.147923	3.148026	3.041091	3.063659	3.222008	3.318986	3.319097	3.310466	3.310575	3.175082	3.198921	3.181541	3.194674	3.168543	3.168648	3.168752	3.168856	3.046365	3.025052	3.025153	3.025255	3.025357	3.025459	2.925616	2.918210	2.918309	2.896990
3.630445	3.630564	3.488032	3.423955	3.424071	3.424186	3.419322	3.264198	3.264307	3.113365	3.113471	3.113576	3.127391	3.248778	3.298828	3.363148	3.377528	3.375146	3.375259	3.375371	3.268456	3.190079	3.175215	3.175322	3.147975	3.041043	2.970844	2.997700	3.233299	3.319045	3.319155	3.310523	3.175033	3.175141	3.181494	3.181601	3.172244	3.172349	3.172454	3.172559	3.047571	3.025008	3.025110	3.025212	3.025315	3.025416	3.025518	3.139842	3.175642	3.168239
3.630378	3.630498	3.630617	3.488088	3.424010	3.419145	3.388124	3.272860	3.272970	3.242958	3.113418	3.088600	3.113629	3.248723	3.248834	3.298883	3.377471	3.375089	3.375203	3.375315	3.311212	3.197513	3.197622	3.175271	3.175378	3.156222	3.076045	3.076150	3.140480	3.233359	3.224726	3.153469	3.153575	3.175094	3.181446	3.181554	3.157922	3.158027	3.158132	3.154487	3.153343	3.046379	3.025067	3.025169	3.025272	3.059143	3.059247	3.175491	3.175597	3.175702
3.630312	3.630432	3.630552	3.423835	3.418969	3.390440	3.386818	3.337000	3.272913	3.242901	3.094675	3.094778	3.113576	3.227266	3.248780	3.270291	3.377415	3.398930	3.396551	3.375259	3.318642	3.289471	3.197571	3.175220	3.175327	3.181676	3.168761	3.140325	3.140431	3.222072	3.222179	3.153421	3.153527	3.175045	3.175153	3.166514	3.166621	3.166727	3.158084	3.158189	3.157047	3.028672	3.025024	3.025126	3.025229	3.025331	3.096818	3.175446	3.175553	3.175657
3.617799	3.625386	3.630486	3.423774	3.423890	3.419024	3.390495	3.336941	3.264135	3.264244	3.242956	3.114664	3.099601	3.121109	3.248725	3.270236	3.270347	3.377470	3.377585	3.361283	3.289303	3.289419	3.232454	3.183904	3.181515	3.181626	3.168711	3.168818	3.233147	3.383112	3.374483	3.160509	3.153480	3.174997	3.171356	3.166466	3.166574	3.166680	3.170536	3.170642	3.158251	3.028629	3.028732	3.025082	3.025187	3.096670	3.175295	3.175400	3.175508	3.163469
3.496494	3.496611	3.504197	3.423713	3.423829	3.423945	3.419082	3.386811	3.437415	3.442511	3.264300	3.120842	3.120949	3.121056	3.248671	3.255914	3.270292	3.360999	3.377328	3.325357	3.339191	3.339309	3.339425	3.232518	3.181465	3.181576	3.181684	3.232989	3.382944	3.383059	3.374430	3.374541	3.174840	3.174949	3.242674	3.237784	3.166527	3.170382	3.170489	3.170596	3.169455	3.158309	3.029939	3.028791	3.025144	3.089489	3.175250	3.175355	3.163320	2.850867
3.439378	3.425231	3.425346	3.411201	3.411316	3.423885	3.419023	3.450944	3.442337	3.442450	3.270473	3.206386	3.120896	3.121004	3.198681	3.198791	3.260958	3.277280	3.320200	3.325303	3.332551	3.353526	3.375046	3.352702	3.231359	3.231471	3.231580	3.317313	3.317423	3.310045	3.374377	3.374488	3.360860	3.261067	3.235128	3.235236	3.166479	3.166586	3.166692	3.169299	3.158157	3.158264	3.029896	3.028748	3.025101	3.025204	3.089549	3.084649	3.006234	2.874602
3.425053	3.425169	3.411022	3.411140	3.404123	3.404238	3.399034	3.450882	3.442276	3.278339	3.207125	3.202593	3.202701	3.188544	3.192395	3.198738	3.269980	3.270093	3.277343	3.316518	3.330899	3.352419	3.359668	3.331082	3.331193	3.231420	3.231529	3.231638	3.231747	3.131607	3.131714	3.181771	3.360807	3.360921	3.235079	3.163824	3.146438	3.147793	3.155397	3.155502	3.155611	3.120709	3.157073	3.028705	3.025059	3.025162	3.025265	3.011091	3.006192	2.874563
3.383915	3.369764	3.369875	3.362858	3.362969	3.378025	3.379387	3.378254	3.373383	3.278282	3.207070	3.209671	3.209780	3.209889	3.188602	3.244877	3.244988	3.245098	3.252346	3.316464	3.330845	3.359499	3.330917	3.331028	3.331139	3.295581	3.231478	3.231588	3.138940	3.152787	3.152896	3.181722	3.374494	3.363366	3.220757	3.196236	3.141392	3.141497	3.147850	3.147955	3.120560	3.120662	3.120764	3.002400	3.010008	3.025120	3.025222	3.011050	2.988633	2.988734
3.273048	3.352274	3.363588	3.361552	3.361663	3.368001	3.328158	3.328270	3.328382	3.323510	3.207015	3.207124	3.207232	3.207341	3.207454	3.236096	3.256706	3.256817	3.259426	3.280742	3.330791	3.359445	3.330862	3.330974	3.331085	3.295528	3.231427	3.237779	3.245380	3.245496	3.432372	3.409832	3.374441	3.291957	3.208214	3.191189	3.141344	3.141449	3.141554	3.119521	3.091966	3.092068	2.992252	2.664045	2.887013	2.895868	3.010906	2.988488	2.988592	2.976178
3.237334	3.249888	3.288141	3.295725	3.304551	3.304661	3.320968	3.278289	3.328324	3.323452	3.196991	3.192114	3.192221	3.192328	3.178727	3.202378	3.250417	3.256763	3.259372	3.275699	3.280801	3.280919	3.330808	3.330920	3.297335	3.297447	3.231376	3.231486	3.237839	3.430955	3.431070	3.426189	3.303035	3.208058	3.191034	3.141189	3.141297	3.127130	3.112235	3.106087	3.090669	2.849009	2.656412	2.660256	2.717449	2.879566	2.979587	2.979687	2.976037	2.976136
3.249721	3.249829	3.249936	3.250049	3.156544	3.220833	3.240533	3.278232	3.328266	3.323394	3.191951	3.192059	3.192166	3.178562	3.173686	3.202323	3.202430	3.236207	3.250588	3.250699	3.250808	3.254666	3.252281	3.328370	3.308513	3.208748	3.201721	3.208071	3.213173	3.234690	3.406039	3.299125	3.207897	3.198014	3.189735	3.139891	3.098434	3.083540	3.112187	3.090517	2.847986	2.799012	2.656375	2.656468	2.717411	2.979445	2.979545	2.978393	2.975995	2.969837
3.249661	3.249769	3.238672	3.138950	3.150261	3.156595	3.156706	3.169270	3.273303	3.237411	3.191895	3.192004	3.183386	3.173521	3.173632	3.173738	3.178831	3.000614	3.207582	3.221955	3.250755	3.250870	3.252229	3.249844	3.219816	3.201562	3.201670	3.201778	3.206879	3.213236	3.234750	3.197576	3.197854	3.196715	3.196821	3.139843	3.097138	2.990205	2.976557	2.969157	2.969261	2.848042	2.805320	2.719777	2.907934	2.943717	2.979502	2.975848	2.969696	2.941245
3.270762	3.249710	3.202959	3.138893	2.984043	2.984147	2.985500	2.985604	3.119402	3.197957	3.191841	3.183225	3.183331	3.183439	3.173578	3.173684	3.178777	3.086158	3.086268	3.086373	3.186503	3.250818	3.252176	3.252287	3.241166	3.208645	3.201619	3.201727	3.201834	3.201947	3.194921	3.147753	3.147859	3.197915	3.196772	3.078239	2.971312	2.740936	2.741032	2.969112	2.969217	2.855870	2.820287	2.870341	2.920401	2.907991	2.881816	2.953283	2.941105	2.941204
3.242520	3.235162	3.138726	2.967700	2.967801	2.984094	2.984203	2.985552	3.106889	3.099519	3.178078	3.183170	3.183277	3.173412	3.168537	3.168643	3.173736	3.086107	3.043420	3.051009	3.176470	3.250765	3.252124	3.252235	3.229880	3.208593	3.201568	3.201676	3.201783	3.193155	3.005268	2.997877	2.997979	2.933872	2.913982	2.842729	2.735801	2.735897	2.735992	2.857396	2.854998	2.855829	2.855929	2.870301	2.857895	2.862913	2.863007	2.863101	2.881972	2.898339
3.234087	3.203075	3.195712	3.072562	2.922917	2.939205	2.939309	2.978026	3.063704	3.063809	3.104561	3.147457	3.137591	2.925886	2.925992	3.068737	3.068841	2.990489	2.990596	3.050959	3.165190	3.229501	3.229610	3.229719	3.222339	3.193919	3.201517	3.201625	3.192992	3.005118	2.962056	2.840872	2.840972	2.793600	2.842589	2.735661	2.735761	2.735857	2.814443	2.831100	2.831200	2.855055	2.870161	2.857753	2.960183	2.960279	2.862965	2.881829	2.696371	2.698461
3.202909	3.203016	3.195653	3.072505	2.965647	2.922961	2.796641	2.963025	3.063650	3.063755	3.063866	3.080380	2.917010	2.917110	2.669194	2.526650	2.804899	2.897718	2.990547	2.990650	3.165138	3.172385	3.229557	3.222178	3.168791	3.168901	3.141721	3.164299	3.012096	2.997578	2.925790	2.825455	2.784713	2.793557	2.735525	2.735621	2.735721	2.735817	2.793150	2.788244	2.831158	2.840007	2.855112	2.835197	2.832795	2.862828	2.862923	2.470504	2.470595	2.534035
3.095904	2.974801	3.016439	2.991645	2.965593	2.780299	2.805998	2.820358	2.992288	3.063702	3.063813	3.045223	2.916960	2.801563	2.630502	2.669248	2.733533	2.897671	2.990497	2.990600	3.130154	3.137397	3.137501	3.030610	3.030712	3.030820	3.015941	3.016042	2.973339	2.925646	2.909507	2.825410	2.768429	2.682912	2.707994	2.726832	2.726932	2.793013	2.788108	2.784452	2.656114	2.517245	2.556765	2.563992	2.835257	2.812833	2.634519	2.470470	2.506245	2.527743
2.967515	2.967618	2.966476	3.005289	2.991692	2.792144	2.805949	2.806049	2.992236	3.127827	3.063761	2.980991	2.822813	2.822909	2.801616	2.780317	2.854730	2.897622	2.956771	2.946890	2.946988	2.982754	2.982854	2.982953	2.993037	2.993144	2.994493	2.994593	2.973291	2.925599	2.897162	2.768293	2.768385	2.768482	2.707953	2.726792	2.805374	2.805471	2.788067	2.627437	2.627534	2.552887	2.556730	2.563956	2.835216	2.812792	2.634481	2.634572	2.634667	2.634758
2.966217	2.966320	2.955217	2.784209	2.791998	2.792095	2.798427	2.806000	3.113404	3.127772	3.107393	2.826408	2.826504	2.822861	2.815832	2.815928	2.816025	2.816121	2.832630	2.911180	2.892562	2.807075	2.807169	2.883938	2.890275	2.899117	2.900464	2.944611	2.944710	2.897019	2.811512	2.781628	2.779223	2.772188	2.707912	2.718004	2.805333	2.805430	2.795526	2.631150	2.631248	2.631340	2.595755	2.635277	2.671052	2.728233	2.707055	2.635786	2.635882	2.635973
3.151072	2.930163	2.759153	2.755520	2.770559	2.798274	2.798378	2.819868	3.090923	3.091027	3.068707	2.826359	2.826455	2.826552	2.822915	2.815881	2.666214	2.666308	2.666407	2.568795	2.550171	2.685779	2.700136	2.819697	2.883987	2.761941	2.770776	2.900517	2.896868	2.896973	2.818241	2.795852	2.793447	2.784639	2.793481	2.707965	2.708064	2.795388	2.795484	2.631112	2.626208	2.597535	2.631395	2.599562	2.635338	2.713923	2.714018	2.716615	2.659626	2.640944
2.930010	2.759008	2.759104	2.759207	2.770510	2.786799	2.808295	2.819819	3.090868	3.083496	3.025868	2.840572	2.840668	2.826504	2.826607	2.736843	2.677394	2.677489	2.584878	2.584971	2.585063	2.720674	2.711323	2.711417	2.627168	2.627266	2.633601	2.764585	2.893075	2.893180	2.818197	2.818293	2.818390	2.827602	2.813433	2.707924	2.622412	2.622504	2.576338	2.576425	2.584021	2.584109	2.397802	2.427909	2.592117	2.713885	2.716482	2.726590	2.997861	2.869264
2.953948	2.787592	2.775241	2.770365	2.786651	2.786751	2.786857	2.819770	2.969256	2.968111	2.846656	2.840523	2.840619	2.826456	2.779136	2.784221	2.734400	2.677445	2.584837	2.584930	2.720527	2.749158	2.725543	2.711373	2.625878	2.627225	2.627317	2.727269	2.727362	2.732459	2.732554	2.818250	2.818346	2.827560	2.784855	2.707883	2.622373	2.611214	2.597553	2.583889	2.583983	2.584070	2.391514	2.394100	2.599216	2.708842	2.726456	2.826452	2.906677	2.906778
2.968152	2.880218	2.812082	2.812188	2.786602	2.786703	2.786809	2.819721	2.896658	2.890528	2.846607	2.840474	2.826310	2.776493	2.779090	2.779187	2.784272	2.677401	2.613321	2.610920	2.746515	2.732892	2.725499	2.711329	2.625836	2.627184	2.627276	2.627368	2.727319	2.706022	2.711112	2.732606	2.811169	2.768471	2.764818	2.764913	2.757514	2.750475	2.672092	2.662550	2.583944	2.584032	2.391480	2.394066	2.601682	2.641205	2.712652	2.835174	2.892365	2.906738
3.010870	2.954507	2.954610	2.876300	2.850717	2.850818	2.850926	2.841061	2.826210	2.853582	2.851196	2.829904	2.826261	2.776445	2.776550	2.779140	2.779237	2.757941	2.682096	2.682192	2.668561	2.661175	2.639873	2.639966	2.625794	2.625894	2.627235	2.627328	2.627419	2.703481	2.703575	2.711165	2.711260	2.768429	2.768525	2.764871	2.757839	2.750433	2.688307	2.678766	2.612669	2.526918	2.391446	2.394032	2.605400	2.605492	2.712615	2.835134	2.901088	2.915461
2.997122	2.997225	3.004457	3.014531	2.884164	2.850768	2.847140	2.842257	2.854679	2.852286	2.851146	2.826116	2.712129	2.712225	2.778996	2.779094	2.779191	2.757896	2.682053	2.682149	2.666023	2.639738	2.639831	2.639924	2.640017	2.640117	2.627194	2.627287	2.624881	2.703439	2.703533	2.709874	2.711218	2.768387	2.768483	2.764829	2.757798	2.770395	2.770492	2.685862	2.654698	2.641031	2.641121	2.641211	2.575335	2.605457	2.741117	2.840101	2.868751	2.911665
2.979640	2.979741	3.004403	3.014477	2.850616	2.850718	2.845845	2.842208	2.823619	2.850990	2.823679	2.802385	2.709590	2.712179	2.714777	2.779047	2.772014	2.772111	2.774711	2.774809	2.665980	2.666081	2.639788	2.639881	2.639975	2.640075	2.627152	2.627246	2.624840	2.703397	2.703492	2.709832	2.761108	2.768345	2.764692	2.764787	2.762756	2.770354	2.770451	2.733034	2.726001	2.712334	2.641082	2.641171	2.564037	2.575388	2.741078	2.762580	2.841172	2.894098
2.979586	2.979687	2.997220	2.844239	2.844339	2.844440	2.842058	2.823471	2.636962	2.635811	2.752333	2.752428	2.688352	2.609820	2.714731	2.714828	2.771968	2.772065	2.838842	2.838942	2.831553	2.666038	2.672372	2.651073	2.639933	2.640033	2.641376	2.627205	2.627297	2.655927	2.705948	2.706043	2.711135	2.768302	2.764649	2.750479	2.755582	2.762812	2.732899	2.732992	2.733093	2.726052	2.641042	2.576923	2.578269	2.572849	2.581699	2.724864	2.829865	2.841230
2.982020	2.997062	3.000901	2.886960	2.887061	2.841899	2.823323	2.687970	2.638163	2.635766	2.621610	2.595529	2.595619	2.616906	2.621995	2.714782	2.771921	2.836193	2.836301	2.831409	2.822772	2.822878	2.666089	2.651031	2.651125	2.641240	2.641334	2.627164	2.627256	2.627357	2.627450	2.688510	2.688603	2.707449	2.707544	2.707639	2.707741	2.682831	2.732858	2.732951	2.725919	2.654672	2.649760	2.578137	2.583237	2.572812	2.580411	2.581754	2.696012	2.708625
3.018628	3.018734	3.000847	2.929678	2.884518	2.865937	2.823273	2.823372	2.688020	2.621463	2.606610	2.595485	2.595575	2.606888	2.610730	2.636307	2.771875	2.771973	2.767090	2.743482	2.807752	2.650977	2.634669	2.534925	2.541259	2.641199	2.641293	2.641387	2.627215	2.627316	2.609921	2.617145	2.688561	2.707408	2.643308	2.643402	2.627251	2.627344	2.640083	2.640174	2.654032	2.668392	2.667235	2.667329	2.594088	2.594553	2.580375	2.581718	2.581816	2.624717
3.018573	3.018678	2.960173	2.924645	2.894855	2.865886	2.865995	2.823323	2.794907	2.621418	2.607812	2.595441	2.574143	2.598117	2.598217	2.612570	2.729049	2.766938	2.734609	2.734703	2.686485	2.629541	2.508409	2.520623	2.534977	2.634914	2.635008	2.637599	2.627174	2.627276	2.609880	2.609972	2.617196	2.624429	2.643268	2.627113	2.627212	2.641939	2.639532	2.653892	2.653993	2.668354	2.667197	2.667290	2.610318	2.610410	2.581590	2.581682	2.581781	2.581872
3.018518	2.989989	2.932726	2.930345	2.894803	2.852133	2.823174	2.794759	2.759215	2.759313	2.623970	2.607861	2.595487	2.593086	2.593186	2.590079	2.682857	2.725729	2.734563	2.734657	2.629397	2.394189	2.399270	2.520584	2.570592	2.593143	2.609993	2.612055	2.627133	2.627236	2.609840	2.752572	2.624288	2.617256	2.569921	2.627073	2.627173	2.639399	2.639493	2.653852	2.668221	2.668315	2.668409	2.668503	2.610281	2.610374	2.606712	2.581645	2.581745	2.581837
2.966179	2.979974	2.965820	2.930292	2.776623	2.776719	2.780908	2.759068	2.759167	2.759266	2.759373	2.645408	2.616830	2.593042	2.593143	2.575776	2.590125	2.682904	2.683005	2.620529	2.385321	2.394152	2.394240	2.515550	2.601212	2.590076	2.611921	2.612014	2.612104	2.613454	2.723907	2.724001	2.724096	2.610084	2.567383	2.567474	2.624633	2.627226	2.639454	2.668079	2.668182	2.689543	2.689639	2.689735	2.676074	2.681677	2.642345	2.581610	2.581710	2.581801
2.588383	2.730462	2.730559	2.730665	2.776573	2.776670	2.734007	2.736594	2.736690	2.669240	2.688039	2.688137	2.668286	2.616879	2.593099	2.593192	2.575822	2.575913	2.533233	2.542056	2.435194	2.385378	2.385466	2.394291	2.515602	2.603769	2.603862	2.603955	2.612063	2.612165	2.723864	2.723959	2.631339	2.601296	2.558594	2.615743	2.653124	2.653217	2.655811	2.663037	2.668144	2.689504	2.689601	2.689698	2.704069	2.681638	2.642308	2.584077	2.584178	2.624572
2.588336	2.593409	2.730510	2.730616	2.730711	2.726725	2.726830	2.726926	2.641484	2.641578	2.663067	2.663161	2.665747	2.660855	2.615690	2.613288	2.613381	2.575869	2.533191	2.426333	2.435154	2.385340	2.385428	2.385516	2.408604	2.408701	2.461204	2.518342	2.618268	2.683437	2.683531	2.631206	2.601156	2.565597	2.565688	2.565778	2.644332	2.653177	2.653270	2.655865	2.668104	2.689466	2.689563	2.689660	2.704031	2.681600	2.646026	2.646120	2.641215	2.624536
2.574596	2.588382	2.593456	2.730567	2.730663	2.726677	2.726782	2.676983	2.641438	2.641532	2.641635	2.641730	2.641823	2.660809	2.655926	2.613245	2.613338	2.592043	2.426206	2.404905	2.397861	2.397957	2.371661	2.378878	2.388591	2.402421	2.461166	2.618135	2.689536	2.692140	2.692235	2.633664	2.586852	2.556809	2.556899	2.565740	2.644292	2.644384	2.653231	2.653324	2.655929	2.663156	2.678264	2.692626	2.692730	2.645895	2.645989	2.646083	2.638674	2.496086
2.544797	2.487873	2.487962	2.488061	2.701968	2.680887	2.680988	2.650771	2.677031	2.641486	2.641590	2.627428	2.625027	2.620133	2.620236	2.613201	2.613294	2.613387	2.413512	2.404866	2.386591	2.365469	2.358423	2.378840	2.381423	2.406130	2.411214	2.496872	2.689494	2.692098	2.692193	2.692288	2.578064	2.578165	2.556860	2.565701	2.565800	2.644345	2.644437	2.628270	2.628371	2.638096	2.677477	2.677572	2.677674	2.642102	2.629678	2.627267	2.627368	2.496052
2.259689	2.231267	2.221390	2.435292	2.451986	2.680838	2.680939	2.638265	2.615178	2.621500	2.607347	2.602452	2.602542	2.513162	2.513263	2.596944	2.597036	2.477536	2.413472	2.406075	2.404913	2.386648	2.372474	2.381299	2.374256	2.379346	2.388175	2.496834	2.689451	2.689557	2.692151	2.685999	2.663599	2.578125	2.556821	2.442804	2.451652	2.558721	2.606743	2.606833	2.606934	2.607024	2.644404	2.648250	2.626952	2.627044	2.627137	2.614709	2.614810	2.486493
2.109525	2.145236	2.145316	2.195291	2.323656	2.323739	2.552600	2.552689	2.552778	2.561591	2.566676	2.566767	2.495574	2.495664	2.497010	2.497100	2.470996	2.385891	2.405948	2.406036	2.406122	2.406219	2.386696	2.381261	2.374218	2.374314	2.379397	2.445270	2.553929	2.565949	2.665871	2.665964	2.663557	2.578085	2.549650	2.442767	2.442863	2.436699	2.542515	2.606794	2.606895	2.529780	2.537376	2.537467	2.454342	2.446915	2.568262	2.614671	2.543438	2.460920
2.016846	2.016923	2.145278	2.145366	2.195332	2.284673	2.313273	2.391757	2.489483	2.489570	2.509610	2.495444	2.495532	2.495621	2.495721	2.495811	2.393250	2.393337	2.404661	2.405997	2.406084	2.427569	2.434787	2.434876	2.381311	2.374278	2.374365	2.374452	2.420338	2.449322	2.449410	2.663423	2.581473	2.524523	2.549611	2.442731	2.436575	2.435412	2.435500	2.542567	2.528402	2.529743	2.529832	2.365872	2.337180	2.333130	2.528947	2.543302	2.472069	2.396684
2.016811	2.016888	2.116735	2.145329	2.145407	2.170604	2.170693	2.170774	2.391800	2.489526	2.495312	2.495401	2.495489	2.495579	2.495679	2.495769	2.490869	2.441058	2.405870	2.405958	2.427432	2.434659	2.434748	2.434837	2.381273	2.374241	2.350600	2.350684	2.350767	2.409153	2.449373	2.587591	2.581432	2.524483	2.430105	2.430192	2.373236	2.321271	2.321357	2.435551	2.435649	2.436988	2.437076	2.437163	2.373066	2.501542	2.530162	2.530252	2.472034	2.407923
2.116538	2.080988	2.030013	2.065726	2.114372	2.116943	2.120768	2.170737	2.310868	2.467751	2.469094	2.469180	2.469265	2.495537	2.495636	2.490738	2.490827	2.441018	2.398345	2.398432	2.398518	2.420003	2.427220	2.427308	2.427396	2.357608	2.350563	2.350647	2.350730	2.350825	2.409202	2.487723	2.530594	2.526944	2.455722	2.371856	2.314900	2.321238	2.321323	2.321409	2.342900	2.342986	2.437041	2.437129	2.437224	2.501506	2.501595	2.494551	2.493399	2.380337
2.106541	2.051070	2.029976	2.065689	2.065760	2.116906	2.120732	2.168208	2.287151	2.344248	2.353065	2.353148	2.456755	2.469309	2.372111	2.336556	2.336641	2.336725	2.379591	2.379676	2.379760	2.408731	2.415946	2.416033	2.416121	2.357570	2.350525	2.350610	2.350693	2.350788	2.350873	2.352208	2.487772	2.526904	2.455684	2.363069	2.306113	2.306197	2.306281	2.306365	2.318969	2.340450	2.340536	2.383279	2.432184	2.437278	2.494427	2.485751	2.469570	2.380303
2.086586	2.060860	2.058443	2.065651	2.065723	2.116870	2.116958	2.144497	2.222970	2.287192	2.353024	2.353107	2.353189	2.357013	2.325209	2.325292	2.336602	2.336687	2.379551	2.379637	2.379721	2.379817	2.402537	2.415994	2.416082	2.366274	2.350488	2.350574	2.350657	2.350752	2.350837	2.350922	2.352257	2.423657	2.419993	2.420079	2.420175	2.370343	2.306247	2.306331	2.313931	2.326153	2.332994	2.305545	2.398353	2.432237	2.428568	2.469438	2.448246	2.448330
2.078390	2.064213	2.064286	2.064369	2.065686	2.065760	2.084530	2.069654	2.202992	2.223011	2.303095	2.303177	2.207050	2.142982	2.155538	2.325253	2.325336	2.336648	2.379512	2.379598	2.379682	2.379778	2.379864	2.402585	2.366140	2.359108	2.359194	2.314889	2.350620	2.350715	2.350801	2.350886	2.350971	2.351067	2.419956	2.420043	2.420138	2.370308	2.370393	2.327691	2.306392	2.318613	2.305430	2.312644	2.312734	2.413424	2.418518	2.440872	2.448210	2.362701
2.099728	2.078426	2.049306	2.049387	1.879131	1.980211	2.065806	2.065880	2.194230	2.203031	2.221815	2.210675	2.142868	2.142945	2.143031	2.151839	2.175617	2.329124	2.379472	2.379558	2.379642	2.379739	2.351311	2.345154	2.252563	2.287780	2.316382	2.318600	2.314936	2.350679	2.350764	2.350850	2.350935	2.351031	2.386768	2.420006	2.420101	2.370272	2.370358	2.334788	2.313490	2.291051	2.305396	2.312610	2.320211	2.320294	2.412223	2.391021	2.362585	2.319872
2.098445	2.084823	2.049268	1.865882	1.864152	1.880414	2.065769	2.065843	2.065917	2.061006	2.061089	2.082355	1.921897	1.936224	1.993323	2.151802	2.179323	2.336570	2.379433	2.379519	2.272682	2.272776	2.266619	2.223931	2.224013	2.252621	2.287830	2.316432	2.314900	2.314995	2.350728	2.350814	2.350899	2.350995	2.351081	2.386818	2.386913	2.409512	2.366945	2.363278	2.331096	2.292269	2.291099	2.298691	2.305914	2.305997	2.294811	2.291136	2.255566	2.255647
2.084712	2.084785	2.077386	1.870830	1.880311	1.866130	1.880460	2.065807	2.063389	2.060970	2.061053	1.904341	1.921865	1.936191	1.993290	2.057509	2.179287	2.379296	2.379393	2.379480	2.286901	2.272740	2.266582	2.220834	2.185269	2.199095	2.238411	2.259364	2.307734	2.314959	2.350692	2.350777	2.350863	2.242899	2.246732	2.386782	2.406886	2.406975	2.388301	2.380882	2.380979	2.324890	2.303581	2.298658	2.305881	2.305964	2.244856	2.244936	2.234138	2.148631
2.084673	2.084746	2.084819	1.894460	1.880278	1.873223	1.880428	2.015890	2.063353	2.046682	2.046765	1.983946	1.984725	1.986046	2.028891	2.027719	2.143076	2.371771	2.379354	2.379441	2.379525	2.316358	2.256359	2.220797	2.185234	2.185322	2.224119	2.252200	2.259412	2.314924	2.350655	2.350741	2.340827	2.250366	2.250448	2.422396	2.442502	2.406940	2.388266	2.380847	2.380944	2.316851	2.314433	2.307386	2.298717	2.298800	2.287614	2.244905	2.234107	2.184262
2.084635	2.084707	1.942282	1.866476	1.880245	1.880315	1.937400	2.051483	2.051557	2.049138	2.047976	1.991039	1.997698	1.999019	2.027610	2.027685	2.029007	2.109977	2.222513	2.222597	2.216438	2.294937	2.256321	2.185120	2.185198	2.185287	2.185365	2.209394	2.252249	2.359279	2.350619	2.350705	2.350791	2.279222	2.279305	2.422359	2.442466	2.406905	2.406995	2.382062	2.380909	2.316818	2.309772	2.307353	2.298684	2.298767	2.298850	2.269642	2.231570	2.211608
2.118555	2.056171	1.942247	1.866443	1.866511	1.901658	1.904231	2.053939	2.054013	2.049103	1.992178	2.004718	2.004791	2.006112	1.999070	2.028899	2.031469	2.031544	2.123755	2.195107	2.195184	2.195276	2.201235	2.196321	2.185163	2.185251	2.156816	2.176881	2.209442	2.350497	2.316842	2.316924	2.350755	2.286688	2.286773	2.418571	2.442430	2.406870	2.406959	2.384529	2.380874	2.309654	2.309739	2.309824	2.306162	2.306247	2.298818	2.284638	2.231539	2.222851
2.111392	2.111470	2.058696	1.866410	1.866478	1.904117	1.904198	2.053903	2.053977	2.049066	1.992144	2.004684	2.004756	2.006078	2.007410	2.072521	2.072602	2.055216	2.052449	2.138053	2.172683	2.172771	2.196206	2.196286	2.185127	2.185216	2.173019	2.173099	2.145691	2.145778	2.316805	2.316887	2.286557	2.286654	2.286739	2.422286	2.442393	2.406835	2.384407	2.384494	2.380839	2.309620	2.309705	2.309790	2.306129	2.299953	2.298785	2.298869	2.237770	2.222819
2.111354	2.111432	2.068764	1.901249	1.882637	1.904083	1.904165	2.018240	2.018315	2.013403	1.992110	1.992183	2.004723	2.004797	2.006130	2.007452	2.055104	2.062309	2.147921	2.115555	2.113133	2.170239	2.177444	2.180018	2.185091	2.156669	2.156747	2.151828	2.151903	2.144863	2.159937	2.165016	2.061775	2.243845	2.286705	2.342445	2.442358	2.419933	2.345592	2.345673	2.323881	2.288312	2.309672	2.234696	2.234789	2.304929	2.298753	2.287565	2.237739	2.227798
2.111316	2.068650	2.068727	2.054567	1.901289	1.901362	1.906624	1.982580	2.018279	2.013368	1.999201	1.992149	1.992220	1.992293	2.004849	2.006171	2.035999	2.140668	2.115443	2.113024	2.113098	2.113186	2.170280	2.172855	1.980488	2.049718	2.142457	2.142534	2.142610	2.142699	2.142777	2.102954	2.106782	2.106872	2.213887	2.249614	2.292482	2.257541	2.086505	2.081833	2.095685	2.095764	2.102101	2.113447	2.113537	2.113618	2.184625	2.283775	2.283868	2.227767
1.918934	1.919009	2.054442	1.904920	1.901256	1.901330	1.959307	1.982545	1.977634	1.977707	1.977791	1.977864	1.977935	1.992260	2.006063	2.006138	2.034718	2.034794	2.049133	2.041721	2.041795	2.041881	2.044452	1.844963	1.980456	2.049685	2.142423	2.142501	2.142576	2.142666	2.142744	2.092922	2.092999	2.089337	2.068027	2.068103	2.050678	2.050752	2.050826	1.959842	1.988707	1.988784	2.102072	2.113418	2.113508	2.113589	2.156072	2.298771	2.233918	2.191212
1.733684	1.733756	1.812191	1.811028	1.901223	1.965417	1.994896	1.977526	1.977600	1.977673	1.949256	1.949329	1.977901	1.991692	2.029726	2.019825	2.013306	2.034760	2.034847	2.032427	1.963367	1.965948	2.005974	2.009799	1.985420	2.063908	2.106750	2.106828	2.106903	2.106992	2.092813	2.028735	2.028811	2.067919	2.067995	2.068071	2.050647	2.050721	2.050795	1.959814	1.964903	1.988756	1.988833	2.095863	2.113479	2.163474	2.270515	2.263085	2.233887	2.191182
1.733654	1.733726	1.810914	1.810997	1.844197	1.901264	1.994862	1.977492	1.977565	1.949139	1.949222	1.949295	1.977867	1.991658	2.005464	2.019792	2.034650	2.034726	2.034813	2.034890	1.968328	2.007112	2.009689	2.009768	2.063787	2.106640	2.106717	2.106794	1.971443	1.939038	1.996133	2.028704	2.028780	2.071638	2.067964	2.050532	2.050616	2.050690	2.050764	1.956032	1.914968	1.907911	1.950763	1.986487	2.095922	2.102262	2.152256	2.245034	2.245130	2.192404
1.704990	1.705058	1.783486	1.808475	1.815670	1.830886	1.877644	1.977457	1.977531	1.949105	1.949189	1.949262	1.977834	1.985390	2.002936	2.003013	2.034616	2.034693	2.034780	2.013478	2.013551	1.983362	2.003415	2.073149	2.106516	2.104108	2.104185	1.968841	1.957668	1.939008	1.996102	1.996174	2.028749	2.025086	2.050426	2.050500	2.046832	2.044404	1.944670	1.901093	1.895297	1.895369	1.895440	1.972200	1.986543	2.060321	2.067531	2.202220	2.245099	2.202397
1.868794	1.868866	1.783455	1.783535	1.779866	1.779935	1.780014	1.977423	1.977496	1.949072	1.949156	1.949229	1.977800	1.979121	1.985442	1.991753	1.991829	2.034659	2.013369	2.013445	2.013518	1.970847	1.983408	2.061878	2.103985	2.104074	2.032880	1.968811	1.867621	1.855204	1.996070	1.996142	1.996215	1.940393	1.940467	2.050469	2.044299	2.036867	1.937135	1.894809	1.894019	1.894090	1.894162	1.895485	1.972255	1.986590	2.041586	2.048793	2.177229	2.192344
1.918623	1.868832	1.868904	1.779767	1.779835	1.779904	1.772859	1.772929	1.777983	1.778053	1.778132	1.778202	1.806769	1.801852	1.801932	1.973009	1.973082	1.973155	1.991959	1.949279	1.939887	1.939970	1.947169	1.944744	2.023209	2.032772	1.947324	1.867524	1.855096	1.855175	1.867742	1.867812	1.853626	1.853203	1.853274	1.929256	2.036763	2.001192	2.001265	1.944684	1.893992	1.894063	1.894135	1.960876	1.972228	1.986562	2.041557	2.041634	2.177199	2.177278
1.918588	1.868799	1.783393	1.783473	1.779804	1.779873	1.771583	1.772898	1.777953	1.778023	1.765637	1.756977	1.757043	1.757110	1.799408	1.970481	1.970554	1.923244	1.923328	1.918408	1.912236	1.912319	1.912390	1.944712	1.944784	1.953611	1.905926	1.892254	1.875569	1.861395	1.867713	1.853528	1.839342	1.832668	1.850746	1.929227	1.986833	1.988652	1.985726	1.880117	1.893965	1.894036	1.960775	1.982236	2.004092	2.007924	2.036519	2.115025	2.177168	2.177247
1.868694	1.783291	1.783361	1.783442	1.779773	1.778597	1.771552	1.771622	1.772938	1.765528	1.756881	1.753207	1.753272	1.745857	1.745933	1.795874	1.800931	1.816858	1.825673	1.825743	1.819570	1.634376	1.905232	1.940934	1.944753	1.944836	1.892154	1.892225	1.875539	1.861366	1.861435	1.867754	1.839314	1.846897	1.846967	1.986721	1.974294	1.974364	1.868758	1.880089	1.880171	1.894009	1.958243	1.996466	1.996551	1.996624	2.028975	2.107479	2.143218	2.155826
1.783190	1.783260	1.778349	1.778429	1.778496	1.778566	1.771523	1.755392	1.755459	1.755526	1.735658	1.730735	1.730798	1.735850	1.745904	1.745970	1.751026	1.751093	1.816908	1.825714	1.819541	1.819621	1.841068	1.905273	1.905344	1.899181	1.892124	1.877941	1.863755	1.861337	1.861406	1.867726	1.867796	1.846869	1.846940	1.837005	1.882849	1.882918	1.868730	1.870050	1.880143	1.885220	1.896558	1.996438	1.996522	1.996596	2.018059	2.029022	2.107538	2.107615
1.783159	1.755835	1.748429	1.728578	1.728639	1.771412	1.755294	1.755362	1.747951	1.735552	1.733135	1.733199	1.733262	1.607582	1.667504	1.724566	1.725880	1.747321	1.747398	1.816948	1.819511	1.819592	1.819661	1.819731	1.681686	1.681760	1.795703	1.795771	1.799586	1.799666	1.803484	1.867697	1.867767	1.839339	1.839409	1.825720	1.825797	1.868634	1.868702	1.870023	1.880116	1.886445	1.896531	1.901612	2.001502	1.996568	2.021788	2.039015	2.039104	2.079066
1.755737	1.755803	1.755870	1.742247	1.742310	1.735252	1.705401	1.641004	1.735457	1.735522	1.733105	1.733169	1.619247	1.621803	1.667477	1.724538	1.724604	1.725917	1.747369	1.759917	1.762480	1.805312	1.805381	1.691586	1.691651	1.613339	1.613402	1.713235	1.713298	1.799638	1.803456	1.803526	1.803595	1.839311	1.825624	1.810683	1.810759	1.839336	1.853659	1.869995	1.870075	1.886418	1.896505	1.901585	2.001474	2.022937	2.030142	2.038987	2.039076	2.039154
1.755705	1.755772	1.755839	1.755917	1.735156	1.706730	1.685436	1.690485	1.685564	1.735492	1.735568	1.735633	1.621714	1.621776	1.667449	1.724509	1.724575	1.747263	1.756077	1.756144	1.758706	1.787287	1.769874	1.691559	1.620367	1.613314	1.613378	1.609693	1.609753	1.713347	1.771172	1.771241	1.771309	1.704367	1.689425	1.810655	1.810731	1.810797	1.810863	1.827199	1.831033	1.873872	1.890218	1.896551	1.958673	2.001521	2.022984	2.023059	2.031919	2.043274
1.755673	1.755740	1.755807	1.755886	1.735125	1.706700	1.685407	1.685471	1.685535	1.685599	1.735538	1.621625	1.621686	1.626738	1.663680	1.710232	1.724547	1.724613	1.747312	1.751123	1.751188	1.747521	1.691468	1.620278	1.620341	1.613290	1.609605	1.609668	1.609729	1.611052	1.613615	1.628681	1.635873	1.610939	1.689400	1.810627	1.810703	1.639707	1.532854	1.574322	1.695573	1.695640	1.873915	1.890263	1.958645	2.001493	2.022955	2.023031	2.031891	2.031968
1.755642	1.755709	1.755776	1.742154	1.735094	1.685302	1.685377	1.685441	1.685506	1.714062	1.714138	1.628722	1.621659	1.626711	1.706396	1.706461	1.710270	1.710335	1.724662	1.724728	1.724792	1.696369	1.697684	1.620253	1.620316	1.574540	1.574598	1.586274	1.602579	1.609778	1.613591	1.628657	1.635849	1.610915	1.610978	1.639549	1.639620	1.602415	1.532832	1.552918	1.574375	1.695616	1.838247	1.885227	1.947347	2.001464	2.022927	2.023003	2.023092	2.030687
1.755610	1.755677	1.742046	1.735000	1.685208	1.685272	1.685348	1.685412	1.713968	1.714033	1.714109	1.714174	1.692866	1.697920	1.706367	1.710175	1.710242	1.710307	1.724634	1.724700	1.696265	1.696342	1.696408	1.675099	1.663923	1.581640	1.574573	1.567506	1.602554	1.602628	1.606441	1.606505	1.610818	1.610891	1.610954	1.632397	1.630839	1.602392	1.524051	1.535375	1.560585	1.695593	1.759812	1.795520	1.868521	1.947392	1.958740	1.923171	1.966032	2.018127
1.755579	1.755646	1.755713	1.734969	1.685178	1.685243	1.685318	1.685383	1.685447	1.685512	1.685587	1.714144	1.717949	1.703767	1.705092	1.710147	1.710213	1.710279	1.710357	1.696175	1.696238	1.696316	1.696382	1.696447	1.785024	1.785102	1.614158	1.609594	1.602530	1.474337	1.467272	1.456080	1.591540	1.605865	1.607178	1.635748	1.794736	1.794801	1.602430	1.545472	1.549298	1.560626	1.717019	1.797999	1.868495	1.939849	1.958713	1.958788	1.962246	1.997965
1.726911	1.755615	1.755682	1.748640	1.592564	1.592626	1.685289	1.685354	1.685418	1.685483	1.685559	1.685623	1.703673	1.703739	1.705063	1.705128	1.710185	1.631889	1.688957	1.689023	1.696211	1.696289	1.703479	1.706555	1.784995	1.785073	1.616632	1.602444	1.474245	1.474316	1.467250	1.456059	1.591516	1.591588	1.605903	1.635723	1.735571	1.735636	1.730695	1.602468	1.545521	1.560605	1.716995	1.797974	1.939749	1.939822	1.939894	1.951243	1.955090	1.962294
1.709448	1.726943	1.755651	1.606176	1.600010	1.600074	1.685259	1.685324	1.685389	1.685453	1.679296	1.679360	1.689398	1.703710	1.705034	1.705100	1.598312	1.593384	1.623202	1.681506	1.681569	1.690019	1.692214	1.692278	1.692343	1.694918	1.630351	1.616670	1.602481	1.474294	1.469355	1.591430	1.591492	1.591565	1.592878	1.635699	1.671404	1.735610	1.730669	1.730733	1.581136	1.560583	1.574419	1.717039	1.811418	1.939794	1.947383	1.949963	1.951304	1.951378
1.726847	1.726911	1.582410	1.599921	1.599983	1.600046	1.592645	1.607668	1.607727	1.631471	1.636532	1.657963	1.689370	1.689435	1.668143	1.668208	1.593295	1.621853	1.621928	1.623239	1.680294	1.675890	1.675952	1.683509	1.678067	1.694384	1.630326	1.616646	1.602457	1.602531	1.597594	1.597657	1.591468	1.605298	1.605362	1.635674	1.731765	1.731830	1.731894	1.730707	1.723657	1.560562	1.560625	1.560688	1.694456	1.811463	1.939839	1.939912	1.939998	1.947200
1.570158	1.570218	1.561562	1.540268	1.599955	1.600019	1.557727	1.557786	1.557844	1.446266	1.372976	1.383009	1.660851	1.660915	1.639786	1.582863	1.561712	1.561770	1.590546	1.621965	1.680266	1.675862	1.675925	1.661739	1.678040	1.630236	1.630301	1.577882	1.573687	1.597507	1.597570	1.597633	1.605200	1.605275	1.605339	1.885067	2.009669	1.731804	1.731868	1.724806	1.683373	1.550525	1.560604	1.560667	1.681908	1.801417	1.801486	1.929860	1.929946	1.922497
1.570129	1.570190	1.540171	1.540241	1.567705	1.596254	1.557700	1.557758	1.557817	1.423803	1.382928	1.382987	1.660823	1.639684	1.639758	1.561627	1.561685	1.462018	1.512162	1.601817	1.623249	1.669079	1.661649	1.590470	1.590531	1.597728	1.594042	1.587854	1.573662	1.596233	1.597547	1.601361	1.605176	1.605251	1.897478	1.892164	1.888490	1.731777	1.724715	1.683272	1.685852	1.685916	1.603345	1.660428	1.774542	1.788864	1.801461	1.801530	1.644794	1.637340
1.570101	1.570162	1.548861	1.548933	1.558957	1.542822	1.519044	1.519097	1.557789	1.422532	1.345502	1.359274	1.594366	1.637162	1.618524	1.561600	1.347970	1.405220	1.524467	1.537680	1.623223	1.633433	1.590383	1.575457	1.586759	1.593955	1.594017	1.579828	1.579887	1.596209	1.596272	1.597586	1.605152	1.605228	1.764673	1.764738	1.764814	1.731751	1.724690	1.743530	1.752373	1.710162	1.695974	1.696040	1.788771	1.788839	1.800183	1.643442	1.637253	1.637319
1.527351	1.527411	1.548833	1.548905	1.542735	1.502389	1.490530	1.519069	1.525712	1.319237	1.336753	1.345535	1.359306	1.594400	1.561516	1.347894	1.347948	1.376494	1.490744	1.537656	1.644567	1.633406	1.590358	1.589170	1.589232	1.589305	1.579743	1.579803	1.596110	1.596185	1.596248	1.597562	1.597625	1.597700	1.607882	1.764711	1.729158	1.724599	1.727167	1.727232	1.715079	1.697136	1.695950	1.703143	1.788746	1.788813	1.791387	1.793961	1.637232	1.637297
1.538529	1.527384	1.527445	1.548878	1.528466	1.502362	1.501183	1.515482	1.497199	1.319214	1.325509	1.345513	1.359284	1.359341	1.362062	1.362117	1.362171	1.461945	1.462012	1.502016	1.644541	1.633380	1.597825	1.589145	1.589206	1.589280	1.582217	1.583528	1.596086	1.596161	1.596224	1.596288	1.597601	1.586420	1.586482	1.586544	1.729513	1.729579	1.727141	1.563304	1.451859	1.526075	1.697178	1.703119	1.703195	1.705767	1.793868	1.793936	1.794018	1.629755
1.545973	1.527357	1.570139	1.570213	1.548910	1.541495	1.526613	1.504951	1.426674	1.426729	1.334214	1.336762	1.358015	1.358072	1.362040	1.362095	1.447619	1.447676	1.448475	1.473501	1.502052	1.505134	1.597800	1.597863	1.594178	1.594252	1.583441	1.583503	1.596061	1.596137	1.596200	1.596264	1.595076	1.590149	1.590211	1.592776	1.594100	1.729553	1.729619	1.691550	1.563355	1.565922	1.697154	1.704347	1.703171	1.703238	1.793842	1.793911	1.791487	1.786541
1.532249	1.570050	1.570112	1.612907	1.612967	1.598433	1.531571	1.434072	1.426649	1.426705	1.426771	1.384097	1.336791	1.358050	1.358116	1.362072	1.404861	1.404917	1.436337	1.448511	1.505038	1.526480	1.597774	1.597837	1.594152	1.587103	1.583417	1.583479	1.583538	1.596113	1.596176	1.596240	1.596303	1.595128	1.592690	1.592753	1.592825	1.594140	1.693964	1.694029	1.691603	1.684542	1.697130	1.697197	1.703148	1.703214	1.705787	1.705854	1.791462	1.782755
1.574940	1.570022	1.570083	1.612878	1.612938	1.613001	1.548990	1.456481	1.434103	1.426680	1.426746	1.384073	1.336769	1.358028	1.361995	1.362050	1.404838	1.414878	1.436314	1.486230	1.491280	1.526456	1.597749	1.597812	1.589502	1.587079	1.583392	1.583454	1.583513	1.596088	1.596152	1.596216	1.603783	1.603860	1.595168	1.592729	1.592802	1.592865	1.594180	1.691501	1.691579	1.684518	1.697106	1.697173	1.697250	1.704443	1.705763	1.705830	1.705910	1.741614
1.574912	1.574975	1.570055	1.570129	1.612910	1.612972	1.552701	1.470165	1.470227	1.626400	1.618992	1.429271	1.438055	1.532825	1.532895	1.404759	1.404815	1.414855	1.486147	1.486206	1.486262	1.576801	1.589352	1.589414	1.590727	1.589552	1.584617	1.583429	1.583489	1.583563	1.596128	1.603695	1.603760	1.603837	1.595145	1.663956	1.649780	1.649845	1.677160	1.691476	1.691554	1.704141	1.697082	1.707169	1.707248	1.714443	1.717018	1.722099	1.722182	1.684573
1.616867	1.609815	1.609882	1.570102	1.612881	1.616682	1.545554	1.477261	1.598374	1.662525	1.626445	1.630246	1.630305	1.532798	1.532869	1.404736	1.412279	1.412336	1.483626	1.483685	1.569211	1.571781	1.576837	1.547901	1.527339	1.590777	1.584592	1.583405	1.583464	1.583539	1.583601	1.532050	1.539617	1.603813	1.595121	1.649681	1.649756	1.649821	1.678386	1.692703	1.704050	1.704117	1.697058	1.707146	1.714351	1.731178	1.736260	1.736329	1.722159	1.684550
1.759223	1.616906	1.609854	1.631831	1.609470	1.581053	1.545528	1.545590	1.598347	1.598411	1.612729	1.657652	1.630276	1.532772	1.532843	1.533266	1.412256	1.412313	1.412382	1.483661	1.554940	1.569258	1.534075	1.533631	1.533693	1.579881	1.583318	1.583380	1.583440	1.583514	1.586077	1.539531	1.560856	1.560935	1.603855	1.649656	1.649732	1.649796	1.678362	1.702693	1.702773	1.704093	1.697034	1.697101	1.728580	1.736166	1.736236	1.836078	1.736390	1.722206
1.616810	1.616878	1.616946	1.568092	1.568150	1.588146	1.552621	1.552683	1.595826	1.598384	1.612702	1.634129	1.608885	1.608946	1.537807	1.540362	1.533300	1.412291	1.412359	1.483637	1.554915	1.554987	1.541174	1.541234	1.579781	1.579856	1.583293	1.583355	1.583415	1.585990	1.575063	1.539508	1.560834	1.625032	1.655336	1.649632	1.649707	1.678272	1.692587	1.692653	1.702749	1.702816	1.704136	1.718454	1.718533	1.728625	1.728694	1.735889	1.743493	1.743564
1.621763	1.616850	1.569590	1.560944	1.568122	1.568182	1.532656	1.532715	1.577101	1.610104	1.612675	1.641222	1.641285	1.617650	1.540276	1.540336	1.539514	1.539574	1.583258	1.583319	1.554889	1.554962	1.555022	1.569700	1.579756	1.579831	1.576145	1.583330	1.583390	1.583466	1.521916	1.536985	1.603665	1.655244	1.669560	1.678871	1.785050	1.785118	1.692562	1.692628	1.692707	1.702792	1.704111	1.718430	1.718509	1.718577	1.728670	1.728739	1.735949	1.747302
1.616754	1.573236	1.573298	1.560916	1.553855	1.482720	1.482791	1.532688	1.532748	1.591376	1.612648	1.643689	1.643752	1.643818	1.571440	1.539428	1.539488	1.533308	1.532133	1.583293	1.583351	1.554937	1.562119	1.562180	1.579731	1.579807	1.579870	1.583306	1.583366	1.583441	1.586005	1.601075	1.660631	1.668217	1.683784	1.804964	1.807165	1.792215	1.692537	1.692603	1.692683	1.695253	1.702835	1.704155	1.718485	1.728577	1.728646	1.728716	1.728799	1.735995
1.573146	1.573208	1.573270	1.560888	1.482635	1.482694	1.482765	1.532662	1.532721	1.591348	1.603892	1.615180	1.643724	1.643790	1.571414	1.558119	1.539463	1.533283	1.533356	1.533415	1.583325	1.562033	1.562094	1.597765	1.569711	1.579782	1.587343	1.630144	1.740047	1.583417	1.583480	1.629545	1.660606	1.663188	1.683759	1.812061	1.807138	1.792188	1.792256	1.692578	1.692658	1.692724	1.702810	1.704131	1.728484	1.728554	1.734889	1.734959	1.728776	1.735971
1.558340	1.558404	1.544767	1.482552	1.482609	1.482668	1.482739	1.482798	1.541420	1.562841	1.575385	1.586672	1.643697	1.643763	1.642595	1.571453	1.565278	1.546619	1.533330	1.533390	1.533448	1.562008	1.562068	1.562129	1.569686	1.581007	1.630054	1.786818	1.766882	1.709978	1.647564	1.657633	1.660581	1.663164	1.683735	1.797786	1.787856	1.794664	1.792229	1.792297	1.735382	1.692699	1.692765	1.702854	1.714209	1.728529	1.734866	1.734936	1.742147	1.842840
1.560803	1.560867	1.558440	1.499610	1.491304	1.486380	1.485205	1.491497	1.541394	1.541455	1.541529	1.554061	1.583850	1.642488	1.643815	1.653864	1.596965	1.570820	1.540426	1.540486	1.561908	1.561982	1.562043	1.569599	1.569661	1.580982	1.786721	1.766790	1.766853	1.709951	1.676410	1.676476	1.657673	1.669394	1.669463	1.747892	1.797842	1.797912	1.794705	1.792270	1.735356	1.692675	1.692741	1.692807	1.702909	1.728506	1.935215	1.941556	1.849011	1.849084
1.575012	1.575076	1.568913	1.554753	1.513880	1.491338	1.491411	1.491471	1.491531	1.541429	1.541503	1.541564	1.546612	1.546674	1.643788	1.653837	1.596940	1.597006	1.570871	1.578055	1.565629	1.565704	1.569512	1.569574	1.569636	1.583457	1.780443	1.766761	1.766824	1.697687	1.676384	1.676450	1.650525	1.669370	1.669438	1.712248	1.747948	1.812134	1.812205	1.804763	1.792326	1.692650	1.692717	1.692783	1.714629	1.935113	1.935187	1.940275	1.848986	1.849059
1.760051	1.753892	1.867851	1.853700	1.613513	1.569618	1.555455	1.505684	1.505744	1.541402	1.541476	1.541538	1.544092	1.437354	1.544229	1.628705	1.596914	1.596981	1.592068	1.599255	1.599318	1.578167	1.578230	1.578293	1.578357	1.645030	1.645095	1.695016	1.695079	1.697660	1.676358	1.678925	1.653002	1.660588	1.669414	1.712223	1.726552	1.812107	1.812178	1.812250	1.804823	1.794873	1.792436	1.806754	1.814354	1.829462	1.847545	1.940247	1.940339	1.849033
1.792393	1.753860	1.768164	1.768247	1.613484	1.569590	1.555428	1.555490	1.633861	1.726474	1.726555	1.544006	1.458629	1.458690	1.458763	1.544265	1.575527	1.591963	1.599163	1.599229	1.599293	1.589382	1.578205	1.578268	1.578332	1.645004	1.645069	1.694989	1.697552	1.698884	1.706454	1.685153	1.696096	1.696179	1.703370	1.712198	1.726526	1.812080	1.812151	1.838518	1.834852	1.804867	1.806659	1.806728	1.829364	1.709102	1.844549	1.951502	1.940311	1.847754
1.792361	1.753828	1.753895	1.753978	1.583205	1.570808	1.569638	1.569701	1.633833	1.743899	1.743982	1.744050	1.555265	1.458666	1.458739	1.458799	1.520669	1.570576	1.599138	1.599204	1.599268	1.717535	1.717602	1.675817	1.647397	1.646228	1.646293	1.698712	1.698776	1.706360	1.706427	1.706495	1.710316	1.710399	1.710467	1.711787	1.726501	1.812053	1.812125	1.834735	1.834826	1.834901	1.821664	1.829253	1.724044	1.724118	1.752692	1.966518	1.940284	1.847729
1.499267	1.591863	1.767564	1.765159	1.633004	1.633069	1.587058	1.617037	1.672449	1.732124	1.743952	1.744020	1.740343	1.505466	1.458715	1.484980	1.485045	1.570551	1.599112	1.599179	1.727414	1.727498	1.717574	1.717642	1.710589	1.653700	1.703617	1.698685	1.706250	1.706333	1.706401	1.767200	1.767270	1.710373	1.710442	1.711762	1.726476	1.812026	1.822114	1.828448	1.834800	1.777883	1.777957	1.788054	1.724022	1.724096	1.752669	1.873867	1.847630	1.847703
1.420951	1.499309	1.791198	1.767618	1.736721	1.636778	1.614449	1.614518	1.672421	1.724975	1.729684	1.743990	1.562332	1.505442	1.469920	1.469983	1.476285	1.625868	1.596590	1.599153	1.606338	1.742458	1.742529	1.737604	1.737674	1.717766	1.717834	1.703658	1.706223	1.712559	1.841588	1.841661	1.777250	1.720357	1.711668	1.711736	1.726451	1.822014	1.843457	1.822161	1.828512	1.777859	1.787955	1.788030	1.788118	1.788194	1.873765	1.873842	1.847605	1.983055
1.442279	1.456579	1.791166	1.781290	1.752887	1.608636	1.594481	1.594547	1.594613	1.696471	1.729654	1.594462	1.566048	1.562371	1.469897	1.469959	1.625775	1.625841	1.630916	1.606248	1.606312	1.728189	1.742502	1.741324	1.851582	1.717739	1.717806	1.703631	1.706197	1.722536	1.841560	1.841633	1.846711	1.825435	1.825508	1.825582	1.825669	1.843357	1.843430	1.822134	1.772750	1.777834	1.787931	1.788006	1.788094	1.788170	1.836133	1.839966	1.918827	1.983027
1.492073	1.492141	1.791134	1.791224	1.762824	1.762897	1.608690	1.594520	1.594586	1.589665	1.589745	1.589811	1.572259	1.572325	1.572405	1.629426	1.625748	1.625815	1.628393	1.609597	1.609661	1.719921	1.719989	1.819624	1.819697	1.819787	1.739028	1.717847	1.706170	1.716258	1.722580	1.842856	1.846683	1.846774	1.825481	1.825555	1.825643	1.847085	1.843403	1.822108	1.765211	1.772799	1.774125	1.774199	1.774286	1.848569	1.839868	1.839940	1.840030	1.918875
1.603599	1.596200	1.677229	1.791193	1.791263	1.762866	1.686958	1.608729	1.594559	1.594626	1.561245	1.565052	1.572233	1.572299	1.629332	1.664995	1.625722	1.625788	1.625870	1.627185	1.719809	1.719893	1.784045	1.819595	1.819668	1.819758	1.746122	1.730321	1.730388	1.716232	1.727557	1.828584	1.842902	1.846746	1.846821	1.839296	1.846984	1.847058	1.843377	1.797035	1.740136	1.760248	1.772848	1.774175	1.848469	1.848543	1.839842	1.718801	1.840004	1.840077
1.603572	1.596173	1.677200	1.791161	1.791232	1.762836	1.637105	1.637173	1.608768	1.594599	1.564960	1.572144	1.572207	1.629223	1.785922	1.785992	1.665035	1.661358	1.661441	1.718466	1.719780	1.719865	1.719934	1.819566	1.819639	1.817230	1.782570	1.780141	1.773088	1.773176	1.784503	1.785827	1.785900	1.845467	1.846793	1.839268	1.839359	1.847031	1.818307	1.784876	1.749347	1.756465	1.760295	1.760367	1.848443	1.848517	1.718708	1.718778	1.725989	1.840051
1.596074	1.583692	1.591769	1.677257	1.762732	1.663163	1.659510	1.708321	1.637212	1.608808	1.608890	1.650419	1.650484	1.650552	1.785892	1.785962	1.665008	1.665076	1.697011	1.718438	1.718503	1.712718	1.629345	1.629414	1.757649	1.761109	1.782542	1.781364	1.773061	1.773149	1.783225	1.785800	1.785873	1.785963	1.789790	1.732410	1.739620	1.832759	1.818279	1.784850	1.784936	1.770686	1.756511	1.795959	1.845910	1.845984	1.839790	1.733003	1.733090	1.733161
1.569898	1.569966	1.577508	1.591826	1.577659	1.663134	1.734395	1.734468	1.688457	1.667176	1.665652	1.672841	1.650456	1.650524	1.785861	1.686269	1.664981	1.665049	1.700729	1.718410	1.719724	1.736047	1.728999	1.729070	1.753873	1.761081	1.761152	1.654414	1.653229	1.783125	1.785699	1.785773	1.785846	1.789690	1.809787	1.745766	1.739595	1.846977	1.975256	1.837108	1.808708	1.792030	1.792102	1.792174	1.792260	1.842198	1.839764	1.839836	1.733066	1.733137
1.569870	1.569939	1.577481	1.577566	1.591866	1.641755	1.734365	1.738178	1.738251	1.696710	1.674354	1.672814	1.672881	1.785743	1.785831	1.686241	1.664953	1.665021	1.700701	1.719630	1.719696	1.732272	1.732343	1.732414	1.753845	1.761053	1.761125	1.654388	1.661957	1.785599	1.791926	1.792000	1.792075	1.803041	1.808122	1.803579	1.809150	1.846950	1.965209	1.965285	1.808682	1.799127	1.792076	1.785025	1.785112	1.842171	1.839737	1.839811	1.839902	1.740238
1.569843	1.569912	1.569981	1.641588	1.641656	1.734246	1.819740	1.823554	1.827370	1.796327	1.785198	1.774049	1.808095	1.785712	1.800037	1.785871	1.659933	1.660000	1.665078	1.700742	1.719668	1.719754	1.732316	1.732386	1.732458	1.753906	1.753977	1.697086	1.697152	1.783071	1.791899	1.791973	1.799169	1.856232	1.920401	1.920478	1.804117	1.804191	1.968935	1.965255	1.915493	1.806223	1.792050	1.785000	1.785087	1.785159	1.785232	1.839785	1.839876	1.823643
1.569816	1.569885	1.569954	1.577512	1.641628	1.734216	1.819709	1.823523	1.827339	1.834896	1.785168	1.816725	1.901991	1.899569	1.800007	1.785841	1.659905	1.659973	1.700645	1.700714	1.719640	1.719726	1.732288	1.732359	1.732430	1.732518	1.739710	1.739781	1.939219	1.939313	1.946893	1.847278	1.851105	1.920295	1.920372	1.920449	1.883681	1.804165	1.804239	1.916623	1.916717	1.915540	1.806270	1.792098	1.785062	1.782627	1.782699	1.839759	1.823547	1.823617
1.756398	1.569857	1.577400	1.577486	1.641600	1.734186	1.755626	1.823491	1.823567	1.823643	1.823736	1.831810	1.924412	1.899536	1.799976	1.714629	1.714699	1.714768	1.729092	1.722043	1.719612	1.719698	1.732260	1.732332	1.732403	1.739611	1.752183	1.951618	1.951692	1.946786	1.946862	1.911335	1.915165	1.920266	1.920343	1.884813	1.883653	1.882477	1.882554	1.925361	1.980789	1.980866	1.913081	1.806317	1.783844	1.783913	1.782674	1.782747	1.823521	1.780850
1.686457	1.614127	1.612953	1.613039	1.641572	1.734156	1.741363	1.755670	1.819796	1.823612	1.837940	1.838016	1.917261	1.903614	1.892477	1.714601	1.719663	1.714740	1.721945	1.722015	1.698227	1.698313	1.718867	1.732304	1.732375	1.732464	1.915911	1.937347	1.937421	1.951758	1.951835	1.915059	1.915135	1.915231	1.920314	1.884785	1.882373	1.867424	1.874620	1.888078	1.916661	1.916737	1.914306	1.913128	1.890658	1.783888	1.762589	1.762658	1.766508	1.659726
1.615273	1.615345	1.615416	1.613012	1.648660	1.719172	1.726377	1.740682	1.804804	1.823581	1.823675	1.938359	1.938435	1.917305	1.909914	1.732044	1.732117	1.732189	1.723539	1.723610	1.698200	1.698286	1.704602	1.704672	1.726100	1.732437	1.915880	1.915957	1.916030	1.937487	1.937564	1.915029	1.915105	1.915202	1.920285	1.884757	1.867322	1.867396	1.867470	1.725111	1.731463	1.731535	1.864423	1.901821	1.844931	1.798107	1.794416	1.758871	1.730465	1.659703
1.615245	1.615317	1.615388	1.651055	1.783834	1.768954	1.761929	1.748289	1.750853	1.762146	1.780942	1.817336	1.938402	1.934740	1.912378	1.888605	1.735833	1.734658	1.734748	1.734821	1.723650	1.709501	1.705824	1.704645	1.726072	1.792245	1.915850	1.915927	1.916000	1.899838	1.899912	1.914999	1.915076	1.915172	1.880897	1.884729	1.884821	1.884898	1.884975	1.873779	1.852508	1.852583	1.852658	1.857348	1.844904	1.798081	1.794390	1.773091	1.730441	1.659681
1.604010	1.587889	1.615361	1.786223	1.786295	1.768923	1.755304	1.755374	1.750822	1.760868	1.752445	1.780988	1.813638	1.929716	1.916089	1.894813	1.892393	1.892470	1.891317	1.734793	1.734863	1.729957	1.709545	1.709616	1.748540	1.798466	1.848377	1.919647	1.915970	1.916067	1.914893	1.914970	1.915047	1.879541	1.879617	1.884701	1.884794	1.904906	1.904986	1.899267	1.888089	1.888165	1.909606	1.874868	1.874961	1.809338	1.794363	1.794433	1.730416	1.730889
1.603982	1.604052	1.629563	1.707922	1.781280	1.755184	1.797969	1.798040	1.750792	1.637000	1.652784	1.652857	1.788147	1.844789	1.894705	1.894781	1.894858	1.911165	1.892534	1.734765	1.734835	1.749916	1.749992	1.757186	1.767260	1.843437	1.893353	1.919617	1.919691	1.919789	1.916114	1.914940	1.879417	1.879512	1.879589	1.884673	1.804324	1.903626	1.917948	1.948624	1.927823	1.909502	1.909578	1.874842	1.874935	1.875013	1.853774	1.830020	1.759286	1.730865
1.610180	1.610252	1.629535	1.702909	1.755082	1.804962	1.805053	1.798008	1.634410	1.636973	1.634050	1.652830	1.780632	1.844758	1.851600	1.894750	1.894826	1.894903	1.812959	1.763209	1.741925	1.757007	1.757083	1.945118	1.971444	1.893242	1.893325	1.919587	1.919661	1.938520	1.919837	1.914910	1.879388	1.879484	1.884567	1.799199	1.804298	1.804375	1.912911	1.948596	1.934916	1.909474	1.909550	1.874815	1.874909	1.874987	1.875064	1.875142	1.798146	1.730841
1.610152	1.610224	1.702789	1.909219	1.804858	1.804929	1.797905	1.748166	1.748237	1.636945	1.640772	1.655442	1.748025	1.842740	1.837842	1.887229	1.894795	1.891126	1.805437	1.734334	1.741897	1.758229	1.907787	1.936340	1.960166	1.969019	1.967853	1.935428	1.928385	1.928484	1.922309	1.914881	1.914958	1.879456	1.794090	1.795417	1.795508	1.795583	1.879067	1.914746	1.932382	1.918217	1.910318	1.874789	1.884912	1.884991	1.885070	1.887658	1.879381	1.830897
1.610124	1.638654	1.766792	1.766885	1.753250	1.740860	1.748065	1.748136	1.748206	1.634423	1.640745	1.647931	1.740510	1.738086	1.837810	1.837884	1.851688	1.848018	1.734234	1.734306	1.741870	1.798905	1.907757	1.929191	1.905143	1.926489	1.926567	1.935398	1.935474	1.928455	1.928534	1.922358	1.914928	1.829588	1.829664	1.794139	1.790473	1.790548	1.804863	1.890387	1.918112	1.903947	1.904025	1.876016	1.884886	1.884965	1.887552	1.887633	1.886478	1.887852
1.638553	1.638626	1.638698	1.638787	1.695775	1.682140	1.760498	1.748105	1.748176	1.641511	1.647833	1.655019	1.652590	1.734313	1.734403	1.802269	1.812328	1.819519	1.819613	1.734278	1.734347	1.881791	1.881867	1.881943	1.910492	1.926458	1.926536	1.926615	1.935443	1.928425	1.928504	1.914821	1.908642	1.823303	1.823378	1.775334	1.775422	1.790522	1.790596	1.811175	1.896721	1.903919	1.875513	1.875990	1.876084	1.884939	1.885019	1.885098	1.878926	1.900372
1.655244	1.652826	1.638669	1.638759	1.638828	1.625192	1.760468	1.750568	1.748145	1.748216	1.683384	1.654991	1.652562	1.648889	1.684558	1.684628	1.798566	1.805755	1.817085	1.731752	1.734319	1.867525	1.867601	1.789380	1.798204	1.890836	1.890914	1.890992	1.905688	1.928395	1.914714	1.908536	1.873016	1.823275	1.787752	1.775307	1.775395	1.775468	1.790570	1.818270	1.896694	1.896771	1.883006	1.875963	1.876058	1.876136	1.876215	1.876293	1.878901	1.871858
1.652724	1.652797	1.638641	1.638731	1.638800	1.774053	1.760437	1.750537	1.748115	1.748186	1.748276	1.654963	1.655030	1.677326	1.677414	1.684600	1.734486	1.798608	1.734647	1.731724	1.734291	1.864996	1.789277	1.804348	1.798176	1.812508	1.812584	1.812660	1.891036	1.913356	1.908429	1.908506	1.872987	1.787651	1.787725	1.787800	1.785386	1.785460	1.785534	1.811980	1.818340	1.875382	1.882979	1.854574	1.854668	1.876111	1.876189	1.876268	1.871754	1.871833
1.652695	1.652768	1.638613	1.638703	1.773947	1.795366	1.771779	1.771851	1.750578	1.748156	1.748246	1.748317	1.677227	1.677297	1.677386	1.677456	1.684642	1.734528	1.734619	1.734690	1.848136	1.850731	1.789248	1.789323	1.789398	1.785742	1.798319	1.812632	1.812705	1.884851	1.908399	1.908476	1.830244	1.787624	1.787699	1.787773	1.787864	1.785434	1.785508	1.790594	1.814555	1.818391	1.846950	1.854548	1.854643	1.876084	1.876163	1.876242	1.869220	1.865534
1.688951	1.689027	1.687857	1.687950	1.795259	1.795335	1.772994	1.771820	1.750547	1.748125	1.748216	1.698479	1.677199	1.677269	1.677358	1.677428	1.677498	1.678817	1.735839	1.735910	1.839362	1.839457	1.765479	1.765550	1.765622	1.750125	1.750199	1.762778	1.812677	1.891076	1.919629	1.908446	1.908523	1.787598	1.787672	1.787747	1.787838	1.785408	1.785482	1.793073	1.809457	1.830897	1.854444	1.854522	1.854617	1.876059	1.876137	1.876216	1.869194	1.869273
1.691412	1.688997	1.687828	1.687922	1.808934	1.809012	1.795399	1.773036	1.751764	1.751836	1.698380	1.698450	1.677171	1.677241	1.677330	1.677400	1.677470	1.678789	1.682625	1.739628	1.839332	1.829432	1.765450	1.765522	1.773093	1.750098	1.750172	1.670218	1.762823	1.891047	1.919599	1.919678	1.908494	1.872998	1.787645	1.787720	1.787811	1.785381	1.792972	1.816851	1.816951	1.859352	1.859431	1.854496	1.854591	1.876033	1.876112	1.876190	1.876291	1.869248
1.688892	1.687723	1.687799	1.687893	1.780447	1.799011	1.799108	1.795444	1.779311	1.750926	1.730552	1.698421	1.698488	1.677213	1.677302	1.677372	1.677442	1.682507	1.682597	1.739600	1.729676	1.751116	1.765421	1.772991	1.771329	1.771423	1.750145	1.750219	1.750289	1.878509	1.891096	1.909638	1.908464	1.908563	1.873046	1.787694	1.787785	1.787860	1.792946	1.799286	1.799383	1.856820	1.856899	1.854470	1.854566	1.854644	1.876086	1.876165	1.876265	1.876344
1.716070	1.687693	1.687769	1.687864	1.770447	1.770524	1.799077	1.813382	1.799230	1.736666	1.736759	1.734707	1.699707	1.677184	1.677274	1.677344	1.677415	1.682480	1.682570	1.700243	1.729647	1.751088	1.751159	1.751230	1.771301	1.771395	1.771470	1.771544	1.807204	1.878479	1.878556	1.879884	1.879961	1.872941	1.873017	1.787667	1.752163	1.752238	1.752312	1.792996	1.794345	1.835034	1.854366	1.854444	1.854540	1.875981	1.876060	1.876139	1.876240	1.866280
1.865414	1.716117	1.687740	1.737951	1.738018	1.761769	1.790320	1.813351	1.793478	1.736636	1.736729	1.729687	1.699678	1.698502	1.698592	1.677316	1.711094	1.711170	1.682543	1.703963	1.721632	1.715477	1.715547	1.751202	1.751273	1.760116	1.807029	1.807104	1.807176	1.807272	1.878527	1.878603	1.771907	1.773253	1.709261	1.709334	1.752138	1.752212	1.752287	1.752361	1.788054	1.793143	1.843058	1.854419	1.854514	1.875955	1.876034	1.876113	1.876214	1.866255
1.765801	1.765878	1.780182	1.771557	1.744218	1.745536	1.761833	1.804593	1.804669	1.736607	1.729585	1.708314	1.707135	1.699721	1.699812	1.710991	1.711067	1.711143	1.718731	1.703935	1.721604	1.715449	1.715519	1.744057	1.751245	1.751337	1.795747	1.807076	1.614977	1.807244	1.814437	1.814513	1.771880	1.773227	1.709236	1.709310	1.752112	1.752187	1.752262	1.752336	1.752431	1.747493	1.793194	1.854393	1.854489	1.854568	1.872245	1.858525	1.858623	1.851987
1.765768	1.780077	1.771440	1.771521	1.771603	1.749251	1.777785	1.804558	1.804639	1.736583	1.706957	1.707034	1.707111	1.707189	1.728483	1.728563	1.707298	1.711124	1.711205	1.743989	1.760911	1.750994	1.715488	1.715564	1.744107	1.755051	1.771383	1.750112	1.750191	1.778740	1.814409	1.814490	1.771862	1.773194	1.766156	1.766236	1.766316	1.766396	1.766476	1.752318	1.752398	1.752477	1.755064	1.768936	1.769018	1.850780	1.858427	1.858509	1.844350	1.851961
2.171127	2.161255	1.770144	1.770225	1.770307	1.777655	1.791961	1.804507	1.804589	1.735288	1.664225	1.664302	1.707066	1.707143	1.728439	1.728520	1.728601	1.701093	1.701172	1.741447	1.764614	1.750949	1.715446	1.715522	1.715598	1.747892	1.764225	1.750071	1.750151	1.778699	1.814367	1.814448	1.814530	1.771903	1.766118	1.766198	1.766279	1.766359	1.766439	1.766520	1.766600	1.754949	1.755029	1.757617	1.765223	1.836948	1.837030	1.837112	1.851843	1.859047
2.161097	2.161188	1.770093	1.770175	1.768801	1.783105	1.786924	1.791990	1.792070	1.777923	1.664181	1.664258	1.664335	1.707098	1.707176	1.728475	1.722315	1.679823	1.679899	1.701322	1.722746	1.750905	1.750982	1.715480	1.715557	1.719384	1.764183	1.764263	1.764344	1.878297	1.864146	1.864229	1.864312	1.771864	1.764827	1.766160	1.766241	1.785110	1.766402	1.794958	2.008606	2.011200	1.992436	1.757583	1.843099	1.836912	1.836994	1.851724	1.866457	1.876173
2.161030	1.954873	1.770042	1.740221	1.782975	1.783054	1.786872	1.791939	1.777793	1.756672	1.678499	1.664214	1.593152	1.593228	1.707132	1.707210	1.707289	1.679779	1.679856	1.679933	1.758279	1.750861	1.750938	1.715437	1.715514	1.752808	1.764141	1.769225	1.764303	1.864020	1.864102	1.864186	1.864269	1.764707	1.764789	1.766122	1.784990	1.785074	1.813631	2.008476	2.011070	2.011158	1.989888	1.842979	1.814586	1.843147	1.844485	1.860471	1.868932	1.876137
1.983859	1.976831	1.867224	1.867306	1.782923	1.783002	1.786821	1.791888	1.777743	1.756622	1.692679	1.593035	1.593111	1.589443	1.707087	1.707166	1.707245	1.711070	1.711149	1.701236	1.701314	1.701392	1.715317	1.715395	1.715472	1.724302	1.745729	1.714367	1.764262	1.828393	1.864059	1.864143	1.864227	1.786020	1.764750	1.766084	1.784952	1.813509	1.934602	2.027229	2.011027	2.011115	2.011203	1.992442	1.856821	1.878229	1.870792	1.862099	1.868897	1.876103
1.983797	1.976770	1.867168	1.789021	1.782871	1.782951	1.790510	1.796825	1.791919	1.820588	1.756649	1.592993	1.593069	1.589402	1.589477	1.707121	1.710947	1.711027	1.756069	1.756156	1.748747	1.748833	1.740270	1.725352	1.724182	1.723011	1.724340	1.714327	1.742873	1.799885	1.864016	1.864100	1.864185	1.864268	1.786063	1.787398	1.806268	1.806353	1.813556	1.934650	1.928473	2.011072	2.011161	2.027550	1.878104	1.878193	1.870757	1.870846	1.868863	1.870228
1.976624	1.881252	1.788887	1.788968	1.789050	1.790378	1.790458	1.791787	1.841656	1.820536	1.820615	1.756678	1.589284	1.589361	1.593181	1.625458	1.682447	1.732213	1.738540	1.756114	1.756202	1.770136	1.743977	1.724060	1.722890	1.722969	1.723048	1.714288	1.714369	1.742915	1.799926	1.864058	1.864143	1.864226	1.864311	1.791116	1.806230	1.806315	1.806401	1.934610	1.928433	1.985466	2.013627	2.013716	1.856749	1.870632	1.870722	1.854501	1.890186	1.942644
1.869901	1.869984	1.788834	1.788916	1.788998	1.789080	1.790407	1.790490	1.840357	1.820484	1.820563	1.756629	1.624807	1.593064	1.628587	1.664235	1.699885	1.712189	1.712269	1.728589	1.737419	1.743852	1.705191	1.705268	1.717847	1.722928	1.723007	1.735595	1.735677	1.742875	1.799885	1.956526	1.921032	1.885534	1.869278	1.791078	1.806192	1.806278	1.863304	1.864245	1.928393	1.928481	1.999752	1.999843	1.885188	1.873546	1.859397	1.854466	1.854554	1.886473
1.869844	1.869927	1.788781	1.788864	1.788946	1.789028	1.790356	1.790439	1.790521	1.840389	1.820511	1.838060	1.633125	1.649804	1.656998	1.699759	1.696097	1.712145	1.712225	1.712307	1.683652	1.705072	1.705148	1.717726	1.722806	1.722887	1.722966	1.723046	1.742752	1.742835	1.757148	1.799928	1.861949	1.862034	1.862121	1.791039	1.806154	1.806240	1.870383	1.870472	1.934619	1.952258	1.948590	2.008579	1.923251	1.887747	1.859362	1.854432	1.836517	1.829072
1.884733	1.884819	1.792467	1.792550	1.792633	1.792717	1.792799	1.790388	1.840253	1.842832	1.842915	1.843000	1.656793	1.656875	1.656957	1.674632	1.692308	1.720844	1.712182	1.712264	1.683609	1.683686	1.736351	1.736434	1.736517	1.722845	1.722925	1.723006	1.742713	1.742795	1.742877	1.747966	1.804979	1.861992	1.862079	1.826583	1.806116	1.870255	1.991335	1.991427	1.991520	2.005399	2.112262	2.112359	2.008632	1.923303	1.882783	1.850633	1.828953	1.829038
1.884676	1.856322	1.792414	1.792498	1.792581	1.792665	1.792747	1.842610	1.842695	1.842780	1.842863	1.842949	1.813216	1.656833	1.656915	1.656998	1.724463	1.724547	1.720883	1.712222	1.712304	1.712386	1.714967	1.736392	1.751479	1.751565	1.751649	1.735474	1.742672	1.742756	1.742838	1.747928	1.748012	1.861951	1.862038	1.826544	1.826630	1.920033	1.991292	1.991385	2.027064	2.103750	2.105101	2.101031	2.008592	2.003667	1.882747	1.879072	1.872886	1.837378
1.935691	1.843358	1.673837	1.792445	1.792529	1.792614	1.792696	1.842557	1.842643	1.842728	1.842812	1.842898	1.793201	1.639317	1.656873	1.656956	1.728166	1.728251	1.724587	1.720924	1.714761	1.714844	1.714925	1.751352	1.751438	1.784037	1.789128	1.789221	1.856470	1.856556	1.856642	1.747889	1.861823	1.861909	1.861997	1.826504	1.826591	1.914981	1.991250	1.991343	2.029529	2.029622	2.065304	2.008458	2.008552	2.008644	2.001621	1.891584	1.881636	1.877959
1.971182	1.843306	1.815984	1.816072	1.816160	1.822482	1.792645	1.842505	1.842591	1.842677	1.842761	1.842847	1.793152	1.636778	1.636857	1.651920	1.685448	1.721095	1.735787	1.772104	1.772197	1.814679	1.788519	1.788605	1.751396	1.783996	1.784086	1.860326	1.872690	1.856513	1.856599	1.856686	1.856774	1.861867	1.861956	1.826464	1.834067	1.912434	1.991207	1.991301	1.993902	1.993994	1.880212	1.880303	2.001395	2.006504	1.956774	1.935513	1.934351	1.934442
1.971124	1.943811	1.943901	1.958212	1.880097	1.886421	1.879029	1.856673	1.842538	1.842625	1.842710	1.842796	1.750436	1.636736	1.636815	1.667081	1.694635	1.707209	1.714407	1.768315	1.843285	1.822134	1.788475	1.788561	1.788647	1.751443	1.784046	1.855281	1.905175	1.872737	1.856556	1.856644	1.856732	1.856817	1.861915	1.826425	1.834028	1.991071	2.097909	1.993766	1.993860	1.880083	1.880175	1.880266	2.001355	1.951624	1.930364	1.930457	1.934315	1.934406
1.946152	1.943753	1.993607	1.958155	1.880043	1.880134	1.880223	1.871585	1.871674	1.842574	1.842658	1.814302	1.750389	1.700695	1.671951	1.667038	1.667119	1.707167	1.714365	1.757126	1.807003	1.818341	1.818430	1.791018	1.791105	1.802448	1.828800	1.890809	1.905133	1.968935	1.965272	1.885060	1.856690	1.856776	1.856864	1.826385	1.876684	1.991028	1.991123	1.993724	1.993819	1.993912	1.994007	2.001220	2.001315	1.951586	1.923209	1.910754	1.921729	1.925584
1.953203	1.993456	1.993548	1.958097	1.879990	1.880081	1.871442	1.871532	1.871622	1.871713	1.842607	1.842695	1.814339	1.750427	1.736287	1.709663	1.667076	1.707126	1.749883	1.806868	1.806959	1.810799	1.810887	1.810978	1.802316	1.802405	1.826257	1.885762	1.961609	1.950907	1.935979	1.885017	1.856648	1.856734	1.856823	1.861922	1.876643	1.929048	1.992333	1.993682	1.993778	1.993871	1.993967	2.001179	1.951456	1.866140	1.906862	1.906953	1.917927	1.921782
1.953145	1.953238	1.960439	1.958040	1.908372	1.908464	1.880117	1.880209	1.891527	1.891621	2.092163	2.077286	1.842732	1.814377	1.750464	1.709617	1.709700	1.734764	1.749840	1.806824	1.806915	1.807005	1.807093	1.810935	1.811026	1.812368	1.847555	1.883217	1.961564	1.943747	1.886135	1.856516	1.792575	1.792660	1.849667	1.862282	1.862372	1.886313	1.892671	1.894018	1.894111	1.993830	1.993926	1.844571	1.866015	1.849796	1.906825	1.906916	1.910773	1.917981
1.953086	1.953181	1.953273	1.908224	1.908317	1.908410	1.880064	1.880157	1.880249	1.880342	2.092104	2.090954	1.920895	1.814328	1.801928	1.709572	1.694669	1.709739	1.738553	1.806779	1.821094	1.806962	1.807050	1.807141	1.812234	1.833664	1.847513	1.847608	1.968632	1.954965	1.886091	1.792447	1.792535	1.813907	1.813998	1.805322	1.864838	1.864927	1.886366	1.892725	1.894072	1.894163	1.894257	1.887234	1.850927	1.871111	1.871202	1.871293	1.871385	1.910827
1.953028	1.953123	1.865427	1.865519	1.864736	1.858595	1.880011	1.875116	1.875208	1.880291	1.880380	1.944462	1.944556	1.920933	1.809371	1.709527	1.688279	1.738424	1.741008	1.806734	1.821050	1.821142	1.807006	1.807098	1.828527	1.833622	1.833712	1.848031	1.954824	1.928640	1.927478	1.884887	1.792495	1.813867	1.813959	1.812799	1.864798	1.864888	1.872095	1.886419	1.894034	1.894125	1.894220	1.863369	1.863460	1.871074	1.871166	1.871257	1.721885	1.792304
1.881897	1.868283	1.865373	1.858357	1.758062	1.751918	1.853645	1.853737	1.875155	1.880239	1.880329	1.915970	1.944504	1.920880	1.823542	1.695644	1.716961	1.740879	1.749710	1.749800	1.821005	1.821097	1.821186	2.006191	2.006289	1.892588	1.847894	1.847988	1.821806	1.927343	1.927433	1.884843	1.792455	1.798801	1.798892	1.820325	1.855989	1.856077	1.856169	1.865034	1.872648	1.894087	1.887066	1.756589	1.813608	1.871037	1.871130	1.743116	1.748226	1.801058
1.868136	1.868228	1.846995	1.745457	1.751780	1.751869	1.746969	1.761275	1.825343	1.875197	1.880278	1.880372	1.903531	1.892389	1.824742	1.696848	1.719415	1.749579	1.749667	1.749758	1.749848	1.821053	1.821142	2.006142	2.016244	2.011342	1.897638	1.897734	1.928456	1.927298	1.927388	1.877686	1.809146	1.798762	1.798852	1.820286	1.855949	1.856038	1.864902	1.864996	1.865089	1.886933	1.887028	1.837311	1.821099	1.876019	1.876112	1.748104	1.748194	1.801026
1.868081	1.846852	1.775869	1.740422	1.751731	1.751821	1.746920	1.747010	1.761317	1.766398	1.880226	1.880321	1.875422	1.875516	1.875607	1.700550	1.700637	1.720710	1.749624	1.749715	1.759116	1.759204	1.785542	1.899419	2.016195	2.016296	2.011388	1.983039	1.942635	1.918492	1.868790	1.877643	1.792375	1.713359	1.713447	1.820246	1.998194	2.007059	2.007156	2.021485	2.021583	2.021678	1.879466	1.822225	1.872129	1.875982	1.876076	1.847703	1.850721	1.850812
1.868025	1.846798	1.683428	1.688502	1.688590	1.751773	1.746872	1.746963	1.761269	1.787676	1.787764	1.875278	1.875372	1.875466	1.875557	1.814261	1.778802	1.722010	1.735837	1.723430	1.759072	1.759161	1.779248	1.899373	2.016146	2.027504	2.020490	2.004328	1.942589	1.868658	1.854520	1.783481	1.706976	1.713321	1.713410	1.820207	2.006920	2.007015	2.007113	2.038990	2.095197	2.092787	2.021735	1.871998	1.872092	1.875945	1.884824	1.856453	1.849432	1.849523
1.932762	1.889114	1.851818	1.688454	1.694777	1.751725	1.751813	1.746915	1.782545	1.786380	1.858799	1.880220	1.875322	1.875416	1.856777	1.814212	1.814303	1.778844	1.722050	1.723387	1.723476	1.743564	1.785456	1.943091	1.920683	2.020344	2.020443	1.982945	1.878533	1.861501	1.811801	1.811891	1.820747	1.827096	1.720889	1.836453	1.992648	2.006971	2.007070	2.023906	2.095152	2.095250	2.063130	1.871961	1.758206	1.872145	1.884788	1.863535	1.849398	1.849489
2.110355	2.105479	2.083148	1.869310	1.869407	2.077725	1.872587	1.870188	1.870283	1.858658	1.859997	1.888906	1.972674	1.967779	1.856727	1.814164	1.814255	1.778798	1.723256	1.723344	1.743430	1.749772	1.781194	1.849430	1.920638	1.920738	2.017893	1.904670	1.885997	1.871470	1.864049	1.814354	1.820706	1.834569	1.843431	1.921775	1.928986	1.992700	2.007027	2.009634	2.023963	2.062986	2.063087	1.871923	1.872018	1.872108	1.894806	1.906196	1.863596	1.849455
2.105310	2.087971	2.068875	2.054020	2.049136	2.044250	1.886748	1.872630	1.950907	1.952253	1.883765	1.981259	1.981359	1.981460	1.960712	1.856769	1.814208	1.780002	1.723212	1.723301	1.723390	1.749730	1.757320	1.838132	1.875427	1.918192	1.918288	1.908379	1.904724	1.886048	1.876125	1.869107	1.820665	1.834529	1.921634	1.921733	1.921427	1.935748	2.006984	2.007084	2.020159	2.020255	1.934979	1.878157	1.871981	1.872072	1.894769	1.906160	1.906258	1.891273
2.084065	2.069960	2.070061	2.053960	2.044089	2.044190	2.044288	1.950754	1.950852	1.950951	1.954789	1.981205	1.981306	1.981407	1.974396	1.974496	1.850954	1.779956	1.723169	1.723258	1.723347	1.735938	1.806659	1.864029	1.864126	1.864225	1.908235	1.908335	1.908434	1.904779	1.886096	1.877428	1.870411	1.884276	1.921592	1.914175	1.891719	1.921479	1.935804	1.935903	1.934747	1.934841	1.934940	1.871848	1.871944	1.872035	1.884680	1.908634	1.908733	1.866130
2.084003	2.069899	2.070001	2.062627	2.044029	2.044131	2.044229	1.950699	1.950797	1.950897	1.950992	1.959932	1.970017	1.975111	1.974343	1.974444	1.958307	1.779910	1.723125	1.753208	1.735804	1.792773	1.842631	1.842726	1.844072	1.846669	1.859270	1.859368	1.833524	1.851598	1.908586	1.877385	1.877480	1.900114	1.900213	1.921650	1.914231	1.857419	1.917743	1.953412	1.938468	1.934801	1.934901	1.878083	1.871907	1.871998	1.887154	1.887251	1.866003	1.864841
2.087680	2.069838	2.069940	2.083761	2.062673	2.044072	2.044170	1.950643	1.950743	1.950843	1.950938	1.938556	1.948641	1.763941	1.764031	1.929723	1.929821	1.830399	1.809941	1.810037	1.845290	1.892261	1.892353	1.892451	1.878327	1.844123	1.854222	1.825877	1.833482	1.837335	1.908543	1.908643	1.903735	1.903829	1.953715	1.953817	1.925467	1.917603	1.917703	1.953372	1.953474	1.938524	1.934861	1.934960	1.871870	1.871961	1.887118	1.887216	1.887315	1.866062
2.069671	2.034254	2.034355	1.998935	2.068848	2.068955	2.044111	2.042967	2.043070	1.950789	1.938403	1.938502	1.888850	1.763895	1.758990	1.808838	1.830257	1.845345	1.845439	1.845537	1.909616	1.909717	1.892306	1.892404	1.892501	1.878379	1.844170	1.854277	1.834692	1.837293	1.844499	1.908600	1.903692	1.903787	1.953673	1.953775	1.953876	1.931788	1.922677	1.958346	1.953434	1.934722	1.934822	1.934921	1.878106	1.886982	1.889592	1.912283	1.933728	1.940106
1.925287	1.935356	1.935450	1.935549	1.997737	2.068896	2.068998	2.044156	2.043012	2.043117	1.938349	1.938448	1.888798	1.753860	1.753949	1.803794	1.808886	1.845299	1.845393	1.845491	1.909569	1.959432	1.959529	1.942124	1.942223	1.892553	1.879677	1.862993	1.839657	1.839756	1.914716	1.914818	1.903650	1.910857	1.953630	1.953733	1.953834	1.965211	1.965315	2.185924	1.953394	1.934682	1.934783	1.934883	1.946274	1.889455	1.889556	1.912248	1.933693	1.933794
1.935199	1.935298	1.935393	1.935492	1.931852	1.931950	1.997887	1.997994	2.047839	1.951929	1.943287	1.938395	1.888747	1.753814	1.753903	1.753996	1.808840	1.841504	1.845347	1.845445	1.873978	1.909623	1.959481	1.942075	1.942175	1.942276	1.912619	1.881721	1.881824	1.881926	1.914674	1.914776	1.910720	2.003264	2.003369	1.953690	1.963817	1.965170	2.185766	2.185878	2.180974	1.934642	1.934743	1.934844	1.934945	1.889419	1.889520	1.912213	1.917339	1.917438
1.977762	1.956552	1.935336	1.935435	1.931795	1.931895	1.969411	1.984488	1.993330	1.969728	1.951970	1.952073	1.950926	1.888795	1.753857	1.758947	1.808794	1.808890	1.823977	1.845399	1.873932	1.894573	1.894666	1.942027	1.942127	1.942228	1.912574	1.862908	1.863008	1.863108	1.871967	1.921844	2.014392	2.173890	2.117109	1.974983	1.963776	2.014914	2.185718	2.185831	2.185943	2.186049	2.182400	1.934805	1.934907	1.889382	1.912074	1.915944	1.917305	2.052589
1.977703	1.956494	1.935278	1.935379	1.959174	1.959278	1.969356	1.993168	1.993277	1.969675	1.951917	1.952020	1.950873	1.867425	1.796451	1.753906	1.725572	1.724415	1.808935	1.845354	1.901926	1.894526	1.894619	1.941979	1.942079	1.892417	1.852754	1.852853	1.861714	1.861814	1.912934	1.921802	2.014347	2.116951	2.117061	1.989163	2.000546	2.024898	2.046315	2.210014	2.217244	2.212339	2.182354	1.969064	1.946160	1.967589	1.915804	1.917164	1.917270	2.052551
1.963812	1.937618	1.935221	1.977944	1.998001	2.001848	1.959322	1.985628	1.984489	1.969622	1.954359	1.954463	1.950820	1.879862	1.831936	1.753860	1.724279	1.658378	1.674709	1.836558	1.901878	1.901980	1.894572	1.920605	1.920705	1.842608	1.852710	1.852810	1.854162	1.911542	1.911639	1.869167	1.869264	1.973877	1.973981	1.989120	2.000503	2.021911	2.046273	2.046386	2.153186	2.148279	2.089841	2.084932	1.992567	1.949984	1.910748	1.917129	1.917236	2.052513
1.935717	1.928341	1.935164	1.977886	1.977990	1.990566	1.948040	1.959373	1.969461	2.054828	2.054931	1.961515	1.950768	1.879813	1.867418	1.756785	1.712991	1.658336	1.658421	1.824013	1.900580	1.900683	1.894525	1.913449	1.913550	1.845066	1.852666	1.852767	1.852868	1.903987	1.869027	1.869123	1.869221	1.869311	1.896564	1.902930	1.679634	1.694764	1.858407	2.022091	2.036426	2.134441	2.113232	2.113342	2.085000	1.992627	1.910712	1.917094	1.917201	1.945759
1.916845	1.916949	1.952562	1.989050	1.989156	1.947886	1.940881	1.959319	2.004929	2.005039	2.005140	1.983934	1.960317	1.950819	1.867368	1.756739	1.750587	1.637051	1.645882	1.801468	1.805313	1.820413	1.828007	1.892078	1.892178	1.842520	1.842613	1.842712	1.842812	1.819125	1.868983	1.869080	1.869178	1.869268	1.889411	1.764022	1.668321	1.679690	1.834529	1.912864	2.027607	2.085881	2.114443	2.114553	2.086213	1.993843	1.911932	1.915804	1.917166	1.958281
1.916789	1.916893	1.952505	1.988992	1.989099	1.946583	1.947930	1.959264	2.004874	2.004984	2.005086	2.005196	1.959015	1.950767	1.867319	1.807294	1.658162	1.637008	1.643340	1.645928	1.651018	1.656110	1.664948	1.778764	1.792620	1.792718	1.842569	1.842669	1.842769	1.842868	1.819173	1.833488	1.833585	1.833675	1.751358	1.763984	1.779119	1.800546	1.843314	1.999873	2.002487	2.007605	1.972151	1.972257	2.086171	2.103843	2.015249	1.917024	1.958143	2.150326
1.914240	1.914344	1.928758	1.971476	1.954013	1.937796	1.946627	1.947980	1.994836	2.005408	2.005509	1.980172	1.915085	1.902700	1.867269	1.807245	1.636879	1.580117	1.637049	1.645886	1.650977	1.656069	1.664907	1.778721	1.792577	1.792676	1.792767	1.842626	1.842726	1.821499	1.817836	1.797898	1.797994	1.798083	1.751320	1.751416	1.779082	1.800509	1.843276	1.999831	2.002445	1.966987	1.972112	1.972218	2.050566	2.068238	2.016466	2.029130	2.153944	2.346129
1.907952	1.893095	1.893190	1.900393	1.921804	1.929009	1.929105	1.946678	1.946782	1.991145	1.991246	1.914930	1.915033	1.902649	1.813347	1.665090	1.579991	1.580077	1.583907	1.645845	1.645935	1.651027	1.677434	1.686282	1.686375	1.792633	1.792725	1.785716	1.785815	1.785913	1.726670	1.692951	1.693040	1.707341	1.707431	1.726317	1.751473	1.779139	1.800572	1.964232	1.964338	1.966947	1.972072	1.972179	1.977307	2.011296	2.011407	2.153784	2.281947	2.346085
1.907895	1.857530	1.857625	1.857725	1.881732	1.898149	1.906975	1.939520	1.897389	1.897495	1.897593	1.914878	1.907489	1.813206	1.813298	1.601101	1.601192	1.583785	1.576762	1.583954	1.645894	1.649735	1.651070	1.684991	1.686335	1.579815	1.604576	1.750134	1.785774	1.764589	1.762175	1.696668	1.693000	1.693082	1.707392	1.707482	1.726370	1.708042	1.736578	1.964191	1.964298	1.966907	1.972033	1.973395	1.977268	1.998707	2.054046	2.246213	2.281904	2.346040
1.872334	1.857476	1.857571	1.837717	1.586851	1.661220	1.899434	1.939465	1.897338	1.897444	1.883334	1.872203	1.813058	1.801917	1.595974	1.601061	1.601151	1.594136	1.516521	1.581809	1.645852	1.647194	1.649779	1.651121	1.573433	1.573523	1.620856	1.727565	1.728912	1.764548	1.762134	1.762229	1.696719	1.693043	1.657586	1.676471	1.676561	1.676647	1.708098	1.779268	1.779368	1.966866	1.973247	1.973356	1.973465	1.976076	2.041455	2.231945	2.246295	2.281976
1.872279	1.857421	1.837565	1.700343	1.643620	1.643708	1.728922	1.852257	1.884805	1.726918	1.727011	1.723365	1.702316	1.765098	1.701249	1.596022	1.601111	1.594096	1.530233	1.581769	1.581858	1.628395	1.628477	1.607246	1.611885	1.620734	1.706107	1.727524	1.727620	1.727715	1.763345	1.762189	1.696679	1.693004	1.676342	1.676434	1.676525	1.676611	1.708062	1.779232	1.779332	1.853048	1.930539	1.973316	1.973426	2.037537	2.098315	2.114749	2.111107	2.246367
1.813634	1.822456	1.751536	1.700292	1.626109	1.643660	1.721771	1.724362	1.681841	1.714391	1.723221	1.683364	1.701021	1.701116	1.701204	1.594732	1.588967	1.530112	1.530195	1.530283	1.567608	1.581909	1.607117	1.607206	1.599335	1.611937	1.697306	1.697400	1.626417	1.615239	1.634106	1.634197	1.691159	1.691246	1.691341	1.676397	1.676489	1.686603	1.754019	1.754118	1.850404	1.859282	1.859389	1.930608	1.973388	2.037497	2.094508	2.077051	2.077166	2.062201
1.557969	1.558055	1.685949	1.629714	1.629803	1.643613	1.664908	1.667497	1.681795	1.681889	1.681976	1.682070	1.700976	1.701070	1.701159	1.587587	1.588927	1.525075	1.530158	1.579982	1.577572	1.577663	1.570696	1.577890	1.599296	1.655389	1.655473	1.655565	1.615113	1.615202	1.601069	1.619944	1.634254	1.691208	1.691304	1.691399	1.697759	1.704117	1.753983	1.832708	1.850367	1.859245	1.859352	1.866569	1.972095	2.036202	2.064764	2.056924	2.057036	2.057139
1.574129	1.558009	1.637060	1.637149	1.637239	1.644813	1.664861	1.664955	1.667544	1.681843	1.681930	1.682025	1.682118	1.701025	1.665596	1.587546	1.587637	1.588977	1.594062	1.591653	1.577534	1.577625	1.576458	1.591612	1.605914	1.605604	1.605687	1.600771	1.600861	1.600949	1.601033	1.601121	1.614991	1.620086	1.691266	1.697628	1.701484	1.753848	2.124068	2.120834	1.915162	1.844156	1.844261	1.855657	1.970801	2.013572	2.013681	2.025924	2.028547	2.014424
1.585304	1.574172	1.637011	1.637100	1.644675	1.647260	1.604261	1.608097	1.636595	1.667593	1.681884	1.681979	1.682073	1.700980	1.701068	1.665645	1.587597	1.587687	1.589022	1.589113	1.589204	1.576337	1.570166	1.570257	1.591664	1.605968	1.598542	1.593626	1.593716	1.600912	1.600996	1.601085	1.602428	1.615040	1.691230	1.701351	1.751211	1.760920	2.109388	2.109502	2.109614	1.844119	1.815782	1.829272	1.829375	1.921918	1.986030	1.992415	1.886264	1.886361
1.585258	1.574127	1.636962	1.637052	1.644627	1.509804	1.509884	1.604308	1.629448	1.639140	1.681838	1.681934	1.679530	1.679626	1.679714	1.679808	1.665696	1.658291	1.615753	1.589073	1.589166	1.575048	1.575132	1.570219	1.591626	1.605930	1.606014	1.598596	1.598687	1.598777	1.605969	1.601049	1.686434	1.673556	1.691193	1.701315	1.703919	1.760883	2.109342	2.109456	1.825171	1.825266	1.810728	1.829235	1.829339	1.829434	1.872206	1.878588	1.879116	1.879214
1.585213	1.574082	1.585488	1.580588	1.509676	1.509762	1.509842	1.593032	1.608100	1.631994	1.706764	1.706864	1.679485	1.679581	1.679670	1.679764	1.658155	1.615626	1.615712	1.589034	1.574918	1.575010	1.624828	1.624923	1.622512	1.620104	1.598467	1.598559	1.598650	1.598740	1.598825	1.601013	1.686395	1.686481	1.691156	1.703785	1.703883	1.767954	2.002657	2.002767	1.825133	1.810587	1.819474	1.848021	1.829303	1.829398	1.829502	1.865163	1.865268	1.865364
1.590155	1.587753	1.600407	1.600499	1.513376	1.509719	1.509800	1.578786	1.585116	1.596444	1.706719	1.706819	1.789253	1.771866	1.771958	1.672223	1.658112	1.658205	1.615671	1.580243	1.573629	1.624703	1.624789	1.624883	1.622474	1.612556	1.598429	1.598521	1.598613	1.598704	1.598789	1.598880	1.593961	1.672227	1.672322	1.703749	1.703847	1.789243	1.817780	1.824993	1.809200	1.810551	1.819438	1.847984	1.947640	1.928914	1.823190	1.823292	1.858954	1.859049
1.587615	1.587708	1.600362	1.600454	1.584329	1.509677	1.509758	1.514838	1.518670	1.518290	1.596486	1.774117	1.789205	1.788058	1.771911	1.714794	1.672274	1.658162	1.615630	1.615722	1.623318	1.623413	1.624750	1.624844	1.622435	1.612518	1.612602	1.612695	1.648319	1.598667	1.598752	1.598843	1.598936	1.487397	1.572777	1.653957	1.703811	1.739445	1.778021	1.796518	1.809163	1.810514	1.810620	1.847948	1.848056	1.844388	1.823154	1.823257	1.837584	1.837679
1.587570	1.587663	1.587750	1.579111	1.584284	1.527577	1.513459	1.514796	1.525260	1.525351	1.596443	1.646246	1.774168	1.788011	1.765616	1.704751	1.672231	1.480547	1.615589	1.623183	1.623278	1.623373	1.623459	1.622303	1.612386	1.612479	1.612564	1.612658	1.612751	1.598631	1.598716	1.598807	1.598900	1.577663	1.572742	1.653922	1.682451	1.777883	1.777983	1.778085	1.748490	1.748585	1.784236	1.784339	1.801594	1.844353	1.843206	1.828244	1.842572	1.837645
1.611215	1.611312	1.611403	1.586551	1.600457	1.584329	1.513417	1.514755	1.532319	1.596315	1.624803	1.646202	1.724411	1.765476	1.754323	1.704706	1.494628	1.494716	1.615548	1.623143	1.623238	1.623333	1.622169	1.622264	1.612347	1.612441	1.612526	1.612620	1.612713	1.612806	1.598680	1.598772	1.598865	1.577628	1.604038	1.653887	1.682415	1.718048	1.777946	1.728287	1.748455	1.748550	1.748653	1.769245	1.776458	1.776551	1.800507	1.843277	1.840874	1.823387
1.639561	1.639659	1.668144	1.668244	1.756973	1.600505	1.585616	1.603184	1.608661	1.608758	1.646061	1.688762	1.724364	1.765428	1.765520	1.714657	1.636633	1.636727	1.629712	1.623102	1.623198	1.623294	1.622129	1.622225	1.622319	1.612403	1.612487	1.612582	1.612676	1.612769	1.683915	1.662692	1.598830	1.584701	1.611111	1.653852	1.717918	1.718012	1.739436	1.728251	1.748420	1.748515	1.748619	1.769210	1.776423	1.776516	1.800473	1.800578	1.843351	1.823353
1.652942	1.653039	1.653130	1.731308	1.721429	1.693133	1.603044	1.603140	1.603234	1.603329	1.688617	1.688717	1.729314	1.776624	1.776718	1.765572	1.714711	1.629583	1.615465	1.623062	1.623158	1.623254	1.623341	1.622186	1.622281	1.612364	1.612449	1.612544	1.612639	1.683787	1.690982	1.683972	1.662751	1.605985	1.615693	1.653818	1.717882	1.739299	1.728114	1.728215	1.737095	1.739698	1.739801	1.739902	1.747949	1.748042	1.753166	1.800545	1.837445	1.833773
1.652894	1.652992	1.687324	1.707083	1.707184	1.688094	1.688185	1.603096	1.603190	1.617485	1.688571	1.693667	1.693765	1.729370	1.776671	1.776772	1.757275	1.714764	1.622926	1.623021	1.623118	1.623214	1.623301	1.622147	1.622242	1.612326	1.612411	1.612506	1.612601	1.655326	1.683837	1.683933	1.662713	1.627269	1.639470	1.639569	1.717846	1.712093	1.720970	1.672986	1.680193	1.689903	1.690004	1.690104	1.738717	1.753029	1.753133	1.798816	1.798921	1.827458
1.652847	1.647956	1.683534	1.712024	1.707135	1.688046	1.602955	1.603052	1.603146	1.617442	1.617529	1.622622	1.693720	1.693821	1.779122	1.776725	1.769728	1.769830	1.727313	1.622980	1.623078	1.623175	1.623262	1.623359	1.622203	1.612287	1.612373	1.612468	1.616320	1.659045	1.659134	1.690158	1.690258	1.683241	1.653648	1.653748	1.717809	1.697842	1.664073	1.672952	1.680159	1.680252	1.689971	1.688816	1.688918	1.738776	1.798678	1.798781	1.798886	1.798980
1.484591	1.484682	1.676389	1.683585	1.692891	1.687999	1.602911	1.590525	1.603103	1.603200	1.617485	1.617583	1.693675	1.693776	1.693869	1.743674	1.750878	1.774784	1.774880	1.663452	1.623038	1.623135	1.623223	1.623320	1.622164	1.612249	1.612335	1.616187	1.616283	1.616378	1.661601	1.683015	1.683114	1.690309	1.690409	1.774524	1.717773	1.671047	1.671146	1.671246	1.680125	1.687326	1.687428	1.687528	1.687630	1.662614	1.677779	1.798747	1.798852	1.798946
1.484550	1.484641	1.491824	1.635964	1.678648	1.692943	1.679306	1.594226	1.594320	1.603157	1.617442	1.617540	1.681533	1.686632	1.686724	1.722326	1.753332	1.810244	1.810342	1.713122	1.658507	1.623095	1.623183	1.623281	1.619217	1.647727	1.647815	1.616149	1.616246	1.616341	1.618935	1.661661	1.683076	1.683166	1.754326	1.764457	1.729027	1.669758	1.671111	1.671212	1.678418	1.678510	1.678611	1.687495	1.675046	1.675135	1.677747	1.798712	1.798818	1.798912
1.676100	1.527178	1.527265	1.526111	1.671503	1.692895	1.671694	1.607914	1.608010	1.603113	1.617399	1.617497	1.681488	1.681589	1.681681	1.722281	1.753287	1.753390	1.810295	1.713079	1.658466	1.623056	1.623144	1.621991	1.650093	1.647688	1.647776	1.616111	1.616208	1.616304	1.616392	1.616488	1.661723	1.683128	1.683229	1.718860	1.718960	1.665961	1.666060	1.671177	1.678384	1.640837	1.663520	1.674912	1.675013	1.677614	1.682737	1.803700	1.798783	1.798878
1.718626	1.676152	1.528471	1.676345	1.696490	1.695343	1.674144	1.674246	1.674346	1.674448	1.674539	1.673392	1.681443	1.681545	1.681637	1.689236	1.689338	1.717842	1.717936	1.718038	1.708136	1.651423	1.623104	1.623203	1.650053	1.647648	1.612220	1.618577	1.618676	1.616267	1.573730	1.616452	1.661686	1.683091	1.683192	1.683293	1.669179	1.662164	1.666025	1.666126	1.666224	1.654603	1.654702	1.674879	1.697574	1.697668	1.818627	1.818735	1.818845	1.817687
1.772202	1.742377	1.732495	1.730104	1.846718	1.858524	1.773458	1.766467	1.766571	1.766677	1.681592	1.680446	1.758634	1.752493	1.681593	1.689192	1.689295	1.719048	1.719143	1.717995	1.708093	1.644281	1.644370	1.635711	1.633305	1.562376	1.567468	1.618540	1.618638	1.618735	1.618824	1.661548	1.704278	1.704368	1.683155	1.669045	1.652845	1.645828	1.662228	1.637664	1.637762	1.647462	1.654668	1.688652	1.697542	1.697636	1.811483	1.818700	1.818811	1.818909
1.772153	1.742328	1.732446	1.732551	1.857896	1.846773	1.837280	1.773515	1.766522	1.688553	1.681547	1.681650	1.681751	1.754945	1.681548	1.689148	1.690502	1.719004	1.727853	1.727957	1.708050	1.644241	1.644330	1.644431	1.564746	1.567346	1.567432	1.568780	1.618601	1.689735	1.729913	1.744228	1.723035	1.704330	1.668907	1.669008	1.645703	1.645792	1.635022	1.635121	1.635219	1.635310	1.663840	1.663939	1.688723	1.688816	1.810193	1.811557	1.818777	1.818875
1.744666	1.744773	1.742377	1.742484	1.827745	1.826215	1.795040	1.795149	1.695895	1.696000	1.688995	1.689100	1.681706	1.759896	1.759993	1.761348	1.781457	1.756112	1.756210	1.727914	1.710509	1.646703	1.659305	1.659408	1.641987	1.567309	1.567395	1.568744	1.689596	1.771163	1.721534	1.734167	1.722997	1.723091	1.704395	1.668972	1.661966	1.663312	1.663412	1.635088	1.635186	1.635277	1.635377	1.656376	1.663584	1.669951	1.717322	1.810267	1.817487	1.818842
1.745863	1.745971	1.746071	1.827581	1.827694	1.827804	1.804976	1.805087	1.697098	1.697203	1.776619	1.776728	1.774336	1.837932	1.838032	1.775499	1.795610	1.781520	1.756166	1.710361	1.710466	1.710570	1.716074	1.659369	1.659470	1.631191	1.567359	1.568708	1.710865	1.728502	1.728599	1.722852	1.722959	1.704254	1.704358	1.661831	1.661931	1.663277	1.663377	1.635054	1.635153	1.635244	1.635345	1.656343	1.663551	1.666152	1.683833	1.683936	1.797783	1.818808
1.745814	1.745922	1.746022	1.777862	1.827642	1.827753	1.827856	1.813777	1.813887	1.797765	1.776571	1.776680	1.819375	1.845380	1.802490	1.774203	1.795564	1.781475	1.770321	1.741661	1.753025	1.746031	1.716032	1.659329	1.675703	1.659535	1.644603	1.644705	1.649817	1.657433	1.721456	1.728665	1.702456	1.695443	1.656679	1.661795	1.661895	1.663242	1.620708	1.635020	1.635120	1.649424	1.663740	1.663841	1.656411	1.659011	1.664136	1.676796	1.676900	1.780717
1.734539	1.734645	1.734744	1.734851	1.827590	1.827702	1.859015	1.859133	1.842224	1.826102	1.797814	1.797924	1.783838	1.781449	1.802442	1.802550	1.781321	1.781430	1.770276	1.909068	1.767181	1.758498	1.659185	1.675559	1.675664	1.664504	1.659589	1.650928	1.651031	1.651133	1.715154	1.719855	1.702417	1.695404	1.656642	1.661759	1.661860	1.661952	1.620674	1.620775	1.635086	1.649391	1.663707	1.663807	1.658889	1.658979	1.664104	1.570140	1.570240	1.775659
1.734489	1.734596	1.734695	1.737298	1.827539	1.858856	1.858964	1.859083	1.842173	1.826052	1.826151	1.783682	1.783790	1.783901	1.809893	1.823753	1.795028	1.795140	1.795243	1.926529	1.926646	1.779755	1.743507	1.665508	1.665612	1.665717	1.664559	1.659656	1.650994	1.651095	1.715115	1.719816	1.709897	1.659847	1.652845	1.652947	1.645523	1.645613	1.654912	1.620741	1.635053	1.649357	1.663673	1.663774	1.663878	1.663969	1.671607	1.570112	1.576493	1.793214
1.734439	1.734546	1.734645	1.737249	1.822495	1.822607	1.858914	1.859034	1.835879	1.826002	1.826101	1.783633	1.783743	1.783854	1.812345	1.823706	1.738640	1.752503	1.788100	1.770295	1.926597	1.926715	1.786066	1.757775	1.743682	1.729589	1.664521	1.664627	1.664733	1.651058	1.715075	1.722283	1.667239	1.652707	1.652808	1.645388	1.645487	1.656865	1.654878	1.634919	1.635020	1.649324	1.702546	1.787933	1.778003	1.756757	1.761889	1.768276	1.661763	1.673164
1.776799	1.734497	1.737092	1.822329	1.843727	1.842592	1.821411	1.835716	1.830833	1.828449	1.828550	1.826165	1.783695	1.812196	1.812297	1.823659	1.738596	1.738705	1.738805	1.770251	1.827156	1.827270	1.756371	1.756481	1.729439	1.699893	1.699988	1.664589	1.663443	1.663547	1.725059	1.715142	1.667202	1.652669	1.652772	1.652874	1.652975	1.653067	1.628511	1.543350	1.634986	1.663502	1.787787	1.787899	1.788012	1.778068	1.768134	1.889074	1.889191	1.718693
1.854772	1.854890	1.870895	1.862277	1.886239	1.900543	1.892307	1.835664	1.835778	1.830897	1.848487	1.839859	1.826227	1.826341	1.826444	1.812360	1.738552	1.738662	1.738762	1.781464	1.827111	1.827225	1.756328	1.725536	1.704342	1.697350	1.697445	1.662047	1.612442	1.632597	1.725020	1.725128	1.715211	1.679790	1.679896	1.659942	1.660043	1.653032	1.656896	1.628579	1.628679	1.698997	1.714163	1.738120	1.664229	1.632933	1.768100	1.889038	1.889155	1.889257
2.010757	1.883210	1.870843	1.904786	1.909963	1.907584	1.899348	1.892372	1.871203	1.886309	1.848437	1.848555	1.839924	1.826293	1.826395	1.826508	1.833720	1.774108	1.774210	1.777667	1.834571	1.792092	1.756285	1.712546	1.704301	1.704410	1.697405	1.662009	1.662116	1.660967	1.724982	1.725089	1.725199	1.725296	1.715376	1.864240	1.864353	1.741176	1.727906	1.671174	1.692592	1.692687	1.714129	1.650281	1.632811	1.625795	1.618819	1.768176	1.889119	1.889222
2.180914	1.998349	1.904613	1.902694	1.909908	1.906281	1.899294	1.892319	1.894933	1.905045	1.883865	1.848506	1.848622	1.839992	1.833444	1.833557	1.840769	1.833785	1.745399	1.770524	1.777736	1.782855	1.767506	1.712505	1.711361	1.704370	1.704466	1.697475	1.662078	1.660931	1.661027	1.725051	1.725161	1.725258	1.750854	1.871722	1.871835	1.871939	1.741245	1.735081	1.735187	1.699757	1.692758	1.657333	1.625673	1.597337	1.618789	1.618892	1.768255	1.768353
2.180850	2.168507	1.979687	1.973569	1.952413	1.909971	1.824952	1.853446	1.853562	1.879961	1.905100	1.905221	1.896593	1.875424	1.847145	1.833508	1.833624	1.833738	1.762864	1.770480	1.796868	1.775713	1.724869	1.704955	1.693795	1.693902	1.697327	1.661933	1.662041	1.660893	1.660990	1.725012	1.725123	1.725220	1.725331	1.750926	1.871794	1.871898	1.877453	1.877571	1.834617	1.735247	1.692724	1.657300	1.593450	1.597307	1.597409	1.618863	1.746900	1.768321
2.173300	2.173433	2.151093	2.030648	2.030776	1.969955	1.927506	1.870878	1.858507	1.901194	1.972249	1.972374	1.901540	1.880374	1.847097	1.833460	1.833576	1.833691	1.812909	1.797957	1.804332	1.796943	1.714816	1.704913	1.693754	1.693861	1.697287	1.668995	1.662003	1.660856	1.639653	1.703671	1.710045	1.654160	1.569036	1.725405	1.871753	1.927021	1.927140	1.927261	1.862590	1.770736	1.692689	1.593317	1.543678	1.593509	1.597379	1.602504	1.654475	1.768288
2.173234	2.173369	2.163508	2.094421	2.040703	2.040830	2.026759	2.026888	2.027015	2.014652	1.972195	1.972320	1.992438	1.935801	1.880433	1.861797	1.833529	1.838646	1.810362	1.833402	1.798033	1.796900	1.774477	1.709879	1.693713	1.693821	1.711447	1.697358	1.669066	1.754383	1.704778	1.704885	1.638989	1.654124	1.569003	1.682752	1.881745	1.926979	1.991455	1.984052	1.862551	1.692547	1.692655	1.593286	1.593388	1.597245	1.652116	1.652221	1.668659	1.768255
1.917886	2.137846	2.137968	2.116824	2.104477	2.104607	2.040888	2.057652	2.050690	2.008751	2.008862	1.974766	1.992385	1.935751	1.915862	1.866749	1.861867	1.805209	1.803219	1.767846	1.797990	1.798109	1.798213	1.798333	1.759640	1.773952	1.775304	1.789195	1.775111	1.768124	1.740242	1.709859	1.653993	1.654088	1.654197	1.860279	1.926008	1.954532	2.004380	1.984434	1.671104	1.671199	1.671306	1.692726	1.593357	1.646955	1.652085	1.652189	1.957887	1.960113
2.130559	2.130692	2.130813	2.116763	2.116899	2.104546	2.118401	2.064689	2.057727	2.044521	2.042138	2.035176	1.992736	1.943200	1.935814	1.902179	1.861818	1.805163	1.798170	1.767802	1.797947	1.798066	2.082093	2.082227	1.975876	1.976005	1.992396	2.127422	2.005189	1.793978	1.794084	1.794201	1.758813	1.745127	2.026814	2.026942	1.943513	1.954491	2.004338	1.994429	1.684448	1.677440	1.677548	1.675143	1.675251	1.646923	1.737324	1.808496	1.851250	1.858891
2.130495	2.130629	2.116568	2.042439	2.120583	2.118220	2.118341	2.128469	2.114417	2.434613	2.283274	2.042216	1.964306	1.943150	1.943264	1.968865	1.937730	1.932849	1.826510	1.762754	1.786643	1.798024	2.003966	2.004096	2.004223	2.008110	2.127234	2.127372	2.005143	2.005271	1.992858	2.014287	2.042821	2.050037	2.062277	2.062408	2.035803	2.004169	2.032708	2.068356	1.999532	1.729692	1.694661	1.677621	1.675218	1.680336	1.737290	1.743681	1.857496	1.858855
2.130432	2.130566	2.116506	2.042380	2.042514	2.120656	2.118281	2.118418	2.384739	2.384890	2.325772	2.077631	1.942971	1.943100	1.943215	1.968814	1.941431	1.939894	1.940004	1.773560	1.797861	1.811748	1.946709	2.004047	2.004175	2.061095	2.114660	2.127322	2.118691	2.092514	2.085115	2.056844	2.056977	2.064194	2.062230	2.048158	2.007350	2.011228	2.032665	2.032796	2.004510	1.786490	1.738107	1.694736	1.687742	1.691605	1.756097	1.757859	1.857460	1.857563
2.130368	2.130503	2.042191	1.964320	2.042456	2.120596	2.120718	2.309852	2.380923	2.381074	2.318209	2.070076	1.942921	1.943050	1.943165	1.951257	1.948475	1.948598	1.948709	1.958391	1.951425	1.946550	1.946662	2.017769	2.060911	2.114491	2.240712	2.240856	2.113630	2.089959	2.085067	2.056798	2.064032	2.064147	2.052997	2.003417	2.007306	2.007422	2.007550	2.007680	2.000704	2.000819	1.766489	1.730653	1.702348	1.762227	1.787858	1.798810	1.829001	1.857528
2.168984	2.147855	2.073334	2.042264	2.049489	2.120535	2.120658	2.120797	2.309930	2.324263	2.091164	2.062927	1.935371	1.942999	1.978587	1.985810	1.985942	1.969811	1.986188	1.993824	1.993957	1.994090	2.022593	2.074500	2.074634	2.126962	2.240658	2.240803	2.127362	2.089911	2.061632	2.061764	2.068999	2.064101	2.064235	2.056845	2.007263	2.007379	2.007507	2.007638	2.007766	2.007882	1.984590	1.761546	1.762092	1.765961	1.787825	1.844786	1.828966	1.857493
2.168922	2.169063	2.084110	2.064275	2.120339	2.135459	2.124345	2.120737	2.120873	2.054681	2.051049	1.935194	1.896573	1.931698	1.985630	1.985759	1.985891	1.986021	1.993644	1.993775	2.150025	2.150166	2.132340	2.075702	2.077088	2.077226	2.127032	2.240749	2.127312	2.077754	2.062838	2.062971	2.070206	2.064055	2.056667	2.056800	2.064457	2.032425	2.032557	2.021801	2.021930	2.007841	1.991652	1.892323	1.765825	1.773463	1.787792	1.844751	1.835213	1.859971
2.168859	2.169001	2.149160	2.135119	2.184894	2.185035	2.185163	2.124425	2.056987	2.057123	1.941261	1.935142	1.930269	1.972960	1.974326	1.985708	1.985841	1.985971	1.986089	2.114352	2.149971	2.135920	2.089707	2.089846	2.077039	2.087195	2.105688	2.127122	2.127263	2.127400	2.127525	2.112622	2.105660	2.056486	2.056621	2.056755	2.064412	2.039484	2.039617	2.022185	2.021888	2.022006	2.005421	1.906096	1.870702	1.788894	1.787758	1.844717	1.859051	1.859935
2.168797	2.148971	2.134919	2.135058	2.184832	2.184973	2.185101	2.174004	2.056930	2.028699	2.007539	1.949276	1.944404	1.972908	1.974274	1.985657	2.092206	2.092342	2.106654	2.114298	2.114439	2.093291	2.089656	2.089795	2.076989	2.080884	2.077247	2.105778	2.127213	2.127351	2.127476	2.127614	2.118980	2.105732	2.056575	2.056710	2.056841	2.021878	2.022009	2.022143	2.021847	2.021964	2.022097	1.958295	1.870666	1.867007	1.844561	1.858892	1.887438	1.859900
2.147521	2.133483	2.133609	2.134997	2.135139	2.184911	2.185040	2.185185	2.120696	2.028644	2.028761	1.956317	1.951445	1.951576	1.974223	2.083259	2.092152	2.190771	2.134140	2.112994	2.100620	2.100760	2.082094	2.089745	2.080696	2.080835	2.080956	2.081095	2.109628	2.131062	2.127428	2.127566	2.127708	2.111954	2.056529	2.056664	2.056797	2.021835	2.021966	2.029203	2.021805	2.021922	2.022056	2.022187	1.922868	1.922979	1.923108	1.923233	1.923362	2.050936
2.147458	2.133421	2.133547	2.133687	2.135079	2.184850	2.184978	2.142579	2.142720	2.127870	2.127991	2.028843	1.956394	1.955276	1.955392	2.083205	2.092098	2.119772	2.119897	2.120036	2.100568	2.100707	2.110842	2.094702	2.094839	2.080786	2.089675	2.118207	2.118350	2.139785	2.139912	2.127518	2.127660	2.119006	2.119147	2.154790	2.154930	2.136712	2.136853	2.096469	2.021762	2.021880	2.022015	2.022146	1.922830	1.922942	1.923071	1.923197	1.923326	1.915897
2.133219	2.133359	2.133486	2.133626	2.133770	2.183539	2.183668	2.142520	2.142661	2.142805	2.086167	2.086311	2.028923	2.020308	2.033364	2.076056	2.084950	2.084248	2.084372	2.119982	2.120124	2.118178	2.118301	2.094651	2.094789	2.187189	2.196082	2.216274	2.216424	2.216571	2.303549	2.283644	2.283795	2.127736	2.119100	2.154743	2.154883	2.136667	2.136809	2.136955	2.096566	2.021839	2.021974	2.022105	2.022240	1.937112	1.937242	1.937370	1.923290	1.920889
1.963049	2.133297	2.133424	2.133565	2.133709	2.133850	2.133977	2.070309	2.071696	2.071837	2.093204	2.093348	2.057237	2.034439	2.077116	2.077252	2.077803	2.077101	2.084319	2.119929	2.120071	2.125221	2.118249	2.097105	2.094739	2.194651	2.206051	2.216223	2.216373	2.216521	2.303497	2.283592	2.283743	2.168607	2.154552	2.154696	2.106412	2.115321	2.136765	2.212208	2.212361	2.132162	2.092957	2.093093	2.093232	2.022316	2.022451	2.051001	2.051138	1.915826
1.877944	1.878072	2.083745	2.133504	2.133649	2.133790	2.070111	2.070253	2.071640	2.071781	2.093149	2.085794	2.083434	2.083578	2.103321	2.087203	2.080251	2.084141	2.084266	2.084404	2.120018	2.120162	2.118197	2.097054	2.097194	2.194599	2.194726	2.194874	2.195022	2.195167	2.194045	2.283539	2.177209	2.168558	2.154504	2.099127	2.099267	2.099394	2.130476	2.179537	2.179686	2.511925	2.472312	2.441079	2.157117	2.115833	2.136071	2.136209	2.065307	2.043676
1.844196	1.844320	1.924853	2.038396	2.112322	2.112463	2.112590	2.070196	2.070334	2.071726	2.071848	2.085739	2.085880	2.083524	2.083651	2.112162	2.083950	2.084088	2.084213	2.084352	2.079488	2.108844	2.103958	2.097004	2.097144	2.125671	2.194674	2.194823	2.194971	2.193864	2.193995	2.177013	2.177161	2.163089	2.163235	2.159618	2.081661	2.099351	2.123333	2.154395	2.169602	2.415750	2.478969	2.465317	2.235204	2.135886	2.136029	2.136168	2.065268	2.051178
1.844143	1.844267	1.901080	2.024162	2.102273	2.102412	2.102538	2.088503	2.060283	2.070421	2.071793	2.085685	2.085826	2.085971	2.086099	2.083739	2.083896	2.084035	2.084161	2.084300	2.084443	2.279058	2.108913	2.094866	2.097094	2.097238	2.125746	2.194771	2.258793	2.193813	2.183918	2.176964	2.162915	2.163040	2.163187	2.163334	2.163477	2.098052	2.103213	2.103358	2.145712	2.415700	2.493984	2.470289	2.260276	2.221079	2.114630	2.056246	2.035069	2.036930
1.907425	1.893824	1.901026	2.024104	2.024244	2.102353	2.102479	2.102623	2.102763	2.109997	2.110120	2.071880	2.085772	2.085917	2.086046	2.083700	2.204413	2.204560	2.084108	2.096762	2.118188	2.290266	2.108861	2.109004	2.080764	2.097188	2.102323	2.194720	2.216582	2.202536	2.193895	2.194041	2.184180	2.184309	2.184460	2.175830	2.175976	2.181126	2.103169	2.131718	2.153165	2.472461	2.448772	2.437630	2.417697	2.233983	2.114587	2.034894	1.963991	1.892678
2.176653	2.163066	2.000190	2.024047	2.024187	2.059765	2.102420	2.102565	2.109795	2.109939	2.110063	2.110208	2.079467	2.085864	2.107267	2.221716	2.204356	2.204502	2.084055	2.084196	2.118136	2.132471	2.112565	2.108953	2.109093	2.097139	2.097263	2.102419	2.173951	2.222537	2.237715	2.351428	2.337799	2.203071	2.203225	2.192090	2.192238	2.192372	2.181227	2.167177	2.167323	2.381312	2.448721	2.448881	2.437742	2.360961	2.061104	1.911635	1.897559	1.892642
2.225344	2.225492	2.186848	2.023989	2.059567	2.059707	2.102361	2.102506	2.102648	2.109882	2.110005	2.110151	2.053158	2.053299	2.221509	2.221658	2.221811	2.204445	2.084003	2.084144	2.115581	2.118231	2.112513	2.108901	2.109042	2.079554	2.079675	2.161222	2.193951	2.222487	2.225131	2.338840	2.337748	2.337886	2.309654	2.298525	2.263184	2.263321	2.252180	2.133245	2.133387	2.377496	2.452436	2.452598	2.452763	2.381011	2.361070	1.919138	1.900037	1.892607
2.333177	2.333333	2.333473	2.204412	2.059510	2.059649	2.059774	2.102447	2.102589	2.108574	2.108698	2.059215	2.053103	2.053245	2.053370	2.079775	2.200479	2.200628	2.185745	2.086594	2.115529	2.115676	2.098273	2.062947	2.059329	2.080756	2.156010	2.161171	2.161320	2.222438	2.223828	2.239428	2.338950	2.337834	2.337996	2.326869	2.312828	2.263273	2.252132	2.225931	2.183477	2.199928	2.200080	2.303417	2.367491	2.380963	2.361022	2.318122	1.905028	1.892572
2.446476	2.333265	2.333405	2.291042	2.121955	2.080853	2.080980	2.081125	2.102531	2.109766	2.109890	2.110037	2.059300	2.053191	2.065822	2.072217	2.200423	2.200572	2.200706	2.193346	2.136755	2.115624	2.098221	2.098367	2.098508	2.180885	2.170993	2.171144	2.199679	2.208601	2.225032	2.225185	2.239536	2.337782	2.337945	2.328073	2.326976	2.312919	2.263379	2.263537	2.199750	2.199883	2.146996	2.203952	2.303529	2.352507	2.325462	2.219074	2.020337	1.999088
2.446402	2.446566	2.333337	2.290976	2.128140	2.100780	2.080922	2.102330	2.109561	2.109708	2.159455	2.145426	2.144321	2.108182	2.108311	2.114709	2.200366	2.200516	2.200650	2.200800	2.200954	2.179410	2.179539	2.222253	2.232423	2.204201	2.199321	2.220760	2.220915	2.208551	2.208687	2.225136	2.238234	2.326444	2.327861	2.328022	2.328181	2.327067	2.313027	2.263490	2.221045	2.209102	2.209259	2.237816	2.307251	2.303617	2.288700	2.226570	2.219182	2.013257
2.436343	2.436506	2.323279	2.333426	2.128081	2.106967	2.092107	2.109360	2.109503	2.159269	2.159396	2.159546	2.150515	2.150665	2.115760	2.258966	2.259123	2.264281	2.264419	2.264573	2.264730	2.201053	2.222044	2.222199	2.279101	2.279259	2.284404	2.284563	2.229636	2.229788	2.224933	2.239280	2.337540	2.363133	2.363297	2.327972	2.328131	2.328273	2.327176	2.327339	2.221000	2.192737	2.209216	2.209370	2.337350	2.307341	2.288655	2.268703	2.219138	2.006115
2.436269	2.259305	2.259442	2.323368	2.191797	2.106909	2.107041	2.120546	2.110695	2.110842	2.171837	2.196994	2.197146	2.190212	2.272511	2.258907	2.259064	2.259218	2.264361	2.264515	2.264674	2.264832	2.221989	2.278890	2.279045	2.279204	2.284349	2.284508	2.229584	2.246032	2.246171	2.459213	2.402612	2.373113	2.382060	2.334194	2.328081	2.306891	2.307047	2.307208	2.307364	2.201004	2.174013	2.196768	2.324744	2.307295	2.288610	2.218943	2.133864	2.027445
2.259084	2.256742	2.245206	2.231189	2.106705	2.106851	2.106983	2.135482	2.135630	2.207895	2.208029	2.204437	2.197088	2.367388	2.357527	2.350182	2.265261	2.265416	2.264303	2.264458	2.264617	2.264776	2.261154	2.257555	2.278990	2.243680	2.248824	2.241058	2.244572	2.244728	2.395130	2.402390	2.402559	2.374314	2.373227	2.369631	2.354738	2.306841	2.306998	2.307159	2.307316	2.208059	2.177255	2.162816	2.162968	2.290918	2.274361	2.153781	2.069901	1.956380
2.256521	2.242506	2.242643	2.231124	2.106646	2.106794	2.135271	2.135424	2.257287	2.377937	2.378079	2.374497	2.395513	2.367325	2.357464	2.350119	2.265202	2.265358	2.264245	2.264400	2.264560	2.278492	2.278629	2.260005	2.243468	2.243626	2.234583	2.244765	2.258711	2.379484	2.395074	2.403589	2.402505	2.401394	2.396942	2.397110	2.342140	2.296752	2.296908	2.300834	2.300990	2.195458	2.188512	2.162773	2.162925	2.276670	2.274317	2.141174	2.013044	1.956344
2.433550	2.256609	2.242578	2.214824	2.087443	2.135078	2.220245	2.462576	2.462746	2.406221	2.406366	2.402785	2.395448	2.367262	2.357401	2.352559	2.279323	2.265299	2.265439	2.265595	2.278274	2.293461	2.293600	2.293764	2.245919	2.151359	2.156500	2.244713	2.350887	2.380683	2.425935	2.473692	2.447535	2.692288	2.659466	2.385766	2.306601	2.296702	2.296859	2.297019	2.294665	2.195413	2.188468	2.160218	2.162882	2.163012	2.148087	2.020404	1.963731	1.949206
2.433476	2.433642	2.242512	2.158082	2.158235	2.158384	2.301875	2.461257	2.462677	2.482851	2.470499	2.463173	2.455840	2.389300	2.358589	2.352497	2.352663	2.279421	2.279562	2.271796	2.278217	2.328863	2.329004	2.329171	2.293870	2.248529	2.234477	2.254686	2.350833	2.357264	2.430895	2.473637	2.447480	2.488915	2.597615	2.385712	2.306551	2.305436	2.296809	2.294460	2.273320	2.195368	2.194267	2.177270	2.154047	2.154175	2.006024	2.006163	1.963695	1.949170
2.433402	2.433568	2.242446	2.171758	2.163169	2.276683	2.301811	2.319470	2.482606	2.482784	2.470432	2.455604	2.455774	2.455948	2.386881	2.380790	2.378456	2.378620	2.383771	2.313030	2.307356	2.328806	2.328948	2.329115	2.329278	2.262661	2.268658	2.254634	2.283172	2.355957	2.423318	2.423488	2.447425	2.428758	2.420149	2.391932	2.305245	2.305387	2.294249	2.273116	2.195188	2.195322	2.194222	2.160951	2.154004	2.139931	2.132982	2.126847	2.006269	1.963778
2.433328	2.433494	2.214046	2.185864	2.186020	2.186173	2.202552	2.202711	2.461290	2.470216	2.470365	2.455537	2.455707	2.455882	2.456033	2.380727	2.380896	2.383563	2.383710	2.355084	2.313137	2.328749	2.328891	2.329059	2.305423	2.270124	2.227703	2.244556	2.273093	2.283280	2.356050	2.377500	2.385987	2.428704	2.391710	2.383097	2.305195	2.294042	2.244517	2.067225	2.067370	2.166882	2.167037	2.165931	2.166086	2.161191	2.140042	2.140191	2.140343	2.134186
2.327013	2.327174	2.213982	2.185801	2.185958	2.186111	2.194994	2.202238	2.443724	2.446397	2.446543	2.455470	2.455641	2.455816	2.437203	2.437372	2.383336	2.383501	2.383648	2.383814	2.383983	2.306154	2.306293	2.305206	2.305367	2.270070	2.227651	2.229065	2.230479	2.226477	2.283372	2.350289	2.362964	2.391487	2.360295	2.360460	2.262481	2.212938	2.035655	2.034544	2.057284	2.166837	2.166993	2.167144	2.166043	2.187474	2.185117	2.182755	2.168708	2.154635
2.368143	2.327105	2.327248	2.327410	2.426752	2.426919	2.202018	2.202177	2.382385	2.403813	2.446476	2.447900	2.418888	2.419062	2.454651	2.454822	2.395786	2.394702	2.383586	2.497190	2.383923	2.306096	2.306236	2.306402	2.305311	2.305477	2.271406	2.230266	2.240455	2.240614	2.283320	2.362742	2.362911	2.360075	2.360241	2.262276	2.262431	2.212889	1.998870	1.999013	2.034642	2.057370	2.067566	2.167101	2.167257	2.187430	2.185074	2.182713	2.182869	2.154594
2.382239	2.357434	2.343843	2.379423	2.464156	2.435594	2.435743	2.379238	2.389403	2.382490	2.382633	2.411150	2.412570	2.418997	2.454585	2.454757	2.398226	2.395892	2.394790	2.383691	2.383862	2.306039	2.319955	2.320124	2.306508	2.491066	2.492466	2.502671	2.502850	2.283125	2.263208	2.362687	2.345299	2.331640	1.992007	1.992150	2.049059	2.049185	1.997572	1.998971	1.999111	2.034725	2.057478	2.067672	2.110418	2.188644	2.220532	2.185185	2.185342	2.182959
2.388842	2.371529	2.357511	2.380160	2.415751	2.464260	2.435673	2.379170	2.389337	2.382424	2.382567	2.411084	2.412505	2.418932	2.454520	2.454693	2.398164	2.395830	2.393477	2.387386	2.387558	2.397748	2.319899	2.320068	2.500848	2.498522	2.498672	2.502610	2.502790	2.482907	2.263157	2.320069	2.288882	1.995583	1.991963	1.992106	1.992245	1.992369	1.997529	1.997673	1.997813	1.966543	1.956747	1.982445	2.067782	2.224098	2.224258	2.224415	2.196172	2.218424
2.371292	2.371459	2.357442	2.360107	2.380266	2.415854	2.464344	2.445776	2.389270	2.382358	2.382502	2.412269	2.418692	2.418868	2.447367	2.454628	2.412278	2.393265	2.393415	2.393584	2.397515	2.397689	2.319842	2.320011	2.316419	2.498461	2.498611	2.481244	2.481421	2.481595	2.318598	2.288665	2.243324	1.995538	1.995682	1.992062	1.985106	1.990250	1.990390	1.997631	1.988983	1.946519	1.949609	1.974870	2.067742	2.224054	2.224215	2.238197	2.238360	2.267273
2.399546	2.399716	2.371537	2.360039	2.360210	2.379120	2.464274	2.445706	2.389203	2.389377	2.389522	2.412203	2.412374	2.418803	2.418955	2.419127	2.454741	2.407380	2.407531	2.393524	2.397454	2.397629	2.397775	2.316198	2.443522	2.443695	2.473915	2.474092	2.474269	2.453164	2.298483	2.243111	2.140193	2.005528	1.995638	1.988687	1.988828	1.990207	1.997444	1.997589	1.992708	1.971539	1.951644	1.981053	2.060163	2.195614	2.209597	2.209755	2.238318	2.271001
2.456091	2.418803	2.373966	2.359970	2.360142	2.360311	2.443790	2.443968	2.431642	2.389310	2.389456	2.389630	2.412308	2.376221	2.400142	2.437832	2.419240	2.414405	2.396203	2.383447	2.393638	2.393813	2.332587	2.332753	2.439701	2.443633	2.259402	2.279618	2.279784	2.195658	2.192034	2.143751	2.069205	2.005483	2.004375	1.891002	1.997569	1.997695	1.997401	1.997547	1.997688	1.972754	1.965800	1.981014	2.038827	2.205623	2.205784	2.209713	2.280877	2.384567
2.602659	2.418732	2.402222	2.359902	2.360075	2.360243	2.431223	2.431401	2.389070	2.389244	2.389390	2.389565	2.382650	2.369903	2.395075	2.395248	2.437949	2.403078	2.395718	2.388799	2.374795	2.332388	2.332526	2.332693	2.255289	2.255451	1.876424	1.876565	1.961414	2.163476	2.143549	2.101142	2.072921	2.009202	2.009349	1.945644	2.002546	1.997652	1.997358	1.997505	1.977612	1.913862	1.924051	1.987255	2.187855	2.187988	2.189404	2.205900	2.280834	2.279716
2.591341	2.402001	2.359664	2.352751	2.275022	2.275186	2.431154	2.431331	2.389003	2.389178	2.389324	2.389500	2.382586	2.382761	2.395013	2.395186	2.437886	2.403015	2.395655	2.387061	2.360960	2.332328	2.332466	2.247556	2.255232	1.872504	1.876381	1.876522	1.897938	2.039921	2.110976	2.082755	2.077891	2.014175	2.014324	2.002359	1.983293	1.990078	1.997316	1.998718	1.998861	1.977696	1.987890	2.178857	2.184042	2.184175	2.184335	2.021203	2.206021	2.275902
2.393016	2.350703	2.343771	2.254801	2.274957	2.275122	2.275268	2.380015	2.380185	2.380360	2.378004	2.371094	2.371264	2.371438	2.382848	2.437642	2.415296	2.412966	2.395593	2.386999	2.243730	2.218847	2.020487	2.028152	2.028298	1.872461	1.876338	1.876480	2.011360	2.011506	2.040004	2.082708	2.082861	2.042504	2.042655	1.987257	1.969445	1.975845	1.983082	1.998676	1.998819	2.176365	2.162328	2.178813	2.183998	2.184131	2.044387	2.016137	2.021315	2.028985
2.392944	2.371875	2.269148	2.262231	2.262398	2.275058	2.238960	2.261624	2.375118	2.375293	2.311682	2.280586	2.270742	2.327589	2.362765	2.362935	2.363108	2.412904	2.413056	2.252272	2.241168	2.126639	2.020437	2.028102	1.985711	1.936228	1.935096	1.940255	2.011314	2.011460	2.011589	2.040105	2.047350	2.042459	2.022535	1.983449	1.969402	1.919043	1.919182	1.983186	1.998778	2.162125	2.162283	2.168719	2.178929	2.044195	2.044347	2.018613	2.022535	2.022661
2.392873	2.368058	2.269082	2.269246	2.274828	2.274994	2.261392	2.261561	2.261724	2.233559	2.202435	2.192592	2.192748	2.199994	2.216398	2.216557	2.188376	2.207310	2.272083	2.244702	2.218570	2.126585	2.053751	2.028053	1.985664	1.933677	1.933797	1.933943	1.934088	1.986337	2.011543	2.040059	2.042287	2.022341	2.018726	1.983405	1.913859	1.913981	1.919141	1.919285	1.983288	1.998863	1.999011	2.019632	2.019782	1.966077	1.966225	1.968882	2.022497	2.022623
2.367816	2.297190	2.269016	2.281674	2.274764	2.274930	2.261328	2.261497	2.169587	2.159748	2.148627	2.138782	2.138936	2.209113	2.216338	2.159814	2.145803	2.145958	2.188616	2.204176	2.154725	2.126531	2.048690	2.020487	1.978098	1.983259	1.933752	1.933898	1.902701	1.915378	2.011498	2.011645	2.015079	2.021040	2.012842	1.913678	1.913818	1.913940	1.914079	1.919244	1.919384	1.920763	1.927188	1.927329	1.924452	1.924569	1.920570	1.952134	1.958567	2.022586
2.296955	2.297122	2.268950	2.113349	2.113509	2.113665	2.240020	2.169369	2.167028	2.159689	2.159823	2.148729	2.207638	2.207802	2.159600	2.145586	2.145747	2.145903	2.146040	2.017380	2.048359	2.048512	2.048639	2.027526	1.978050	1.935662	1.935784	1.907529	1.907672	1.915334	1.940538	1.898129	1.873186	1.922952	1.923096	1.767182	1.767313	1.913899	1.914039	1.919205	1.933159	1.870236	1.870378	1.865491	1.922410	1.910335	1.918019	1.920672	1.923849	1.925228
2.296887	2.297054	2.268883	2.113289	2.113450	2.113606	2.170394	2.240126	2.169469	2.159630	2.159765	2.212421	2.192566	2.192729	2.158291	2.145530	2.145691	2.145848	2.145985	2.068188	2.067092	2.048460	2.048587	2.027476	1.978003	1.935616	1.935738	1.935884	1.947315	1.940368	1.876628	1.876766	1.876908	1.926673	1.925563	1.925708	1.918756	1.916369	1.916509	1.919165	1.876356	1.876479	1.870341	1.870480	1.960441	1.979273	1.920494	1.920635	1.923814	1.925193
2.296819	2.268671	2.267568	2.182778	2.113391	2.113548	2.241144	2.241313	2.241478	2.213319	2.223449	2.212360	2.192506	2.192669	2.209075	2.145473	2.145635	2.145792	2.145930	2.146087	2.068293	2.067197	2.048537	2.027426	2.013398	2.013550	2.013675	2.025109	2.025263	1.926098	1.919131	1.876724	1.876866	1.926630	2.003540	2.003691	1.923298	1.916328	1.916469	1.929170	1.940615	1.940742	1.997659	2.123473	2.123633	2.099887	1.970585	1.920597	1.920742	1.923901
2.235963	2.236127	2.236270	2.165223	2.144147	2.156803	2.234831	2.241251	2.241416	2.241586	2.223389	2.212299	2.212461	2.192609	2.145259	2.145417	2.154341	2.145736	2.145875	2.146033	2.068242	2.067147	2.067276	2.028629	2.028778	2.028932	2.024908	2.025062	2.025216	2.004048	2.004177	1.890864	1.891008	2.004599	2.017681	2.017832	2.001283	1.916287	1.928983	1.940432	1.940576	1.997467	2.123274	2.123430	2.099716	2.099845	2.013132	1.934756	1.920705	1.939686
2.235896	2.236061	2.228709	2.143923	2.144086	2.144244	2.156883	2.160799	2.163460	2.189424	2.212071	2.212238	2.212401	2.208815	2.145202	2.145360	2.154285	2.154444	2.145820	2.145978	2.110708	2.109617	2.109749	2.067384	2.067537	2.060175	2.060304	2.025014	2.025169	2.004002	1.985318	1.989226	2.004429	2.018738	2.018890	2.017788	2.003750	1.918757	1.940243	1.940392	1.997296	2.023737	2.023891	2.099515	2.099674	2.099803	2.048579	2.005697	1.939528	1.705397
2.235830	2.228500	2.143702	2.143861	2.144024	2.144183	2.160573	2.160739	2.138393	2.209371	2.209509	2.212178	2.208588	2.208755	2.138062	2.145303	2.154229	2.154389	2.168700	2.287637	2.231120	2.109564	2.109697	2.067333	2.067487	2.145185	2.145319	2.145482	2.025122	2.003955	1.989034	1.989179	2.004384	2.004509	2.018845	2.004813	1.946963	1.918716	1.925136	1.940353	1.997256	2.004481	2.004635	1.985938	2.099631	2.057181	2.048538	2.013200	1.939492	1.783449
2.228269	2.143500	2.143639	2.145048	2.145213	2.157871	2.160513	2.160679	2.209141	2.209309	2.210698	2.210866	2.211030	2.209946	2.139256	2.145247	2.154173	2.168503	2.168644	2.165049	2.160204	2.109512	2.067124	2.067283	2.067438	2.152653	2.145267	2.145431	2.074700	2.003908	2.004037	1.992897	1.993048	2.004464	2.004616	2.004769	1.962361	1.953325	1.925096	1.927755	1.940459	1.940588	2.004595	1.985898	1.986050	1.986175	1.977528	1.977674	1.936941	1.918284
1.994659	1.987731	1.995360	1.995511	2.065624	2.157811	2.160453	2.210180	2.231587	2.210498	2.210637	2.210805	2.210969	2.188639	2.188781	2.146442	2.160774	2.168447	2.168589	2.030375	2.026774	2.026931	2.069580	2.101065	2.101224	2.186442	2.152737	2.145379	2.145543	2.039309	2.003991	2.004140	1.993002	1.993126	2.004572	2.004725	2.004874	1.953283	1.925056	1.925204	1.927860	1.940549	1.985711	1.985858	1.986011	1.986136	1.986288	1.915464	1.915612	1.929929
1.995019	1.995170	2.015295	2.015449	2.076815	2.169000	2.169143	2.168062	2.210285	2.210437	2.210576	2.210745	2.133007	2.131920	2.146225	2.146385	2.146551	2.146711	2.027667	2.030324	2.031735	2.031893	2.100851	2.101015	2.186221	2.250179	2.250323	2.152850	2.124176	2.124333	2.039393	1.992804	1.900778	1.993081	2.004528	2.004681	2.004831	1.953241	1.953388	1.953539	2.081378	2.071464	1.979388	1.985819	1.985971	1.986097	1.979153	1.988101	1.938572	1.929893
1.997458	1.997607	2.015248	2.079100	2.171273	2.171434	2.171595	2.168005	2.210222	2.192876	2.189283	2.132793	2.132949	2.171897	2.172059	2.146332	2.146490	2.034557	2.030127	2.036540	2.036691	2.036842	2.100809	2.100965	2.249947	2.250113	2.250279	2.180382	2.161735	2.124270	2.039350	1.794241	1.730560	1.759052	2.004488	2.004634	2.004780	1.983649	1.953352	2.010243	2.081328	2.071430	1.979349	1.872254	1.872393	1.978971	1.985402	1.988062	1.981111	1.972454
2.047084	2.015183	2.015334	2.079189	2.171367	2.249397	2.249562	2.216406	2.210317	2.210479	2.200635	2.186632	2.149304	2.155718	2.155877	2.170202	2.170362	2.170522	2.043553	2.036619	2.036769	2.079436	2.079589	2.242349	2.242513	2.242678	2.180303	2.180463	2.161815	2.150687	2.056986	1.813121	1.794437	1.802098	2.004560	2.004706	1.983574	1.983719	1.988885	2.000333	2.053023	2.051916	2.016590	1.988355	1.978891	1.979036	1.979180	1.978513	1.978658	1.972516
2.084645	2.064814	2.064967	2.157556	2.270980	2.281143	2.280060	2.216502	2.216664	2.216826	2.214487	2.205892	2.206053	2.149550	2.155964	2.170290	2.269628	2.269794	2.256186	2.043783	2.043934	2.044084	2.078416	2.199051	2.199211	2.163931	2.156999	2.157157	2.163150	2.162054	2.057061	1.844491	1.818337	2.004487	2.004632	2.004777	2.004922	2.010089	2.011554	2.004168	2.064397	2.053242	2.052134	2.016804	1.986052	1.979100	1.979244	1.979387	1.972433	1.972577
2.113045	2.113203	2.157494	2.178889	2.179048	2.271245	2.272660	2.280324	2.216759	2.216920	2.214580	2.205986	2.206145	2.156722	2.149795	2.164120	2.240932	2.241092	2.242505	2.044260	2.030236	2.014563	2.014711	2.199137	2.199296	2.156924	2.157081	2.157238	2.156140	2.156297	2.065916	2.057286	2.016960	2.004560	2.004704	2.004848	2.008759	2.010159	2.004088	2.004235	2.068234	2.064616	2.053460	2.032320	2.012433	1.991288	1.986405	1.979450	1.979594	1.972639
2.169762	2.191159	2.202563	2.178986	2.179144	2.221783	2.271510	2.280423	2.216853	2.215763	2.205920	2.206079	2.156654	2.117198	2.117349	2.117501	2.138907	2.241186	2.228426	2.044341	1.966536	1.977951	2.013535	2.199223	2.199381	2.149918	2.157162	2.156065	2.156220	2.156377	2.143992	2.057361	2.011581	2.004632	2.004776	2.004920	2.008830	1.987693	1.995368	1.995513	1.995657	2.031279	2.032241	2.032387	2.012499	1.991352	1.991496	1.986611	1.986755	2.015294
2.191093	2.212492	2.202659	2.229058	2.221722	2.221881	2.222041	2.216788	2.216948	2.215857	2.174749	2.167399	2.117966	2.111032	2.111182	2.098818	2.098966	2.139149	2.043023	1.966468	1.977882	1.978026	2.197898	2.171747	2.157723	2.146240	2.150154	2.157399	2.156300	2.156456	2.135293	2.039877	2.011655	2.004705	2.004849	1.969525	1.973431	1.973573	1.995436	1.995581	1.995724	1.984564	2.020188	2.020333	1.991274	1.991416	1.991560	1.991702	2.015213	2.015358
2.191189	2.181358	2.186516	2.229157	2.221821	2.221979	2.207975	2.208133	2.215792	2.146358	2.139008	2.139159	2.110973	2.033192	2.033336	2.020968	2.021111	1.992909	1.958065	1.970726	1.977958	1.978101	2.169631	2.157656	2.157808	2.146322	2.150235	2.163748	2.202687	2.199084	2.121580	2.054526	1.997931	2.004778	1.969454	1.969594	1.973500	1.981173	1.981315	1.995648	1.993280	1.984632	1.984772	1.984915	1.987569	1.991481	2.048411	2.020161	2.015277	2.015421
2.148828	2.160222	2.165372	2.229256	2.221919	2.203333	2.189325	2.189479	2.161303	2.161456	2.139102	2.032990	2.033133	1.813643	1.856286	1.863506	1.858211	1.931715	1.958141	1.965794	1.965937	1.978176	2.155538	2.169871	2.167519	2.146404	2.150316	2.174250	2.202769	2.184120	2.134981	2.054604	1.998006	1.955198	1.955337	1.948382	1.952286	1.959956	1.889142	1.981524	1.993346	1.984698	1.984839	1.984980	1.987635	1.987775	1.991687	2.020225	2.015341	2.015485
2.148925	2.149078	2.165468	2.229355	2.203278	2.202182	2.188173	2.161244	2.161397	2.161549	2.141696	2.033077	2.033219	1.856228	1.856361	1.856495	1.863714	1.946813	1.958218	1.965870	1.973101	2.155468	2.155622	2.155776	2.170109	2.167757	2.167910	2.169318	2.197837	2.184203	2.176834	2.135211	2.000588	1.955268	1.912843	1.916742	1.916879	1.917017	1.917152	1.917290	1.993414	1.993556	1.984905	1.985046	1.962197	1.962334	1.977553	2.010744	2.039288	2.033148
2.150271	2.150424	2.165563	2.229454	2.202127	2.202281	2.203686	2.173837	2.161492	2.141640	2.141790	2.033164	2.033306	1.884647	1.856436	1.856569	1.868794	1.958155	1.958295	2.036829	2.152898	2.202672	2.153202	2.153354	2.170192	2.330927	2.331089	2.196512	2.197919	2.193061	2.184439	2.174559	2.021983	1.965373	1.963090	1.934375	1.916946	1.914959	1.915092	1.931548	1.993481	1.993623	1.970776	1.962123	1.962262	1.962398	1.977616	1.996606	1.996750	2.033211
2.189075	2.165506	2.163161	2.152498	2.202227	2.202380	2.202534	2.161434	2.119081	2.099227	2.078119	2.035752	1.888342	1.874304	1.856511	1.856644	1.856775	1.870674	1.957121	2.029397	2.152983	2.202760	2.202915	2.166366	2.167770	2.167923	2.196440	2.196595	2.157526	2.193143	2.184521	2.174641	2.118041	2.059826	2.059974	2.048829	2.016350	2.016493	1.931476	1.931613	1.988526	1.984899	1.962051	1.962189	1.962327	1.841775	1.858241	1.888470	1.988013	2.030760
2.184176	2.163105	2.163256	2.138430	2.165250	2.165399	2.151382	2.160279	2.119172	2.119319	2.108216	2.044592	1.895923	1.881467	1.877847	1.877980	1.856849	1.856981	1.870882	1.956083	2.027117	2.194082	2.200497	2.166450	2.167854	2.168006	2.168157	2.168310	2.196831	2.184450	2.174573	2.117971	2.042195	2.042338	2.042483	2.016280	2.016422	1.931407	1.931541	1.931678	1.988594	1.984967	1.980081	1.962254	1.841705	1.858166	1.867095	1.945331	2.030679	2.059227
2.163049	2.163202	2.154611	2.129783	2.129931	2.130077	2.130226	2.161623	2.161774	2.119411	2.119559	2.055932	2.013555	2.013698	1.991322	2.097780	2.069570	1.857055	1.860942	1.953656	2.003424	2.009823	2.016227	2.018875	2.072415	2.168089	2.168239	2.196762	2.196913	2.184533	2.127933	2.049218	2.042268	2.042410	2.016213	2.016352	1.988108	1.988247	1.988384	1.988523	1.988661	1.988800	1.980147	1.859601	1.858094	1.858224	1.902653	1.945391	2.030743	2.030885
2.163146	2.163298	2.163448	2.131129	2.130027	2.130173	2.111977	2.140463	2.161869	2.162017	2.119649	2.119798	2.056160	2.056305	2.073124	2.069515	2.020036	1.935108	1.946508	2.003361	2.003503	2.003641	1.875313	2.016446	2.019092	2.068881	2.168322	2.175566	2.196996	2.197149	2.191034	2.155711	2.155861	2.137197	2.016286	2.016424	2.010291	2.093909	2.094049	1.988592	1.988729	1.988867	1.889617	1.879319	1.872352	1.893783	1.909813	1.945451	2.016603	2.016745
2.196948	2.165892	2.166041	2.163696	2.145112	2.145259	2.145408	2.166811	2.176135	2.190455	2.190607	2.134062	2.101276	2.073070	2.071960	2.019981	1.935050	1.935185	1.935321	1.992176	1.992315	1.982446	1.982585	1.988985	2.016663	2.019310	2.104567	2.175649	2.197078	2.190964	2.191116	2.155790	2.155940	2.137276	2.129898	2.010223	2.001580	2.001718	1.973462	1.770694	1.797134	1.889548	1.893446	1.893579	1.893712	1.900944	1.901078	1.945511	1.945649	2.016807
2.214520	2.213430	2.327794	2.324211	2.294396	2.195359	2.189265	2.188164	2.211661	2.211811	2.190702	2.190853	2.101366	2.071907	2.069546	2.020065	1.935128	1.935263	1.935398	1.992256	1.992394	2.003797	1.992679	1.992818	1.989198	2.010617	2.104646	2.197012	2.168339	2.168487	2.048020	2.013962	2.014102	2.134846	2.122451	2.009042	2.001652	2.000535	1.973531	1.792047	1.803469	1.895887	1.896018	1.914940	1.915074	1.901004	1.909931	1.910063	1.974116	2.080792
2.468377	2.461465	2.446650	2.434332	2.526607	2.493050	2.287725	2.239114	2.218007	2.218156	2.212059	2.190947	2.143986	2.069494	2.069633	2.069775	2.006105	1.935341	1.992201	1.984826	1.984963	1.992608	1.982738	1.982876	1.971740	1.971876	2.078417	2.135313	2.132950	2.047956	1.991333	1.992722	1.992859	1.980455	2.008979	2.009113	2.001724	2.000606	1.830376	1.792106	1.803527	1.895949	1.903180	1.915002	2.085556	2.009273	1.924194	1.959835	1.959973	1.974315
2.468488	2.453679	2.445511	2.484038	2.526721	2.493166	2.317013	2.239213	2.218104	2.218253	2.218405	2.143936	2.094457	2.069582	2.069721	2.069862	1.982419	1.968372	1.969758	1.969888	1.970023	1.985175	1.971546	1.971682	1.971815	1.971951	1.993367	2.135396	2.133031	2.048033	1.992660	1.992795	1.992931	1.980527	2.009051	2.009186	2.009323	2.000678	1.780747	1.780871	1.803585	1.803711	1.901986	2.000273	2.050119	2.059048	1.959763	1.959896	1.960033	1.960169
2.524466	2.452542	2.441469	2.441637	2.518501	2.323206	2.267510	2.225137	2.218201	2.218349	2.147616	2.109409	2.094547	2.094690	2.092328	2.069948	1.982503	1.968454	1.964834	1.943688	1.835351	1.864680	1.872321	1.872451	1.971891	1.972026	1.993443	2.135478	2.133113	2.126162	2.021118	1.992867	1.993004	1.980599	1.980734	2.009258	2.009394	2.009531	1.982093	1.783440	1.803643	1.803769	1.873645	1.922227	2.050187	2.059115	1.959825	1.959957	1.960093	1.960229
2.524582	2.453901	2.452816	2.441747	2.434826	2.384160	2.334710	2.267761	2.218298	2.147562	2.137709	2.137855	2.109638	2.094779	2.094918	2.091307	1.996768	1.964783	1.908181	1.830292	1.836675	1.850567	1.872393	1.872522	1.872649	1.972101	1.986423	1.993655	2.135701	2.134592	2.035385	1.992940	1.993076	1.993209	1.980805	1.980937	2.009466	2.009602	1.988436	1.946798	1.803701	1.803826	1.874960	1.924800	2.059045	2.059182	1.959886	1.960018	1.960153	1.960289
2.453845	2.454012	2.451678	2.441857	2.442022	2.384267	2.384427	2.317478	2.218395	2.147653	2.137801	2.137947	2.109727	2.094868	2.102097	2.095985	2.001856	1.944841	1.909511	1.836622	1.836748	1.864825	1.864953	1.865081	1.872719	1.872848	1.958117	1.986634	2.135783	2.135927	2.035461	2.007207	2.007343	2.050489	2.000940	1.981007	1.917249	1.952878	1.953006	1.966942	1.952872	1.874894	1.875021	1.931140	1.933785	2.019145	2.016771	2.016905	1.988629	2.029747
2.550662	2.550834	2.441802	2.431979	2.418407	2.418564	2.360803	2.212097	2.211403	2.211549	2.145391	2.145537	2.138178	2.123320	2.123459	2.117348	2.008193	1.952427	1.810706	1.839198	1.853510	1.853632	1.860018	1.860144	1.694999	1.709726	1.958191	2.057670	2.135865	2.136008	2.036790	2.035671	2.035808	2.050563	2.050701	1.987348	1.984974	1.952946	1.953074	1.959908	1.952937	1.928859	1.886379	1.886509	2.026610	2.026744	2.019347	2.016968	2.017106	2.029808
2.507102	2.461807	2.419443	2.418357	2.418517	2.358257	2.033622	2.118821	2.141450	2.147838	2.145483	2.110177	2.138269	2.123411	2.123549	2.123690	2.008277	1.952508	1.839151	1.839271	1.853584	1.931741	1.938130	1.860216	1.860339	1.768221	1.780864	1.958398	2.057882	2.136089	2.036865	2.035746	2.035882	2.043538	2.043675	2.022511	2.001348	1.964303	1.964432	1.967075	1.952175	1.886311	1.886438	2.026536	2.161628	2.161769	2.019411	2.019544	2.019682	2.022331
2.456768	2.415656	2.297820	2.139545	2.109282	2.032290	2.005356	2.033844	2.141543	2.141683	2.106374	2.106516	2.102903	2.088044	2.038535	2.038672	2.022546	2.016426	1.895972	1.839344	1.853657	1.931818	1.931948	1.932076	1.854150	1.854274	1.768404	1.896268	1.896392	1.909049	2.036941	2.037074	2.037210	2.043611	2.026211	2.005045	2.001418	1.992774	1.992903	1.973415	1.952240	1.957393	2.051568	2.090527	2.161700	2.161839	2.161985	2.019607	2.019744	2.022393
2.245517	2.245667	2.139494	2.109234	2.109375	2.038623	2.025426	2.028057	2.141636	2.141775	2.105214	2.105356	2.105492	2.091883	2.088267	2.038757	2.023881	1.981043	1.896049	1.896171	1.896298	1.931895	1.932024	1.932152	1.854221	1.847249	1.847369	1.853756	1.896462	1.726240	1.738888	2.037149	2.038538	2.043684	2.026283	2.026415	1.992709	1.992843	1.964566	1.960958	1.961088	1.971261	2.099241	2.170413	2.169304	2.169444	2.162055	2.144610	2.009758	2.022455
2.245620	2.139450	2.087921	2.109328	2.109468	2.032468	1.975885	1.976015	2.141730	2.140618	2.105304	2.105445	2.105580	2.091971	2.092106	2.038841	1.988499	1.988630	1.945786	1.938815	1.931849	1.962006	1.932101	1.932228	1.854292	1.854416	1.853700	1.853825	1.797162	1.726301	1.731431	1.746164	2.038612	2.038743	2.021339	2.013947	2.014081	1.992912	2.010601	1.961024	1.961152	1.965050	2.298195	2.298347	2.254621	2.254764	2.162125	2.048584	2.027407	2.042619
1.912583	1.912715	2.080926	2.109422	2.103320	1.975837	1.975970	1.961918	1.963299	2.013067	2.013201	2.027521	2.105669	2.092060	2.088443	2.073577	2.024050	1.997467	1.953370	1.938894	1.967799	1.960831	1.932178	1.854243	1.854363	1.854486	1.854606	1.851389	1.854014	1.854138	1.854262	1.738705	1.973115	1.996217	2.013890	2.014019	1.992848	1.992981	1.993109	1.961089	1.961217	2.089204	2.288234	2.277086	2.228333	2.228472	2.048517	2.041543	2.042542	2.042680
1.912665	1.912797	1.997993	2.109516	2.109656	1.975923	1.976055	1.962001	1.962132	1.962260	2.012036	2.013421	2.013989	2.079649	2.073530	2.073665	2.024135	1.917006	1.952609	1.952733	1.967876	1.968002	1.932254	1.854315	1.854434	1.854557	1.858433	1.851458	1.851577	1.851701	1.851824	1.784702	1.784820	1.921523	1.921651	1.935977	1.992918	1.993050	1.993177	1.993310	1.943716	1.943845	2.071838	2.063187	1.958438	1.958563	2.041476	2.027396	2.028788	2.036029
1.993048	2.021602	1.998080	2.125836	2.133467	2.102793	1.976139	1.943798	1.929741	1.929864	1.951268	1.951396	1.987390	2.079739	2.073619	2.073753	1.910704	1.917083	1.952688	1.952811	1.967953	1.939300	1.932331	1.854387	1.854506	1.854628	1.858503	1.858626	1.858744	1.851769	1.792170	1.792285	1.792404	1.907390	1.921718	1.921842	1.992988	1.999390	1.993246	1.993378	1.943781	1.943910	1.944034	1.958372	1.958502	1.958626	1.975080	2.027459	2.027594	2.034836
2.028575	1.978015	1.998165	2.317372	2.126070	2.096643	2.043042	1.943883	1.944010	1.929947	1.930073	1.951480	1.964944	2.028920	2.024047	1.910661	1.910782	1.917160	1.922290	1.922412	1.939257	1.935624	1.922396	1.844447	1.853325	1.854699	1.858572	1.858696	1.858813	1.851837	1.799336	1.792350	1.806252	1.921243	1.907583	1.921908	1.922035	1.999459	1.999585	1.999718	2.000676	2.178408	1.958307	1.958436	1.958565	1.958689	2.024882	2.027522	2.027657	2.034898
1.963787	1.962672	1.985773	1.985906	2.087867	2.073017	2.064411	2.043261	1.929910	1.930031	1.930156	1.930282	1.965027	1.965156	1.915616	1.914491	1.914612	1.903046	1.908174	1.908295	1.925141	1.935702	1.929571	1.929695	1.853396	1.858525	1.858642	1.827024	1.823383	1.823504	1.834904	1.835019	1.848923	1.893321	1.907650	1.907771	1.922101	1.949807	1.949930	1.999786	2.000744	2.093231	1.958371	1.958499	1.958629	1.958752	2.024946	2.027585	2.105895	2.037472
1.952645	1.940300	1.940422	1.931816	1.916965	2.073111	2.073243	1.936962	1.929994	1.930114	1.930239	1.930365	1.958862	1.962739	1.915695	1.894533	1.893402	1.903122	1.908250	1.908370	1.925218	1.938282	1.935905	1.938532	1.875997	1.876121	1.826971	1.827092	1.827207	1.844872	1.844993	1.852210	1.864861	1.893388	1.907716	1.922042	1.948492	1.949874	1.949996	1.999853	2.099440	2.093303	1.958436	1.944353	1.933184	1.944602	1.961051	2.027648	2.107217	2.108610
1.974003	1.974134	1.940507	1.931901	1.917050	1.917170	1.917294	1.931601	1.950058	1.950181	1.940315	1.958826	1.958946	1.959073	1.894487	1.898360	1.884287	1.898603	1.905825	1.859668	1.910721	1.980947	1.938484	1.958631	1.876067	1.847793	1.834139	1.834260	1.983485	2.040421	2.036793	1.852277	1.864927	1.893454	1.921988	2.060826	2.060958	1.971252	1.999791	2.028339	2.099512	2.093374	1.958500	1.933122	1.933248	1.939644	1.950239	1.954128	2.093068	2.109931
2.158460	1.974221	1.940592	1.940720	1.932111	1.917254	1.917378	1.945419	1.945545	1.950264	1.950390	1.954714	1.959029	1.947463	1.940488	1.898437	1.898556	1.898679	1.882142	1.931941	1.930814	1.938437	1.951073	1.958707	1.961332	1.847861	1.847978	1.848100	1.984812	2.040498	2.036870	1.852344	1.864993	1.893521	2.042807	2.060899	2.061031	2.025644	2.024514	2.028408	2.099584	2.049981	2.043834	1.949908	1.935821	1.935940	1.950300	1.950422	2.031674	2.109997
1.962951	1.963080	1.961954	1.939557	1.939683	1.932316	1.945381	1.945502	1.952722	1.950346	1.950472	1.964790	1.947420	1.947545	1.940569	1.940693	1.941215	1.941340	1.955662	1.947027	1.938397	1.951024	1.979926	1.961285	1.961407	1.847929	1.848046	1.848167	1.848282	1.891442	1.891563	1.899197	1.863806	1.893588	2.042880	2.046766	2.046896	2.025715	2.024584	2.024715	2.028602	2.050050	2.050175	2.035249	1.950098	1.936003	1.950361	1.950482	2.017520	2.110063
1.771553	1.956074	1.953700	1.953828	1.939767	1.932400	1.945465	1.995247	1.992877	1.993000	1.993127	1.993256	1.964993	1.965120	1.940649	1.940773	1.940892	1.948516	1.948642	1.940007	1.943884	1.978621	1.980001	1.978878	1.973996	1.961607	1.848113	1.848235	1.840837	1.834695	1.891633	1.899265	1.899387	1.900758	2.008688	2.008811	2.011446	2.011576	1.990383	1.990512	1.964719	2.032564	2.054008	2.036572	2.035448	1.936065	1.950422	1.950542	2.017582	2.110128
1.771628	1.769252	1.769363	1.769481	1.939851	1.931236	1.945549	1.992836	1.992963	1.993085	1.993212	1.993340	1.986364	1.958105	1.958225	1.940853	1.948069	1.941095	1.941219	1.721268	1.749779	1.893501	1.893626	1.978953	1.974070	1.961682	1.946782	1.932703	1.841745	1.846874	1.896711	1.903931	1.899455	1.899572	2.007507	2.008883	2.009010	1.983226	1.983346	1.964664	1.968547	1.968674	2.054076	2.036641	2.036770	1.944491	1.955080	1.957711	1.957838	2.110193
1.769209	1.769327	1.769437	1.769555	1.897369	1.932567	1.931443	1.950350	1.950475	1.993170	1.993297	1.993425	1.986448	1.958186	1.975799	1.975927	1.948551	1.948675	1.877809	1.749732	1.749846	1.871463	1.892446	1.892568	1.967888	1.961757	1.956869	1.956995	1.942908	1.935930	1.907640	1.906505	1.899522	1.899639	1.935282	2.007700	1.994870	1.980787	1.962096	1.962223	1.968613	1.997165	2.153643	2.153778	2.038093	1.962123	1.962250	1.957771	1.957898	2.109003
1.769284	1.769402	1.769512	1.769629	1.891212	1.933899	1.931526	1.950435	1.950559	1.950677	1.993382	2.009746	2.016964	2.018344	1.975879	1.966008	1.948630	1.948753	1.927579	1.927695	1.970419	1.978040	1.878757	1.882630	1.882746	1.968088	1.978221	1.978348	1.964697	1.942261	1.913971	1.914088	1.906695	1.906810	1.935351	1.992308	1.991180	1.980856	1.959656	1.962289	1.990835	1.997232	1.997353	2.054342	1.960812	1.960930	1.962312	1.964941	1.972177	2.110324
1.769360	1.769477	1.769586	1.763465	1.898389	1.933982	1.934105	1.950518	1.950642	1.950760	1.993466	1.993593	2.017048	2.017177	2.006055	1.997434	1.948710	1.948832	1.952706	1.974123	1.974249	1.988567	1.974491	1.878948	1.882816	1.914254	1.978294	1.978421	1.978540	1.989936	1.990064	1.962201	1.949800	1.941561	1.935419	1.935535	1.978292	1.980924	1.983549	2.012103	2.018493	1.997298	1.997418	1.996290	1.960875	1.960992	1.964884	1.965001	1.984792	2.112900
1.769435	1.769552	1.763424	1.763540	1.898471	1.898586	1.898707	1.950602	1.950725	2.016821	1.988556	1.988682	1.981305	1.988527	1.991144	1.993767	1.997635	1.952661	1.952785	1.952900	1.974327	1.974443	1.974568	1.882771	1.892896	1.893017	1.978367	1.978494	1.978612	1.990008	1.990135	1.990256	1.962395	1.941629	1.935487	1.935603	1.935724	1.980993	1.983617	2.018440	2.019815	2.018687	2.018808	2.131415	2.074678	2.004974	2.005105	2.012338	2.001172	2.119244
1.738338	1.738450	1.784785	1.784901	1.785016	1.834800	1.834918	1.893910	1.945816	1.953029	1.953151	1.752483	1.972646	1.972768	1.989978	1.993850	1.995217	1.952740	1.952863	1.952978	1.974405	1.974521	1.982150	1.928361	1.892965	1.893086	1.978440	1.978567	1.978684	1.978811	1.990205	1.990326	1.990453	1.962583	1.935555	1.935671	1.935792	1.938421	1.986192	2.019763	2.019883	2.018755	2.131355	2.209683	2.131620	2.118785	2.012275	2.232809	2.140516	2.140652
1.920396	1.920515	1.816683	1.784977	1.785091	1.834878	1.834995	1.893991	1.945899	1.946014	1.910643	1.894530	1.894640	1.894759	1.904865	1.958432	1.959797	1.952819	1.952942	1.953056	1.953179	1.960796	1.918306	1.918427	1.883027	1.893156	1.978513	1.978639	1.978756	1.978882	1.990276	1.990396	1.990522	1.983126	2.090686	1.935739	1.938365	1.943501	2.014690	2.014816	2.014935	2.018822	2.081666	2.131558	2.081924	2.004676	2.118986	2.183106	2.183245	2.124396
1.920484	1.870932	1.870092	1.785052	1.834845	1.834956	1.835072	1.894071	1.889197	1.910605	1.910724	1.894611	1.894720	1.894838	1.880749	1.890861	1.958628	1.958749	1.951770	1.917625	1.917745	1.740298	1.747915	1.882984	1.883097	1.883216	1.978587	1.978712	1.978828	1.978954	1.979078	1.984205	1.984329	1.983195	1.983320	1.980932	1.981057	2.130440	2.092945	2.014885	2.015003	2.017635	2.017754	2.074754	1.968237	1.978389	2.110268	2.174388	2.166994	2.119439
1.870900	1.871017	1.898560	1.898681	1.898799	1.941498	1.899031	1.899144	1.889277	1.910686	1.910804	1.910924	1.904791	1.894918	1.874581	1.874696	1.938715	1.950080	1.958950	1.951961	1.917821	1.740363	1.740475	1.740585	1.875662	1.883285	1.978660	1.978785	1.978900	1.979025	1.979149	1.979266	1.979389	1.979507	1.980883	1.983506	1.983630	2.109191	2.021936	2.014954	1.979527	2.008086	2.008203	1.999546	2.007197	2.011076	2.085237	2.149356	2.157020	2.114483
1.910208	1.874842	1.898643	1.898763	2.005348	1.995484	1.940455	1.899224	1.899342	1.920753	1.924617	1.922242	1.911114	1.894997	1.874659	1.867672	1.883628	1.950160	1.959029	1.960391	1.917896	1.804356	1.740539	1.724390	1.760013	1.864589	1.883466	1.954636	1.968960	1.979097	1.979220	1.979336	1.979459	1.979576	1.979699	1.981068	1.981191	1.981316	1.995648	1.979478	1.936938	1.979715	2.008269	2.007138	2.007262	2.011141	2.117932	2.149425	2.135753	2.119569
2.138165	1.925375	1.889998	1.895104	1.995458	1.995573	1.974398	1.898057	1.899422	1.903278	1.924697	1.924818	1.913691	1.911313	1.876380	1.876495	1.886598	1.958987	1.960358	1.960469	1.917971	1.854149	1.724348	1.738663	1.760079	1.760188	1.731871	1.844862	1.946060	1.969155	1.971779	1.976902	1.979529	1.979645	1.979767	1.979883	1.981259	1.981383	1.995715	1.995840	1.979659	1.979781	2.010844	2.010966	2.011091	2.188982	2.189115	2.149494	2.162176	2.147248
2.230531	1.953853	1.930559	1.895187	2.001784	1.995661	1.995782	1.984580	1.924462	1.913343	1.927274	1.924898	1.918765	1.918884	1.918996	1.892811	1.891672	1.891788	1.960436	1.960547	1.918046	1.889740	1.854336	1.793463	1.765148	1.760254	1.745343	1.837826	1.894778	1.946252	1.968095	1.976973	1.979599	1.979714	1.979836	1.979951	1.980073	1.950123	1.950233	1.989639	1.996022	1.996574	1.996689	2.011032	2.188933	2.189054	2.182914	2.189308	2.199480	2.142711
1.989310	1.958928	1.930645	1.930764	1.930882	2.005729	2.005851	2.028425	2.007249	1.934723	1.924857	1.923728	1.923838	1.923958	1.940380	1.926294	1.917590	1.917709	1.964264	1.964375	1.964496	1.960856	1.889930	1.807741	1.793635	1.772428	1.837784	1.837896	1.894850	1.913739	1.952701	1.968279	1.979668	1.979783	1.979905	1.975008	1.950072	1.950191	1.950300	1.989706	2.004041	2.002909	2.146081	2.188876	2.189007	2.189127	2.182986	2.183105	2.190766	2.133992
1.994387	1.959016	1.937829	1.930849	1.930966	1.934819	2.015918	2.019777	1.998598	1.998713	1.924937	1.925056	1.925166	1.924037	1.931250	1.938863	1.938975	1.981715	2.045772	2.045887	2.028513	2.024875	2.024998	1.907284	1.807913	1.808024	1.808128	1.837966	1.894922	1.913810	1.923938	1.967098	1.979738	1.979852	1.989181	1.986789	1.964359	2.078233	1.964587	1.988519	2.004107	2.109638	2.188821	2.188950	2.189080	2.018511	2.012362	2.183177	2.190836	2.190966
2.044169	1.959104	1.937915	1.930934	1.931051	2.013389	2.016006	2.019863	1.998682	1.998796	1.998918	1.935122	1.935232	1.931607	1.931718	1.938940	1.939052	2.045728	2.045854	2.337252	2.223713	2.024956	2.013825	1.907358	1.907465	1.915085	1.918946	1.914910	1.956408	1.921390	1.924009	1.931629	1.979808	1.994139	1.989250	1.993967	2.078183	2.065778	2.065888	1.988586	2.074439	2.117231	2.109827	2.103683	2.018464	2.018576	2.012426	2.183249	2.190907	2.208607
2.025567	1.930414	1.938001	1.931019	2.002140	2.002252	2.016093	2.019949	2.020071	2.020186	2.020308	2.020432	1.949516	1.949637	1.949749	1.951117	2.050684	2.050808	2.099416	2.099532	2.170712	2.074314	2.013906	1.942963	1.946823	1.967406	2.045692	2.044564	2.038419	1.964108	1.924079	1.931698	1.982382	1.994209	2.001438	1.996542	1.989146	2.065853	2.065963	2.102427	2.110064	2.088856	2.112405	2.112530	2.112658	2.168007	2.175676	2.175793	2.169637	2.073511
2.068260	2.025782	1.938087	1.938205	1.945422	2.002340	2.002459	2.002570	2.020157	2.020271	2.020392	2.020516	2.020627	2.020751	2.121567	2.128797	2.128915	2.129042	2.100750	2.099616	2.099742	2.132887	2.099260	2.014104	1.961111	1.967481	2.045771	2.044642	2.010065	1.960426	1.959692	1.946788	1.989561	2.003892	2.004013	2.004126	2.104639	2.095995	2.102373	2.107512	2.107629	2.110260	2.117490	2.117615	2.117743	2.176859	2.175321	2.161637	2.040827	1.971475
2.233056	2.119583	1.950639	1.957860	1.945507	2.002428	2.045158	2.044023	2.002775	2.020356	2.020477	2.020600	2.020711	2.020834	2.121655	2.128884	2.164526	2.228599	2.228731	2.228851	2.236089	2.234959	2.183306	2.119471	1.977443	1.977561	1.977671	2.045971	2.044830	2.016516	1.989400	1.989512	2.003850	2.082170	2.231606	2.317052	2.232705	2.211504	2.164348	2.107584	2.107700	2.114936	2.117560	2.117685	2.110699	2.117927	2.180410	2.161709	1.962635	1.962751
2.233158	2.219089	2.105591	2.047660	2.047783	2.223925	2.222806	2.137693	2.002862	2.044149	2.040529	2.020684	2.020794	2.020916	2.070761	2.164497	2.164615	2.228691	2.228822	2.246044	2.395411	2.296901	2.204645	2.140809	2.020098	2.020220	2.055935	2.141358	2.134363	2.147002	2.164649	2.164768	2.146119	2.231558	2.317013	2.317137	2.232785	2.232916	2.164423	2.107656	2.107771	2.110402	2.117630	2.110642	2.110768	2.117995	2.104755	2.104866	1.962697	1.962812
2.219059	2.219190	2.105684	2.105811	2.195880	2.231509	2.224154	2.181653	2.044118	2.046729	2.044356	2.020768	2.020877	2.020999	2.021111	2.164586	2.164704	2.164830	2.179560	2.246134	2.395509	2.393135	2.211840	2.176430	2.144760	2.144886	2.181401	2.181530	2.160319	2.164600	2.164727	2.164846	2.231520	2.316966	2.317099	2.317221	2.232866	2.225884	2.107603	2.149077	2.122881	2.123006	2.110587	2.110711	2.125064	2.125177	2.132418	2.132532	2.132658	1.964128
2.219160	2.219291	2.219409	2.219540	2.195980	2.231611	2.316976	2.255555	2.045450	2.045565	2.058648	2.035061	2.020961	2.021082	2.022442	2.022561	2.129263	2.136881	2.172542	2.215298	2.386002	2.382376	2.375405	2.176515	2.180383	2.187619	2.181484	2.181613	2.181728	2.154669	2.164806	2.146151	2.260045	2.260165	2.310073	2.310194	2.232946	2.055274	2.096725	2.096853	2.122951	2.110543	2.110657	2.110780	2.118019	2.125246	2.132486	2.132599	2.140253	2.156705
2.219262	2.219392	2.230727	2.230859	2.219768	2.231712	2.231839	2.168021	2.201827	2.201946	2.200827	2.148826	2.141834	2.022413	2.022524	2.022643	2.030246	2.136967	2.172629	2.215388	2.233092	2.233208	2.233339	2.176600	2.176717	2.183952	2.181568	2.181696	2.181810	2.153498	2.089629	2.082233	2.143850	2.257744	2.260377	2.260496	2.055223	2.055345	2.096794	2.096921	2.119263	2.110614	2.110727	2.108342	2.110974	2.118200	2.132555	2.140193	2.218590	2.277742
2.198056	2.219493	2.219609	2.219739	2.219867	2.239295	2.231940	2.232056	2.168241	2.202039	2.200920	2.148918	2.149030	2.021248	2.022606	2.031465	2.039069	2.172589	2.215361	2.215477	2.233182	2.233297	2.233427	2.233555	2.176800	2.176926	2.174541	2.181778	2.181892	2.054031	2.032818	2.032929	2.024287	2.145294	2.145417	2.011652	2.061557	2.061679	2.069304	2.069426	2.119334	2.119457	2.110797	2.108412	2.115650	2.118268	2.132623	2.132735	2.282704	2.282833
2.216846	2.219594	2.219709	2.219839	2.219966	2.239396	2.232040	2.232156	2.232281	2.168450	2.168573	2.149009	2.149121	2.021331	2.021440	2.031546	2.101865	2.180170	2.215451	2.233142	2.233271	2.228388	2.233516	2.176769	2.101181	2.113806	2.192131	2.199370	2.181974	2.182101	2.054225	2.033001	2.033120	2.019006	2.057934	2.058049	2.067889	2.065506	2.065615	2.101305	2.101418	2.101539	2.094131	2.104720	2.111958	2.115829	2.118460	2.126096	2.140453	2.247324
2.216945	2.198385	2.219810	2.219939	2.203859	2.203974	2.232141	2.232256	2.232381	2.168545	2.168667	2.149101	2.149212	2.149336	2.021522	2.091848	2.095706	2.130117	2.201801	2.221989	2.222117	2.220980	2.150403	2.158025	2.141264	2.141391	2.224333	2.218212	2.213789	2.182182	2.182306	2.047297	2.018967	2.005250	2.026705	2.039335	2.084239	2.068082	2.101254	2.101377	2.101488	2.101609	2.094200	2.062099	2.062220	2.066088	2.070379	2.089300	2.146357	2.256176
2.217044	2.217175	2.198597	2.220038	2.203959	2.147233	2.147354	2.239838	2.246200	2.260038	2.196208	2.187602	2.177730	2.149427	2.085572	2.028828	2.092044	2.127706	2.159240	2.207863	2.206739	2.142866	2.157986	2.106228	2.106340	2.138968	2.224414	2.235017	2.213871	2.196487	2.196611	2.182501	2.019435	2.019544	2.026774	2.076676	2.084310	2.120002	2.179580	2.179706	2.179819	2.158598	2.101789	2.062167	2.062287	2.065307	2.089252	2.121970	2.179034	2.435404
2.461412	2.248423	2.217388	2.220138	2.220263	2.220379	2.163658	2.163772	2.274984	2.275104	2.297423	2.288821	2.280581	2.149517	2.085657	2.085776	2.127671	2.149117	2.138001	2.156939	2.206829	2.142951	2.150960	2.102559	2.102670	2.102790	2.226214	2.270731	2.270846	2.253464	2.253591	2.196806	2.019505	2.019613	2.026844	2.076747	2.119949	2.198330	2.179655	2.229584	2.215468	2.180016	2.158782	2.101978	2.072382	2.077504	2.089317	2.122032	2.207566	2.456806
2.461523	2.369303	2.329550	2.341029	2.341158	2.341277	2.224342	2.189676	2.275082	2.303628	2.303758	2.303891	2.251379	2.202620	2.135501	2.135622	2.149083	2.149204	2.135590	2.206794	2.221138	2.207028	2.136048	2.096390	2.096500	2.102870	2.202541	2.270816	2.268430	2.266058	2.303463	2.261297	2.063901	2.028444	2.076709	2.162186	2.198278	2.198405	2.248321	2.229661	2.229774	2.180089	2.180201	2.073582	2.077463	2.096374	2.160550	2.160661	2.193397	2.456882
2.383480	2.364054	2.336761	2.326924	2.341265	2.341383	2.224440	2.232410	2.232537	2.275297	2.303856	2.303988	2.294122	2.251602	2.202825	2.201701	2.191826	2.149292	2.149415	2.213513	2.220750	2.217112	2.153240	2.153360	2.139248	2.145619	2.213877	2.270902	2.271016	2.318433	2.330286	2.327438	2.270265	2.170788	2.162150	2.276090	2.283729	2.248285	2.248398	2.248526	2.229851	2.180163	2.180274	2.074903	2.096331	2.110229	2.174409	2.174522	2.207697	2.456958
2.383587	2.376250	2.336868	2.327030	2.341372	2.341489	2.281394	2.232506	2.232632	2.204316	2.275522	2.302838	2.297963	2.294350	2.251812	2.203039	2.191916	2.192038	2.149501	2.213603	2.220839	2.252182	2.230978	2.222743	2.187300	2.194925	2.244826	2.294745	2.324642	2.339000	2.341631	2.327523	2.320144	2.540800	2.284818	2.283682	2.283809	2.248363	2.248475	2.248603	2.248718	2.230050	2.180347	2.073716	2.096396	2.110293	2.174476	2.188823	2.198984	2.457034
2.376220	2.376356	2.349065	2.344212	2.334371	2.291844	2.281495	2.232602	2.204295	2.204409	2.232967	2.304183	2.303050	2.298189	2.294562	2.252030	2.245902	2.238535	2.195998	2.192360	2.252155	2.252269	2.252398	2.252524	2.194880	2.206255	2.294698	2.387298	2.387416	2.341589	2.327491	2.327608	2.548279	2.548404	2.492480	2.285015	2.283890	2.284019	2.262784	2.248680	2.248793	2.233885	2.180420	2.073783	2.073902	2.160628	2.174543	2.174654	2.173526	2.187887
2.353907	2.352794	2.349171	2.349303	2.306788	2.292688	2.292815	2.296670	2.232822	2.232936	2.233061	2.233189	2.304394	2.466800	2.466922	2.429878	2.351782	2.244870	2.197335	2.197443	2.245998	2.252356	2.252485	2.252610	2.252726	2.266215	2.387253	2.401614	2.401733	2.370131	2.341805	2.341922	2.342051	2.498695	2.495075	2.492693	2.283970	2.272830	2.272940	2.251717	2.233838	2.233961	2.155783	2.080968	2.081087	2.151922	2.152044	2.109440	2.152274	2.186699
2.334088	2.334217	2.334328	2.306764	2.278459	2.278573	2.292915	2.293030	2.367985	2.297012	2.233155	2.233282	2.375590	2.375722	2.397171	2.397302	2.387434	2.345765	2.344647	2.227226	2.239841	2.252442	2.252571	2.252696	2.218684	2.268597	2.387343	2.401705	2.441228	2.441362	2.341892	2.342008	2.342136	2.498787	2.495167	2.354688	2.261585	2.240358	2.273019	2.251795	2.237672	2.159504	2.089690	2.097325	2.296751	2.151990	2.152112	2.152218	2.152340	2.186765
2.334197	2.334325	2.291789	2.255497	2.028156	2.036985	2.278799	2.321566	2.343021	2.346877	2.297237	2.297366	2.375690	2.375822	2.375939	2.397402	2.397519	2.392656	2.331768	2.232311	2.239929	2.252530	2.252657	2.222795	2.228768	2.228889	2.316295	2.401795	2.441321	2.441455	2.341979	2.342094	2.343472	2.343588	2.499013	2.491623	2.318599	2.261790	2.251748	2.251873	2.237749	2.160829	2.168453	2.339408	2.339537	2.304056	2.240113	2.237715	2.166646	2.186830
2.371666	2.350476	2.298122	2.106322	2.028243	2.037070	2.278898	2.339256	2.339382	2.343237	2.297334	2.297462	2.354459	2.354589	2.354705	2.376167	2.397618	2.347964	2.248524	2.239892	2.240018	2.247620	2.222762	2.229996	2.230105	2.238974	2.315132	2.429093	2.421708	2.413088	2.342065	2.327949	2.329326	2.343673	2.506613	2.499224	2.477613	2.262197	2.223358	2.223481	2.223589	2.168417	2.339361	2.339487	2.339615	2.304131	2.304258	2.240293	2.237910	2.243047
2.557312	2.350581	2.298227	2.106414	2.099421	2.115359	2.278998	2.339359	2.339485	2.215487	2.111812	2.297560	2.354559	2.354688	2.354803	2.354930	2.347933	2.348060	2.248613	2.248722	2.247599	2.240214	2.229964	2.230083	2.238938	2.239059	2.301470	2.421685	2.421799	2.413179	2.342152	2.328034	2.236902	2.239515	2.346386	2.488836	2.406926	2.409561	2.288676	2.223557	2.223665	2.223785	2.339440	2.339565	2.339692	2.339803	2.304332	2.304441	2.242995	2.264478
2.621407	2.539924	2.319659	2.298457	2.121207	2.122559	2.290315	2.343202	2.339587	2.325108	2.240642	2.297657	2.354658	2.358530	2.354901	2.355028	2.348029	2.348156	2.348285	2.348396	2.284503	2.275870	2.275995	2.242664	2.242773	2.251642	2.251752	2.301684	2.415639	2.413270	2.413399	2.235609	2.200148	2.204010	2.239716	2.346583	2.410766	2.410897	2.411010	2.290133	2.223740	2.330639	2.339519	2.339643	2.339770	2.339879	2.340007	2.307022	2.307149	2.322319
2.689404	2.604235	2.533413	2.327365	2.335696	2.335810	2.364378	2.478265	2.470918	2.371479	2.350272	2.364625	2.373467	2.373599	2.358743	2.355125	2.355239	2.361981	2.365857	2.348490	2.284593	2.282204	2.279832	2.279954	2.251606	2.251727	2.251837	2.251961	2.301879	2.413361	2.413489	2.200107	2.203979	2.204087	2.346554	2.346666	2.346792	2.410982	2.434880	2.435015	2.411340	2.330719	2.339597	2.339721	2.347366	2.347475	2.347603	2.375289	2.375421	2.364265
2.661093	2.604357	2.558805	2.560189	2.560324	2.549231	2.506700	2.506819	2.505930	2.506051	2.456403	2.441575	2.512814	2.384924	2.373812	2.358966	2.359079	2.369190	2.362206	2.284558	2.282186	2.282293	2.282418	2.280042	2.280152	2.251812	2.271917	2.252045	2.252151	2.413453	2.413580	2.200186	2.204057	2.346513	2.524578	2.401808	2.401940	2.402076	2.466259	2.435097	2.411422	2.353343	2.353455	2.353580	2.353708	2.372614	2.386530	2.386644	2.386777	2.472362
2.604340	2.597368	2.608694	2.567416	2.567551	2.560560	2.518027	2.534348	2.534484	2.534606	2.712549	2.702718	2.697851	2.626864	2.385138	2.372789	2.369159	2.368038	2.368167	2.348678	2.284774	2.282383	2.382119	2.382245	2.294471	2.280361	2.252006	2.365991	2.413415	2.413544	2.413670	2.310775	2.289545	2.346597	2.386756	2.395632	2.402020	2.402155	2.435046	2.411392	2.411505	2.353422	2.353533	2.353657	2.372578	2.386473	2.386605	2.386718	2.450942	2.486681
2.587751	2.587888	2.592985	2.567532	2.567666	2.560674	2.569531	2.592234	2.598603	2.598726	2.598863	2.641681	2.631825	2.634090	2.627098	2.375381	2.372999	2.369381	2.460752	2.460864	2.360137	2.349007	2.384712	2.384837	2.353986	2.294681	2.351721	2.380314	2.416007	2.416135	2.417512	2.382036	2.360807	2.346681	2.386838	2.395713	2.395843	2.370945	2.384903	2.427750	2.411587	2.410461	2.382092	2.353735	2.356368	2.372765	2.386679	2.397673	2.486626	2.486758
2.587873	2.588009	2.557548	2.567648	2.567781	2.567900	2.585115	2.598579	2.601208	2.601331	2.601467	2.584887	2.631937	2.627088	2.627209	2.520631	2.534474	2.558204	2.553347	2.553461	2.361478	2.361587	2.361715	2.398669	2.438757	2.370442	2.370554	2.384154	2.384262	2.384389	2.420103	2.567192	2.382247	2.398527	2.395677	2.395794	2.395924	2.387296	2.367381	2.427833	2.411670	2.410543	2.389292	2.389417	2.389544	2.398423	2.397634	2.496595	2.539463	2.539597
2.587994	2.557552	2.507884	2.508017	2.567897	2.577982	2.585229	2.594072	2.601321	2.601442	2.601578	2.587491	2.575137	2.570286	2.534832	2.520735	2.520851	2.570789	2.554701	2.553565	2.489657	2.361679	2.398637	2.433734	2.433851	2.399000	2.399112	2.399241	2.399350	2.411980	2.428945	2.577292	2.577424	2.389856	2.409997	2.410114	2.411494	2.410376	2.431540	2.425412	2.411752	2.411877	2.467702	2.474950	2.475080	2.398500	2.490293	2.496672	2.539542	2.539675
2.595585	2.560161	2.507998	2.508131	2.558048	2.568130	2.578230	2.594185	2.601434	2.601554	2.601689	2.587600	2.587717	2.570394	2.534938	2.506608	2.471148	2.521086	2.554806	2.553670	2.532455	2.489867	2.429950	2.433825	2.433942	2.434072	2.603493	2.603630	2.525826	2.447659	2.547447	2.762476	2.577520	2.389940	2.410080	2.411446	2.411575	2.410456	2.440385	2.440516	2.425606	2.416968	2.474048	2.475034	2.475163	2.477709	2.477841	2.486725	2.529594	2.529725
2.610644	2.575219	2.525545	2.525680	2.518337	2.529826	2.539922	2.580070	2.594432	2.601665	2.601800	2.630397	2.651859	2.577986	2.540032	2.476124	2.471248	2.521188	2.553664	2.553775	2.553908	2.533916	2.433788	2.442659	2.442776	2.642205	2.616089	2.603730	2.611341	2.547410	2.654325	2.634439	2.492184	2.371264	2.405159	2.410277	2.410405	2.405531	2.444222	2.444354	2.440711	2.425814	2.481645	2.481379	2.481509	2.492034	2.477921	2.492276	2.529673	2.529804
2.610765	2.610901	2.611015	2.525793	2.518450	2.518564	2.550002	2.558840	2.558972	2.601777	2.630371	2.651854	2.646983	2.575600	2.540138	2.454878	2.454991	2.476468	2.576232	2.576345	2.555260	2.555370	2.590465	2.599340	2.599461	2.624816	2.616189	2.616326	2.611441	2.654291	2.654425	2.634539	2.385480	2.371349	2.405242	2.405355	2.410486	2.417738	2.406585	2.444436	2.440793	2.425895	2.482980	2.488976	2.481984	2.485851	2.492246	2.522100	2.529752	2.529883
2.938085	2.774627	2.625361	2.603799	2.518563	2.528641	2.537491	2.557542	2.579020	2.685865	2.666059	2.666198	2.647096	2.583190	2.462333	2.506119	2.506239	2.506512	2.605038	2.601410	2.555364	2.549231	2.555604	2.590699	2.583323	2.582206	2.621287	2.616426	2.611540	2.654392	2.654525	2.654642	2.654775	2.419439	2.419566	2.419678	2.412684	2.406558	2.444388	2.444518	2.438371	2.438497	2.495585	2.483190	2.483319	2.485931	2.492326	2.522181	2.522312	2.529961
2.883627	2.631593	2.625481	2.618146	2.675192	2.518787	2.541338	2.545192	2.685858	2.685979	2.772909	2.780167	2.775298	2.647346	2.590531	2.634319	2.634441	2.613368	2.605142	2.601513	2.554219	2.554327	2.554458	2.471661	2.582173	2.625019	2.625135	2.619025	2.611639	2.611774	2.654625	2.657241	2.677379	2.677499	2.711605	2.711724	2.526706	2.513462	2.508566	2.444600	2.438452	2.438577	2.495668	2.483272	2.483401	2.486012	2.486142	2.515137	2.522392	2.522520
2.745204	2.674398	2.646055	2.675182	2.675314	2.625625	2.530238	2.626948	2.630820	2.673632	2.666289	2.780288	2.780404	2.775559	2.647574	2.647707	2.647823	2.667918	2.611115	2.570416	2.559315	2.554430	2.469136	2.469260	2.471867	2.625120	2.658964	2.625371	2.619236	2.611872	2.657225	2.677342	2.677477	2.720321	2.734700	2.726064	2.711956	2.526927	2.519914	2.508783	2.451915	2.445781	2.489490	2.488364	2.485987	2.486093	2.507593	2.543713	2.522472	2.522599
2.717945	2.674522	2.674634	2.673170	2.668321	2.636952	2.648294	2.630800	2.630933	2.631050	2.673882	2.780409	2.780524	2.785653	2.775797	2.775933	2.645071	2.648065	2.611219	2.570520	2.570652	2.559526	2.554663	2.469357	2.496939	2.535911	2.642824	2.639214	2.619334	2.662192	2.674823	2.677440	2.720301	2.734662	2.764917	2.756282	2.750165	2.750305	2.750419	2.520132	2.517741	2.509106	2.496697	2.488446	2.486069	2.486174	2.507674	2.522422	2.522552	2.525184
2.686954	2.674645	2.674756	2.682008	2.715761	2.682436	2.668871	2.654755	2.633539	2.673862	2.787867	2.823594	2.823711	2.800007	2.800126	2.776051	2.740578	2.633937	2.611323	2.604317	2.570755	2.589586	2.589720	2.504414	2.514517	2.642807	2.664284	2.664422	2.682149	2.710394	2.674922	2.677538	2.734644	2.756127	2.765017	2.765136	2.870475	2.857241	2.764761	2.650933	2.567687	2.567816	2.559165	2.496904	2.488656	2.488760	2.495151	2.515377	2.515506	2.522757
2.687078	2.687215	2.674879	2.708629	2.708765	2.711019	2.673970	2.659853	2.652340	2.695161	2.844761	2.844906	2.823832	2.821481	2.800245	2.793264	2.740692	2.725192	2.725332	2.753922	2.818137	2.611785	2.611921	2.612053	2.607174	2.664269	2.664385	2.694629	2.730348	2.842306	2.735624	2.713244	2.756110	2.756227	2.765116	2.836459	2.872212	2.863599	2.857459	2.764997	2.622644	2.615651	2.625779	2.625911	2.519655	2.508880	2.495231	2.515457	2.515586	2.515710
2.715664	2.687338	2.713588	2.713729	2.708885	2.702421	2.702555	2.638617	2.652453	2.695275	2.846130	2.887736	2.823954	2.809858	2.831173	2.807619	2.793499	2.760899	2.761039	2.818109	2.843210	2.638097	2.638237	2.647755	2.664238	2.664371	2.694592	2.730336	2.842268	2.906507	2.906649	2.805931	2.806067	2.806185	2.765215	2.765333	2.872315	2.872458	2.872574	2.780110	2.780228	2.780364	2.775475	2.761362	2.612358	2.608708	2.524202	2.524307	2.524436	2.531687
2.741921	2.742062	2.727401	2.721318	2.799389	2.837767	2.766731	2.646205	2.652566	2.696635	2.888961	2.876643	2.866787	2.809978	2.810096	2.807737	2.907525	2.908911	2.818110	2.761264	2.665318	2.666679	2.702421	2.703066	2.781515	2.780403	2.773029	2.813773	2.906472	2.906617	2.903009	2.903130	2.806171	2.806288	2.756562	2.765431	2.872417	2.906335	2.870836	2.837198	3.136532	2.808956	2.775568	2.748934	2.663570	2.686221	2.636480	2.555704	2.555837	2.563092
2.742045	2.755874	2.792084	2.849169	2.863923	2.870808	2.856713	2.809318	2.716565	2.696750	2.876626	2.866798	2.866911	2.810099	2.807721	2.787905	2.907648	2.907786	2.917908	2.761375	2.701023	2.702385	2.716766	2.781503	2.781622	2.780510	2.787749	2.806758	2.813994	2.902978	2.903118	2.824888	2.825025	2.806391	2.806525	2.815394	2.870670	2.870816	2.870934	3.070562	3.036901	2.799039	2.706531	2.678161	2.671171	2.671279	2.686444	2.558288	2.555915	2.563169
2.873611	2.873760	2.849144	2.849293	2.920615	2.913271	2.894736	2.801965	2.783419	2.722492	2.806807	2.834177	2.810080	2.807726	2.787893	2.788024	2.788135	2.907909	2.910545	2.761487	2.702376	2.702489	2.710630	2.845706	2.845825	2.788987	2.787855	2.806864	2.802857	2.867101	2.874735	2.824991	2.792630	2.806494	2.806628	2.836867	2.870770	2.870915	2.871032	3.051415	3.022758	2.849011	2.799249	2.706752	2.678384	2.671366	2.684024	2.555861	2.555992	2.698654
2.909327	2.888122	2.874006	2.877888	2.920742	2.913397	2.887391	2.802085	2.783539	2.772443	2.806928	2.807067	2.820172	2.810339	2.807959	2.788143	2.745531	2.760626	2.754004	2.754113	2.787937	2.710596	2.845681	2.845817	2.845935	2.817583	2.817700	2.802852	2.802963	2.867209	2.874843	2.825096	2.825231	2.882339	2.843978	2.836969	2.870870	2.871014	2.866126	2.839996	2.861488	2.861624	2.861740	2.808240	2.765623	2.687344	2.684109	2.684217	2.698606	2.698738
2.966400	2.909605	2.902605	2.931228	2.931372	2.931496	2.931640	2.916281	2.830990	2.781283	2.808295	2.807188	2.821538	2.871520	2.826778	2.798430	2.784303	2.784436	2.784575	2.934238	2.918161	2.868418	2.869806	2.845929	2.842668	2.839059	2.817807	2.817947	2.803069	2.874814	2.874950	2.875067	2.932196	3.001063	2.978708	2.877955	2.870970	2.871113	2.866224	2.843848	2.854461	2.861722	2.854711	2.765577	2.765713	2.725567	2.691321	2.684302	2.698690	2.698821
3.030600	3.030751	3.030871	2.966951	2.967096	2.967220	2.931767	2.931890	2.930788	2.866831	2.860742	2.989057	2.982765	2.982910	2.926061	2.840745	2.864553	2.886057	2.971664	2.934358	2.918281	2.918391	2.888641	2.849785	2.842779	2.839169	2.839284	2.818053	2.882277	2.874923	2.875058	2.932167	2.932304	2.951170	2.956311	2.878056	2.878195	2.871212	2.871326	2.879465	2.865438	2.854693	2.833429	2.769424	2.769560	2.726907	2.726470	2.733709	2.810697	2.703916
3.479226	3.415318	3.379849	3.209144	3.209294	2.967350	2.931893	2.932015	2.932158	3.329784	3.329938	3.295384	3.231418	3.153948	2.983156	3.010739	3.010867	2.984108	2.971784	2.934479	2.918401	2.918510	2.892499	2.842773	2.839144	2.839278	2.818022	2.839532	2.882385	2.882526	2.934660	2.989274	2.989412	2.951277	2.951416	2.878157	2.878295	2.878437	2.885676	2.892945	2.886806	2.866923	2.859910	2.838664	2.780918	2.804816	2.804956	2.840706	2.814543	2.814677
3.516711	3.419211	3.419338	3.369660	3.209440	3.166845	3.017464	2.932141	3.209994	3.210120	3.301600	3.295528	3.231557	3.231712	3.164541	3.025102	3.025230	3.005426	3.043130	2.993353	2.918521	2.918629	2.892614	2.892750	2.835510	2.818016	2.818129	2.828257	2.894984	2.976596	2.969751	2.991885	3.008269	3.009637	2.952773	2.874508	2.878395	2.885663	2.885775	2.893043	2.893159	2.890795	2.867133	2.866398	2.833302	2.833414	2.904832	2.904945	2.895067	2.952231
3.516875	3.509923	3.419497	3.404660	3.354976	3.343906	3.316673	3.209985	3.210135	3.209015	3.205427	3.234067	3.234188	3.155108	3.178915	3.164821	3.154975	3.222613	3.121608	2.993478	2.989876	2.942454	2.942595	2.892864	2.839364	2.818124	2.828224	2.830861	2.869685	2.976704	2.979854	3.026982	3.010879	3.010997	3.002760	2.874609	2.874744	2.878636	2.885874	2.893142	2.893257	2.890891	2.891006	2.896149	2.897543	2.898906	2.906177	2.905036	2.980700	2.980838
3.509919	3.485205	3.453251	3.404815	3.404973	3.465114	3.465273	3.316949	3.209030	3.205419	3.205566	3.234208	3.233435	3.155241	3.155365	3.169224	3.226334	3.222744	3.194217	3.114368	2.997484	3.013811	2.942712	2.896721	2.844467	2.844600	2.830829	2.868427	2.976666	3.055192	3.044093	3.032969	3.026863	3.014855	3.011245	2.874710	2.874845	2.860731	2.878845	2.893240	2.893354	2.890988	2.896108	2.896244	2.898888	2.898999	2.906269	3.040569	3.040715	2.990953
3.335673	3.274102	3.274220	3.403725	3.393925	3.465271	3.465429	3.237661	3.184069	3.184192	3.205706	3.230773	3.215943	3.212358	3.155497	3.169355	3.270100	3.326348	3.294083	3.204972	3.114643	3.096043	3.017817	2.946707	2.847073	2.847205	2.877280	2.975412	3.053907	3.054055	3.039209	3.110588	3.110731	3.069848	3.059990	3.010219	2.874945	2.878835	2.878944	2.893338	2.893452	2.893587	2.896203	2.907602	2.907744	2.907855	2.915125	3.041919	3.042064	3.042204
3.145924	3.146072	2.918300	3.020978	3.023607	3.023726	3.237675	3.212902	3.184210	3.184331	3.177354	3.191207	3.219818	3.212495	3.212617	3.169485	3.255272	3.355161	3.658987	3.543691	3.401359	3.365854	3.372247	3.051767	2.862159	2.877272	2.955768	2.964651	2.975636	3.054168	3.054310	3.111952	3.110845	3.098468	3.060102	3.060217	2.927179	2.927324	2.927437	2.934710	2.893549	2.896186	2.907560	2.907696	2.907838	2.931731	3.074457	3.100686	3.277430	3.298965
3.147314	3.147462	3.042333	3.021113	3.023742	3.023859	3.209188	3.234064	3.205719	3.177347	3.148998	3.162849	3.191460	3.216369	3.216491	3.181017	3.219781	3.355297	3.586116	3.552570	3.406489	3.370982	3.372384	3.194396	3.030627	2.959508	2.964617	2.964761	2.975745	2.975889	3.054422	3.125808	3.112209	3.111077	3.088723	3.060327	3.041320	3.027212	3.027326	3.027473	2.991951	2.935064	2.933930	2.929064	3.078918	3.079031	3.124459	3.188740	3.286303	3.286449
3.415278	3.219409	3.194650	3.193559	3.180018	3.237678	3.234089	3.230474	3.216372	3.148992	3.156607	3.162984	3.170223	3.220243	3.220364	3.242944	3.219911	3.355433	3.586267	3.556462	3.378488	3.378605	3.378759	3.378908	3.194641	3.035875	3.035991	3.036136	2.975854	2.975998	3.054534	3.125923	3.112323	3.107441	3.119846	3.088949	3.024935	3.037821	3.023677	3.027574	3.170266	2.992189	2.947787	3.083875	3.100405	3.142915	3.178711	3.200215	3.207980	3.286556
3.431601	3.431765	3.479161	3.529288	3.685905	3.686033	3.543933	3.230618	3.216514	3.225348	3.156743	3.167752	3.170357	3.220378	3.220499	3.220644	3.233229	3.333130	3.539924	3.540045	3.378627	3.378743	3.378896	3.379045	3.379166	3.363813	3.363934	3.039995	3.070282	3.070435	3.125036	3.126037	3.112437	3.136066	3.119960	3.091561	3.027543	3.058938	3.066551	3.066698	3.070567	3.004797	3.004915	3.119128	3.150414	3.178666	3.178815	3.171415	3.186693	3.186834
3.424634	3.431919	3.432044	3.693285	3.743314	3.719805	3.636626	3.430159	3.289489	3.289608	3.289753	3.563135	3.220365	3.220515	3.220634	3.220778	3.233362	3.333267	3.404680	3.426177	3.402461	3.378881	3.379033	3.379181	3.379301	3.378201	3.367811	3.046351	3.091773	3.091925	3.125151	3.131148	3.149808	3.141179	3.120075	3.091672	3.123058	3.151720	3.151831	3.066801	3.066917	3.070810	3.211771	3.211917	3.212068	3.186280	3.178917	3.172770	3.193056	3.193197
3.431911	3.432074	3.412295	3.458367	3.665120	3.665253	3.515676	3.515803	3.420504	3.389500	3.496521	3.496677	3.214273	3.220651	3.220769	3.257051	3.356937	3.428349	3.428508	3.426317	3.423979	3.390244	3.384160	3.384307	3.379436	3.382078	3.295781	3.146251	3.046574	3.046718	3.131146	3.131262	3.159916	3.141293	3.120189	3.120300	3.147934	3.148080	3.398596	3.398747	3.067020	3.067159	3.199367	3.199510	3.193402	3.350384	3.346781	3.204279	3.243241	3.203317
3.517553	3.378752	3.378867	3.441105	3.535121	3.535248	3.525448	3.515960	3.516114	3.427902	3.396922	3.389948	3.219045	3.219541	3.232117	3.257184	3.428337	3.481572	3.464281	3.883632	3.811468	3.424234	3.384297	3.384443	3.384562	3.409666	3.317127	3.317280	3.346069	3.346220	3.253695	3.252563	3.252706	3.288468	3.269870	3.147907	3.148046	3.148190	3.398718	3.398868	3.141427	3.067261	3.067375	3.193361	3.193507	3.350495	3.369422	3.255439	3.255590	3.231944
3.461761	3.428780	3.407521	3.441261	3.441412	3.534162	3.535561	3.528562	3.441623	3.438012	3.426956	3.403796	3.305043	3.225906	3.200159	3.257316	3.464112	3.485644	3.685361	3.835153	3.835321	3.657258	3.450721	3.450872	3.508020	3.409799	3.409920	3.367304	3.367419	3.346347	3.346492	3.339480	3.338376	3.338493	3.338638	3.338755	3.160655	3.160801	3.405091	3.405241	3.141535	3.070367	3.064974	3.067613	3.384533	3.413177	3.407079	3.385804	3.348403	3.336029
3.425057	3.426453	3.441258	3.441415	3.441566	3.463067	3.528594	3.554855	3.530117	3.563039	3.548251	3.411072	3.311412	3.257183	3.257303	3.314465	3.456777	3.492564	3.500201	3.685635	3.662275	3.666136	3.666301	3.599631	3.556990	3.508310	3.487048	3.410206	3.367546	3.368948	3.369094	3.367965	3.355622	3.355739	3.345889	3.346005	3.340269	3.339169	3.405212	3.405362	3.273880	3.070470	3.067576	3.110247	3.384642	3.437063	3.413445	3.407305	3.407464	3.398581
3.425218	3.426613	3.441414	3.441571	3.441721	3.464465	3.487014	3.551276	3.594190	3.601661	3.584041	3.548564	3.386351	3.342843	3.314454	3.464276	3.456921	3.457071	3.500344	3.505447	3.602012	3.666285	3.685156	3.892044	3.863662	3.779344	3.779471	3.487339	3.415442	3.411851	3.411998	3.412117	3.382495	3.370122	3.346011	3.346127	3.339139	3.339288	3.405334	3.405483	3.405598	3.302896	3.094448	3.130489	3.408523	3.437170	3.422314	3.435067	3.592135	3.592291
3.426622	3.426773	3.494373	3.480282	3.443119	3.464619	3.480945	3.487292	3.594347	3.630108	3.922691	3.593072	3.386495	3.386647	3.528420	3.528570	3.464541	3.464690	3.505474	3.555488	3.555646	3.602275	3.685302	3.892201	3.864887	3.836529	3.658421	3.430436	3.430550	3.411979	3.412125	3.412243	3.383868	3.382737	3.382882	3.382999	3.360651	3.417848	3.417957	3.416856	3.416971	3.425869	3.097928	3.101817	3.173273	3.408749	3.443818	3.592087	3.727768	3.706529
3.426783	3.419807	3.454735	3.440637	3.440785	3.464773	3.483586	3.483709	3.516104	3.630265	3.755665	3.755833	3.707387	3.707548	3.522340	3.514462	3.464685	3.464833	3.505617	3.555632	3.555790	3.578350	3.685449	3.792192	3.772360	3.658442	3.615786	3.430566	3.430679	3.662385	3.647556	3.633414	3.405384	3.405501	3.404397	3.454430	3.707551	3.631911	3.560707	3.418227	3.417090	3.159605	3.098029	3.098165	3.110817	3.324898	3.430161	3.430276	3.706489	3.706647
3.426944	3.419967	3.405821	3.440792	3.440940	3.483588	3.483739	3.512371	3.512522	3.630423	3.755828	3.755994	3.756115	3.707709	3.557232	3.523330	3.493343	3.464975	3.555663	3.555777	3.575881	3.575997	3.576157	3.656878	3.654508	3.648424	3.663342	3.616084	3.662367	3.662525	3.662677	3.647814	3.576654	3.489949	3.490096	3.486464	3.484110	3.635794	3.564585	3.560987	3.361403	3.361544	3.162322	3.098266	3.148335	3.313745	3.326405	3.280589	3.285748	3.592630
3.505999	3.427254	3.427360	3.440948	3.460994	3.462359	3.483891	3.512524	3.605339	3.626846	3.641938	3.662021	3.756276	3.722816	3.714218	3.557532	3.514875	3.515023	3.550824	3.555922	3.556078	3.541228	3.602163	3.626009	3.626130	3.673518	3.673642	3.702328	3.662508	3.662666	3.667810	3.662936	3.582671	3.482584	3.482728	3.441301	3.441444	3.484386	3.574713	3.574865	3.561228	3.361660	3.369274	3.148296	3.149688	3.313854	3.326512	3.248152	3.270828	3.577721
3.543449	3.543612	3.818470	3.818634	3.462392	3.462510	3.499545	3.606590	3.790838	3.733933	3.642094	3.642255	3.642372	3.722976	3.714378	3.700271	3.515021	3.515168	3.511583	3.511692	3.547495	3.561866	3.602309	3.621163	3.626272	3.628919	3.673783	3.702469	3.702586	3.629113	3.705401	3.686797	3.646990	3.482713	3.454328	3.441425	3.441568	3.441716	3.482118	3.574992	3.561354	3.561498	3.355122	3.249514	3.249658	3.313962	3.314107	3.319216	3.319362	3.392349
3.693291	3.693457	3.693577	3.825536	3.813264	3.756176	3.870390	3.870512	3.792251	3.778115	3.735495	3.628716	3.628829	3.621516	3.708997	3.709148	3.523888	3.515313	3.511727	3.511836	3.547640	3.547749	3.547901	3.548047	3.569366	3.614797	3.645398	3.652690	3.652805	3.661703	3.661857	3.705662	3.687086	3.639750	3.454454	3.440300	3.441691	3.439340	3.404451	3.454891	3.468750	3.379909	3.355235	3.356624	3.271165	3.271267	3.314214	3.314317	3.314461	3.349648
3.658657	3.681193	3.629585	3.706340	3.813433	3.870409	3.870565	3.870687	3.778161	3.735505	3.735658	3.628872	3.621514	3.593150	3.593268	3.593417	3.581077	3.581224	3.572656	3.569025	3.569177	3.547891	3.548043	3.569388	3.571999	3.572148	3.631274	3.645696	3.652942	3.661839	3.661992	3.648381	3.662250	3.639886	3.540173	3.440425	3.439316	3.436963	3.412072	3.412215	3.390920	3.376274	3.351598	3.355487	3.356882	3.314179	3.314322	3.314424	3.314567	3.314704
3.658826	3.681359	3.681474	3.694070	3.911504	3.910387	3.870741	3.778177	3.735551	3.735670	3.678781	3.621559	3.593147	3.593302	3.593419	3.593567	3.750560	3.738252	3.738410	3.597488	3.597643	3.590621	3.583644	3.572022	3.572138	3.572286	3.629459	3.645835	3.653079	3.653238	3.564765	3.612311	3.612457	3.560143	3.540304	3.540414	3.469222	3.440835	3.432189	3.412336	3.412441	3.391174	3.347960	3.355599	3.356993	3.357094	3.365995	3.366097	3.314672	3.327325
3.774045	3.774208	3.780538	3.783189	3.787076	3.792175	3.792333	3.778345	3.778498	3.735833	3.678941	3.679098	3.629293	3.649371	3.644168	3.765547	3.750717	3.750868	3.751026	3.751136	3.747555	3.783323	3.807169	3.607624	3.593478	3.871788	3.866920	3.867083	3.653216	3.653374	3.598605	3.598715	3.610095	3.560273	3.560417	3.560528	3.551927	3.540831	3.532185	3.494162	3.413811	3.392543	3.410151	3.353211	3.357105	3.365960	3.366104	3.430420	3.434319	3.434458
4.144960	4.129955	3.790654	3.790818	3.790975	3.791099	3.826907	3.778515	3.778666	3.750259	3.772239	3.772402	3.808172	3.792149	3.779816	3.779968	3.780086	3.751025	3.751182	3.750044	3.785861	3.785969	3.807321	3.807474	3.980022	4.006371	4.049292	4.022015	3.910142	3.652262	3.598742	3.598851	3.549058	3.560404	3.560546	3.560657	3.552055	3.540958	3.603655	3.532457	3.425545	3.410163	3.410267	3.353324	3.365971	3.367321	3.394755	3.430531	3.434429	3.434567
4.151371	4.140093	3.926301	3.790988	3.869581	3.854780	3.840674	3.778684	3.750309	3.750424	3.786664	3.808220	3.843990	4.043841	4.027776	3.979820	3.777753	3.765446	3.751337	3.750198	3.786016	3.787369	3.807473	3.865935	4.006367	4.080505	4.080633	4.060846	4.017294	3.909206	3.635074	3.549051	3.525292	3.339915	3.340049	3.404362	3.540941	3.555355	3.608783	3.603930	3.425665	3.404395	3.404499	3.417137	3.367333	3.367432	3.394865	3.430642	3.434540	3.434677
3.968984	3.926366	3.926480	3.926645	3.876885	3.869875	3.840844	3.772718	3.750476	3.750589	3.784337	3.808383	3.922605	4.044015	4.019233	3.977500	3.941955	3.778060	3.751493	3.751598	3.787418	3.807466	3.808872	3.866089	4.035058	4.035218	4.060833	4.061002	4.028679	3.859419	3.635210	3.527782	3.339932	3.340035	3.315195	3.379506	3.379638	3.551735	3.608912	3.609058	3.440782	3.428262	3.428368	3.517883	3.518030	3.503121	3.581761	3.617260	3.513147	3.513285
3.954906	3.955071	3.926659	3.926823	3.926979	3.855784	3.855940	3.841133	3.807698	3.807811	3.772298	3.806056	3.884622	3.898038	3.941856	3.942008	3.778068	3.763951	3.754140	3.754245	3.771846	3.804357	3.840187	3.897411	4.035218	4.035376	4.019283	4.014457	3.871884	3.696725	3.635345	3.564111	3.378752	3.340156	3.340290	3.315414	3.315544	3.315680	3.551960	3.559601	3.419494	3.428379	3.517862	3.518001	3.518147	3.518246	3.596890	3.624512	3.553299	3.513398
3.955089	3.955254	3.955364	3.927001	3.894832	3.855956	3.856110	3.853741	3.807868	3.807979	3.808126	3.779750	3.777365	3.856317	3.892095	3.649718	3.649829	3.764107	3.764262	3.714432	3.722062	3.722167	3.840338	4.011708	4.035377	4.004359	3.868922	3.861945	3.653902	3.652807	3.581604	3.546041	3.544935	3.594992	3.590142	3.371731	3.353133	3.353274	3.467541	3.455189	3.455291	3.464175	3.527982	3.528121	3.518263	3.508356	3.587002	3.615871	3.544653	3.513510
3.940686	3.940848	3.940956	3.892375	3.892524	3.895123	3.853793	3.847691	3.821721	3.821833	3.807715	3.779915	3.780018	3.780171	3.644747	3.452854	3.649980	3.764263	3.764417	3.764520	3.714735	3.786523	3.865155	3.969271	3.969387	3.868960	3.861938	3.725285	3.652792	3.581593	3.581736	3.581846	3.596260	3.817568	3.811473	3.697413	3.514701	3.453294	3.453389	3.455309	3.455410	3.455544	3.464396	3.518237	3.508378	3.586977	3.587121	3.544619	3.544765	3.544905
3.575877	3.576030	3.748829	3.849758	3.892703	3.821485	3.824119	3.847861	3.848011	3.848126	3.843299	3.797501	3.780181	3.780333	3.694836	3.645041	3.671533	3.764420	3.764572	3.764674	3.764827	3.779198	3.852847	3.859226	3.861830	3.726412	3.726522	3.655323	3.654176	3.653080	3.624681	3.624790	3.624933	3.817709	3.851404	3.871487	3.678956	3.453415	3.453510	3.441157	3.441257	3.441389	3.455763	3.455895	3.508495	3.587097	3.616006	3.544731	3.544878	3.537508
3.562371	3.556309	3.556409	3.707273	3.707417	3.771724	3.829265	3.848030	3.848179	3.848292	3.850599	3.843623	3.795279	3.780496	3.694992	3.700115	3.685953	3.764576	3.764728	3.764828	3.764980	3.774366	3.809381	3.853148	3.723920	3.726557	3.655310	3.634054	3.654314	3.653216	3.653358	3.624923	3.625064	3.603784	3.773049	3.736039	3.472129	3.445867	3.429722	3.429861	3.422464	3.422596	3.434469	3.434600	3.437239	3.635985	3.622377	3.616221	3.637780	3.630413
3.734652	3.556469	3.552840	3.550502	3.707584	3.771895	3.772038	3.837007	3.848348	3.855593	3.872169	3.852417	3.780508	3.775680	3.697304	3.700270	3.700376	3.700517	3.764883	3.764982	3.779403	3.774518	3.733541	3.662322	3.709794	3.655343	3.634043	3.634192	3.653204	3.653353	3.598595	3.418139	3.396861	3.401952	3.422058	3.450706	3.450840	3.445987	3.446080	3.436227	3.387255	3.394163	3.422810	3.437216	3.589223	3.622349	3.622495	3.622591	3.645403	3.645542
3.736076	3.734962	3.556743	3.550655	3.707731	3.772066	3.772194	3.622500	3.708896	3.837448	3.770071	3.770191	3.765748	3.692367	3.696225	3.697595	3.707682	3.764891	3.765019	3.779417	3.779545	3.779672	3.774815	3.709815	3.627489	3.627617	3.634191	3.674641	3.674768	3.607328	3.418152	3.396859	3.401968	3.402084	3.422176	3.422296	3.450965	3.456081	3.456202	3.450077	3.436453	3.422826	3.437217	3.451610	3.475117	3.617476	3.622602	3.622726	3.645516	3.645640
3.736103	3.734989	3.663778	3.657691	3.657818	3.707885	3.622399	3.598899	3.627559	3.670491	3.634538	3.634657	3.592628	3.613906	3.692517	3.697621	3.764790	3.764917	3.779315	3.779443	3.779570	3.829648	3.779825	3.709839	3.627512	3.649048	3.677032	3.674664	3.634878	3.607352	3.421917	3.400623	3.401988	3.402106	3.402222	3.422316	3.427430	3.427551	3.456222	3.450097	3.436474	3.437122	3.407243	3.407356	3.427470	3.475257	3.617621	3.617744	3.622870	3.624245
3.731161	3.731289	3.657590	3.657717	3.657843	3.657970	3.598801	3.598924	3.627585	3.627709	3.634565	3.499119	3.499236	3.514287	3.535567	3.697646	3.707732	3.707858	3.779341	3.779469	3.779595	3.779723	3.779850	3.709863	3.648942	3.649071	3.677055	3.634782	3.628667	3.607376	3.457623	3.422055	3.402009	3.402126	3.409732	3.409851	3.422455	3.422575	3.391470	3.420136	3.434527	3.405903	3.335885	3.335996	3.420353	3.420468	3.389736	3.389854	3.403731	3.410106
3.706344	3.455495	3.220184	3.220297	3.605667	3.605787	3.582664	3.596462	3.596585	3.575562	3.499027	3.499144	3.499261	3.499378	3.371724	3.399228	3.450878	3.465271	3.693738	3.779494	3.779621	3.799683	3.781122	3.781249	3.727465	3.691912	3.634686	3.633559	3.629938	3.607400	3.607519	3.457762	3.422194	3.431047	3.595323	3.595443	3.391259	3.391375	3.387743	3.387858	3.370482	3.335795	3.335906	3.356015	3.359879	3.367132	3.389755	3.389872	3.389991	3.390108
2.822283	2.822386	3.057920	3.111739	3.211733	3.406045	3.497074	3.543732	3.543852	3.532517	3.532639	3.531516	3.501774	3.499402	3.386017	3.413521	3.422357	3.550922	3.693763	3.779520	3.799578	3.799708	3.781147	3.781274	3.781402	3.671988	3.672115	3.634831	3.633704	3.630082	3.607543	3.422099	3.422215	3.431069	3.595345	3.590472	3.405015	3.391395	3.334408	3.195156	3.181526	3.050292	3.050400	3.206132	3.331346	3.365015	3.389774	3.389891	3.390009	3.390126
2.760195	2.759047	2.769080	2.813911	3.091986	3.191979	3.320512	3.365386	3.375452	3.537517	3.537639	3.537761	3.550326	3.526805	3.526926	3.541984	3.550822	3.693662	3.680089	3.779546	3.799603	3.799733	3.778680	3.771329	3.771797	3.672012	3.672138	3.647325	3.633728	3.633848	3.612557	3.514903	3.515021	3.515139	3.422469	3.426331	3.405035	3.348050	3.240743	3.198921	3.181544	3.050309	3.041669	3.071939	3.217150	3.348982	3.389793	3.404187	3.404306	3.390144
2.758973	2.759066	2.723488	2.733522	2.769290	3.056068	3.092222	3.137091	3.188455	3.380569	3.537664	3.537785	3.550349	3.550473	3.526949	3.673851	3.677711	3.674099	3.674223	3.676838	3.779697	3.778578	3.771229	3.764218	3.743276	3.672036	3.672161	3.647348	3.647470	3.617451	3.612581	3.557750	3.503814	3.503930	3.400023	3.407626	3.347953	3.269553	3.248255	3.234629	3.181563	3.171677	3.071849	3.095702	3.206113	3.234782	3.396950	3.404207	3.404325	3.404441
2.758994	2.637801	2.586953	2.672654	2.749425	2.769405	3.035163	3.137110	3.173552	3.366320	3.369188	3.537809	3.550373	3.550497	3.538175	3.538297	3.646702	3.646826	3.646950	3.648319	3.648440	3.649810	3.649934	3.650058	3.657661	3.693250	3.672185	3.656101	3.647494	3.626205	3.612605	3.605239	3.512571	3.503953	3.411278	3.400510	3.329246	3.265118	3.229540	3.234648	3.213347	3.181691	3.181801	3.188519	3.206130	3.239800	3.396969	3.404226	3.404344	3.404459
2.673400	2.630014	2.586972	2.587057	2.672760	2.720675	2.769517	3.035290	3.035398	3.113993	3.329147	3.387988	3.540443	3.538077	3.538199	3.538320	3.646727	3.646851	3.646975	3.647098	3.647218	3.604524	3.607138	3.557305	3.657684	3.672082	3.743578	3.737470	3.737595	3.661915	3.648316	3.648436	3.630337	3.494144	3.404160	3.400531	3.329266	3.329380	3.322355	3.273385	3.249591	3.215976	3.195564	3.201924	3.220785	3.278011	3.396988	3.404245	3.404363	3.404478
2.745372	2.734283	2.622666	2.587077	2.587161	2.637191	2.690727	2.769631	2.978219	3.037298	3.114123	3.279334	3.300854	3.500770	3.533244	3.533365	3.640527	3.646875	3.646999	3.598552	3.533426	3.459914	3.460023	3.501253	3.501368	3.604234	3.665999	3.737494	3.737619	3.721532	3.662061	3.664677	3.600562	3.507893	3.422903	3.390021	3.329285	3.329399	3.346101	3.331941	3.296365	3.296482	3.216107	3.201942	3.202054	3.218417	3.304200	3.397125	3.404382	3.404496
2.745392	2.731819	2.622686	2.583369	2.587180	2.597208	2.640799	2.433967	2.484330	2.984557	3.010777	3.114252	3.257075	3.278593	3.343920	3.371085	3.569191	3.569312	3.545441	3.511933	3.490632	3.482362	3.482474	3.482586	3.468424	3.337354	3.394811	3.587636	3.680545	3.664457	3.664579	3.600463	3.564896	3.565017	3.439148	3.439267	3.425111	3.353142	3.346120	3.311977	3.296384	3.296500	3.296616	3.216237	3.202072	3.202185	3.304219	3.468535	3.404401	3.404515
2.567652	2.564013	2.579897	2.579981	2.587200	2.636999	2.405353	2.433983	2.484345	2.684232	2.970407	3.085662	3.234704	3.243521	3.278726	3.337834	3.371224	3.538212	3.504710	3.490549	3.483521	3.233847	3.233955	3.276885	3.275748	3.275857	3.394831	3.394951	3.587782	3.664481	3.650328	3.600485	3.600607	3.600728	3.603342	3.603464	3.603586	3.510204	3.340791	3.340905	3.353511	3.303657	3.303773	3.603722	3.480510	3.452070	3.468437	3.468555	3.404420	3.404533
2.502216	2.499817	2.556665	2.580001	2.581327	2.414537	2.430180	2.430268	2.435870	2.663761	2.670073	3.000053	3.085788	3.142980	3.139351	3.139455	3.139560	3.061496	3.070317	3.197971	3.198076	3.233868	3.233976	3.234084	3.234193	3.275879	3.393605	3.394971	3.529458	3.600267	3.600387	3.600508	3.600630	3.657855	3.660470	3.603486	3.603608	3.603730	3.624559	3.710342	3.710464	3.741815	3.798337	3.933744	3.760923	3.761045	3.518432	3.468575	3.404438	3.404552
2.502234	2.502319	2.564137	2.581263	2.580104	2.445859	2.385448	2.385530	2.393073	2.394399	2.670090	2.676403	2.985248	2.985349	2.939407	2.934522	2.878272	2.880859	2.783292	2.848293	3.198097	3.233890	3.233998	3.234106	3.232969	3.241460	3.381160	3.529357	3.530726	3.616501	3.616624	3.600531	3.700585	3.700707	3.703321	3.660614	3.603629	3.639444	3.725229	3.710366	3.750455	3.763254	3.956133	3.933770	3.769695	3.761069	3.739773	3.468595	3.468714	3.475967
2.502252	2.502337	2.593621	2.580040	2.580124	2.479990	2.370549	2.370629	2.385629	2.394415	2.525820	2.673933	2.674026	2.815859	2.810974	2.839612	2.839705	2.759556	2.783309	2.834036	2.884094	3.198226	3.219070	3.219176	3.232990	3.255531	3.300175	3.530626	3.609262	3.616524	3.616647	3.716702	3.716827	3.713208	3.713328	3.703467	3.660759	3.725129	3.725252	3.767833	3.767963	3.789509	3.982394	3.982525	3.933920	3.934047	3.761214	3.468615	3.468733	3.485991
2.652106	2.593553	2.593640	2.593725	2.530194	2.480009	2.370566	2.135166	2.243848	2.395675	2.417166	2.496074	2.558881	2.558971	2.554083	2.554171	2.661309	2.702480	2.722497	2.819111	2.869166	3.149770	3.178423	3.183511	3.197325	3.222357	3.293057	3.530648	3.609285	3.616546	3.689004	3.689137	3.759265	3.759396	3.899096	3.878009	3.742504	3.742630	3.767727	3.767855	3.867899	3.889459	3.988664	4.153892	4.025517	3.984407	3.884581	3.684796	3.684920	3.657365
2.702072	2.702160	2.593659	2.593745	2.515339	2.501153	2.422097	2.379364	2.395607	2.417099	2.424644	2.496091	2.538995	2.541570	2.541656	2.554188	2.554277	2.648140	2.659438	2.701443	2.844277	3.105050	3.106397	3.118958	3.140245	3.218978	3.293077	3.507326	3.530791	3.609432	3.621680	3.677932	3.759288	4.073506	4.048679	3.878034	3.756804	3.747647	3.831424	3.938103	3.938245	4.059752	4.396518	4.396655	4.150303	4.043344	4.022058	3.794996	3.795133	3.700226
2.927642	2.735081	2.702270	2.545376	2.531190	2.521656	2.507466	2.519981	2.455845	2.449714	2.610203	2.603153	2.603240	2.605816	2.541673	2.554204	2.568567	2.628240	2.653230	2.701460	2.730100	2.741070	2.983265	3.140158	3.191014	3.233953	3.293096	3.507348	3.530813	3.609454	3.609576	3.716773	3.795002	3.802271	3.848827	3.848955	3.761820	3.830058	3.923002	4.124281	4.124424	4.117270	4.138820	4.150196	4.043237	4.043369	4.022083	3.944952	3.945090	3.951435
2.810721	2.810815	2.817121	2.745859	2.545480	2.545567	2.567698	2.519998	2.477269	2.467409	2.610220	2.610308	2.605746	2.624495	2.566247	2.561357	2.568584	2.628258	2.653247	2.701477	2.731362	2.763505	2.961636	3.171324	3.178573	3.264337	3.478586	3.514508	3.530834	3.609477	3.697967	3.733780	3.746377	3.770205	3.777465	3.847731	3.770580	3.780694	3.905545	4.105576	4.097869	4.117296	4.138847	4.031886	4.032016	4.010728	3.972129	3.897471	3.920107	3.951458
2.810741	2.817045	2.820867	2.817236	2.834373	2.741700	2.741787	2.581155	2.477286	2.467425	2.581693	2.603190	2.613227	2.617375	2.616221	2.573489	2.571090	2.571178	2.592679	2.628455	2.738516	2.920546	2.961654	3.140199	3.264246	3.294723	3.294835	3.498326	3.514650	3.503548	3.674298	3.698112	3.733927	3.744029	3.766606	3.776367	3.770602	3.790703	3.824540	4.053129	4.090755	4.045929	4.021789	4.014421	3.993130	3.949528	3.892364	3.890354	3.901375	3.951481
3.196081	2.810856	2.817161	2.801107	2.798715	2.741720	2.725369	2.725461	2.587478	2.570162	2.581712	2.591747	2.606108	2.606197	2.613750	2.613839	2.571107	2.571195	2.571285	2.628472	2.791806	2.881381	2.933121	3.104530	3.159015	3.209089	3.266304	3.267661	3.462996	3.477387	3.498916	3.680676	3.698259	3.730815	3.733431	3.769251	3.797733	3.790725	3.824561	4.053153	4.093277	4.045955	4.014319	4.007308	3.943177	3.809970	3.810098	3.885376	3.885507	3.884017
3.224649	3.196206	2.810971	2.801127	2.801220	2.744225	2.725388	2.696935	2.697027	2.647163	2.643525	2.643615	2.606126	2.606215	2.606302	2.613856	2.571123	2.571212	2.571301	2.628489	2.874163	2.881399	2.967150	3.004620	3.097518	3.112577	3.205481	3.262696	3.264052	3.456900	3.477524	3.477638	3.512676	3.462059	3.470909	3.790487	3.797755	3.820353	3.830473	4.030509	4.043325	4.019732	4.024693	4.024823	3.809864	3.809993	3.810120	3.881649	3.885530	3.876899
3.206065	3.196231	3.032205	2.868174	2.808377	2.801334	2.730058	2.696953	2.697046	2.697137	2.697230	2.718731	2.715092	2.606232	2.606320	2.563585	2.571140	2.571229	2.571318	2.672081	2.890369	2.881418	2.967170	2.967268	2.955012	2.991248	3.112704	3.205610	3.205718	3.178521	3.184864	3.431431	3.400840	3.427150	3.470928	3.483529	3.820241	3.830360	3.851912	4.014654	3.998206	3.991198	3.991332	3.984324	3.827377	3.810015	3.881544	3.881672	3.881802	3.617366
2.939268	2.939364	3.032228	2.868195	2.818336	2.818431	2.732562	2.696972	2.611425	2.697156	2.697248	2.722481	2.718842	2.702764	2.606338	2.600533	2.571157	2.591159	2.672002	2.857676	2.879181	2.881437	2.881534	2.948701	2.955031	2.961361	3.004402	3.204384	3.204492	3.178540	3.144202	3.188733	3.336612	3.336724	3.401082	3.471070	3.510430	3.820397	3.941900	3.945623	3.945756	3.945886	3.984216	3.984348	3.827399	3.881439	4.002951	3.881695	3.874325	3.753055
2.939290	2.939385	2.939482	2.862322	2.824568	2.827148	2.748736	2.743859	2.708270	2.708363	2.726137	2.726230	2.722591	2.718953	2.705360	2.634076	2.655321	2.656657	2.757670	2.879108	2.879199	2.881455	2.938657	2.948720	2.955050	2.957642	3.054281	3.190015	3.168929	3.126200	3.134246	3.134353	3.331643	3.396007	3.401103	3.457364	3.485491	3.643381	3.795586	3.905853	3.905983	3.934671	3.948541	3.948671	3.948803	3.948936	3.931572	3.881718	3.874707	3.867326
2.939312	2.939408	2.939504	2.940842	2.819619	2.827169	2.748755	2.748849	2.748944	2.744065	2.726156	2.726248	2.726341	2.720215	2.719063	2.655246	2.655338	2.750123	2.793376	2.879127	2.879218	2.938578	2.938676	2.938774	2.948839	2.955169	3.013624	3.049418	3.142323	3.096760	2.933693	3.123149	3.301732	3.345709	3.396134	3.457383	3.474278	3.620038	3.620162	3.743304	3.864804	3.887405	3.908952	3.941555	3.941686	3.924327	3.881613	3.717509	3.874730	3.867348
2.896518	2.896613	2.939527	2.939622	2.818397	2.739989	2.677407	2.741730	2.748963	2.744084	2.729904	2.726267	2.723872	2.723965	2.724057	2.726638	2.750046	2.785829	2.793394	2.879145	2.874256	2.874354	2.857016	2.857111	2.874647	2.948957	2.998120	2.999467	2.999568	2.999670	3.106856	3.255070	3.301754	3.301861	3.324416	3.356966	3.457523	3.607578	3.596467	3.600532	3.693471	3.590942	3.594812	3.594934	3.564351	3.564475	3.581735	3.610603	3.581984	3.874872
2.935028	2.935127	2.789685	2.818324	2.818417	2.768555	2.745065	2.745158	2.745252	2.745345	2.744197	2.744290	2.723890	2.723983	2.726563	2.742830	2.767812	2.810737	2.793412	2.879164	2.874275	2.856941	2.857035	2.857130	2.874665	2.948976	2.998139	2.999486	2.999587	2.999689	3.042624	3.114460	3.208965	3.231522	3.174509	3.221334	3.450056	3.571552	3.619156	3.618030	3.618153	3.600793	3.587339	3.559253	3.559374	3.564495	3.574614	3.581878	3.582003	3.874894
2.942498	2.942599	2.942701	2.900573	2.822164	2.787818	2.787905	2.787998	2.788093	2.799375	2.799471	2.799566	2.842486	2.842583	2.842679	2.767730	2.767829	2.810754	2.810854	2.879183	2.879273	2.863185	2.857054	2.857148	2.873438	2.890976	2.955325	2.998258	2.999606	2.999707	3.042643	3.058954	3.145761	3.174426	3.174528	3.188359	3.271582	3.450197	3.569198	3.618051	3.611932	3.612052	3.587360	3.559273	3.564391	3.564514	3.581773	3.738994	3.874799	3.874916
2.942518	2.942619	2.942721	2.942822	2.855700	2.855796	2.855884	2.791746	2.834099	2.834199	2.834300	2.852357	2.846236	2.846334	2.846430	2.867676	2.867777	2.851698	2.830382	2.879202	2.879291	2.879390	2.863299	2.863394	2.873456	2.874798	2.891094	2.998277	2.999624	3.042561	3.042662	3.061467	3.140106	3.174445	3.174546	3.072549	3.188487	3.295697	3.502869	3.590410	3.611953	3.612074	3.587381	3.592850	3.592973	3.738764	3.738889	3.739015	3.739143	3.739259
3.019190	3.019296	2.948951	2.942842	2.942943	2.891844	2.891936	2.898249	2.834117	2.834217	2.834318	3.034268	3.003282	2.846353	2.865107	2.865206	2.851620	2.851717	2.851815	2.880466	2.880555	2.899330	2.895694	2.873376	2.873474	2.891012	2.891112	3.092350	3.092452	3.049720	3.059794	3.095594	3.095699	3.145779	3.067469	3.067576	3.163552	3.270760	3.331528	3.549939	3.605732	3.605852	3.577412	3.592870	3.592993	3.738786	3.738911	3.739037	3.739164	3.739279
3.345632	3.140639	2.994589	2.980419	3.216040	3.199999	2.898168	2.898269	2.898371	2.898471	3.062736	3.026828	3.004547	2.933269	2.847712	2.847808	2.840441	2.840536	2.851834	2.881729	2.896757	2.896858	2.891977	2.892076	2.892176	2.892275	3.056573	3.092370	3.092472	3.064018	3.049840	3.059916	3.095718	3.095821	3.095917	3.056366	3.163571	3.227939	3.295847	3.346638	3.592022	3.605874	3.577433	3.592891	3.603005	3.738807	3.738932	3.739057	3.739185	3.721801
3.345656	3.233438	3.133634	3.133742	3.109008	3.173349	3.173445	3.173551	3.173658	3.062653	3.062757	3.055400	3.026951	3.027053	3.004766	3.004864	2.840460	2.840555	2.850608	2.881747	2.881837	3.027530	2.891995	2.892093	2.892194	2.892292	2.949506	3.063833	3.063935	3.049759	3.049860	3.049961	3.060039	3.095840	3.095936	3.108514	3.227850	3.227959	3.253025	3.310955	3.592045	3.605895	3.599930	3.600052	3.600174	3.738828	3.738953	3.739079	3.716712	3.736996
3.256315	3.249289	3.155066	3.133764	3.117725	3.109137	3.182164	3.183513	3.183622	3.173786	3.062778	3.055420	3.026971	3.027074	3.027175	3.083405	3.004985	2.848040	2.850627	2.881767	2.960380	2.962970	2.892013	2.892112	2.892212	2.892311	2.899550	2.949624	3.049675	3.049778	3.049879	3.049980	2.985825	2.995901	3.095955	3.210299	3.222879	3.227978	3.228085	3.295996	3.605797	3.635879	3.599950	3.600072	3.907254	3.907383	3.838950	3.730353	3.730480	3.737018
3.256338	3.251482	3.155088	3.133785	3.117746	3.117854	3.183429	3.183535	3.183644	3.181265	3.162727	3.055442	3.026991	3.027094	3.098577	3.105817	3.083528	3.007593	3.007693	2.960310	2.962889	2.884462	2.884560	2.892129	2.892230	2.892328	2.892429	2.954626	2.949742	3.049797	3.049898	2.985741	2.957624	2.931659	2.996013	3.210319	3.217909	3.227998	3.228104	3.310297	3.450120	3.578774	3.607462	3.878589	3.907278	3.888481	3.831477	3.830353	3.751925	3.737040
3.338280	3.333425	3.262167	3.133806	3.133914	3.122844	3.162672	3.198468	3.183666	3.181287	3.155291	3.155394	3.027012	3.027115	3.084322	3.098701	3.105943	3.086137	3.086238	3.007812	2.960419	2.960519	2.882088	2.890902	2.892247	2.892346	2.897429	2.954644	2.954745	3.006979	3.007079	2.957540	2.810196	2.810295	2.953190	3.131796	3.214186	3.228017	3.285248	3.310316	3.436757	3.444017	3.601239	3.687053	3.881236	3.881363	3.831500	3.830376	3.964942	3.737062
3.338304	3.338415	3.262190	3.226613	3.122758	3.134045	3.162693	3.198489	3.443132	3.438271	3.155314	3.155416	3.027033	3.027135	3.084343	3.098722	3.105964	3.099845	3.086260	3.086360	3.007921	2.974816	2.974914	2.890919	2.892265	2.892363	2.897447	2.954663	2.954763	2.976284	3.014576	3.017171	2.960154	2.953114	3.131712	3.181798	3.214206	3.214313	3.242425	3.285376	3.310448	3.395700	3.414193	3.580154	3.687391	3.804625	3.804748	3.829149	3.829276	3.815641
3.338328	3.338439	3.262213	3.216388	3.221462	3.176892	3.176989	3.371667	3.371778	3.340818	3.137934	3.026952	3.027053	3.030886	3.084364	3.105881	3.105985	3.106087	3.088770	3.093520	3.088959	2.989114	2.974934	2.904884	2.891037	2.913800	2.949598	2.949697	2.954781	2.976302	3.017087	3.017189	3.017292	3.395827	3.429595	3.364070	3.364177	3.228614	3.218181	3.227021	3.302979	3.324310	3.371366	3.414328	3.678671	3.678792	3.769064	3.779181	3.779307	3.765672
3.345490	3.340635	3.321194	3.242790	3.233904	3.178156	3.178253	3.177119	3.321837	3.250566	3.155358	3.026973	3.030803	3.016630	3.016731	3.084487	3.106006	3.106109	3.113351	3.096030	3.096119	2.989134	2.974953	2.904903	2.912474	2.949515	2.949616	2.949715	2.954798	2.987536	3.023338	3.023440	3.144928	3.177451	3.398903	3.366586	3.364198	3.363059	3.213209	3.111192	3.122530	3.138863	3.321396	3.371499	3.528725	3.682562	3.779079	3.779203	3.779329	3.779440
3.340549	3.328245	3.321218	3.242814	3.233927	3.178178	3.178274	3.178382	3.264149	3.321969	3.239511	3.149588	3.030824	3.020380	3.016751	3.088239	3.109759	3.118571	3.153189	3.153296	3.096140	3.096241	3.047611	3.055181	3.056528	2.949534	2.949635	2.949734	2.954817	2.987554	3.023356	3.094861	3.148801	3.185067	3.177569	3.384069	3.364220	3.363081	3.098629	3.055885	3.068469	3.079806	3.288956	3.371518	3.371633	3.528864	3.707685	3.736375	3.789347	3.781960
3.289685	3.289788	3.282755	3.236628	3.241087	3.178199	3.178296	3.178404	3.285585	3.299971	3.322103	3.261055	3.167118	3.045868	3.034779	3.109676	3.109781	3.118592	3.153209	3.303240	3.337789	3.310515	3.253506	3.263572	3.263681	3.081558	2.954636	2.949752	2.929915	2.976357	3.023375	3.127288	3.163550	3.163662	3.185188	3.384090	3.362995	3.098546	3.041520	3.041621	3.054205	3.081071	3.323985	3.345318	3.371652	3.371768	3.557729	3.646404	3.646529	3.789479
3.496697	3.289814	3.282781	3.202510	3.172517	3.178221	3.178317	3.178425	3.285608	3.299994	3.335798	3.327207	3.276102	3.183410	3.162100	3.162207	3.139926	3.140030	3.301908	3.337714	3.430622	3.337922	3.279671	3.279779	3.279890	3.260072	3.240251	3.004065	3.004163	3.019216	3.104766	3.107363	3.153595	3.163680	3.242330	3.248658	3.248763	3.048922	3.030096	3.033942	3.034046	3.081089	3.324005	3.371556	3.371670	3.379280	3.540263	3.557869	3.646549	3.659154
3.654043	3.496830	3.289943	3.295325	3.152671	3.144095	3.144188	3.177204	3.177314	3.228633	3.300128	3.300238	3.291646	3.291756	3.354961	3.355077	3.391163	3.358932	3.359045	3.430548	3.430645	3.336700	3.279692	3.279800	3.279911	3.323440	3.297393	3.225427	3.004182	3.043148	3.104785	3.107382	3.162229	3.212322	3.194965	3.216494	3.211612	3.068899	3.055280	3.033959	3.034064	3.069873	3.324025	3.371574	3.371688	3.371805	3.536536	3.540400	3.580499	3.659173
3.661207	3.641469	3.554691	3.304971	3.126625	3.124246	3.124336	3.138103	3.138209	3.163166	3.228765	3.300261	3.295397	3.295509	3.347843	3.355098	3.391185	3.360199	3.360311	3.360421	3.337855	3.336722	3.336831	3.279822	3.266235	3.314744	3.287451	3.282571	3.225551	3.043167	3.061961	3.104908	3.136070	3.136174	3.194984	3.195090	3.216620	3.211740	3.158114	3.041117	3.041222	3.069890	3.309762	3.357309	3.371707	3.371824	3.429425	3.522389	3.562485	3.580627
3.691340	3.691460	3.603134	3.340686	3.126648	3.124269	3.124358	2.902558	2.902661	3.163187	3.227544	3.299040	3.295419	3.295531	3.311805	3.340472	3.373794	3.360222	3.360334	3.405238	3.360540	3.358163	3.342090	3.299357	3.263767	3.263872	3.314875	3.287576	3.300138	3.049417	3.052010	3.104927	3.136089	3.136194	3.175053	3.175157	3.210403	3.210511	3.208122	3.158238	3.158345	3.159698	3.159806	3.238471	3.371726	3.371842	3.373205	3.279573	3.562504	3.584393
3.819848	3.691487	3.640403	3.539032	3.133808	3.124291	3.110103	3.066762	3.086745	3.227456	3.298954	3.320479	3.320589	3.328160	3.337896	3.338007	3.360135	3.360245	3.417474	3.360467	3.360562	3.342005	3.342112	3.299379	3.292426	3.263974	3.268984	3.315003	3.315109	3.051927	3.061998	3.073318	3.136108	3.174979	3.175073	3.175176	3.175280	3.196810	3.208141	3.165398	3.189214	3.165957	3.166065	3.244732	3.295732	3.317070	3.129140	3.136744	3.319681	3.584411
3.819876	3.754515	3.628015	3.547750	3.317885	3.133935	3.129370	3.158043	3.238235	3.445368	3.638230	3.638344	3.649326	3.649443	3.371128	3.338629	3.338740	3.360268	3.360380	3.360489	3.358096	3.355718	3.299295	3.231808	3.039135	3.035506	3.264107	3.349902	3.320114	3.320223	3.073231	3.144744	3.188607	3.174999	3.175092	3.175196	3.175299	3.175405	3.154084	3.165416	3.165869	3.165975	3.166083	3.295645	3.279521	3.188728	3.111671	3.129265	3.260985	3.518215
3.696095	3.604654	3.608181	3.358456	3.322875	3.322989	3.323086	3.323196	3.530334	3.602446	3.638257	3.645510	3.645624	3.632066	3.517948	3.332434	3.338763	3.338872	3.360402	3.358024	3.355629	3.355741	3.245998	3.231827	3.067713	3.075292	3.347736	3.513909	3.492847	3.473027	3.458855	3.301864	3.295742	3.290863	3.282229	3.246628	3.182460	3.175424	3.135391	3.128351	3.147171	3.147273	3.147379	3.189087	3.186693	3.172514	3.098849	3.118938	3.261900	3.539663
3.604570	3.583267	3.358367	3.322787	3.322898	3.323012	3.323108	3.515965	3.530359	3.530473	3.606317	3.645536	3.645650	3.603535	3.517974	3.332457	3.338785	3.338895	3.350798	3.355558	3.355652	3.285343	3.249753	3.246128	3.317643	3.317754	3.413848	3.513931	3.514046	3.473051	3.473160	3.387577	3.301995	3.302103	3.302198	3.399112	3.249247	3.182585	3.163978	3.164079	3.128473	3.147292	3.147398	3.174821	3.172427	3.165390	3.112451	3.191824	3.241932	3.262013
3.514284	3.515636	3.451190	3.358503	3.322921	3.323035	3.323131	3.515990	3.587529	3.587651	3.531857	3.606457	3.649406	3.620965	3.517999	3.338697	3.338809	3.353197	3.357960	3.358069	3.378072	3.378186	3.378297	3.435531	3.396209	3.396321	3.396435	3.513953	3.514068	3.473074	3.387491	3.301906	3.302016	3.302123	3.416481	3.445155	3.445265	3.445377	3.459770	3.221920	3.143465	3.147311	3.147416	3.176088	3.174943	3.165410	3.176751	3.181851	3.231958	3.232049
3.571393	3.564065	3.536877	3.465605	3.358638	3.323058	3.373760	3.559488	3.578858	3.594814	3.586240	3.660503	3.656890	3.657008	3.568998	3.569115	3.503368	3.374639	3.360471	3.360580	3.378093	3.435329	3.435442	3.487506	3.442809	3.439186	3.496427	3.513976	3.514091	3.501751	3.473207	3.387621	3.302037	3.302144	3.416502	3.445177	3.445287	3.445399	3.466712	3.388263	3.233275	3.147329	3.176004	3.197326	3.176210	3.176316	3.183912	3.189011	3.231976	3.229569
3.628525	3.571536	3.551798	3.537017	3.465743	3.469583	3.509421	3.573790	3.581052	3.586140	3.688993	3.760481	3.660645	3.722917	3.708762	3.701425	3.569259	3.503504	3.360494	3.360603	3.421550	3.435352	3.459111	3.466367	3.442832	3.483883	3.483997	3.484107	3.501657	3.501773	3.473230	3.473339	3.387754	3.302165	3.302259	3.302366	3.302474	3.302583	3.388172	3.388283	3.375921	3.372286	3.334190	3.198592	3.198698	3.198807	3.198914	3.189029	3.186639	3.229587
3.678521	3.640158	3.601794	3.587014	3.530017	3.474575	3.561277	3.580953	3.581076	3.567529	3.661684	3.661799	3.712872	3.708663	3.708786	3.701450	3.677948	3.631773	3.496180	3.467729	3.421573	3.435374	3.459133	3.459248	3.442854	3.664002	3.519725	3.484131	3.355702	3.373254	3.501909	3.473362	3.466333	3.387885	3.302279	3.302386	3.302494	3.302603	3.322667	3.387055	3.387169	3.387280	3.372418	3.291463	3.291570	3.291681	3.198931	3.197788	3.186657	3.222462
3.711452	3.637395	3.626652	3.598212	3.541217	3.541334	3.561301	3.575697	3.574575	3.554816	3.554933	3.568718	3.575974	3.698743	3.698865	3.677850	3.677973	3.664412	3.492521	3.469969	3.421596	3.421709	3.435508	3.459270	3.450345	3.450458	3.450574	3.379276	3.379388	3.379503	3.379615	3.506117	3.513376	3.490382	3.630820	3.630931	3.323940	3.324050	3.344113	3.344222	3.403407	3.432090	3.415983	3.370051	3.370159	3.370270	3.370379	3.233521	3.222391	3.229623
3.701553	3.637422	3.626679	3.583961	3.541242	3.548810	3.548908	3.574479	3.554726	3.554840	3.554959	3.566257	3.566373	3.573632	3.584937	3.677876	3.677998	3.592434	3.588824	3.495145	3.471602	3.421732	3.405663	3.435642	3.443227	3.443339	3.380430	3.380542	3.715049	3.415231	3.379636	3.379748	3.508413	3.653182	3.633337	3.630955	3.631067	3.340281	3.342885	3.344241	3.401494	3.401605	3.402277	3.370072	3.370179	3.370291	3.370399	3.365512	3.229552	3.229641
3.650982	3.630310	3.516207	3.544877	3.601483	3.601603	3.573145	3.573262	3.723311	3.704796	3.554983	3.555098	3.555212	3.562470	3.573773	3.585079	3.594827	3.594945	3.588848	3.676493	3.745185	3.455564	3.405686	3.435665	3.443248	3.429079	3.380451	3.522144	3.522257	3.522374	3.379656	3.374785	3.412765	3.496086	3.596170	3.609996	3.661014	3.578488	3.450039	3.400153	3.400266	3.387901	3.384269	3.333900	3.169717	3.203525	3.253633	3.319828	3.322433	3.229659
3.655036	3.643987	3.644108	3.610080	3.633785	3.664950	3.922074	3.877494	3.858989	3.737736	3.704943	3.555122	3.555237	3.555355	3.584985	3.587589	3.620962	3.601187	3.595090	3.686470	3.676616	3.504708	3.447694	3.443155	3.428988	3.429100	3.429216	3.429328	3.522280	3.522397	3.467535	3.412672	3.412786	3.410405	3.496205	3.582022	3.589616	3.589734	3.567173	3.400173	3.400287	3.387921	3.348104	3.169635	3.169736	3.203543	3.191164	3.241271	3.241379	3.229677
3.667470	3.667590	3.709935	3.733638	3.733760	3.910818	3.910926	3.882490	3.877649	3.759182	3.737885	3.623134	3.573902	3.596394	3.603655	3.782283	3.782409	3.782531	3.772707	3.686495	3.686594	3.686716	3.686834	3.450644	3.443620	3.436263	3.429238	3.429350	3.429462	3.453744	3.453854	3.403972	3.397855	3.397964	3.398058	3.389205	3.389316	3.568329	3.567195	3.410172	3.400307	3.387942	3.187022	3.187125	3.187228	3.187334	3.187438	3.187541	3.191393	3.229695
3.691070	3.748306	3.855522	3.855648	4.039224	3.910846	3.882394	3.877550	3.877677	3.877800	3.877926	3.890474	3.734759	3.754771	3.796467	3.796589	3.796716	3.783800	3.783926	3.701446	3.686618	3.686740	3.686858	3.686976	3.443641	3.436285	3.436400	3.436513	3.436625	3.410916	3.403884	3.403993	3.397876	3.397985	3.376652	3.276769	3.290252	3.296598	3.302942	3.293074	3.386606	3.386714	3.208252	3.188391	3.187247	3.280215	3.280319	3.187559	3.187665	3.193995
4.377626	4.377769	4.139225	4.081028	4.077434	4.039386	3.910980	3.882545	3.882672	3.882796	3.890377	3.890502	3.891869	3.891997	3.796493	3.796615	3.796741	3.798107	3.798234	3.784074	3.695351	3.686764	3.686882	3.687000	3.687122	3.672302	3.551932	3.552046	3.529489	3.425553	3.414784	3.404015	3.397897	3.398006	3.283823	3.276788	3.283128	3.300357	3.300467	3.293092	3.279484	3.336735	3.208270	3.208376	3.209729	3.302702	3.280339	3.280443	3.230545	3.230632
4.634668	4.634815	4.617592	4.358871	4.120301	4.049038	4.042006	3.944663	4.034510	3.904243	3.882951	3.888044	3.888168	3.888296	3.867924	3.868047	3.868174	3.912385	3.891091	3.834086	3.816772	3.808188	3.686906	3.687025	3.687146	3.687264	3.687386	3.721122	3.687878	3.861232	3.657635	3.479195	3.404149	3.398028	3.283843	3.283040	3.288134	3.295389	3.299238	3.299347	3.279503	3.279610	3.208288	3.215881	3.215987	3.308962	3.402838	3.380474	3.380582	3.336907
5.063060	4.967308	4.617627	4.360746	4.130262	4.120466	4.077734	4.077863	3.989828	3.987468	3.880493	3.883101	3.888195	3.887080	3.872923	3.868074	3.869444	3.869567	3.869694	3.869818	3.852504	3.816923	3.724206	3.690782	3.687171	3.687289	3.689900	3.711443	3.711562	3.675567	3.661396	3.475813	3.447024	3.440904	3.498137	3.295188	3.295296	3.295408	3.338374	3.299366	3.279523	3.279629	3.279739	3.213403	3.308870	3.408990	3.409099	3.402966	3.393089	3.343170
5.024313	4.667490	4.462767	4.296214	4.264080	4.120496	4.049206	4.046848	3.989857	3.987497	3.990110	3.886856	3.886980	3.872826	3.872949	3.708835	3.705231	3.705352	3.869721	3.869844	3.848521	3.816949	3.817069	3.690806	3.689684	3.687312	3.687434	3.708977	3.709095	3.709217	3.540004	3.468360	3.458506	3.462353	3.473662	3.380919	3.381028	3.381141	3.374108	3.367982	3.358116	3.358224	3.279758	3.284855	3.306392	3.409010	3.409119	3.417274	3.393109	3.338195
4.626442	4.578193	4.378419	4.263978	4.241770	4.040129	4.033092	3.949400	3.947045	3.990011	3.993866	3.886883	3.887007	3.872853	3.708739	3.694578	3.708985	3.705376	3.869748	3.869870	3.816851	3.816975	3.817095	3.817215	3.808628	3.805013	3.705149	3.705266	3.709119	3.573539	3.573656	3.468383	3.462267	3.462376	3.473684	3.473794	3.473905	3.474020	3.381271	3.375145	3.400996	3.358244	3.279777	3.284874	3.284981	3.306523	3.402899	3.376791	3.334035	3.338214
4.795677	4.578231	4.414153	4.214368	4.040028	4.033019	3.840339	3.840463	3.949557	3.949681	3.865366	3.886911	3.887034	3.872880	3.694482	3.694602	3.694727	3.709131	3.869774	3.869897	3.816877	3.817001	3.817121	3.808531	3.804920	3.805039	3.705173	3.705291	3.709143	3.573561	3.573678	3.489832	3.469431	3.462398	3.462490	3.473816	3.473927	3.466898	3.467009	3.436621	3.401017	3.358264	3.281044	3.284893	3.285000	3.281366	3.276693	3.331451	3.324414	3.295922
4.801919	4.603081	4.414189	4.078742	3.982938	3.747443	3.840366	3.840490	3.949586	3.949710	3.885572	3.886938	3.887062	3.672963	3.694506	3.694627	3.694752	3.709155	3.873531	3.873654	3.852610	3.807074	3.713107	3.711980	3.712101	3.662225	3.662346	3.709050	3.730594	3.709289	3.573700	3.530961	3.475683	3.462420	3.473727	3.495025	3.495138	3.466919	3.450821	3.399679	3.356930	3.279706	3.281063	3.284912	3.281275	3.255178	3.252784	3.252887	3.152974	3.153057
4.430995	4.431130	4.114631	3.814880	3.772165	3.748711	3.841634	3.961902	3.962032	3.935457	3.885600	3.885723	3.672863	3.672987	3.680249	3.694651	3.709059	3.873430	3.897183	3.881143	3.852636	3.721401	3.711888	3.712005	3.626422	3.626538	3.662369	3.709074	3.709192	3.719275	3.720054	3.678311	3.702108	3.702234	3.635053	3.616477	3.495158	3.460371	3.407983	3.399700	3.278372	3.279725	3.281082	3.281188	3.270064	3.255198	3.255300	3.152888	3.152992	3.153074
4.431030	4.238386	4.114661	3.950568	3.829313	3.829443	3.986634	3.981796	3.981929	3.962186	3.885628	3.885750	3.672887	3.673012	3.680273	3.708958	3.930465	3.954210	3.897209	3.881168	3.878781	3.731377	3.721543	3.626326	3.626446	3.362302	3.362418	3.669652	3.709216	3.705014	3.720077	3.766283	3.702129	3.702254	3.635075	3.637928	3.603144	3.460393	3.460501	3.422165	3.304579	3.297205	3.281101	3.281207	3.270083	3.255217	3.255320	3.155403	3.155507	3.153092
4.238286	4.117038	4.088613	4.088743	3.991680	3.913273	4.022663	4.322396	4.217597	4.032069	3.898076	3.885777	3.843055	3.680177	3.680298	3.773254	3.930492	3.954237	3.897235	3.881194	3.881294	3.864651	3.729032	3.626350	3.605043	3.605158	3.605278	3.669676	3.669792	3.691340	3.705156	3.720221	3.657305	3.657424	3.633851	3.616522	3.611892	3.460415	3.460523	3.282042	3.300857	3.297224	3.395422	3.395529	3.270103	3.255237	3.255339	3.155421	3.164264	3.164346
3.952052	4.130687	4.130827	4.130962	4.031132	4.027547	4.358295	4.322428	4.235635	4.032097	3.944055	3.885805	3.884686	3.871773	3.773159	3.773280	3.873387	3.897130	3.897261	3.881221	3.881320	3.867164	3.646162	3.636327	3.626493	3.605182	3.605301	3.605417	3.669816	3.669936	3.691481	3.655478	3.577605	3.573807	3.545331	3.487965	3.461905	3.462018	3.281956	3.282061	3.282171	3.296565	3.395442	3.395550	3.270122	3.255256	3.255358	3.164176	3.164282	3.228036
4.020665	4.014598	4.130856	4.130991	4.323919	4.352318	4.357086	4.321218	4.231941	3.993937	3.964261	3.913154	3.913277	3.886082	3.873164	3.873287	3.873414	3.878509	3.881123	3.881247	3.881346	3.867189	3.857361	3.846286	3.636471	3.631610	3.605324	3.605439	3.605555	3.669959	3.649164	3.641803	3.527627	3.499163	3.495349	3.418957	3.419066	3.397748	3.290701	3.282081	3.282190	3.295337	3.295446	3.284325	3.253922	3.255276	3.242681	3.164194	3.164299	3.407300
4.020692	4.014625	4.130885	4.195284	4.195420	4.316647	4.316755	4.271564	3.996321	3.970371	3.964290	3.964413	3.922001	3.743595	3.879404	3.879527	3.878412	3.878535	3.881149	3.881273	3.874229	3.874357	3.857386	3.857508	3.836483	3.831624	3.626775	3.605463	3.605578	3.666510	3.649190	3.641828	3.527650	3.449183	3.431329	3.431439	3.419087	3.419199	3.419308	3.410689	3.280963	3.281068	3.292971	3.274365	3.269479	3.255296	3.156965	3.164211	3.368673	3.397333
4.020719	4.071775	4.195178	4.195314	4.195450	4.195591	4.195699	4.074131	4.032054	3.970400	3.965560	3.915694	3.680151	3.686487	3.879431	3.965255	4.001092	3.988176	3.974021	3.881299	3.874254	3.874382	3.874506	3.867442	3.860101	3.847776	3.805041	3.626914	3.627029	3.669025	3.666647	3.527562	3.449098	3.438402	3.438494	3.431460	3.416615	3.419220	3.419328	3.419437	3.282229	3.281088	3.292990	3.274385	3.273241	3.259058	3.151992	3.152093	3.368694	3.368774
4.079110	4.078005	4.207614	4.195343	4.195479	4.195621	4.195727	4.188415	4.158756	4.006134	3.965589	3.801460	3.680176	3.680300	3.879457	3.965282	3.986836	3.986961	3.974049	3.881325	3.881422	3.874408	3.895958	3.867469	3.860128	3.804947	3.812535	3.731648	3.705625	3.683336	3.669162	3.477652	3.457912	3.458024	3.567098	3.553503	3.517895	3.518008	3.519364	3.419457	3.419570	3.282353	3.295504	3.293115	3.295942	3.274615	3.153257	3.153359	3.260637	3.260718
4.081618	4.079273	4.215087	4.215225	4.244559	4.244700	4.295731	4.288419	4.165927	4.125390	3.977726	3.801486	3.801607	3.772236	3.893152	3.879607	3.986864	3.986989	3.940243	3.897515	3.881448	3.881576	3.877967	3.878691	3.824763	3.821149	3.740860	3.740979	3.741097	3.705117	3.690944	3.483901	3.486507	3.501822	3.569612	3.567232	3.553636	3.518031	3.518140	3.419478	3.341004	3.291101	3.281235	3.317062	3.325787	3.324647	3.188999	3.189101	3.194199	3.194279
4.131629	4.131766	4.228763	4.271748	4.244588	4.601783	4.295761	4.295897	4.196062	4.158946	4.159081	4.039979	4.037627	4.037764	3.893178	3.885847	3.879761	3.922737	3.936540	3.936665	3.924328	3.881601	3.881724	3.878115	3.824789	3.822419	3.786828	3.798147	3.798267	3.735021	3.598105	3.598218	3.597090	3.511478	3.509079	3.505452	3.503071	3.501940	3.418144	3.339666	3.341024	3.291120	3.281254	3.261403	3.324560	3.300963	3.217597	3.189119	3.194217	3.129991
4.153080	4.217484	4.231909	4.223059	4.551683	4.551829	4.551938	4.295928	4.296070	4.296206	4.315289	4.315425	4.287615	4.255455	3.993192	3.885873	3.886002	3.879910	3.922892	3.924258	3.924354	3.881627	3.881750	3.853302	3.824814	3.822445	3.793996	3.798172	3.798291	3.641262	3.598128	3.596996	3.597113	3.519890	3.511591	3.509212	3.505584	3.505699	3.459206	3.418273	3.419632	3.412595	3.268802	3.261422	3.260278	3.255394	3.212625	3.212727	3.184251	3.172879
4.438738	4.238936	4.222953	4.223089	4.237507	4.553104	4.553212	4.494980	4.488919	4.317660	4.315320	4.309246	4.287645	4.273501	4.005644	3.902053	3.894727	3.886151	3.880064	3.924285	3.924380	3.917366	3.881775	3.881898	3.853453	3.796386	3.789366	3.798197	3.798316	3.641284	3.610275	3.605408	3.598381	3.569918	3.570010	3.676036	3.673657	3.505721	3.505831	3.459336	3.459451	3.419760	3.403999	3.266431	3.261545	3.255413	3.255515	3.255616	3.212850	3.170400
4.440011	4.260388	4.214936	4.200787	4.223255	4.224637	4.496114	4.495013	4.488951	4.484124	4.309140	4.301824	4.273391	4.273530	4.056910	4.052067	3.894754	3.879963	3.881333	3.881456	3.968243	3.939457	3.939583	3.896850	3.846376	3.846502	3.846632	3.843024	3.774745	3.769890	3.770009	3.738999	3.634124	3.634236	3.655760	3.676059	3.673681	3.652366	3.509592	3.466836	3.459471	3.455503	3.411164	3.266450	3.266553	3.261670	3.255534	3.255636	3.263229	3.220436
4.438803	4.400495	4.222108	4.183449	4.183579	4.183715	4.147824	4.147950	4.467879	4.468015	4.296753	4.183239	4.202001	4.202139	4.171212	4.063894	4.029858	3.879989	3.881359	3.905102	3.968267	3.971815	3.952045	3.923599	3.845156	3.846525	3.846656	3.843048	3.788461	3.769914	3.770033	3.739024	3.653416	3.648548	3.654537	3.659303	3.652272	3.652389	3.509613	3.509724	3.509839	3.482521	3.430698	3.266470	3.275303	3.266680	3.252151	3.259398	3.263248	3.299521
4.478602	4.400527	4.283326	4.159908	4.160036	4.160169	4.003152	4.003277	4.196527	4.296644	4.196796	4.183269	4.183399	4.177324	4.163787	4.044042	4.029886	4.030010	3.926431	3.953906	3.975435	4.157556	4.316365	4.180777	3.901364	3.901487	3.901615	3.816937	3.798389	3.769938	3.748893	3.707921	3.708036	3.630807	3.635876	3.637233	3.644819	3.595256	3.509634	3.509745	3.482435	3.466335	3.437865	3.430825	3.266592	3.266699	3.259316	3.259418	3.263267	3.250425
4.400425	4.376056	4.259790	4.159939	4.160067	4.115146	4.036688	4.036818	4.160847	4.196688	4.268246	4.254719	4.177218	4.163690	4.029662	4.029786	4.029914	3.994325	4.019314	4.032503	4.075461	4.316263	4.316395	4.287953	4.158548	3.930086	3.876755	3.798295	3.626965	3.605925	3.735223	3.730357	3.629476	3.629586	3.635900	3.637256	3.585195	3.595279	3.595390	3.482346	3.467499	3.467603	3.437886	3.402266	3.402370	3.259234	3.240623	3.240722	3.177197	3.141888
4.375957	4.341323	4.277188	4.277319	4.228336	4.136270	4.115274	4.158256	4.158393	4.196717	4.196855	4.196987	4.177248	4.029567	4.029690	4.029814	4.029943	3.994353	4.030527	4.074144	4.230441	4.297959	4.298089	4.176782	3.929988	3.876655	3.798201	3.626871	3.584125	3.549393	3.592368	3.651797	3.651914	3.635837	3.635924	3.585108	3.585218	3.595301	3.532273	3.517425	3.467521	3.437799	3.402183	3.402287	3.266631	3.240543	3.240642	3.240741	3.134342	3.141905
4.341225	4.312791	4.312927	4.328212	4.228365	4.228508	4.158154	4.158286	4.179848	4.179980	4.196884	4.197016	4.177277	4.048227	4.029719	4.029842	3.994257	4.013021	4.030554	4.059254	4.219281	4.214441	4.171709	3.931129	3.801430	3.776671	3.758131	3.594540	3.550544	3.549416	3.656688	3.651821	3.651938	3.635861	3.635948	3.581393	3.581503	3.567911	3.532296	3.517448	3.438963	3.402095	3.137832	3.173659	3.266650	3.240564	3.240663	3.240761	3.240865	3.134435
4.279213	4.299182	4.277252	4.313959	4.228395	4.192828	4.158184	4.158314	4.179877	4.180009	4.194431	4.177177	4.171097	4.056950	4.048381	4.048507	4.012924	4.013049	4.013180	4.013306	4.007185	4.043031	4.038182	3.872763	3.779065	3.758035	3.744470	3.629038	3.592186	3.592303	3.592414	3.592527	3.571476	3.635885	3.578815	3.578925	3.567822	3.567935	3.532318	3.431731	3.402013	3.137745	3.137850	3.137950	3.266669	3.266776	3.240682	3.240781	3.162280	3.162353
4.279247	4.279373	4.249359	4.200999	4.213537	4.177967	4.158213	4.158344	4.151338	4.151469	4.147894	4.156713	4.056845	4.056978	4.057104	4.012820	3.970093	3.970218	3.970349	3.921399	3.902844	3.902971	3.911796	3.778966	3.757945	3.734425	3.698823	3.620352	3.588476	3.588592	3.592438	3.463951	3.454105	3.450151	3.450236	3.424844	3.397543	3.397650	3.385623	3.380740	3.302249	3.158865	3.130388	3.130487	3.130586	3.130690	3.140662	3.140759	3.140861	3.141957
4.279280	4.279407	4.239469	4.163817	4.163944	4.175515	4.161331	4.144089	4.144225	4.117045	4.112211	4.048055	3.985447	3.985578	3.997505	3.986450	3.965151	3.965275	3.786823	3.785701	3.902870	3.902997	3.845969	3.757849	3.734338	3.714547	3.678942	3.375912	3.376019	3.469006	3.447681	3.454013	3.454126	3.450173	3.450257	3.424865	3.424971	3.390527	3.385646	3.380762	3.316560	3.302369	3.116692	3.022315	3.108158	3.128214	3.128312	3.112194	3.112295	3.134828
4.311552	4.311682	4.311819	4.249551	4.163975	4.128397	4.114206	4.114333	4.116948	4.112109	4.048280	3.955548	3.955670	3.963250	3.977658	3.977781	3.961450	3.782993	3.785604	3.767081	3.902896	3.903023	3.802474	3.734246	3.734364	3.678854	3.364630	3.364735	3.290309	3.376151	3.447702	3.447810	3.447923	3.443050	3.443134	3.436097	3.429059	3.417958	3.390651	3.380784	3.316581	3.247053	3.006031	3.006124	3.016193	3.042481	3.042579	3.042676	3.042779	3.134845
4.311584	4.311715	4.311851	4.311981	4.299706	4.128428	4.114236	4.114362	4.112012	4.054388	3.955455	3.934148	3.598556	3.598678	3.863087	3.845505	3.774196	3.745739	3.745861	3.745977	3.822769	3.816674	3.791310	3.477093	3.477207	3.450270	3.362163	3.362268	3.290329	3.376173	3.390568	3.390675	3.390787	3.390893	3.390978	3.431464	3.429080	3.390571	3.380706	3.380806	3.309125	3.247074	3.013529	3.016116	2.959044	2.985331	2.908509	2.912351	3.049033	3.163447
4.311617	4.311748	4.311884	4.312014	4.312144	4.128458	4.114266	4.114392	4.054293	3.955356	3.934055	3.598462	3.562568	3.524185	3.568084	3.756709	3.728255	3.278333	3.397079	3.418615	3.437338	3.441180	3.434144	3.434253	3.416954	3.393427	3.343525	3.343627	3.272928	3.273036	3.358875	3.376407	3.297925	3.298031	3.390999	3.428994	3.364329	3.364432	3.373252	3.380828	3.259459	3.054163	3.016040	3.016134	2.959061	2.996570	2.902859	2.902957	3.163391	3.157227
4.322809	4.311780	4.270992	4.271116	4.271242	4.085669	4.114295	4.054193	3.805267	3.774355	3.567334	3.505965	3.524098	3.518001	3.518108	3.482497	3.385397	3.239835	3.347097	3.382293	3.391069	3.399880	3.412419	3.381145	3.346434	3.339072	3.323643	3.247002	3.248063	3.248168	3.248268	3.248368	3.274292	3.274394	3.274474	3.357108	3.357206	2.964317	2.973130	2.987847	2.987947	3.054181	3.016058	3.016152	2.959078	2.996586	2.996684	3.106134	3.157171	3.153501
4.275973	4.270895	4.263585	4.263709	3.970994	3.978261	3.996959	3.811373	3.774267	3.563516	3.505880	3.456327	3.499289	3.499398	3.463786	3.328164	3.231989	3.232090	3.232196	3.372374	3.376176	3.391201	3.057095	3.264375	3.338995	3.337851	3.323667	3.259465	3.245275	3.238234	3.215930	3.221004	3.131359	3.131456	3.125306	3.114193	2.964236	2.964334	2.958857	2.966427	2.966527	2.975595	3.016076	3.016170	3.009118	2.960440	2.989218	3.103657	3.154695	3.153519
4.238462	4.216270	4.206480	3.970904	3.967302	3.971149	3.792669	3.549934	3.464421	3.457382	3.428919	3.427780	3.456456	3.463707	3.328086	3.328188	3.232011	3.232111	3.222276	3.218647	3.218719	3.033393	3.048410	3.022397	3.224709	3.339118	3.272753	3.245198	3.245297	3.238255	3.220930	3.092416	3.092515	3.103815	3.018147	3.018242	2.975464	3.019161	2.987528	2.966444	2.966544	2.988076	3.018587	3.016188	3.016282	3.009234	3.010575	3.097437	3.097540	3.032044
3.817105	3.794908	3.785111	3.867218	3.912756	3.775244	3.532474	3.432587	3.364447	3.414550	3.428944	3.427805	3.427908	3.328008	3.328110	3.228201	3.232033	3.232134	3.222298	3.218670	3.218740	3.025954	3.026050	3.026146	3.115394	3.272671	3.272775	3.251440	3.245319	3.238277	3.224685	3.092436	3.096270	3.046672	3.024391	3.024487	3.024582	3.044612	3.044710	3.044808	3.023727	3.023823	3.017358	3.006233	3.006325	3.009251	3.009345	3.010686	3.005795	2.998715
3.287714	3.413612	3.785139	3.812678	3.812789	3.750461	3.410167	3.381703	3.355755	3.355859	3.414682	3.427830	3.427933	3.328032	3.228123	3.228223	3.232055	3.232156	3.222320	3.218692	3.218762	3.025973	3.026069	3.026165	3.022536	3.265548	3.265652	3.251462	3.238195	3.238298	3.230929	3.195301	3.114962	3.110080	3.117299	3.117396	3.117493	3.024700	3.034761	3.023645	3.023745	3.017278	3.006158	3.006251	2.999197	2.799193	2.809259	2.859376	2.998666	2.998732
3.277818	3.413635	3.730606	3.726996	3.734248	3.570077	3.363009	3.355669	3.355778	3.355883	3.284887	3.284987	3.327949	3.270907	3.192427	3.192526	3.192631	3.222238	3.222342	3.218714	3.218784	3.213916	3.021116	2.949766	2.951109	3.008362	3.008462	3.029992	3.058668	3.238320	3.238418	3.145627	3.114982	3.115079	3.110173	3.117415	3.116266	3.013508	3.023567	3.023663	3.030909	3.031004	3.017394	3.006269	2.999215	2.994993	2.859300	2.859392	2.858240	2.977309
3.367678	3.359106	3.362639	3.362744	3.362848	3.362958	3.355589	3.348248	3.348357	3.127652	3.127756	3.199289	3.270824	3.270930	3.271030	3.192548	3.186441	3.172252	3.168628	3.218736	3.192706	3.057064	2.952476	2.931135	2.951127	2.951222	3.008481	3.008576	3.058687	3.238341	3.211062	3.128223	2.995695	2.995790	3.110192	3.106227	3.106323	3.013526	3.013620	3.023680	3.030926	3.031022	3.031122	3.010027	3.006379	2.985036	2.880756	2.859407	2.977260	2.961109
3.359025	3.133988	3.134095	3.116834	3.112869	3.112975	3.105606	3.098261	3.098366	3.135120	3.127777	3.199311	3.270847	3.270952	3.271053	3.192569	3.179319	3.167304	3.167407	3.142652	3.056985	3.057084	3.059664	3.024034	2.972579	2.972675	3.008500	3.008595	3.058707	3.238363	3.238461	2.995613	2.995713	2.995808	3.088774	3.077663	2.984862	2.984960	3.013638	3.023698	2.916604	2.916698	3.009952	3.006305	2.910332	2.845771	2.870797	2.877122	2.861004	2.844851
3.355331	3.355435	3.101878	3.094535	3.086844	3.110515	3.110588	3.105726	3.148692	3.336400	3.335265	3.270770	3.270870	3.270976	3.192492	3.192591	3.174372	3.167326	3.167428	3.056941	3.057006	3.059590	3.023961	3.043946	3.044046	3.008418	3.008518	3.008613	3.008709	3.058826	3.058922	2.995632	2.995732	2.995826	2.998388	2.995993	2.984880	2.984978	3.023621	3.023715	2.959498	2.938409	2.934766	2.774475	2.845697	2.845788	2.868319	2.861262	2.853873	2.830574
3.441068	3.340582	3.325811	3.104477	3.086866	3.086969	3.105647	3.227184	3.336321	3.342325	3.293089	3.270793	3.270893	3.249566	3.192514	3.164036	3.150477	3.150574	3.146017	3.146114	3.081881	3.045017	3.037968	3.045208	3.044066	3.040431	3.041775	3.044358	3.044454	3.058846	3.058941	3.052814	2.995749	2.995844	2.995916	2.984805	2.984898	2.984996	3.023639	3.023733	2.905942	2.906029	2.770666	2.770752	2.767099	2.802924	2.825453	2.832690	2.832783	2.809148
3.426219	3.325730	3.240120	2.911634	3.083167	3.083269	3.258500	3.301461	3.330141	3.293013	3.293114	3.236060	3.270916	3.192437	3.163959	3.150397	3.086200	3.086296	3.086397	3.081833	3.046178	3.049077	3.092680	3.045228	3.040355	3.040451	3.098956	3.101539	3.080200	3.080301	3.074176	3.074271	3.052934	2.995862	2.995934	2.984823	2.984916	2.985014	2.985107	2.930389	2.905960	2.763115	2.763205	2.591766	2.568166	2.580051	2.602574	2.602657	2.794809	2.773427
3.383387	3.354327	3.325861	3.083092	3.083189	3.083291	3.254802	3.258623	3.258729	3.242696	3.221700	3.221796	3.093299	3.093398	3.047530	3.047621	3.052059	3.054637	3.064674	3.043645	2.820363	2.878251	3.092698	3.040274	3.037888	3.061905	3.065737	3.080123	3.080219	3.080320	3.060508	3.060602	2.989563	2.989656	2.989727	2.984841	2.984934	2.985032	2.985124	2.905887	2.877392	2.763131	2.670313	2.589542	2.579982	2.580066	2.580146	2.583967	2.676968	2.677024
3.369127	3.332923	3.333029	3.083113	3.083210	3.083312	3.258547	3.258647	3.151596	3.151694	3.114565	3.114659	3.093321	3.047461	2.923309	2.925881	2.933427	2.954633	2.954730	2.767193	2.784655	2.834768	2.825849	3.030663	3.059343	3.061925	3.065756	3.065851	3.065947	3.060435	3.060528	2.982017	2.982114	2.982206	2.971072	2.984859	2.984951	2.985049	2.962724	2.891612	2.877410	2.734561	2.677475	2.650472	2.644321	2.580081	2.580161	2.580241	2.580325	2.580381
3.304276	3.304375	3.083038	3.083135	3.099353	3.342340	3.270974	3.151514	3.151617	3.151716	3.151819	3.151917	3.114775	3.047483	2.923330	2.925902	2.933447	2.954653	2.954750	2.765657	2.774420	2.811172	2.818408	3.025709	3.030781	3.061944	3.065775	3.065871	3.054772	3.020068	3.017672	2.991634	2.955998	2.971023	2.971091	2.983631	2.983724	2.962652	2.952779	2.877337	2.677318	2.677402	2.657553	2.644256	2.580012	2.533974	2.534048	2.561553	2.561635	2.416913
3.304300	3.268684	3.083060	3.083156	3.342257	3.342364	3.330030	3.244405	3.151639	3.151737	3.151841	3.151939	3.114798	3.047505	2.997584	2.990223	3.003979	3.018975	3.022800	2.768159	2.768223	2.768318	3.025636	3.025729	3.025828	3.054503	3.054603	3.054697	3.052303	3.020087	3.017692	2.997876	2.956017	2.841766	2.856769	2.856858	2.958840	2.952709	2.877268	2.624339	2.624423	2.624501	2.639208	2.639287	2.499015	2.499088	2.502898	2.529151	2.390685	2.400712
3.268609	3.111553	3.083082	3.083179	3.088235	3.331226	3.330054	3.316509	3.230886	3.138110	3.138211	3.137067	3.075981	3.014895	2.997605	3.083431	3.089738	3.108460	3.025305	2.768176	2.768239	2.861222	3.025655	3.025749	3.025847	3.043333	3.043431	3.043523	3.048592	3.048690	3.020199	2.962164	2.841697	2.841784	2.841849	2.843181	2.810898	2.810986	2.619296	2.619374	2.570875	2.570946	2.571023	2.571095	2.499032	2.248945	2.252751	2.125740	2.161971	2.171998
3.111479	3.111575	3.111678	3.083200	3.088257	3.159798	3.316435	3.300407	3.207336	3.114557	3.136992	3.075908	3.014819	3.014917	3.005076	3.053938	3.089760	3.108482	3.025325	2.782483	2.861143	3.025581	3.025675	3.040059	3.054449	3.043353	3.043451	3.043543	3.043636	3.043734	2.994411	2.847843	2.825537	2.825623	2.826930	2.810832	2.810915	2.703102	2.603123	2.323164	2.320746	2.263637	2.263709	2.263777	2.263845	2.258931	2.123193	2.125752	2.125822	2.213314
3.111501	3.111598	3.111700	3.116756	3.088278	3.088381	3.128880	3.121531	3.114486	3.114579	2.943213	2.943304	2.986262	2.976428	3.005097	3.005188	3.019573	3.005375	2.781168	2.861098	2.911178	2.975583	3.039985	3.065556	3.065657	3.050519	3.043156	3.036102	3.036194	2.994340	2.990698	2.825466	2.825556	2.809462	2.810767	2.810850	2.782347	2.703120	2.573253	2.323179	2.266075	2.263651	2.263723	2.263791	2.263859	2.128126	2.108910	2.125764	2.210781	2.210830
2.897216	2.897310	2.997422	3.083243	3.088300	3.057399	3.050020	3.050112	3.043066	2.893126	2.893222	2.893312	2.893402	2.976449	3.005118	3.005209	3.005305	2.745686	2.748262	2.782517	2.896905	2.913779	3.051190	3.065576	3.287194	3.236018	3.171803	3.036122	2.994264	2.779291	2.779370	2.804333	2.804420	2.795792	2.731529	2.746548	2.703057	2.676991	2.598448	2.266017	2.199273	2.199340	2.263737	2.263805	2.099477	2.099547	2.111415	2.125776	2.210793	2.218324
2.865013	2.865103	2.908062	2.965303	3.051123	3.049981	3.050042	3.035846	2.893056	2.893146	2.894482	2.894572	2.893421	2.976470	3.005139	3.005230	2.745617	2.745704	2.745796	2.748367	2.896924	2.920942	2.942471	3.065596	3.039592	3.171727	3.171825	2.929531	2.768034	2.618044	2.618119	2.258353	2.254691	2.254758	2.258541	2.263588	2.292244	2.291071	2.119609	2.119676	2.199286	2.199353	2.263751	2.263819	2.099489	2.099559	2.111427	2.148811	2.172571	2.210853
2.865034	2.865123	2.865219	2.908172	2.965415	3.047523	3.047583	3.004858	3.004951	2.893166	2.893261	2.893351	2.883512	2.883606	2.883695	2.881300	2.788506	2.745721	2.745814	2.874519	2.896015	2.918475	2.918567	2.742494	2.742582	2.742666	2.707941	2.689368	2.617981	2.618062	2.242128	2.177875	2.190386	2.169011	2.172793	2.172860	2.176661	2.119555	2.119622	2.119688	2.205527	2.335169	2.335241	2.335310	2.099501	2.099571	2.099636	2.138929	2.143989	2.179778
2.762998	2.797784	2.815230	2.815319	2.904563	3.047545	3.004199	2.995603	2.981404	2.822468	2.825036	2.873515	2.787863	2.797885	2.795490	2.817950	2.814317	2.814403	2.864514	2.864601	2.864659	2.757565	2.735283	2.742512	2.736385	2.700418	2.700500	2.617924	2.618000	2.475445	2.449395	2.177889	2.168959	2.169025	2.169073	2.143001	2.172940	2.176745	2.122124	2.122190	2.236621	2.341412	2.336502	2.336571	2.100759	2.085286	2.094076	2.124644	2.139013	2.117863
[truncated: 2,195 more rows]
[truncated: 1,310 more columns]
