# Supplementary material for: XYZ color data on the visual degradation of vegetables
Source: Data Brief. 2020 Jan 3;28:105079. doi: 10.1016/j.dib.2019.105079 (PMC7093819; doi:10.1016/j.dib.2019.105079)
Supplement: Multimedia component 4 [file mmc4.zip › strawberry12h.csv]

�O�h���lX
0.236458	0.329883	0.415910	0.415915	0.434122	0.421354	0.433301	0.439375	0.481850	0.497887	0.588900	0.588907	0.580227	0.533609	0.516240	0.516245	0.577069	0.461799	0.473754	0.601177	0.564251	0.637067	0.651197	0.636713	0.527507	0.535120	0.535128	0.789974	0.838524	0.820693	0.820701	0.706964	0.710961	0.710970	0.697935	0.782893	0.873111	0.883993	0.884004	0.878578	0.975676	0.823988	0.841398	0.993677	1.029469	1.029483	1.027322	1.015200	0.999984	0.999997
0.417185	0.405057	0.414831	0.415922	0.415928	0.428960	0.433309	0.439383	0.469915	0.488123	0.613176	0.588915	0.576977	0.550920	0.516245	0.516250	0.433112	0.467877	0.467884	0.455942	0.564260	0.637076	0.637083	0.626945	0.636733	0.535132	0.698964	0.789987	0.838537	0.844615	0.828321	0.682704	0.710975	0.710985	0.697949	0.697957	0.801399	0.849953	0.877497	0.878595	0.878606	0.878617	0.961059	1.024041	1.029493	1.027332	1.027346	1.015224	1.000007	0.996756
0.532459	0.417196	0.405067	0.415928	0.415934	0.421368	0.428974	0.421380	0.427453	0.488130	0.588916	0.588923	0.576984	0.550925	0.520594	0.473784	0.499859	0.521592	0.522685	0.522693	0.577307	0.647950	0.647958	0.647966	0.629137	0.636752	0.698977	0.698986	0.711130	0.759680	0.699013	0.710980	0.710989	0.710999	0.704485	0.704495	0.801415	0.843901	0.874251	0.876437	0.878623	0.896036	0.961079	0.968705	0.999059	0.999072	1.011052	0.998928	0.996766	0.985899
0.599199	0.532470	0.405073	0.415935	0.421369	0.403174	0.403181	0.421388	0.427461	0.476003	0.558589	0.588932	0.576992	0.569395	0.478129	0.499860	0.515076	0.522688	0.522695	0.607645	0.607653	0.650133	0.647968	0.647976	0.658852	0.698980	0.698989	0.698998	0.699007	0.718761	0.723119	0.710994	0.711004	0.832370	0.832380	0.833478	0.839556	0.873169	0.874267	0.876453	0.882990	0.896054	0.896066	0.904781	0.908057	0.999093	0.999106	0.977358	0.985907	0.985920
0.562803	0.544609	0.490014	0.417027	0.420290	0.402096	0.402102	0.427462	0.427468	0.481441	0.542119	0.554260	0.547750	0.496596	0.435930	0.439195	0.474151	0.527043	0.611994	0.612002	0.696954	0.692615	0.650151	0.657768	0.659950	0.666480	0.699001	0.699011	0.718765	0.718775	0.723133	0.723143	0.832374	0.832384	0.833482	0.839561	0.869911	0.869922	0.876459	0.882996	0.883008	0.894985	0.896085	0.908065	0.908078	0.999113	1.001638	1.001651	1.001663	1.026410
0.561722	0.543528	0.544620	0.509760	0.515195	0.426370	0.426377	0.427469	0.542748	0.536688	0.542126	0.535616	0.545585	0.496603	0.433764	0.435943	0.478507	0.557478	0.643517	0.728470	0.820486	0.844765	0.791254	0.657779	0.659961	0.666492	0.696840	0.761242	0.773387	0.777747	0.765622	0.811476	0.845438	0.836749	0.842828	0.869916	0.869927	0.876464	0.883002	0.883013	0.883025	0.955685	0.955698	0.914153	0.914166	1.023408	1.038362	1.020963	1.020976	1.023165
0.555661	0.555667	0.544626	0.515195	0.517374	0.480979	0.482072	0.542749	0.542756	0.536696	0.536703	0.535623	0.545592	0.545599	0.496616	0.463297	0.557481	0.558577	0.728472	0.821573	0.821583	0.821593	0.791265	0.750977	0.666495	0.666504	0.761245	0.773391	0.777750	0.807120	0.811481	0.811493	0.890388	0.869736	0.873183	0.915670	0.921120	0.911001	0.892810	0.891734	0.943723	0.955704	0.955717	0.961170	1.023415	1.041634	1.041648	1.038397	1.038410	1.038424
0.578468	0.578476	0.528414	0.517374	0.517381	0.536938	0.536946	0.561222	0.561230	0.537789	0.536710	0.536717	0.544330	0.556472	0.554306	0.511843	0.558580	0.728474	0.849832	0.821584	0.766988	0.766997	0.750978	0.659975	0.666507	0.666516	0.773394	0.774491	0.970952	0.926773	0.926786	0.926799	0.925725	0.906160	0.924375	0.936354	0.936366	0.936379	0.935304	0.953521	0.953534	0.955723	0.955736	0.998226	1.037288	1.041655	1.041669	0.962794	0.960630	0.960644
0.595850	0.591515	0.591523	0.571982	0.597607	0.597615	0.561222	0.565575	0.565584	0.561247	0.537804	0.544330	0.547598	0.547606	0.517277	0.543368	0.558592	0.728487	0.807374	0.807385	0.766998	0.750980	0.659977	0.666510	0.666519	0.676314	0.774494	0.922414	0.926777	0.926791	0.926804	0.926817	0.925743	0.950028	0.957027	0.951602	0.949440	0.936397	0.954615	0.953539	0.953552	0.955742	0.992164	0.998246	1.000437	1.041676	1.041690	0.962815	0.962829	1.026794
0.705059	0.668668	0.668677	0.652208	0.597615	0.585490	0.589844	0.589852	0.589861	0.575745	0.575753	0.547599	0.558474	0.558482	0.571532	0.571541	0.692085	0.728500	0.728511	0.807398	0.807410	0.795286	0.766222	0.687355	0.696064	0.781021	0.813200	0.927869	0.927882	0.927896	0.946113	0.951106	0.950033	1.030477	0.957675	0.951621	0.951635	0.949472	0.954633	1.057805	1.057818	1.058921	1.058935	1.000442	1.030798	1.041698	1.041712	1.041727	1.024624	1.026816
0.705067	0.668676	0.668685	0.605854	0.585490	0.585498	0.589853	0.626263	0.626272	0.612155	0.581828	0.547607	0.547615	0.558492	0.593638	0.674696	0.764905	0.764917	0.764928	0.807411	0.807423	0.818308	0.862967	0.862980	0.862992	0.873880	0.927873	0.927886	0.934426	0.964609	1.043216	1.042143	1.048225	1.054767	1.030510	0.957708	0.964251	0.969872	1.057810	1.082096	1.083199	1.083214	1.061131	1.046206	1.041704	1.041719	1.041733	1.041748	1.023557	1.024660
0.705075	0.668684	0.668693	0.605863	0.605871	0.587679	0.595929	0.626272	0.626281	0.621944	0.547607	0.547615	0.547624	0.655122	0.672522	0.747514	0.764918	0.921697	0.921711	0.866837	0.866850	0.891132	0.860807	0.862995	0.863007	0.923525	0.927890	0.934430	0.946409	0.976764	0.976778	1.043249	1.048244	1.048258	1.054801	1.058081	1.058096	1.058111	1.072604	1.072618	1.090837	1.089764	1.065506	1.068624	1.068640	1.046095	1.046110	1.041770	1.035716	1.035730
0.673028	0.668692	0.668702	0.668712	0.605880	0.605889	0.608071	0.626281	0.626290	0.626300	0.571527	0.573710	0.585854	0.660566	0.661662	0.745351	0.892344	0.921712	0.921727	0.921741	0.951809	0.951822	0.891159	0.860835	0.875158	0.911576	0.934433	0.934447	0.946428	0.976783	0.976798	1.067832	1.108942	1.054806	1.058085	1.058101	1.058116	1.058131	1.058147	1.094409	1.094424	1.112646	1.112662	1.112678	1.105073	1.062609	1.046131	1.046147	1.041806	1.041821
0.691505	0.668701	0.668710	0.666547	0.666557	0.654432	0.620214	0.620223	0.631734	0.631744	0.640449	0.585855	0.585865	0.676882	0.661672	0.739925	0.894532	0.896719	0.921743	0.946026	0.968136	0.958362	0.951849	0.951864	0.872997	0.875185	0.913781	0.934465	0.946447	0.946463	1.067836	1.128531	1.128548	1.128564	1.067900	1.058121	1.058136	1.058151	1.070142	1.070158	1.094446	1.112972	1.131194	1.121411	1.112718	1.105111	1.062647	1.261214	1.261231	1.275408
0.686899	0.668709	0.666545	0.666556	0.666565	0.654441	0.618049	0.620232	0.631743	0.631753	0.640459	0.640469	0.683406	0.683417	0.756234	0.797456	0.799642	0.896732	0.898921	0.923490	0.968152	0.958377	0.951864	0.951879	0.873012	0.875201	0.913797	0.926867	0.934497	1.056959	1.128535	1.128551	1.128569	1.274217	1.264439	1.058141	1.058156	1.058171	1.070163	1.089777	1.114067	1.134468	1.189101	1.334761	1.121453	1.110579	1.261220	1.315856	1.330033	1.330052
0.686908	0.668717	0.668727	0.668737	0.696275	0.678717	0.678727	0.678737	0.626318	0.631763	0.640470	0.645916	0.683417	0.756234	0.822985	0.833872	0.836059	0.896745	0.898934	0.915891	0.965992	0.966007	0.951879	0.951893	0.951907	0.909446	0.911637	0.926884	0.934515	1.061957	1.063060	1.119864	1.119882	1.255734	1.255751	1.116201	1.058176	1.065812	1.068007	1.114074	1.126227	1.189108	1.371179	1.371198	1.249848	1.199295	1.262333	1.315880	1.330059	1.340972
0.635395	0.620192	0.620202	0.668746	0.696284	0.696294	0.690870	0.690879	0.678755	0.631773	0.645916	0.645927	0.682341	0.822985	0.822997	0.858784	0.860971	0.896758	0.897860	0.911555	0.958394	0.958407	0.951893	0.951909	0.906184	0.909461	0.912740	0.934519	0.964873	1.061975	1.061991	1.063095	1.110104	1.105765	1.146544	1.116221	1.058196	1.065833	1.092302	1.098852	1.126251	1.189132	1.371204	1.371224	1.371245	1.238999	1.228124	1.239037	1.340980	1.340999
0.635405	0.635415	0.620210	0.693021	0.696293	0.714782	0.714794	0.690888	0.686375	0.700520	0.688397	0.688408	0.815830	0.822997	0.823008	0.858796	0.858808	0.896772	0.903941	0.905042	0.954057	0.958423	0.958436	0.951924	0.906199	0.906212	0.912756	0.986642	1.007366	1.007383	1.062010	1.116637	1.105769	1.105784	1.110154	1.129770	1.075173	1.093394	1.183814	1.199078	1.189137	1.189157	1.371230	1.371250	1.371271	1.287573	1.239042	1.249957	1.249976	1.383508
0.872013	0.635425	0.632175	0.704987	0.714781	0.714792	0.714805	0.714816	0.717002	0.717014	0.815816	0.815828	0.822996	0.829534	0.828458	0.858808	0.921041	0.922142	0.923245	0.947528	1.000897	1.019114	1.019128	0.951939	0.906214	0.906227	0.946511	0.976866	0.964909	0.997604	1.059851	1.114479	1.105787	1.105802	1.085901	1.105519	1.129808	1.183817	1.199083	1.201280	1.201298	1.353030	1.353050	1.371276	1.340954	1.330078	1.287616	1.249983	1.250002	1.400972
0.659690	0.635435	0.659712	0.708258	0.732186	0.739070	0.739083	0.741269	0.752155	0.831040	0.980096	0.962537	0.896272	0.896285	0.896298	0.974099	0.921054	0.923244	0.933051	0.957335	0.958439	1.019129	1.019144	1.019161	0.909493	0.909507	0.909522	0.934572	0.962749	1.005242	1.005257	1.065953	1.083086	1.078747	1.078763	1.085937	1.148034	1.197997	1.199107	1.201304	1.201323	1.353056	1.353076	1.353096	1.340980	1.330103	1.287642	1.239112	1.250029	1.365677
0.693396	0.670581	0.712603	0.719139	0.757096	0.757108	0.777670	0.752154	0.753254	0.894813	0.991901	0.969074	0.969090	0.932194	1.000665	0.969132	0.969146	0.977864	0.957335	0.960614	0.960630	0.958468	1.019159	1.026795	1.026810	0.919319	0.919335	0.932413	0.963856	0.963873	1.006365	1.006381	1.067079	1.067095	1.079870	1.105561	1.161126	1.161144	1.191506	1.199150	1.201347	1.201368	1.353101	1.353121	1.341006	1.298545	1.287667	1.286449	1.300637	1.305018
0.784407	0.719125	0.719137	0.737350	0.757107	0.787453	0.787468	0.789655	0.888744	0.894827	0.894841	0.891761	0.976717	1.000664	1.000680	1.000697	0.977863	0.987670	0.959526	0.960629	0.960645	0.960660	0.991013	1.026811	1.026827	1.026842	0.978316	0.988130	0.976010	0.963891	0.983200	1.007488	1.007506	1.068203	1.086424	1.105582	1.105599	1.155720	1.191529	1.191548	1.195924	1.201393	1.268167	1.324213	1.324236	1.298571	1.298591	1.286475	1.289765	1.300686
0.761589	0.719135	0.719147	0.757105	0.787452	0.787465	0.872415	0.878954	0.894824	0.894840	0.894855	0.891773	0.976729	0.984359	1.000695	1.024650	1.000728	0.989861	0.989878	0.960644	0.960661	1.094163	1.021367	1.026828	1.026843	1.026859	1.026876	0.978348	0.976028	0.977134	0.977150	1.007507	1.007525	1.050018	1.068239	1.105603	1.148098	1.155742	1.161210	1.195929	1.195948	1.213555	1.228831	1.287828	1.324264	1.304666	1.298617	1.298640	1.286522	1.299624
0.761599	0.743412	0.759735	0.771883	0.787464	0.872412	0.872427	0.878967	0.885048	0.885064	0.988217	0.990408	0.990425	0.993077	1.024648	1.000398	1.000744	0.992052	0.989893	0.989908	1.069893	1.069908	1.040978	1.040997	1.026860	1.026875	1.026893	1.034532	0.989271	0.989289	0.995373	1.007526	1.050021	1.050037	1.080395	1.105624	1.105641	1.155764	1.191576	1.195953	1.195972	1.213580	1.228857	1.324268	1.342498	1.329291	1.310781	1.310804	1.310824	1.299652
0.807795	0.773584	0.775772	0.796162	0.789650	0.872423	0.874614	0.878979	0.885060	0.957880	0.990406	0.990421	0.999143	0.993091	1.000396	1.000415	1.007289	0.992067	0.992085	1.069890	1.069908	1.079722	1.040995	1.041015	1.041031	1.039959	1.039978	1.037817	1.037833	1.037852	1.037868	1.074294	1.146977	1.146995	1.148103	1.105645	1.154678	1.186129	1.191599	1.195977	1.201445	1.228863	1.325364	1.354639	1.354663	1.342547	1.341479	1.359382	1.359403	1.362695
0.864580	0.846394	0.816075	0.793998	0.794012	0.874610	0.877889	0.878991	0.879006	0.978565	1.008751	1.020902	1.020921	1.018136	1.024683	1.024702	1.020366	1.007321	1.070977	1.192648	1.079722	1.079738	1.031213	1.041032	1.041049	1.059269	1.039996	1.040013	1.040030	1.037870	1.074295	1.134994	1.146998	1.166310	1.166329	1.166349	1.183953	1.185061	1.191622	1.196000	1.201469	1.319919	1.348576	1.354666	1.354691	1.354713	1.353645	1.359409	1.359430	1.362723
1.016255	1.016270	0.816086	0.816102	0.818291	0.878973	0.878989	0.902939	0.902955	0.981843	1.008767	1.020918	1.020937	1.024219	1.024236	1.020365	1.020383	1.015582	1.191558	1.191577	1.094516	1.079755	1.079771	1.031249	1.041067	1.041084	1.042192	1.042210	1.040048	1.141046	1.141063	1.141081	1.185924	1.185943	1.166349	1.166371	1.178526	1.183994	1.191645	1.196024	1.196044	1.230624	1.324328	1.354694	1.354719	1.354741	1.353673	1.335160	1.359457	1.363841
1.016266	1.016281	1.016297	0.816113	0.969972	0.986306	0.993940	1.091027	1.091045	1.000060	1.000076	1.016580	1.020953	1.081643	1.020988	1.018205	1.018223	1.015598	1.191575	1.191593	1.191615	1.086928	1.085856	1.031266	1.041085	1.041102	1.042211	1.042228	1.090789	1.143243	1.141082	1.173787	1.185946	1.187056	1.193615	1.176200	1.117863	1.123331	1.196028	1.196048	1.203699	1.221928	1.299608	1.324377	1.354747	1.354769	1.353701	1.341730	1.339570	1.339592
1.035855	1.031521	1.016308	0.979925	0.986303	0.992847	1.091024	1.109242	1.109260	1.066811	1.000091	1.016595	1.136246	1.136264	1.071879	1.014956	1.014974	1.058087	1.100579	1.183988	1.184009	1.086944	1.085872	1.021480	1.031299	1.041120	1.042229	1.042247	1.090808	1.090829	1.145459	1.173810	1.187059	1.187078	1.187099	1.176222	1.171882	1.184038	1.248343	1.250544	1.250565	1.293070	1.299634	1.306198	1.324430	1.353707	1.352639	1.352665	1.339598	1.339620
0.952316	0.952668	0.995150	0.983035	0.992844	0.998301	1.114680	1.199634	1.109275	1.066826	1.066843	1.136240	1.142329	1.132550	1.126500	1.047645	1.005191	1.050481	1.042878	1.146044	1.093011	1.086961	1.085889	1.085910	1.031316	1.041138	1.042247	1.092988	1.093006	1.093027	1.105032	1.173832	1.185991	1.186011	1.176222	1.176245	1.185131	1.205863	1.250548	1.263653	1.306156	1.306181	1.306204	1.306226	1.323368	1.352644	1.352667	1.352693	1.339625	1.339647
0.952330	0.948789	0.954872	0.987400	0.992858	0.999404	1.122312	1.122330	1.120173	1.120194	1.138414	1.142322	1.142345	1.144234	1.126050	1.044394	1.044412	1.036806	1.042893	0.976167	0.983810	1.038436	1.064596	1.064618	1.041138	1.041156	1.090038	1.108262	1.108280	1.105033	1.105052	1.106161	1.186014	1.186034	1.186055	1.188404	1.188424	1.206649	1.263657	1.312228	1.318320	1.318345	1.318369	1.324460	1.391245	1.391268	1.352695	1.352722	1.352744	1.339675
0.952345	0.948802	0.948818	0.963146	0.992871	1.025537	1.007057	1.122346	1.122365	1.123475	1.142784	1.148870	1.160562	1.146427	1.146445	1.043321	1.043339	1.043356	0.976166	0.976182	0.976201	1.038453	1.064615	1.064637	1.064656	1.090036	1.108262	1.199302	1.253935	1.251779	1.250709	1.171843	1.177316	1.186057	1.186078	1.198238	1.206652	1.206672	1.219923	1.312255	1.318346	1.318373	1.324465	1.403383	1.403411	1.403434	1.397389	1.395234	1.395257	1.352796
0.933862	0.952079	0.948831	0.963159	0.968618	0.998344	1.002718	1.002736	1.122381	1.124580	1.148867	1.148886	1.167111	1.152975	1.146460	1.043336	1.043354	1.043371	1.043392	1.036874	1.036894	1.105214	1.131379	1.064657	1.065765	1.090056	1.199302	1.375296	1.375317	1.308593	1.306434	1.250751	1.177338	1.186079	1.186100	1.216467	1.216488	1.207785	1.219946	1.312282	1.312304	1.318400	1.324492	1.403411	1.407803	1.407827	1.494524	1.494552	1.494577	1.517518
0.952074	0.952091	0.951020	0.963173	0.968632	0.971914	0.980178	1.002751	1.007124	1.124596	1.173151	1.167104	1.159505	1.152990	1.149742	1.146497	1.043370	1.043387	1.043408	1.037979	1.044067	1.115036	1.131398	1.131422	1.090056	1.199298	1.375294	1.391666	1.391688	1.375364	1.308636	1.304769	1.252360	1.228581	1.229550	1.229575	1.435929	1.381335	1.312285	1.312308	1.312331	1.312358	1.342726	1.407803	1.407831	1.504961	1.500622	1.494582	1.517524	1.537195
1.038569	1.030969	1.084498	1.084519	0.968645	0.971928	0.971949	0.980210	1.003873	1.170970	1.173168	1.173187	1.167144	1.153006	1.149757	1.146512	1.041206	1.043403	1.043424	1.043442	1.054358	1.094052	1.128148	1.131441	1.140180	1.213015	1.343120	1.391688	1.382990	1.383017	1.322974	1.306972	1.258924	1.241688	1.241711	1.411656	1.435954	1.445794	1.391205	1.330541	1.330564	1.354867	1.407807	1.412196	1.506534	1.512629	1.505016	1.514868	1.533926	1.537229
1.159911	1.117465	1.109865	1.084532	0.963216	0.968676	0.971963	0.996248	1.095515	1.167719	1.171006	1.173204	1.173228	1.173248	1.173268	1.146527	1.120098	1.041239	1.043439	1.043458	1.090781	1.094069	1.128167	1.131461	1.140200	1.213036	1.389506	1.395125	1.395148	1.383039	1.328447	1.310265	1.322286	1.272055	1.272078	1.332790	1.438161	1.445820	1.391232	1.354843	1.354867	1.403446	1.403471	1.412225	1.506564	1.522481	1.678737	1.514899	1.533960	1.537263
1.181692	1.159944	1.117498	1.066345	0.963229	0.968690	0.996245	1.093333	1.160088	1.163379	1.167754	1.173220	1.185379	1.264273	1.318900	1.264319	1.207236	1.098041	1.043455	1.079880	1.212152	1.215442	1.224181	1.128210	1.131500	1.213057	1.382987	1.395147	1.383034	1.328447	1.328469	1.314649	1.322310	1.326695	1.272102	1.274310	1.342655	1.411956	1.375574	1.354870	1.403445	1.399109	1.399134	1.412253	1.516416	1.522512	1.522539	1.522571	1.543338	1.543367
1.181707	1.159957	1.117511	0.991846	0.967598	0.968704	0.996259	1.093347	1.123701	1.157327	1.165592	1.167790	1.185396	1.185416	1.273027	1.242716	1.227954	1.166829	1.160786	1.213235	1.213259	1.215460	1.215480	1.164637	1.155792	1.204356	1.337878	1.383032	1.328442	1.328469	1.310286	1.313581	1.278288	1.285945	1.290332	1.292541	1.356863	1.375571	1.412015	1.436316	1.523759	1.520516	1.520542	1.503319	1.503349	1.516474	1.522570	1.522602	1.536821	1.573748
1.159950	1.159971	1.026526	0.996215	0.968700	0.971985	0.996273	1.143299	1.134607	1.159520	1.165607	1.165627	1.185412	1.185433	1.194170	1.194195	1.182082	1.173385	1.166870	1.209365	1.215457	1.215477	1.215498	1.155935	1.204355	1.337872	1.337899	1.337922	1.319739	1.295493	1.225352	1.225374	1.277220	1.278334	1.290356	1.292566	1.369028	1.405466	1.436319	1.532490	1.523786	1.523817	1.520570	1.503348	1.503379	1.516505	1.522602	1.522634	1.522661	1.536884
1.178162	1.159984	1.075072	1.023295	0.995158	0.996266	1.172225	1.183137	1.164957	1.164982	1.160645	1.178866	1.185429	1.185449	1.194187	1.194213	1.194235	1.182121	1.173427	1.209382	1.215475	1.215495	1.215516	1.216632	1.295394	1.337892	1.337919	1.283329	1.283351	1.240900	1.237510	1.228669	1.241923	1.290357	1.290381	1.292591	1.347233	1.401128	1.423253	1.514312	1.532545	1.523845	1.530421	1.445480	1.454244	1.508893	1.514990	1.515023	1.502910	1.515077
1.195596	1.183640	1.160017	1.152886	1.152906	1.171126	1.172240	1.172260	1.164973	1.160640	1.160661	1.178882	1.178908	1.185466	1.194205	1.206218	1.206241	1.194274	1.224638	1.230111	1.236205	1.243055	1.218805	1.218831	1.221033	1.295436	1.295463	1.283350	1.283372	1.240921	1.243600	1.241919	1.290357	1.290381	1.290405	1.290433	1.365464	1.389152	1.417211	1.423306	1.524933	1.524965	1.433344	1.433370	1.454274	1.514993	1.515021	1.515053	1.515080	1.515108
1.195610	1.195632	1.244340	1.244366	1.237853	1.171140	1.171165	1.172274	1.160631	1.160655	1.160676	1.178898	1.209260	1.209281	1.194222	1.206237	1.206260	1.236620	1.236648	1.236198	1.236225	1.218802	1.218824	1.221031	1.221052	1.295456	1.301551	1.295507	1.240915	1.234873	1.239259	1.260010	1.310020	1.316592	1.304615	1.364374	1.365490	1.389178	1.417239	1.415693	1.415718	1.427887	1.433372	1.441041	1.454303	1.478607	1.515051	1.515084	1.515111	1.515139
1.195624	1.195647	1.259601	1.259628	1.244402	1.225754	1.171179	1.170429	1.160646	1.160671	1.227429	1.227450	1.215343	1.209297	1.182251	1.206256	1.296385	1.302478	1.273073	1.238398	1.235154	1.235176	1.235199	1.235227	1.267967	1.300929	1.305935	1.305959	1.299913	1.245326	1.239280	1.260034	1.279703	1.316618	1.395537	1.383564	1.395727	1.520404	1.520438	1.423361	1.423388	1.428878	1.441044	1.442162	1.454333	1.478637	1.515082	1.515115	1.515142	1.515171
1.195639	1.198929	1.217150	1.259643	1.259666	1.232304	1.241046	1.168266	1.168288	1.160686	1.227445	1.256890	1.232943	1.218650	1.220851	1.357055	1.357082	1.357107	1.327701	1.269846	1.265512	1.265535	1.235219	1.235247	1.235270	1.302041	1.300978	1.307070	1.307094	1.307122	1.257372	1.260058	1.314437	1.535115	1.553350	1.662621	1.653918	1.611465	1.611500	1.620262	1.432150	1.444321	1.498972	1.454330	1.454363	1.478667	1.515113	1.515146	1.515174	1.515202
1.223186	1.217143	1.217165	1.217192	1.246609	1.246631	1.246658	1.228950	1.168304	1.169420	1.190148	1.256909	1.256938	1.232981	1.303343	1.346175	1.346201	1.346226	1.346257	1.327746	1.301938	1.295894	1.265578	1.265607	1.302038	1.302061	1.303181	1.307092	1.307115	1.311508	1.381425	1.381451	1.524201	1.524228	1.609218	1.662650	1.662679	1.653975	1.620263	1.620292	1.620321	1.505042	1.505070	1.505098	1.502948	1.502975	1.515143	1.515177	1.515205	1.515234
1.223201	1.223224	1.217180	1.241474	1.258608	1.246645	1.246673	1.192093	1.168319	1.169436	1.190166	1.256927	1.256957	1.256980	1.303362	1.327661	1.327686	1.346248	1.350640	1.350667	1.309592	1.301981	1.295937	1.302035	1.322785	1.324992	1.331091	1.400318	1.400343	1.402556	1.417859	1.508913	1.508946	1.508973	1.572833	1.608059	1.601538	1.656186	1.620292	1.620321	1.505037	1.505071	1.505100	1.541544	1.539394	1.503006	1.503035	1.515208	1.515236	1.537118
1.229281	1.229305	1.235394	1.259689	1.259713	1.246660	1.192087	1.131440	1.131462	1.169452	1.188148	1.220543	1.220572	1.256999	1.254843	1.327680	1.346243	1.360445	1.360477	1.350689	1.327816	1.302001	1.302025	1.322783	1.324990	1.507058	1.507091	1.507120	1.400365	1.417857	1.508910	1.508938	1.508971	1.518822	1.546883	1.546917	1.546945	1.601594	1.620321	1.620350	1.547550	1.541516	1.541546	1.541574	1.539425	1.539453	1.515204	1.530536	1.531658	1.531688
1.262597	1.238655	1.256877	1.262973	1.259728	1.246674	1.192101	1.131455	1.131477	1.169468	1.179918	1.214494	1.214523	1.220614	1.218457	1.222848	1.287631	1.360467	1.360500	1.348530	1.339835	1.327861	1.322773	1.322805	1.458510	1.507081	1.507115	1.507143	1.507170	1.502839	1.508934	1.508962	1.518821	1.518848	1.537083	1.546945	1.546973	1.550278	1.608212	1.620380	1.547579	1.547615	1.541576	1.541604	1.539455	1.575901	1.575931	1.591265	1.592388	1.592419
1.280813	1.279750	1.262959	1.262988	1.259744	1.277022	1.246717	1.131470	1.131492	1.169484	1.190220	1.196311	1.214542	1.214566	1.222838	1.226139	1.285472	1.360490	1.360523	1.384958	1.376263	1.327881	1.327906	1.343213	1.343239	1.458559	1.507138	1.507167	1.531468	1.525304	1.508958	1.508986	1.518846	1.518874	1.513444	1.513478	1.528794	1.550306	1.553620	1.553649	1.556955	1.550922	1.547675	1.541634	1.541670	1.539514	1.575962	1.575998	1.591328	1.592452
1.279740	1.285833	1.268423	1.263004	1.293362	1.293386	1.293416	1.263106	1.293465	1.251026	1.184312	1.214530	1.214561	1.222218	1.228310	1.285466	1.358304	1.360512	1.396951	1.387161	1.515978	1.388580	1.388606	1.396277	1.403942	1.470719	1.513230	1.513259	1.513287	1.513321	1.513349	1.513378	1.518872	1.518900	1.513469	1.513504	1.528822	1.550334	1.553648	1.556955	1.556984	1.557021	1.550983	1.541665	1.493144	1.490988	1.526460	1.562914	1.562943	1.591393
1.272747	1.270594	1.270618	1.268468	1.293377	1.293402	1.293432	1.293456	1.329883	1.329914	1.329938	1.341958	1.349624	1.228305	1.298544	1.371386	1.371415	1.403485	1.427312	1.417522	1.400098	1.388601	1.394083	1.460865	1.463074	1.470742	1.470776	1.513283	1.513311	1.513346	1.476963	1.468130	1.470348	1.518926	1.518955	1.518991	1.528849	1.532155	1.553677	1.605053	1.654122	1.593467	1.551013	1.544973	1.493175	1.539575	1.526490	1.526525	1.526554	1.563003
1.270584	1.270609	1.270634	1.300997	1.298843	1.293417	1.293448	1.329873	1.329899	1.329931	1.341950	1.349610	1.374727	1.474490	1.474519	1.432083	1.432113	1.433846	1.427335	1.400086	1.400119	1.394078	1.460851	1.460887	1.460914	1.372101	1.416185	1.446555	1.476924	1.476959	1.464850	1.468155	1.468189	1.518952	1.518981	1.519017	1.528877	1.535461	1.575921	1.594161	1.618590	1.618630	1.618663	1.602302	1.593597	1.566070	1.547892	1.532625	1.563003	1.563033
1.373726	1.361620	1.331314	1.301013	1.301040	1.295614	1.293464	1.293489	1.329916	1.341943	1.349602	1.374713	1.474483	1.474512	1.474542	1.474578	1.474609	1.434960	1.427357	1.427387	1.416510	1.396281	1.396308	1.396343	1.375982	1.376009	1.378225	1.385895	1.385922	1.464846	1.464874	1.468180	1.468215	1.470427	1.519007	1.528875	1.535459	1.560617	1.560658	1.606333	1.630643	1.618662	1.715807	1.715841	1.602373	1.598031	1.566132	1.578310	1.563033	1.563064
1.373742	1.361636	1.311567	1.293398	1.293424	1.295630	1.295661	1.296776	1.341928	1.349595	1.349621	1.374734	1.470141	1.474534	1.523103	1.523141	1.523172	1.519929	1.529919	1.525585	1.427446	1.416560	1.396330	1.396365	1.396392	1.376030	1.378248	1.385919	1.385946	1.489145	1.468175	1.468204	1.470425	1.470453	1.532143	1.559733	1.560616	1.560648	1.591035	1.709543	1.709577	1.719085	1.715841	1.715874	1.699519	1.598063	1.590443	1.577248	1.563064	1.563094
1.404134	1.361652	1.311582	1.293414	1.293440	1.295646	1.296768	1.335375	1.346308	1.349613	1.393200	1.417225	1.458029	1.494462	1.498856	1.523163	1.523195	1.523837	1.525577	1.525608	1.524554	1.507601	1.507630	1.481339	1.426754	1.407359	1.389189	1.389218	1.389246	1.468171	1.468200	1.468229	1.470450	1.480311	1.532170	1.584891	1.584923	1.584955	1.633551	1.709576	1.709611	1.700909	1.713688	1.699510	1.602436	1.602468	1.598127	1.590513	1.565281	1.563125
1.404153	1.372569	1.361694	1.301062	1.301089	1.298933	1.298965	1.298991	1.335419	1.350722	1.393219	1.421610	1.439849	1.455898	1.458110	1.498917	1.517762	1.483960	1.490064	1.498825	1.507594	1.507624	1.496736	1.484637	1.433328	1.437724	1.407418	1.396887	1.475805	1.468196	1.468225	1.468254	1.470476	1.483615	1.532197	1.584921	1.584954	1.597125	1.609189	1.648917	1.700900	1.695477	1.612235	1.612268	1.602468	1.602500	1.602534	1.598199	1.588388	1.577483
1.404172	1.404203	1.372613	1.311982	1.301105	1.301131	1.298982	1.299008	1.299035	1.314339	1.393237	1.393265	1.393301	1.381194	1.407411	1.458170	1.493515	1.332291	1.332324	1.362691	1.389662	1.496729	1.484622	1.442183	1.449855	1.462020	1.469701	1.475800	1.488937	1.488975	1.468249	1.468279	1.483612	1.534378	1.534410	1.558725	1.597123	1.597155	1.599384	1.635833	1.696560	1.671232	1.671267	1.624440	1.602500	1.602532	1.602566	1.592763	1.592795	1.592828
1.404191	1.404222	1.376991	1.372664	1.312027	1.301147	1.298999	1.299025	1.301234	1.314358	1.381122	1.393284	1.381186	1.381214	1.392155	1.456010	1.456041	1.423325	1.362683	1.365987	1.366021	1.369324	1.369352	1.390136	1.462983	1.457552	1.469726	1.475825	1.475854	1.479169	1.468274	1.468304	1.501845	1.534405	1.534438	1.607305	1.618267	1.615394	1.617623	1.617657	1.672315	1.695543	1.666926	1.657118	1.645020	1.602564	1.602598	1.592795	1.592827	1.641421
1.444155	1.437643	1.433309	1.396947	1.372710	1.313297	1.311149	1.299041	1.301251	1.301284	1.314404	1.314431	1.381205	1.392147	1.440714	1.440751	1.423316	1.423345	1.426656	1.384211	1.366042	1.369346	1.369373	1.390160	1.444802	1.457576	1.469750	1.475849	1.475879	1.475917	1.475947	1.468329	1.488759	1.532247	1.667983	1.668024	1.618296	1.608866	1.617655	1.617689	1.824084	1.818662	1.683583	1.681429	1.675402	1.602597	1.592786	1.592827	1.641420	1.714296
1.577153	1.433298	1.423511	1.396964	1.396993	1.361847	1.361881	1.361908	1.301268	1.301301	1.314422	1.315541	1.394321	1.398234	1.440735	1.440772	1.440803	1.426640	1.420608	1.384231	1.386451	1.387571	1.387599	1.444797	1.444827	1.463061	1.475116	1.487286	1.493385	1.493425	1.475972	1.470540	1.500922	1.528995	1.595183	1.608454	1.617232	1.600151	1.617687	1.617721	1.821930	1.811040	1.695754	1.693600	1.693643	1.675467	1.592818	1.592859	1.641452	1.671837
1.577170	1.423499	1.423527	1.423563	1.423592	1.422529	1.361898	1.361925	1.354316	1.301319	1.311167	1.314469	1.382336	1.388431	1.430931	1.440793	1.440824	1.440854	1.426697	1.422843	1.423971	1.460408	1.483374	1.447006	1.447036	1.434930	1.444800	1.475175	1.510895	1.510935	1.493483	1.510745	1.510784	1.516884	1.516917	1.596345	1.617262	1.600180	1.615532	1.615565	1.649829	1.701218	1.695786	1.695820	1.699145	1.699180	1.602696	1.568610	1.568642	1.641519
1.334537	1.405315	1.423542	1.423579	1.423608	1.422546	1.345548	1.354304	1.354332	1.362006	1.311186	1.313396	1.387331	1.430922	1.430951	1.440814	1.455040	1.485408	1.471252	1.471283	1.495350	1.495381	1.495413	1.495455	1.459077	1.444787	1.475168	1.509797	1.509830	1.509871	1.602632	1.593923	1.577569	1.516911	1.516944	1.568705	1.606246	1.600210	1.600253	1.613410	1.613444	1.646624	1.701287	1.701322	1.701366	1.699213	1.608199	1.583961	1.568674	1.635481
1.358818	1.419511	1.419540	1.437777	1.437808	1.423653	1.361932	1.361959	1.361988	1.301354	1.311205	1.386221	1.429821	1.430942	1.440797	1.445203	1.485400	1.485431	1.485471	1.495334	1.495374	1.495406	1.537915	1.495480	1.495512	1.495544	1.616953	1.631194	1.528064	1.591582	1.602660	1.602696	1.577595	1.577628	1.568692	1.623736	1.624483	1.606309	1.600283	1.613441	1.613476	1.613519	1.704601	1.701354	1.701399	1.701434	1.699283	1.686195	1.684041	1.684076
1.439131	1.419528	1.419557	1.437794	1.437825	1.437855	1.377226	1.371798	1.335427	1.311195	1.311223	1.429801	1.447308	1.447339	1.445186	1.475562	1.493797	1.673550	1.495324	1.495358	1.495399	1.556111	1.556144	1.537983	1.495538	1.616937	1.635185	1.649428	1.649463	1.591610	1.602688	1.596165	1.577622	1.577655	1.605135	1.624479	1.624512	1.624546	1.619508	1.614567	1.614601	1.614645	1.705728	1.707952	1.707998	1.713608	1.701607	1.698368	1.686262	1.702717
1.439150	1.439182	1.419574	1.413546	1.413577	1.377207	1.377244	1.377274	1.377304	1.340940	1.344243	1.360649	1.451696	1.451727	1.477727	1.493786	1.639440	1.649303	1.495348	1.495382	1.556103	1.556136	1.580441	1.580486	1.580519	1.635167	1.635211	1.635247	1.635281	1.644070	1.625899	1.620468	1.589787	1.597474	1.605163	1.623414	1.635587	1.636715	1.638842	1.614598	1.614633	1.705723	1.707949	1.707985	1.720171	1.713641	1.701640	1.699495	1.699530	1.702752
1.439168	1.439201	1.426619	1.413563	1.377195	1.377225	1.377262	1.377292	1.377322	1.377360	1.344262	1.360669	1.451718	1.451749	1.530656	1.532396	1.655845	1.546662	1.546705	1.556085	1.556127	1.562229	1.580466	1.580511	1.580545	1.635194	1.635238	1.635274	1.635308	1.635352	1.620460	1.620497	1.624915	1.624840	1.608473	1.605236	1.635616	1.635651	1.636790	1.624686	1.705710	1.705756	1.707982	1.716773	1.716820	1.713675	1.700577	1.699528	1.699563	1.696218
1.493782	1.439219	1.426637	1.402411	1.402443	1.399072	1.401294	1.401326	1.580214	1.447391	1.447421	1.463831	1.463873	1.524578	1.530678	1.550986	1.546652	1.655903	1.655948	1.659262	1.562220	1.562254	1.580492	1.580537	1.580571	1.580605	1.629196	1.629232	1.629267	1.611105	1.617208	1.624899	1.636973	1.637009	1.624908	1.608546	1.635646	1.641750	1.641796	1.633573	1.624751	1.705789	1.708016	1.708052	1.702029	1.701568	1.711557	1.699561	1.699596	1.659330
1.493800	1.493834	1.433203	1.426695	1.568922	1.486207	1.486248	1.595483	1.595518	1.591194	1.450717	1.458392	1.463895	1.506397	1.508615	1.532926	1.648245	1.655927	1.659250	1.659286	1.562245	1.562279	1.589260	1.580563	1.580596	1.580631	1.580675	1.629259	1.629294	1.617201	1.617236	1.636957	1.637003	1.637039	1.637077	1.637123	1.638957	1.635710	1.635757	1.635792	1.636921	1.698161	1.705860	1.699826	1.702063	1.703194	1.721443	1.699594	1.632855	1.635081
1.493818	1.493852	1.493885	1.602743	1.602780	1.602816	1.571202	1.601570	1.597238	1.591215	1.458380	1.458412	1.500925	1.508604	1.508636	1.532949	1.648267	1.655950	1.659274	1.659311	1.659357	1.566675	1.589286	1.589333	1.580623	1.580657	1.598907	1.598943	1.629321	1.629366	1.617263	1.619488	1.619533	1.637069	1.637108	1.620744	1.620779	1.584397	1.635787	1.635822	1.643518	1.645753	1.694350	1.699859	1.702096	1.703228	1.703267	1.654752	1.639457	1.639495
1.493836	1.493870	1.493903	1.602764	1.602803	1.602839	1.583356	1.601590	1.601626	1.468197	1.463861	1.488768	1.500946	1.508626	1.532928	1.605781	1.605817	1.655974	1.659298	1.659335	1.663754	1.663789	1.771355	1.771406	1.607599	1.598888	1.598933	1.598970	1.611142	1.629393	1.629429	1.617328	1.619561	1.621784	1.621822	1.620773	1.584392	1.584427	1.584474	1.631374	1.633599	1.633645	1.633683	1.633719	1.596748	1.651416	1.703301	1.703350	1.654823	1.657740
1.518118	1.518154	1.518187	1.566761	1.602824	1.614994	1.584467	1.602702	1.601646	1.541022	1.498586	1.494250	1.508614	1.542749	1.573120	1.615637	1.612396	1.631727	1.635051	1.659360	1.659407	1.766972	1.767009	1.771433	1.763817	1.666760	1.611097	1.598996	1.599032	1.611215	1.617319	1.617356	1.617402	1.621813	1.621851	1.620803	1.620838	1.584457	1.584504	1.588917	1.631441	1.624919	1.624956	1.633751	1.637083	1.651449	1.700050	1.703384	1.666498	1.647915
1.518137	1.518172	1.518205	1.542514	1.566816	1.604097	1.584487	1.584522	1.584559	1.528909	1.504674	1.510775	1.542737	1.548838	1.573143	1.576466	1.618976	1.619012	1.635075	1.635113	1.659431	1.762624	1.767035	1.763806	1.715297	1.666786	1.611123	1.611161	1.611196	1.611242	1.617346	1.617384	1.617430	1.617465	1.620785	1.620832	1.620868	1.620903	1.584534	1.627057	1.790978	1.778888	1.624988	1.625024	1.633830	1.633867	1.636096	1.636143	1.630702	1.617595
1.534045	1.534081	1.542489	1.566799	1.566835	1.566869	1.572374	1.572409	1.529978	1.528930	1.528964	1.553266	1.560961	1.560996	1.607040	1.613156	1.635393	1.619036	1.616896	1.635137	1.659456	1.762650	1.762687	1.762739	1.695531	1.654783	1.654830	1.654867	1.658184	1.617338	1.617374	1.617412	1.617458	1.617494	1.620815	1.620861	1.620898	1.620933	1.627052	1.742413	1.778870	1.801913	1.627209	1.625055	1.625102	1.633900	1.633938	1.633986	1.634022	1.630774
1.534064	1.534101	1.542507	1.566818	1.566854	1.566888	1.566933	1.572429	1.554266	1.530043	1.553253	1.557658	1.560983	1.577410	1.613134	1.613182	1.635419	1.616874	1.616920	1.616958	1.659481	1.714131	1.714167	1.702082	1.691182	1.691219	1.646105	1.646142	1.650553	1.617366	1.617401	1.617439	1.617486	1.617522	1.620844	1.620891	1.620927	1.627033	1.627082	1.687816	1.765476	1.765527	1.694011	1.625087	1.625134	1.662687	1.670394	1.634019	1.634056	1.634095
1.534083	1.534120	1.534155	1.576664	1.572333	1.566908	1.572415	1.572450	1.572487	1.572533	1.575846	1.579159	1.561005	1.577434	1.603323	1.613208	1.626699	1.635100	1.635148	1.635186	1.714118	1.714156	1.714193	1.714244	1.702145	1.691244	1.649411	1.649449	1.650579	1.617393	1.617429	1.617467	1.617515	1.617551	1.620873	1.620920	1.620957	1.627063	1.627113	1.627149	1.687884	1.706144	1.705088	1.691890	1.661587	1.650670	1.614285	1.634053	1.634090	1.634129
1.537377	1.537415	1.537450	1.579961	1.589828	1.589865	1.572435	1.699872	1.699911	1.657491	1.664083	1.579181	1.579230	1.579266	1.583673	1.692936	1.692976	1.689733	1.689783	1.841519	1.841571	1.799134	1.724061	1.724114	1.724153	1.701115	1.653812	1.650568	1.659358	1.665971	1.617457	1.617495	1.617543	1.620863	1.624186	1.624234	1.643479	1.643517	1.627143	1.627180	1.687915	1.705080	1.705120	1.662666	1.631268	1.631305	1.616508	1.616555	1.634124	1.634163
1.610190	1.610228	1.706719	1.692939	1.594218	1.594256	1.649020	1.699892	1.699931	1.657512	1.627213	1.579203	1.579252	1.579288	1.595832	1.692960	1.689720	1.689757	1.689807	1.738389	1.799120	1.716393	1.724088	1.724141	1.724179	1.712081	1.664779	1.659348	1.659384	1.665999	1.666036	1.617523	1.620855	1.620892	1.672770	1.685958	1.685997	1.874194	1.718126	1.706118	1.706156	1.706207	1.705151	1.662698	1.631300	1.625266	1.625305	1.616587	1.623199	1.634198
1.652671	1.664843	1.706739	1.715528	1.697370	1.682859	1.661059	1.649078	1.639284	1.627198	1.627235	1.591359	1.579274	1.579311	1.595855	1.692983	1.689743	1.688688	1.688737	1.689871	1.689921	1.689959	1.724114	1.724168	1.724206	1.724245	1.675748	1.683448	1.679110	1.666027	1.666064	1.689091	1.640588	1.672760	1.685938	1.685989	1.686028	1.819600	1.819656	1.718198	1.706188	1.706238	1.705183	1.661634	1.625261	1.625298	1.625338	1.623194	1.623231	1.623271
1.652690	1.652730	1.701297	1.701348	1.660992	1.661031	1.656710	1.639265	1.637118	1.637167	1.627256	1.584823	1.566179	1.566215	1.578385	1.584500	1.675552	1.688711	1.603812	1.604945	1.604993	1.614875	1.699868	1.730759	1.754576	1.754615	1.675775	1.679099	1.679138	1.679189	1.679228	1.679269	1.679319	1.685927	1.685969	1.686020	1.686060	1.686099	1.722571	1.722611	1.706722	1.706270	1.706311	1.663857	1.625293	1.625331	1.625370	1.623227	1.623264	1.623304
1.604180	1.616352	1.616389	1.616438	1.627403	1.657774	1.656732	1.645352	1.645391	1.637188	1.582622	1.538002	1.538051	1.535899	1.566272	1.566319	1.576199	1.579517	1.604930	1.604969	1.622521	1.622559	1.707553	1.730786	1.754603	1.754642	1.675803	1.669277	1.669315	1.679218	1.679256	1.679298	1.670590	1.679388	1.686000	1.686052	1.686091	1.686131	1.722604	1.722644	1.722684	1.718354	1.718396	1.694241	1.663940	1.661786	1.661826	1.653613	1.623297	1.636493
1.604200	1.616371	1.616409	1.616458	1.627425	1.663862	1.662820	1.647558	1.645412	1.582606	1.580456	1.538023	1.538072	1.538108	1.535957	1.576183	1.576222	1.603811	1.604954	1.645469	1.643333	1.728327	1.746573	1.737876	1.727571	1.724327	1.675830	1.669304	1.669343	1.669394	1.679286	1.670568	1.670619	1.679418	1.686031	1.686083	1.686122	1.722581	1.722636	1.722676	1.723812	1.722769	1.718429	1.708605	1.706465	1.706504	1.692212	1.661909	1.625523	1.636527
1.604219	1.616390	1.616428	1.616478	1.652917	1.652955	1.647541	1.647579	1.645433	1.584813	1.580477	1.538044	1.538094	1.538129	1.538166	1.576206	1.603797	1.603835	1.688236	1.712346	1.712399	1.736713	1.746602	1.737905	1.736353	1.727638	1.675858	1.675900	1.675939	1.675991	1.679315	1.679356	1.679408	1.686019	1.686061	1.710392	1.722572	1.722613	1.722668	1.722709	1.722749	1.722803	1.722846	1.722886	1.708690	1.700466	1.700508	1.668013	1.652540	1.652581
1.604238	1.616410	1.616448	1.616498	1.652937	1.652975	1.647561	1.647599	1.584785	1.584834	1.580498	1.580535	1.538115	1.538151	1.568524	1.579510	1.579550	1.628129	1.628180	1.706902	1.706956	1.731269	1.732405	1.732461	1.730313	1.724382	1.724435	1.675927	1.675967	1.679304	1.679344	1.703662	1.686009	1.687145	1.710370	1.734702	1.777231	1.722644	1.722700	1.722741	1.717303	1.717356	1.625754	1.716849	1.716903	1.702692	1.702734	1.676818	1.652574	1.652616
1.671018	1.616429	1.616467	1.616518	1.616559	1.616597	1.562649	1.411018	1.463470	1.584855	1.584893	1.580556	1.538136	1.568509	1.579484	1.605787	1.597077	1.645658	1.645710	1.688725	1.706983	1.731297	1.732432	1.732489	1.718300	1.718341	1.718394	1.698948	1.698990	1.679333	1.709718	1.709761	1.711412	1.711453	1.777165	1.777221	1.777263	1.722676	1.722733	1.721678	1.717335	1.717389	1.716842	1.716883	1.716937	1.716978	1.740048	1.709750	1.652608	1.654843
1.782303	1.630655	1.616487	1.616538	1.616578	1.568085	1.556002	1.520240	1.520278	1.593624	1.593662	1.592607	1.568494	1.578376	1.579507	1.597061	1.645643	1.682089	1.682143	1.682186	1.688806	1.732418	1.732460	1.728139	1.718327	1.718368	1.741415	1.729322	1.699020	1.714087	1.818991	1.794759	1.717512	1.741831	1.740780	1.740834	1.740876	1.722708	1.722765	1.721710	1.717367	1.717421	1.711394	1.711435	1.716971	1.717013	1.740085	1.740141	1.709829	1.679162
1.746266	1.746311	1.652904	1.616558	1.616599	1.555973	1.525689	1.525727	1.526860	1.593646	1.595871	1.593723	1.580547	1.579492	1.595940	1.597085	1.645668	1.682115	1.682168	1.682212	1.682266	1.682306	1.724825	1.706271	1.718354	1.718395	1.718450	1.733824	1.721728	1.714116	1.711967	1.794789	1.741820	1.741862	1.741906	1.740866	1.740908	1.740950	1.741007	1.722839	1.717399	1.705313	1.711427	1.711468	1.711523	1.717047	1.717091	1.740179	1.709509	1.709552
1.776617	1.776663	1.746376	1.616578	1.543822	1.519594	1.519644	1.526842	1.526881	1.595855	1.644430	1.644469	1.642336	1.656597	1.597058	1.603675	1.652259	1.688706	1.688761	1.688805	1.682292	1.724810	1.724852	1.706297	1.718381	1.682011	1.718477	1.718521	1.733896	1.721813	1.717474	1.717518	1.723643	1.723684	1.740842	1.740897	1.789498	1.789540	1.789600	1.741082	1.722913	1.711416	1.708171	1.711501	1.711556	1.717081	1.717125	1.717181	1.709543	1.806725
1.776639	1.776685	1.746398	1.649394	1.610573	1.519615	1.519665	1.526863	1.581504	1.642225	1.680854	1.680894	1.680951	1.688649	1.657757	1.652241	1.652284	1.688732	1.688787	1.688832	1.718132	1.724837	1.724879	1.718367	1.681997	1.682038	1.674426	1.692675	1.708643	1.717462	1.717504	1.717548	1.693498	1.699608	1.699650	1.735449	1.784049	1.784092	1.784151	1.741114	1.741157	1.711449	1.711493	1.711535	1.717074	1.717116	1.717160	1.832564	1.814395	1.806760
1.776661	1.776707	1.746420	1.649417	1.633060	1.633101	1.594568	1.581484	1.581525	1.642246	1.678689	1.680917	1.680973	1.688673	1.697469	1.664401	1.688716	1.688758	1.688814	1.700994	1.718159	1.712727	1.724906	1.681983	1.682024	1.682065	1.674453	1.674496	1.708671	1.708727	1.581316	1.566017	1.566069	1.693566	1.699679	1.707406	1.735522	1.735564	1.741104	1.741147	1.716909	1.716965	1.737924	1.725826	1.717108	1.717150	1.832541	1.832600	1.832644	1.806796
1.831276	1.776729	1.746442	1.734367	1.734414	1.725708	1.725765	1.594630	1.581547	1.581599	1.644496	1.644536	1.686467	1.697451	1.759262	1.762602	1.762648	1.726285	1.702070	1.701021	1.693914	1.688481	1.681952	1.682010	1.690813	1.682093	1.677766	1.677809	1.684424	1.641995	1.581344	1.566045	1.566097	1.566135	1.645081	1.645135	1.662715	1.741077	1.743330	1.743373	1.743416	1.757730	1.920073	1.822990	1.723724	1.717184	1.832577	1.832636	1.820538	1.802371
1.831297	1.776751	1.746464	1.746522	1.746569	1.746613	1.734538	1.725831	1.716031	1.658700	1.658742	1.658783	1.654464	1.697476	1.762570	1.762628	1.762674	1.811260	1.726369	1.702142	1.695036	1.688508	1.688550	1.688608	1.690841	1.682120	1.681080	1.677837	1.641969	1.642024	1.581373	1.566072	1.566124	1.566163	1.566205	1.645164	1.648493	1.692550	1.743362	1.775208	1.771964	1.952019	1.920108	1.820831	1.717176	1.717219	1.771903	1.820529	1.820574	1.802407
1.821479	1.766932	1.776817	1.776876	1.892184	1.892231	1.892293	1.892339	1.891294	1.891356	1.709392	1.673033	1.673092	1.709539	1.773540	1.762654	1.811242	1.811286	1.828864	1.804641	1.780338	1.722485	1.713767	1.690826	1.690869	1.682147	1.682203	1.681152	1.684481	1.642053	1.628942	1.628985	1.566152	1.566192	1.566233	1.566285	1.645233	1.668967	1.726637	1.777438	1.914907	1.938306	1.936161	1.814283	1.747564	1.747608	1.747654	1.699143	1.699185	1.802443
1.821499	1.821547	1.766997	1.882315	1.871426	1.892254	1.892316	1.892363	1.891318	1.891381	1.891427	1.709460	1.714993	1.860559	1.860606	1.846437	1.822216	1.828831	1.828892	1.868364	1.868429	1.841097	1.874268	1.845853	1.818337	1.690939	1.682230	1.682275	1.684509	1.684565	1.671455	1.629013	1.568373	1.568412	1.568454	1.566314	1.626466	1.672287	1.698667	1.775280	1.914944	1.889777	1.938391	1.820388	1.814377	1.747642	1.747688	1.699178	1.699221	1.699266
1.821520	1.821568	1.818332	1.757234	1.757280	1.855878	1.892340	1.892386	1.892436	1.891405	1.745843	1.751360	1.763463	1.877006	1.877054	1.877119	1.877171	1.877219	1.877284	1.880621	1.880686	1.877537	1.869916	1.845881	1.818365	1.809644	1.682258	1.682303	1.684537	1.684594	1.684636	1.637811	1.629096	1.568441	1.568483	1.571826	1.626496	1.681167	1.684516	1.783728	1.821293	1.889812	1.829155	1.823130	1.814412	1.747677	1.747723	1.747782	1.747826	1.809102
1.902585	1.882249	1.818353	1.757255	1.757301	1.737455	1.752831	1.908823	1.908874	1.903467	1.896948	1.751385	1.763489	1.763536	1.877083	1.901418	2.089570	2.089622	2.047394	1.913950	1.918397	1.918445	1.869946	1.852483	1.836093	1.809672	1.791525	1.712676	1.684566	1.684623	1.684666	1.688000	1.688057	1.694170	1.588251	1.588306	1.620455	1.626567	1.681256	1.765112	1.765156	1.780577	1.780625	1.823165	1.765880	1.747711	1.747758	1.747817	1.747862	1.809139
1.936509	1.913989	1.821656	1.757275	1.733057	1.737477	1.752855	1.908848	1.908900	1.908965	1.903541	1.903589	1.758043	1.860640	1.884958	1.885023	1.885074	2.049544	2.047422	1.913979	1.891039	1.906338	1.876045	1.866250	1.836121	1.836166	1.791553	1.779462	1.684594	1.684652	1.687984	1.688030	1.694157	1.697490	1.697536	1.636896	1.636938	1.626596	1.681287	1.698371	1.753048	1.753107	1.759225	1.765339	1.765399	1.765444	1.747793	1.747853	1.747897	1.802587
1.924898	1.918388	1.888901	1.773707	1.761720	1.761764	1.771673	1.777191	1.902358	1.903518	1.933902	1.915749	1.903683	1.879462	1.884985	1.885051	1.867491	1.879674	1.907888	1.884935	1.878930	1.848635	1.866213	1.866280	1.860258	1.836193	1.791581	1.793821	1.745313	1.684681	1.688013	1.694129	1.694187	1.695327	1.695374	1.695432	1.719756	1.774431	1.771202	1.753036	1.753080	1.753140	1.753187	1.759302	1.765433	1.765478	1.747828	1.747888	1.747933	1.863338
1.918359	1.918412	1.914779	1.888987	1.773778	1.766163	1.771697	1.771742	1.771791	1.887123	1.909158	1.915775	1.879441	1.879489	1.879537	1.863086	1.863137	1.863185	1.863250	1.727192	1.727252	1.739433	1.841968	1.847515	1.842082	1.818015	1.812008	1.793849	1.793894	1.748691	2.102797	2.005741	1.883471	1.695358	1.695404	1.695463	1.719787	1.774462	1.774526	1.774571	1.753113	1.753173	1.753220	1.753265	1.753325	1.765512	1.772147	1.747923	1.747968	1.852391
1.910725	1.900931	1.896603	1.896669	1.781460	1.781507	1.780475	1.780522	1.771814	1.802210	1.887195	1.897097	1.879467	1.879516	1.875184	1.875249	1.863165	1.863213	1.790462	1.748036	1.748098	1.760281	1.760327	1.842064	1.837727	1.818043	1.818105	1.812085	1.797212	1.797274	1.890402	1.908663	1.908729	1.762155	1.695435	1.695494	1.695538	1.719863	1.750277	1.750322	1.754242	1.753206	1.753253	1.753298	1.753359	1.772134	1.772182	1.747959	1.856771	1.852427
1.864506	1.864558	1.901003	1.896692	1.866412	1.781530	1.781594	1.780546	1.771838	1.771900	1.887219	1.887267	1.872923	1.876257	1.875210	1.875276	1.863192	1.838969	1.790490	1.790540	1.790604	1.766378	1.763137	1.758818	1.818025	1.818071	1.818133	1.819279	1.797242	1.804980	1.805027	1.805076	1.829418	1.842629	1.695465	1.695525	1.695570	1.744175	1.750309	1.750355	1.756470	1.754336	1.754384	1.754429	1.759981	1.772169	1.772217	1.856760	1.856807	1.852462
1.864528	1.864580	1.901026	1.901092	1.866435	1.866484	1.853322	1.771812	1.771861	1.844727	1.887244	1.897148	1.889464	1.876283	1.875237	1.864348	1.863219	1.790454	1.790518	1.790569	1.790632	1.787392	1.763165	1.842123	1.837786	1.819195	1.819258	1.825376	1.827616	1.805011	1.805057	1.805107	1.829449	1.842662	1.775945	1.695556	1.744162	1.744207	1.750342	1.750387	1.756503	1.754369	1.754417	1.754463	1.754524	1.820773	1.820822	1.820886	1.856842	1.852498
1.864551	1.864603	1.864652	1.901115	1.866458	1.866507	1.865478	1.844635	1.844686	1.844751	1.897124	1.901554	1.901625	1.887349	1.864308	1.864374	1.853385	1.790482	1.790546	1.851278	1.851343	1.851392	1.966741	1.966813	1.967960	1.850001	1.825355	1.825405	1.827645	1.811110	1.805088	1.811207	1.817341	1.830555	1.843774	1.789210	1.777119	1.777167	1.768453	1.750419	1.750465	1.756598	1.754451	1.754496	1.820761	1.820808	1.820858	1.820922	1.856878	1.852533
1.893024	1.864625	1.864675	1.860363	1.866481	1.866531	1.865502	1.856792	1.844709	1.849156	1.854680	1.897199	1.899460	1.899510	1.899560	1.864400	1.853412	1.841325	1.851254	1.851306	1.851372	1.936378	1.966771	1.967940	1.967991	1.857707	1.831453	1.825433	1.827674	1.811140	1.811187	1.817307	1.817372	1.842658	1.843808	1.850460	1.850510	1.850561	1.777270	1.772410	1.766968	1.767612	1.758876	1.758923	1.820795	1.820843	1.820893	1.863458	1.856913	1.840425
1.893049	1.864648	1.860319	1.860386	1.860438	1.860487	1.866621	1.863385	1.861247	1.849180	1.849229	1.866889	1.897295	1.899536	1.899586	1.875384	1.853438	1.841351	1.841417	1.841469	1.841535	1.851450	1.851499	1.790884	1.792028	1.857737	1.831481	1.825462	1.801232	1.801297	1.811218	1.817338	1.825084	1.842692	1.850428	1.868706	1.978019	2.141452	2.051636	1.875643	1.875693	1.870270	1.856044	1.856092	1.978680	2.075870	2.075924	1.863494	1.846482	1.838263
1.946571	1.919264	1.914936	1.860409	1.860461	1.860511	1.860578	1.866694	1.861271	1.861338	1.861387	1.861436	1.896225	1.899563	1.875343	1.875411	1.853465	1.853514	1.841444	1.841496	1.841563	1.841611	1.827405	1.766787	1.790962	1.857767	1.831509	1.776938	1.776985	1.801326	1.811248	1.811299	1.819047	1.842726	1.868672	2.026563	2.056451	2.062575	2.051672	1.875678	1.875728	1.867010	1.867063	1.988532	2.014448	2.087991	2.075961	1.948531	1.846517	1.846568
1.932366	1.932422	1.919337	1.915027	1.860485	1.860534	1.866669	1.866719	1.861295	1.861362	1.861412	1.891797	1.892964	1.899589	1.875369	1.868862	1.868915	1.856829	1.841472	1.841524	1.841591	1.827385	1.827432	1.827501	1.833618	1.833666	1.779111	1.778064	1.779208	1.779272	1.811279	1.811330	1.811396	1.849345	1.916169	2.026599	2.057004	2.050470	2.004241	1.954631	1.866977	1.867045	1.867098	1.988568	2.063056	2.105609	2.088085	1.948568	1.900621	1.846027
1.932390	1.932446	1.932498	1.919430	1.915104	1.860558	1.866692	1.861266	1.861319	1.861387	1.861437	1.891822	1.891894	1.893040	1.917360	1.917430	1.868942	1.856856	1.841498	1.841551	1.841618	1.827412	1.827460	1.827529	1.827577	1.779074	1.688104	1.651738	1.663921	1.797957	1.811309	1.811361	1.817496	1.884313	1.958694	2.025537	2.025591	2.020154	2.004277	2.004329	1.875799	1.867080	1.867133	2.043243	2.063095	2.063149	2.043947	1.950802	1.906153	1.863703
1.932413	1.932469	1.932522	1.930403	1.915127	1.866647	1.861240	1.860194	1.842047	1.781446	1.782590	1.861511	1.891919	1.910172	1.916290	1.916360	1.916414	1.844747	1.841526	1.841579	1.841646	1.827438	1.827487	1.827556	1.779055	1.542416	1.542475	1.603213	1.651812	1.782557	1.794744	1.815782	1.884295	1.884345	1.884398	1.978233	1.990426	2.004236	2.004312	2.004365	1.876933	1.867115	1.927878	1.940016	1.947779	2.057117	2.043986	2.044060	1.922678	1.880230
1.932436	1.932493	1.930355	1.930427	1.915151	1.861194	1.853595	1.750512	1.757137	1.781470	1.782615	1.904355	1.922632	1.891995	1.910249	1.910319	1.819357	1.819406	1.817281	1.841606	1.830707	1.827465	1.827514	1.827584	1.779082	1.748786	1.603193	1.603241	1.706464	1.782587	1.821120	1.905115	1.888718	1.884377	1.884430	1.873518	1.976122	1.988315	1.993883	1.957512	1.952071	1.952142	1.927913	1.929064	1.937926	2.043966	2.044023	2.044098	2.032008	1.886340
1.932459	1.932516	1.930379	1.918404	1.915173	1.891549	1.768687	1.757109	1.757161	1.781494	1.811132	1.904382	1.922660	1.926666	1.917948	1.910345	1.819383	1.744426	1.744492	1.817361	1.830734	1.830783	1.830832	1.833097	1.779110	1.779158	1.748879	1.706445	1.707590	1.721924	1.817923	1.902952	1.888750	1.884408	1.849200	1.849268	1.866891	1.897293	1.897367	1.952054	1.952106	1.952178	1.927949	1.928000	1.928072	2.037409	2.044061	2.044136	2.032047	1.977457
1.926417	1.924284	1.912290	1.918427	1.891521	1.829306	1.768710	1.757132	1.757185	1.757251	1.781568	1.902218	1.926640	1.917923	1.910301	1.819357	1.789071	1.746646	1.744519	1.817388	1.806487	1.830810	1.830860	1.782381	1.782430	1.779186	1.761046	1.706474	1.706521	1.708781	1.810270	1.895299	1.884389	1.873458	1.849231	1.866873	1.757658	1.757707	1.842765	1.842816	1.921787	1.921858	1.927984	1.928036	1.928108	1.928160	2.037503	2.032031	1.977439	1.977495
1.683895	1.914450	1.912312	1.890393	1.817653	1.811130	1.768733	1.750581	1.757209	1.757275	1.757325	1.780546	1.780617	1.732128	1.780716	1.782977	1.783030	1.783080	1.780954	1.817416	1.811999	1.806564	1.770852	1.770272	1.770320	1.764300	1.706452	1.699916	1.694474	1.694538	1.720997	1.804865	1.875575	1.875627	1.863541	1.866906	1.757691	1.757740	1.842799	1.842850	1.842901	1.921893	1.934614	1.934667	1.928144	1.928196	1.928252	1.929423	1.971979	1.977534
1.683918	1.835616	1.900203	1.823688	1.817676	1.811152	1.768755	1.750605	1.750657	1.757300	1.756253	1.756303	1.756373	1.756423	1.756472	1.783003	1.744385	1.783107	1.819583	1.817443	1.812027	1.790580	1.770229	1.770299	1.764279	1.715777	1.706480	1.694455	1.694502	1.694566	1.714378	1.798827	1.804965	1.875658	1.875713	1.863643	1.866990	1.761070	1.761141	1.846181	1.853925	1.853996	1.939048	1.934704	1.928180	1.928233	1.928288	1.929461	1.929513	1.977573
1.902307	1.900173	1.896939	1.823710	1.811124	1.811175	1.768778	1.750628	1.750680	1.751843	1.756278	1.756327	1.756399	1.756448	1.756498	1.758759	1.781403	1.823929	1.819611	1.819665	1.727097	1.775694	1.772451	1.770327	1.764307	1.709736	1.701020	1.694483	1.694530	1.694594	1.714408	1.798858	1.804997	1.876789	1.875745	1.863676	1.757756	1.761103	1.761174	1.846215	1.884315	1.939027	1.939084	1.934740	1.928216	1.928269	1.929425	1.955894	1.951549	1.969824
1.907971	1.883763	1.883815	1.817159	1.811147	1.811197	1.768801	1.768851	1.768903	1.768972	1.770118	1.774553	1.756423	1.756474	1.754330	1.756592	1.763227	1.781481	1.824026	1.734738	1.734806	1.749253	1.770284	1.758281	1.752261	1.749533	1.749600	1.749652	1.694557	1.694622	1.704554	1.719983	1.798958	1.805079	1.802936	1.803005	1.757789	1.761136	1.761208	1.876604	1.938989	1.993703	1.993762	1.989418	1.989494	1.983477	1.955858	1.955934	1.951589	2.018441
1.898132	1.873924	1.807250	1.817181	1.817235	1.773139	1.773208	1.768874	1.768927	1.754743	1.754792	1.770192	1.771360	1.754306	1.754356	1.759909	1.763254	1.769372	1.781578	1.769496	1.759107	1.749280	1.758237	1.758308	1.758357	1.751757	1.749628	1.701126	1.694585	1.694650	1.540703	1.545145	1.653312	1.796844	1.802968	1.803038	1.804188	1.761170	1.840162	1.847908	1.939025	1.993739	1.993798	1.989455	1.989531	1.983514	1.934998	1.950474	1.951629	2.018481
1.873889	1.807220	1.807270	1.807340	1.817257	1.773162	1.783097	1.783148	1.768951	1.748699	1.754815	1.754864	1.754934	1.753234	1.735596	1.763226	1.769348	1.781535	1.781605	1.781660	1.777340	1.785718	1.772596	1.772668	1.763873	1.751784	1.751853	1.743119	1.694613	1.694679	1.664378	1.642291	1.646751	1.646799	1.803000	1.803070	1.803121	1.804272	1.840195	1.847943	1.902635	1.951278	1.993835	1.989491	1.989568	1.983552	1.935036	1.935111	1.987001	2.018522
1.825384	1.825438	1.807291	1.807361	1.768749	1.783050	1.716389	1.783684	1.777162	1.748721	1.737804	1.743920	1.754957	1.728990	1.729554	1.738982	1.781511	1.890785	1.890859	1.971480	1.971556	1.825450	1.804002	1.773793	1.749567	1.751812	1.751881	1.751933	1.743196	1.693608	1.694754	1.628038	1.632497	1.646830	1.778751	1.803103	1.803154	1.803205	1.840230	1.847978	1.902671	1.951314	1.951373	1.989528	1.989605	1.831797	1.831853	1.935149	1.935203	2.018562
1.825404	1.825458	1.807311	1.756585	1.756639	1.756690	1.777078	1.777130	1.777187	1.748744	1.737826	1.737875	1.718576	1.722947	1.722997	1.729649	1.890758	1.890812	1.975840	1.971508	1.971585	1.965053	1.905000	1.773820	1.670698	1.683925	1.732546	1.751962	1.743223	1.719013	1.694783	1.632462	1.644614	1.677211	1.778783	1.803135	1.803187	1.870015	1.876689	1.902652	1.902706	1.902781	1.892940	1.947065	1.947141	1.831834	1.831890	1.831963	1.880593	1.946305
1.825424	1.825479	1.810620	1.774295	1.780926	1.780977	1.762849	1.777154	1.777213	1.816599	1.748817	1.742799	1.718600	1.722973	1.723023	1.723092	1.729730	1.860500	1.860574	1.975927	1.965026	1.965081	1.905028	1.783730	1.781007	1.790942	1.791014	1.781183	1.752040	1.719041	1.694811	1.644578	1.654535	1.778760	1.801997	1.803168	1.869995	1.870048	1.889437	1.902687	1.902742	1.902817	1.902876	1.947102	1.947178	1.947233	1.947292	1.880576	1.880630	1.946345
1.852842	1.828787	1.828839	1.774316	1.774371	1.774421	1.762871	1.777179	1.843972	1.919759	1.919813	1.749986	1.765416	1.765470	1.747319	1.723118	1.723172	1.860527	1.860602	1.975955	1.976033	1.910492	1.825585	1.823465	1.781035	1.790972	1.803182	1.803239	1.793403	1.773696	1.719118	1.710277	1.720812	1.777693	1.802029	1.802101	1.802153	1.870081	1.889471	1.897223	1.902777	1.902853	1.902912	1.902967	1.947215	1.947270	1.941827	1.880614	1.880668	1.880726
1.866016	1.850730	1.816728	1.774337	1.755753	1.774443	1.777150	1.787073	1.957003	1.948301	1.933000	1.763174	1.764344	1.747293	1.747344	1.747414	1.856690	1.866623	1.866698	1.975984	1.976062	1.910520	1.823417	1.823493	1.823546	1.793253	1.803213	1.803269	1.803322	1.799574	1.789160	1.716377	1.720843	1.775525	1.802061	1.802133	1.802185	1.802238	1.871292	1.879046	1.879100	1.902890	1.902948	1.903004	1.903080	1.898733	1.644341	1.644409	1.692468	1.832186
1.802169	1.796160	1.796214	1.774359	1.774414	1.775562	1.788724	1.788778	1.957029	1.949423	1.764761	1.758229	1.758301	1.759453	1.759504	1.856659	1.856716	1.856770	1.975951	1.949660	1.949736	1.890146	1.892397	1.823522	1.793230	1.793282	1.803243	1.803300	1.821561	1.816140	1.811796	1.720804	1.720874	1.799838	1.800993	1.802165	1.802218	1.802270	1.804547	1.860867	1.860922	1.879211	1.902985	1.903041	1.903117	1.898771	1.893326	1.686950	1.688102	1.800761
1.793933	1.796183	1.796236	1.791924	1.799797	1.775585	1.769007	1.788803	1.792156	1.792225	1.773563	1.764837	1.759423	1.759478	1.759530	1.759602	1.856743	1.966019	1.966097	1.949685	1.700957	1.710891	1.793130	1.793206	1.793259	1.803199	1.803273	1.823736	1.821592	1.821666	1.821719	1.834968	1.813056	1.861670	1.801025	1.802198	1.802250	1.802303	1.804580	1.853201	1.860957	1.861032	1.903021	1.903077	1.903154	1.898808	1.911011	1.894540	1.797439	1.797496
1.778607	1.687677	1.791873	1.781564	1.799818	1.799873	1.781162	1.792118	1.792182	2.040993	1.828708	1.772544	1.760545	1.759503	1.759555	1.759627	1.759684	1.856823	1.958958	1.810142	1.798076	1.701033	1.723107	1.793234	1.793287	1.803229	1.805501	1.823766	1.823820	1.823895	1.988744	1.988809	1.954808	1.986405	1.986466	1.986545	1.923696	1.875185	1.804613	1.812369	1.836707	1.866570	1.903058	1.903114	1.903192	1.903248	1.903308	1.879097	1.803548	1.803605
1.645982	1.639966	1.684461	1.781586	1.799840	1.799897	1.793318	1.816409	2.068373	2.041019	2.041080	1.823301	1.823377	1.814654	1.759581	1.759652	1.759710	1.808306	1.828260	1.816236	1.810236	1.713196	1.713247	1.789964	1.793316	1.823714	1.835877	1.835936	1.848130	1.942549	1.945904	1.958060	2.009473	2.009531	1.986498	1.986578	1.986635	1.884019	1.794136	1.794190	1.842244	1.903034	1.903094	1.903151	1.903229	1.917597	1.917659	1.917738	1.903480	1.894729
1.639934	1.675074	1.684484	1.739145	1.787729	1.787787	1.809797	1.816435	2.059043	2.041044	2.041106	2.035096	1.865295	1.875235	1.875292	1.782734	1.783373	1.808332	1.828285	1.816262	1.810836	1.692349	1.708879	1.708947	1.820392	1.823743	1.834805	1.848105	1.900015	1.936511	1.945937	1.958094	1.958175	2.012866	2.009629	1.986612	1.986669	1.884053	1.793070	1.799726	1.902992	2.042713	1.903131	1.903187	1.903266	1.917636	1.917698	1.917778	1.917836	1.905782
1.675056	1.675114	1.675173	1.708852	1.739243	1.809776	1.809840	1.821974	2.040441	2.042187	2.041159	1.992691	1.869738	1.875293	1.875360	1.843468	1.838041	1.825501	1.828337	1.815217	1.810884	1.707779	1.708936	1.708995	1.723342	1.823233	1.834862	1.848164	1.900083	1.902348	1.952030	1.958167	1.958236	1.958304	2.013005	2.009774	1.993339	1.884130	1.793130	1.799797	1.957714	1.939067	1.939132	1.891159	1.903336	1.917718	1.917785	1.917853	1.917920	1.917987
1.675043	1.675101	1.675160	1.708839	1.761171	1.809763	1.809826	2.040354	2.040424	2.036104	1.992607	1.925938	1.869725	1.875281	1.875347	1.875413	1.864497	1.842018	1.842081	1.828386	1.762323	1.732041	1.708924	1.719974	1.732124	1.737681	1.834850	1.848152	1.865853	1.915531	1.952017	1.958155	1.958223	1.958292	1.968300	2.009761	1.993325	1.884119	1.793120	1.799787	1.938989	1.939054	1.939119	1.945792	1.935351	1.917708	1.917775	1.917843	1.917910	1.972630
1.665159	1.675089	1.675147	1.708826	1.781614	1.809749	2.028198	2.028266	2.036018	2.034990	2.035059	1.992660	1.883521	1.869778	1.875335	1.887536	1.876619	1.849171	1.842068	1.817961	1.762310	1.732028	1.738108	1.727656	1.732113	1.732174	1.822699	1.836001	1.858101	1.866964	1.919986	1.962543	1.970351	1.968219	1.998677	1.993244	1.984508	1.884107	1.884172	1.884238	1.896445	1.884400	1.939107	1.939173	1.927631	1.923770	1.917765	1.917833	1.917900	1.972620
1.665146	1.675076	1.675135	1.745207	1.781600	1.781663	1.979651	2.028250	2.034904	2.034974	2.035043	2.035113	1.992714	1.992782	1.944313	1.943282	1.943349	1.941220	1.951276	1.841020	1.733055	1.733114	1.733174	1.733234	1.720011	1.732208	1.749860	1.787436	1.848678	1.861412	1.873617	1.976870	2.018328	2.012897	2.010767	1.993230	1.962946	1.884095	1.884161	1.884226	1.884291	1.884356	1.884452	1.914874	1.890653	1.897326	1.923827	1.923895	1.923963	1.968202
1.689262	1.675063	1.678413	1.720931	1.769517	1.781649	1.872702	1.979704	1.979772	1.979839	1.986494	1.986563	1.992699	1.992767	1.944298	1.943267	1.943335	1.967673	1.965544	1.932025	1.813025	1.733101	1.733162	1.733221	1.732136	1.732197	1.749849	1.787425	1.848667	1.861401	1.928232	2.007205	2.023816	2.023887	2.023957	2.002020	1.993284	1.884084	1.872008	1.872073	1.872138	1.872203	1.841911	1.884505	1.890641	1.897314	1.912801	1.923885	1.919546	1.919613
1.700218	1.678341	1.678401	1.678460	1.763438	1.769565	1.824160	1.872753	1.882696	1.864563	1.871215	1.938014	1.938082	1.944217	1.944284	1.944352	1.967590	1.967659	1.965530	1.947394	1.825147	1.734188	1.734248	1.732064	1.746416	1.746478	1.749838	1.806108	1.855255	1.861391	1.928221	1.964706	2.011664	2.023874	2.023945	2.002007	1.987200	1.871931	1.859888	1.859952	1.872127	1.875495	1.875560	1.896608	1.897238	1.906115	1.906181	1.906247	1.919536	1.919603
1.706271	1.684393	1.684453	1.684512	1.684572	1.684631	1.684691	1.793880	1.797236	1.810473	1.871202	1.919800	1.919868	1.938136	1.944270	1.944337	1.968674	1.968743	1.968812	1.865729	1.799049	1.734175	1.734236	1.732053	1.746405	1.746467	1.803833	1.806098	1.855245	1.861380	1.891793	1.891861	1.964764	2.023862	2.001925	1.977782	1.896168	1.859812	1.859876	1.859940	1.875418	1.875484	1.899833	1.905972	1.906038	1.906104	1.906170	1.900727	1.900794	1.905268
1.709550	1.706321	1.884591	1.799741	1.684559	1.684619	1.684678	1.684739	1.797223	1.802776	1.863503	1.862470	1.919854	1.919921	1.944256	1.949816	1.949884	1.974223	1.968797	1.914257	1.865782	1.751794	1.739720	1.744177	1.746394	1.794961	1.815960	1.818225	1.824890	1.891715	1.891782	1.891850	1.891919	1.947216	1.995308	1.973865	1.907162	1.896221	1.859864	1.859928	1.875407	1.903059	1.915268	1.936316	1.936383	1.906093	1.897345	1.897411	1.900783	1.900849
1.869807	1.915227	1.906518	1.809602	1.809665	1.696737	1.684666	1.781779	1.781841	1.861228	1.862391	1.862456	1.862522	1.919907	1.944241	1.949802	1.943803	1.949940	1.968783	1.914244	1.914311	1.775963	1.744105	1.752389	1.764545	1.794950	1.807152	1.823714	1.890537	1.890604	2.013153	2.013224	1.890808	1.869967	1.920258	1.908184	1.907150	1.896209	1.884133	1.859916	1.862182	1.903048	1.939540	1.936304	1.929762	1.892862	1.892927	1.892992	1.900772	1.909655
1.922824	1.922892	1.914183	1.858048	1.819527	1.785452	1.775636	1.781765	2.006839	1.957802	1.849200	1.861344	1.862509	1.915500	1.917763	1.917830	1.943789	1.949926	1.949994	1.914231	1.877893	1.866967	1.770519	1.758446	1.765105	1.807076	1.940645	1.948413	1.933006	1.933075	2.012040	2.012111	1.869890	1.865554	1.865619	1.907071	1.898331	1.896196	1.884121	1.859904	1.859968	1.886517	1.923007	1.923074	1.923140	1.892850	1.887406	1.892980	1.900761	1.904133
1.922809	1.905323	1.905391	1.905457	1.819514	1.795317	1.790990	1.927325	2.000179	1.957785	1.885059	1.861330	1.864692	1.917682	1.917749	1.917817	1.949842	1.971889	1.974157	1.919713	1.914285	1.877947	1.861524	1.861589	1.885926	1.940565	1.940632	1.940701	1.924194	1.924262	1.933131	1.890717	1.860440	1.869944	1.883816	1.883881	1.898318	1.896183	1.884108	1.887477	1.886440	1.904717	1.922994	1.923062	1.892773	1.891737	1.776449	1.891867	1.900750	1.900816
1.915175	1.909756	1.909824	1.904344	1.881248	1.819564	1.880282	1.947070	1.968682	1.968749	1.896025	1.886679	1.888943	1.917668	1.917736	1.949760	2.056739	2.056813	1.984081	1.962170	1.956743	1.914339	1.861511	1.867644	1.922320	1.940551	1.940619	1.752569	1.874002	1.915449	1.924318	1.860361	1.860430	1.890843	1.888206	1.883869	1.882834	1.886233	1.887399	1.887464	1.886428	1.904705	1.904770	1.789495	1.788456	1.776376	1.776439	1.891855	1.891922	1.900805
1.970317	1.958256	1.940131	1.897745	1.880136	1.880201	1.880267	1.880335	1.968666	1.908076	1.904796	1.904862	1.888929	1.891192	1.925412	2.056651	2.056724	2.056799	2.056872	2.034962	1.956729	1.956798	1.867566	1.867631	1.867696	1.867761	1.843516	1.843583	1.872890	1.872956	1.873022	1.851548	1.860420	1.860487	1.890900	1.888261	1.883923	1.791844	1.784199	1.784262	1.886416	1.886481	1.886546	1.789484	1.788445	1.788508	1.891778	1.891843	1.891911	1.891976
2.055200	1.970368	1.940115	1.873470	1.873535	1.880187	1.880253	1.871537	1.871603	1.908061	1.899290	1.904848	1.909310	1.891179	1.988306	2.034662	2.056710	2.056785	2.056858	2.034947	1.980984	1.945790	1.940362	1.867618	1.867683	1.867748	1.831405	1.842472	1.842537	1.842602	1.842668	1.842733	1.851605	1.860476	1.873277	1.873343	1.750383	1.784126	1.784189	1.783150	1.886404	1.886469	1.789409	1.789474	1.798352	1.798415	1.788561	1.891832	1.891899	1.890862
2.055182	2.012801	1.940099	1.940166	1.915974	1.880172	1.880238	1.880306	1.907980	1.908046	1.915800	1.904833	1.909296	1.909363	1.988291	2.024757	2.027025	2.056771	2.056844	2.034932	2.011305	2.000381	1.940348	1.921113	1.896908	1.867735	1.728238	1.739303	1.842525	1.842591	1.834953	1.842722	1.851594	1.851661	1.842921	1.746471	1.746533	1.747698	1.784178	1.843838	1.843902	1.789336	1.789398	1.789464	1.789527	1.798406	1.798470	1.788614	1.788679	1.787639
2.055163	2.012784	1.940083	1.940149	1.940216	1.880157	1.880224	1.916682	1.916750	1.915718	1.903654	1.904819	1.909282	1.927547	1.927615	2.006543	2.006612	2.024884	2.056830	2.034917	2.016788	2.011360	1.943632	1.921099	1.896895	1.793810	1.728227	1.728292	1.842514	1.841479	1.841544	1.841610	1.851584	1.851650	1.842910	1.825360	1.776869	1.778035	1.784168	1.844928	1.843891	1.789325	1.789388	1.789454	1.770784	1.764775	1.792949	1.789706	1.789771	1.765550
2.089161	2.028593	1.940067	1.940133	1.940200	1.946854	1.934792	1.934862	1.916735	1.915704	1.915770	1.903706	1.923071	1.927533	1.945798	1.945866	2.006597	2.006669	2.007838	2.016702	2.011276	2.011346	1.961820	1.943686	1.836207	1.793798	1.794962	1.824233	1.842503	1.842568	1.841533	1.841599	1.841667	1.842833	1.921795	1.825348	1.801135	1.782993	1.784157	1.784220	1.783182	1.789315	1.789378	1.789444	1.783997	1.764764	1.778051	1.789696	1.765478	1.765540
2.028506	1.967473	1.954319	1.954387	1.946771	1.946838	1.934777	1.934847	1.934915	1.933884	1.933952	1.921888	1.921958	1.916531	1.934795	1.945852	1.945920	1.947090	1.947158	2.007893	2.011261	2.011331	1.975001	1.844928	1.753983	1.794887	1.813153	1.842425	1.988121	1.988191	1.968954	1.969023	1.969095	1.957054	1.952718	1.892095	1.801124	1.801190	1.784147	1.783108	1.774358	1.780491	1.850067	1.850135	1.825918	1.777979	1.778041	1.778104	1.777610	1.765531
1.968485	1.967456	1.966431	1.954371	1.954440	1.946823	1.849856	1.849925	1.934900	1.933869	1.933936	1.921873	1.906562	1.906628	1.916583	1.916650	1.945905	1.945977	1.947144	2.007878	2.011246	2.011316	1.869119	1.844916	1.802511	1.802575	1.839045	1.921294	1.988108	1.988177	1.987145	1.969010	1.956973	1.952637	1.903617	1.843531	1.837527	1.837594	1.837659	1.783098	1.780417	1.780480	1.850055	1.850124	1.825908	1.777968	1.778031	1.778093	1.777601	1.777664
1.968469	1.966343	1.966415	1.966484	1.954424	1.946807	1.880165	1.849911	1.848879	1.933854	1.909708	1.837563	1.837630	1.904415	1.906678	1.795318	1.916702	1.929474	1.929541	1.947199	2.007933	2.008003	1.869106	1.844904	1.826768	1.826833	1.826898	1.921281	1.988094	1.988163	1.981063	1.968997	1.969069	1.957027	1.910210	1.843520	1.837515	1.837582	1.837647	1.837711	1.828962	1.841165	1.850044	1.850112	1.825897	1.825961	1.783532	1.783596	1.783662	1.783725
1.966258	1.966327	1.966399	1.966468	1.940136	1.940203	1.940271	1.836719	1.802640	1.826962	1.829795	1.837549	1.837616	1.740632	1.783153	1.795306	1.795370	1.789940	1.790004	1.911393	1.929660	1.929726	1.869093	1.844892	1.838890	1.826821	1.826886	1.917968	1.921336	1.980981	1.981050	1.981119	1.981192	1.959215	1.912399	1.867782	1.843572	1.843640	1.849774	1.849839	1.842191	1.842255	1.847829	1.850101	1.904796	1.904862	1.789593	1.783586	1.783652	1.783715
1.966242	1.963018	1.963090	1.944444	1.940120	1.940187	1.940254	1.843294	1.812511	1.802688	1.827011	1.827074	1.789080	1.740620	1.740682	1.795293	1.795357	1.789928	1.789991	1.815987	1.816052	1.816115	1.844814	1.844880	1.838878	1.826810	1.826875	1.917954	1.918022	1.835343	1.981036	1.981106	1.981179	1.954798	1.912386	1.910250	1.952797	1.952868	1.849762	1.849827	1.842179	1.842243	1.842307	1.897003	1.871717	1.871780	1.874592	1.783031	1.777027	1.771575
1.962933	1.963002	1.963074	1.944428	1.944496	1.940171	1.940239	1.843280	1.819087	1.812561	1.802737	1.784605	1.784671	1.789130	1.795216	1.795280	1.789848	1.789915	1.815911	1.815974	1.816039	1.816103	1.816170	1.816234	1.816298	1.814695	1.815860	1.815928	1.826997	1.827063	1.914278	1.981093	1.969030	1.938782	1.910171	1.910237	1.910303	1.849686	1.795130	1.845408	1.842167	1.842231	1.842295	1.825831	1.820382	1.865696	1.865759	1.759309	1.710810	1.759434
1.944727	1.944795	1.963058	1.944412	1.940088	1.940155	1.940223	1.843266	1.819074	1.812547	1.802723	1.784591	1.784658	1.784720	1.793576	1.787573	1.787637	1.818032	1.816997	1.815961	1.816026	1.816090	1.816157	1.816221	1.816285	1.810282	1.812546	1.809848	1.819818	1.820984	1.821049	1.914333	1.938701	1.938768	1.910158	1.904156	1.758578	1.795056	1.795120	1.849804	1.845461	1.842220	1.833467	1.825819	1.698418	1.649919	1.641157	1.641214	1.650097	1.716930
1.853764	1.859893	1.944852	1.940004	1.940072	1.940139	1.849247	1.841055	1.812469	1.812533	1.802709	1.802772	1.784644	1.784707	1.787497	1.787560	1.787624	1.818019	1.816984	1.815948	1.816013	1.816077	1.816145	1.816208	1.806370	1.806433	1.800429	1.804334	1.819807	1.819872	1.821038	1.899984	1.920484	1.938755	1.910145	1.837392	1.794978	1.795045	1.837590	1.837655	1.833311	1.833391	1.825739	1.668001	1.649851	1.649909	1.641147	1.641204	1.650088	1.650147
1.846066	1.846131	1.933857	1.933925	1.933992	1.770337	1.617751	1.805800	1.805864	1.812519	1.802695	1.802758	1.784631	1.784693	1.778691	1.787548	1.787611	1.787678	1.816971	1.724948	1.725010	1.761469	1.785800	1.807394	1.806357	1.798717	1.792713	1.786712	1.804386	1.819860	1.819926	1.821093	1.890133	1.910066	1.815288	1.813107	1.813172	1.813240	1.795098	1.790754	1.811260	1.813526	1.667928	1.667991	1.649841	1.649900	1.641137	1.641195	1.650079	1.650138
1.829585	1.829649	1.824228	1.824291	1.751592	1.751654	1.751716	1.805786	1.805850	1.805914	1.802681	1.802744	1.802811	1.778615	1.778677	1.761075	1.763337	1.762304	1.725974	1.726036	1.724998	1.725060	1.761523	1.789182	1.806344	1.792638	1.786633	1.786699	1.786761	1.786824	1.801198	1.795195	1.800768	1.815213	1.815276	1.791066	1.813160	1.688573	1.688634	1.768704	1.774834	1.774896	1.665713	1.665777	1.665835	1.647685	1.643333	1.643391	1.650070	1.650129
1.829570	1.829634	1.824212	1.751517	1.751578	1.751640	1.800212	1.800279	1.805836	1.805899	1.814795	1.814858	1.802797	1.778601	1.590652	1.590710	1.694408	1.694474	1.724862	1.724924	1.724987	1.725049	1.761512	1.797972	1.798035	1.788195	1.786620	1.786687	1.786749	1.786811	1.786873	1.783070	1.794150	1.830619	1.815263	1.791053	1.684092	1.611337	1.677605	1.677664	1.677723	1.677782	1.677841	1.665767	1.665825	1.647676	1.599177	1.521986	1.589362	1.649016
1.829555	1.829618	1.829687	1.751503	1.751564	1.800134	1.800197	1.800265	1.805822	1.818014	1.818077	1.845166	1.845235	1.802847	1.778651	1.687739	1.686700	1.717091	1.724851	1.724913	1.724975	1.725037	1.761500	1.797959	1.798023	1.788182	1.780540	1.783371	1.783433	1.786798	1.786860	1.783058	1.788631	1.788694	1.778843	1.681819	1.647674	1.647737	1.684206	1.677653	1.677712	1.677772	1.677831	1.665757	1.647608	1.647666	1.594757	1.582675	1.582736	1.649008
1.726474	1.762913	1.762980	1.751489	1.751550	1.800119	1.800182	1.800250	1.805808	1.805871	1.818063	1.818127	1.818196	1.818260	1.806194	1.778700	1.717013	1.717079	1.717140	1.724901	1.724964	1.725026	1.761488	1.797947	1.798010	1.780465	1.772823	1.772889	1.774051	1.736048	1.780780	1.780843	1.783113	1.783175	1.778831	1.681808	1.684071	1.684136	1.684196	1.684256	1.677702	1.677761	1.677820	1.630466	1.636572	1.636629	1.590337	1.578254	1.578315	1.643482
1.726461	1.762898	1.762966	1.756966	1.757028	1.800104	1.800168	1.800236	1.800300	1.805857	1.805921	1.818113	1.818182	1.818246	1.818310	1.781985	1.717001	1.717067	1.717128	1.717190	1.724952	1.725014	1.725081	1.725143	1.713100	1.689459	1.772809	1.772876	1.774038	1.778504	1.778566	1.780831	1.780898	1.776554	1.687806	1.688967	1.682959	1.684125	1.684185	1.709063	1.684305	1.677751	1.668990	1.666849	1.636562	1.588066	1.575984	1.497137	1.576100	1.643473
1.762822	1.762884	1.762952	1.763015	1.775775	1.768148	1.792463	1.793630	1.800286	1.805843	1.805907	1.818099	1.818168	1.822629	1.818296	1.781972	1.698794	1.717055	1.717116	1.718278	1.718340	1.721702	1.721769	1.719630	1.719692	1.713149	1.707706	1.773964	1.774025	1.774086	1.774148	1.634669	1.679965	1.669009	1.669067	1.687855	1.687915	1.683013	1.702379	1.702440	1.702500	1.677740	1.668979	1.636494	1.583589	1.571507	1.571563	1.552866	1.576091	1.631325
1.762807	1.762870	1.762938	1.763617	1.763678	1.768133	1.768195	1.799108	1.800271	1.805829	1.805893	1.818085	1.818154	1.818218	1.818282	1.777561	1.716976	1.717043	1.717104	1.718266	1.718328	1.721691	1.721758	1.721820	1.721881	1.721943	1.713199	1.701154	1.701776	1.701835	1.629093	1.629152	1.620402	1.618256	1.606178	1.653687	1.665865	1.687968	1.689131	1.691406	1.695875	1.677730	1.668969	1.583524	1.583580	1.552748	1.552802	1.552856	1.552914	1.466886
1.726420	1.762856	1.763540	1.763602	1.763663	1.763725	1.768181	1.768248	1.799158	1.800320	1.805879	1.818071	1.818140	1.830333	1.830397	1.826063	1.723029	1.717031	1.717092	1.717154	1.718316	1.718378	1.721746	1.721808	1.721870	1.721932	1.701078	1.695638	1.695697	1.629025	1.629082	1.620329	1.568026	1.568080	1.574744	1.574799	1.653718	1.673631	1.679201	1.691396	1.691455	1.673310	1.668958	1.583514	1.553787	1.552738	1.534585	1.534638	1.443656	1.443708
1.502107	1.617918	1.751927	1.763587	1.763648	1.763710	1.763771	1.761641	1.752912	1.760666	1.781610	1.805929	1.818126	1.818191	1.830383	1.826049	1.747274	1.717019	1.717080	1.717142	1.717204	1.718366	1.718433	1.721797	1.721859	1.681191	1.681249	1.580369	1.580426	1.629014	1.609247	1.608202	1.570217	1.533870	1.538330	1.541690	1.541744	1.658178	1.673679	1.674839	1.679308	1.678264	1.672255	1.669012	1.662453	1.553831	1.535678	1.485520	1.461302	1.443699
1.502097	1.557284	1.685227	1.691350	1.691410	1.703067	1.763757	1.752836	1.752897	1.734767	1.748018	1.681379	1.463146	1.590544	1.636317	1.631978	1.747262	1.717007	1.717068	1.711629	1.711691	1.711752	1.711819	1.703075	1.681120	1.681178	1.638775	1.566045	1.566100	1.609179	1.609235	1.607089	1.536009	1.538266	1.538320	1.538374	1.541734	1.652099	1.661532	1.673726	1.674887	1.678254	1.678313	1.663487	1.662442	1.652019	1.530700	1.485513	1.461295	1.461348
1.617835	1.617894	1.612467	1.648900	1.648959	1.703053	1.763742	1.763810	1.740756	1.734753	1.681306	1.463078	1.463137	1.584469	1.608783	1.631967	1.715827	1.696095	1.701655	1.701715	1.701776	1.701836	1.701902	1.682150	1.681107	1.638706	1.578105	1.566034	1.566089	1.578836	1.607021	1.572338	1.535998	1.538255	1.538309	1.538363	1.556619	1.556678	1.615741	1.661580	1.661638	1.658395	1.658452	1.652447	1.646436	1.652009	1.652066	1.530746	1.534116	1.461340
1.605743	1.605801	1.612455	1.612513	1.646749	1.716264	1.715225	1.762696	1.737444	1.731441	1.463014	1.463068	1.463128	1.584458	1.602708	1.608830	1.628716	1.640938	1.640997	1.641056	1.699563	1.699622	1.691984	1.682137	1.638636	1.578038	1.565962	1.566023	1.566078	1.560627	1.574474	1.572327	1.538191	1.530506	1.538299	1.538353	1.537305	1.537364	1.555620	1.598148	1.626343	1.547516	1.652373	1.652436	1.646425	1.646482	1.652055	1.646044	1.597555	1.567266
1.589258	1.605788	1.520983	1.526532	1.538713	1.646796	1.714113	1.737368	1.737429	1.555597	1.501083	1.463059	1.463119	1.572320	1.584505	1.602755	1.608877	1.640927	1.638785	1.638843	1.691847	1.691906	1.689770	1.671634	1.639725	1.553765	1.553820	1.553880	1.566068	1.566123	1.578869	1.576722	1.552503	1.552559	1.552614	1.538342	1.537294	1.537354	1.536305	1.541331	1.541384	1.474691	1.474742	1.477006	1.477057	1.494761	1.494814	1.494867	1.579339	1.567257
1.592539	1.507731	1.520972	1.521029	1.526578	1.635758	1.641348	1.670664	1.658598	1.501018	1.501073	1.515421	1.541935	1.572309	1.570167	1.564725	1.582974	1.601229	1.601287	1.415009	1.412862	1.449326	1.449384	1.451638	1.553699	1.552653	1.552708	1.553870	1.553925	1.566112	1.584366	1.584423	1.548086	1.552549	1.552604	1.552660	1.537284	1.536241	1.536295	1.474578	1.474629	1.335123	1.335171	1.335225	1.477048	1.477099	1.428052	1.428104	1.500436	1.567248
1.544562	1.520371	1.514370	1.515525	1.521074	1.581753	1.641336	1.658525	1.658584	1.499908	1.501062	1.515410	1.515472	1.539782	1.531040	1.561414	1.582963	1.583026	1.583083	1.415001	1.407351	1.400800	1.400856	1.436217	1.450040	1.547137	1.552697	1.552758	1.504287	1.535772	1.566157	1.566213	1.548076	1.552539	1.552595	1.552650	1.537273	1.537333	1.487747	1.433194	1.360435	1.348350	1.335164	1.335218	1.404221	1.404271	1.410389	1.410440	1.410495	1.500482
1.520304	1.520360	1.514359	1.514415	1.514470	1.559763	1.567512	1.628199	1.622195	1.499897	1.501051	1.512102	1.512163	1.530973	1.531029	1.561403	1.579651	1.583015	1.419341	1.414992	1.407343	1.400791	1.387638	1.441171	1.441222	1.450083	1.547180	1.504223	1.504277	1.505433	1.535817	1.535873	1.535933	1.499590	1.504053	1.504107	1.510776	1.503119	1.488840	1.487790	1.433237	1.360478	1.352807	1.407472	1.407523	1.404263	1.404313	1.410431	1.410487	1.419368
1.573014	1.542318	1.520410	1.514404	1.499076	1.474954	1.499184	1.506938	1.500931	1.499887	1.499941	1.512091	1.512153	1.518865	1.518919	1.517874	1.517928	1.372455	1.384611	1.384663	1.415038	1.407386	1.411887	1.441161	1.441212	1.425813	1.425865	1.504213	1.504268	1.505423	1.505478	1.505533	1.499527	1.481382	1.413048	1.474313	1.474367	1.504761	1.503165	1.491089	1.487834	1.476304	1.475254	1.407464	1.407514	1.404254	1.410372	1.410423	1.410479	1.413291
1.573005	1.542307	1.526990	1.508368	1.474889	1.474941	1.474993	1.499233	1.493225	1.499876	1.512025	1.439327	1.439386	1.494601	1.494655	1.432974	1.372390	1.372447	1.372498	1.384655	1.407325	1.407378	1.395326	1.410827	1.410878	1.419739	1.425856	1.504204	1.504258	1.505414	1.505468	1.505523	1.481319	1.358392	1.419654	1.462172	1.474359	1.504753	1.510875	1.491080	1.491133	1.482362	1.475244	1.408559	1.404196	1.404246	1.404296	1.410414	1.349787	1.413284
1.548829	1.542297	1.526979	1.508356	1.474877	1.474928	1.474980	1.479435	1.497077	1.499865	1.512015	1.512071	1.512133	1.494590	1.488581	1.373431	1.372382	1.372438	1.372490	1.372541	1.376996	1.328534	1.326388	1.382138	1.382189	1.418628	1.498626	1.498686	1.504248	1.505404	1.505458	1.505514	1.481310	1.412980	1.413032	1.452242	1.464428	1.488754	1.500942	1.497688	1.491124	1.491177	1.476338	1.475294	1.404187	1.404238	1.404288	1.349725	1.349779	1.413276
1.542228	1.532399	1.510488	1.447802	1.444556	1.474916	1.474968	1.475026	1.473413	1.493257	1.504307	1.512060	1.512123	1.494579	1.488570	1.391612	1.372373	1.372430	1.372481	1.372532	1.372585	1.324123	1.324178	1.388736	1.382180	1.491396	1.497515	1.497574	1.497628	1.505394	1.505448	1.505504	1.508871	1.484662	1.454385	1.452234	1.452287	1.464479	1.488800	1.497679	1.497733	1.491168	1.533693	1.523824	1.470923	1.404229	1.367872	1.349717	1.349772	1.358653
1.532330	1.510415	1.496192	1.459877	1.447841	1.444595	1.474955	1.475013	1.473402	1.493246	1.502097	1.502152	1.502213	1.494569	1.488560	1.388302	1.388354	1.390612	1.390664	1.371423	1.371476	1.371527	1.371584	1.388727	1.491333	1.491386	1.491439	1.491499	1.497618	1.497671	1.444785	1.505494	1.505555	1.484653	1.452172	1.452225	1.452279	1.446824	1.459010	1.483330	1.491106	1.491159	1.533683	1.523814	1.512832	1.446694	1.367864	1.349710	1.355285	1.361959
1.510348	1.510403	1.504403	1.470855	1.467611	1.444583	1.474943	1.475001	1.489882	1.423252	1.493289	1.493343	1.494503	1.494558	1.485249	1.388293	1.388345	1.386201	1.368062	1.368113	1.364862	1.371518	1.371576	1.491269	1.491322	1.491376	1.491429	1.491489	1.491543	1.437010	1.437062	1.431605	1.453728	1.450472	1.450522	1.420243	1.413677	1.413732	1.446869	1.454643	1.454695	1.381945	1.491203	1.524908	1.523857	1.451100	1.378340	1.373426	1.356382	1.410498
1.510336	1.480087	1.480147	1.480202	1.480256	1.483672	1.474930	1.474989	1.414393	1.320186	1.423294	1.493332	1.493392	1.493447	1.491301	1.388284	1.381733	1.290841	1.213165	1.304166	1.321866	1.358298	1.461443	1.481347	1.467082	1.467133	1.417009	1.417065	1.436948	1.437000	1.431543	1.417267	1.417324	1.417374	1.450512	1.420233	1.413667	1.413722	1.413772	1.434779	1.374164	1.374214	1.453135	1.494562	1.524951	1.494668	1.379436	1.380590	1.409335	1.504287
1.431680	1.480075	1.480136	1.480191	1.486306	1.489156	1.483712	1.487070	1.414383	1.422132	1.423284	1.423336	1.426695	1.461532	1.483588	1.416950	1.381724	1.212011	1.212058	1.297554	1.315794	1.321907	1.394729	1.442763	1.442814	1.412542	1.416999	1.301826	1.301874	1.418258	1.417206	1.417258	1.247482	1.247528	1.417415	1.414157	1.409796	1.407646	1.413762	1.408296	1.347679	1.374206	1.452023	1.494552	1.494605	1.494658	1.384948	1.409269	1.419265	1.500967
1.422877	1.431716	1.480125	1.480179	1.486295	1.486350	1.504589	1.504650	1.492583	1.483840	1.423274	1.423326	1.416785	1.483524	1.483577	1.416940	1.222978	1.224131	1.224178	1.303609	1.315786	1.315835	1.321954	1.320942	1.328698	1.339760	1.301764	1.289689	1.289736	1.301913	1.417196	1.247423	1.247475	1.247521	1.374946	1.374995	1.371736	1.389438	1.407134	1.407183	1.346566	1.365371	1.365420	1.377062	1.433924	1.439495	1.439547	1.409262	1.409320	1.419310
1.268022	1.269166	1.443848	1.443899	1.450011	1.476445	1.476498	1.504639	1.504696	1.504751	1.496007	1.423316	1.416774	1.483513	1.483566	1.404804	1.334863	1.223024	1.223071	1.218715	1.303651	1.315827	1.320844	1.292258	1.328688	1.328735	1.286322	1.289680	1.289728	1.289775	1.247368	1.247416	1.247468	1.247514	1.374937	1.374986	1.375036	1.371782	1.388375	1.352026	1.352074	1.365363	1.365412	1.370988	1.379312	1.439487	1.439539	1.409254	1.409312	1.422616
1.293283	1.280145	1.443835	1.443886	1.449998	1.450049	1.450100	1.445759	1.504685	1.504740	1.504795	1.496050	1.423365	1.416816	1.416868	1.403714	1.373451	1.294689	1.209854	1.203295	1.213251	1.298186	1.316431	1.292248	1.328678	1.328725	1.274194	1.262109	1.262156	1.245110	1.247361	1.247409	1.247461	1.374879	1.374928	1.374977	1.375027	1.375083	1.364101	1.352017	1.352065	1.357630	1.316871	1.322446	1.373238	1.384875	1.439531	1.439583	1.434692	1.495422
1.511442	1.498309	1.498368	1.449935	1.449986	1.450036	1.338252	1.411042	1.433676	1.504729	1.504784	1.503739	1.416754	1.416806	1.409155	1.403703	1.373440	1.294681	1.294729	1.209893	1.209940	1.209986	1.282813	1.292239	1.328668	1.328715	1.134710	1.213594	1.225761	1.244001	1.245149	1.423283	1.428853	1.423391	1.374919	1.374968	1.375018	1.375074	1.364092	1.352008	1.242864	1.248427	1.322382	1.331269	1.379854	1.384868	1.439523	1.439575	1.484316	1.484369
1.511429	1.498295	1.498355	1.449922	1.449973	1.346989	1.347037	1.413766	1.438063	1.468421	1.480572	1.407884	1.409042	1.409093	1.408044	1.403693	1.373430	1.373487	1.294720	1.294768	1.215997	1.209979	1.197916	1.298839	1.328658	1.328706	1.268112	1.243908	1.256076	1.256122	1.383526	1.423273	1.428843	1.428895	1.374910	1.374960	1.375009	1.375065	1.364082	1.351999	1.242857	1.248420	1.257296	1.310298	1.325246	1.384860	1.409180	1.409231	1.409290	1.411551
1.402335	1.310416	1.310470	1.310518	1.342504	1.342553	1.354724	1.421452	1.433627	1.445801	1.406722	1.407873	1.407931	1.407982	1.408034	1.408085	1.373421	1.294663	1.287005	1.287052	1.294809	1.209972	1.210024	1.298830	1.401959	1.328696	1.274167	1.268156	1.268202	1.353145	1.353194	1.353244	1.362120	1.356656	1.374901	1.374951	1.375000	1.375057	1.375106	1.351990	1.352038	1.248413	1.257290	1.305876	1.324135	1.384853	1.397038	1.409223	1.409282	1.409334
1.323545	1.320297	1.310460	1.310508	1.310555	1.279737	1.281984	1.421441	1.426993	1.408861	1.408911	1.407863	1.407921	1.407972	1.408023	1.408074	1.377814	1.294655	1.294703	1.287043	1.287092	1.287139	1.287193	1.305430	1.298868	1.280176	1.274159	1.274211	1.274257	1.274303	1.286476	1.304718	1.304772	1.353339	1.362762	1.362811	1.362861	1.377259	1.377310	1.360809	1.357547	1.360907	1.366475	1.366534	1.366583	1.384846	1.397030	1.409216	1.409275	1.411536
1.511390	1.320287	1.304953	1.298405	1.257691	1.257736	1.279775	1.287528	1.408798	1.408850	1.412201	1.412253	1.407910	1.407962	1.408013	1.408064	1.408115	1.426361	1.426412	1.371900	1.359837	1.323508	1.287184	1.280622	1.278465	1.278511	1.274150	1.274203	1.274248	1.274294	1.274341	1.304710	1.353282	1.359395	1.359444	1.362802	1.362852	1.377251	1.377302	1.360800	1.360849	1.360899	1.366467	1.366525	1.366575	1.384838	1.403090	1.403141	1.411477	1.424785
1.531159	1.320277	1.304943	1.298394	1.257681	1.257726	1.265469	1.287519	1.425287	1.425340	1.412191	1.412242	1.412302	1.409052	1.408002	1.408054	1.426291	1.426350	1.426402	1.426454	1.371942	1.335625	1.272855	1.272901	1.278456	1.278503	1.257052	1.256002	1.256048	1.274286	1.359231	1.359281	1.375879	1.375930	1.362745	1.362794	1.362843	1.375037	1.377295	1.371827	1.360841	1.360890	1.287601	1.287657	1.287705	1.366617	1.397015	1.403134	1.424725	1.498145
1.270583	1.314771	1.304932	1.295085	1.258770	1.258815	1.265459	1.287510	1.425277	1.425330	1.412180	1.406171	1.412291	1.412343	1.409093	1.438353	1.426281	1.426340	1.426392	1.396131	1.338871	1.330108	1.321350	1.272892	1.278447	1.120845	1.120888	1.118733	1.258244	1.353108	1.359221	1.359272	1.375870	1.375921	1.375972	1.362785	1.362835	1.375029	1.375080	1.450671	1.353653	1.347636	1.287593	1.287650	1.287698	1.305945	1.389277	1.408105	1.430242	1.490966
1.308653	1.314761	1.304922	1.258714	1.149677	1.149720	1.174543	1.289701	1.425267	1.425320	1.406109	1.406160	1.412281	1.427742	1.458103	1.439443	1.438394	1.426330	1.396070	1.375186	1.366425	1.366474	1.366531	1.281697	1.285050	1.127451	1.124188	1.172747	1.312258	1.353099	1.353148	1.231914	1.231967	1.375913	1.375964	1.376015	1.374963	1.375021	1.453920	1.450662	1.426431	1.353692	1.287016	1.287643	1.305890	1.310356	1.329181	1.377222	1.430235	1.490959
1.338939	1.338989	1.304911	1.243823	1.149669	1.149712	1.192132	1.303992	1.425257	1.425310	1.419302	1.421556	1.427678	1.458039	1.458093	1.439432	1.435080	1.435140	1.392756	1.368568	1.366415	1.366464	1.376436	1.291605	1.285041	1.236583	1.236629	1.312201	1.353041	1.353090	1.353139	1.353189	1.355452	1.375905	1.375956	1.291101	1.291150	1.375013	1.375064	1.453964	1.377919	1.341552	1.287008	1.305834	1.305883	1.329125	1.329176	1.377216	1.474343	1.490951
1.338929	1.338978	1.322543	1.276873	1.240560	1.198184	1.180048	1.225198	1.425247	1.425300	1.419292	1.421546	1.457975	1.458029	1.454780	1.451544	1.435069	1.435129	1.380632	1.366354	1.366405	1.375267	1.291549	1.279471	1.279519	1.279567	1.315444	1.516695	1.516748	1.516801	1.353130	1.355386	1.360958	1.364317	1.327432	1.315352	1.315402	1.375005	1.375056	1.375107	1.369092	1.363078	1.354295	1.305827	1.305876	1.307029	1.309287	1.459911	1.459973	1.472160
1.338918	1.322477	1.319234	1.276863	1.240550	1.179995	1.180039	1.225191	1.370692	1.425290	1.427544	1.433658	1.457965	1.454717	1.454770	1.451533	1.447181	1.428511	1.380622	1.366344	1.366394	1.290383	1.279415	1.279463	1.280613	1.323102	1.522133	1.516683	1.516736	1.516790	1.419822	1.360891	1.360949	1.364309	1.327425	1.347335	1.358951	1.377204	1.377256	1.377307	1.377358	1.375201	1.375252	1.405641	1.397962	1.398013	1.430604	1.453274	1.459965	1.460018
1.341106	1.338956	1.322521	1.277952	1.241639	1.212982	1.215229	1.267606	1.370683	1.427480	1.433595	1.504719	1.457954	1.454706	1.454760	1.464735	1.440563	1.440623	1.373994	1.368537	1.366384	1.281561	1.291532	1.280557	1.323045	1.540255	1.540310	1.529901	1.529956	1.516778	1.419812	1.353162	1.360941	1.360991	1.369867	1.357789	1.371073	1.377196	1.377248	1.377299	1.377350	1.377402	1.377453	1.407842	1.402372	1.428334	1.430595	1.448846	1.459957	1.423611
1.341095	1.341145	1.340103	1.316430	1.286182	1.275772	1.263701	1.268158	1.370674	1.433531	1.500251	1.500306	1.497068	1.454696	1.482854	1.477403	1.451564	1.440612	1.434602	1.368526	1.366374	1.281552	1.291524	1.322987	1.466334	1.540244	1.540299	1.534300	1.473722	1.407078	1.389484	1.389535	1.397316	1.409495	1.361032	1.363289	1.369404	1.383253	1.383305	1.377291	1.377343	1.377394	1.401706	1.407834	1.438215	1.430535	1.430587	1.430639	1.441749	1.423603
1.389556	1.341134	1.341192	1.358836	1.358888	1.354539	1.275812	1.275869	1.370665	1.431320	1.433574	1.396206	1.406171	1.446979	1.477338	1.477392	1.477446	1.451615	1.434591	1.404333	1.366364	1.281543	1.281598	1.292666	1.357197	1.540232	1.540287	1.534289	1.497965	1.412583	1.412635	1.402762	1.409434	1.409485	1.361024	1.362178	1.375460	1.383245	1.397647	1.397700	1.377335	1.401647	1.401699	1.438154	1.438206	1.438259	1.430578	1.430630	1.441742	1.411463
1.341074	1.341123	1.341181	1.348929	1.354478	1.445423	1.415178	1.291823	1.370656	1.431310	1.431363	1.418209	1.422673	1.422726	1.422778	1.477381	1.477435	1.477498	1.445595	1.428569	1.392251	1.281534	1.281589	1.281636	1.347269	1.540221	1.540276	1.540341	1.562996	1.564155	1.430817	1.420944	1.415488	1.409476	1.409527	1.404618	1.409666	1.397587	1.397640	1.397693	1.397746	1.422620	1.440291	1.440354	1.440407	1.438251	1.438304	1.438357	1.408088	1.408140
1.341063	1.341113	1.348869	1.348919	1.488334	1.493888	1.445465	1.425131	1.431246	1.443420	1.431353	1.431407	1.424864	1.424917	1.422768	1.422821	1.477424	1.477487	1.469830	1.428558	1.428612	1.385680	1.281581	1.281628	1.337339	1.473521	1.540264	1.543637	1.562985	1.563041	1.563097	1.502521	1.493759	1.512551	1.513708	1.543013	1.543071	1.500674	1.397633	1.397686	1.432496	1.562703	1.562763	1.446411	1.440399	1.438243	1.438295	1.438349	1.408080	1.408133
1.407698	1.341102	1.348858	1.348909	1.348959	1.349010	1.349060	1.415776	1.443356	1.504010	1.504065	1.431397	1.424854	1.424907	1.437073	1.489473	1.477413	1.507235	1.506188	1.469873	1.428601	1.428652	1.409976	1.337281	1.337329	1.364387	1.476873	1.543626	1.543682	1.563030	1.563086	1.551017	1.551083	1.518057	1.518111	1.543004	1.530920	1.528778	1.500721	1.510714	1.542759	1.560487	1.560547	1.513120	1.446456	1.444300	1.547469	1.547524	1.438403	1.408125
1.377393	1.385141	1.348848	1.348899	1.348949	1.330822	1.330872	1.330930	1.411417	1.423588	1.447881	1.429752	1.424844	1.424897	1.434861	1.489463	1.519829	1.513285	1.513339	1.506230	1.439609	1.429743	1.422089	1.337271	1.358265	1.379814	1.488991	1.519365	1.543671	1.544830	1.550949	1.551006	1.526819	1.526874	1.415018	1.512092	1.525392	1.540898	1.540954	1.534963	1.539438	1.539495	1.642074	1.702796	1.695123	1.634528	1.614179	1.547514	1.444461	1.444514
1.383979	1.385130	1.385191	1.348889	1.305461	1.305508	1.327561	1.327620	1.291313	1.290262	1.423629	1.411572	1.411622	1.394585	1.424940	1.509843	1.513209	1.507765	1.507819	1.512280	1.436293	1.429733	1.409955	1.410005	1.431002	1.477901	1.488982	1.520457	1.520512	1.520568	1.520623	1.520680	1.520745	1.520800	1.512027	1.512081	1.554583	1.567896	1.540944	1.532746	1.539429	1.563746	1.642063	1.702784	1.695110	1.634517	1.616378	1.444390	1.444452	1.444506
1.353677	1.353727	1.353787	1.323579	1.305450	1.305498	1.305545	1.291254	1.291304	1.290253	1.278193	1.369140	1.369199	1.381361	1.411715	1.482839	1.501075	1.495631	1.507807	1.508963	1.436282	1.424211	1.409944	1.412199	1.424377	1.435455	1.435509	1.435572	1.435625	1.440091	1.518962	1.525083	1.520735	1.520790	1.517535	1.512070	1.554571	1.554637	1.523847	1.532737	1.539421	1.563737	1.703284	1.702772	1.683532	1.616310	1.446538	1.444381	1.444444	1.444498
1.353666	1.171966	1.277774	1.281157	1.281204	1.250956	1.251002	1.269235	1.290195	1.290244	1.278183	1.278231	1.290407	1.381351	1.417765	1.422222	1.422275	1.501128	1.495673	1.496829	1.436272	1.434120	1.424261	1.412189	1.424367	1.437651	1.437705	1.437768	1.437822	1.440082	1.518952	1.537198	1.525138	1.517469	1.517524	1.517579	1.512115	1.506115	1.432858	1.464337	1.512905	1.563728	1.703273	1.684566	1.622871	1.446477	1.446530	1.541419	1.480830	1.444490
1.074982	1.081084	1.168713	1.256913	1.250900	1.250947	1.250993	1.251047	1.278079	1.279227	1.279275	1.290341	1.290398	1.314680	1.381392	1.422212	1.434386	1.501116	1.501171	1.496817	1.436261	1.470482	1.456218	1.439739	1.439793	1.437642	1.437696	1.437759	1.437813	1.492429	1.579569	1.579628	1.529530	1.517459	1.517514	1.517569	1.511561	1.432796	1.432850	1.432903	1.464382	1.542732	1.542788	1.542856	1.453045	1.453099	1.446522	1.482967	1.481927	1.483086
1.074976	1.081078	1.163205	1.250844	1.250891	1.250937	1.250983	1.251038	1.260992	1.279218	1.279266	1.279313	1.290382	1.223770	1.319126	1.434322	1.464677	1.501105	1.501160	1.501214	1.440659	1.470473	1.470540	1.456263	1.439784	1.439838	1.437686	1.424514	1.424566	1.577294	1.578454	1.578513	1.517393	1.438628	1.517504	1.517559	1.517614	1.522097	1.517735	1.463214	1.517846	1.537198	1.542778	1.542847	1.477296	1.453091	1.446514	1.482959	1.483024	1.491923
1.074970	1.071715	1.123548	1.147841	1.184237	1.160047	1.160091	1.160143	1.218569	1.218615	1.279256	1.279304	1.290373	1.294827	1.337298	1.446432	1.446485	1.446549	1.501148	1.501202	1.501258	1.452827	1.470531	1.466177	1.456309	1.439829	1.424442	1.424504	1.424556	1.510597	1.510652	1.510710	1.441877	1.441931	1.441985	1.517549	1.517604	1.517670	1.517725	1.517780	1.536028	1.596725	1.603412	1.603483	1.542894	1.451978	1.482895	1.482950	1.483015	1.491915
1.071665	1.062909	1.050859	1.111483	1.143490	1.146833	1.160083	1.151864	1.170088	1.218607	1.279247	1.382306	1.393379	1.333934	1.337288	1.335136	1.444271	1.446538	1.446591	1.443338	1.413088	1.428573	1.428637	1.456244	1.456299	1.439819	1.424432	1.424494	1.424547	1.473098	1.474254	1.401559	1.411554	1.411607	1.387408	1.399587	1.396327	1.396390	1.517715	1.517771	1.536018	1.581247	1.596771	1.603472	1.542884	1.488359	1.464154	1.482942	1.491852	1.491907
1.046362	1.046403	1.033251	1.033291	1.093914	1.143523	1.149069	1.170033	1.170080	1.218598	1.382245	1.382295	1.392267	1.394522	1.333975	1.335127	1.335177	1.337441	1.337492	1.413024	1.413078	1.413130	1.428628	1.431990	1.444167	1.439810	1.416711	1.412361	1.420136	1.413569	1.413621	1.401550	1.401612	1.411599	1.411652	1.399579	1.399632	1.399694	1.472510	1.472565	1.536008	1.596703	1.596761	1.603462	1.542875	1.494982	1.495038	1.511678	1.511746	1.505169
1.179114	1.179156	1.033244	1.033283	1.033323	1.142414	1.185967	1.149111	1.170073	1.218590	1.315583	1.392195	1.392257	1.394511	1.394563	1.334016	1.335168	1.337432	1.349604	1.413014	1.413068	1.413120	1.420901	1.431981	1.432035	1.427678	1.412289	1.351734	1.365011	1.413559	1.510607	1.413666	1.401603	1.401655	1.411644	1.411697	1.411750	1.411813	1.442184	1.472556	1.599949	1.596692	1.596750	1.542809	1.537368	1.507103	1.523742	1.511670	1.511739	1.505162
1.179103	1.179145	1.082270	1.016772	1.016810	1.016848	1.143548	1.149103	1.167863	1.315524	1.315573	1.325534	1.392247	1.393400	1.333956	1.334007	1.334057	1.346237	1.346288	1.413004	1.413058	1.413110	1.413173	1.425355	1.429821	1.427669	1.412279	1.412342	1.412394	1.510542	1.510596	1.407034	1.394971	1.383459	1.401699	1.409480	1.411742	1.411805	1.425090	1.599881	1.596624	1.596681	1.548794	1.548864	1.537360	1.537417	1.520418	1.523793	1.511732	1.505154
1.161493	1.161533	1.064657	0.998058	0.944105	0.944141	1.020180	1.149094	1.149139	1.193790	1.308956	1.318916	1.306305	1.330592	1.330642	1.330692	1.330742	1.330802	1.346279	1.388752	1.413048	1.413100	1.413163	1.413216	1.429811	1.429866	1.412270	1.412332	1.412385	1.454870	1.448302	1.448356	1.393858	1.376826	1.383502	1.391283	1.411734	1.412902	1.425082	1.600975	1.596613	1.596670	1.548784	1.548854	1.555543	1.560023	1.568926	1.544726	1.548114	1.545961
1.143309	1.143349	1.088878	0.998049	0.925390	0.944135	0.944171	1.016916	1.065424	1.172861	1.308946	1.318906	1.300788	1.300837	1.314107	1.314155	1.327427	1.327487	1.330843	1.388743	1.413038	1.413090	1.413154	1.413206	1.413258	1.413311	1.412260	1.384740	1.384789	1.403599	1.448291	1.448346	1.393849	1.375713	1.383493	1.393484	1.394641	1.412893	1.419010	1.594900	1.596602	1.572405	1.554270	1.548845	1.558850	1.558908	1.560072	1.544718	1.544788	1.544847
1.155399	1.098723	1.070696	0.998040	0.925382	0.939725	0.939761	0.933199	0.944246	1.039562	1.300125	1.308984	1.300779	1.282100	1.289859	1.314145	1.327418	1.236579	1.236627	1.330884	1.409720	1.413080	1.413144	1.364710	1.364761	1.413301	1.412250	1.348361	1.348409	1.384828	1.403641	1.405902	1.393840	1.393891	1.393423	1.394580	1.394633	1.412885	1.558453	1.576700	1.576757	1.572394	1.572451	1.560963	1.556630	1.558899	1.560063	1.555163	1.537039	1.537097
0.913103	0.910938	0.973766	0.973801	0.939683	0.939719	0.939755	0.933192	0.940936	0.944276	1.049507	1.263810	1.263866	1.263912	1.289850	1.289897	1.223290	1.223345	1.236619	1.236667	1.236717	1.267066	1.273741	1.358640	1.364752	1.370864	1.376977	1.349454	1.348399	1.348447	1.398112	1.405892	1.405955	1.411548	1.411602	1.411655	1.412813	1.558386	1.569491	1.587738	1.587797	1.572384	1.572441	1.567585	1.562685	1.562743	1.565013	1.565071	1.545270	1.527133
0.853651	0.853683	0.901069	0.925333	0.939676	0.939712	0.933143	0.933185	0.933222	0.940966	1.023068	1.098012	1.263856	1.263903	1.289840	1.289888	1.223281	1.223337	1.234407	1.170000	1.170048	1.236757	1.267117	1.273783	1.358682	1.370855	1.376968	1.377030	1.349492	1.361682	1.398102	1.405882	1.423611	1.423664	1.538901	1.575332	1.557202	1.560585	1.569481	1.587729	1.587787	1.572373	1.577957	1.586873	1.586931	1.562734	1.562792	1.557320	1.545261	1.544212
0.799132	0.799162	0.804701	0.828407	0.925360	0.925395	0.933136	0.933178	0.933215	0.935453	0.940996	1.023099	1.097504	1.127839	1.277712	1.277760	1.277807	1.234352	1.167742	1.150148	1.155707	1.204233	1.218626	1.267157	1.370795	1.389029	1.376959	1.377022	1.377073	1.361673	1.375511	1.423537	1.423602	1.575207	1.575264	1.575321	1.575379	1.560575	1.567262	1.567320	1.577831	1.577889	1.584579	1.586863	1.586922	1.586980	1.557254	1.557311	1.550210	1.550268
0.804627	0.804658	0.804696	0.810784	0.811916	0.851595	0.852729	0.852769	0.901267	0.909011	0.935482	1.023091	1.089783	1.102491	1.114649	1.277750	1.288820	1.167690	1.137437	1.155653	1.155700	1.204225	1.218619	1.267149	1.382348	1.387916	1.387968	1.375909	1.377064	1.377116	1.393165	1.438985	1.514520	1.575196	1.574148	1.574206	1.575368	1.560565	1.543001	1.535323	1.535380	1.577878	1.586779	1.593487	1.586912	1.586971	1.581500	1.557302	1.551307	1.550259
0.875091	0.804652	0.804690	0.804721	0.810810	0.811942	0.851622	0.851661	0.851696	0.883120	0.909039	1.006009	1.012113	1.012150	1.006677	1.006714	1.062965	1.070733	1.129714	1.155646	1.204171	1.204217	1.205376	1.253904	1.372409	1.382390	1.370320	1.340078	1.345647	1.387042	1.411924	1.442289	1.590586	1.574080	1.574138	1.574195	1.578671	1.542934	1.536361	1.531998	1.498993	1.507891	1.593403	1.616695	1.593537	1.586961	1.587020	1.562823	1.556830	1.569058
1.050727	0.806847	0.804684	0.804715	0.804747	0.810835	0.847212	0.847251	0.851689	0.875954	0.883147	0.963592	1.006046	1.006632	0.960941	0.960974	0.972045	1.063011	1.113178	1.179877	1.204163	1.204209	1.205368	1.266016	1.269374	1.358138	1.340008	1.340069	1.340119	1.356728	1.411917	1.593816	1.590576	1.574069	1.574126	1.578603	1.585289	1.542924	1.536352	1.535304	1.523235	1.505672	1.507940	1.593468	1.593527	1.586951	1.599138	1.587069	1.568990	1.569049
0.965925	0.814545	0.806880	0.804710	0.853198	0.847173	0.796547	0.797684	0.834062	0.864382	0.942620	0.951469	0.963629	0.930607	0.930639	0.930671	0.911448	0.972082	1.031073	1.085648	1.204156	1.205304	1.223540	1.269317	1.342088	1.352069	1.339999	1.340060	1.340110	1.340161	1.393140	1.423502	1.574001	1.574058	1.574116	1.578592	1.578650	1.536285	1.536342	1.536399	1.536456	1.500136	1.470983	1.477687	1.593518	1.605705	1.599128	1.600293	1.611430	1.723963
0.965918	0.958250	0.804673	0.804704	0.804735	0.796511	0.796540	0.832922	0.863242	0.863274	0.924986	0.942647	0.942690	0.942725	0.918513	0.876134	0.880575	0.906519	0.920876	0.920911	1.103861	1.205297	1.226842	1.275369	1.342078	1.342128	1.352111	1.340051	1.340102	1.376518	1.376569	1.378831	1.409202	1.574047	1.574104	1.574162	1.554391	1.536275	1.536332	1.536389	1.530384	1.469813	1.469868	1.471044	1.477735	1.599059	1.599118	1.600284	1.720571	1.723953
1.008874	0.936231	0.784855	0.785985	0.786014	0.786043	0.788826	0.788862	0.788892	0.729997	0.790604	0.840199	0.852359	0.803924	0.799547	0.789657	0.789686	0.789723	0.906546	0.906580	1.078486	1.113822	1.205345	1.275360	1.299648	1.333290	1.333339	1.352164	1.406761	1.390252	1.388682	1.378822	1.404262	1.574036	1.574094	1.549904	1.554381	1.554451	1.536322	1.536379	1.530374	1.530431	1.469860	1.446708	1.446761	1.468935	1.590259	1.665867	1.672581	1.720623
0.936189	0.869602	0.773841	0.773869	0.784907	0.782733	0.782762	0.782798	0.722253	0.685935	0.723410	0.788424	0.788460	0.799510	0.775308	0.765417	0.674565	0.669085	0.717584	0.747907	0.844885	0.890672	1.077509	1.162387	1.253330	1.287549	1.333329	1.387933	1.390191	1.390242	1.372110	1.388727	1.458804	1.574025	1.561960	1.549894	1.549950	1.550021	1.572685	1.536370	1.530364	1.525999	1.458794	1.446698	1.446751	1.468927	1.468982	1.538523	1.640040	1.642314
0.759472	0.680765	0.680795	0.684121	0.707266	0.716101	0.709521	0.709553	0.716190	0.716218	0.717347	0.741605	0.746048	0.751040	0.751069	0.704827	0.652511	0.652541	0.652566	0.639356	0.718149	0.818433	0.857609	0.948535	0.978363	1.140414	1.160324	1.214921	1.382453	1.382502	1.390282	1.426700	1.552432	1.567953	1.561949	1.562006	1.562064	1.568196	1.568254	1.525876	1.453185	1.453240	1.446660	1.444517	1.434616	1.452326	1.468974	1.470136	1.530840	1.607997
0.680735	0.680759	0.644450	0.647775	0.662112	0.673149	0.697401	0.708445	0.697459	0.716212	0.717342	0.717369	0.739985	0.751035	0.751065	0.704822	0.652506	0.652537	0.639327	0.639350	0.639374	0.712108	0.727569	0.748559	0.748587	0.874228	1.062120	1.094157	1.163068	1.373658	1.377020	1.426689	1.444936	1.451616	1.536527	1.553156	1.559274	1.559344	1.444224	1.307523	1.307572	1.304341	1.292265	1.292327	1.395444	1.395495	1.434181	1.452424	1.424826	1.485513
0.680728	0.644415	0.644444	0.647769	0.657702	0.669839	0.708407	0.708439	0.696351	0.697478	0.716235	0.716262	0.782932	0.740008	0.740037	0.702613	0.696025	0.652532	0.652556	0.639345	0.675723	0.687865	0.691206	0.572828	0.572852	0.607589	0.777293	0.928832	0.948739	0.999465	1.066734	1.363805	1.403545	1.425689	1.425740	1.528834	1.505680	1.396634	1.239075	1.247964	1.126767	1.126810	1.163227	1.161071	1.191428	1.373360	1.370045	1.356814	1.319962	1.241181
0.644387	0.644409	0.644438	0.644460	0.644483	0.644505	0.669858	0.696319	0.696345	0.653970	0.696395	0.716257	0.734464	0.734492	0.695967	0.695993	0.682788	0.676761	0.652552	0.652576	0.661427	0.661453	0.534239	0.536469	0.572849	0.603171	0.772871	0.769595	0.799924	0.818725	0.830877	0.839746	1.245862	1.245904	1.207401	1.207443	1.202528	1.212529	1.164078	1.103500	1.081427	1.081465	1.084821	1.084870	1.109245	1.175977	1.265812	1.265856	1.126455	1.089585
0.653186	0.500712	0.493030	0.529386	0.535462	0.546495	0.548719	0.605460	0.653940	0.653964	0.690332	0.710194	0.710228	0.695935	0.678323	0.672835	0.672859	0.666831	0.676781	0.661396	0.661423	0.582682	0.582711	0.582734	0.722126	0.722153	0.752478	0.769589	0.769617	0.655093	0.655120	0.776359	0.830943	1.093234	1.093271	1.116515	1.117660	1.083552	1.083591	1.074785	1.069295	1.002649	0.915069	0.915113	0.915147	0.939432	0.941104	0.941138	0.941182	0.956713
0.501789	0.500709	0.498531	0.533786	0.539863	0.546491	0.548715	0.628589	0.641821	0.653959	0.653983	0.690351	0.678268	0.661757	0.669497	0.669521	0.669545	0.666825	0.677879	0.653670	0.582655	0.582679	0.582708	0.722094	0.722121	0.722148	0.722175	0.721104	0.696891	0.655091	0.655118	0.655146	0.699245	0.699272	0.699300	0.699328	0.899376	1.066963	1.074739	1.069249	0.999288	0.942021	0.915064	0.915108	0.889210	0.907431	0.941098	0.941132	0.941176	0.941210
0.501786	0.500705	0.498527	0.533782	0.539858	0.539879	0.548712	0.605451	0.605475	0.641840	0.653978	0.665014	0.661738	0.657353	0.669491	0.669515	0.669539	0.663511	0.677874	0.653665	0.574929	0.582676	0.582705	0.722088	0.722116	0.722142	0.722170	0.697964	0.715660	0.715688	0.655115	0.655143	0.668938	0.699269	0.699297	0.699324	0.735719	0.899410	1.057041	0.988188	0.927605	0.908388	0.915058	0.889172	0.889205	0.907425	0.907459	0.910812	0.910854	0.716867
0.507838	0.507858	0.534859	0.539834	0.539854	0.539875	0.548708	0.548734	0.605471	0.641835	0.664985	0.665009	0.665040	0.661757	0.669486	0.669509	0.669533	0.663505	0.653636	0.653661	0.653687	0.690063	0.697821	0.697847	0.722110	0.722137	0.722165	0.697960	0.715656	0.715685	0.715713	0.673321	0.673355	0.668962	0.699293	0.699321	0.778142	0.854764	0.854795	0.716477	0.718716	0.821262	0.827354	0.858855	0.889199	0.889232	0.889265	0.889298	0.716835	0.716864
0.758852	0.619605	0.549719	0.540931	0.540951	0.549784	0.549806	0.568002	0.605466	0.640728	0.664979	0.665003	0.665034	0.677173	0.677198	0.677223	0.671190	0.634890	0.556158	0.640998	0.653682	0.690058	0.690091	0.722078	0.722105	0.722132	0.697922	0.697955	0.697982	0.758100	0.758129	0.673318	0.622659	0.620475	0.668986	0.753864	0.774821	0.774857	0.722507	0.716472	0.718711	0.821256	0.827348	0.831813	0.852820	0.889226	0.889259	0.713476	0.716832	0.759303
0.764350	0.637767	0.619631	0.594881	0.558570	0.558592	0.567970	0.604336	0.616473	0.616496	0.640746	0.640770	0.665029	0.665053	0.688219	0.688245	0.683316	0.683349	0.659722	0.658646	0.656988	0.690053	0.690085	0.695630	0.697864	0.655477	0.697917	0.697951	0.740395	0.740422	0.753706	0.644656	0.620447	0.605002	0.656826	0.750544	0.774816	0.774853	0.764930	0.724741	0.724768	0.772758	0.827343	0.831808	0.852815	0.852847	0.852880	0.725598	0.755948	0.758192
0.706545	0.697765	0.659263	0.622956	0.594901	0.576757	0.613116	0.616444	0.616468	0.637431	0.637457	0.661710	0.672741	0.676074	0.688214	0.693754	0.711428	0.705406	0.705434	0.690037	0.669100	0.669125	0.690080	0.695625	0.655447	0.655473	0.697913	0.697946	0.690211	0.724952	0.724978	0.615926	0.604904	0.646850	0.653506	0.671752	0.750568	0.774848	0.767137	0.724737	0.724764	0.730322	0.777207	0.831803	0.852810	0.852842	0.852875	0.852907	0.852947	0.852980
0.706540	0.706568	0.695591	0.655981	0.613064	0.594920	0.613112	0.625254	0.625279	0.637427	0.637453	0.661705	0.685966	0.688183	0.692620	0.693749	0.705367	0.705402	0.704327	0.692240	0.690062	0.693354	0.693387	0.693413	0.673620	0.673646	0.673672	0.697942	0.694623	0.724946	0.724972	0.615921	0.604900	0.609343	0.646871	0.665688	0.665715	0.742860	0.742888	0.724732	0.700515	0.706073	0.734772	0.840649	0.852805	0.852837	0.852870	0.883214	0.883255	0.852975
0.785803	0.755004	0.747332	0.695613	0.649393	0.649417	0.673666	0.625249	0.625275	0.619243	0.637449	0.685928	0.695870	0.695897	0.692615	0.692642	0.687714	0.687747	0.704323	0.692236	0.690058	0.693349	0.693382	0.693408	0.696746	0.673641	0.673668	0.697937	0.706768	0.694643	0.615893	0.615917	0.615947	0.615970	0.634785	0.659625	0.662395	0.658004	0.724700	0.700484	0.700511	0.706069	0.740300	0.840645	0.846738	0.852832	0.852865	0.883208	0.883250	0.883283
0.785798	0.754998	0.755035	0.760571	0.738022	0.673635	0.673660	0.667637	0.625270	0.625295	0.673770	0.693626	0.695865	0.695892	0.695919	0.692637	0.693767	0.687742	0.694389	0.684508	0.684537	0.684564	0.693377	0.693403	0.696741	0.679696	0.682498	0.673696	0.706763	0.706790	0.632997	0.617018	0.617048	0.622598	0.659595	0.662365	0.662392	0.658001	0.700453	0.700480	0.706038	0.714916	0.739190	0.836213	0.846733	0.852827	0.883170	0.883203	0.883245	0.883278
0.810005	0.810035	0.815580	0.773224	0.773254	0.747960	0.683025	0.625241	0.625266	0.625290	0.685878	0.684801	0.684834	0.695887	0.692605	0.692632	0.699819	0.706472	0.706500	0.726908	0.726938	0.684560	0.669139	0.693398	0.693424	0.688526	0.653337	0.693574	0.729957	0.729987	0.664432	0.633020	0.633051	0.695885	0.710816	0.714160	0.714188	0.708163	0.700449	0.700475	0.696701	0.696729	0.739186	0.836208	0.852790	0.917973	0.924071	0.905341	0.905385	0.883272
0.809998	0.810028	0.810066	0.773218	0.776553	0.743001	0.714400	0.640664	0.640692	0.640718	0.776715	0.775641	0.684828	0.684854	0.692600	0.699787	0.709743	0.709778	0.727978	0.728007	0.728037	0.690614	0.671342	0.669160	0.688495	0.711714	0.695745	0.729924	0.729954	0.729983	0.722848	0.658931	0.665556	0.695881	0.714128	0.785814	0.803537	0.714219	0.705975	0.687820	0.706655	0.706684	0.846121	0.874887	0.917932	0.942849	0.942888	0.942927	0.933008	0.917541
0.815497	0.810021	0.810060	0.776517	0.783158	0.750708	0.738617	0.714431	0.672070	0.696320	0.793245	0.775634	0.715105	0.684849	0.693698	0.706963	0.713048	0.713083	0.758260	0.758290	0.728032	0.728061	0.685690	0.692880	0.711681	0.711711	0.742034	0.729920	0.729950	0.729979	0.730008	0.723980	0.671079	0.708037	0.750567	0.803501	0.803534	0.736335	0.714244	0.706623	0.706652	0.706681	0.849436	0.874883	0.881559	0.942845	0.953956	0.953996	0.933005	0.931935
0.816591	0.816622	0.818865	0.825505	0.783152	0.783183	0.750734	0.714426	0.672065	0.684204	0.696343	0.732708	0.775663	0.723949	0.706930	0.706958	0.706987	0.737354	0.785844	0.758284	0.758315	0.728056	0.729196	0.731433	0.779928	0.796525	0.742030	0.742068	0.729946	0.729975	0.730005	0.746614	0.757174	0.769326	0.827788	0.827824	0.827860	0.803571	0.743000	0.739713	0.709969	0.709999	0.849431	0.861597	0.874914	0.900411	0.953953	0.953993	1.090613	1.036096
0.837508	0.837542	0.837584	0.833211	0.790859	0.799706	0.799739	0.727646	0.697400	0.697429	0.709569	0.700777	0.737150	0.797743	0.797773	0.749351	0.737312	0.737351	0.785840	0.785872	0.782595	0.774899	0.774938	0.779892	0.779923	0.779953	0.796552	0.808710	0.796588	0.796619	0.730001	0.746611	0.817766	0.876227	0.900502	0.940216	0.922075	0.847671	0.839963	0.839996	0.770044	0.764543	0.861549	0.861592	0.874910	0.891552	0.942877	1.100521	1.100575	1.090649
0.862832	0.862869	0.856305	0.843120	0.843154	0.843188	0.800837	0.800878	0.757437	0.757470	0.757503	0.745930	0.804324	0.831910	0.831943	0.834183	0.877248	0.844190	0.842018	0.884453	0.891652	0.897745	0.895582	0.887888	0.788753	0.788784	0.819107	0.826881	0.826914	0.814791	0.813223	0.802245	0.858499	0.894933	0.979273	0.982630	0.982670	0.902208	0.896713	0.924838	0.858208	0.854922	0.861544	0.971847	0.955389	0.964284	1.030999	1.100515	1.100569	1.100612
0.862827	0.862864	0.860706	0.856335	0.856371	0.856407	0.856442	0.814100	0.814137	0.814172	0.951282	1.076249	1.086225	1.101707	0.950340	0.955940	0.955981	0.919690	0.915315	0.916996	0.910951	0.897740	0.895577	0.895612	0.946823	0.940231	0.851067	0.826876	0.826909	0.831362	0.840238	0.858451	0.888791	0.973700	1.004037	1.012924	1.115981	0.982715	0.932541	0.932577	0.920493	0.865985	0.878141	0.918981	0.955384	0.964280	1.091608	1.098294	1.100564	1.099499
0.862823	0.862859	0.856295	0.856330	0.856366	0.856402	1.001757	0.880703	0.899482	0.953443	1.147242	1.141769	1.092834	1.101699	1.102843	0.960301	0.955977	0.956027	0.956067	0.953334	0.941232	0.928021	0.937974	0.962242	0.956756	0.956793	0.952411	0.851105	0.831324	0.837989	0.840234	0.909745	0.909792	1.012838	1.012878	1.115931	1.115974	1.116028	0.970580	0.932572	0.932609	0.920525	0.918928	0.928940	0.953222	1.030948	1.091601	1.091643	1.099450	1.099493
1.232107	1.232152	1.025810	1.025849	1.025889	1.025929	1.128901	1.128955	1.064614	1.173653	1.159362	1.147273	1.101649	1.101690	1.102834	1.072595	1.077101	1.034759	0.962120	0.962161	0.927979	0.976473	0.974313	0.962235	0.962273	0.956787	0.956824	0.904557	0.837950	0.840195	0.911911	0.911952	1.104914	1.050428	1.050473	1.115924	1.140205	1.128092	1.103895	0.970614	0.937031	0.937068	0.928887	0.928936	0.957647	1.062356	1.091595	1.091637	1.099445	1.099487
1.294315	1.276205	1.044520	1.025841	1.025881	1.025921	1.092563	1.101435	1.106993	1.107036	1.174791	1.174836	1.174893	1.157287	1.102826	1.048362	1.018120	1.046867	0.992399	0.962156	0.983053	0.983092	0.976515	0.962229	0.962267	0.962304	0.967866	0.967915	0.942162	0.935571	0.935610	1.083846	1.104910	1.104956	1.153476	1.273460	1.129136	1.129191	0.971677	0.916069	0.914999	0.921097	0.928883	0.933361	1.066738	1.066779	1.096019	1.096062	1.099439	1.099482
1.294306	1.270141	1.073159	1.040146	1.025874	1.025913	1.101373	1.101427	1.101472	1.107028	1.114229	1.174827	1.174885	1.174929	1.166147	1.102859	1.048394	1.018164	0.980252	0.980292	0.971501	0.989711	0.986448	0.976547	0.976585	0.986566	0.986605	1.008757	1.008799	1.008840	1.074951	1.083841	1.083896	1.296004	1.287205	1.273451	1.140191	0.982697	0.947433	0.916065	0.914995	0.922780	0.933307	1.068380	1.074483	1.074526	1.074569	1.099379	1.099433	1.099476
1.136902	1.136950	1.121584	1.082517	1.037974	1.092504	1.107978	1.108034	1.101464	1.107020	1.107063	1.107106	1.174876	1.174921	1.174965	1.157354	1.102892	1.048439	0.963688	0.971454	0.953325	0.971535	0.989756	1.044311	1.067551	1.067595	1.063219	1.178374	1.178420	1.087593	1.087636	1.280979	1.287100	1.287148	1.287196	1.147883	1.067523	1.067577	1.055448	0.947466	0.922739	0.922777	1.018147	1.068375	1.068417	1.074521	1.074564	1.104912	1.100536	1.106119
1.136895	1.136943	1.116067	1.088562	1.082550	1.114540	1.114584	1.109128	1.174674	1.125177	1.107055	1.113154	1.132479	1.132523	1.174957	1.175002	1.102883	1.066600	0.963681	0.963720	0.971490	0.989700	1.051995	1.067502	1.297724	1.297773	1.182728	1.178367	1.238992	1.342028	1.342078	1.287029	1.287091	1.287139	1.202362	1.147877	1.066411	1.066466	1.066509	0.969596	0.960782	1.043973	1.044014	1.067262	1.177501	1.074516	1.074559	1.104906	1.104962	1.106113
1.046087	1.038420	1.079736	1.088554	1.088595	1.114532	1.144848	1.141598	1.137234	1.137278	1.125212	1.125256	1.132470	1.132514	1.156781	1.156826	1.074265	0.975749	0.975788	0.993996	1.001768	1.051935	1.067452	1.115953	1.297715	1.297764	1.243296	1.243357	1.243405	1.355283	1.355335	1.342120	1.287082	1.287130	1.202354	1.147870	1.063087	1.066461	1.066504	1.066547	1.066590	1.060573	1.067200	1.213811	1.201213	1.200737	1.091691	1.104900	1.106064	1.117189
1.027353	1.027396	1.081933	1.101770	1.162352	1.164602	1.140430	1.137179	1.121787	1.124035	1.114174	1.114216	1.131359	1.132506	1.138606	1.135339	1.132072	1.074312	1.054513	1.054553	1.065070	1.068424	1.076210	1.113737	1.295496	1.296650	1.297804	1.297868	1.303444	1.306811	1.355326	1.355380	1.354341	1.304817	1.244758	1.147863	1.149014	1.090692	1.066499	1.066542	1.066585	1.079913	1.073839	1.219340	1.219387	1.224972	1.225020	1.188703	1.189871	1.189918
1.057613	1.057657	1.081926	1.178830	1.162343	1.162388	1.137114	1.121734	1.121778	1.121820	1.124069	1.120263	1.126399	1.132498	1.138598	1.135331	1.135375	1.128808	1.121122	1.060602	1.062854	1.065104	1.068471	1.100473	1.284438	1.295536	1.296690	1.303386	1.303435	1.306802	1.355316	1.354265	1.354331	1.305915	1.263555	1.250328	1.214022	1.214083	1.090731	1.090774	1.066580	1.066623	1.073833	1.219333	1.224918	1.224965	1.225013	1.226169	1.216325	1.216373
1.057606	1.081863	1.081919	1.142500	1.154618	1.161276	1.161321	1.145942	1.145987	1.139975	1.126266	1.146167	1.140170	1.132490	1.132534	1.135323	1.135367	1.135424	1.124426	1.123364	1.062846	1.065096	1.069568	1.102676	1.284428	1.284475	1.285628	1.296744	1.306743	1.306794	1.306844	1.354255	1.354323	1.336199	1.336250	1.323024	1.292779	1.214075	1.114962	1.090769	1.090813	1.090857	1.170785	1.224863	1.226019	1.226066	1.226114	1.228378	1.373899	1.313341
1.074099	1.081856	1.081912	1.142492	1.161223	1.161267	1.166825	1.166884	1.145977	1.150432	1.170332	1.188542	1.146217	1.132482	1.124801	1.124844	1.129303	1.129360	1.135459	1.147615	1.147662	1.075030	1.075085	1.075128	1.163281	1.284466	1.284513	1.163429	1.203757	1.234093	1.306835	1.306889	1.336139	1.336190	1.335135	1.323015	1.323064	1.323129	1.214115	1.211948	1.151401	1.151446	1.169671	1.225964	1.226012	1.232120	1.232168	1.232216	1.230062	1.234543
1.079600	1.079645	1.081905	1.142484	1.162316	1.166771	1.166816	1.233470	1.233519	1.224767	1.249083	1.224861	1.168759	1.130267	1.124793	1.124836	1.124879	1.129352	1.135451	1.147607	1.183990	1.153754	1.075078	1.075121	1.076269	1.126977	1.163363	1.163422	1.175628	1.203798	1.203846	1.173608	1.172563	1.201795	1.298776	1.335177	1.323055	1.323120	1.323170	1.321005	1.321054	1.272628	1.218140	1.225957	1.226005	1.232113	1.232161	1.229993	1.230055	1.230103
1.079593	1.079637	1.100058	1.100103	1.142522	1.166762	1.233398	1.233460	1.233509	1.339788	1.339838	1.261179	1.256828	1.254668	1.254715	1.129243	1.129287	1.129344	1.129388	1.183934	1.183982	1.153746	1.135635	1.075114	1.076262	1.078515	1.163355	1.163414	1.170093	1.135477	1.143264	1.173602	1.173663	1.202894	1.298768	1.395752	1.335219	1.324218	1.323161	1.323210	1.321045	1.313928	1.271561	1.218197	1.225998	1.232106	1.228830	1.228878	1.230048	1.211914
1.376173	1.178686	1.187553	1.151285	1.178836	1.233346	1.233396	1.213595	1.316560	1.336467	1.339830	1.339883	1.339936	1.299246	1.284980	1.254756	1.159094	1.159145	1.183878	1.196038	1.196086	1.153742	1.135621	1.111442	1.076255	1.078511	1.163352	1.170034	1.145854	1.127730	1.143261	1.173599	1.203938	1.203989	1.299864	1.335161	1.337429	1.335270	1.332003	1.323200	1.321038	1.271510	1.271561	1.218184	1.225989	1.228776	1.228827	1.228877	1.162264	1.152336
1.378404	1.378459	1.296535	1.196971	1.197021	1.233371	1.233421	1.213618	1.262099	1.264354	1.339856	1.339909	1.339962	1.340015	1.299891	1.327008	1.296787	1.226919	1.225831	1.268274	1.339894	1.224882	1.156022	1.113674	1.078486	1.078532	1.145204	1.145251	1.145876	1.145924	1.161456	1.203910	1.203961	1.202906	1.299888	1.337399	1.338560	1.338615	1.338670	1.338725	1.323276	1.272640	1.271584	1.225960	1.222687	1.222738	1.228848	1.162236	1.156225	1.155683
1.378432	1.378487	1.314142	1.277875	1.206386	1.206436	1.203176	1.215848	1.213690	1.214841	1.230901	1.249116	1.249166	1.297657	1.328618	1.333090	1.296814	1.296869	1.293611	1.343180	1.440132	1.339975	1.208384	1.147869	1.092876	1.078553	1.145226	1.145274	1.145321	1.145946	1.264459	1.264512	1.203985	1.300966	1.458534	1.477874	1.477932	1.338640	1.338694	1.338749	1.331052	1.321138	1.272714	1.218228	1.222709	1.217219	1.053644	1.059231	1.149595	1.155703
1.167674	1.300890	1.300940	1.277900	1.206411	1.206460	1.195481	1.183396	1.183442	1.081667	1.103781	1.230976	1.249191	1.297682	1.297734	1.328701	1.371145	1.372307	1.372363	1.372421	1.361429	1.335582	1.300933	1.213984	1.153466	1.152410	1.145248	1.145296	1.145343	1.169620	1.170195	1.236879	1.264588	1.319165	1.458561	1.477901	1.477959	1.478017	1.478075	1.338773	1.338828	1.321161	1.321213	1.218250	1.206179	1.053619	1.053664	1.052601	1.149615	1.149663
1.167698	1.210117	1.246485	1.192053	1.153033	1.153080	1.186681	1.183419	1.135031	1.096033	1.103804	1.103851	1.297655	1.297708	1.297759	1.340199	1.355712	1.360185	1.372391	1.372448	1.353722	1.331187	1.331241	1.286687	1.212952	1.177190	1.169499	1.169547	1.169594	1.145412	1.145459	1.170264	1.236951	1.237000	1.300429	1.428352	1.476878	1.476936	1.478101	1.296383	1.338852	1.331153	1.321236	1.218272	1.206201	1.053638	1.053684	1.119286	1.119333	1.119380
1.246468	1.238804	1.223420	1.153010	1.153057	1.153104	1.141017	1.141062	1.150500	1.103780	1.107138	1.121533	1.151857	1.297733	1.297784	1.297836	1.355739	1.355794	1.355848	1.355904	1.353748	1.349383	1.329056	1.275659	1.203027	1.203076	1.302780	1.157405	1.133221	1.145434	1.145481	1.158170	1.236973	1.237023	1.237071	1.223838	1.387472	1.395275	1.243849	1.278229	1.338876	1.355415	1.345498	1.217185	1.205114	1.077899	1.077945	1.119306	1.113810	1.113856
1.246495	1.238831	1.226753	1.220750	1.155286	1.155334	1.086578	1.147167	1.151627	1.112632	1.119301	1.145777	1.151881	1.154105	1.297810	1.297862	1.297913	1.313429	1.162081	1.162131	1.349354	1.347198	1.336199	1.263570	1.203050	1.199782	1.187666	1.157426	1.126606	1.133288	1.139971	1.140018	1.200646	1.237045	1.227132	1.163272	1.163317	1.145186	1.170575	1.183326	1.331147	1.345469	1.344414	1.217207	1.205136	1.114281	1.077965	1.071360	1.113830	1.113876
1.243215	1.238857	1.238908	1.226289	1.164133	1.144352	1.144398	1.150500	1.162685	1.148447	1.143545	1.145802	1.141970	1.154129	1.297835	1.297887	1.297938	1.146591	1.133381	1.201683	1.225956	1.336172	1.336224	1.263593	1.263644	1.199805	1.187689	1.150812	1.126626	1.115136	1.121819	1.121865	1.140085	1.136229	1.136274	1.132999	1.023982	1.024025	1.145252	1.151357	1.159156	1.320146	1.223239	1.205109	1.131846	1.131893	1.071334	1.068053	1.037793	1.037837
1.261401	1.243294	1.238934	1.200433	1.144329	1.144376	1.144422	1.150524	1.150570	1.172691	1.148520	1.147466	1.154104	1.214707	1.297860	1.297912	1.146566	1.133358	1.128984	1.189551	1.189597	1.226027	1.336249	1.324187	1.260350	1.260401	1.199876	1.157470	1.115111	1.117369	1.117414	1.002353	1.111971	1.130192	1.123594	1.013996	1.014036	1.014077	0.975610	0.975651	1.005991	1.013788	1.029343	1.034859	1.034902	1.062441	1.062485	1.062529	1.024506	1.024548
1.261428	1.243320	1.214745	1.144306	1.144353	1.144400	1.144446	1.150548	1.150594	1.155056	1.172765	1.208042	1.208091	1.201517	1.249440	1.281941	1.136648	1.133380	1.129006	1.129052	1.183562	1.183608	1.183654	1.238213	1.258163	1.260424	1.254416	1.169659	1.115132	1.115178	1.093202	0.996839	0.996880	1.069043	1.013973	1.014014	1.014055	0.880792	0.899007	0.975670	1.013764	1.018239	1.022714	1.022758	1.026055	1.062461	1.062504	1.061440	1.024524	1.024567
1.261455	1.225186	1.220825	1.150384	1.144376	1.144423	1.144469	1.126353	1.011357	1.155080	1.171686	1.208067	1.208117	1.243930	1.239525	1.257742	1.130042	1.128983	1.080577	1.080622	1.123018	1.172577	1.172620	1.183722	0.899074	1.024208	1.127230	1.115109	1.115153	1.115198	1.087690	0.996859	0.996900	1.016166	1.013992	1.014033	0.880771	0.880809	0.899024	0.972365	0.983484	1.022691	1.022733	1.095500	1.080617	1.068540	1.062523	1.054806	1.012421	1.012463
1.268098	1.261535	1.220851	1.186758	1.156535	1.149964	1.144493	1.126376	1.126422	1.142994	1.165086	1.208092	1.243904	1.239501	1.239549	1.232971	1.116807	1.066191	1.080599	1.080643	1.111986	1.160484	1.172642	0.911169	0.911207	0.911246	1.002149	1.090793	1.084196	1.069963	1.027128	0.996878	1.016143	1.016185	1.016225	0.929224	0.880788	0.880826	0.965696	0.972383	0.983503	0.992409	1.022753	1.089460	1.080637	1.080681	1.047020	1.004635	1.004675	1.012481
1.268125	1.261562	1.201073	1.174675	1.174722	1.168151	1.168198	1.150082	1.144074	1.156231	1.192610	1.188242	1.184976	1.181711	1.156351	1.071612	1.063960	1.064002	0.975406	1.066297	1.112006	1.148391	1.148435	0.900130	0.900166	0.896886	0.896922	0.987248	1.059983	0.997284	0.989108	0.996897	0.985868	0.985909	0.931417	0.929242	0.880806	0.880843	0.972361	0.972401	0.992386	0.992429	0.992471	1.022816	1.080656	1.065179	1.065220	1.004653	1.004693	1.012499
1.268153	1.207667	1.207717	1.207769	1.186856	1.180285	1.168222	1.150106	1.150152	1.156255	1.156302	1.151933	1.139297	1.071549	1.071590	1.029239	1.033699	1.003458	1.005709	1.005750	1.112027	1.112070	1.106055	0.924377	0.908981	0.896903	0.993865	0.992798	0.992836	0.989087	0.995768	0.953399	0.954546	0.943515	0.931435	0.929260	0.880823	0.881968	0.967948	1.003307	1.016645	1.016689	0.992490	0.983665	1.080676	1.065198	1.065239	1.059221	1.004711	1.047182
1.320015	1.318971	1.419127	1.419186	1.339403	1.192985	1.168247	1.150130	1.150176	1.156279	1.151909	1.145330	1.127704	1.071570	1.029218	1.033679	1.040349	1.020055	1.016781	1.016823	1.120892	1.112091	1.063675	0.924395	0.908999	0.909036	0.993883	0.993923	1.007241	1.013922	0.959436	0.959477	0.959516	0.954605	0.931453	0.901196	0.901233	0.901271	1.003284	1.003326	1.082217	1.083371	1.016751	1.016794	1.084021	1.181039	1.104950	1.068628	1.059280	1.043872
1.489016	1.482462	1.479700	1.478657	1.406031	1.317415	1.193058	1.186484	1.247083	1.146366	1.114388	1.114431	1.119994	1.120038	1.077155	1.040329	1.050315	1.020076	1.020117	1.213980	1.198596	1.112112	1.063694	0.991046	0.912335	0.909054	0.993902	1.007220	1.026073	1.017262	1.013983	0.959496	1.112115	1.106101	0.942545	0.913332	0.901251	0.992184	1.003303	1.070004	1.070047	1.082283	1.083435	1.083480	1.089585	1.120451	1.104970	1.105013	1.062032	1.043890
1.542971	1.513817	1.503948	1.478687	1.466607	1.447904	1.420427	1.249267	1.247108	1.237220	1.114409	1.114452	1.114493	1.125583	1.088756	1.059134	1.028895	1.023412	1.213955	1.232175	1.228904	1.178762	1.112174	1.063756	0.912353	0.912391	0.912427	0.922424	1.017239	1.017282	1.017323	1.015151	1.106076	1.106121	1.106164	0.937066	0.992161	0.992202	0.992241	1.070024	1.070066	1.070110	1.083455	1.083500	1.079109	1.119362	1.104989	1.098971	1.062050	1.062093
1.529768	1.519903	1.503979	1.502936	1.490856	1.447932	1.423766	1.412783	1.249341	1.247183	1.146457	1.114473	1.125561	1.126710	1.088778	1.028874	1.028916	1.028960	1.023475	1.232198	1.232244	1.232293	1.135419	1.014788	0.881555	0.881593	0.905861	0.905900	1.017259	1.017302	1.017343	1.017385	1.023485	1.106142	1.106184	1.032929	0.992180	0.992220	0.992260	1.060070	1.070086	1.070130	1.070172	1.079085	1.076911	1.107260	1.106711	1.092929	1.068725	1.062111
1.529801	1.510006	1.502341	1.462137	1.444593	1.423741	1.266362	1.260359	1.259304	1.247208	1.237316	1.134377	1.134420	1.094813	1.090435	1.010108	1.028937	1.028981	1.029023	1.241066	1.241113	1.232316	1.032463	0.959760	0.881573	0.905842	0.905879	0.990734	1.009531	1.017322	1.017362	1.037335	1.054511	1.169683	1.136502	1.032948	0.992198	0.992239	0.993386	1.060089	1.070105	1.070149	1.070191	1.079105	1.079148	1.107280	1.100669	1.076468	1.068743	1.045054
1.509976	1.502314	1.468164	1.371344	1.371396	1.211843	1.211891	1.230108	1.258226	1.247233	1.247281	1.134399	1.098105	1.094835	1.090457	1.078387	1.011274	1.029002	1.029045	1.162346	1.241137	1.232339	1.105175	1.020358	0.960344	0.960384	0.990713	0.990753	1.009551	1.065811	1.085782	1.054487	1.091994	1.092042	1.169753	1.052908	1.052950	1.052995	1.103145	1.103191	1.078993	1.079037	1.079080	1.036699	1.089149	1.089195	1.083099	1.083143	1.083186	1.057278
1.510007	1.502345	1.244171	1.244221	1.201884	1.211869	1.211916	1.230133	1.258251	1.258303	1.247306	1.100295	1.100337	1.100381	1.090478	1.078408	1.022348	1.026813	1.026855	1.029110	1.162414	1.150347	1.105196	1.026435	1.020417	1.014926	0.990732	0.990772	0.997452	1.065831	1.075838	1.096922	1.092016	1.092064	1.168668	1.168717	1.117481	1.117528	1.182537	1.182585	1.158389	1.146316	1.080209	1.082472	1.089169	1.089215	1.095320	1.088710	1.083205	1.076592
1.510038	1.308629	1.271786	1.245350	1.245398	1.254281	1.284606	1.260436	1.260486	1.258328	1.258377	1.144427	1.120247	1.144520	1.124672	1.100490	1.095051	1.022412	1.022453	1.026919	1.029173	1.047390	1.038582	1.030881	1.026495	1.013839	1.013878	0.989684	0.989722	0.996406	1.065894	1.079226	1.098097	1.249632	1.368657	1.367604	1.359899	1.190270	1.182559	1.182607	1.183761	1.183810	1.182746	1.149163	1.149207	1.155910	1.155955	1.149346	1.079896	1.079940
1.313015	1.313071	1.278436	1.266348	1.245424	1.282375	1.284632	1.261567	1.261616	1.260563	1.258403	1.151080	1.144496	1.144543	1.144588	1.131371	1.107187	1.095118	1.022474	1.022517	1.026982	1.045199	1.045241	1.038646	1.013818	1.013858	1.013897	1.013938	0.989741	0.996425	1.005846	1.079247	1.098119	1.249655	1.349395	1.359873	1.359924	1.263014	1.182581	1.182628	1.182674	1.182722	1.179441	1.149183	1.149228	1.151493	1.151538	1.148257	1.140533	1.104207
1.313044	1.313100	1.296597	1.245401	1.245449	1.252125	1.274258	1.277054	1.277105	1.261694	1.258429	1.254061	1.151149	1.157829	1.157875	1.144659	1.131437	1.131483	1.131526	1.022538	1.022578	1.027046	1.045262	1.032608	1.032649	1.013878	1.013916	1.013958	1.020639	1.009670	1.005865	1.024734	1.082634	1.209998	1.238648	1.341717	1.275107	1.263037	1.255326	1.179324	1.179369	1.179417	1.149157	1.119414	1.143703	1.149295	1.149340	1.140510	1.140553	1.104227
1.428111	1.354378	1.330147	1.244323	1.245475	1.252151	1.258825	1.277081	1.277132	1.277186	1.388949	1.276675	1.252497	1.157853	1.157899	1.157948	1.188280	1.188330	1.158090	1.022559	1.027024	1.027067	1.039225	1.039268	1.034883	1.032713	1.032754	1.032797	1.021765	1.009689	1.005884	1.024755	1.079332	1.170273	1.194556	1.206725	1.263010	1.263060	1.257566	1.252072	1.179391	1.149134	1.122716	1.119434	1.125024	1.149316	1.149360	1.140530	1.110263	1.104246
1.428141	1.366516	1.330173	1.245453	1.245500	1.252176	1.252224	1.277108	1.277159	1.404391	1.404445	1.340580	1.278959	1.254785	1.188207	1.345740	1.333677	1.315558	1.191719	1.191769	1.220893	1.039204	1.039246	1.039289	1.034904	1.034947	1.034988	1.032817	1.021785	1.066456	1.027468	1.021452	1.076030	1.076075	1.156003	1.194627	1.202431	1.226721	1.263131	1.223492	1.155169	1.155216	1.137076	1.125001	1.125044	1.125090	1.125134	1.110240	1.037539	1.080017
1.446934	1.379790	1.351175	1.290643	1.247734	1.247785	1.271026	1.271079	1.277186	1.404419	1.404473	1.392374	1.392426	1.283459	1.350134	1.350189	1.350240	1.350344	1.386742	1.373525	1.227554	1.220966	1.039267	1.034883	1.034924	1.034967	1.035008	1.025087	1.025126	1.080873	1.082023	1.027532	1.076050	1.076095	1.076137	1.146168	1.194695	1.226744	1.226791	1.225882	1.225931	1.155237	1.137097	1.137144	1.125065	1.125111	1.125154	1.119139	1.061805	1.061849
1.398526	1.398586	1.319322	1.302815	1.284093	1.278089	1.271053	1.271106	1.277213	1.404448	1.404502	1.404559	1.392453	1.392509	1.350161	1.350216	1.354690	1.362486	1.362539	1.355958	1.227578	1.220989	1.216608	1.034904	1.034945	1.034988	1.035029	1.029536	1.071990	1.080894	1.082044	1.076029	1.076071	1.076116	1.060643	1.060686	1.145571	1.219007	1.226813	1.219252	1.172954	1.155258	1.155302	1.137164	1.125085	1.125131	1.125175	1.125221	1.070705	1.070750
1.319842	1.319899	1.334807	1.321614	1.284119	1.284171	1.301359	1.271133	1.271183	1.404476	1.404530	1.404587	1.394691	1.356194	1.356245	1.350242	1.354717	1.354771	1.354823	1.342762	1.251943	1.224332	1.221058	1.160521	1.069686	1.044972	1.045014	1.077506	1.086929	1.082022	1.082065	1.076049	1.076092	1.076137	1.076178	1.060706	1.139532	1.145637	1.164528	1.166277	1.172976	1.173025	1.155322	1.143247	1.125106	1.125151	1.132963	1.140780	1.086265	1.094083
1.316560	1.316617	1.321587	1.366204	1.338647	1.338700	1.306338	1.271160	1.271211	1.404505	1.404558	1.404615	1.363905	1.363961	1.364012	1.358010	1.354744	1.354798	1.354850	1.342789	1.251968	1.250914	1.224401	1.160544	1.111595	1.111640	1.095721	1.095767	1.147607	1.169287	1.120858	1.076070	1.076112	1.076157	1.077307	1.079569	1.158398	1.139597	1.158489	1.167407	1.199461	1.197292	1.161405	1.155390	1.125126	1.106986	1.107029	1.114845	1.140846	1.140894
1.316589	1.334812	1.455976	1.432845	1.405287	1.344783	1.338775	1.318532	1.319688	1.319742	1.319793	1.319848	1.368354	1.368410	1.368462	1.368518	1.358089	1.354825	1.354876	1.342815	1.251993	1.252046	1.245454	1.163887	1.166145	1.132053	1.137634	1.177486	1.179749	1.179801	1.170466	1.100986	1.083890	1.083936	1.083978	1.160592	1.160636	1.160684	1.164055	1.167429	1.197265	1.197315	1.179610	1.161473	1.125146	1.107006	1.107049	1.107095	1.133096	1.139805
1.534607	1.516504	1.516562	1.407473	1.405315	1.344810	1.344858	1.296461	1.318611	1.259204	1.259253	1.259306	1.344154	1.368438	1.368490	1.368546	1.374707	1.358170	1.354903	1.342842	1.342892	1.342947	1.245478	1.177194	1.168382	1.169537	1.197266	1.203963	1.208441	1.232733	1.276829	1.355523	1.334069	1.128076	1.170542	1.170591	1.193919	1.193970	1.167403	1.191695	1.191741	1.196228	1.179631	1.179679	1.161538	1.125213	1.107069	1.107115	1.133116	1.163476
1.507038	1.488931	1.488985	1.405292	1.405343	1.356949	1.344885	1.296487	1.252547	1.259230	1.259280	1.259333	1.344181	1.368466	1.368517	1.375209	1.380793	1.380849	1.364307	1.354985	1.342918	1.342973	1.252145	1.184966	1.172834	1.172882	1.276060	1.232655	1.232704	1.281235	1.549544	1.406313	1.370005	1.334146	1.170564	1.170613	1.193942	1.193993	1.270616	1.246268	1.216008	1.191812	1.191857	1.179700	1.161558	1.155543	1.125276	1.157517	1.167890	1.163497
1.507068	1.488961	1.489016	1.405320	1.399315	1.344864	1.296462	1.296514	1.305403	1.252625	1.259306	1.259359	1.368437	1.404837	1.411525	1.411583	1.411636	1.477805	1.461263	1.427710	1.342944	1.342999	1.343050	1.248900	1.237875	1.256103	1.276085	1.279462	1.281206	1.549516	1.546249	1.546309	1.413041	1.389822	1.334219	1.213060	1.216433	1.272809	1.272858	1.270693	1.216030	1.191834	1.191879	1.161536	1.155517	1.131315	1.152450	1.157539	1.187898	1.167960
1.507099	1.488991	1.470878	1.422489	1.344838	1.344891	1.344939	1.399501	1.313166	1.319852	1.259333	1.338129	1.404809	1.411501	1.411554	1.411611	1.435896	1.462344	1.468456	1.491641	1.431110	1.346346	1.343076	1.339808	1.339858	1.327793	1.276110	1.276164	1.421644	1.539053	1.540217	1.540277	1.540333	1.497971	1.414139	1.334296	1.268192	1.252871	1.272883	1.270717	1.246360	1.216102	1.191901	1.167702	1.164417	1.151317	1.151362	1.152521	1.187920	1.187971
1.488963	1.470855	1.435716	1.399438	1.399491	1.382975	1.407252	1.440421	1.440475	1.349680	1.332044	1.338156	1.338206	1.404894	1.411582	1.411640	1.411693	1.462372	1.492717	1.492776	1.492829	1.431194	1.424604	1.382247	1.339884	1.327819	1.267275	1.309744	1.397432	1.423944	1.520957	1.540305	1.540360	1.540421	1.498052	1.347551	1.335478	1.252894	1.270688	1.269632	1.269681	1.246433	1.191922	1.167724	1.143520	1.151338	1.151383	1.182855	1.194005	1.194056
1.475280	1.439006	1.439060	1.439119	1.423746	1.423805	1.440391	1.488904	1.488960	1.464792	1.458213	1.349241	1.349293	1.404922	1.404973	1.411668	1.411721	1.401819	1.462454	1.492804	1.492858	1.492916	1.491863	1.424687	1.339910	1.339963	1.327894	1.329056	1.403518	1.405791	1.424024	1.521044	1.540389	1.540449	1.498079	1.370862	1.253976	1.254026	1.267385	1.269656	1.269705	1.269758	1.167697	1.167745	1.143541	1.151360	1.193930	1.193981	1.194027	1.289882
1.475311	1.475371	1.463314	1.463374	1.463428	1.464593	1.513100	1.494992	1.495047	1.495107	1.491846	1.428015	1.349321	1.416011	1.405001	1.411696	1.411749	1.411806	1.406325	1.444365	1.492886	1.492945	1.492998	1.436310	1.430303	1.430359	1.454782	1.458166	1.405761	1.403601	1.405870	1.460469	1.540416	1.551564	1.498107	1.273913	1.273962	1.267360	1.267409	1.269680	1.269729	1.269782	1.197087	1.167767	1.173874	1.181693	1.182849	1.194003	1.180722	1.283842
1.477551	1.477612	1.475458	1.463404	1.463459	1.463519	1.494962	1.495022	1.495078	1.495138	1.491876	1.428044	1.428097	1.416040	1.416092	1.416150	1.416204	1.411834	1.406353	1.401982	1.402033	1.335442	1.438496	1.436337	1.436389	1.454756	1.476313	1.555151	1.436087	1.403628	1.403680	1.461604	1.558182	1.558245	1.495992	1.486071	1.273987	1.274040	1.269652	1.269704	1.269753	1.269806	1.263792	1.241644	1.248351	1.249512	1.182871	1.182920	1.180744	1.272756
1.484210	1.484271	1.477698	1.463435	1.463489	1.493832	1.493887	1.495053	1.495108	1.495168	1.495224	1.491967	1.452356	1.428184	1.416121	1.416179	1.416232	1.406329	1.400846	1.397582	1.330985	1.317291	1.335518	1.430305	1.430357	1.458108	1.458163	1.476403	1.470397	1.448292	1.460466	1.504055	1.521848	1.521909	1.496020	1.496080	1.462502	1.335272	1.288455	1.276385	1.269777	1.269830	1.263815	1.263868	1.263917	1.336719	1.322333	1.273884	1.271709	1.270650
1.539473	1.513026	1.484358	1.475578	1.493803	1.493863	1.493917	1.495084	1.506196	1.506257	1.495254	1.491997	1.455704	1.452445	1.452498	1.452557	1.452610	1.406356	1.400874	1.397609	1.331011	1.312888	1.317367	1.408310	1.420547	1.433898	1.456111	1.458252	1.470426	1.470486	1.504024	1.504083	1.510789	1.521938	1.496047	1.465802	1.338570	1.336407	1.336458	1.330965	1.276459	1.270451	1.271609	1.271663	1.572190	1.529814	1.476236	1.413953	1.273953	1.271783
1.597780	1.597846	1.634245	1.596739	1.493834	1.493894	1.493948	1.495114	1.506227	1.488116	1.495284	1.495345	1.492081	1.467909	1.464643	1.452586	1.452639	1.416346	1.427469	1.425314	1.343155	1.312914	1.317393	1.390224	1.423898	1.456084	1.456141	1.474383	1.470454	1.512937	1.525114	1.504110	1.504164	1.510877	1.492748	1.348449	1.338596	1.349746	1.464969	1.465028	1.368093	1.295407	1.295457	1.441009	1.591094	1.532062	1.529898	1.468544	1.410695	1.274028
1.684729	1.706894	1.658506	1.637575	1.493865	1.493925	1.486240	1.494040	1.486980	1.487041	1.477142	1.495376	1.495429	1.471258	1.471312	1.465838	1.453775	1.453833	1.510106	1.510168	1.413215	1.345451	1.317419	1.332980	1.449993	1.456114	1.474350	1.492593	1.473808	1.512966	1.513022	1.525204	1.510845	1.510905	1.498836	1.496163	1.522843	1.480474	1.480531	1.480592	1.698879	1.683407	1.604657	1.621375	1.621435	1.591187	1.562460	1.555859	1.525919	1.425632
1.684764	1.684831	1.679940	1.637609	1.621088	1.493956	1.494010	1.494070	1.487011	1.487072	1.477172	1.477232	1.495460	1.495520	1.495574	1.495635	1.478038	1.502332	1.502386	1.508506	1.498071	1.347692	1.317445	1.268567	1.335274	1.474323	1.486500	1.492623	1.473836	1.516321	1.516377	1.516438	1.528615	1.528678	1.528733	1.516673	1.528933	1.522934	1.522992	1.638230	1.686701	1.683437	1.683496	1.648297	1.639652	1.621529	1.591275	1.574677	1.568068	1.534892
1.685904	1.679914	1.679974	1.649756	1.636596	1.626712	1.638883	1.633419	1.494155	1.487102	1.487158	1.495436	1.495490	1.495550	1.495604	1.495665	1.490185	1.490244	1.502416	1.502476	1.498100	1.341659	1.317471	1.313159	1.335300	1.464311	1.476556	1.486593	1.492709	1.516350	1.516406	1.516466	1.528645	1.583257	1.583313	1.583377	1.516758	1.516819	1.516875	1.626051	1.662482	1.683467	1.671400	1.648326	1.621494	1.621559	1.621619	1.591369	1.586983	1.569269
1.679882	1.679949	1.680009	1.680074	1.679029	1.641071	1.641128	1.638981	1.614809	1.505306	1.505362	1.546143	1.503791	1.503852	1.501692	1.495695	1.495749	1.490273	1.405502	1.405559	1.502559	1.498189	1.349490	1.325305	1.377746	1.464340	1.464394	1.486623	1.502716	1.535226	1.605795	1.595879	1.589283	1.589347	1.613649	1.613714	1.583464	1.516847	1.516903	1.559398	1.559455	1.659247	1.659305	1.635120	1.618191	1.621588	1.621648	1.591398	1.587011	1.569296
1.528505	1.679983	1.680043	1.680109	1.679063	1.648844	1.642267	1.636274	1.624217	1.578031	1.553856	1.548387	1.548442	1.517163	1.510577	1.495725	1.495779	1.381242	1.381294	1.381351	1.405638	1.352789	1.352840	1.351787	1.370017	1.427419	1.464423	1.585690	1.638221	1.638288	1.636130	1.633977	1.619619	1.619683	1.619740	1.692543	1.613801	1.601741	1.554925	1.554987	1.531904	1.550154	1.635084	1.635149	1.635207	1.621617	1.621677	1.615680	1.569261	1.565990
1.534063	1.643147	1.661907	1.661972	1.680202	1.679164	1.648935	1.642943	1.626462	1.578063	1.578120	1.553951	1.559539	1.559603	1.559659	1.553081	1.495809	1.381270	1.381321	1.374734	1.352761	1.352817	1.352867	1.352922	1.378909	1.391086	1.536585	1.585720	1.638252	1.638319	1.633943	1.634008	1.634068	1.619713	1.619770	1.631958	1.613830	1.613894	1.561016	1.555015	1.549009	1.550182	1.635113	1.635178	1.604921	1.604984	1.606152	1.606217	1.575955	1.563287
1.643115	1.643181	1.667468	1.667534	1.701244	1.701314	1.680362	1.679322	1.630920	1.582520	1.582578	1.558409	1.559571	1.562955	1.563011	1.583989	1.656170	1.492576	1.381349	1.357169	1.352788	1.352844	1.389253	1.389309	1.391057	1.482017	1.586796	1.617162	1.631631	1.633915	1.633974	1.634039	1.634099	1.634165	1.626456	1.622084	1.632045	1.613923	1.561044	1.555044	1.555099	1.556273	1.556327	1.635207	1.604949	1.605012	1.605069	1.606245	1.569920	1.540171
1.727943	1.667443	1.668608	1.692997	1.711232	1.705773	1.698091	1.680462	1.630953	1.594669	1.594726	1.594790	1.562923	1.562987	1.575220	1.587343	1.581864	1.562579	1.383592	1.359412	1.357246	1.389229	1.480178	1.456446	1.474229	1.489804	1.552753	1.631605	1.631662	1.633946	1.634005	1.634070	1.634129	1.634196	1.634254	1.626552	1.632075	1.609513	1.555011	1.557293	1.557348	1.556301	1.556355	1.556418	1.604978	1.605041	1.605098	1.605162	1.569947	1.545756
1.727979	1.668583	1.692965	1.693034	1.711268	1.704702	1.698126	1.649733	1.649793	1.641008	1.594758	1.594823	1.558528	1.563019	1.575253	1.599554	1.587432	1.580851	1.542857	1.411305	1.395847	1.483478	1.540806	1.462533	1.456523	1.489834	1.504300	1.625576	1.633911	1.633978	1.634036	1.634102	1.643035	1.634227	1.634284	1.619924	1.612212	1.606212	1.555039	1.557321	1.557377	1.557440	1.556383	1.556446	1.605006	1.605069	1.605126	1.605190	1.580991	1.570038
1.681815	1.689622	1.693001	1.693069	1.711304	1.711374	1.709223	1.660830	1.652040	1.648787	1.594791	1.594855	1.558559	1.563051	1.596199	1.599587	1.598538	1.580882	1.659711	1.587062	1.587118	1.547430	1.544160	1.478076	1.472068	1.494297	1.504329	1.504392	1.627882	1.634009	1.634067	1.637460	1.637519	1.634257	1.619889	1.619954	1.612241	1.612303	1.606297	1.557350	1.557405	1.557468	1.556411	1.604979	1.605035	1.605098	1.605154	1.605218	1.581019	1.570066
1.689589	1.689659	1.693037	1.711277	1.711340	1.711410	1.710365	1.700478	1.648755	1.642182	1.631173	1.594887	1.558591	1.563083	1.596232	1.598512	1.598570	1.584236	1.588137	1.587093	1.587148	1.581153	1.563029	1.500272	1.494266	1.503195	1.504359	1.504422	1.530938	1.627979	1.637426	1.637492	1.637551	1.634288	1.619919	1.619983	1.615600	1.612333	1.606326	1.557378	1.557433	1.557496	1.606054	1.756584	1.756644	1.623316	1.605182	1.593119	1.574983	1.576157
1.732740	1.728392	1.703553	1.715737	1.711376	1.710340	1.722463	1.697194	1.648789	1.642215	1.631206	1.594920	1.576335	1.571972	1.620500	1.622781	1.622840	1.608506	1.590384	1.588233	1.587180	1.587244	1.581240	1.496458	1.503164	1.503225	1.504389	1.506670	1.530968	1.634071	1.837480	1.837551	1.837613	1.634319	1.619949	1.620013	1.620070	1.609630	1.551793	1.557407	1.557462	1.606028	1.606082	1.756614	1.756674	1.653662	1.593084	1.574956	1.575010	1.642889
1.823635	1.819289	1.717916	1.715774	1.715836	1.722439	1.721392	1.721461	1.648823	1.642249	1.642307	1.649016	1.649073	1.655200	1.653043	1.653111	1.622873	1.622938	1.608594	1.632899	1.629631	1.629695	1.587331	1.496488	1.503194	1.503255	1.504419	1.552969	1.634036	1.834123	1.834185	1.834256	1.834318	1.687797	1.633297	1.635583	1.635641	1.614100	1.609715	1.555214	1.605992	1.606056	1.606111	1.605064	1.653627	1.653691	1.653748	1.574984	1.576150	1.642918
1.821464	1.819329	1.819396	1.813413	1.758277	1.755030	1.739601	1.739671	1.739732	1.733799	1.738289	1.744943	1.745003	1.745074	1.668580	1.668649	1.653203	1.653269	1.653328	1.632931	1.632986	1.629727	1.629784	1.587425	1.594133	1.606318	1.606375	1.631793	1.767413	1.834157	1.834219	1.834289	1.737364	1.688938	1.636657	1.636724	1.636782	1.620192	1.614186	1.614249	1.608243	1.606085	1.587950	1.588014	1.586958	1.653720	1.653777	1.653842	1.576177	1.576241
1.912363	1.882154	1.837131	1.822301	1.800245	1.779299	1.763870	1.739707	1.751941	1.738263	1.738325	1.744978	1.745039	1.747324	1.747385	1.660931	1.707772	1.707839	1.653361	1.647888	1.647944	1.641951	1.629816	1.629879	1.599633	1.606349	1.631758	1.766278	1.767446	1.767515	1.767576	1.767644	1.737396	1.691189	1.636688	1.636755	1.621269	1.620222	1.620278	1.624274	1.608272	1.608336	1.606169	1.588043	1.586987	1.587049	1.653805	1.653871	1.636845	1.636910
1.924567	1.894360	1.894430	1.866853	1.915383	1.894439	1.879011	1.879084	1.756405	1.738299	1.738361	1.732896	1.747288	1.747360	1.747420	1.747491	1.732044	1.707873	1.707933	1.733489	1.656843	1.647525	1.640933	1.629911	1.629967	1.637793	1.748058	1.760249	1.760308	1.767548	1.767609	1.737368	1.737428	1.689001	1.689058	1.685795	1.685853	1.631356	1.634745	1.640363	1.632137	1.608365	1.608419	1.590293	1.587015	1.653777	1.732664	1.733843	1.655066	1.742760
1.876149	1.876229	1.866818	1.915356	1.969945	1.949001	1.933573	1.933648	1.895788	1.738335	1.659632	1.641524	1.735206	1.747395	1.747455	1.747527	1.747588	1.739902	1.739963	1.794574	1.790201	1.653618	1.635421	1.629942	1.696667	1.739159	1.760213	1.760282	1.760341	1.682720	1.682778	1.682844	1.688964	1.689032	1.687979	1.686936	1.686995	1.634717	1.642550	1.642615	1.634389	1.626170	1.625115	1.606991	1.626759	1.732635	1.733805	1.733872	1.733929	1.733996
1.876191	1.867421	1.861958	1.904440	1.915463	1.933549	1.933611	1.933686	1.836812	1.659606	1.641490	1.641558	1.702208	1.750754	1.817468	1.820865	1.824252	1.824324	1.806658	1.794609	1.786911	1.647517	1.647574	1.702186	1.739125	1.751314	1.754700	1.754769	1.657329	1.658505	1.658563	1.682876	1.682934	1.689063	1.858864	1.857826	1.688136	1.660710	1.642580	1.642646	1.638260	1.638327	1.626256	1.626323	1.644571	1.736000	1.733835	1.733902	1.733958	1.734026
1.876232	1.866356	1.866423	1.862074	1.848863	1.900088	1.897298	1.897372	1.758085	1.624858	1.624916	1.641593	1.702243	1.817443	1.817504	1.817577	1.820965	1.821037	1.806693	1.799006	1.752727	1.649767	1.657585	1.754624	1.768947	1.754674	1.754733	1.754801	1.651813	1.658537	1.658594	1.658659	1.689027	1.858837	1.858897	1.857859	1.688167	1.697118	1.806309	1.806379	1.735301	1.735371	1.680447	1.680516	1.781536	1.757151	1.736088	1.733932	1.733988	1.734055
1.876273	1.876352	1.866464	1.862114	1.848902	1.848978	1.918365	1.765809	1.628148	1.628213	1.628271	1.702220	1.702279	1.817480	1.817541	1.817614	1.817677	1.808883	1.806728	1.762679	1.659710	1.657560	1.657618	1.754658	1.762919	1.762986	1.761421	1.761491	1.754891	1.658568	1.658626	1.658691	1.840612	1.858871	1.858931	1.774127	1.774186	1.806281	1.806342	1.806412	1.806473	1.819879	1.856321	1.866398	1.811888	1.781640	1.755019	1.747305	1.734017	1.661310
1.912661	1.912740	1.912809	1.898503	1.898570	1.899755	1.794552	1.724017	1.632611	1.628247	1.688897	1.702255	1.702314	1.817516	1.817577	1.817650	1.817713	1.808918	1.808980	1.772690	1.762772	1.659810	1.657650	1.754691	1.762952	1.763019	1.767516	1.761524	1.761581	1.658600	1.658657	1.743591	1.749713	1.840717	1.774089	1.774159	1.774218	1.774287	1.806374	1.840885	1.840950	1.826579	1.863022	1.866431	1.866496	1.799865	1.778399	1.755119	1.734047	1.694284
1.924818	1.912782	1.912851	1.912929	1.923951	1.924030	1.899861	1.857347	1.741706	1.693302	1.702220	1.702291	1.762944	1.817553	1.817613	1.817687	1.817749	1.817820	1.802955	1.772725	1.772784	1.762876	1.659900	1.657748	1.772968	1.766380	1.767549	1.761557	1.761614	1.701064	1.701122	1.701189	1.701247	1.753145	1.777452	1.774191	1.774250	1.774318	1.806407	1.836475	1.836540	1.828835	1.847088	1.866465	1.866529	1.866602	1.796624	1.766671	1.747821	1.705436
1.985439	1.924940	1.912892	1.912970	1.923992	1.924070	1.899901	1.871778	1.857448	1.741810	1.750730	1.762921	1.817516	1.817589	1.817650	1.817723	1.817785	1.811796	1.793677	1.779412	1.779471	1.779543	1.778495	1.790688	1.790749	1.774179	1.768178	1.768247	1.761647	1.761716	1.701154	1.567851	1.599928	1.757619	1.777485	1.777555	1.777615	1.777683	1.836437	1.836510	1.848701	1.848776	1.848838	1.848307	1.866563	1.799930	1.796657	1.795618	1.766759	1.752367
2.003655	1.985563	1.985633	1.937245	1.908653	1.899876	1.899941	1.882304	1.881722	1.881794	1.896192	1.896267	1.817553	1.817626	1.817686	1.817759	1.817822	1.811832	1.811450	1.806056	1.806118	1.788450	1.793980	1.794050	1.794112	1.790854	1.774272	1.768281	1.768338	1.761749	1.567819	1.575653	1.575709	1.781902	1.812273	1.812345	1.812405	1.853071	1.853137	1.844322	1.848735	1.848810	1.848872	1.848341	1.848404	1.799963	1.795577	1.795650	1.773463	1.766859
2.094570	2.003780	1.991734	1.985755	1.924073	1.924152	1.916990	1.912638	1.900585	1.884047	1.896229	1.896304	1.817590	1.837607	1.837669	1.827770	1.825616	1.801446	1.811487	1.854578	1.854641	1.849172	1.824993	1.825065	1.851755	1.936692	1.887937	1.871365	1.798681	1.798753	1.768501	1.575684	1.624239	1.781935	1.812306	1.812378	1.863164	1.895454	1.844283	1.856484	1.848769	1.842175	1.842236	1.842310	1.842373	1.799996	1.795609	1.795682	1.726089	1.726158
2.015857	1.991707	1.991776	1.974146	2.028743	2.071236	2.071303	1.912678	1.900624	1.894053	1.896267	1.896342	1.896404	1.837645	1.837706	1.837782	1.827870	1.825725	1.847887	1.854616	1.850243	1.849209	1.958375	1.972872	1.984035	2.105347	2.097651	2.034727	1.901428	1.816547	1.806617	1.806687	1.800085	1.781968	1.782025	1.812411	1.863198	1.895490	1.862508	1.856518	1.846580	1.842208	1.842269	1.799895	1.799957	1.787899	1.751575	1.747197	1.739469	1.728413
1.995513	1.989536	1.979644	1.974188	2.028784	2.101171	2.101241	2.016498	1.912782	1.906211	1.896305	1.896380	1.896441	1.896517	1.855925	1.837819	1.834558	1.847861	1.854577	1.854653	1.850279	1.935211	1.961741	1.971802	1.974089	2.097620	2.097690	2.071137	1.901464	1.880621	1.832187	1.806720	1.806781	1.787554	1.782058	1.782128	1.814726	1.847018	1.795845	1.795917	1.843279	1.842242	1.842303	1.799928	1.799990	1.800061	1.787994	1.751678	1.747288	1.739570
1.995555	1.989578	1.959354	1.989726	2.058717	2.058802	2.058871	2.058956	2.051275	1.906250	1.906314	1.906390	1.906452	1.906528	1.916565	1.837857	1.837921	1.847898	1.847961	1.935108	1.939608	1.937468	1.937534	1.961856	1.971908	1.974205	1.955406	1.955484	1.954437	1.906017	1.880722	1.831184	1.822363	1.787587	1.767650	1.782161	1.784442	1.792386	1.801942	1.802015	1.838461	1.825196	1.824144	1.824218	1.824280	1.824352	1.824414	1.824488	1.751769	1.747390
2.015518	1.997893	1.989690	1.989769	2.047690	2.058846	2.058915	2.058999	2.056855	2.050291	1.954830	1.954908	1.954970	2.027770	1.916603	1.837895	1.837958	1.850153	1.935069	1.939582	1.940755	1.940834	1.937572	1.961894	1.961960	1.965963	1.966030	1.949459	1.948412	1.936365	1.906118	1.903971	1.824618	1.806920	1.805867	1.784416	1.786697	1.779085	1.808040	1.838431	1.838495	1.869700	1.833073	1.833147	1.833210	1.833283	1.951805	1.951882	1.939815	1.848915
2.535075	2.506397	2.377493	2.104931	2.047733	2.047816	2.058958	2.056827	2.123554	2.123637	2.098882	2.057967	2.039851	2.027810	1.983306	1.983385	1.850117	1.850190	1.939543	1.940730	1.940794	1.940872	1.961856	1.961932	1.961998	1.966001	1.966068	1.949497	1.949559	1.949637	1.937577	1.934321	1.904071	1.844026	1.825200	1.824162	1.787841	1.791244	1.850520	1.874849	1.902705	1.902785	1.869491	1.869567	1.898548	2.019917	1.992175	1.982241	1.982304	1.848948
2.595713	2.494271	2.377541	2.310981	2.105045	2.046751	2.046818	2.046901	2.123597	2.123681	2.117105	2.095685	2.077573	2.016535	2.002191	1.983425	1.892579	1.893763	1.939581	1.939660	1.940832	1.937582	1.949771	1.961970	1.962036	1.962112	2.119793	2.069244	1.966250	1.957447	1.955801	1.992254	1.934422	1.849616	1.844121	1.829751	1.829811	1.836550	1.870364	1.874884	1.874948	1.869465	1.869526	1.869601	1.898583	2.019954	2.008898	1.992289	1.982338	1.982416
2.494225	2.480513	2.480590	2.365559	2.105088	2.044579	2.046861	2.046944	2.123641	2.123725	2.123796	2.117233	2.014277	2.014359	2.002231	1.935645	1.893726	1.893801	1.939620	1.939698	1.939761	1.937620	1.949809	1.962008	1.962074	2.084416	2.119832	2.129907	2.069350	2.008806	2.008874	2.008952	1.977594	1.849651	1.849711	1.838674	1.881180	1.887921	1.937100	1.937175	1.870535	1.870611	1.869560	1.869635	1.887496	1.887571	2.008934	2.009015	1.992388	1.982450
2.454602	2.450267	2.450344	2.250482	2.044539	2.046837	2.046904	2.148373	2.208523	2.172248	2.135960	2.129397	2.129465	2.014401	2.004489	1.998510	1.913725	1.909365	1.951859	1.951939	1.970107	1.970186	1.970251	2.004480	2.004546	2.004623	2.103394	2.127727	2.093639	2.069471	2.067919	2.013433	1.978742	1.956697	1.849746	1.892265	1.887883	1.984976	1.991711	1.949339	1.953954	1.887326	1.887388	2.045145	2.045213	1.887606	1.911931	1.990856	1.992422	1.992501
2.338486	2.302223	2.250443	2.195995	2.196066	2.198368	2.202868	2.232734	2.232807	2.232893	2.232967	2.233055	2.129508	2.129594	2.119684	2.119768	1.998618	1.956269	1.956335	2.002768	2.016148	2.046540	2.044391	2.006738	2.004584	2.007992	2.012499	2.093613	2.093679	2.073953	2.074022	2.055913	2.009095	1.999177	1.989239	1.892301	1.989382	1.991682	1.991747	1.991823	1.960054	1.960133	2.075422	2.075505	2.075573	2.069588	1.990811	1.990891	2.009151	2.009232
2.305501	2.269238	2.211458	2.200469	2.198326	2.202844	2.205129	2.229456	2.232852	2.299600	2.293614	2.233100	2.136202	2.129637	2.166070	2.166156	2.129861	2.129944	2.093646	2.040368	2.046497	2.067665	2.153117	2.023426	2.007953	2.008030	2.014758	2.014839	2.073910	2.073992	2.074061	2.069697	2.042687	2.080164	1.995339	1.989354	1.962435	1.991718	1.991783	1.991860	2.000820	2.008685	2.008749	2.069477	2.069545	2.069625	2.069693	2.045514	2.009187	2.009268
2.276945	2.277036	2.222578	2.211590	2.205017	2.205104	2.205173	2.229501	2.299558	2.299646	2.293660	2.257387	2.257458	2.324215	2.324287	2.281951	2.232942	2.202722	2.099235	2.046471	2.046538	2.153086	2.153160	2.142146	2.111907	2.051368	2.049217	2.019320	2.019384	2.074032	2.074100	2.069736	2.054249	2.031694	1.995376	1.963518	1.963582	1.962546	1.955435	1.991896	2.000857	2.008722	2.008786	2.008867	2.069582	2.074113	2.074181	2.074264	2.013675	2.009304
2.370399	2.305875	2.305953	2.234830	2.217181	2.205149	2.205219	2.290147	2.290220	2.293632	2.293706	2.293796	2.324170	2.324261	2.324333	2.239568	2.234095	2.227010	2.099277	2.107129	2.107197	2.137593	2.142104	2.142189	2.142261	2.112033	2.051479	2.051564	2.092870	2.099017	2.102929	2.103011	2.069843	2.036176	2.036240	1.999937	1.968065	1.963694	1.961535	1.991932	2.006454	2.008759	2.008823	2.020028	2.086308	2.114209	2.114281	2.114369	2.114439	2.048303
2.336126	2.336221	2.269645	2.240937	2.217227	2.205195	2.205264	2.259892	2.259965	2.260051	2.293751	2.293841	2.293912	2.294003	2.239524	2.239613	2.239686	2.238662	2.099319	2.107172	2.137548	2.137635	2.137707	2.142231	2.142303	2.142387	2.112146	2.106170	2.188480	2.188570	2.212897	2.198541	2.194169	2.160917	2.254570	2.113569	2.113636	2.113716	2.097207	2.107295	2.057230	2.009908	2.015534	2.062520	2.086347	2.114248	2.114321	2.114408	2.114477	2.090302
2.388767	2.279790	2.307551	2.223260	2.217272	2.150701	2.150769	2.181155	2.181226	2.238071	2.245313	2.286275	2.276367	2.276458	2.246223	2.242985	2.240839	2.239815	2.238779	2.147941	2.155777	2.386222	2.334982	2.207250	2.142345	2.142430	2.142502	2.172903	2.188523	2.412948	2.413027	2.400992	2.382178	2.303445	2.279063	2.279151	2.133686	2.115978	2.116045	2.111781	2.057268	2.027636	2.027700	2.074186	2.090946	2.103159	2.103230	2.103316	2.114516	2.114604
2.388815	2.298014	2.289876	2.302149	2.218426	2.151854	2.133740	2.157548	2.187921	2.184680	2.255927	2.262078	2.286393	2.246198	2.246268	2.246357	2.277252	2.272901	2.269644	2.269733	2.275352	2.274331	2.274404	2.274491	2.207365	2.142472	2.142544	2.166883	2.273449	2.412994	2.413072	2.413164	2.382223	2.382316	2.303559	2.288086	2.279263	2.133807	2.123868	2.123949	2.063979	2.064062	2.074140	2.074224	2.090984	2.103198	2.109334	2.109420	2.120621	2.181367
2.328269	2.298061	2.286600	2.290010	2.218471	2.133718	2.151516	2.200087	2.200159	2.192485	2.255973	2.262124	2.262195	2.267831	2.267902	2.325795	2.316994	2.272945	2.269688	2.269777	2.275396	2.239112	2.274447	2.274534	2.207918	2.129188	2.129258	2.142673	2.142741	2.403040	2.413117	2.413209	2.382266	2.327785	2.327857	2.327949	2.312457	2.279390	2.267333	2.133997	2.121937	2.066325	2.066389	2.074262	2.096476	2.248806	2.248878	2.260101	2.264625	2.246636
2.373725	2.335052	2.304826	2.287841	2.218517	2.151493	2.151561	2.200132	2.272931	2.316552	2.298444	2.325150	2.311915	2.306463	2.336841	2.336935	2.337010	2.280757	2.269732	2.269821	2.275440	2.275529	2.275601	2.274578	2.274650	2.177732	2.129299	2.137161	2.142783	2.306580	2.402050	2.384458	2.382310	2.327829	2.327899	2.327992	2.328066	2.312586	2.267373	2.249264	2.134105	2.120947	2.121012	2.296596	2.296669	2.265929	2.248918	2.260142	2.264666	2.301271
2.391954	2.343961	2.304873	2.285151	2.148127	2.149322	2.151607	2.333509	2.334692	2.334782	2.331089	2.312999	2.313072	2.473492	2.421747	2.336982	2.337057	2.337147	2.312807	2.312897	2.276594	2.275573	2.318082	2.318170	2.317132	2.282554	2.185620	2.185708	2.300977	2.311576	2.378348	2.382279	2.382354	2.382447	2.327942	2.328034	2.329220	2.310717	2.292598	2.290463	2.249375	2.249463	2.343453	2.301088	2.297823	2.297910	2.247845	2.249048	2.249118	2.270864
2.392004	2.369489	2.289543	2.289630	2.148172	2.148259	2.301392	2.333557	2.334740	2.334829	2.331136	2.331230	2.331302	2.373826	2.421796	2.421891	2.421968	2.385689	2.361517	2.331812	2.292180	2.276727	2.318126	2.317104	2.317176	2.274823	2.282671	2.282761	2.301020	2.301111	2.378392	2.378483	2.384621	2.384715	2.384786	2.330301	2.357065	2.302576	2.302652	2.290506	2.331203	2.331294	2.331365	2.301130	2.297863	2.297951	2.243432	2.243521	2.225392	2.231049
2.392054	2.369539	2.357494	2.345396	2.342145	2.301370	2.301438	2.301528	2.322666	2.316694	2.331184	2.331278	2.373779	2.373874	2.373946	2.392226	2.392303	2.385736	2.385812	2.337409	2.296665	2.292316	2.319281	2.317148	2.317220	2.274866	2.282714	2.282805	2.282874	2.289632	2.313959	2.380750	2.387494	2.393652	2.393725	2.339241	2.357109	2.308684	2.302695	2.302786	2.332357	2.332449	2.302193	2.306736	2.301243	2.297992	2.243472	2.116177	2.061649	2.127964
2.436152	2.387768	2.387843	2.353201	2.353276	2.342285	2.301485	2.301574	2.316652	2.331157	2.331232	2.373754	2.452624	2.373922	2.373994	2.374089	2.392350	2.385783	2.385858	2.381512	2.333085	2.334799	2.319326	2.317192	2.274823	2.281575	2.282758	2.282848	2.289584	2.289675	2.314003	2.387464	2.393603	2.393697	2.393769	2.348181	2.348256	2.348346	2.308803	2.308894	2.332399	2.332491	2.306686	2.311230	2.311303	2.301372	2.243512	2.237535	2.123461	2.226673
2.436202	2.387818	2.383461	2.353250	2.353324	2.353418	2.342403	2.331557	2.331631	2.337266	2.337341	2.373803	2.373875	2.373970	2.374042	2.392322	2.392398	2.392490	2.385906	2.386000	2.386072	2.343728	2.319370	2.274796	2.274867	2.281618	2.282801	2.289558	2.301852	2.364184	2.351839	2.409741	2.393647	2.393742	2.393813	2.402805	2.348300	2.384779	2.393754	2.357959	2.332441	2.332533	2.337054	2.311271	2.311345	2.312547	2.312620	2.238688	2.238756	2.250978
2.373369	2.370138	2.339910	2.353299	2.353373	2.353467	2.355755	2.355849	2.378102	2.543393	2.452553	2.373851	2.373923	2.374017	2.374089	2.392370	2.392445	2.392538	2.385952	2.386047	2.386118	2.343774	2.301408	2.274839	2.226405	2.226490	2.289511	2.301826	2.364132	2.364232	2.444154	2.409787	2.406529	2.393786	2.393857	2.393952	2.402925	2.428389	2.388236	2.358002	2.341386	2.341478	2.377941	2.378034	2.379222	2.351210	2.314888	2.312753	2.238796	2.251017
2.333734	2.333826	2.338331	2.353348	2.353422	2.381231	2.391283	2.391381	2.493389	2.481285	2.464725	2.452699	2.373971	2.374065	2.374137	2.392418	2.392493	2.392585	2.385999	2.458844	2.458917	2.343820	2.337831	2.293767	2.274953	2.275039	2.289555	2.304093	2.364180	2.455237	2.460271	2.447634	2.436596	2.412735	2.393901	2.393996	2.394070	2.404174	2.388280	2.358046	2.358121	2.394608	2.390228	2.402454	2.402529	2.393714	2.351326	2.351419	2.299498	2.251057
2.333782	2.338307	2.347246	2.353396	2.423609	2.435311	2.439821	2.494469	2.494549	2.493536	2.474758	2.470933	2.471006	2.374113	2.374185	2.392465	2.392541	2.392632	2.465457	2.458892	2.458964	2.459060	2.337877	2.337966	2.338040	2.441112	2.455632	2.304138	2.324214	2.454174	2.460320	2.460418	2.453827	2.552263	2.624398	2.394040	2.401901	2.386024	2.388324	2.409559	2.437237	2.528318	2.519488	2.420695	2.420770	2.418635	2.412028	2.363593	2.311671	2.266075
2.346020	2.347222	2.357789	2.506142	2.520632	2.520732	2.509718	2.530888	2.530968	2.531065	2.626345	2.626447	2.580762	2.380820	2.356046	2.374327	2.392588	2.412576	2.465505	2.465603	2.465675	2.465772	2.344588	2.355787	2.355863	2.464493	2.460124	2.328438	2.316280	2.401974	2.533036	2.721126	2.721210	2.699075	2.640016	2.541361	2.389816	2.383842	2.388368	2.519280	2.524924	2.528364	2.528440	2.519634	2.461048	2.424129	2.418137	2.356952	2.357021	2.320715
2.354935	2.361090	2.397009	2.397101	2.506271	2.507478	2.507551	2.509868	2.531020	2.573548	2.631944	2.628718	2.586361	2.394186	2.380939	2.374374	2.412532	2.412625	2.473326	2.473424	2.484604	2.484703	2.428500	2.355834	2.355909	2.361460	2.355978	2.316256	2.316324	2.613554	2.639709	2.678726	2.721261	2.721368	2.699202	2.541407	2.541483	2.389951	2.412673	2.503745	2.503822	2.503920	2.519579	2.515226	2.497487	2.454502	2.424245	2.363677	2.357062	2.464249
2.597400	2.524255	2.397059	2.397151	2.507431	2.507529	2.507602	2.507701	2.509996	2.559178	2.571380	2.571481	2.460819	2.460917	2.460991	2.451099	2.414801	2.414893	2.414969	2.506791	2.517974	2.484751	2.428547	2.355880	2.355955	2.368174	2.356024	2.343890	2.577119	2.577217	2.598420	2.351301	2.678861	2.721419	2.711487	2.674880	2.553659	2.541624	2.541701	2.546248	2.503867	2.382652	2.515172	2.515271	2.515349	2.515445	2.448793	2.371517	2.367131	2.466520
2.602995	2.603096	2.603173	2.604379	2.604457	2.604558	2.507653	2.507752	2.507828	2.516799	2.504753	2.456357	2.456430	2.460968	2.461040	2.458919	2.414849	2.408879	2.415017	2.471575	2.508028	2.484801	2.477101	2.477196	2.368129	2.368221	2.489472	2.592656	2.609406	2.609509	2.476173	2.502959	2.503039	2.679017	2.711537	2.674928	2.620421	2.608388	2.546198	2.546294	2.503912	2.515143	2.515217	2.515316	2.537668	2.537765	2.537846	2.399411	2.384999	2.482163
2.805477	2.805587	2.805671	2.751228	2.751312	2.751420	2.604685	2.507803	2.507879	2.495851	2.490378	2.441980	2.456479	2.458797	2.461091	2.461189	2.412166	2.408927	2.415065	2.483149	2.501413	2.501514	2.477149	2.477244	2.477320	2.492778	2.511045	2.609380	2.632803	2.660706	2.636326	2.509072	2.509152	2.672393	2.714925	2.711694	2.620468	2.612886	2.546244	2.546340	2.630337	2.533003	2.533078	2.533180	2.533259	2.537812	2.535664	2.535765	2.535841	2.512541
2.805535	2.805645	2.805729	2.794304	2.758022	2.758131	2.751555	2.659392	2.653409	2.653507	2.629338	2.496075	2.492902	2.493001	2.495294	2.497614	2.454653	2.418370	2.460885	2.483200	2.501463	2.501564	2.481642	2.477292	2.501623	2.492826	2.498965	2.591237	2.625070	2.632958	2.633039	2.615344	2.585390	2.629989	2.672520	2.672626	2.706261	2.651775	2.639724	2.645890	2.648197	2.648301	2.533125	2.533226	2.575768	2.578095	2.535709	2.535811	2.535886	2.530291
2.834416	2.806811	2.812439	2.794362	2.794446	2.794556	2.790199	2.730641	2.665071	2.659108	2.659187	2.501674	2.490732	2.493051	2.495344	2.491002	2.454702	2.454796	2.483149	2.519628	2.519703	2.494947	2.481691	2.481785	2.506117	2.512276	2.499012	2.499110	2.610665	2.616328	2.615295	2.585361	2.585437	2.613350	2.630115	2.663773	2.663854	2.639692	2.639772	2.645938	2.646018	2.646122	2.648425	2.587868	2.575815	2.578141	2.578221	2.547990	2.548065	2.530336
2.834475	2.812413	2.794314	2.794419	2.794503	2.794613	2.791365	2.767066	2.719680	2.665223	2.659239	2.502835	2.502907	2.503006	2.493174	2.493273	2.456972	2.477058	2.519577	2.622753	2.622830	2.562299	2.562378	2.561364	2.531125	2.526776	2.512401	2.499158	2.608490	2.610816	2.615344	2.593195	2.593271	2.595597	2.613473	2.631771	2.631850	2.638628	2.639820	2.645986	2.646066	2.648397	2.666292	2.702796	2.685056	2.685157	2.693533	2.693639	2.693715	2.578548
2.831208	2.794288	2.794371	2.794477	2.794560	2.794670	2.791421	2.767121	2.761653	2.670825	2.513886	2.513986	2.502957	2.503057	2.521316	2.505448	2.493398	2.499556	2.548832	2.622805	2.622880	2.634097	2.586878	2.562527	2.561494	2.526825	2.513561	2.614530	2.608539	2.615314	2.615392	2.615491	2.595544	2.595644	2.601281	2.622916	2.631898	2.631997	2.639869	2.641082	2.660091	2.666263	2.702738	2.702845	2.702927	2.687433	2.693580	2.702601	2.701564	2.701670
2.813085	2.813197	2.813282	2.794534	2.794618	2.794728	2.791478	2.791588	2.761195	2.513860	2.513937	2.514037	2.514110	2.503107	2.521366	2.521466	2.505574	2.505669	2.548884	2.550096	2.634044	2.647485	2.647567	2.647669	2.804102	2.799759	2.616701	2.616803	2.621325	2.615363	2.615442	2.625552	2.692347	2.667972	2.619524	2.622964	2.631946	2.636498	2.649937	2.654491	2.660140	2.666312	2.702787	2.710691	2.710775	2.706422	2.696475	2.702649	2.701611	2.628912
2.794961	2.795073	2.795158	2.813448	2.813534	2.813646	2.794864	2.785582	2.514926	2.513912	2.513988	2.514088	2.514161	2.521345	2.521416	2.521515	2.505623	2.524604	2.555600	2.604210	2.628540	2.647538	2.647619	2.829640	2.829725	2.799812	2.621198	2.621301	2.615310	2.615412	2.625503	2.703442	2.717988	2.706969	2.650733	2.650838	2.649805	2.649905	2.575584	2.658994	2.666255	2.726147	2.726227	2.717425	2.717508	2.717613	2.754097	2.733032	2.701659	2.701766
2.795020	2.795131	2.795216	2.813507	2.831777	2.831889	2.794920	2.774028	2.701365	2.691477	2.683786	2.671765	2.671839	2.787136	2.532573	2.511152	2.511228	2.555573	2.682982	2.683088	2.628592	2.628696	2.628776	2.824136	2.824220	2.763479	2.754663	2.621351	2.622033	2.625474	2.636677	2.636777	2.706912	2.707019	2.656848	2.656953	2.650967	2.572213	2.580085	2.659043	2.841344	2.962783	2.962866	2.893404	2.753958	2.754063	2.754146	2.926362	2.903036	2.701813
2.892058	2.867926	2.861950	2.862059	2.831836	2.813762	2.732652	2.732759	2.731730	2.701522	2.691610	2.683944	2.787084	2.787191	2.593252	2.559382	2.559462	2.648288	2.640591	2.683141	2.683217	2.659067	2.659147	2.824191	2.787889	2.763531	2.754715	2.669917	2.621473	2.625523	2.635615	2.636828	2.703625	2.699280	2.699355	2.699461	2.651016	2.572261	2.580134	2.717762	2.962720	2.962836	2.962919	2.887885	2.754503	2.754112	2.924070	2.924185	2.915348	2.739379
2.995159	2.892232	2.868072	2.862118	2.813709	2.798285	2.732708	2.732815	2.732896	2.702686	2.701657	2.750686	2.750761	2.593231	2.593304	2.593406	2.650462	2.650564	2.650644	2.650750	2.731060	2.722280	2.801196	2.775732	2.787943	2.788048	2.763664	2.669967	2.627588	2.631638	2.635665	2.703595	2.703675	2.695991	2.696066	2.699512	2.651066	2.651166	2.657927	2.695538	2.960546	2.962889	2.902307	2.872088	2.845059	2.845166	2.915205	2.915318	2.915398	2.721226
3.001282	2.995338	2.862069	2.862177	2.850138	2.850251	2.834793	2.732871	2.732951	2.733054	2.768399	2.768508	2.768584	2.611054	2.593356	2.623774	2.623851	2.650617	2.686257	2.697481	2.731116	2.846443	2.837636	2.813487	2.793556	3.063228	2.788184	2.648699	2.648774	2.641701	2.641780	2.703646	2.695935	2.671779	2.671854	2.675298	2.651114	2.651215	2.657976	2.753525	2.820336	2.856350	2.872026	2.853940	2.854024	2.845217	2.872787	2.901993	2.903186	2.739476
2.995798	2.989853	2.862129	2.862237	2.862321	2.953365	2.953446	2.850502	2.733007	2.733109	2.769565	2.768563	2.720136	2.671738	2.611181	2.623826	2.623903	2.668449	2.686312	2.688645	3.161708	3.160720	3.017999	3.013665	2.993736	2.990510	2.788238	2.657649	2.648824	2.648929	2.642943	2.655174	2.654140	2.671829	2.678582	2.678688	2.651164	2.657946	2.669162	2.765708	2.820388	2.844764	2.850413	2.838391	2.845160	2.836352	2.823058	2.888665	2.902121	2.739524
2.995860	2.989914	2.856641	2.862296	2.862381	2.862493	2.953506	2.953621	2.929457	2.769540	2.769621	2.769729	2.769804	2.721408	2.671866	2.671972	2.672050	2.660725	2.668585	3.074974	3.129632	3.147439	3.013610	3.013722	3.013811	2.878675	2.790515	2.785063	2.648875	2.648980	2.655124	2.655225	2.655303	2.679671	2.687539	2.687645	2.755652	2.728155	2.781248	2.851305	2.844704	2.893348	2.893426	2.893538	2.832952	2.833058	2.833140	2.902093	2.902170	2.721369
2.995921	2.989975	2.893071	2.862355	2.862439	2.862552	2.953566	2.959744	2.953767	2.931847	2.899307	2.886183	2.880707	2.873043	2.872009	2.872119	2.841980	2.763862	2.771724	2.771834	2.978090	2.978206	2.983851	2.989523	2.983545	2.898751	2.851217	2.785116	2.776292	2.776400	2.776480	2.782149	2.685181	2.687514	2.693655	2.761685	2.798168	2.928393	2.896559	2.896667	2.966086	2.893400	2.893477	2.893590	2.833002	2.836452	2.833190	2.823266	2.732330	2.730338
3.141462	3.068840	2.893131	2.856866	2.856949	2.857061	2.868752	2.953741	2.931796	2.913717	2.913802	2.887351	2.880764	2.869766	2.872065	2.841954	2.859816	2.847796	2.771779	2.771889	2.771967	2.978263	2.978348	2.977955	2.898698	2.898807	2.875531	2.875643	2.794539	2.794648	2.799180	2.782201	2.782282	2.772486	2.756939	2.798135	2.931677	3.055980	3.056067	2.981651	2.893339	2.893451	2.910244	2.849688	2.849772	2.845420	2.835469	2.792978	2.742413	2.742653
3.141526	2.977974	2.856818	2.845828	2.809535	2.820745	2.850623	2.868924	2.871228	2.883462	2.883546	2.892962	2.880821	2.872045	2.829677	2.842010	2.847746	2.847853	2.847936	2.844714	2.844792	2.844905	2.972341	2.887547	2.893193	2.893301	2.875585	2.875697	2.875775	2.799152	2.799232	2.800450	2.802758	2.829472	2.811585	2.790394	2.894980	3.064947	3.056122	2.947908	2.893391	2.894617	2.894694	2.849740	2.849823	2.849930	2.835519	2.835630	2.793233	2.775140
2.890402	2.890516	2.875063	2.809512	2.748970	2.751298	2.772380	2.850795	2.871287	2.871395	2.883604	2.901907	2.880878	2.872101	2.872177	2.829938	2.847802	2.847909	2.847993	2.993646	2.887298	2.887411	2.887495	2.893164	2.893248	2.893357	2.893441	2.893555	2.875829	2.809221	2.800398	2.802729	2.829414	2.854022	2.859668	2.817320	2.834371	3.046803	3.014583	2.947960	2.943091	2.894669	2.894746	2.899316	2.838727	2.838833	2.838914	2.835680	2.835757	2.775188
2.934846	2.917210	2.860350	2.820670	2.811871	2.811980	2.850740	2.850853	2.869124	2.869232	2.881441	2.899744	2.899822	2.877713	2.877789	2.847776	2.847859	2.847967	2.993588	2.993704	2.887354	2.887467	2.895336	2.895445	2.906654	2.906763	2.893497	2.893611	2.875883	2.833536	2.809355	2.817253	2.817335	2.854075	2.859723	2.847705	2.907220	2.905102	2.955207	2.943060	2.948714	2.900292	2.899255	2.929704	2.929786	2.838883	2.838964	2.966497	2.936236	2.842610
2.904600	2.886961	2.887048	2.887158	2.884426	2.884542	2.889485	2.869100	2.869183	2.869290	2.869373	2.881612	2.910991	2.899994	2.900072	2.847833	2.872370	2.902801	3.018105	2.890669	2.890747	2.895308	2.909852	2.906625	2.906710	2.906820	2.893552	3.014973	2.893744	2.851399	2.831673	2.831780	2.826296	2.841998	2.859777	2.920556	2.907274	2.961861	2.955261	2.955370	2.948767	2.924613	2.923575	2.929756	2.929838	2.936014	2.966434	2.966549	2.936287	2.815041
2.886907	2.887023	2.996231	3.014532	3.005738	3.108923	2.901670	2.888549	2.882569	2.742021	2.742102	2.745544	2.885081	2.903386	2.902352	2.914791	2.902749	2.912864	2.925079	2.915189	2.908597	2.909824	2.909909	2.916084	2.912832	2.912942	3.014913	3.015030	2.893800	2.831644	2.831727	2.831834	2.831917	2.842052	2.847699	2.920610	3.035959	3.010448	3.003847	3.003958	2.955507	2.924665	2.851936	2.850932	2.929889	2.929998	2.966486	2.966600	2.821048	2.802954
3.000527	2.996207	3.014482	3.014595	3.005800	3.108986	3.095743	2.900734	2.809871	2.755408	2.747713	2.747823	2.885139	2.891317	2.913623	2.914850	2.914935	2.925052	2.925138	3.016223	3.000735	2.970529	2.970615	2.970726	2.912889	2.911885	3.015080	3.015198	3.003147	2.898421	2.837847	2.837954	2.841993	2.917838	2.872258	3.042235	3.060524	3.157462	3.128579	3.037690	2.971037	2.888935	2.889012	2.862132	2.862214	2.863305	2.930131	2.930245	2.821097	2.790867
3.074019	3.055272	3.014545	3.011328	3.005863	3.106830	3.066930	2.873027	2.767487	2.755466	2.755547	2.949090	2.949168	2.913603	2.914793	2.987679	2.987764	3.012741	3.016164	3.022348	3.013531	3.000912	3.000997	2.970784	2.916284	2.916394	3.019589	3.019708	3.015336	3.058414	2.906853	2.914757	2.920409	2.965075	3.062221	3.060492	3.339644	3.315501	3.160951	3.070063	2.971090	2.971205	2.892408	2.862184	2.862265	2.874508	2.899843	2.875684	2.821147	2.790916
3.074084	3.059777	3.202548	3.057160	3.053917	3.106893	3.066991	2.873085	2.727646	2.755523	2.953066	2.992488	3.119909	3.167939	3.168022	3.072637	3.078283	3.017753	3.022288	3.022408	3.021377	3.013710	3.007731	2.977518	2.972040	3.202636	3.136004	3.136126	3.130641	3.130762	2.942805	2.924717	2.939161	3.017642	3.076023	3.221744	3.331037	3.331161	3.315654	3.161125	3.123696	3.092605	2.971336	2.862235	2.862316	2.910966	2.911047	2.900007	2.821197	2.873255
3.211280	3.211406	3.211495	3.097197	3.097288	3.150599	3.137353	3.024725	2.755476	2.771136	2.974239	3.119889	3.174546	3.174671	3.168085	3.163762	3.078344	3.078458	3.022348	3.022468	3.021437	3.013769	3.007790	3.007903	3.202579	3.202696	3.136063	3.136185	3.136266	3.057531	2.948428	2.942971	2.936989	3.012129	3.071505	3.088339	3.229697	3.339023	3.315714	3.276584	3.123752	3.092659	2.971389	2.947233	2.910910	2.911018	2.911099	2.930177	2.934717	2.878261
3.195805	3.195929	3.066056	3.097263	3.188299	3.382446	3.352543	3.177251	3.068197	2.820814	2.974301	3.174527	3.174611	3.210306	3.199276	3.163825	3.163913	3.078520	3.078606	3.078727	3.013710	3.013828	3.013914	3.014026	3.183942	3.184059	3.141688	3.141810	3.165272	3.165397	3.071037	2.948595	3.012068	3.071481	3.071563	3.088398	3.088488	3.331284	3.310201	3.294845	3.123809	3.028331	2.978132	2.978247	2.978330	2.978441	2.990793	2.995373	3.017766	3.017887
3.195871	3.195995	3.132812	3.152918	3.188366	3.369187	3.350389	3.310711	3.213783	3.215013	3.235104	3.218444	3.218531	3.218660	3.210964	3.205533	3.170041	3.170158	3.163573	3.076563	3.058448	3.016112	3.016198	3.014085	3.171872	3.216511	3.186275	3.186402	3.306692	3.373549	3.353598	3.233768	3.154993	3.174671	3.071621	3.071743	3.088547	3.310170	3.306917	3.292675	3.057124	2.990373	2.990451	3.099656	3.099740	3.002766	2.990847	3.017740	3.026747	3.041374
3.449382	3.329107	3.329199	3.177236	3.371346	3.369256	3.326203	3.310776	3.213848	3.213966	3.264066	3.273087	3.220821	3.218726	3.211030	3.176687	3.176775	3.170221	3.164747	3.161533	3.058508	3.018397	3.018483	3.030727	3.125471	3.186246	3.186337	3.307782	3.374595	3.373613	3.383991	3.324823	3.248396	3.180797	3.098419	3.098544	3.325216	3.307507	3.292613	3.111701	3.111787	3.111909	3.111857	3.101941	3.100910	3.094955	2.989784	3.017795	3.026801	3.041430
3.449454	3.418498	3.418591	3.419828	3.383542	3.383673	3.369411	3.326398	3.213912	3.234034	3.264132	3.220801	3.220887	3.221016	3.211095	3.186759	3.186848	3.186967	3.170371	3.167157	3.124782	3.064252	3.067677	3.101180	3.125532	3.186308	3.307716	3.374572	3.374658	3.404008	3.369574	3.339365	3.259596	3.207596	3.153080	3.153206	3.335308	3.325401	3.301590	3.250321	3.226140	3.124100	3.113028	3.112033	3.104934	2.989754	2.989838	2.995534	3.023508	3.041485
3.657125	3.591753	3.577411	3.522972	3.523067	3.523201	3.450526	3.394055	3.256206	3.219944	3.213971	3.220868	3.220954	3.221083	3.220057	3.241612	3.199041	3.211502	3.211594	3.191193	3.138196	3.138319	3.138407	3.138524	3.186251	3.780820	3.483690	3.471693	3.471780	3.476868	3.378547	3.256226	3.180792	3.180916	3.207741	3.286741	3.335369	3.335494	3.333357	3.301771	3.250468	3.215172	3.119775	3.119896	3.110567	3.098545	3.037947	3.038066	3.038144	3.084021
3.657203	3.587384	3.587480	3.587610	3.533136	3.488605	3.447961	3.389680	3.232115	3.220010	3.220101	3.220228	3.239213	3.239342	3.445622	3.445758	3.318492	3.233708	3.221671	3.226861	3.206918	3.174774	3.174861	3.174979	3.232999	3.483662	3.484869	3.496140	3.520493	3.581294	3.459204	3.372666	3.177509	3.177633	3.207802	3.236656	3.291353	3.340014	3.340107	3.588250	3.295230	3.226382	3.131966	3.132088	3.133288	3.115199	3.103148	3.038120	3.038197	3.055058
3.618414	3.618554	3.587552	3.587683	3.490763	3.444611	3.393458	3.389750	3.359524	3.347422	3.347514	3.280937	3.237056	3.239409	3.445692	3.445826	3.458051	3.458179	3.458274	3.499863	3.499953	3.410109	3.290169	3.290290	3.281587	3.438540	3.496070	3.593266	3.605606	3.636934	3.581457	3.451595	3.323170	3.177693	3.207863	3.236718	3.294758	3.343421	3.610482	3.588314	3.465184	3.232507	3.210905	3.133259	3.133344	3.110928	3.007850	3.007969	3.038251	3.038369
3.661020	3.648945	3.617617	3.605530	3.520738	3.496525	3.448102	3.387597	3.387690	3.357495	3.347582	3.220360	3.237122	3.239476	3.445760	3.458025	3.458120	3.458247	3.476538	3.499933	3.421171	3.410177	3.371312	3.371435	3.377092	3.396144	3.447608	3.501841	3.605674	3.605814	3.584744	3.433207	3.324346	3.178866	3.207924	3.222542	3.299279	3.458765	3.531669	3.588377	3.568397	3.331883	3.232646	3.212201	3.110868	2.989616	3.007905	3.001327	3.208228	3.208351
3.770237	3.649002	3.648008	3.593554	3.593670	3.520926	3.448177	3.448289	3.375631	3.369071	3.347652	3.347761	3.356262	3.360820	3.409449	3.409560	3.458192	3.476500	3.488744	3.499985	3.421248	3.410230	3.371381	3.371488	3.377163	3.389520	3.410789	3.460047	3.605755	3.584705	3.584819	3.433263	3.354505	3.296668	3.207998	3.220365	3.269013	3.458822	3.530630	3.673384	3.671268	3.568585	3.259223	3.259328	3.225744	3.013452	3.007972	3.008071	3.213880	3.213984
3.776140	3.756959	3.647942	3.593489	3.593606	3.593722	3.581615	3.456008	3.448339	3.374571	3.369122	3.351039	3.341747	3.341856	3.409391	3.409503	3.489284	3.519724	3.490911	3.491024	3.469715	3.410174	3.371325	3.359186	3.359293	3.389465	3.417416	3.477813	3.605697	3.585762	3.585876	3.445466	3.324739	3.318161	3.318270	3.268855	3.268965	3.452702	3.676196	3.691170	3.673442	3.473318	3.326817	3.290518	3.254080	3.201665	3.177496	3.177600	3.159845	3.195731
3.901169	3.756890	3.647875	3.593424	3.623541	3.658109	3.593775	3.581666	3.569555	3.568557	3.423640	3.347645	3.341690	3.341799	3.390425	3.415007	3.440707	3.519666	3.519783	3.497643	3.497758	3.419024	3.377948	3.371377	3.371485	3.316005	3.374901	3.447428	3.562800	3.596844	3.596960	3.445413	3.342392	3.324798	3.329366	3.352885	3.473719	3.517782	3.680600	3.676256	3.673028	3.484420	3.326769	3.326878	3.266307	3.254140	3.244202	3.189692	3.171937	3.188987
3.755590	3.756821	3.654473	3.623356	3.599223	3.645821	3.614827	3.696909	3.684801	3.665514	3.505139	3.347587	3.341632	3.341742	3.341851	3.414950	3.430638	3.713679	3.713801	3.552170	3.497700	3.497816	3.419081	3.382454	3.382564	3.340214	3.340323	3.374959	3.429666	3.536125	3.463445	3.451425	3.445472	3.341338	3.341449	3.473552	3.516136	3.534454	3.681658	3.676200	3.666280	3.659703	3.447448	3.326829	3.326940	3.326910	3.333086	3.468788	3.468899	3.372257
3.769959	3.770081	3.710685	3.613292	3.623412	3.623532	3.881549	3.870559	3.696962	3.678789	3.620289	3.468807	3.341574	3.341684	3.365153	3.423791	3.679224	3.689358	3.689480	3.552111	3.497642	3.497758	3.497874	3.419139	3.382508	3.340161	3.340269	3.340378	3.347170	3.420815	3.451258	3.451371	3.451485	3.427079	3.433256	3.499245	3.501590	3.519905	3.566327	3.615471	3.621655	3.611732	3.454090	3.338917	3.339027	3.339137	3.333038	3.478783	3.478896	3.472308
3.787660	3.787784	3.776799	3.776924	3.777046	3.802533	3.791544	3.864932	3.696897	3.679836	3.678844	3.508065	3.409332	3.431686	3.431801	3.575340	3.686950	3.689296	3.689418	3.657490	3.566637	3.552286	3.552402	3.485801	3.419198	3.382564	3.340215	3.340324	3.159078	3.347228	3.451204	3.451318	3.451431	3.427026	3.433203	3.499191	3.501537	3.501652	3.499536	3.499650	3.494190	3.463966	3.464080	3.397450	3.338979	3.308750	3.308860	3.491010	3.478845	3.478957
3.804251	3.804377	3.787839	3.958736	3.801229	3.801353	3.791476	3.786041	3.696831	3.689775	3.679891	3.677785	3.419281	3.409384	3.411721	3.565267	3.676984	3.689233	3.665099	3.665219	3.660887	3.612491	3.570156	3.532155	3.522251	3.494528	3.485732	3.365890	3.366002	3.366116	3.451150	3.451264	3.451377	3.385623	3.428198	3.481923	3.493187	3.471265	3.471379	3.495136	3.494137	3.463916	3.464029	3.397401	3.338931	3.308703	3.308813	3.308923	3.357434	3.369680
3.804182	3.804308	3.957518	3.948760	3.803383	3.801284	3.801411	3.743027	3.706770	3.700828	3.679826	3.419110	3.419222	3.419334	3.419449	3.531658	3.549576	3.549694	3.561944	3.651917	3.648698	3.630626	3.576163	3.562423	3.522194	3.486676	3.494585	3.511406	3.393552	3.393668	3.451096	3.432266	3.432378	3.428034	3.428145	3.428257	3.428370	3.450783	3.469097	3.495084	3.495201	3.494200	3.463978	3.397352	3.351018	3.351129	3.308765	3.308876	3.357386	3.391040
3.804112	3.785355	3.785480	3.730442	3.730564	3.803439	3.801343	3.801467	3.791586	3.700762	3.619129	3.455431	3.419163	3.419276	3.440525	3.543835	3.543953	3.549635	3.549756	3.604454	3.624379	3.624502	3.568312	3.532041	3.504320	3.494415	3.494528	3.514691	3.508741	3.454270	3.451042	3.451155	3.451270	3.432438	3.428092	3.428204	3.428317	3.428429	3.448614	3.499493	3.495149	3.495263	3.494262	3.360899	3.350970	3.351080	3.308719	3.278689	3.339476	3.382060
3.785161	3.785286	3.704697	3.688155	3.730496	3.730620	3.803498	3.801399	3.801523	3.700697	3.619065	3.570572	3.455483	3.440349	3.443805	3.534875	3.543894	3.544012	3.549698	3.549817	3.600062	3.573701	3.513672	3.513790	3.520966	3.522696	3.522812	3.522928	3.516979	3.508804	3.505577	3.451102	3.451216	3.444646	3.428039	3.428150	3.428265	3.428377	3.441871	3.448677	3.497328	3.496327	3.496442	3.494325	3.350921	3.351032	3.308672	3.285339	3.284819	3.284926
3.765006	3.753004	3.703518	3.703642	3.703762	3.694178	3.694305	3.802443	3.801456	3.700632	3.619002	3.594762	3.561439	3.443627	3.443746	3.534816	3.536046	3.543953	3.549639	3.549758	3.549877	3.543321	3.543439	3.537991	3.538109	3.527093	3.571275	3.571392	3.704942	3.511471	3.505522	3.505638	3.505753	3.499184	3.427985	3.428097	3.428212	3.428324	3.428437	3.441933	3.497275	3.496275	3.496390	3.484231	3.357914	3.358025	3.351095	3.314803	3.291470	3.284879
3.764936	3.752934	3.564027	3.564148	3.590638	3.590756	3.599768	3.677689	3.677810	3.666814	3.676231	3.639972	3.561378	3.546643	3.534638	3.534755	3.535986	3.543894	3.549581	3.549700	3.549819	3.543263	3.543382	3.543501	3.543620	3.538174	3.571217	3.571335	3.571451	3.516987	3.505466	3.505582	3.505698	3.505818	3.489212	3.434110	3.434225	3.428272	3.428385	3.428497	3.441998	3.490645	3.479602	3.473021	3.470905	3.356860	3.358087	3.369361	3.314870	3.197170
3.752743	3.515351	3.505470	3.554085	3.580572	3.580689	3.473205	3.494437	3.584986	3.593998	3.639789	3.639908	3.530893	3.543245	3.546704	3.534696	3.534814	3.536045	3.539506	3.539625	3.539743	3.543205	3.548891	3.543444	3.543563	3.538117	3.540836	3.540953	3.541070	3.510866	3.510983	3.505528	3.505643	3.499076	3.440633	3.440747	3.436403	3.430450	3.369902	3.325320	3.325434	3.325545	3.293298	3.445071	3.329916	3.319150	3.319258	3.319367	3.314824	3.197125
3.488513	3.488628	3.488742	3.488861	3.488974	3.376034	3.473143	3.494375	3.508943	3.509060	3.500286	3.528492	3.527496	3.522051	3.522171	3.522287	3.510277	3.510393	3.520529	3.520645	3.520761	3.539808	3.543267	3.646476	3.643257	3.586576	3.540779	3.540896	3.510690	3.510811	3.510928	3.511045	3.505589	3.497907	3.449498	3.440694	3.436350	3.430398	3.325159	3.308538	3.303073	3.099019	3.099123	3.099226	3.293466	3.293573	3.271015	3.271122	3.275846	3.197080
3.488449	3.488564	3.488678	3.488797	3.364551	3.364659	3.473081	3.488756	3.494429	3.497880	3.498002	3.506190	3.506304	3.521990	3.522110	3.522227	3.494640	3.458374	3.474073	3.520586	3.520703	3.520824	3.530962	3.604465	3.616714	3.589118	3.526489	3.465958	3.485009	3.508527	3.510873	3.601964	3.596510	3.588830	3.497968	3.440640	3.436298	3.362861	3.308379	3.223565	3.218099	3.098974	3.099077	3.099181	3.099288	3.166125	3.161765	3.149736	3.138343	3.151215
3.379285	3.379397	3.488614	3.449847	3.364489	3.364597	3.437452	3.466463	3.488809	3.494484	3.497941	3.506128	3.506242	3.521929	3.509925	3.494465	3.458202	3.458315	3.474015	3.520528	3.520644	3.509634	3.509750	3.507639	3.505528	3.543023	3.482497	3.417386	3.411432	3.430490	3.495216	3.531721	3.588651	3.588774	3.579973	3.575629	3.417288	3.362809	3.223409	3.223517	3.205431	3.175209	3.099032	3.093070	3.002181	3.002283	3.088919	3.089023	3.138298	3.142870
3.189523	3.252053	3.415816	3.377047	3.371094	3.371204	3.374652	3.393659	3.120984	3.264064	3.495655	3.526083	3.526200	3.511967	3.509864	3.458028	3.458142	3.409752	3.409870	3.474072	3.509454	3.509576	3.506352	3.505354	3.505470	3.482325	3.330838	3.302110	3.410263	3.410380	3.410491	3.478689	3.478805	3.471121	3.574342	3.563308	3.422811	3.338496	3.205515	3.205272	3.199318	3.176278	3.109659	3.002033	3.002138	3.002241	3.002343	3.093445	3.095787	3.095891
3.189465	3.209567	3.253216	3.318894	3.280113	3.304466	3.312360	3.233163	3.236103	3.242274	3.356168	3.489649	3.514014	3.509682	3.498679	3.462419	3.373204	3.328804	3.373435	3.381339	3.388131	3.442821	3.506294	3.506410	3.505413	3.330672	3.317417	3.314185	3.314294	3.313295	3.313405	3.313123	3.313229	3.313340	3.410486	3.422641	3.338335	3.168555	3.148369	3.175244	3.193206	3.176231	3.109614	3.018730	3.013258	3.013361	3.002301	3.093401	3.037678	3.095848
3.209399	3.210620	3.218507	3.253273	3.280053	3.304407	3.312301	3.227548	3.233215	3.278588	3.278704	3.336206	3.469685	3.494048	3.463858	3.450122	3.328639	3.328747	3.328860	3.373491	3.381395	3.439424	3.506236	3.506352	3.505355	3.476148	3.317363	3.317474	3.314241	3.313242	3.312238	3.276682	3.276788	3.276899	3.277005	3.277112	3.138215	3.126050	2.992715	3.019587	3.034198	3.047690	3.017467	3.013107	3.013215	3.013319	3.026523	3.054277	3.053266	3.053366
3.210452	3.210563	3.210673	3.253216	3.304238	3.304347	3.312241	3.227491	3.227599	3.227707	3.226708	3.220754	3.336260	3.463677	3.456011	3.328473	3.328582	3.328689	3.328804	3.328911	3.369094	3.436027	3.439482	3.506294	3.499729	3.479433	3.476206	3.314079	3.311959	3.360588	3.288651	3.276629	3.276735	3.252589	3.082884	3.082986	2.992119	2.974375	2.992669	3.007270	3.007376	3.007477	2.978365	3.008600	3.013172	3.037541	2.998569	2.986387	3.053222	3.053322
3.210394	3.210505	3.210615	3.187399	3.213264	3.304287	3.245509	3.227434	3.130560	3.100358	3.099357	3.099463	3.119588	3.331865	3.293047	3.292042	3.292150	3.292257	3.152930	3.153036	3.062197	3.102386	3.114741	3.353297	3.462548	3.476035	3.313914	3.302884	3.302992	3.288491	3.288598	3.276576	3.252425	3.082733	2.882706	2.991968	2.992074	2.992174	3.007124	3.007225	3.005100	2.975073	2.944842	2.978422	3.013130	3.013234	2.937866	2.925683	2.925786	2.925884
3.222457	3.184897	3.185005	3.187342	3.187449	3.213314	3.237671	3.130398	3.100199	3.015445	3.015555	3.099410	3.099515	3.080710	3.292990	3.291985	3.292093	3.073956	3.074065	3.069716	3.069818	3.057802	3.080174	3.213667	3.268343	3.219952	3.217833	3.217940	3.196877	3.194760	3.191521	3.191627	3.185667	2.925013	2.882662	2.882761	2.992028	2.992129	3.007078	3.029208	2.974930	2.944701	2.853817	2.817327	2.936024	2.936124	2.933358	2.925641	2.925744	2.925843
3.302096	3.245442	3.197068	3.187285	3.187392	3.175276	3.175389	3.127008	3.013065	3.015393	3.015503	3.099356	3.078329	3.066196	3.066305	3.278576	3.060447	3.061662	3.061771	3.061873	3.061974	3.038702	3.059958	3.065752	3.065856	3.150851	3.150957	3.142149	3.142253	3.196937	3.191470	3.191576	3.124976	2.924968	2.858361	2.882717	2.937402	2.992084	3.007033	2.989284	2.949023	2.853679	2.808261	2.808357	2.809575	2.927151	2.933316	2.926715	2.925702	2.925801
3.392935	3.390826	3.390938	3.197126	3.187335	3.175219	3.175333	3.120892	3.042206	3.013117	3.019289	3.078173	3.078275	3.066143	3.066252	3.066355	3.060395	3.013113	3.001097	2.953333	2.953429	2.953531	2.978124	2.999382	2.978078	2.978186	2.978287	2.978389	3.033060	3.142313	3.136846	3.136950	3.076415	2.876411	2.863130	2.845385	2.882778	2.937458	2.937559	2.906420	2.856888	2.853637	2.787015	2.788226	2.788325	2.923759	2.927208	2.933373	2.926778	2.908678
3.390651	3.390764	3.390876	3.227370	3.175054	3.175162	3.166384	3.111944	3.120944	3.042258	3.023465	3.078120	3.078222	2.926676	2.926783	2.926882	2.878488	2.878587	2.862255	2.862350	2.874568	2.874669	2.899261	2.738637	2.890303	2.917509	2.917610	2.917710	2.917809	3.033122	3.093860	3.088390	3.076366	3.057034	2.863086	2.863184	2.876671	2.840384	2.840482	2.856744	2.838992	2.699594	2.720259	2.788185	2.788285	2.788379	2.923816	2.927265	2.933437	2.933537
3.390588	3.390701	3.239314	3.227312	3.174997	3.166214	3.111783	3.111889	3.111995	3.112100	3.077961	3.078065	2.926526	2.908442	2.908548	2.878340	2.878439	2.878538	2.871727	2.871823	2.877980	2.899115	2.909235	2.900180	2.899167	2.899274	2.911500	2.917664	2.917763	3.027010	3.027113	3.076215	3.064055	3.058100	2.863042	2.863140	2.863244	2.866688	2.878915	2.856700	2.838949	2.699554	2.699645	2.721429	2.788244	2.788339	2.788433	2.933289	2.945527	2.962382
3.390525	3.239145	3.239255	3.184833	3.174940	3.111615	3.111728	3.075471	2.996789	3.087803	3.102151	3.080013	2.914240	2.896156	2.908499	2.908599	2.878391	2.878490	2.861901	2.861998	2.886343	2.892509	2.909187	2.921536	2.903449	2.911353	2.911454	2.911555	2.917717	2.948141	2.942670	3.009334	3.057943	2.930716	2.862999	2.858636	2.895123	2.899684	2.888627	2.880914	2.846087	2.839001	2.706786	2.715808	2.709842	2.709934	2.788393	2.933247	2.958888	2.962341
3.238976	3.239086	3.063465	3.063579	3.174883	3.166100	3.111672	3.075417	3.075522	3.111991	3.102097	3.077734	2.938433	2.914289	2.902887	2.902986	2.878342	2.878442	2.878549	2.861951	2.874171	2.892462	2.909139	2.909238	2.909337	2.891256	2.899283	2.899383	2.905546	2.858846	2.816500	2.792071	2.793278	2.840206	2.858495	2.858592	2.895080	2.899640	2.899739	2.888681	2.888786	2.888884	2.849097	2.709704	2.558181	2.558270	2.563944	2.799770	2.799874	2.962299
3.240027	3.214789	3.214899	3.215017	3.204013	3.166043	3.111617	3.105663	3.105769	3.105876	3.112051	3.071844	3.047477	2.914238	2.896162	2.872631	2.878294	2.878393	2.878501	2.878601	2.874123	2.904538	2.904637	2.909190	2.806231	2.879084	2.879183	2.899338	2.826061	2.786046	2.761618	2.719268	2.719358	2.756952	2.803879	2.858549	2.896151	2.899596	2.899695	2.899795	2.893207	2.892189	2.868029	2.714129	2.635387	2.562701	2.563908	2.676040	2.816590	2.972311
3.215731	3.214730	3.214841	3.203848	3.196177	3.196285	3.111562	3.105608	3.105715	3.105821	3.105936	3.047323	3.017120	2.914188	2.896112	2.872582	2.878246	2.878346	2.878453	2.878553	2.876425	2.871460	2.907930	2.871657	2.853569	2.845877	2.870224	2.879236	2.785900	2.765940	2.723592	2.723684	2.760154	2.803739	2.803836	2.803933	2.870737	2.895090	2.899652	2.954327	2.954436	2.892146	2.892245	2.877831	2.877934	2.847708	2.666976	2.676003	2.816551	3.062132
2.955132	2.954127	3.088545	3.135314	3.135418	3.135524	3.099280	3.104442	3.104548	3.103543	3.047167	3.016967	3.017067	2.944441	2.865759	2.784343	2.873746	2.878297	2.878406	2.878506	2.878605	2.876486	2.871511	2.871610	2.871709	2.871815	2.870178	2.852088	2.785855	2.743518	2.743612	2.743706	2.803591	2.803696	2.803793	2.803891	2.870693	2.870792	2.899608	2.954283	2.954392	2.932171	2.932269	2.932367	2.914279	2.847666	2.727585	2.682031	2.682133	2.805442
2.950737	2.943067	2.930951	3.038308	3.038410	2.953681	2.953792	3.101052	3.101158	3.047002	2.895609	2.895708	2.944289	2.875383	2.811164	2.814600	2.878149	2.878250	2.878358	2.878458	2.878557	2.876439	2.865402	2.871563	2.871662	2.871769	2.859744	2.854271	2.852139	2.743475	2.743569	2.760385	2.760481	2.796963	2.803751	2.803848	2.870649	2.870749	2.870847	2.870946	2.925332	2.925430	2.931109	2.914131	2.847528	2.816340	2.748610	2.736576	2.736680	2.785295
2.965124	2.943014	2.937565	3.054920	3.038356	2.953629	2.953740	2.953843	2.950610	2.895450	2.895558	2.895658	2.881296	2.868658	2.875439	2.869099	2.878101	2.878201	2.878310	2.878411	2.876283	2.865257	2.865355	2.865454	2.865554	2.859599	2.859698	2.859797	2.854322	2.731307	2.743526	2.743620	2.741484	2.737126	2.773597	2.803806	2.870606	2.870705	2.870804	2.854166	2.846459	2.767725	2.773401	2.774613	2.774715	2.774811	2.782724	2.849531	2.849637	2.851969
3.051912	2.997491	3.046573	3.054866	3.038301	2.977813	2.971866	2.968634	2.941664	2.895399	2.895508	2.881149	2.876796	2.870833	2.864499	2.869050	2.869149	2.863684	2.863792	2.863891	2.863988	2.864096	2.847490	2.683927	2.841623	2.859553	2.859653	2.854180	2.743286	2.731264	2.731358	2.743577	2.743671	2.737084	2.737177	2.761523	2.771663	2.850581	2.869646	2.869745	2.775401	2.775497	2.655735	2.801366	2.774675	2.774770	2.774866	2.849490	2.849596	2.785217
3.046303	3.046410	3.046518	3.031476	2.933204	2.941082	2.960088	2.959688	2.941612	2.905356	2.895457	2.881098	2.870685	2.834042	2.834149	2.773644	2.846843	2.846941	2.847047	2.861616	2.861714	2.810599	2.647038	2.647128	2.670610	2.824480	2.839060	2.743148	2.731117	2.731220	2.682817	2.731409	2.743628	2.743731	2.737135	2.747267	2.747369	2.747464	2.869602	2.790878	2.796565	2.796664	2.801227	2.801326	2.774635	2.774731	2.841533	2.849449	2.831362	2.782944
3.088656	3.088764	3.049986	3.011817	3.011916	2.941029	2.941138	2.954077	2.959738	2.959841	2.949944	2.895507	2.875085	2.825093	2.825200	2.816396	2.846794	2.846892	2.846999	2.837076	2.822696	2.731758	2.574260	2.574349	2.670567	2.727450	2.824530	2.743104	2.743197	2.731177	2.682775	2.682868	2.743586	2.743689	2.747129	2.765071	2.765176	2.747423	2.766486	2.790837	2.792060	2.796623	2.796721	2.801286	2.801393	2.774690	2.849310	2.849408	2.831322	2.782905
3.049722	3.049826	3.047708	3.011762	3.011861	2.981666	2.928858	2.928956	2.924107	2.949781	2.949892	2.889397	2.879484	2.825045	2.825152	2.816348	2.816445	2.816542	2.712877	2.749334	2.749426	2.743962	2.574218	2.541281	2.577737	2.700932	2.727500	2.743060	2.743154	2.731134	2.682733	2.682827	2.731418	2.743647	2.747087	2.765030	2.765135	2.765232	2.765330	2.790796	2.790903	2.792117	2.796681	2.801246	2.801353	2.850286	2.849268	2.849367	2.831282	2.770737
2.998980	2.999083	2.995853	2.981414	2.981512	2.933142	2.928805	2.922844	2.922943	2.696240	2.707466	2.697552	2.770362	2.812876	2.812984	2.804180	2.804276	2.731650	2.700711	2.712925	2.749380	2.743916	2.541152	2.541240	2.553451	2.577794	2.706553	2.706647	2.743109	2.743215	2.731186	2.731281	2.731376	2.731480	2.731575	2.735016	2.752968	2.765191	2.766107	2.789638	2.790862	2.792077	2.801106	2.801206	2.868013	2.850245	2.850344	2.850443	2.734217	2.770699
2.995592	2.995695	2.969132	2.848075	2.848171	2.848268	2.848376	2.844026	2.619941	2.635602	2.696298	2.681818	2.742504	2.770411	2.812936	2.804132	2.713329	2.713425	2.694605	2.700758	2.700850	2.613749	2.583535	2.553320	2.553409	2.553507	2.560282	2.579316	2.579406	2.743171	2.743266	2.731238	2.591908	2.592009	2.676973	2.677067	2.680515	2.735173	2.741815	2.754035	2.790821	2.800967	2.813347	2.825575	2.871322	2.901742	2.880621	2.849285	2.770562	2.770660
2.965545	2.732109	2.728870	2.698683	2.799653	2.848217	2.848325	2.619803	2.619895	2.619988	2.669560	2.742363	2.742456	2.742550	2.754893	2.730750	2.706606	2.694457	2.694560	2.694653	2.694744	2.674310	2.659923	2.660013	2.538886	2.553466	2.560241	2.560331	2.579366	2.670390	2.731100	2.731195	2.591868	2.591970	2.585711	2.670964	2.680475	2.735132	2.733962	2.734056	2.746286	2.784816	2.813307	2.867977	2.880214	2.901700	2.880580	2.879563	2.770524	2.746365
2.677445	2.674206	2.664299	2.664401	2.688724	2.688817	2.602989	2.603081	2.603171	2.608823	2.608924	2.669606	2.663023	2.711590	2.718369	2.722914	2.718556	2.686619	2.686722	2.686814	2.685791	2.673152	2.659878	2.550878	2.538844	2.453599	2.462600	2.564748	2.579326	2.670348	2.731056	2.773583	2.773679	2.749251	2.749344	2.670923	2.673257	2.667140	2.721796	2.726202	2.726306	2.738526	2.769244	2.775404	2.799762	2.799860	2.799958	2.806758	2.746230	2.689340
2.664066	2.427908	2.357997	2.358086	2.534174	2.556490	2.602944	2.603034	2.603126	2.591099	2.596761	2.596853	2.644799	2.644891	2.651669	2.391206	2.615497	2.686574	2.686676	2.685655	2.685746	2.679789	2.564112	2.538714	2.538802	2.453559	2.462561	2.473793	2.567025	2.670306	2.731014	2.749294	2.773636	2.749207	2.749300	2.646341	2.607353	2.607444	2.607535	2.650063	2.650165	2.644195	2.618608	2.618696	2.749784	2.787693	2.787791	2.787888	2.689210	2.689301
2.400093	2.357874	2.357954	2.249001	2.249077	2.528156	2.550485	2.550574	2.520870	2.575485	2.591155	2.591246	2.596897	2.596989	2.591032	2.391166	2.391254	2.615545	2.686631	2.685610	2.685701	2.679744	2.565184	2.564160	2.558680	2.546658	2.462522	2.467067	2.516268	2.567086	2.658095	2.718801	2.738195	2.749164	2.664393	2.600521	2.600619	2.600710	2.589640	2.587497	2.611846	2.624061	2.618568	2.618657	2.629922	2.671338	2.392526	2.459466	2.483013	2.483100
2.410045	2.357830	2.248874	2.248960	2.037013	2.097666	2.498416	2.498502	2.339077	2.339161	2.591110	2.591201	2.601302	2.601395	2.590988	2.391127	2.391214	2.645798	2.670140	2.662440	2.661417	2.655951	2.656043	2.565232	2.564208	2.494301	2.458025	2.458113	2.492822	2.608077	2.626350	2.650685	2.664157	2.664259	2.618575	2.600480	2.589422	2.589512	2.589601	2.587458	2.260192	2.321379	2.600340	2.600429	2.405559	2.386977	2.392649	2.459431	2.459529	2.483064
2.194163	2.194240	2.248833	2.061135	2.061208	2.061282	2.127726	2.201613	2.331253	2.339121	2.342552	2.354872	2.391309	2.596900	2.597003	2.591530	2.640095	2.664425	2.670095	2.670189	2.662486	2.655907	2.643879	2.565190	2.564166	2.494261	2.494349	2.500498	2.613995	2.614096	2.613071	2.613161	2.617711	2.627850	2.621880	2.607469	2.584920	2.585008	2.581267	2.278254	2.278346	2.326928	2.321429	2.351825	2.351917	2.370190	2.392616	2.459397	2.471621	2.495322
2.109324	2.109399	2.061016	2.061099	2.061171	2.061245	2.091342	2.133826	2.322317	2.322400	2.322492	2.322575	2.375695	2.418191	2.576929	2.577019	2.625581	2.625672	2.632453	2.423314	2.662441	2.655863	2.639380	2.564034	2.564124	2.561996	2.500369	2.615606	2.607892	2.607993	2.564543	2.564631	2.569181	2.579320	2.621840	2.621931	2.607527	2.587200	2.441806	2.278221	2.278313	2.326894	2.326978	2.321479	2.351883	2.370156	2.392583	2.465425	2.501902	2.495287
2.109286	2.109361	2.060979	2.061062	2.061134	2.061209	2.091306	2.091384	2.145983	2.315687	2.315779	2.316973	2.339304	2.339389	2.351601	2.569803	2.569893	2.468093	2.413658	2.407686	2.408885	2.639245	2.621514	2.557308	2.505087	2.506300	2.500329	2.500418	2.607850	2.564412	2.564502	2.461557	2.461644	2.476242	2.567248	2.621891	2.621992	2.603899	2.441769	2.318388	2.276048	2.320799	2.318650	2.318734	2.351850	2.370122	2.370207	2.424856	2.495163	2.495252
2.129242	2.109322	2.109398	2.061025	2.061098	2.061172	2.091270	2.091348	2.145946	2.304525	2.315739	2.315821	2.317014	2.280747	2.299014	2.310225	2.321440	2.413521	2.407560	2.383410	2.407732	2.412019	2.446234	2.452379	2.454693	2.454790	2.500289	2.506438	2.573189	2.564372	2.564461	2.461519	2.461606	2.476204	2.476293	2.524872	2.603768	2.603859	2.556902	2.439587	2.312866	2.312950	2.318616	2.318701	2.318793	2.333713	2.370173	2.424822	2.495128	2.495217
2.286676	2.266760	2.257949	2.124782	2.124855	2.061136	2.074559	2.091312	2.145910	2.292369	2.304576	2.304657	2.252813	2.246216	2.241235	2.241311	2.243626	2.321486	2.383284	2.383371	2.387647	2.385515	2.385600	2.167541	2.228217	2.446461	2.454836	2.506398	2.573147	2.573249	2.564420	2.509965	2.518490	2.518592	2.482316	2.482406	2.524933	2.573513	2.573605	2.445612	2.434066	2.391720	2.313000	2.318667	2.318760	2.318845	2.339827	2.431491	2.440529	2.495182
2.266639	2.261163	2.257907	2.161085	2.115926	2.043314	2.063406	2.074599	2.129193	2.176502	2.176589	1.961302	2.167345	2.235050	2.235137	2.186747	2.196840	2.232411	2.382132	2.382218	2.381189	2.363467	2.312849	2.228101	2.240301	2.337347	2.337431	2.406403	2.506445	2.573208	2.573299	2.591086	2.591178	2.542796	2.482279	2.482368	2.482467	2.524985	2.525075	2.521817	2.440092	2.434116	2.312967	2.313051	2.318727	2.318812	2.318897	2.343231	2.431554	2.440583
2.261043	2.261121	2.257865	2.122151	2.085880	2.025493	2.007017	2.063445	2.061296	2.103773	2.078277	2.071675	2.073970	2.089619	2.047296	2.057385	2.128061	2.220257	2.351799	2.382179	2.381150	2.368997	2.315039	2.312894	2.246325	2.337310	2.337394	2.339706	2.427627	2.573167	2.585379	2.585470	2.585561	2.589010	2.480010	2.482331	2.458186	2.458276	2.525038	2.525128	2.440056	2.409834	2.409920	2.410006	2.373252	2.318779	2.343113	2.343198	2.352234	2.352320
2.261001	2.261079	2.148698	2.131002	2.085841	1.985780	2.006981	2.024843	2.061260	2.067156	2.078241	2.076088	2.076159	2.047178	2.057276	2.057351	2.060765	2.206861	2.286954	2.338485	2.368861	2.368958	2.315001	2.312857	2.297342	2.291375	2.337356	2.339669	2.406409	2.422114	2.567157	2.585429	2.585520	2.567776	2.507260	2.466673	2.458150	2.458239	2.530581	2.530672	2.455649	2.409798	2.409884	2.440279	2.440375	2.440461	2.391576	2.376353	2.376451	2.376538
2.270957	2.164138	2.164214	2.148743	2.003845	1.992414	1.903979	1.970294	2.004866	2.071567	2.071651	2.083838	2.039282	2.041085	2.051184	2.051258	2.057391	2.103213	2.200233	2.240361	2.282847	2.292604	2.293799	2.293880	2.293961	2.294054	2.294135	2.311766	2.336370	2.385718	2.438890	2.567208	2.567634	2.561676	2.507221	2.466635	2.458113	2.463783	2.530543	2.530635	2.516225	2.432253	2.402032	2.409935	2.440339	2.440426	2.440513	2.391628	2.367478	2.367564
2.289799	2.226881	2.164175	2.162040	2.018257	1.897197	1.897276	1.951359	2.005943	2.072643	2.091515	2.079474	2.043202	2.026834	2.026918	2.026992	2.027066	2.033199	2.033283	2.185797	2.185872	2.185959	2.244177	2.293843	2.293924	2.294016	2.294098	2.287491	2.336333	2.337543	2.391828	2.561591	2.549413	2.549515	2.466509	2.479987	2.480087	2.482409	2.530506	2.530597	2.492741	2.401911	2.401996	2.369064	2.409996	2.440391	2.446064	2.446152	2.367445	2.367531
2.263097	2.226840	2.226918	2.194504	2.150960	1.897163	1.897242	1.975552	2.072532	2.079279	2.091478	2.091553	2.043167	2.026800	2.026884	2.026958	2.027032	2.027107	2.033249	2.196896	2.185835	2.197060	2.197138	2.244221	2.293886	2.293979	2.294061	2.294142	2.299796	2.336392	2.336476	2.342620	2.488142	2.451881	2.398060	2.398147	2.458847	2.468979	2.524887	2.503767	2.492703	2.401875	2.401961	2.402046	2.409961	2.415633	2.446029	2.446117	2.446217	2.363027
2.256999	2.226799	2.226877	2.226967	2.148698	2.006143	1.969887	1.975517	1.975589	2.079242	2.079328	2.091516	2.073418	2.025033	2.026850	2.026924	2.026999	2.033131	2.196781	2.238060	2.196935	2.197024	2.197102	2.197180	2.209514	2.185369	2.221316	2.222511	2.227048	2.251378	2.324173	2.324256	2.225785	2.045197	2.051969	2.179311	2.397091	2.457781	2.479398	2.479487	2.462840	2.396256	2.396341	2.396426	2.402107	2.385292	2.385379	2.446082	2.437241	2.339520
2.226679	2.226758	2.226836	2.166367	2.148659	2.006107	1.975410	1.975482	1.975554	1.966729	2.063719	2.079366	2.073382	2.024999	2.019026	2.026890	2.026965	2.033097	2.196744	2.221054	2.221130	2.196987	2.197065	2.197143	2.172987	2.185334	2.190986	2.202698	2.202777	2.227106	2.308525	2.205595	2.209020	2.033378	2.033454	2.154730	2.207438	2.409261	2.409348	2.396038	2.396135	2.392870	2.338407	2.229392	2.232835	2.288277	2.288363	2.279507	2.315157	2.339487
2.051031	2.051106	2.093571	2.075877	2.015390	2.011629	2.019495	1.977671	1.975520	1.975592	1.975674	2.006648	2.024890	2.024964	2.018991	2.019065	2.026931	2.142099	2.196707	2.221016	2.221093	2.196951	2.173635	2.167651	2.172951	2.185299	2.207670	2.213811	2.202742	2.211461	2.211540	2.205560	2.132926	2.067474	2.031193	2.069859	2.154785	2.207487	2.395916	2.394885	2.353670	2.226963	2.227045	2.124091	2.162780	2.190457	2.279391	2.267182	2.309062	2.315207
2.037663	2.037737	2.030032	2.011949	2.015353	1.928536	1.983123	1.983196	1.977709	1.977782	1.984538	2.027009	2.024856	2.024930	2.018957	2.023483	2.026897	2.142063	2.196670	2.196748	2.196824	2.196914	2.190934	2.167615	2.172915	2.207553	2.207635	2.207717	2.187099	2.187190	2.187269	2.144933	2.132893	2.066328	2.066404	2.066481	2.066566	2.151483	2.181862	2.214154	2.214244	2.190079	2.118397	2.118476	2.125267	2.188191	2.267067	2.357424	2.357521	2.339420
2.037626	2.037700	2.011829	2.011912	1.918427	1.928502	1.958864	1.983161	1.983235	1.983308	2.002674	2.002748	2.024821	2.024895	2.024980	2.023449	2.026863	2.026938	2.142116	2.196711	2.196787	2.196878	2.196956	2.190976	2.191054	2.207518	2.207601	2.180929	2.187064	2.187155	2.144822	2.144900	2.113897	2.047331	2.066373	2.066450	2.066536	2.066613	2.133668	2.164045	2.159667	1.996113	2.011823	2.042201	2.072589	2.098839	2.181537	2.260412	2.339303	2.339387
1.916489	1.916560	1.860411	1.843821	1.898386	1.918464	1.958830	1.983127	1.983200	1.991432	1.991516	1.991588	2.015885	2.015958	2.024946	2.026754	2.026829	2.026904	2.142080	2.190617	2.190693	2.190783	2.190862	2.190940	2.207733	2.207826	2.198990	2.193496	2.181455	2.123524	2.120254	2.120329	2.046580	2.046665	2.047374	2.066419	2.066505	2.066582	2.066659	2.133712	2.020576	2.011719	2.011794	2.042171	2.072560	2.072636	2.036347	2.036122	2.042272	2.193882
1.924230	1.916526	1.853711	1.843788	1.843854	1.898421	1.939896	1.939966	1.964261	1.982500	1.982583	1.975979	1.976048	2.015924	2.024911	2.024986	2.019003	2.020191	2.172330	2.172408	2.172484	2.172574	2.172652	2.198703	2.207698	2.207791	2.167744	2.155557	2.143513	2.120145	2.102044	2.101003	2.097732	2.043286	2.040648	2.066388	2.066475	2.066552	2.066629	2.066706	2.069028	2.020624	2.042066	2.072444	2.072530	2.012001	2.012076	2.018212	2.036184	2.184437
2.144499	2.122356	1.998997	1.847089	1.898318	1.928663	1.934303	1.938820	1.938891	1.957624	1.975874	1.975944	1.976013	1.976084	1.967263	1.999972	2.007837	2.007910	2.165612	2.172371	2.172447	2.172538	2.172616	2.100003	2.197633	2.167633	2.155447	2.143405	2.101069	1.899143	1.961547	2.058559	2.058633	2.046601	2.047311	2.054082	2.066444	2.066521	2.066598	2.066676	2.068998	2.060141	2.060218	2.042113	2.011897	2.011972	2.012048	2.018184	2.026096	2.062539
2.226891	2.122317	2.107947	1.999044	1.962169	1.964463	1.936492	1.936562	1.934409	1.933367	1.975839	1.975910	1.973754	1.955035	1.888496	1.888564	1.957614	2.002309	2.005734	1.975521	2.084620	2.069112	2.099891	2.057566	2.057642	2.064614	2.064687	2.064761	1.931553	1.931636	1.961517	2.010058	2.010131	2.010217	1.967877	2.054050	2.054136	2.066491	2.066568	2.066646	2.060035	2.060111	2.060188	2.060264	2.042170	2.042246	2.012020	2.019920	2.026069	2.062511
2.219073	2.127109	2.109020	1.968733	1.968803	1.967762	1.967845	1.936528	1.933262	1.933332	1.933414	1.931259	1.912539	1.888384	1.888463	1.888532	1.878581	1.878648	1.954259	1.975488	1.959965	1.960047	1.899544	1.839465	1.839537	2.034292	2.064654	1.931453	1.931523	1.955838	1.961969	2.004449	2.008985	1.966659	1.809045	1.967920	2.050757	2.050832	2.043093	2.034234	2.049954	2.050030	2.050105	2.060235	2.060321	2.060398	2.042294	2.019892	2.026041	2.062483
2.126995	2.127069	1.987889	1.969809	1.968767	1.967727	1.966699	1.933158	1.800010	1.800078	1.884935	1.919114	1.912506	1.870183	1.870262	1.848200	1.848267	1.848333	1.848411	1.862955	1.865250	1.863102	1.711741	1.802666	1.803848	1.870075	1.874603	1.874673	1.874741	1.877052	1.955880	1.962010	1.962082	1.802891	1.802959	1.820246	1.832602	1.990210	2.045295	2.045370	2.049924	2.049999	2.050075	2.050150	2.060292	2.060369	2.042265	2.018100	2.026014	2.062455
2.126955	2.127030	1.987853	1.969774	1.967620	1.947682	1.917488	1.784344	1.784410	1.766680	1.767866	1.853821	1.853885	1.876206	1.870230	1.858186	1.848235	1.848302	1.848380	1.761563	1.766083	1.766160	1.802570	1.802637	1.845105	1.846300	1.851942	1.852011	1.852078	1.856619	1.858920	1.889281	1.810594	1.802864	1.802932	1.814161	1.824763	1.869479	2.021028	2.045339	2.049894	2.049969	2.050045	2.050121	2.050207	2.060340	2.054357	2.042313	2.062349	2.177577
2.126915	1.987745	1.987817	1.987901	1.966473	1.947646	1.869015	1.784313	1.766585	1.762200	1.762273	1.767899	1.853852	1.873948	1.870198	1.858155	1.858223	1.848270	1.848349	1.842359	1.751574	1.787991	1.788056	1.788122	1.830588	1.830666	1.830732	1.837488	1.837554	1.837633	1.848853	1.848922	1.848991	1.849072	1.837024	1.806800	1.800180	1.786851	1.853565	1.908164	2.045396	2.049939	2.050015	2.028863	2.050177	2.060311	2.060388	2.139247	2.139338	2.147244
1.854224	1.854291	1.987780	1.984531	1.966438	1.874956	1.875036	1.869049	1.781011	1.766617	1.762242	1.767868	1.658932	1.660106	1.680212	1.688559	1.858191	1.858260	1.878599	1.878666	1.842393	1.787961	1.788027	1.788093	1.830558	1.830636	1.837391	1.837459	1.837525	1.837604	1.837671	1.837739	1.837807	1.837886	1.802402	1.772174	1.785642	1.785707	1.785773	1.852487	1.935018	2.046558	2.004219	2.028833	2.028917	2.050224	2.060359	2.139216	2.139308	2.139387
1.844192	1.844257	1.854325	1.875520	1.893751	1.893821	1.875002	1.875070	1.784316	1.784382	1.784459	1.658843	1.658903	1.640799	1.641984	1.664308	1.730987	1.858228	1.888589	1.880862	1.842362	1.787932	1.787998	1.788064	1.830528	1.830606	1.830673	1.830740	1.837495	1.837575	1.837642	1.772515	1.772580	1.772656	1.766025	1.772146	1.785615	1.785680	1.785746	1.785812	1.813810	1.792046	1.810294	1.986387	1.986470	1.995484	2.017912	2.139185	2.139278	2.139357
1.844157	1.844223	1.814020	1.845216	1.845284	1.893787	1.874969	1.875037	1.838777	1.784351	1.760209	1.711834	1.658875	1.641884	1.655312	1.662055	1.730958	1.858197	1.858278	1.852290	1.818106	1.787902	1.787969	1.788035	1.679079	1.668007	1.806118	1.806182	1.830775	1.837546	1.780230	1.772487	1.590818	1.524252	1.765997	1.772119	1.782239	1.691427	1.694841	1.743374	1.771372	1.771441	1.770392	1.792463	1.865254	1.986514	1.995528	1.995602	2.121359	2.137091
1.844123	1.813921	1.813987	1.841849	1.843028	1.843097	1.884942	1.875003	1.832071	1.753427	1.711739	1.711805	1.710755	1.709707	1.709782	1.806735	1.813481	1.815776	1.852190	1.852259	1.852325	1.818154	1.787939	1.788006	1.679052	1.667981	1.660723	1.787981	1.796963	1.780136	1.780202	1.590733	1.524160	1.517535	1.656927	1.717569	1.681292	1.672111	1.673291	1.694880	1.743425	1.768065	1.768133	1.792438	1.865227	1.986485	1.989911	1.995574	2.001251	2.015863
1.844089	1.844155	1.813953	1.814031	1.775290	1.830956	1.836475	1.838644	1.753331	1.704960	1.674762	1.680389	1.710726	1.709677	1.806637	1.806704	1.806771	1.706745	1.815825	1.852228	1.842269	1.824181	1.812135	1.806145	1.806212	1.685158	1.801266	1.796871	1.766649	1.694039	1.597185	1.585131	1.585192	1.608378	1.656901	1.663021	1.672023	1.653911	1.653974	1.666154	1.743399	1.744581	1.759171	1.759238	1.783551	1.986456	1.986529	1.995545	2.001223	2.015835
1.844055	1.844121	1.813920	1.761856	1.774147	1.775327	1.824334	1.762131	1.759973	1.711604	1.680296	1.680360	1.680423	1.710762	1.709725	1.800618	1.800685	1.697809	1.706794	1.817950	1.824071	1.812038	1.812105	1.806116	1.806183	1.812318	1.812385	1.801302	1.693938	1.694012	1.590468	1.597222	1.609397	1.633700	1.656876	1.656938	1.653824	1.629655	1.653950	1.666130	1.738906	1.728917	1.673507	1.673570	1.691820	1.723003	1.732012	1.820265	1.995604	1.995679
1.832911	1.824087	1.747300	1.748488	1.761889	1.769737	1.769817	1.769884	1.762167	1.758897	1.710539	1.692441	1.692503	1.679346	1.709696	1.800587	1.800654	1.706689	1.697857	1.697922	1.696871	1.696947	1.697012	1.697076	1.806153	1.812289	1.811241	1.708345	1.698372	1.693986	1.694049	1.609311	1.609373	1.621560	1.656851	1.660262	1.653800	1.653862	1.666042	1.738804	1.738880	1.730008	1.663427	1.673546	1.673619	1.710861	1.735343	1.820240	1.989986	1.995651
1.803110	1.803174	1.730599	1.730673	1.728510	1.761924	1.630549	1.630614	1.694923	1.707096	1.689009	1.659033	1.642532	1.642591	1.682954	1.778292	1.800624	1.697753	1.697829	1.696780	1.696843	1.696920	1.696984	1.697049	1.697114	1.805089	1.708254	1.708318	1.708381	1.697305	1.736420	1.736484	1.621463	1.639707	1.674683	1.665818	1.665890	1.665954	1.696307	1.738778	1.757029	1.748157	1.730046	1.663465	1.673596	1.677013	1.723022	1.807917	1.977657	1.990031
1.813075	1.730505	1.561081	1.456023	1.446074	1.464290	1.474363	1.474420	1.660175	1.684455	1.655864	1.610570	1.606176	1.642562	1.703180	1.713260	1.675392	1.672739	1.678869	1.678931	1.683448	1.683523	1.683586	1.683649	1.611041	1.653507	1.708226	1.708291	1.688281	1.731867	1.736393	1.736457	1.753258	1.686707	1.777632	1.768768	1.768844	1.744679	1.738686	1.756925	1.757003	1.757068	1.730021	1.673499	1.673572	1.676989	1.710702	1.977542	1.977629	1.977701
1.813041	1.734917	1.455930	1.445994	1.446048	1.464264	1.464330	1.464386	1.615786	1.640188	1.628153	1.616105	1.606148	1.635856	1.696472	1.703212	1.672649	1.672711	1.672786	1.678903	1.485194	1.622940	1.683558	1.683622	1.653406	1.626726	1.640164	1.685963	1.730649	1.730724	1.736365	1.753164	1.747812	1.741195	1.741261	1.768741	1.768817	1.768883	1.744718	1.744783	1.756977	1.757043	1.758225	1.727999	1.673548	1.734847	1.742738	1.742805	1.746239	1.737360
1.807453	1.728218	1.455904	1.445969	1.446022	1.446078	1.442809	1.461024	1.549167	1.626940	1.628124	1.470780	1.460821	1.605067	1.641464	1.642637	1.642347	1.642409	1.642483	1.482258	1.476258	1.491295	1.647198	1.683594	1.682543	1.635617	1.640137	1.682591	1.730621	1.730697	1.729802	1.735445	1.741090	1.741169	1.741235	1.732371	1.768791	1.744627	1.744692	1.744757	1.756951	1.757017	1.758199	1.727975	1.742579	1.742647	1.742714	1.742781	1.737270	1.737336
1.758386	1.582925	1.455879	1.445943	1.445997	1.446053	1.442783	1.400465	1.461055	1.549198	1.469586	1.470756	1.460796	1.514227	1.526404	1.593060	1.594232	1.624218	1.572998	1.482234	1.461123	1.615573	1.683503	1.683567	1.682516	1.670328	1.640111	1.640172	1.682624	1.688275	1.688338	1.729840	1.735484	1.741142	1.732280	1.732345	1.732420	1.744600	1.744666	1.756846	1.756925	1.756991	1.758174	1.772768	1.759320	1.759390	1.742690	1.742757	1.737246	1.737312
1.720431	1.582896	1.461905	1.445917	1.445971	1.446027	1.442758	1.429469	1.442869	1.446262	1.414456	1.442556	1.460772	1.497152	1.514270	1.496164	1.496221	1.562878	1.555152	1.479210	1.479264	1.504181	1.683476	1.683540	1.670227	1.670301	1.670363	1.640146	1.682597	1.688248	1.688311	1.699531	1.735457	1.735536	1.735601	1.735667	1.735744	1.744574	1.744640	1.756820	1.756899	1.756965	1.757031	1.772742	1.786233	1.759366	1.752727	1.742733	1.851868	1.846346
1.740397	1.672044	1.510298	1.461948	1.487075	1.487137	1.479051	1.442788	1.442844	1.408313	1.414433	1.442531	1.497069	1.526418	1.504987	1.496139	1.496196	1.532580	1.524853	1.482527	1.479239	1.485991	1.533669	1.594281	1.670200	1.670274	1.670336	1.634544	1.682569	1.688221	1.699440	1.700621	1.730967	1.735509	1.735575	1.735641	1.735718	1.735784	1.747964	1.756793	1.756873	1.756939	1.757005	1.768246	1.782855	1.758692	1.748699	1.773000	1.851842	1.864496
1.691949	1.607047	1.607108	1.614961	1.710994	1.711060	1.636398	1.485134	1.450605	1.450661	1.450729	1.466721	1.497044	1.504892	1.504962	1.505020	1.496171	1.496229	1.496297	1.482503	1.482557	1.485967	1.533645	1.594256	1.603565	1.670247	1.629997	1.617790	1.634576	1.688195	1.699414	1.699478	1.730940	1.735483	1.740013	1.740080	1.740157	1.746924	1.746992	1.748004	1.756847	1.835659	1.767036	1.768221	1.782830	1.782900	1.772907	1.819304	1.864399	1.864469
1.616956	1.617018	1.614858	1.614931	1.687620	1.688795	1.658607	1.658670	1.561886	1.523273	1.521118	1.496963	1.497018	1.504866	1.504937	1.504995	1.496146	1.496204	1.381241	1.385607	1.464369	1.485943	1.512447	1.573054	1.573113	1.533027	1.533085	1.533143	1.573994	1.623149	1.623210	1.623271	1.678001	1.730992	1.739987	1.740054	1.746831	1.746899	1.746966	1.747034	1.838916	1.835632	1.845757	1.773784	1.782806	1.782875	1.933276	1.924403	1.864373	1.761450
1.666570	1.642427	1.618163	1.616014	1.616074	1.682712	1.658578	1.658641	1.561859	1.561919	1.534442	1.521150	1.496992	1.504841	1.504911	1.504970	1.496121	1.496179	1.381219	1.373477	1.458290	1.464412	1.482632	1.506907	1.530703	1.533002	1.514895	1.514953	1.569508	1.611968	1.623184	1.623246	1.635583	1.678052	1.731031	1.740028	1.740105	1.740173	1.746941	1.789407	1.838888	1.838956	1.845730	1.809454	1.785304	1.824136	1.933248	1.933321	1.875996	1.852299
1.775469	1.666604	1.642461	1.621543	1.616045	1.658473	1.658549	1.561771	1.561831	1.561893	1.537754	1.519655	1.510810	1.510869	1.504886	1.504945	1.538472	1.496154	1.447791	1.440050	1.458266	1.458333	1.464444	1.506883	1.512513	1.514813	1.514871	1.569426	1.642146	1.641104	1.610887	1.623221	1.626630	1.635634	1.678090	1.726604	1.726680	1.708878	1.708940	1.735812	1.747064	1.747133	1.845702	1.845772	1.809508	1.809577	1.933220	1.933293	1.926670	1.857866
1.666510	1.666574	1.642432	1.621514	1.658380	1.706860	1.706938	1.658582	1.545121	1.545179	1.521039	1.519629	1.510784	1.510844	1.510914	1.547294	1.544014	1.496129	1.447767	1.465986	1.458242	1.458310	1.464420	1.482640	1.504991	1.529282	1.583837	1.708824	1.696616	1.641078	1.641139	1.623195	1.626605	1.635609	1.665953	1.726578	1.726654	1.708851	1.708914	1.735787	1.747039	1.747107	1.850145	1.845745	1.845826	1.845896	1.845965	1.926556	1.924406	1.863898
1.581761	1.581824	1.642403	1.690895	1.706765	1.706829	1.706907	1.706971	1.611670	1.545152	1.527065	1.528860	1.528917	1.510818	1.510889	1.507608	1.502099	1.447675	1.465905	1.478070	1.478125	1.470394	1.482559	1.482616	1.504968	1.583750	1.662524	1.711027	1.708858	1.654438	1.624224	1.626517	1.634392	1.635584	1.651276	1.732134	1.726628	1.708825	1.708888	1.708951	1.735841	1.747082	1.819833	1.850188	1.845799	1.845869	1.845939	1.918699	1.924378	1.863872
1.581732	1.581796	1.642374	1.721123	1.706735	1.706799	1.706877	1.690259	1.587432	1.526968	1.527039	1.534887	1.550036	1.569021	1.510864	1.502016	1.497620	1.476805	1.477988	1.484730	1.484786	1.490279	1.482535	1.482592	1.564700	1.662435	1.662498	1.662561	1.662621	1.626368	1.626430	1.634303	1.634367	1.651186	1.705754	1.742156	1.817442	1.817509	1.708861	1.708924	1.717939	1.735883	1.801637	1.819877	1.850244	1.850314	1.847030	1.847100	1.815314	1.866737
1.581704	1.581768	1.556270	1.697750	1.697810	1.697873	1.696838	1.587344	1.526883	1.526941	1.527012	1.538199	1.574983	1.590631	1.575126	1.738061	1.697350	1.500993	1.486245	1.484705	1.484762	1.569587	1.558503	1.558561	1.643380	1.662408	1.662471	1.662534	1.662595	1.674943	1.638677	1.634278	1.634342	1.651162	1.681505	1.742129	1.833047	1.819715	1.817549	1.742060	1.727969	1.728035	1.732571	1.747169	1.747249	1.747317	1.747386	1.771684	1.772886	1.867830
1.678491	1.581739	1.558465	1.558538	1.697780	1.696731	1.587256	1.526797	1.526856	1.526915	1.526986	1.538172	1.574957	1.575022	1.780897	1.787019	1.751456	1.642563	1.551839	1.545216	1.569488	1.569561	1.569622	1.619076	1.631879	1.644062	1.656390	1.662507	1.698262	1.678264	1.723421	1.707865	1.623156	1.623231	1.651203	1.681547	1.796685	1.821921	1.876493	1.864449	1.755521	1.731362	1.731428	1.732613	1.747224	1.747293	1.747362	1.772778	1.867732	1.898091
1.686238	1.589490	1.589555	1.558510	1.697749	1.697812	1.587848	1.526770	1.526829	1.496628	1.483616	1.503706	1.503765	1.520524	1.575075	1.780936	1.745373	1.697013	1.642612	1.575457	1.575515	1.569536	1.569596	1.630195	1.643960	1.644035	1.656363	1.692116	1.698236	1.708511	1.707774	1.707838	1.707901	1.623206	1.623269	1.651245	1.796658	1.887563	1.887634	1.889939	1.875679	1.785843	1.785911	1.732587	1.747200	1.747269	1.772683	2.056969	2.057063	1.970753
1.470605	1.470668	1.591749	1.628628	1.709946	1.697781	1.631292	1.587881	1.526802	1.507727	1.492492	1.492553	1.501515	1.501577	1.550072	1.620540	1.696920	1.696984	1.663455	1.635963	1.575489	1.575564	1.569571	1.631283	1.669574	1.669653	1.670834	1.670899	1.670962	1.707369	1.744074	1.744139	1.744204	1.707953	1.623244	1.651221	1.802686	1.887534	1.889839	1.889911	1.887763	1.864547	1.785884	1.787070	1.747175	1.747244	1.747313	2.056939	2.057032	2.057108
1.481690	1.476199	1.639634	1.730972	1.734120	1.697750	1.667572	1.601068	1.630182	1.546859	1.516675	1.492528	1.492587	1.523535	1.547820	1.563043	1.606101	1.666691	1.663427	1.639278	1.639338	1.637186	1.576713	1.651321	1.669547	1.670742	1.670807	1.670873	1.670936	1.737614	1.760783	1.759735	1.747692	1.723554	1.673459	1.673529	1.819410	1.804962	1.889811	1.889882	1.889970	1.876630	1.847537	1.787043	1.732616	1.732683	1.747288	1.754068	1.881350	1.966222
1.657622	1.657689	1.657757	1.730941	1.734088	1.697719	1.667542	1.587956	1.589131	1.601297	1.601374	1.601437	1.516770	1.516831	1.502433	1.526702	1.563077	1.566479	1.542343	1.639250	1.643767	1.643845	1.644542	1.651294	1.669520	1.670715	1.670781	1.670846	1.670909	1.737587	1.737654	1.739953	1.740020	1.727993	1.727929	1.722417	1.804865	1.841267	1.865560	1.889853	1.889941	1.890013	1.890085	1.859875	1.847661	1.847731	1.739435	1.754044	1.754130	1.881396
1.634260	1.634324	1.652170	1.637801	1.709854	1.701024	1.678632	1.589040	1.589103	1.601269	1.601346	1.601410	1.601470	1.516806	1.507974	1.514572	1.516859	1.542243	1.542317	1.643679	1.643740	1.650504	1.657256	1.669428	1.670608	1.670689	1.670754	1.670820	1.670883	1.670964	1.719464	1.721762	1.727884	1.727966	1.728033	1.798055	1.889610	1.865460	1.865532	1.889825	1.887678	1.887750	1.890056	1.890128	1.883971	1.884041	1.854483	1.754020	1.754106	1.881370
1.634230	1.634295	1.571139	1.571216	1.680189	1.698407	1.680826	1.596176	1.596239	1.590251	1.601319	1.601382	1.601443	1.680181	1.660363	1.629053	1.542156	1.551128	1.551203	1.546809	1.643713	1.657164	1.780675	1.780744	1.780814	1.686273	1.686341	1.825645	1.825713	1.701208	1.721669	1.721736	1.727857	1.727940	1.794609	1.798028	1.889580	1.865432	1.865503	1.865574	1.863428	1.863498	1.862452	1.886746	1.880123	1.886250	1.868996	1.850899	1.850988	1.851060
1.634201	1.567714	1.546910	1.596754	1.705728	1.705177	1.709579	1.693095	1.608448	1.598500	1.601292	1.601355	1.819273	1.680152	1.672439	1.659285	1.635769	1.551102	1.551178	1.550126	1.647028	1.666052	1.780646	1.780715	1.783015	1.783101	1.783171	1.783241	1.825684	1.825772	1.757017	1.757086	1.792365	1.803443	1.803513	1.821450	1.865332	1.889624	1.865475	1.868899	1.865635	1.863471	1.862424	1.862495	1.855871	1.849885	1.868969	1.850873	1.850962	1.917657
1.652321	1.567686	1.594423	1.594504	1.709526	1.759602	1.777218	1.709616	1.664969	1.604524	1.601264	1.782868	1.782933	1.672331	1.660306	1.660370	1.635742	1.556646	1.556723	1.556786	1.653687	1.666026	1.695877	1.782916	1.782986	1.783072	1.783143	1.783213	1.825655	1.825743	1.825814	1.793383	1.792337	1.804532	1.821350	1.881968	1.918385	1.901704	1.905128	1.868870	1.865607	1.862325	1.862396	1.862468	1.862553	1.849858	1.849928	1.869015	1.917556	1.966081
1.652291	1.586549	1.586615	1.593857	1.759501	1.778213	1.777187	1.764043	1.695194	1.665005	1.740412	1.782837	1.781788	1.642672	1.636071	1.636135	1.647335	1.641348	1.556697	1.556761	1.677869	1.684637	1.695850	1.782887	1.782958	1.783044	1.823256	1.823328	1.825626	1.825714	1.795517	1.792239	1.804417	1.804504	1.881866	1.906158	1.918356	1.918431	1.935373	1.905172	1.862226	1.862298	1.862369	1.862440	1.862525	1.849831	1.834242	1.849971	1.869079	1.966053
1.640901	1.640968	1.592637	1.689518	1.780335	1.778182	1.778268	1.772909	1.758030	1.743636	1.743720	1.743786	1.686051	1.685003	1.642724	1.636107	1.636171	1.647372	1.641401	1.641466	1.677842	1.677923	1.705543	1.756418	1.782929	1.855652	1.855723	1.914097	1.825598	1.825686	1.825757	1.822480	1.804389	1.804476	1.865089	1.906129	1.906218	1.918402	1.948750	1.935417	1.898528	1.862270	1.862341	1.862413	1.862498	1.855860	1.846519	1.846588	1.850032	1.893350
1.640872	1.640939	1.641007	1.689488	1.778080	1.778150	1.784286	1.778306	1.757999	1.758069	1.743689	1.689298	1.689361	1.689427	1.689509	1.678440	1.678504	1.647345	1.647425	1.671699	1.677814	1.702105	1.705515	1.761328	1.782900	1.782987	1.855694	1.886031	1.886101	1.825657	1.825729	1.822452	1.804361	1.804449	1.804519	1.871832	1.881972	1.906264	1.918448	1.905114	1.886207	1.886277	1.862313	1.741280	1.741362	1.858069	1.852547	1.849917	1.869292	1.883252
1.639732	1.639799	1.639866	1.623275	1.670624	1.761440	1.778205	1.760124	1.760194	1.758038	1.689202	1.640862	1.640924	1.702756	1.702840	1.720287	1.714784	1.689678	1.671605	1.671671	1.701994	1.893038	1.894224	1.779456	1.779527	1.782959	1.783030	1.855736	1.849752	1.835670	1.835744	1.822423	1.804334	1.804421	1.811192	1.833423	1.833510	1.833584	1.906311	1.918495	1.895118	1.887366	1.826886	1.741255	1.741338	1.862515	1.858113	1.857065	1.869265	1.893297
1.639702	1.639770	1.574771	1.610035	1.610097	1.670660	1.717673	1.773440	1.773512	1.758007	1.677072	1.640834	1.650914	1.702727	1.734665	1.714689	1.714755	1.660357	1.663779	1.671644	1.892917	1.896350	1.906453	1.821794	1.821865	1.779585	1.779655	1.783072	1.807352	1.835642	1.835715	1.822395	1.822466	1.804394	1.821214	1.821287	1.821375	1.833557	1.918391	1.918466	1.933186	1.925435	1.834685	1.838110	1.838196	1.838267	1.844394	1.858156	1.875294	1.875365
1.637451	1.574678	1.574743	1.573710	1.610069	1.644340	1.724316	1.773409	1.773481	1.773553	1.758063	1.691577	1.691642	1.702699	1.734635	1.714660	1.660265	1.660329	1.660410	1.713977	1.844471	1.872110	1.821693	1.821764	1.821835	1.821924	1.803838	1.807255	1.783112	1.817455	1.835687	1.822366	1.822438	1.824759	1.821187	1.821260	1.833456	1.918287	1.917245	1.911733	1.942098	1.966392	1.933305	1.838083	1.838169	1.838240	1.838312	1.862605	1.875266	1.875338
1.589030	1.589097	1.514223	1.574794	1.611152	1.644311	1.753289	1.766705	1.773450	1.797723	1.797812	1.797885	1.809085	1.793574	1.751161	1.714630	1.684440	1.660301	1.671522	1.717291	1.720699	1.835768	1.821663	1.821734	1.821806	1.821895	1.825312	1.810573	1.817336	1.835585	1.835659	1.834616	1.832456	1.832547	1.839320	1.856794	1.900021	1.917141	1.917216	1.911704	1.966287	1.967480	1.942220	1.840292	1.839260	1.839332	1.838285	1.838356	1.880834	1.888741
1.589002	1.589069	1.580244	1.616619	1.640880	1.644282	1.724122	1.766674	1.773420	1.797692	1.797782	1.852307	1.876579	1.875540	1.817689	1.735611	1.690463	1.669184	1.674837	1.717263	1.835649	1.837967	1.845840	1.821705	1.821776	1.821865	1.825283	1.835395	1.902043	1.902137	1.901096	1.834588	1.832428	1.832519	1.839292	1.839367	1.898875	1.913760	1.911601	1.911675	1.966257	1.943233	1.852492	1.844738	1.839234	1.839306	1.838258	1.838330	1.838420	1.838492
1.952386	1.801240	1.746870	1.644122	1.644186	1.724006	1.766572	1.772205	1.772277	1.796548	1.851088	1.876475	1.876547	1.875507	1.817658	1.811048	1.708254	1.678067	1.678151	1.781090	1.835618	1.837936	1.838007	1.821675	1.821747	1.821836	1.825254	1.891901	1.950433	1.950528	1.901066	1.901141	1.900099	1.833608	1.839265	1.839339	1.899964	1.895570	1.911572	1.911647	1.851199	1.851273	1.852465	1.851420	1.839207	1.839279	1.838232	1.838304	1.838394	1.838466
1.784470	1.796762	1.644010	1.644093	1.644157	1.736207	1.772102	1.772174	1.772246	1.796517	1.875256	1.905580	1.876514	1.876588	1.863467	1.817698	1.684022	1.678039	1.678123	1.781060	1.835587	1.837905	1.837976	1.821645	1.821717	1.828498	1.825225	1.922132	1.940360	1.950497	1.902152	1.901111	1.900069	1.900163	1.882079	1.887738	1.899935	1.900011	1.893382	1.851080	1.851172	1.851246	1.851320	1.851394	1.851483	1.851556	1.838205	1.838277	1.838368	1.826128
1.784437	1.779567	1.639534	1.553332	1.668587	1.752855	1.783192	1.772143	1.772215	1.796486	1.875224	1.875298	1.876482	1.871136	1.864549	1.862396	1.817738	1.689632	1.786531	1.841060	1.841129	1.837875	1.813740	1.736894	1.743655	1.841852	1.938758	1.922101	1.926162	1.903163	1.906587	1.926408	1.900040	1.896784	1.896859	1.882124	1.887800	1.899982	1.900058	1.851053	1.851145	1.851219	1.851293	1.851367	1.851456	1.851530	1.841535	1.838251	1.838342	1.826102
1.785515	1.779534	1.639505	1.648481	1.674117	1.783069	1.843652	1.832605	1.796382	1.786441	1.786531	1.790569	1.731253	1.738004	1.871198	1.871274	1.871349	1.833222	1.833312	1.845486	1.851128	1.851220	1.736796	1.743556	1.757009	1.950754	1.938727	1.932752	1.866726	1.870168	1.906557	1.906633	1.902243	1.900105	1.878671	1.882096	1.887772	1.899954	1.900030	1.896753	1.896847	1.854546	1.851266	1.851340	1.851430	1.851504	1.841509	1.838225	1.838315	1.804094
1.785482	1.779502	1.638364	1.644006	1.674088	1.783038	1.833611	1.828123	1.786339	1.786410	1.754856	1.694427	1.712301	1.737975	1.846967	1.871242	1.871318	1.851342	1.845383	1.864399	1.864470	1.864565	1.856837	1.820603	1.941704	1.946261	1.950799	1.938773	1.932795	1.906451	1.906527	1.906603	1.902214	1.881917	1.878642	1.878716	1.884392	1.898808	1.898884	1.896725	1.896820	1.896895	1.896971	1.890992	1.902268	1.887803	1.878927	1.877882	1.838289	1.819994
1.785449	1.628266	1.589949	1.565347	1.571235	1.674132	1.828018	1.822530	1.786307	1.780330	1.756222	1.694398	1.694461	1.714567	1.738037	1.847011	1.871287	1.871362	1.864293	1.864368	1.864440	1.864535	1.864610	1.856881	1.941672	1.941769	1.950768	1.960886	2.003324	2.003425	2.003504	1.906574	1.881794	1.878539	1.878613	1.878688	1.881012	1.886674	1.886749	1.886825	1.896792	1.896867	1.957480	1.939395	1.891056	1.887776	1.878900	1.878974	1.877948	1.838132
1.785416	1.628237	1.589921	1.565320	1.595402	1.770879	1.901058	1.812487	1.770215	1.756103	1.756192	1.747359	1.694432	1.714538	1.734668	1.855739	1.877305	1.871331	1.864262	1.864337	1.864409	1.864504	1.864580	1.864656	1.941640	1.941737	1.960776	2.023299	2.015567	2.003393	2.003473	2.003553	1.881765	1.881860	1.878584	1.880893	1.820456	1.826116	1.868562	1.886797	1.896764	1.958764	1.958839	1.939367	1.891029	1.842673	1.868282	1.916994	1.922689	1.871940
1.767239	1.638209	1.643834	1.647254	1.770774	1.922057	1.899912	1.891087	1.745989	1.747171	1.747259	1.747329	1.711100	1.711169	1.734639	1.855708	1.873932	1.876236	1.864231	1.864307	1.864379	1.864474	1.864550	1.864625	1.864701	1.960666	1.960745	1.973097	2.003261	2.003362	2.003442	2.003522	1.881736	1.881831	1.880789	1.826392	1.820429	1.824972	1.868535	1.898875	1.902789	1.958734	1.958809	1.890910	1.842572	1.850478	1.880564	1.922563	1.922664	1.916690
1.716731	1.638180	1.638247	1.643890	1.744059	1.798564	1.890980	1.891053	1.745958	1.747141	1.741180	1.741250	1.711071	1.718933	1.721249	1.855676	1.873901	1.873976	1.864200	1.864276	1.864348	1.864444	1.864520	1.864596	1.864671	2.003941	1.960714	1.954100	1.953058	2.003330	2.003410	1.942972	1.924070	1.924167	1.880761	1.826365	1.753824	1.806787	1.825020	1.867465	1.902761	1.902837	1.874033	1.813572	1.825767	1.842621	1.922456	1.922537	1.922638	2.007479
1.638083	1.571627	1.638218	1.638302	1.674654	1.789636	1.890947	1.891019	1.819622	1.741061	1.741150	1.741220	1.741287	1.749150	1.830109	1.830182	1.842355	1.861846	1.864169	1.864246	1.833111	1.833202	1.855571	1.855645	1.985656	1.985755	1.949528	1.949605	1.949679	1.941023	1.941101	1.941180	1.935206	1.928604	1.838367	1.753710	1.753798	1.754988	1.803482	1.866320	1.866415	1.866491	1.760769	1.753012	1.813634	1.825813	1.904527	1.922767	2.056055	2.056137
1.590423	1.571599	1.638188	1.674559	1.674624	1.759364	1.887576	1.890985	1.860816	1.741031	1.741120	1.741190	1.741257	1.749120	1.749210	1.827924	1.829110	1.830297	1.830391	1.833012	1.833080	1.833172	1.848851	1.855615	1.863497	1.864708	1.872424	1.872499	1.877035	1.877132	1.941071	1.941149	1.935176	1.928574	1.923067	1.826310	1.753772	1.753845	1.753918	1.864057	1.866388	1.764026	1.760744	1.760816	1.821438	1.855994	1.922661	1.922740	2.056026	1.989512
1.590395	1.586019	1.644206	1.674529	1.674594	1.674662	1.760533	1.890951	1.891024	1.741001	1.741090	1.741160	1.741227	1.742410	1.742500	1.795595	1.799005	1.816898	1.816989	1.835210	1.833050	1.833141	1.847706	1.855585	1.856775	1.856870	1.856946	1.872470	1.872542	1.877103	1.854854	1.879133	1.909464	1.909560	1.909634	1.826282	1.753747	1.753820	1.755010	1.827714	1.824455	1.824529	1.764073	1.771318	1.807726	1.837808	1.856046	1.922713	1.965899	1.965975
1.919258	1.904888	1.894469	1.674500	1.674565	1.701321	1.786082	1.896479	1.890990	1.800340	1.739946	1.731113	1.731178	1.741267	1.741357	1.759575	1.800087	1.816867	1.816959	1.832632	1.847508	1.834225	1.833182	1.834369	1.853400	1.853495	1.837951	1.856991	1.678885	1.678975	1.872685	1.897257	1.897331	1.897426	1.897500	1.897575	1.753721	1.753794	1.868860	1.868936	1.824428	1.824502	1.827932	1.809848	1.809938	1.815607	1.845949	1.965772	2.008246	1.965947
1.919223	1.901519	1.901594	1.895643	1.701219	1.785958	1.913054	1.913131	1.890957	1.891030	1.818544	1.731082	1.731148	1.731217	1.729229	1.729300	1.759616	1.759687	1.768213	1.768286	1.766126	1.797896	1.833152	1.833223	1.713406	1.837849	1.837921	1.687545	1.678859	1.678950	1.872656	1.915090	1.915167	1.915265	1.903522	1.903597	1.897637	1.911121	1.868832	1.868908	1.827755	1.828948	1.829023	1.829099	1.829190	1.841372	1.843024	1.961266	1.961364	1.876689
2.003843	1.919266	1.901559	1.895608	1.883585	1.894780	1.913020	1.926445	1.926524	1.878560	1.836319	1.818585	1.731118	1.719090	1.602177	1.602245	1.729341	1.753608	1.767069	1.767142	1.766097	1.797866	1.775638	1.712194	1.713379	1.753115	1.777730	1.693098	1.678834	1.678925	1.872627	1.915060	1.915137	1.921287	1.903493	1.903567	1.897608	1.911092	1.911169	1.868881	1.868977	1.828922	2.004522	2.004600	1.956275	1.842923	1.842998	1.970191	1.961336	1.876662
2.076365	1.919231	1.834653	1.816962	1.823079	1.823153	1.894844	1.926412	1.926490	1.853995	1.836287	1.836362	1.809716	1.719060	1.602151	1.602219	1.731384	1.753578	1.767040	1.767114	1.767183	1.797836	1.746165	1.748465	1.713351	1.753087	1.777702	1.777777	1.739314	1.872521	1.914953	1.915030	1.915108	1.915206	1.915284	1.897486	1.897578	1.897653	1.901081	1.889052	1.893620	1.901523	2.004492	2.004570	1.956246	1.865531	1.861131	1.970163	1.961307	1.876635
1.915784	1.831209	1.834620	1.816930	1.816999	1.823120	1.823215	1.876744	1.876821	1.876897	1.838481	1.824087	1.839924	1.839996	1.724687	1.731286	1.731355	1.743522	1.767012	1.767085	1.767154	1.749411	1.748366	1.748437	1.749622	1.772022	1.773212	1.773287	1.818882	1.872492	1.914923	1.915001	1.915078	1.860717	1.860794	1.842994	1.897549	1.897624	1.885595	1.889023	1.889120	1.901495	1.901572	1.956121	1.865429	1.865505	1.883740	1.879339	1.870481	1.870555
1.825545	1.825620	1.830141	1.830237	1.816967	1.817041	1.817135	1.823256	1.876788	1.876864	1.874736	1.860342	1.854364	1.839964	1.840057	1.749402	1.749471	1.743492	1.743582	1.761483	1.757094	1.748267	1.748338	1.748408	1.748479	1.749684	1.772069	1.764332	1.764401	1.818948	1.914893	1.914971	1.915048	1.860689	1.849595	1.824813	1.843057	1.843131	1.855308	1.855382	1.858832	1.858906	1.871284	1.865308	1.865402	1.883636	1.883713	1.870358	1.870454	1.773678
1.825511	1.827809	1.830108	1.830205	1.830277	1.830353	1.817103	1.817177	1.743714	1.876832	1.876930	1.877006	1.860380	1.838818	1.838911	1.749372	1.749442	1.743463	1.743553	1.753653	1.753721	1.753813	1.748309	1.748380	1.748450	1.749657	1.762000	1.703805	1.679673	1.690925	1.924911	1.914941	1.915019	1.855076	1.831414	1.824785	1.843029	1.855206	1.855280	1.855354	1.858804	1.858879	1.852901	1.852976	1.865375	1.865452	1.871581	1.881524	1.870427	1.870502
1.837702	1.837779	1.837856	1.835731	1.841851	1.841928	1.823744	1.823819	1.828345	1.828420	1.876897	1.876974	1.860348	1.844834	1.838879	1.748228	1.743363	1.743433	1.743524	1.743594	1.753692	1.753784	1.752740	1.839090	1.839163	1.840372	1.761972	1.679579	1.694156	1.700946	1.924881	1.919377	1.914989	1.909038	1.836971	1.831460	1.861155	1.861229	1.861303	1.855326	1.859895	1.858851	1.858926	1.852949	1.853041	1.817006	1.814844	1.869392	1.881596	1.872715
1.994863	1.837746	1.835600	1.841743	1.841818	1.841895	1.829759	1.823787	1.828313	1.828389	1.743823	1.647137	1.633846	1.854342	1.838847	1.772390	1.743334	1.743404	1.743494	1.743564	1.743631	1.752640	1.752712	1.839060	1.839132	1.840342	1.845994	1.677321	1.694130	1.700921	1.924851	1.919347	1.919426	1.919527	1.878833	1.867737	1.867831	1.861200	1.861275	1.866939	1.860985	1.861060	1.883106	1.883181	1.853014	1.859803	1.859879	1.869366	1.869465	1.868421
2.025903	1.971573	1.986106	1.992861	1.841788	1.829637	1.829718	1.829798	1.828283	1.828364	1.828445	1.671295	1.633823	1.630558	1.785647	1.780156	1.749992	1.747840	1.743459	1.743534	1.743609	1.745914	1.752680	1.589433	1.840224	1.841418	1.841497	1.675065	1.692998	1.694193	1.920355	1.920439	1.919407	1.919491	1.915106	1.875534	1.875616	1.886875	1.897020	1.888161	1.883772	1.902010	1.902094	1.893687	1.890412	1.963119	1.974850	1.865991	1.869432	1.856289
2.020283	2.025924	1.971595	1.937763	1.932288	1.932371	1.829666	1.829746	1.829828	1.894828	1.894911	1.828476	1.640460	1.606326	1.604172	1.785677	1.785755	1.750023	1.747870	1.743489	1.745794	1.745870	1.745945	1.752713	1.843525	1.841372	1.674950	1.675026	1.687379	1.689690	1.689768	1.920395	1.920480	1.919447	1.878761	1.875492	1.875575	1.896894	1.898098	1.897066	1.906360	1.906445	1.910344	1.908192	1.890374	1.938871	1.968759	1.947992	1.857291	1.851321
2.020220	1.929622	1.784608	1.790246	1.923335	1.899233	1.826276	1.826357	1.888016	1.894775	1.894859	1.821747	1.630397	1.606284	1.604131	1.785629	1.785708	1.785787	1.750053	1.750131	1.750208	1.750285	1.816895	1.843399	1.846825	1.846905	1.671563	1.644741	1.650397	1.671503	1.689731	1.920351	1.920436	1.920521	1.883188	1.875451	1.875534	1.882323	1.896940	1.915179	1.911911	1.918049	1.918136	1.918222	1.908238	1.947784	1.947869	1.884040	1.878075	1.874802
1.995976	1.996060	1.929644	1.785746	1.790273	1.820582	1.904821	1.904905	1.887962	1.894722	1.846434	1.827744	1.763384	1.630430	1.688748	1.713014	1.713092	1.713169	1.713246	1.750085	1.750163	1.816770	1.886761	1.941284	1.901216	1.883152	1.846940	1.674947	1.662458	1.671466	1.834879	1.896108	1.924860	1.888647	1.884264	1.875410	1.875493	1.881165	1.882367	1.893633	1.911872	1.911959	1.918097	1.918184	1.948528	1.947745	1.947831	1.972545	1.875801	1.875887
1.995914	1.995998	1.996082	1.887351	1.796267	1.801908	1.904766	1.904850	1.904933	1.889105	1.846383	1.846466	1.846549	1.727135	1.688704	1.688781	1.713047	1.718696	1.713202	1.750040	1.804548	1.840915	1.941148	2.065031	1.973748	1.901250	1.877138	1.815147	1.789448	1.680645	1.798541	1.846087	1.846172	1.888605	1.884222	1.875368	1.875452	1.881125	1.882327	1.891357	1.891444	1.909683	1.912007	1.918146	1.948490	1.947706	1.947792	1.972507	1.875766	1.875853
1.995851	1.995937	1.887213	1.887295	1.790654	1.790734	1.790813	1.904795	1.886742	1.841797	1.841879	1.846416	1.846499	1.794235	1.688659	1.688736	1.718573	1.869830	1.930860	1.967702	1.840787	1.840868	1.919741	1.980305	1.913217	1.786285	1.815022	1.815103	1.784941	1.789487	1.825862	1.834878	1.846131	1.888562	1.888649	1.875327	1.875411	1.882202	1.891231	1.891318	1.891405	1.892610	1.893816	1.933771	1.948451	1.947667	1.947753	1.960366	1.960456	1.960545
1.863359	1.828989	1.838798	1.838880	1.790602	1.790682	1.790761	1.801968	1.805388	1.805471	1.841828	1.841912	1.841995	1.842079	1.836593	1.836676	1.848853	1.851640	1.864290	1.858800	1.840739	1.843050	1.843131	1.913085	1.786161	1.790704	1.800828	1.800910	1.789364	1.825738	1.837918	1.842468	1.847019	1.846175	1.846261	1.875285	1.875371	1.891104	1.910196	1.951658	1.951755	1.897045	1.929167	1.959511	1.977756	1.966654	1.966744	1.970192	1.960419	1.960508
1.863305	1.864228	1.838743	1.838825	1.820773	1.791742	1.801834	1.801917	1.805338	1.805421	1.841777	1.841861	1.841945	1.842030	1.854205	1.848720	1.848804	1.848887	1.845626	1.846183	1.842921	1.843003	1.737575	1.779988	1.786762	1.794654	1.800784	1.800868	1.831193	1.842258	1.842341	1.837958	1.838042	1.834963	1.835048	1.823958	1.824041	1.891063	1.901213	1.910248	1.924877	1.953239	2.050139	2.050233	2.050326	2.050419	2.039319	1.966796	1.958143	1.960472
2.047626	1.870217	1.857587	1.845584	1.845670	1.809487	1.805120	1.805204	1.805287	1.805371	1.805453	1.841810	1.841895	1.854072	1.848586	1.848670	1.848755	1.848839	1.848922	1.885928	1.886014	1.861912	1.806628	1.806713	1.806799	1.794611	1.800741	1.897594	1.965225	1.965317	1.933026	1.933113	1.937668	1.847020	1.823834	1.823918	1.824001	1.787786	1.812068	1.866600	1.926268	2.050002	2.050097	2.050191	2.050286	2.050378	2.092830	2.085088	1.960345	1.960435
2.045340	1.870162	1.845445	1.845530	1.845616	1.845702	1.809519	1.809604	1.809688	1.805321	1.805403	1.841760	1.853936	1.848453	1.848536	1.848621	1.848706	1.848790	1.848873	1.885879	1.885966	1.908354	1.884254	1.807785	1.806756	1.805079	1.897462	1.922103	1.965179	1.965272	1.951963	1.937535	1.937624	1.937710	1.901505	1.835053	1.798843	1.739352	1.739434	1.824212	1.956477	2.039893	2.050055	2.050149	2.050245	2.050338	2.092788	2.087286	1.960308	1.960398
2.045278	1.870107	1.827259	1.827345	1.845563	1.845649	1.845733	1.809553	1.809638	2.120714	2.119692	1.871935	1.853885	1.848403	1.844031	1.844115	1.838153	1.836649	1.836732	1.855599	1.885918	1.900501	1.900588	1.874259	1.804950	1.800573	1.805119	1.774033	1.928847	1.965226	1.965318	1.952009	1.937579	1.937666	1.937755	1.889453	1.835099	1.750494	1.740515	1.819242	1.956436	2.039851	2.043301	2.050108	2.050204	2.050297	2.044796	1.960179	1.960271	1.960362
1.869963	1.833791	1.827206	1.827292	1.858855	1.845596	1.845681	1.845767	1.948609	1.948699	1.945446	1.872997	1.873083	1.866488	1.843981	1.838020	1.832059	1.832143	1.836685	1.838999	1.885869	1.885957	1.898311	1.889477	1.804907	1.804993	1.800794	1.808694	1.826643	1.968531	1.968623	2.026775	2.030683	2.016251	2.016343	1.901509	1.889499	1.835144	1.819119	1.819204	1.964223	1.985361	2.043259	2.043353	2.043448	2.040183	2.040278	1.955663	1.960234	1.960325
1.833650	1.833738	1.833823	1.937277	1.858802	1.858891	1.858979	1.869563	1.999747	1.999845	1.917230	1.892828	1.885122	1.872006	1.843931	1.831925	1.711101	1.711182	1.832178	1.832263	1.832348	1.885909	1.898264	1.898353	1.804863	1.812760	1.812845	1.820746	1.820835	1.883820	1.968578	2.036780	2.030637	2.016205	2.016297	1.901466	1.901555	1.889544	1.889633	1.907869	1.936833	1.985320	2.043217	2.043312	2.036693	2.036785	1.952174	1.948907	1.955718	1.958048
1.835819	1.835907	1.930458	1.930548	1.937312	1.858839	1.858926	1.961761	1.968531	1.977529	1.977622	1.953221	1.986715	1.986806	1.843881	1.831876	1.711056	1.703337	1.824328	1.832216	1.832301	1.885862	1.898216	1.886214	1.856071	1.836904	1.899225	1.899316	1.869172	1.883777	1.883868	1.952065	2.024543	2.016814	1.905805	1.901424	1.901514	1.901601	1.901690	1.894155	1.906547	1.985278	2.027719	2.039913	2.036652	2.036744	1.948778	1.948870	1.948962	1.949052
1.902232	1.932535	1.930400	1.930491	1.930583	1.930674	1.852198	1.956141	1.961798	1.961891	1.953075	1.953167	1.986660	1.986751	1.984612	1.831827	1.805977	1.806062	1.824280	1.832168	1.832255	1.874662	1.885900	1.886168	1.886258	1.900206	1.900296	1.912666	1.882525	1.883734	1.882709	1.882802	1.940945	1.916844	1.916936	1.905853	1.901472	1.901560	1.906122	1.894115	1.894205	1.997336	2.027678	2.039872	2.039968	2.103251	2.033440	1.946593	1.946685	1.946775
1.902175	1.902266	1.932567	1.930435	1.930526	1.833930	1.835129	1.961649	1.961743	1.961836	1.961927	1.953112	1.995514	2.095495	1.986786	1.831778	1.827407	1.824149	1.824232	1.832121	1.832207	1.880190	1.885853	1.898213	1.892258	1.900161	1.900250	1.912622	1.882482	1.882576	1.961280	1.946855	1.940902	1.940992	1.916894	1.918105	1.917080	1.905990	1.906081	1.906172	1.906263	1.995057	2.027636	2.051929	2.082273	2.103209	2.075749	1.946555	1.946648	1.932178
1.902118	1.902210	1.839652	1.839741	1.833788	1.833877	1.816948	1.817038	1.961687	1.961781	1.961872	1.958626	1.995458	1.989983	1.986732	1.932423	1.921371	1.824100	1.824184	1.801848	1.807509	1.837824	1.893613	1.897051	1.892212	1.900115	1.900205	1.900299	1.912673	1.961142	1.902046	1.927823	1.921867	1.921955	1.916852	1.916945	1.917038	1.905949	1.906040	1.906132	1.916290	1.970820	2.027594	2.045838	2.064083	2.078968	2.060917	1.839859	1.843760	1.930570
1.902062	1.881804	1.839598	1.839688	1.833736	1.815698	1.815785	1.815874	1.956067	1.961727	1.961818	1.918970	1.947528	1.986587	1.986677	1.932371	1.921319	1.824052	1.818091	1.831556	1.831644	1.880095	1.893566	1.897005	1.906022	1.900070	1.900160	1.900254	1.961001	1.945464	1.922103	1.922193	1.921822	1.807011	1.861528	1.916904	1.916997	1.905908	1.906000	1.916157	1.976280	1.976373	1.976469	2.027649	2.060684	2.060778	1.988282	1.839825	1.827597	1.833733
1.883880	1.881748	1.881837	1.839635	1.815557	1.815646	1.815733	1.815824	1.919754	1.956106	1.950153	1.949134	1.941431	1.941524	1.935570	1.932319	1.921267	1.817959	1.818043	1.856037	1.879956	1.880047	1.890172	1.893611	1.905977	1.900025	1.900115	1.930440	1.948674	1.945419	1.944394	1.921686	1.806886	1.800924	1.801013	1.820102	1.880670	1.909221	1.909314	1.916117	1.921804	1.976332	1.976429	2.039706	2.115084	2.060737	1.988243	1.906335	1.894109	1.924447
1.907170	1.883916	1.884006	1.884098	1.840785	1.816707	1.816795	1.816886	1.919700	1.950008	1.950099	1.950194	1.937087	1.929384	1.929474	1.935610	1.932360	1.835745	1.855898	1.855991	1.879908	1.879999	1.880086	1.893564	1.899885	1.899979	1.900070	1.918303	1.948628	1.948724	1.948816	1.944443	1.812431	1.800884	1.800973	1.817828	1.860251	1.872894	1.909273	1.916077	1.964101	1.976292	2.042923	2.121655	2.115041	2.115137	1.984845	1.893981	1.894073	1.894161
1.918232	1.918330	1.919537	2.198505	2.195273	1.822219	1.822308	1.822400	1.925212	1.949953	1.950044	1.950140	1.949120	1.941418	1.935465	1.940015	1.941224	1.941318	1.844703	1.843679	1.885435	1.879951	1.880038	1.902443	1.899839	1.899934	1.900025	1.918257	1.948582	1.954724	1.954818	1.950446	1.933323	1.800844	1.800933	1.817789	1.817881	1.860302	1.909232	1.951661	1.964061	2.042781	2.042881	2.114896	2.099327	2.063128	2.051128	1.893944	1.894037	1.894126
1.918177	1.919387	2.143003	2.209562	2.198546	2.180849	1.894759	1.894853	1.894947	1.931933	1.949990	1.950086	1.949067	1.949163	1.939869	1.985650	1.941173	1.941267	1.843541	1.885941	1.884919	1.879436	1.825122	1.841948	1.896446	1.899889	1.960434	1.960531	1.960628	1.954679	1.954773	1.954869	1.944451	1.817565	1.817657	1.817750	1.818960	1.914688	1.951524	1.951620	1.964020	2.012498	2.005913	2.001530	2.013958	2.057037	2.051086	1.893908	1.894001	1.898570
2.064205	2.142838	2.142940	2.143045	2.196256	2.144536	1.999637	1.897026	1.901573	1.931880	1.988416	1.986287	1.985270	1.985367	1.969257	1.969355	1.947164	1.940102	1.885799	1.884777	1.884871	1.830567	1.830654	1.841903	1.896400	1.956945	1.960387	1.960484	1.960582	1.960680	1.960773	1.979400	1.973456	1.905267	1.817618	1.817711	1.914555	2.017448	1.993813	1.951579	1.951674	1.986724	2.002514	2.001488	2.001583	2.019585	1.893778	1.869675	1.874248	1.874337
2.136628	2.136734	2.142877	2.129635	2.145482	2.144473	2.047910	1.951347	1.945402	1.955994	1.998382	1.988459	1.986329	1.985312	1.985406	2.021761	2.018516	2.066960	1.940142	1.885844	1.831544	1.846137	1.846227	1.896259	1.962845	1.962942	1.963036	1.966483	1.966582	1.960634	1.969664	1.979356	1.979458	1.971734	1.902228	1.902325	2.017309	2.011814	1.993770	1.951537	1.951634	2.000108	1.986778	1.973444	1.929630	1.928818	1.893741	1.869639	1.869733	1.874302
2.136564	2.136670	2.142813	2.310789	2.296437	2.145522	2.047851	1.951291	1.951389	1.951487	1.998327	1.990631	1.986274	1.980802	1.980895	2.017248	2.017347	2.030646	1.940092	1.918244	1.933666	1.867284	1.890439	1.967162	1.962796	1.962895	1.962988	1.966436	1.966535	1.960588	1.969619	1.985358	1.985461	1.971690	1.951674	1.950655	1.983678	1.983772	1.951398	1.951496	1.951593	1.951686	2.000165	1.929497	1.929591	1.929899	1.893704	1.893798	1.893892	1.893982
2.136500	2.136607	2.142750	2.310719	2.310830	2.176615	2.134433	2.047893	1.957375	1.957474	1.992230	1.992331	1.986219	1.980748	1.980842	1.980939	1.981037	1.938834	1.916983	1.918194	1.951749	1.951851	1.987095	1.962650	1.948241	1.948338	1.962941	1.963040	1.966489	1.960543	1.969574	1.983079	1.985417	1.985515	1.971749	1.951729	1.983634	1.983729	1.953593	1.953692	1.953789	1.951646	2.000124	2.000223	1.917456	1.893571	1.893667	1.911679	1.923874	1.945250
2.136436	2.142583	2.140308	2.170614	2.171834	2.170988	2.171092	2.105541	2.029813	2.014348	2.014447	2.019006	1.998418	1.998819	1.980787	1.970855	1.938686	1.938783	1.916934	1.918145	1.933856	1.939533	1.973659	1.962602	1.958236	1.948290	1.948382	1.948479	1.963093	1.960497	1.969529	1.969629	1.985373	1.985471	1.985575	1.990199	1.990299	2.032720	2.006152	1.976021	1.953749	1.999982	1.997844	1.994586	1.923682	1.893534	1.901468	1.923739	1.954080	1.963137
2.212659	2.140142	2.140244	2.140350	2.159690	2.159798	2.159900	2.147764	2.045176	2.056580	2.014392	2.020539	2.018244	1.992723	1.980734	1.944579	1.938635	1.920604	1.914654	1.916981	1.890391	1.933908	1.970263	1.967016	1.959304	1.958288	1.948334	1.948432	1.957002	1.960452	1.960547	1.969584	1.985330	1.985428	2.015761	2.032476	2.032578	2.048330	2.006110	1.975980	2.024457	2.002178	2.000041	1.997902	1.994645	1.897975	1.913527	1.913623	1.954044	1.963100
2.210368	2.204918	2.140180	2.140287	2.141507	2.141614	2.117394	2.117500	2.081362	2.056523	2.056624	2.032566	2.018190	1.992668	1.992763	1.980778	1.920457	1.920554	1.920647	1.914701	1.932644	1.932744	1.969098	1.966968	1.967068	1.958240	1.948287	1.942341	1.956956	1.960406	1.960502	1.960602	1.985286	2.015611	2.058035	2.080340	2.038124	2.038223	1.997120	2.024311	2.024415	2.024515	2.024620	2.015770	2.011396	1.998057	1.913489	1.913587	1.913685	1.963064
2.204741	2.204852	2.140115	2.141336	2.141444	2.141552	2.129412	2.117439	2.090209	2.152672	2.152781	2.129166	2.098083	2.007568	1.992709	1.992808	1.920406	1.920503	1.920597	1.932495	1.932595	1.932696	1.969049	1.966920	1.921262	1.921357	1.926566	1.845590	1.863553	1.918050	1.960457	1.960558	1.964011	1.985341	2.057990	2.044683	2.038079	2.038178	2.038282	2.039505	2.048559	2.024474	2.024579	2.121436	2.024789	2.011453	1.913452	1.913550	1.913648	1.943989
2.204674	2.192707	2.144501	2.141272	2.141381	2.139264	2.129350	2.081138	2.100170	2.149274	2.173545	2.249279	2.188637	2.007513	2.001569	1.992754	1.978364	1.918224	1.914505	1.932446	1.932547	1.968904	1.975043	1.959523	1.934606	1.878080	1.829821	1.853362	1.863510	1.899873	1.930190	1.960513	1.951675	1.951770	2.020351	2.044638	2.038035	2.032543	2.032646	2.038343	2.038448	2.048618	2.121285	2.128109	2.128219	2.024848	1.924613	1.924713	1.941616	1.943954
2.204607	2.192641	2.159216	2.141209	2.139093	2.129186	2.129287	2.081078	2.100111	2.118037	2.226867	2.249216	2.240417	2.184403	2.007556	1.978211	1.905813	1.899868	1.912225	1.914553	1.932499	1.968855	1.974994	1.959474	1.947488	1.899243	1.863075	1.859362	1.869511	1.863566	1.899925	1.921308	1.908051	1.912609	1.973359	1.974576	1.998856	2.000068	2.006878	1.905742	1.911436	2.048576	2.055398	2.128066	2.128177	2.126490	2.112042	1.924676	1.941580	1.975288
2.180074	2.149037	2.131024	2.131132	2.115663	2.109091	2.060876	2.081018	2.100052	2.100162	2.210099	2.297475	2.235898	2.187685	2.007502	1.905665	1.898606	1.898702	1.898794	1.892198	1.865524	1.886813	1.947703	1.947340	1.947440	1.947541	1.863031	1.857085	1.859417	1.869567	1.890945	1.883276	1.913593	1.912564	1.846167	1.849615	1.877907	1.879116	1.882113	1.905703	1.911397	2.048534	2.048641	2.121307	2.107313	2.107413	2.107521	1.924639	1.941544	1.975253
2.137742	2.130858	2.130960	2.131068	2.115599	2.060717	2.054776	2.082712	2.091727	2.100104	2.101320	2.210151	2.187513	2.181584	2.018592	1.947899	1.904596	1.898652	1.895398	1.895494	1.886668	1.886764	1.826431	1.826524	1.911214	1.890682	1.848472	1.835169	1.829220	1.829313	1.859621	1.853011	1.853106	1.846031	1.846125	1.846219	1.849667	1.861603	1.886307	1.893120	1.911358	2.030587	2.028455	2.028559	2.101224	2.107371	2.107479	2.071302	1.941508	1.975218
2.130684	1.973810	1.973908	2.131005	2.115536	2.060656	2.054715	2.067066	2.082760	2.085739	2.088069	2.088180	2.127052	2.163403	2.163507	1.993006	1.904545	1.783822	1.780565	1.780658	1.753703	1.750448	1.750532	1.750624	1.669469	1.832708	1.835029	1.835124	1.829176	1.829270	1.829359	1.840880	1.838739	1.838827	1.844965	1.819345	1.846271	1.867608	1.886267	1.886369	1.901249	2.028307	2.019459	1.907821	1.906801	2.101281	2.107437	2.107544	2.065788	1.975183
2.095507	1.974864	1.973850	2.056735	2.080995	2.054556	1.903691	1.903791	1.922177	2.057840	2.056825	2.056931	2.071520	2.077669	2.066626	1.938589	1.770122	1.758131	1.766022	1.747989	1.748080	1.750403	1.750488	1.665992	1.666080	1.696381	1.702507	1.768609	1.774745	1.774837	1.774924	1.766078	1.766170	1.838784	1.813167	1.813258	1.846229	1.867568	1.887799	1.887900	1.916224	1.922363	1.925821	1.907783	1.907882	1.924772	2.101348	2.048835	2.061270	2.065857
2.095443	2.077440	1.966005	2.056674	2.042315	2.042419	1.903636	1.903736	1.903836	1.913316	1.913410	1.913512	2.004206	2.012111	2.012210	1.804642	1.770074	1.758084	1.740047	1.747944	1.748035	1.750359	1.665861	1.659909	1.659997	1.696339	1.696423	1.702556	1.768659	1.774795	1.774883	1.766037	1.766129	1.740507	1.722464	1.739323	1.830079	1.836211	1.866506	1.866604	1.866702	1.921204	1.922423	1.925881	1.916801	1.925853	1.925957	2.012516	2.048909	2.063579
2.294597	2.077378	2.056506	2.048824	2.042254	1.988017	1.903884	1.903983	1.921898	1.913263	1.913357	1.913459	2.004150	2.004255	2.004354	1.804593	1.757946	1.758036	1.746041	1.745667	1.750221	1.750314	1.750400	1.656981	1.665999	1.696298	1.696382	1.696473	1.702607	1.768711	1.768798	1.774935	1.766088	1.766174	1.739192	1.739283	1.739373	1.781770	1.866466	1.866565	1.866663	1.896982	1.925741	1.934797	1.925719	1.925816	1.974290	2.010674	2.048871	2.208438
2.294526	2.077315	2.056444	1.994427	1.987855	1.894831	1.894922	1.896134	1.904026	1.913209	1.913304	1.901152	1.901251	1.908038	1.816530	1.762265	1.757899	1.757990	1.750456	1.745622	1.745714	1.745807	1.741428	1.741520	1.748308	1.696257	1.696342	1.696433	1.696524	1.763084	1.768757	1.766616	1.766048	1.757192	1.745196	1.739244	1.739335	1.739420	1.812025	1.824212	1.824309	1.866716	1.880247	1.887064	1.925681	1.974146	1.974252	1.980403	2.010742	2.051179
2.067133	2.044044	1.965665	1.963543	1.846379	1.846475	1.846565	1.846662	1.847871	1.889003	1.913251	1.901099	1.901198	1.836450	1.816479	1.746611	1.746702	1.739172	1.744369	1.744461	1.745669	1.745762	1.745848	1.745940	1.748265	1.693983	1.696301	1.696392	1.696484	1.696575	1.688839	1.688929	1.749450	1.745064	1.739113	1.739205	1.739296	1.752803	1.769675	1.769772	1.818226	1.854587	1.871255	1.887027	1.974008	1.974106	1.974213	1.980365	1.980471	1.980570
1.797967	1.828241	1.843905	1.846227	1.846324	1.846420	1.846511	1.840570	1.804439	1.826811	1.881247	1.888968	1.866495	1.804082	1.804169	1.800917	1.746654	1.733086	1.744324	1.744416	1.744509	1.745718	1.745803	1.730006	1.720641	1.696175	1.694027	1.694118	1.694210	1.652461	1.652545	1.652633	1.652723	1.726895	1.726987	1.733122	1.752677	1.767305	1.769638	1.769735	1.769831	1.854549	1.870097	1.942740	1.972849	1.974067	1.980220	2.034741	2.014684	1.972689
1.731516	1.731606	1.731691	1.653001	1.653092	1.592812	1.665341	1.804293	1.804388	1.707878	1.725787	1.757656	1.757751	1.725528	1.804118	1.804211	1.749952	1.744191	1.744278	1.744370	1.744464	1.738517	1.727637	1.728847	1.693809	1.693901	1.683936	1.684026	1.652334	1.652423	1.652507	1.652596	1.652686	1.652768	1.648387	1.746501	1.810815	1.799723	1.797583	1.767460	1.769794	1.866599	1.939239	1.942700	1.960719	1.972908	2.033473	2.014538	2.014645	1.960326
1.730350	1.731553	1.731638	1.635148	1.653044	1.653135	1.653219	1.665385	1.707738	1.707831	1.721284	1.721380	1.721474	1.679300	1.649292	1.709769	1.716550	1.719987	1.744232	1.744325	1.744419	1.738473	1.726478	1.728803	1.728896	1.720058	1.683895	1.683986	1.647827	1.652384	1.652468	1.652557	1.652648	1.652731	1.655058	1.782722	1.799592	1.797448	1.797545	1.809732	1.864228	1.849772	1.857707	1.942660	1.942765	1.942861	2.014392	2.014498	2.005642	1.927138
1.730296	1.731500	1.665191	1.641136	1.652997	1.653088	1.653173	1.651037	1.665429	1.708897	1.716781	1.660955	1.661047	1.679256	1.649247	1.655374	1.709814	1.709905	1.744186	1.744279	1.744373	1.744468	1.738514	1.734800	1.725963	1.720015	1.708018	1.708110	1.647788	1.647877	1.647960	1.652520	1.652611	1.654930	1.655021	1.661822	1.740475	1.797409	1.803550	1.821781	1.798380	1.798469	1.815357	1.833814	1.833916	1.834008	1.832989	1.824127	1.824227	1.781996
1.700067	1.663945	1.592714	1.592800	1.652949	1.653040	1.650899	1.649877	1.662042	1.690738	1.656360	1.663139	1.663232	1.679211	1.685337	1.655330	1.655420	1.734015	1.734101	1.744233	1.744328	1.744423	1.744510	1.732525	1.725920	1.719973	1.707976	1.708069	1.630993	1.558581	1.566482	1.648012	1.652573	1.654893	1.654984	1.667828	1.749384	1.755067	1.803512	1.821743	1.798341	1.798431	1.815319	1.827733	1.775898	1.761432	1.757495	1.824092	1.824192	1.781962
1.579316	1.579402	1.580596	1.626141	1.610651	1.650767	1.649738	1.657449	1.657540	1.666543	1.674426	1.663094	1.699413	1.711585	1.709445	1.709540	1.679530	1.679620	1.734055	1.744188	1.744283	1.744379	1.744466	1.744561	1.726535	1.707849	1.707934	1.708027	1.647709	1.566365	1.566446	1.566531	1.651418	1.654855	1.661656	1.670028	1.674595	1.674682	1.803473	1.821704	1.798303	1.798393	1.815282	1.775762	1.775864	1.771477	1.765302	2.025348	1.824157	1.812158
1.579268	1.579355	1.579436	1.580636	1.608379	1.649606	1.657310	1.657402	1.657493	1.673180	1.674381	1.674476	1.704756	1.757612	1.757703	1.769876	1.679485	1.679576	1.679661	1.744142	1.744238	1.744334	1.744421	1.744517	1.714412	1.684305	1.707892	1.707986	1.708080	1.647761	1.566409	1.566495	1.560541	1.576272	1.659383	1.669992	1.670085	1.748730	1.791128	1.798168	1.798264	1.798355	1.813005	1.775727	1.775829	1.777487	1.880353	1.880457	1.868238	1.824214
1.579221	1.579308	1.446622	1.580590	1.649467	1.655594	1.657262	1.657355	1.657447	1.673135	1.674335	1.674430	1.704710	1.753106	1.757656	1.760909	1.698397	1.679531	1.689656	1.689749	1.689843	1.744290	1.744377	1.744474	1.684170	1.666144	1.659528	1.707945	1.708039	1.708132	1.566373	1.566460	1.560506	1.560586	1.576327	1.576417	1.661101	1.748692	1.791089	1.783356	1.798226	1.801674	1.698134	1.746582	1.777360	1.880210	1.880316	1.880421	1.871563	1.835386
1.624786	1.583712	1.457066	1.468279	1.625279	1.649512	1.655633	1.657308	1.657400	1.674203	1.674289	1.680422	1.680517	1.753059	1.748690	1.700486	1.700583	1.710715	1.711921	1.687864	1.665645	1.689894	1.708098	1.708193	1.684129	1.666103	1.666189	1.666282	1.710232	1.708091	1.708178	1.575365	1.575454	1.560550	1.560639	1.576383	1.585420	1.670101	1.791051	1.797194	1.809379	1.812829	1.698100	1.698195	1.855440	1.863374	1.863477	1.869182	1.805032	1.799080
1.717644	1.595904	1.595989	1.596079	1.626346	1.649464	1.655586	1.661716	1.661808	1.674157	1.674244	1.680376	1.752912	1.753011	1.753103	1.700441	1.709460	1.709556	1.686610	1.662552	1.550870	1.550959	1.551041	1.683994	1.702205	1.684182	1.666148	1.666243	1.666337	1.696633	1.690016	1.575329	1.575419	1.587584	1.587674	1.576349	1.657893	1.712362	1.797055	1.809241	1.812698	1.812791	1.776632	1.776730	1.855403	1.855496	1.845518	1.706590	1.730217	1.725826
1.882220	1.882323	1.783003	1.783101	1.650437	1.650531	1.662688	1.741242	1.741338	1.664084	1.674198	1.680331	1.752864	1.752964	1.753056	1.704857	1.700494	1.700589	1.647914	1.599046	1.550831	1.550922	1.551003	1.635639	1.684046	1.684141	1.666108	1.666203	1.666298	1.666391	1.654397	1.647784	1.647877	1.647961	1.648055	1.648816	1.657857	1.712325	1.809101	1.809202	1.809302	1.812753	1.776595	1.776694	1.825146	1.852099	1.754816	1.706557	1.706654	1.725794
1.882162	1.882266	1.803920	1.783047	1.650390	1.650483	1.686780	1.741192	1.741289	1.741387	1.680188	1.692358	1.752817	1.752917	1.753009	1.753107	1.704910	1.700545	1.652334	1.605700	1.599098	1.550884	1.550965	1.551056	1.635692	1.665982	1.666068	1.666163	1.666258	1.666352	1.666440	1.647746	1.647839	1.647924	1.648018	1.663769	1.712198	1.808961	1.787803	1.787902	1.787999	1.788089	1.757526	1.776658	1.825109	1.821842	1.815223	1.754879	1.735519	1.735610
1.803672	1.803772	1.791799	1.659152	1.659248	1.695550	1.695640	1.686828	1.741239	1.668914	1.680142	1.692312	1.752769	1.752870	1.752962	1.753061	1.704866	1.674777	1.670404	1.652386	1.605753	1.550845	1.550927	1.551018	1.617535	1.665942	1.666028	1.666123	1.666219	1.666313	1.666401	1.654414	1.647802	1.647887	1.749331	1.749431	1.748411	1.783861	1.787763	1.787863	1.787960	1.775965	1.757489	1.771023	1.819472	1.815085	1.815187	1.815287	1.771753	1.789979
1.803617	1.791652	1.713310	1.713407	1.695405	1.695502	1.695592	1.686780	1.686876	1.668867	1.678982	1.680195	1.752721	1.752823	1.752915	1.753015	1.722932	1.704919	1.705010	1.670457	1.652441	1.599111	1.550890	1.617404	1.617496	1.738368	1.738457	1.650445	1.650538	1.666274	1.666362	1.666457	1.654472	1.821898	1.824239	1.763932	1.749491	1.729446	1.783919	1.711066	1.711162	1.781524	1.781624	1.781723	1.805997	1.806087	1.763882	1.763979	1.789852	1.771812
1.834716	1.803664	1.713260	1.713358	1.713457	1.695453	1.695544	1.686732	1.686828	1.686926	1.678937	1.680149	1.728531	1.752775	1.752868	1.752968	1.753070	1.753169	1.753262	1.753363	1.825914	1.749101	1.617270	1.617364	1.714072	1.738326	1.738415	1.693796	1.651616	1.653944	1.664088	1.666419	1.799403	1.821856	1.824198	1.824304	1.761536	1.748203	1.736218	1.712149	1.712245	1.783725	1.781587	1.778327	1.781786	1.781877	1.781977	1.763945	1.771686	1.771779
1.977862	1.806948	1.713209	1.713308	1.713408	1.695405	1.695496	1.686684	1.686781	1.696906	1.698110	1.698210	1.728485	1.752728	1.752821	1.752921	1.753023	1.753124	1.753217	1.754433	1.826983	1.753522	1.724997	1.725097	1.725196	1.741633	1.738372	1.708277	1.651576	1.653904	1.664050	1.666380	1.799361	1.813989	1.816330	1.816435	1.748074	1.736082	1.724097	1.712112	1.712209	1.784807	1.778190	1.778289	1.778390	1.781840	1.781942	1.777593	1.771652	1.771746
1.965563	1.806894	1.716498	1.716597	1.713358	1.713457	1.695447	1.695547	1.780124	1.769273	1.698063	1.728338	1.861212	1.752681	1.752774	1.752875	1.752977	1.799929	1.800029	1.830836	1.826936	1.825926	1.749104	1.725055	1.725154	1.721905	1.741681	1.738430	1.666062	1.666158	1.666246	1.666342	1.666440	1.674354	1.681162	1.759121	1.756984	1.736044	1.711977	1.712076	1.712173	1.712263	1.754659	1.748039	1.778353	1.781804	1.807673	1.777559	1.808600	1.808699
1.823428	1.781307	1.781404	1.757377	1.740781	1.765015	1.765109	1.779972	1.780074	1.780178	1.782499	1.848985	1.849090	1.752634	1.752727	1.752828	1.752931	1.799884	1.866386	1.956388	1.917443	1.813601	1.809434	1.749163	1.725112	1.721863	1.740068	1.746208	1.746310	1.673941	1.686326	1.686425	1.686526	1.681025	1.674415	1.756845	1.756945	1.744956	1.711940	1.705998	1.706095	1.712227	1.754622	1.748003	1.748103	1.751553	1.762857	1.771481	1.801843	1.808666
1.823373	1.781255	1.781352	1.757326	1.778586	1.769418	1.783158	1.779921	1.780024	1.889392	1.889489	1.848934	1.849039	1.680166	1.680258	1.752782	1.752885	1.779760	1.884448	1.956338	1.918509	1.917504	1.827044	1.815076	1.736691	1.725172	1.721911	1.740128	1.718976	1.686195	1.686288	1.722623	1.819360	1.777177	1.765650	1.765754	1.756907	1.744918	1.705861	1.705961	1.706059	1.706150	1.706249	1.699628	1.748067	1.748157	1.754539	1.738750	1.771552	1.818919
1.866653	1.781203	1.757172	1.768409	1.792646	1.795261	1.787562	1.855612	1.859060	1.859169	1.889436	1.852226	1.695434	1.718028	1.718126	1.761657	1.761763	1.779715	1.864317	1.924789	1.918459	1.918570	1.917553	1.839180	1.815136	1.730714	1.730806	1.730909	1.718935	1.722389	1.849301	1.849408	1.849516	1.819414	1.772769	1.765715	1.756868	1.714677	1.714777	1.705925	1.706023	1.706114	1.706214	1.699593	1.697452	1.739839	1.724051	1.735355	1.736578	1.783700
1.921525	1.788942	1.764913	1.765018	1.777007	1.795210	1.813406	1.805716	1.859007	1.859116	1.859214	1.861091	1.764383	1.772296	1.911196	1.889004	1.761717	1.769629	1.924627	1.924740	1.922874	1.918521	1.918620	1.839134	1.839240	1.815198	1.773029	1.773135	1.730972	1.788773	1.788870	1.849365	1.849474	1.849571	1.813889	1.765676	1.714548	1.714640	1.714740	1.705888	1.705987	1.706078	1.706179	1.697319	1.688457	1.688544	1.538695	1.560075	1.561291	1.575947
1.935934	1.849203	1.788989	1.789096	1.795053	1.813256	1.813354	1.813463	1.822482	1.878007	1.871420	1.871532	1.865607	1.903236	1.903340	1.897875	1.890181	1.896327	1.906471	1.924690	1.942914	1.922937	1.844561	1.844671	1.844778	1.820738	1.820835	1.815357	1.785274	1.788732	1.788828	1.788934	1.849432	1.849529	1.844046	1.769440	1.721223	1.714603	1.714704	1.705852	1.705951	1.706042	1.706143	1.697284	1.688423	1.688510	1.540906	1.560046	1.561262	1.577040
1.923635	1.849149	1.828930	1.829039	1.829150	1.823227	1.823327	1.823438	1.823546	1.877955	1.878055	1.871480	1.889692	1.903185	1.903289	1.897825	1.890131	1.895161	1.895264	1.924641	1.985115	1.979652	1.856796	1.856908	1.854784	1.830747	1.830845	1.855106	1.831066	1.800984	1.788787	1.788893	1.849389	1.843896	1.844005	1.844114	1.771742	1.721280	1.714667	1.705816	1.705915	1.706007	1.706108	1.701728	1.697349	1.558468	1.539555	1.561137	1.576924	1.609030
1.957536	1.870811	1.846971	1.828986	1.823066	1.817143	1.825503	1.825615	1.880018	1.879017	1.878004	1.986063	1.998247	1.903134	1.903238	1.889968	1.890081	1.895112	1.913320	1.979366	1.985065	1.985183	1.955562	1.856862	1.854739	1.854851	1.854950	1.855062	1.855174	1.855284	1.903691	1.849236	1.849347	1.843853	1.843963	1.844073	1.841943	1.714529	1.705677	1.705779	1.705879	1.705971	1.615455	1.615551	1.567315	1.597647	1.585663	1.585761	1.608911	1.609001
1.943010	1.870755	1.852763	1.822902	1.823014	1.825351	1.825452	1.885885	1.879965	1.880080	1.880181	1.994925	1.999502	1.933252	1.893151	1.889917	1.890031	1.900640	1.918849	1.936613	1.985014	1.985133	1.977423	1.951163	1.836824	1.854806	1.854905	1.855018	1.855130	1.903543	1.903646	1.903759	1.849304	1.843811	1.809248	1.809353	1.834071	1.719413	1.705640	1.705743	1.627316	1.627405	1.615422	1.672637	1.654619	1.654714	1.627929	1.628029	1.724813	1.723786
1.900739	1.870699	1.870801	1.865066	1.865180	1.877543	1.892401	1.903928	1.885945	1.904544	1.931399	2.046148	1.999447	1.999568	1.919923	1.889867	1.889981	1.894556	1.894660	1.894773	1.931100	1.975035	1.975139	1.935480	1.839012	1.850293	1.830714	1.830826	1.830938	1.831048	1.903602	1.903715	1.891531	1.843769	1.842761	1.833922	1.719281	1.719375	1.713438	1.701461	1.627282	1.627372	1.627471	1.654686	1.672713	1.721142	1.745419	1.741484	1.741593	1.743003
1.938522	1.920549	1.894124	1.883104	1.877376	1.877490	1.913783	2.055320	2.055441	2.061331	2.070095	2.046093	2.008312	2.000629	2.047891	1.998424	1.894394	1.895623	1.894611	1.894725	1.890375	1.881559	1.881659	1.881773	1.850135	1.830571	1.830670	1.704008	1.704115	1.740444	1.831106	1.903672	1.860402	1.849319	1.849430	1.849543	1.833989	1.719338	1.741824	1.724699	1.713608	1.705864	1.645560	1.645659	1.671724	1.671815	1.710014	1.735409	1.741561	1.742971
2.146813	2.146941	2.020425	2.004958	2.005081	2.005201	2.058478	2.055260	2.055382	2.056621	2.061385	2.032267	2.008257	2.007265	2.054527	2.054649	2.017455	1.901152	1.895678	1.890212	1.873583	1.873696	1.881612	1.886193	1.886305	1.854671	1.830626	1.800556	1.730240	1.730345	1.740503	1.740610	1.789022	1.849277	1.849389	1.855540	1.855651	1.862466	1.910894	1.911010	1.899929	1.755948	1.705932	1.706034	1.669891	1.663940	1.671885	1.631545	1.643734	1.724812
2.188025	2.146877	2.146994	2.135062	2.035826	2.035949	2.058418	2.055201	2.055324	2.056563	2.050182	2.032211	2.026300	2.025309	2.054471	2.054594	2.090921	2.089930	1.896745	1.883466	1.873535	1.873648	1.886030	1.886146	1.886259	1.850158	1.806438	1.806550	1.792802	1.730305	1.740463	1.740571	1.740680	1.776778	1.855386	1.855499	1.855610	1.904024	1.910853	1.910970	1.911084	1.911189	1.858705	1.713839	1.706103	1.669948	1.664009	1.699971	1.700079	1.730823
2.187960	2.157944	2.158064	2.158194	2.126221	2.114287	2.090280	2.066744	2.056380	2.032379	2.032030	2.032811	2.032935	2.026370	2.048382	2.054539	2.090865	2.090991	2.077713	1.883418	1.883533	1.885882	1.885983	1.886099	1.886212	1.850113	1.806395	1.806507	1.750276	1.740325	1.740424	1.740532	1.728341	1.746549	1.855344	1.855458	1.855569	1.903982	1.916408	1.943392	1.945750	1.936902	1.923584	1.882298	1.706069	1.706161	1.670017	1.671922	1.694444	1.730791
2.187894	2.157880	2.158000	2.158131	2.126158	2.114226	2.114341	2.072256	2.037768	2.019800	2.022139	2.032756	2.032880	2.024085	2.024197	2.048451	2.048577	2.090935	2.077658	1.927839	1.885717	1.885834	1.885935	1.892753	1.892868	1.890751	1.818424	1.816522	1.825578	1.816749	1.788680	1.740493	1.735012	1.728397	1.746619	1.807111	1.777028	1.789438	1.943229	1.943352	1.945711	1.936863	1.923545	1.891180	1.851009	1.724249	1.724355	1.685776	1.694412	1.694507
2.242086	2.206048	2.206170	2.158068	2.146143	2.126224	2.138401	2.138533	2.042168	2.021973	2.022083	2.028241	2.028365	2.027375	2.027488	2.045710	2.048523	2.047531	1.951562	1.945647	1.906879	1.906999	1.907104	1.900524	1.900640	1.856727	1.820615	1.848666	1.885002	1.873942	1.816811	1.799260	1.745038	1.735070	1.753293	1.771748	1.796012	1.791638	1.791749	1.943311	1.943432	1.936823	1.923506	1.891141	1.881173	1.851069	1.733286	1.740116	1.700423	1.803228
2.242019	2.205982	2.206105	2.164687	2.152763	2.152896	2.181789	2.181927	2.138601	2.040009	2.052183	2.052310	2.052436	2.046532	2.028549	2.028674	2.051816	2.047477	1.987711	1.951631	1.949069	1.906952	1.907058	1.920580	1.920700	1.903615	1.873544	1.884838	1.975499	2.026818	1.931688	1.889325	1.886089	1.825387	1.825507	1.818913	1.795974	1.796077	1.791711	1.852687	1.943392	1.933424	1.923467	1.923585	1.886736	1.820390	1.823864	1.839665	1.803095	1.863610
2.227205	2.224002	2.206039	2.212856	2.164760	2.169544	2.169668	2.181866	2.182003	2.138672	2.136558	2.112566	2.076506	2.052508	2.071996	2.072127	2.058910	2.053457	2.047990	1.987781	1.961087	1.906905	1.911477	1.920534	1.920654	1.920777	1.982134	1.993434	2.065990	2.066117	2.048124	2.040423	2.060681	2.060796	2.060927	2.102646	2.102776	2.102894	2.199639	2.082123	1.943352	1.923306	1.923427	1.923546	1.852744	1.823715	1.823827	1.838508	1.839744	1.845886
2.231591	2.227275	2.224059	2.224195	2.164697	2.152773	2.169607	2.181806	2.306546	2.306692	2.287869	2.173424	2.119327	2.091077	2.096070	2.096202	2.074476	2.056750	2.056865	2.051410	1.991204	1.959594	1.911430	1.920488	1.920609	1.993149	2.041541	2.065811	2.065941	2.066069	2.066185	2.066313	2.048334	2.060750	2.109179	2.102600	2.102730	2.199457	2.199592	2.190773	2.082207	1.943424	1.923388	1.857071	1.852708	1.837124	1.837239	1.838473	1.845750	1.851457
2.394652	2.365854	2.362643	2.314558	2.157952	2.146028	2.160633	2.179715	2.191913	2.252357	2.233531	2.221611	2.169041	2.127209	2.067014	2.067142	2.065495	2.056696	2.056811	2.061404	2.015715	2.015844	1.993156	1.985468	1.968837	2.041378	2.044844	2.069114	2.069246	2.069374	2.066138	2.066266	2.066397	2.067629	2.091022	2.102554	2.102684	2.102803	2.193506	2.184687	2.184821	2.082280	1.923349	1.906909	1.907029	1.907134	1.840565	1.865337	1.871498	1.871603
2.365637	2.365781	2.352743	2.314489	2.314634	2.145966	2.160572	2.179655	2.191853	2.250066	2.233469	2.217091	2.166752	2.127152	2.066958	2.067088	2.081968	2.077634	2.065687	2.075862	2.075995	2.077461	2.077578	2.069894	2.070024	2.061219	2.073403	2.073536	2.159726	2.069326	2.066090	2.066219	2.066350	2.067583	2.067715	2.085958	2.102639	2.102758	2.139117	2.193597	2.184775	2.163619	1.912790	1.906870	1.906991	1.907097	1.907218	1.865302	1.868785	1.874932
2.305292	2.305434	2.317618	2.316647	2.315679	2.158159	2.160511	2.172709	2.225741	2.244431	2.233408	2.214800	2.112462	2.034193	2.045464	2.067034	2.085261	2.082044	2.087743	2.106401	2.106538	2.089476	2.089594	2.154314	2.154449	2.154587	2.154707	2.197088	2.188286	2.159808	2.069396	2.066171	2.066303	2.066418	2.067669	2.097986	2.098117	2.138937	2.193411	2.193550	2.184728	2.163572	1.967101	1.930988	1.906953	1.907059	1.907181	1.868629	1.868751	1.874897
2.327487	2.305364	2.305493	2.311664	2.311810	2.320866	2.172508	2.172648	2.215649	2.221821	2.193414	2.130362	2.097906	2.030792	2.034254	2.045538	2.067112	2.085338	2.087690	2.087821	2.112519	2.101490	2.161941	2.162080	2.154397	2.154535	2.166724	2.167980	2.198294	2.188370	2.184021	2.132516	2.126616	2.126734	2.127988	2.152271	2.152405	2.157003	2.189601	2.225971	2.193640	2.184804	2.145544	1.934310	1.910276	1.910383	1.856147	1.868594	1.868716	1.874863
2.324077	2.324224	2.311451	2.311595	2.311742	2.311885	2.172446	2.172588	2.208900	2.187203	2.186208	2.097717	2.055636	2.026276	2.034199	2.041022	2.067058	2.085284	2.087636	2.087768	2.101302	2.161766	2.161887	2.164261	2.164398	2.154483	2.154603	2.154742	2.168068	2.198380	2.194033	2.184106	2.132603	2.132721	2.152085	2.152223	2.154596	2.156956	2.157092	2.212490	2.193594	2.184758	2.152220	2.146751	1.924804	1.924913	1.922796	1.922919	1.874722	1.874828
2.324008	2.320814	2.305355	2.297702	2.297848	2.082755	2.172385	2.190612	2.220896	2.200518	2.120939	2.055451	1.880711	1.996069	2.040838	2.048778	2.085098	2.293859	2.293988	2.161431	2.161571	2.282362	2.282488	2.182307	2.164346	2.164487	2.154552	2.154691	2.168017	2.198329	2.193982	2.194120	2.132555	2.133791	2.133929	2.154413	2.154548	2.154671	2.154807	2.157184	2.193547	2.193671	2.188211	2.170232	2.160287	1.924875	1.931041	1.928922	1.929048	1.911036
2.320598	2.305156	2.305286	2.116819	2.074764	2.077125	2.082817	2.220692	2.311262	2.220978	2.134259	2.088847	2.062213	2.040666	2.040784	2.121091	2.197160	2.293798	2.293929	2.294073	2.294221	2.294369	2.282431	2.180020	2.164294	2.168905	2.181095	2.181238	2.203727	2.203867	2.203994	2.204135	2.219937	2.171778	2.149544	2.154365	2.154501	2.154624	2.154760	2.171694	2.158395	2.193625	2.193767	2.188303	2.161364	2.160362	1.951363	1.951488	1.948253	1.948363
2.304941	2.305086	2.123304	2.116757	2.074705	1.962543	2.077187	2.209485	2.220772	2.220917	2.208777	2.218749	2.249037	2.234681	2.168476	2.168613	2.197102	2.197243	2.293869	2.294014	2.294162	2.294310	2.294438	2.282521	2.224571	2.229186	2.247412	2.247559	2.247705	2.245613	2.245742	2.400789	2.352663	2.352795	2.330570	2.329601	2.317436	2.208907	2.171506	2.192922	2.178506	2.194700	2.212956	2.255364	2.188400	2.162560	2.090228	2.090360	1.960549	1.948327
1.988188	2.120892	2.121015	2.121151	2.079101	2.079235	2.079357	2.091549	2.138340	2.162594	2.207601	2.219802	2.255667	2.249120	2.180477	2.174585	2.197045	2.197186	2.204011	2.300653	2.294103	2.294252	2.294380	2.294529	2.284844	2.284992	2.289591	2.289740	2.289890	2.287800	2.390517	2.400734	2.400890	2.339317	2.339468	2.329548	2.318503	2.209978	2.171460	2.192877	2.229243	2.247487	2.308698	2.308847	2.255463	2.242141	2.241163	2.099288	2.099425	2.044929
1.973655	1.973783	1.988378	1.988508	2.079042	2.079176	2.079298	2.083894	2.108141	2.108280	2.108401	2.108540	2.223229	2.243482	2.234684	2.180556	2.203683	2.203825	2.203954	2.300594	2.294044	2.294194	2.294322	2.282407	2.282553	2.284937	2.289536	2.289686	2.289836	2.287746	2.348221	2.390613	2.339133	2.339263	2.339415	2.080031	2.058902	2.155602	2.227785	2.229053	2.260748	2.349448	2.364167	2.604666	2.575699	2.364488	2.265777	2.195874	2.099385	2.043769
1.964689	1.904560	1.919609	1.934215	1.988585	2.079117	2.079239	2.083836	2.114771	2.108222	2.108343	2.108483	2.223168	2.253460	2.253590	2.238542	2.203626	2.203769	2.203898	2.264349	2.275892	2.294136	2.294265	2.282351	2.282497	2.289351	2.289481	2.289631	2.289782	2.287693	2.293859	2.294007	2.290802	2.290931	2.079847	2.079987	2.080123	2.213041	2.227738	2.260554	2.349262	2.356121	2.483068	2.628139	2.604779	2.442940	2.344236	2.250183	2.194853	2.086008
1.904380	1.904505	1.919553	1.988395	2.078923	2.079058	2.079181	2.113460	2.131680	2.131822	2.126370	2.126511	2.126649	2.126791	2.238338	2.238483	2.239747	2.203712	2.203841	2.264291	2.275834	2.275983	2.294207	2.294357	2.282440	2.282590	2.289425	2.289576	2.289728	2.289876	2.296042	2.293954	2.294105	2.290879	2.122048	2.108799	2.139118	2.212993	2.245800	2.332946	2.349214	2.451984	2.452147	2.476458	2.621535	2.604871	2.440806	2.328645	2.182478	2.085968
1.915460	1.915586	1.988207	2.078724	2.078863	2.078999	2.089152	2.131481	2.131621	2.126189	2.126311	2.126453	2.126592	2.126734	2.249436	2.254046	2.239689	2.239834	2.203785	2.203929	2.204076	2.197522	2.294149	2.294300	2.294448	2.282535	2.289370	2.308525	2.308680	2.317101	2.329304	2.316036	2.300765	2.300896	2.210525	2.138931	2.229605	2.247845	2.338777	2.338933	2.339087	2.450814	2.452097	2.452258	2.476573	2.456289	2.398488	2.372678	2.315295	2.085928
1.964400	1.954967	2.079642	2.079778	2.088832	2.088969	2.131279	2.131422	2.213049	2.213196	2.122908	2.126396	2.126535	2.146759	2.249376	2.249524	2.239630	2.239776	2.209758	2.203873	2.204021	2.197467	2.294091	2.294243	2.294391	2.282479	2.308316	2.308471	2.308625	2.347213	2.347352	2.347506	2.316137	2.304201	2.307712	2.307866	2.392512	2.536191	2.494103	2.447536	2.447696	2.450764	2.452047	2.446171	2.446335	2.413974	2.392835	2.384708	2.098104	2.085888
2.308593	2.289813	2.274355	2.317591	2.323770	2.323920	2.269613	2.245657	2.212986	2.213133	2.126195	2.128569	2.144325	2.146703	2.249317	2.267551	2.239572	2.239718	2.239851	2.276177	2.276329	2.197412	2.197538	2.276092	2.276240	2.282423	2.283671	2.308416	2.308572	2.347159	2.347298	2.341419	2.341577	2.342831	2.403334	2.409091	2.535987	2.536135	2.525785	2.516558	2.516721	2.459862	2.451998	2.452159	2.452324	2.458503	2.426161	2.392941	2.107034	2.098183
2.308526	2.289747	2.274288	2.323547	2.323702	2.323853	2.281807	2.248936	2.249083	2.126014	2.128367	2.137434	2.137576	2.216752	2.249257	2.267492	2.267645	2.239660	2.239793	2.276119	2.276272	2.228180	2.221606	2.221756	2.276184	2.282367	2.282498	2.308362	2.310755	2.310907	2.341211	2.341366	2.342643	2.413188	2.413352	2.546958	2.535932	2.531602	2.525731	2.523660	2.516668	2.510779	2.444541	2.452110	2.452276	2.458455	2.431718	2.404969	2.387876	2.098144
2.289527	2.289679	2.350061	2.334619	2.334776	2.334929	2.292886	2.268937	2.269087	2.258090	2.137230	2.137376	2.137519	2.144359	2.219057	2.267432	2.267586	2.239602	2.239735	2.280527	2.281798	2.281952	2.233839	2.288269	2.288420	2.282312	2.308151	2.310544	2.310701	2.310854	2.341157	2.341313	2.352659	2.352796	2.540016	2.540187	2.540353	2.536024	2.536191	2.536361	2.523771	2.510725	2.444491	2.438615	2.452227	2.445644	2.425632	2.415012	2.399042	2.188685
2.289460	2.349852	2.452404	2.452566	2.371064	2.347121	2.334999	2.268873	2.269023	2.269178	2.263732	2.287994	2.294838	2.177774	2.218999	2.267373	2.267527	2.267678	2.250842	2.250992	2.287324	2.286363	2.286495	2.291564	2.291716	2.297903	2.308096	2.308254	2.308411	2.338727	2.419530	2.430876	2.434397	2.543144	2.539959	2.540130	2.540298	2.540447	2.541734	2.541906	2.529753	2.510673	2.480660	2.438566	2.452178	2.452321	2.425584	2.408926	2.411761	2.199857
2.349627	2.349783	2.452332	2.450265	2.450430	2.371153	2.341620	2.268809	2.268960	2.269115	2.444463	2.450654	2.490974	2.328404	2.298407	2.280706	2.395401	2.395560	2.281153	2.250935	2.287266	2.287423	2.286438	2.292625	2.298809	2.298965	2.299099	2.299256	2.308357	2.368835	2.418355	2.434176	2.542941	2.627556	2.545936	2.540074	2.540242	2.510219	2.541680	2.541852	2.528580	2.528728	2.480608	2.451962	2.452130	2.452273	2.452440	2.420522	2.411714	2.205854
2.349557	2.349714	2.347627	2.450193	2.450359	2.371085	2.341553	2.335024	2.335179	2.383545	2.444394	2.444558	2.484880	2.328343	2.328485	2.413031	2.400919	2.401079	2.395641	2.383517	2.450001	2.376693	2.292412	2.298599	2.298753	2.298910	2.299044	2.299201	2.290413	2.308459	2.418299	2.434121	2.542883	2.549063	2.549236	2.549409	2.510015	2.510164	2.510331	2.541798	2.528526	2.528675	2.462449	2.438467	2.440874	2.452224	2.452393	2.414437	2.404938	2.272664
2.331419	2.331575	2.347558	2.347715	2.371973	2.426352	2.367815	2.343876	2.344033	2.335272	2.313983	2.314141	2.341070	2.341232	2.348069	2.456725	2.449079	2.449243	2.395579	2.460939	2.449938	2.450104	2.377888	2.299660	2.299814	2.298854	2.298989	2.299147	2.299304	2.309524	2.427191	2.446131	2.452332	2.553481	2.553656	2.553830	2.549523	2.510110	2.510278	2.510449	2.528473	2.462230	2.444290	2.404800	2.438584	2.440967	2.441134	2.398692	2.399284	2.397177
2.333577	2.331507	2.329419	2.329576	2.341785	2.372063	2.372205	2.343810	2.343967	2.344128	2.352956	2.353120	2.341007	2.341170	2.564312	2.602879	2.449015	2.449180	2.449326	2.477627	2.477798	2.477969	2.478114	2.478285	2.425507	2.299917	2.298934	2.301328	2.311551	2.426989	2.445910	2.452107	2.589471	2.565489	2.565665	2.549297	2.546109	2.546261	2.486708	2.486877	2.443927	2.444073	2.380449	2.380606	2.411637	2.439798	2.427634	2.393038	2.396993	2.390400
2.327486	2.323188	2.328237	2.341555	2.341717	2.341875	2.384400	2.384565	2.368001	2.394929	2.395071	2.395238	2.394285	2.419453	2.564243	2.566646	2.448951	2.449116	2.459312	2.477564	2.477735	2.477907	2.526287	2.526461	2.490451	2.415555	2.391573	2.301274	2.341653	2.438996	2.451886	2.550804	2.555454	2.567670	2.565608	2.681976	2.654661	2.522692	2.485534	2.419322	2.396465	2.374202	2.374363	2.277946	2.278102	2.266161	2.271922	2.410930	2.390909	2.360164
2.322962	2.328028	2.394420	2.473997	2.474166	2.389097	2.390357	2.396548	2.396710	2.406914	2.399467	2.399636	2.431494	2.564242	2.576450	2.566577	2.466968	2.467135	2.531584	2.531754	2.531929	2.532105	2.622690	2.707282	2.707463	2.622108	2.566397	2.391680	2.401909	2.438939	2.448474	2.550745	2.555397	2.567612	2.688447	2.681915	2.654602	2.522637	2.419104	2.419271	2.374011	2.374151	2.269903	2.276779	2.265984	2.266116	2.271878	2.308253	2.288226	2.128182
2.395157	2.394205	2.394349	2.472809	2.474094	2.389029	2.396313	2.396480	2.406679	2.451458	2.540869	2.541049	2.646789	2.628004	2.592005	2.576554	2.512442	2.519311	2.520580	2.532807	2.532982	2.646585	2.707028	2.710566	2.707395	2.658223	2.566333	2.457959	2.429331	2.437764	2.481251	2.545093	2.561371	2.688202	2.681671	2.678497	2.564042	2.418889	2.403374	2.381139	2.381297	2.366259	2.276579	2.265782	2.265938	2.266071	2.266227	2.251804	2.149326	2.128141
2.393971	2.391906	2.392050	2.470507	2.436769	2.438048	2.402053	2.396196	2.406613	2.541763	2.541916	2.655461	2.646718	2.627934	2.591935	2.584299	2.576664	2.520362	2.520514	2.532742	2.641424	2.647635	2.710311	2.710498	2.710680	2.658158	2.457730	2.457899	2.422564	2.429440	2.480074	2.545034	2.581402	2.591625	2.642057	2.642239	2.596577	2.447199	2.382044	2.381086	2.357107	2.260689	2.264462	2.265736	2.265893	2.266025	2.266182	2.266336	2.149285	2.149411
2.391672	2.391835	2.391979	2.394371	2.394538	2.436863	2.437010	2.437180	2.454072	2.460936	2.611699	2.611881	2.627679	2.627863	2.621326	2.668599	2.668784	2.650884	2.542554	2.540495	2.641356	2.641539	2.641694	2.644112	2.644291	2.572087	2.455434	2.455604	2.413561	2.422672	2.429531	2.504312	2.540677	2.540826	2.545480	2.607539	2.605476	2.555745	2.400092	2.373194	2.300940	2.234695	2.206483	2.265690	2.265847	2.272016	2.299082	2.277505	2.175896	2.161444
2.391600	2.391763	2.391908	2.394300	2.394468	2.436792	2.689912	2.571857	2.454004	2.586709	2.611627	2.611809	2.611986	2.621096	2.620139	2.668527	2.668713	2.650815	2.542489	2.542664	2.649107	2.641472	2.641627	2.641810	2.599787	2.580966	2.572172	2.455544	2.443655	2.452769	2.459629	2.459798	2.504429	2.528704	2.528881	2.529058	2.526991	2.428992	2.391080	2.292895	2.228913	2.198441	2.198593	2.223397	2.265802	2.280508	2.293002	2.293160	2.293322	2.288973
2.557649	2.391692	2.391838	2.392002	2.394399	2.563198	2.692063	2.692248	2.581994	2.586636	2.586788	2.593663	2.611915	2.612098	2.612256	2.638326	2.650564	2.650746	2.542424	2.542599	2.651274	2.641405	2.569222	2.599545	2.599723	2.599905	2.598941	2.590178	2.493877	2.494048	2.464047	2.464216	2.504372	2.493329	2.463343	2.439386	2.320204	2.282273	2.262520	1.942206	1.822347	1.824702	1.957163	2.029718	2.084697	2.165787	2.292958	2.293116	2.293279	2.288930
2.557572	2.449367	2.391767	2.391931	2.394329	2.570925	2.683949	2.684136	2.581920	2.582101	2.586715	2.586897	2.593769	2.612026	2.612185	2.638256	2.650494	2.650676	2.650837	2.584723	2.574852	2.569006	2.569158	2.576485	2.600777	2.600960	2.599996	2.599061	2.599244	2.496227	2.490349	2.488283	2.493125	2.455281	2.453214	2.420301	2.282085	2.180098	1.948747	1.815462	1.815589	1.815702	1.942556	2.015107	2.061118	2.099356	2.256699	2.293073	2.293236	2.293374
2.650456	2.623900	2.449444	2.401891	2.402062	2.472932	2.587730	2.593935	2.581847	2.582028	2.582180	2.496463	2.593698	2.593881	2.612115	2.620109	2.620295	2.650606	2.650768	2.650951	2.647787	2.574969	2.575121	2.575304	2.576599	2.576782	2.601051	2.598998	2.599182	2.532349	2.488054	2.474800	2.464904	2.452986	2.444204	2.384423	2.179918	2.113691	2.075398	1.942124	1.875889	1.876005	1.954585	1.954720	2.061076	2.098195	2.256655	2.293029	2.293193	2.293331
2.668438	2.649447	2.475002	2.407394	2.406451	2.455014	2.485277	2.485455	2.594041	2.581955	2.582108	2.491932	2.503263	2.503442	2.503597	2.523636	2.555061	2.651654	2.651816	2.651999	2.647719	2.581607	2.575057	2.575239	2.575418	2.575601	2.598752	2.598936	2.543055	2.488962	2.397544	2.392118	2.398507	2.437945	2.364054	2.201357	2.150143	2.113644	2.081386	2.081533	2.081677	1.973196	1.966613	2.045197	2.090180	2.168333	2.243157	2.292985	2.293150	2.293289
2.673713	2.667429	2.474931	2.407324	2.406382	2.454944	2.455097	2.485385	2.593968	2.594152	2.491685	2.395484	2.384493	2.456956	2.485456	2.511519	2.524868	2.645558	2.651747	2.651932	2.647652	2.580425	2.580580	2.575176	2.575355	2.562123	2.562275	2.463416	2.432808	2.361162	2.355716	2.355881	2.329193	2.237185	2.201153	2.140990	2.107871	2.081197	2.083581	2.083729	2.087234	2.087362	2.015103	2.047747	2.053502	2.095872	2.277083	2.279485	2.293107	2.292124
2.673633	2.673819	2.653924	2.495337	2.440210	2.404252	2.417782	2.484200	2.550621	2.551919	2.503888	2.395419	2.467873	2.468050	2.470435	2.479539	2.503819	2.591259	2.651678	2.651863	2.614068	2.614252	2.614405	2.601177	2.529460	2.529638	2.494491	2.421396	2.294952	2.306296	2.306436	2.306595	2.270575	2.270710	2.140791	2.105439	2.081024	2.083391	2.029244	2.087045	2.087190	2.014918	1.994980	2.023141	2.041393	2.095832	2.277038	2.277198	2.279605	2.334334
2.673552	2.651454	2.651615	2.477431	2.477607	2.400839	2.404333	2.417889	2.484305	2.502552	2.503819	2.503999	2.476734	2.476913	2.477067	2.501340	2.582078	2.591192	2.645583	2.613815	2.613999	2.614184	2.600928	2.595522	2.529396	2.307415	2.205072	2.242276	2.234607	2.234761	2.234897	2.252271	2.264492	2.174168	2.107984	2.108136	2.083217	2.083345	2.083491	2.087000	2.087146	2.097360	2.041918	2.041204	2.095663	2.276830	2.276994	2.277154	2.277318	2.277456
2.615073	2.579137	2.545185	2.477357	2.477534	2.388506	2.404265	2.422282	2.417993	2.484416	2.502634	2.479839	2.476667	2.476846	2.477001	2.579591	2.579776	2.584424	2.633228	2.612628	2.612814	2.600707	2.596390	2.529157	2.258098	2.204886	2.205019	2.205178	2.242382	2.234708	2.234844	2.246189	2.180018	2.180149	2.107937	2.108090	2.075766	2.074773	2.080086	2.086956	2.090464	2.114125	2.114279	2.114429	2.276647	2.276785	2.276949	2.277110	2.268302	2.268438
2.548783	2.548962	2.484911	2.485086	2.435318	2.387323	2.388586	2.404371	2.404542	2.459805	2.459953	2.463034	2.463208	2.463386	2.474703	2.477111	2.579708	2.578773	2.552126	2.612559	2.588165	2.596169	2.421553	2.259001	2.259161	2.247026	2.204966	2.205125	2.235863	2.234654	2.234791	2.198769	2.179969	2.180100	2.107891	2.086771	2.074600	2.074727	2.068840	2.080190	2.087059	2.090550	2.114236	2.114387	2.114542	2.253459	2.264836	2.264996	2.265161	2.214074
2.392215	2.382357	2.442701	2.485012	2.482962	2.388368	2.388517	2.404304	2.470712	2.459736	2.444264	2.446228	2.378589	2.318760	2.192412	2.192570	2.393739	2.484278	2.484430	2.484603	2.481430	2.421347	2.415465	2.258945	2.259105	2.259270	2.247106	2.241241	2.222388	2.220306	2.196326	2.168571	2.168727	2.180050	2.107844	2.086724	2.063355	2.074681	2.068794	1.984493	2.013935	2.087144	2.099624	2.103136	2.055018	2.054023	2.066509	2.077873	2.078027	2.223007
2.256183	2.256342	2.289028	2.440572	2.440749	2.392759	2.388448	2.388622	2.459488	2.444048	2.438172	2.373891	2.306251	2.192214	2.192355	2.164601	2.200905	2.333600	2.333745	2.306458	2.306626	2.336923	2.258724	2.258889	2.259050	2.259215	2.247051	2.222174	2.222334	2.184081	2.166129	2.166282	2.168677	2.180001	2.107797	2.063164	2.063309	2.068604	1.990338	1.984451	1.984591	2.002813	2.099581	1.973031	2.053857	2.053983	2.054134	2.066618	2.066771	2.064655
2.256114	2.269647	2.270904	2.290015	2.392519	2.392690	2.388380	2.388554	2.388724	2.393361	2.386812	2.332787	2.306189	2.234084	2.216157	2.200685	2.175163	2.175317	2.195560	2.210001	2.252340	2.252505	2.252642	2.258833	2.258995	2.259160	2.240969	2.228830	2.186112	2.165944	2.051534	2.051680	2.168627	2.107595	2.107750	2.063118	2.063262	2.068558	2.068704	1.990440	2.002646	2.002770	2.033177	2.033324	2.051574	2.053943	2.058580	2.058728	2.058881	2.059008
2.269417	2.270694	2.270836	2.289949	2.338274	2.392621	2.388311	2.388486	2.388657	2.388832	2.339246	2.339419	2.336238	2.342433	2.342581	2.316392	2.307626	2.175260	2.193269	2.209944	2.210107	2.252448	2.252586	2.258777	2.258939	2.253078	2.256571	2.256737	2.180715	2.174843	2.051486	2.051633	2.054022	2.096354	2.090478	2.090631	2.069504	2.069632	2.083220	2.083373	2.050859	2.002728	2.033136	2.172042	2.172201	2.058388	2.058541	2.058689	2.058842	2.058969
2.257313	2.269512	2.270769	2.270932	2.275559	2.366018	2.388242	2.388418	2.388589	2.388765	2.339182	2.339355	2.354242	2.553156	2.520937	2.316329	2.316498	2.193073	2.197680	2.197839	2.210051	2.252392	2.252530	2.252696	2.216700	2.253024	2.253162	2.253328	2.251257	2.187532	2.174927	2.166130	2.093940	2.088038	2.090431	2.090585	2.090735	2.090867	2.091017	2.083328	2.082357	2.065511	2.081355	2.135801	2.172158	2.179017	2.179178	2.179335	2.179496	2.071001
2.203087	2.257408	2.270702	2.270866	2.271033	2.275657	2.340016	2.388350	2.388522	2.388698	2.388844	2.352891	2.552899	2.553085	2.520866	2.316266	2.325369	2.333355	2.333501	2.213183	2.209996	2.252335	2.252473	2.252640	2.252803	2.252969	2.253108	2.253274	2.251204	2.242416	2.198989	2.166080	2.099921	2.087991	2.090384	2.090539	2.090689	2.090822	2.090972	2.091126	2.091277	2.065469	2.065621	2.081463	2.172114	2.178974	2.179135	2.179292	2.179454	2.179588
2.211936	2.258456	2.336834	2.276818	2.270968	2.273362	2.273506	2.376013	2.385108	2.385284	2.385430	2.385607	2.443322	2.444618	2.396594	2.329603	2.329775	2.333293	2.333440	2.213127	2.209940	2.201164	2.243475	2.252584	2.252747	2.252914	2.415769	2.415946	2.253388	2.251314	2.212365	2.190142	2.123988	2.090183	2.090338	2.090493	2.090644	2.090776	2.090927	2.091082	2.091233	2.071029	2.071183	2.111584	2.172070	2.172203	2.179093	2.179250	2.179412	2.170571
2.266026	2.336617	2.348800	2.336933	2.276920	2.273296	2.273441	2.360789	2.385040	2.385217	2.385364	2.403604	2.403778	2.408421	2.404346	2.356340	2.329713	2.333232	2.333380	2.333548	2.207649	2.201108	2.201244	2.216377	2.252692	2.319146	2.373525	2.373701	2.295524	2.253499	2.250285	2.199044	2.192491	2.090136	2.090291	2.090446	2.090598	2.090731	2.090882	2.091038	2.091189	2.089081	2.101300	2.107057	2.172026	2.172159	2.179050	2.179208	2.179371	2.178383
2.251471	2.329860	2.333351	2.336864	2.276854	2.279250	2.287875	2.321511	2.399940	2.424203	2.403359	2.403538	2.410409	2.410589	2.350523	2.350695	2.345287	2.333171	2.333319	2.375653	2.375830	2.370418	2.286217	2.253591	2.253755	2.320208	2.374586	2.373643	2.295470	2.253446	2.230090	2.241620	2.193559	2.090088	2.090244	2.090400	2.103992	2.090685	2.090837	2.090993	2.091146	2.179508	2.101257	2.107015	2.111657	2.172116	2.172278	2.172436	2.172598	2.178342
2.251404	2.257585	2.319905	2.333450	2.279018	2.293681	2.304540	2.313639	2.363757	2.424136	2.411103	2.411283	2.410343	2.410524	2.356483	2.350633	2.350810	2.348748	2.387708	2.375592	2.375769	2.352284	2.355783	2.355958	2.319978	2.320151	2.374527	2.374704	2.373763	2.373935	2.350585	2.241568	2.193509	2.091161	2.090197	2.090354	2.090507	2.090640	2.090792	2.094311	2.197254	2.181704	2.103455	2.104730	2.104887	2.105018	2.107419	2.041205	2.041359	2.153616
2.251336	2.251500	2.251644	2.255153	2.280067	2.293616	2.310495	2.310671	2.337591	2.403986	2.432240	2.411217	2.410277	2.410458	2.386527	2.356593	2.360121	2.350921	2.345486	2.345658	2.333542	2.333717	2.357959	2.358135	2.322157	2.322331	2.320238	2.374647	2.381537	2.373879	2.350528	2.343983	2.193458	2.091113	2.090151	2.090308	2.090461	2.090595	2.090748	2.130713	2.191178	2.197349	2.112380	2.104687	2.104845	2.014488	2.016884	2.017033	2.041320	2.137991
1.968505	2.095001	2.131239	2.221656	2.280001	2.293551	2.304853	2.307260	2.337527	2.432021	2.446681	2.432358	2.411328	2.386310	2.356357	2.372165	2.360059	2.356882	2.345425	2.345598	2.345775	2.345953	2.370195	2.367455	2.367628	2.322274	2.376648	2.381301	2.381480	2.381655	2.350472	2.343927	2.259712	2.091066	2.090104	2.090261	2.090415	2.090549	2.114822	2.114981	2.191132	2.197304	2.192985	2.105765	2.086707	2.015570	2.015723	2.040005	2.083516	2.137951
1.968449	2.094940	2.131177	2.215574	2.231795	2.293486	2.304789	2.307196	2.311831	2.360162	2.432106	2.432292	2.387181	2.386245	2.356294	2.364286	2.364466	2.360173	2.405590	2.345538	2.345716	2.369988	2.376160	2.376340	2.376515	2.388745	2.381064	2.376770	2.381424	2.381599	2.367203	2.350587	2.259660	2.091018	2.091177	2.091335	2.091489	2.132709	2.132866	2.175237	2.181427	2.263596	2.197424	2.105723	2.087786	2.087917	2.154434	2.154592	2.136655	2.137910
2.196105	2.196268	2.226493	2.226659	2.293250	2.317491	2.328796	2.311595	2.311768	2.311945	2.365827	2.366009	2.386000	2.386181	2.386335	2.356406	2.364404	2.415426	2.405527	2.397882	2.361925	2.464502	2.376101	2.376281	2.376457	2.460985	2.381006	2.381187	2.290978	2.321280	2.372742	2.367321	2.267443	2.259746	2.259916	2.187744	2.187905	2.188045	2.187085	2.181220	2.225407	2.233396	2.208589	2.111130	2.087745	2.154228	2.154391	2.154550	2.146711	2.145724
2.467410	2.353290	2.318901	2.326878	2.329286	2.395650	2.405844	2.335603	2.311704	2.311883	2.312030	2.295465	2.335981	2.378301	2.348352	2.344301	2.350502	2.356699	2.351266	2.361685	2.398002	2.398184	2.368216	2.376222	2.376398	2.388629	2.383186	2.351002	2.321053	2.314511	2.314661	2.314832	2.307172	2.261933	2.262104	2.187695	2.187857	2.187996	2.182129	2.182294	2.233205	2.244557	2.112051	2.111088	2.095553	2.142121	2.170052	2.170213	2.164769	2.163783
2.496315	2.492041	2.347820	2.347996	2.540713	2.429688	2.429846	2.327729	2.327904	2.304008	2.304155	2.343557	2.335917	2.336096	2.270024	2.270193	2.344420	2.346148	2.345183	2.343123	2.343302	2.307778	2.307923	2.366100	2.381679	2.382978	2.383128	2.350946	2.346650	2.314457	2.314607	2.314779	2.307119	2.285990	2.262052	2.262223	2.187808	2.175891	2.176052	2.182247	2.241003	2.244511	2.112009	2.095350	2.149794	2.149929	2.157945	2.170171	2.164728	2.163742
2.496237	2.442280	2.439115	2.449328	2.540637	2.429612	2.429789	2.423272	2.321142	2.328008	2.328179	2.343496	2.335853	2.336023	2.269971	2.270137	2.270304	2.338938	2.336874	2.312957	2.313126	2.313295	2.307874	2.368277	2.381615	2.381788	2.357862	2.346415	2.346586	2.316628	2.316796	2.314726	2.285787	2.285952	2.286116	2.189834	2.123681	2.121595	2.176011	2.182198	2.244311	2.244475	2.238608	2.096427	2.095459	2.149897	2.157905	2.170128	2.170286	2.163713
2.243704	2.240526	2.439225	2.439403	2.429544	2.429720	2.423204	2.423379	2.292233	2.292398	2.312653	2.335783	2.311392	2.311558	2.245498	2.245661	2.245823	2.243751	2.220449	2.270894	2.271059	2.277248	2.313555	2.313724	2.371897	2.357783	2.350811	2.346506	2.316547	2.316715	2.316883	2.314812	2.285874	2.286038	2.219895	2.189914	2.147871	2.145786	2.170058	2.170215	2.196148	2.238521	2.232653	2.105465	2.096649	2.095680	2.115749	2.160376	2.170355	2.133614
2.240460	2.240625	2.240790	2.279728	2.417619	2.417793	2.411276	2.305116	2.292335	2.292499	2.292664	2.292829	2.287412	2.227371	2.227531	2.227692	2.191722	2.175124	2.175280	2.252916	2.253081	2.247221	2.277503	2.313814	2.309509	2.356757	2.356926	2.351071	2.321110	2.319041	2.316970	2.314898	2.291558	2.286124	2.219977	2.220136	2.190150	2.172220	2.170135	2.170292	2.193981	2.232566	2.232728	2.129660	2.095596	2.095748	2.115817	2.160444	2.170424	2.170582
2.240559	2.227349	2.219493	2.219656	2.273305	2.401173	2.371254	2.366961	2.306941	2.302643	2.292764	2.292929	2.293092	2.227466	2.227626	2.119397	2.119550	2.175215	2.234968	2.253006	2.262110	2.276804	2.295478	2.319929	2.352891	2.357967	2.358136	2.361229	2.361398	2.351499	2.347192	2.347360	2.345289	2.291807	2.286372	2.250361	2.220376	2.172298	2.170213	2.170368	2.186212	2.230400	2.232802	2.184710	2.131858	2.132011	2.140016	2.160513	2.166703	2.164616
2.227286	2.209397	2.219590	2.219753	2.258909	2.371190	2.371360	2.367067	2.307042	2.290704	2.290868	2.295497	2.259536	2.245186	2.227720	2.119485	2.119637	2.126492	2.198922	2.262035	2.274492	2.274657	2.337738	2.355051	2.359009	2.358059	2.358227	2.367345	2.662817	2.389301	2.347280	2.347448	2.348735	2.346663	2.352860	2.307894	2.271882	2.252574	2.170289	2.170444	2.206784	2.230476	2.232877	2.184782	2.136413	2.132081	2.132234	2.142482	2.166772	2.166928
2.281538	2.227548	2.219687	2.249939	2.359092	2.371297	2.371466	2.311440	2.295104	2.295267	2.296547	2.296711	2.260748	2.251980	2.233397	2.185378	2.125308	2.126578	2.153542	2.195864	2.262288	2.262451	2.356094	2.403345	2.357983	2.358151	2.358319	2.367435	2.403765	2.389393	2.347369	2.347535	2.347703	2.352778	2.349587	2.307978	2.271964	2.272126	2.252814	2.170521	2.206861	2.230552	2.182456	2.177007	2.140968	2.136636	2.132304	2.139185	2.142704	2.188313
2.281641	2.257735	2.243186	2.359031	2.354739	2.366943	2.371572	2.299502	2.094981	2.090670	2.295530	2.296810	2.260843	2.261005	2.261166	2.263561	2.263722	2.221721	2.195792	2.153782	2.188287	2.253599	2.355070	2.353001	2.358076	2.358243	2.367357	2.389895	2.420202	2.389484	2.389653	2.329717	2.329882	2.343477	2.307899	2.271883	2.272045	2.272206	2.266336	2.216867	2.217023	2.217180	2.176924	2.177080	2.141038	2.141190	2.139101	2.142618	2.159597	2.171823
2.281745	2.281909	2.372347	2.444961	2.366885	2.367050	2.371678	2.299603	2.095070	2.092989	2.098046	2.260779	2.286609	2.265565	2.281561	2.329907	2.330071	2.263976	2.221970	2.185982	2.210238	2.239160	2.239320	2.316940	2.317104	2.367280	2.367447	2.374327	2.374494	2.389575	2.389743	2.329806	2.329970	2.307821	2.289895	2.271965	2.267647	2.272287	2.272447	2.253133	2.217100	2.217257	2.225257	2.177152	2.141108	2.141260	2.142534	2.142686	2.159664	2.166280
2.438318	2.372288	2.372454	2.370170	2.366992	2.367157	2.299542	2.299704	2.221596	2.173584	2.173739	2.270919	2.340904	2.323212	2.332072	2.360121	2.360286	2.329216	2.228084	2.222216	2.222375	2.239250	2.239408	2.250744	2.317194	2.322948	2.367538	2.367706	2.364516	2.412910	2.413080	2.329894	2.324028	2.307906	2.289978	2.285660	2.285820	2.285981	2.259086	2.230637	2.211575	2.217333	2.177070	2.173959	2.181534	2.142450	2.142603	2.142754	2.166192	2.299122
2.372228	2.372396	2.330428	2.372730	2.367100	2.349204	2.295184	2.299805	2.299968	2.300128	2.517752	2.487816	2.415716	2.335356	2.332170	2.332335	2.335172	2.335336	2.228173	2.222305	2.222463	2.209210	2.213837	2.250832	2.250990	2.317448	2.325437	2.367796	2.367961	2.413001	2.413171	2.329983	2.331949	2.289901	2.290062	2.285743	2.262389	2.261426	2.243486	2.219513	2.201569	2.163545	2.146978	2.147130	2.168151	2.142519	2.190947	2.191100	2.244717	2.299195
2.197344	2.197501	2.352821	2.420543	2.420715	2.367372	2.349474	2.348076	2.356048	2.386321	2.488867	2.487925	2.413589	2.410409	2.332268	2.292939	2.293098	2.335433	2.227146	2.222393	2.222551	2.222706	2.220629	2.250919	2.251077	2.263291	2.325526	2.325690	2.358667	2.355913	2.371245	2.337903	2.332036	2.289985	2.235870	2.285825	2.278147	2.261508	2.219439	2.219593	2.225346	2.133455	2.133602	2.138235	2.189591	2.190864	2.191018	2.244629	2.262894	2.299268
2.197441	2.336048	2.420477	2.444730	2.667664	2.642207	2.625664	2.529497	2.385145	2.386425	2.362501	2.361552	2.410344	2.410512	2.332366	2.293034	2.283144	2.195811	2.189939	2.218014	2.218170	2.209385	2.239675	2.263061	2.263219	2.263378	2.263535	2.313478	2.349810	2.347054	2.343861	2.337992	2.235641	2.235795	2.139457	2.135128	2.127441	2.015403	2.014422	2.225272	2.128897	2.133527	2.138157	2.180544	2.180696	2.189814	2.191089	2.262807	2.262966	2.299341
2.552693	2.504711	2.527168	2.619435	2.667785	2.652361	2.642509	2.625962	2.529785	2.361323	2.362603	2.356074	2.356235	2.332304	2.314391	2.301157	2.269841	2.189878	2.123072	2.112047	2.112193	2.177073	2.207359	2.247504	2.247658	2.247814	2.259149	2.259307	2.349899	2.349381	2.347306	2.247628	2.235723	2.139383	2.139533	2.139682	2.121918	2.122066	2.122212	2.128825	2.128971	2.129119	2.138229	2.180617	2.180769	2.189886	2.191160	2.193553	2.257002	2.256038
2.579121	2.579299	2.593958	2.611752	2.652301	2.652481	2.652664	2.626082	2.620239	2.530069	2.361590	2.356176	2.350312	2.350476	2.314488	2.301254	2.269937	2.185502	2.123159	2.112134	2.044427	2.116891	2.177312	2.213187	2.247746	2.247902	2.248055	2.259393	2.349989	2.350152	2.343602	2.338168	2.247867	2.223896	2.139609	2.139757	2.121994	2.122141	2.124526	2.134500	2.129045	2.129192	2.138301	2.208706	2.208861	2.226429	2.202442	2.202593	2.202748	2.257231
2.579242	2.579419	2.599649	2.599828	2.660224	2.659290	2.659472	2.620179	2.620358	2.620532	2.413005	2.352931	2.356437	2.350575	2.314585	2.296669	2.229198	2.185594	2.183511	2.123390	2.123537	2.116977	2.117123	2.177549	2.216778	2.216930	2.240317	2.248298	2.265662	2.350241	2.350403	2.343850	2.284137	2.223977	2.193971	2.193002	2.180839	2.126695	2.130199	2.142414	2.134719	2.138227	2.153803	2.208778	2.208933	2.233226	2.209239	2.209390	2.235242	2.374245
2.583819	2.585110	2.599767	2.599947	2.660346	2.660525	2.659592	2.639254	2.620476	2.611728	2.413111	2.413276	2.356538	2.314525	2.296606	2.242533	2.229290	2.203764	2.201682	2.135531	2.123623	2.105683	2.111180	2.123381	2.177782	2.177931	2.187019	2.246148	2.259717	2.259874	2.350491	2.289658	2.289815	2.202851	2.203003	2.194199	2.193231	2.184426	2.184573	2.193683	2.184871	2.183902	2.184049	2.208851	2.209005	2.209155	2.209309	2.215496	2.277570	2.374321
2.628493	2.599712	2.585403	2.585579	2.627912	2.659530	2.653688	2.549021	2.524664	2.479318	2.413217	2.353134	2.244841	2.244996	2.245148	2.235258	2.212637	2.203857	2.204007	2.123564	2.041342	2.041481	2.122437	2.134640	2.123608	2.123753	2.132837	2.149754	2.259802	2.259958	2.296300	2.296455	2.202780	2.202929	2.203082	2.195396	2.194428	2.194579	2.225145	2.211861	2.212010	2.239409	2.185243	2.208923	2.209076	2.209226	2.234472	2.232382	2.277642	2.374397
2.730977	2.675678	2.568811	2.568985	2.569157	2.586045	2.562126	2.548020	2.479264	2.347121	2.226785	2.226937	2.227085	2.227238	2.228502	2.228654	2.228803	2.218908	2.204099	2.052663	2.059506	2.059646	2.144634	2.144780	2.144925	2.123837	2.123977	2.149835	2.259887	2.296229	2.296386	2.236223	2.233020	2.233170	2.285817	2.195474	2.194505	2.212757	2.255391	2.255547	2.248294	2.311906	2.312059	2.197791	2.209148	2.209297	2.234542	2.310933	2.289789	2.374473
2.654462	2.654640	2.568930	2.569104	2.569276	2.545351	2.545522	2.491258	2.464881	2.317102	2.226882	2.227033	2.227181	2.227332	2.227481	2.228748	2.228896	2.221233	2.215356	2.052745	2.055120	2.079373	2.138689	2.144864	2.145008	2.123920	2.124061	2.124204	2.153414	2.286251	2.296471	2.236305	2.236458	2.290901	2.291057	2.195552	2.194583	2.212835	2.243154	2.339861	2.321910	2.322067	2.322221	2.288403	2.209220	2.222129	2.300763	2.300916	2.298574	2.371185
2.654590	2.659222	2.573507	2.447193	2.442901	2.443062	2.443015	2.464829	2.428844	2.320550	2.214927	2.172897	2.173041	2.215374	2.215521	2.216787	2.216934	2.217084	2.163428	2.055059	2.055201	2.079454	2.139891	2.146066	2.145091	2.145237	2.124144	2.124287	2.147904	2.148051	2.159821	2.194160	2.236539	2.242721	2.242873	2.207698	2.206728	2.243084	2.339786	2.388223	2.340097	2.326627	2.341409	2.314248	2.314406	2.314561	2.312911	2.298492	2.371102	2.371262
2.659173	2.569005	2.435093	2.435257	2.430964	2.428895	2.416587	2.428793	2.320501	2.218219	2.172843	2.172990	2.173133	2.187566	2.186595	2.186743	2.186887	2.187035	2.138956	2.133514	2.133660	2.139829	2.146005	2.146150	2.145175	2.145320	2.140991	2.124369	2.124508	2.124651	2.152072	2.161162	2.168020	2.234531	2.225731	2.224759	2.206806	2.237129	2.297625	2.340026	2.340179	2.349295	2.350383	2.320360	2.555955	2.556121	2.376903	2.371020	2.371179	2.371338
2.545570	2.430591	2.435205	2.387177	2.382881	2.380808	2.353105	2.199283	2.199431	2.172790	2.172936	2.173083	2.173226	2.174488	2.186686	2.186834	2.186977	2.187124	2.139042	2.134717	2.133745	2.145944	2.146090	2.146234	2.146376	2.145403	2.141073	2.124452	2.124589	2.130764	2.130906	2.157886	2.161387	2.226781	2.225812	2.080018	2.080159	2.188929	2.237354	2.297860	2.340261	2.331267	2.350462	2.435135	2.554922	2.539398	2.376981	2.371097	2.371256	2.377020
2.190316	2.203828	2.387124	2.387285	2.387445	2.383143	2.362128	2.202725	2.172742	2.172884	2.173030	2.173177	2.173318	2.174580	2.186778	2.186924	2.187068	2.187214	2.139129	2.139269	2.134947	2.194270	2.194417	2.194564	2.145342	2.145486	2.145626	2.141300	2.124671	2.130845	2.130987	2.157965	2.158110	2.160489	2.160635	2.081209	2.080231	2.189006	2.189148	2.237583	2.261873	2.270983	2.333739	2.333895	2.454799	2.449354	2.377060	2.371175	2.376938	2.377096
2.203779	2.203928	2.296867	2.387393	2.387552	2.385479	2.363350	2.284050	2.202969	2.172979	2.170894	2.173270	2.173410	2.173556	2.173698	2.185900	2.186042	2.186188	2.054803	2.139354	2.135032	2.152145	2.190037	2.190182	2.142073	2.145568	2.145708	2.142499	2.141520	2.130927	2.131068	2.131205	2.158188	2.160567	2.160711	2.136714	2.080303	2.183047	2.183189	2.183336	2.270908	2.283134	2.321744	2.321899	2.322054	2.316601	2.328832	2.371252	2.377015	2.377172
2.204992	2.205141	2.245887	2.294897	2.385432	2.363301	2.363456	2.284151	2.275385	2.173073	2.173218	2.052812	1.998695	2.071169	2.131589	2.111648	2.105088	2.026844	2.053769	2.053903	2.138467	2.134138	2.169351	2.190269	2.160252	2.142299	2.131263	2.131405	2.131541	2.124975	2.131149	2.131285	2.158267	2.160644	2.142684	2.140586	2.134693	2.177088	2.183264	2.192366	2.283060	2.609210	2.609374	2.321976	2.322131	2.274410	2.316832	2.376934	2.377091	2.367846
2.301484	2.241389	2.241533	2.283861	2.434656	2.429240	2.363563	2.284253	2.284403	2.173167	2.022621	1.998646	1.998777	2.035083	2.061349	2.044751	2.044882	2.045017	2.054082	2.072075	2.138552	2.174876	2.169437	2.166229	2.190496	2.131210	2.040857	2.040993	2.131622	2.131763	2.131904	2.145901	2.146043	2.103938	2.104077	2.122319	2.122459	2.167092	2.183340	2.192441	2.283138	2.609303	2.609466	2.569609	2.279941	2.261971	2.280238	2.370972	2.371129	2.377324
2.301590	2.241491	2.241634	2.314550	2.314702	2.309279	2.290236	2.290381	2.278931	2.122357	2.114240	2.036014	2.035030	2.071341	2.061435	2.061572	2.044967	2.054029	2.054166	2.128448	2.164776	2.169379	2.166173	2.190443	2.166453	2.009748	2.086747	2.086889	2.176411	2.139669	2.139810	2.145981	2.146122	2.104013	2.104152	2.104287	2.160989	2.173204	2.196608	2.216664	2.291053	2.333467	2.575132	2.461011	2.261900	2.254202	2.257713	2.304615	2.371205	2.407601
2.234764	2.234912	2.235053	2.215154	2.215298	2.106956	2.205959	2.284456	2.284605	2.218896	2.219041	2.207130	2.110807	2.107602	2.071560	2.071697	2.074062	2.064157	2.116339	2.206939	2.207084	2.166116	2.190387	2.166401	2.166538	2.086687	2.086823	2.177468	2.176491	2.152045	2.145925	2.146061	2.146201	2.146337	2.146478	2.160924	2.173138	2.185354	2.196684	2.216739	2.224718	2.309395	2.333695	2.292017	2.254134	2.248237	2.257786	2.262411	2.304841	2.371436
2.258969	2.259118	2.217338	2.215255	2.215399	2.107050	2.121672	2.230307	2.284706	2.224566	2.224711	2.224858	2.224998	2.219568	2.216362	2.134315	2.129536	2.128561	2.194830	2.207029	2.225269	2.226524	2.226669	2.224122	2.201250	2.201396	2.177403	2.176431	2.172100	2.158160	2.158302	2.146140	2.146280	2.146416	2.159978	2.172188	2.185289	2.196622	2.196760	2.208980	2.209120	2.267206	2.297543	2.292094	2.253770	2.251671	2.251820	2.262483	2.262633	2.377116
2.241262	2.241407	2.217440	2.215357	2.215500	2.137281	2.182957	2.230406	2.224522	2.224662	2.224807	2.224953	2.222862	2.294706	2.294849	2.217715	2.134538	2.133562	2.194921	2.204888	2.205031	2.226614	2.243508	2.225324	2.201333	2.201478	2.201619	2.176512	2.206822	2.178359	2.158381	2.158518	2.158659	2.159914	2.160055	2.196411	2.275035	2.275183	2.275324	2.444532	2.444683	2.281801	2.285303	2.292170	2.290081	2.251745	2.240689	2.252033	2.268308	2.392884
2.132892	2.133032	2.130938	2.112145	2.137242	2.137376	2.148656	2.151019	2.151160	2.223644	2.223788	2.216130	2.216267	2.294805	2.294947	2.241931	2.217946	2.235521	2.203727	2.191798	2.125584	2.126832	2.190650	2.225410	2.225551	2.225697	2.225838	2.424007	2.206903	2.202579	2.178582	2.266794	2.298684	2.298826	2.298975	2.293080	2.287190	2.287339	2.287480	2.444620	2.444770	2.285238	2.255185	2.290007	2.290156	2.318257	2.318408	2.258146	2.279585	2.392959
2.132991	2.123110	2.111186	2.102414	1.963906	1.980737	2.016122	2.017365	2.150139	2.213710	2.216082	2.216225	2.216362	2.282842	2.282983	2.277098	2.237702	2.227804	2.203819	2.125532	2.125669	2.125800	2.125939	2.186411	2.225636	2.237850	2.423944	2.472379	2.419779	2.202660	2.202804	2.305555	2.317777	2.320158	2.305769	2.305912	2.300022	2.287420	2.287560	2.287709	2.303520	2.267435	2.277653	2.308000	2.338552	2.338695	2.318484	2.318626	2.318777	2.426656
2.213478	2.123208	2.111282	1.990859	1.972903	1.980823	2.006182	2.016336	2.123229	2.171599	2.216178	2.216321	2.222487	2.228662	2.277049	2.277194	2.241143	2.233476	2.232503	2.125618	2.125755	2.125885	2.121557	2.157896	2.198918	2.225865	2.425155	2.424193	2.424342	2.305348	2.305497	2.305640	2.308024	2.308168	2.320391	2.305995	2.306142	2.301816	2.287641	2.287788	2.267365	2.277586	2.307043	2.367593	2.356548	2.429380	2.336683	2.318702	2.318851	2.417764
2.273857	2.213723	2.123435	2.111515	2.051363	2.060400	2.125281	2.125413	2.179359	2.179494	2.198183	2.216417	2.222583	2.254403	2.254543	2.266752	2.247929	2.248073	2.248218	2.248354	2.125841	2.125970	2.162311	2.196635	2.199004	2.225950	2.226089	2.292624	2.309755	2.353723	2.353873	2.305725	2.308108	2.308251	2.320474	2.306078	2.306224	2.299660	2.287722	2.251634	2.277515	2.288856	2.319199	2.422032	2.458432	2.427222	2.427376	2.336901	2.318926	2.340365
2.267287	2.267430	2.134938	2.123668	2.111745	2.120784	2.125375	2.136646	2.185026	2.203710	2.198278	2.198419	2.216646	2.247807	2.254636	2.266845	2.266985	2.248165	2.248310	2.248446	2.239661	2.238680	2.238823	2.208791	2.196856	2.199229	2.226172	2.226317	2.300454	2.353812	2.353961	2.356341	2.308193	2.320410	2.310493	2.306161	2.289529	2.277596	2.251568	2.223097	2.277591	2.293852	2.421957	2.434193	2.447315	2.427303	2.427457	2.427602	2.358414	2.358566
2.267396	2.171081	2.135037	2.123765	2.111840	2.115310	2.125468	2.132743	2.193185	2.197120	2.183885	2.184024	2.096107	2.216883	2.246923	2.254873	2.255012	2.249374	2.248402	2.248537	2.239752	2.238770	2.238913	2.196809	2.199176	2.199315	2.202799	2.204058	2.294954	2.353900	2.354049	2.320204	2.320352	2.320493	2.310577	2.306244	2.278653	2.242563	2.197294	2.197434	2.247468	2.283854	2.447086	2.447241	2.447397	2.447543	2.455540	2.464650	2.392301	2.491575
2.288649	2.171183	2.153223	2.135271	2.117315	2.111412	2.121568	2.129494	2.189939	2.196102	2.183982	2.184119	2.081703	2.206027	2.218226	2.225057	2.225191	2.225332	2.249609	2.248628	2.284978	2.276185	2.239002	2.239143	2.241510	2.241651	2.202884	2.204142	2.349370	2.349520	2.348100	2.318054	2.320436	2.320577	2.320724	2.310800	2.310946	2.311093	2.251726	2.221670	2.221804	2.302051	2.302192	2.447323	2.447479	2.452104	2.464580	2.474810	2.474969	2.492775
2.307674	2.238440	2.195530	2.153458	2.135502	2.111507	2.112753	2.055449	2.129722	2.189512	2.184078	2.184215	2.184343	2.184480	2.206253	2.206392	1.929638	1.996136	2.225565	2.284926	2.285071	2.276277	2.275304	2.239232	2.241599	2.248439	2.248574	2.258770	2.349460	2.349609	2.343718	2.318140	2.320521	2.346374	2.346524	2.538352	2.529562	2.505560	2.260755	2.221747	2.221880	2.302129	2.302268	2.447406	2.447560	2.452184	2.474739	2.474888	2.475047	2.517505
2.286638	2.238544	2.213442	2.153279	2.111200	2.123576	2.123711	2.121884	2.123131	2.189609	2.189745	2.184310	2.184438	2.184575	1.946912	1.941661	1.941781	2.135001	2.225656	2.272747	2.272888	2.275254	2.196933	2.197069	2.241687	2.241827	2.248661	2.258855	2.358487	2.358636	2.354314	2.320460	2.337372	2.339750	2.557303	2.532854	2.529655	2.505652	2.233989	2.230774	2.277669	2.277812	2.283990	2.290175	2.447642	2.461224	2.461379	2.461525	2.516305	2.516463
2.286746	2.238648	2.238778	2.153376	2.111294	2.123669	2.141897	2.138685	2.199602	2.199732	2.199869	2.189978	2.184532	2.200275	2.195028	2.152927	2.153056	2.153192	2.139942	2.212489	2.272982	2.212757	2.197020	2.197156	2.197287	2.241915	2.253215	2.280163	2.360783	2.386655	2.382337	2.373540	2.373689	2.373831	2.532801	2.529593	2.505588	2.233933	2.234066	2.294615	2.295870	2.283931	2.284067	2.358506	2.447724	2.447867	2.451380	2.451524	2.491976	2.570935
2.286854	2.286995	2.238882	2.219815	2.219952	2.141857	2.141991	2.138778	2.133342	2.199828	2.199965	2.200102	2.200231	2.214859	2.207187	2.195256	2.153144	2.139895	2.140029	2.212580	2.212718	2.212846	2.194875	2.195011	2.197373	2.199742	2.253301	2.253443	2.303629	2.352083	2.382424	2.382566	2.373775	2.351560	2.351705	2.493448	2.233870	2.234011	2.234143	2.295813	2.295949	2.309294	2.359558	2.359704	2.363211	2.366709	2.439374	2.451603	2.492055	2.498932
2.425663	2.287102	2.287233	2.263249	2.262275	2.274653	2.142085	2.142212	2.139004	2.133561	2.200060	2.200197	2.214813	2.214952	2.323703	2.316041	2.273931	2.153366	2.140117	2.212671	2.212808	2.212935	2.213073	2.195098	2.197459	2.197595	2.239987	2.239009	2.239139	2.303860	2.364394	2.382653	2.373861	2.351646	2.351791	2.351928	2.249384	2.237444	2.237575	2.298130	2.322656	2.366213	2.366352	2.366499	2.368887	2.369025	2.441693	2.491979	2.496615	2.568857
2.464720	2.292773	2.292904	2.287480	2.298751	2.419530	2.419677	2.142305	2.156918	2.223413	2.341534	2.341680	2.335781	2.339270	2.339407	2.335092	2.335229	2.293124	2.234942	2.212761	2.212898	2.269787	2.326695	2.357025	2.356046	2.269678	2.264227	2.246251	2.246380	2.274899	2.347722	2.365978	2.361653	2.361792	2.351876	2.352013	2.352157	2.352303	2.298066	2.298209	2.322734	2.366292	2.366431	2.372174	2.372322	2.426850	2.487437	2.560781	2.560940	2.563337
2.326116	2.314021	2.293010	2.293151	2.299322	2.305021	2.305161	2.265472	2.265612	2.265744	2.341635	2.341780	2.345258	2.339369	2.335046	2.335190	2.335325	2.335469	2.251107	2.245201	2.273493	2.340032	2.564016	2.560822	2.373795	2.361660	2.348397	2.348540	2.259206	2.260463	2.320995	2.361595	2.361740	2.361877	2.379907	2.358805	2.352241	2.352386	2.298146	2.309474	2.321694	2.366372	2.397845	2.397994	2.398146	2.426929	2.554001	2.554146	2.561022	2.561178
2.326222	2.324141	2.314260	2.299289	2.304993	2.321824	2.339781	2.339918	2.265710	2.320149	2.338394	2.345223	2.345357	2.345502	2.344523	2.335287	2.335422	2.335564	2.251197	2.261366	2.273582	2.569543	2.565236	2.563158	2.561071	2.374032	2.348489	2.258047	2.259292	2.260548	2.352608	2.361682	2.361826	2.379845	2.396758	2.386172	2.365075	2.352469	2.352603	2.345806	2.345942	2.348324	2.386732	2.398072	2.398223	2.481403	2.554085	2.554229	2.554385	2.561260
2.422840	2.322022	2.320397	2.362770	2.364026	2.321928	2.339883	2.436562	2.340163	2.320249	2.338495	2.345323	2.345457	2.345601	2.356693	2.341420	2.335518	2.353502	2.353648	2.273530	2.321971	2.569648	2.630183	2.607761	2.563406	2.488861	2.313871	2.298381	2.298510	2.346970	2.352697	2.361769	2.361913	2.396693	2.402883	2.488960	2.496055	2.482789	2.482927	2.357972	2.358108	2.360489	2.380767	2.386957	2.429414	2.429552	2.481637	2.554312	2.554467	2.572773
2.399592	2.399737	2.423063	2.362878	2.363020	2.364267	2.418716	2.436668	2.370436	2.338455	2.350666	2.357494	2.345556	2.357772	2.356792	2.356935	2.359489	2.359634	2.359780	2.352107	2.497157	2.640174	2.640333	2.630446	2.608012	2.563661	2.491333	2.489250	2.401275	2.376804	2.355019	2.355153	2.361999	2.393879	2.496731	2.496208	2.508443	2.508597	2.483016	2.404609	2.376317	2.376461	2.378834	2.429342	2.433969	2.440825	2.507468	2.580150	2.580308	2.584945
2.411771	2.411916	2.399982	2.362985	2.363127	2.418680	2.421052	2.436776	2.376573	2.356662	2.356803	2.368087	2.362184	2.357871	2.442516	2.444891	2.456178	2.504624	2.504776	2.504915	2.640136	2.640281	2.640440	2.640597	2.612582	2.563763	2.521628	2.491580	2.391064	2.379128	2.360693	2.360826	2.368127	2.393964	2.394110	2.503004	2.604756	2.599324	2.483104	2.483253	2.483392	2.473239	2.422560	2.429421	2.434048	2.452991	2.507548	2.580232	2.580390	2.580546
2.558906	2.412029	2.400093	2.411364	2.418655	2.523602	2.515197	2.454988	2.415048	2.356765	2.356906	2.368189	2.386429	2.446940	2.447078	2.470630	2.470771	2.519222	2.591177	2.640087	2.640245	2.640389	2.648357	2.640703	2.612687	2.570562	2.498225	2.491676	2.401206	2.416530	2.404594	2.394677	2.393911	2.394048	2.502952	2.545389	2.620501	2.620660	2.599559	2.557411	2.509206	2.507118	2.422641	2.422787	2.422935	2.504116	2.580171	2.580314	2.580471	2.580626
2.559029	2.426435	2.411331	2.412588	2.431007	2.535195	2.535347	2.515450	2.435199	2.356868	2.357008	2.368289	2.428787	2.428934	2.440214	2.470732	2.519174	2.597818	2.621475	2.640196	2.640353	2.644959	2.648464	2.645272	2.582592	2.570664	2.570806	2.522635	2.513125	2.434945	2.423010	2.417107	2.417253	2.545186	2.545338	2.587779	2.620593	2.620752	2.620897	2.509151	2.507055	2.489071	2.422721	2.422867	2.423014	2.578979	2.664891	2.634809	2.634968	2.580708
2.458659	2.434671	2.444817	2.390182	2.450677	2.535308	2.607885	2.587991	2.510143	2.449919	2.422576	2.411583	2.417751	2.429037	2.429172	2.450773	2.469023	2.499360	2.507315	2.572300	2.644923	2.648413	2.648571	2.648726	2.588471	2.595320	2.570906	2.571059	2.526218	2.513371	2.423098	2.423235	2.556310	2.556452	2.654199	2.654344	2.650902	2.620844	2.620987	2.527370	2.507141	2.489156	2.471160	2.422947	2.482197	2.667058	2.667217	2.665124	2.665283	2.635208
2.418283	2.418430	2.384106	2.384252	2.450785	2.577670	2.608001	2.608145	2.602732	2.513732	2.450170	2.446975	2.418969	2.419113	2.429274	2.432761	2.469125	2.499464	2.507417	2.571291	2.648378	2.657444	2.657602	2.657758	2.655672	2.592073	2.584402	2.574508	2.574646	2.526465	2.512497	2.526040	2.556403	2.665314	2.665470	2.665617	2.650996	2.620936	2.621079	2.548704	2.530713	2.489240	2.489378	2.489525	2.509816	2.509955	2.667304	2.667449	2.667608	2.665526
2.438411	2.384080	2.384212	2.450747	2.577644	2.607965	2.608118	2.632406	2.614920	2.544028	2.510649	2.540985	2.447212	2.429244	2.432719	2.432863	2.469228	2.499568	2.507520	2.643870	2.648486	2.657551	2.657708	2.657863	2.652430	2.592174	2.584502	2.584656	2.574746	2.574897	2.585098	2.591941	2.556495	2.556637	2.665567	2.665713	2.617518	2.621028	2.621170	2.560881	2.512664	2.511695	2.489462	2.497439	2.509898	2.510036	2.510187	2.667535	2.667694	2.667850
2.481890	2.442005	2.466282	2.593184	2.622405	2.608082	2.608234	2.632524	2.613751	2.546837	2.546984	2.547133	2.450659	2.438727	2.432822	2.451081	2.469331	2.507475	2.507623	2.604395	2.648595	2.648735	2.657815	2.644119	2.632179	2.604357	2.600228	2.600383	2.584893	2.585045	2.585196	2.592037	2.556589	2.556729	2.556879	2.617458	2.617611	2.602987	2.603127	2.512609	2.488568	2.512897	2.511918	2.497522	2.499909	2.503401	2.492127	2.492263	2.667779	2.675773
2.487872	2.488024	2.466391	2.786459	2.622522	2.622665	2.608351	2.632640	2.613868	2.546949	2.547096	2.547245	2.450764	2.450908	2.451041	2.451183	2.525551	2.507578	2.507726	2.610077	2.646473	2.646612	2.611724	2.644224	2.602076	2.636821	2.624882	2.616110	2.600621	2.585143	2.585293	2.585432	2.549980	2.556821	2.556971	2.593375	2.602924	2.603078	2.603217	2.532820	2.512832	2.512981	2.513119	2.512149	2.499991	2.500125	2.500274	2.492341	2.492491	2.675857
2.506088	2.506241	2.781663	2.785475	2.785635	2.608316	2.608467	2.608607	2.608758	2.565819	2.547208	2.547357	2.547489	2.451013	2.451144	2.608314	2.580014	2.525802	2.512289	2.610185	2.610337	2.634638	2.615829	2.579728	2.541298	2.570459	2.651765	2.648577	3.002160	2.975537	2.585390	2.585528	2.585677	2.555796	2.557062	2.596820	2.603016	2.621304	2.621443	2.603462	2.512917	2.513064	2.513202	2.512231	2.491122	2.491254	2.491401	2.490181	2.438139	2.446121
2.506198	2.494118	2.781790	2.785603	2.785762	2.608433	2.608583	2.608723	2.590758	2.584858	2.585007	2.623792	2.623931	2.612946	2.637245	2.616225	2.616363	2.556108	2.531628	2.537802	2.537950	2.608349	2.579687	2.513372	2.541397	2.570556	2.645167	2.802439	3.002276	2.992401	2.854950	2.700456	2.628081	2.634923	2.593421	2.593560	2.600873	2.619161	2.621534	2.597505	2.597645	2.555472	2.548445	2.546355	2.527486	2.527618	2.491482	2.508402	2.500482	2.446195
2.566517	2.566670	2.766031	2.800191	2.785889	2.778247	2.608700	2.608838	2.590872	2.591010	2.632355	2.635040	2.624042	2.635632	2.637356	2.637507	2.616474	2.561788	2.537772	2.537905	2.538053	2.596371	2.596521	2.513473	2.535918	2.549452	2.594964	2.782455	2.881526	2.881693	2.857292	2.815397	2.634223	2.634362	2.623738	2.600815	2.600964	2.621488	2.621626	2.621779	2.621918	2.620951	2.552339	2.531898	2.532046	2.532178	2.536801	2.518554	2.621957	2.622111
2.584743	2.584896	2.766156	2.802543	2.922826	2.912964	2.814123	2.723688	2.609102	2.616727	2.616878	2.749904	2.630022	2.631288	2.631427	2.637618	2.637756	2.573038	2.573188	2.573322	2.598573	2.594246	2.594395	2.528074	2.473823	2.511990	2.567540	2.780329	2.877172	2.877337	2.833226	2.803416	2.731037	2.638927	2.635464	2.612080	2.630368	2.634992	2.724500	2.724657	2.640147	2.640298	2.618941	2.538030	2.532129	2.536736	2.577169	2.621882	2.642186	2.802517
2.675096	2.666358	2.775179	2.926292	2.926458	2.911034	2.883066	2.828863	2.738432	2.624938	2.673406	2.726639	2.726778	2.631400	2.631537	2.637728	2.637866	2.681889	2.682043	2.639887	2.640038	2.629023	2.594499	2.510046	2.473919	2.504277	2.528956	2.683736	2.683875	2.684031	2.817164	2.821390	2.797368	2.653544	2.702585	2.691561	2.651491	2.742338	2.738009	2.724752	2.640238	2.640388	2.637171	2.604638	2.538261	2.577097	2.579488	2.642108	2.808489	2.830825
2.686333	2.675374	2.788493	2.873193	2.926591	2.913392	2.901315	2.883344	2.738554	2.672257	2.661276	2.727872	2.728009	2.643763	2.631649	2.686168	2.686307	2.682001	2.682154	2.682290	2.682443	2.644740	2.644892	2.645041	2.625100	2.649790	2.672523	2.683837	2.696252	2.781034	2.829550	2.829698	2.829858	2.777564	2.782193	2.860938	2.835403	2.742435	2.742575	2.724848	2.724988	2.737236	2.734022	2.698799	2.608230	2.577178	2.585163	2.627641	2.799621	2.830911
2.795139	2.807379	2.873160	2.873324	2.914489	2.910188	2.902560	2.902707	2.883634	2.750896	2.727837	2.727991	2.708279	2.708437	2.697440	2.686282	2.686420	2.825538	2.821238	2.682400	2.687011	2.687146	2.687299	2.747780	2.856710	2.856870	2.693825	2.696213	2.780977	2.829496	2.829656	2.938618	2.938782	2.843511	2.856420	2.861039	2.861202	2.757059	2.742671	2.724943	2.737178	2.737330	2.737470	2.737623	2.731482	2.577259	2.585243	2.627722	2.785158	2.824066
2.855650	2.853592	2.883299	2.873455	2.860268	2.860414	2.880282	2.910628	2.902998	2.902030	2.751170	2.762624	2.708393	2.708550	2.708691	2.709789	2.756510	2.841257	2.841418	2.841558	2.702727	2.702864	2.747732	2.856676	2.856822	2.820716	2.696158	2.780941	2.877800	2.877964	2.878125	2.926637	2.941125	2.929182	2.856522	2.861139	2.861301	2.845823	2.829862	2.839941	2.840084	2.737425	2.737563	2.737715	2.744581	2.575103	2.577492	2.619970	2.768458	2.790787
3.125306	3.004699	2.890101	2.883595	2.860399	2.860543	2.880412	2.880557	2.910919	2.911064	2.913450	2.802805	2.708507	2.708663	2.708803	2.763168	2.756624	2.841376	2.841536	2.842790	2.842950	2.806828	2.856630	2.856789	2.820668	2.820825	2.823201	2.877767	2.877910	2.878073	2.890324	2.926747	2.929142	2.929290	2.905266	2.906069	2.845760	2.839875	2.836008	2.847866	2.840184	2.737519	2.737657	2.744518	2.744673	2.744809	2.744717	2.738141	2.744347	2.754574
3.125454	3.004838	2.956669	2.883725	2.860530	2.856224	2.856380	2.856523	2.790228	2.790368	2.792749	2.793544	2.708620	2.708776	2.708915	2.763284	2.848024	2.841495	2.841654	2.842908	2.843066	2.843206	2.832567	2.832724	2.820779	2.820935	2.839213	2.841605	2.878020	2.890273	2.926709	2.926856	2.927017	2.905211	2.905371	2.899471	2.836923	2.829918	2.820001	2.805630	2.739239	2.745439	2.779121	2.779278	2.778318	2.762798	2.762955	2.744942	2.748456	2.805512
2.998770	2.926460	2.897366	2.888633	2.860661	2.856354	2.856510	2.850610	2.790351	2.790491	2.792871	2.804159	2.799369	2.799527	2.896353	2.896512	2.860230	2.841614	2.841772	2.843025	2.843183	2.819144	2.819301	2.832836	2.822942	2.829142	2.839323	2.839482	2.841854	2.900427	2.934633	2.926965	2.927126	2.903084	2.897195	2.897341	2.835906	2.830018	2.820100	2.790016	2.739334	2.773022	2.779213	2.821713	2.821874	2.820896	2.767519	2.767656	2.865947	2.981068
2.931987	2.926594	2.909579	2.888765	2.860791	2.856484	2.856639	2.856780	2.850893	2.808740	2.792992	2.804280	2.805530	2.805688	2.854174	2.872460	2.872603	2.860505	2.843005	2.843142	2.843299	2.843436	2.843594	2.843748	2.847234	2.829252	2.839432	2.839591	2.841961	2.898304	2.934743	3.011731	2.919420	2.889327	2.889483	2.896328	2.837124	2.837283	2.830256	2.790113	2.772960	2.779164	2.819414	2.819570	2.821966	2.820987	2.891968	2.892109	2.981000	2.981163
2.970248	2.950408	2.911936	2.897644	2.856474	2.856614	2.856768	2.850866	2.808725	2.808863	2.793113	2.804400	2.804536	2.805807	2.854294	2.872581	2.872723	2.872880	2.860783	2.860919	2.867122	2.867260	2.867419	2.885413	2.867420	2.864231	2.846235	2.841931	2.842069	2.934694	3.019511	3.011845	3.004193	2.889433	2.889590	2.897549	2.837224	2.837383	2.830354	2.839453	2.839594	2.837515	2.848638	2.818545	2.820940	2.821078	2.896538	2.896678	2.896839	2.975663
2.970383	2.950543	2.912069	2.886659	2.886813	2.856744	2.591045	2.814260	2.818862	2.819001	2.819155	2.804520	2.832486	2.832646	2.891476	2.872701	2.872842	2.872998	2.873157	2.921654	2.938363	2.890783	2.890944	2.913401	2.913548	2.895570	2.895715	2.858595	2.931295	2.995275	3.019626	3.011959	3.004306	2.889539	2.671961	2.762820	2.770790	2.769828	2.771080	2.839550	2.839691	2.851946	2.849851	2.851125	2.829978	2.830117	2.817971	2.818108	2.842471	2.902684
2.799486	2.799644	2.906645	2.906804	2.896954	2.866883	2.824258	2.842195	2.999465	2.977357	2.955568	2.850597	2.832605	2.959687	2.959833	2.883959	2.872962	2.873117	2.873275	2.926231	2.932437	2.939264	2.891059	2.913513	2.913659	2.913819	2.913964	2.914128	2.995226	2.995390	2.995550	3.019886	3.004419	2.992466	2.889801	2.762918	2.770887	2.771042	2.778996	2.779152	2.839787	2.912542	2.942935	2.938819	2.943455	2.943596	2.834841	2.841030	2.860462	2.915085
2.799613	2.799770	2.926786	2.943190	2.943347	2.941265	2.941422	2.983864	2.999598	2.999743	3.012144	3.034570	3.040760	3.202855	3.189647	3.174226	3.163238	2.873236	2.874507	2.908214	2.932556	2.915198	2.891173	2.891329	2.891470	2.913930	2.914074	2.914237	2.886487	2.995504	2.995664	3.020000	3.020161	2.992578	2.889907	2.770834	2.770985	2.778958	2.798084	2.858741	2.912484	2.942893	2.955135	2.963120	2.939079	2.943692	2.943854	2.945114	2.968772	2.938674
2.926619	2.926780	2.963173	2.943325	2.943482	2.943622	2.941554	2.983998	2.999730	3.012113	3.012274	3.040743	3.191998	3.202993	3.189785	3.189953	3.162421	2.874469	2.877968	2.933630	2.915177	2.938719	2.915474	2.921677	2.921818	2.910696	2.914184	2.914346	2.914486	2.990686	2.996893	3.020113	3.008176	3.008319	2.887497	2.807228	2.807379	2.815352	2.858678	3.070592	3.070739	2.961800	2.961942	2.962101	2.939176	2.939315	2.943950	2.945207	2.968864	2.969026
3.024403	3.024566	2.952193	2.952353	2.949175	2.949315	2.949471	3.030847	3.031010	3.014469	3.020675	3.188648	3.192135	3.192309	3.190078	3.189133	3.062326	3.050398	3.002196	2.990245	2.966224	2.966364	2.945044	2.921792	2.939771	2.941044	2.944532	2.944695	3.017412	3.017577	3.017738	3.030629	3.009404	3.009546	3.009705	2.816261	2.816413	2.834439	3.167336	3.070699	3.070845	2.974195	2.968749	2.968907	2.944864	2.943884	2.939571	2.945301	2.968956	3.114378
3.024545	2.952193	2.952329	2.956935	2.957091	2.957232	2.988526	3.030979	3.031142	3.021757	3.239528	3.258619	3.192272	3.192445	3.178123	3.178290	3.063567	3.050523	3.038596	3.038738	3.069138	2.996716	2.948502	2.945317	2.941000	3.013731	3.013875	3.014039	3.014179	3.017689	3.024546	3.030740	3.009516	3.021756	3.009815	2.957823	2.973618	3.215332	3.330812	3.167618	3.070951	3.022704	3.017259	3.017419	3.017582	3.017721	3.017884	3.018024	3.047732	3.150792
2.952171	2.952330	2.956910	2.968184	2.968342	2.986272	3.034786	3.047020	3.047183	3.252853	3.262406	3.264806	3.228681	3.178110	3.178258	3.063548	3.051601	3.039669	3.038720	3.057002	3.069261	3.069402	2.948617	2.948775	2.985204	3.013848	3.013990	3.014153	3.080828	3.084341	3.112398	3.112547	3.058025	3.058167	3.032073	3.054728	3.143131	3.209860	3.351039	3.331106	3.198132	3.065630	3.059722	3.059882	3.060046	3.060186	3.054297	3.054437	3.150726	3.150892
2.952308	2.952466	2.968158	2.968319	2.968475	2.986404	3.047009	3.047154	3.047315	3.256334	3.264774	3.264948	3.228820	3.214523	3.046817	3.034883	2.979167	3.039794	3.038844	3.069220	3.069385	3.069525	2.948732	2.958921	3.000927	3.037378	3.039753	3.080806	3.080946	3.084458	3.112512	3.112660	3.063720	3.062745	3.068485	3.099709	3.134306	3.182884	3.351159	3.346867	3.331377	3.065736	3.059826	3.059986	3.060148	3.060287	3.057095	3.060589	3.095230	3.150992
2.977998	2.967047	2.967182	2.968453	2.968609	2.986535	3.047144	3.047287	3.047448	3.135566	3.263804	3.295320	3.281000	3.197966	3.198111	3.035011	3.023057	3.023214	3.033399	3.069344	3.069509	3.069647	2.958878	2.964607	3.037333	3.039723	3.106406	3.080924	3.081063	3.086805	3.112627	3.112774	3.063834	3.063974	3.068598	3.097119	3.121017	3.169594	3.346811	3.331346	3.331495	3.095547	3.095693	3.060089	3.144987	3.141773	3.057196	3.060688	3.060851	3.223735
3.026487	3.026649	2.991495	2.992766	2.968742	2.985555	3.047278	3.107876	3.108038	3.135702	3.293066	3.293239	3.285595	3.267626	3.219399	3.198412	3.198555	3.093837	3.064876	3.069469	3.089685	3.089826	3.085535	3.152233	3.170526	3.172920	3.173067	3.173237	3.099025	3.111462	3.112741	3.117350	3.113051	3.088643	3.091035	3.102812	3.169537	3.369406	3.346931	3.347105	3.349024	3.204592	3.204739	3.169329	3.153846	3.141878	3.093616	3.057432	3.060949	3.223838
3.163822	3.130792	3.130932	3.009572	3.009729	3.009869	3.107871	3.108013	3.122632	3.146962	3.304335	3.304509	3.293527	3.267767	3.231630	3.231796	3.219846	3.105101	3.099697	3.119884	3.089808	3.089947	3.134681	3.145985	3.170650	3.173043	3.173189	3.173357	3.165860	3.111577	3.112855	3.221911	3.222078	3.216646	3.216812	3.380346	3.369353	3.369528	3.368556	3.350575	3.349140	3.349311	3.210247	3.181542	3.153953	3.141984	3.093718	3.060886	3.061047	3.145237
3.163966	3.164135	3.141075	3.140131	3.124733	3.173242	3.209681	3.210937	3.146953	3.147098	3.268198	3.304652	3.299233	3.281263	3.268054	3.219837	3.105069	3.111910	3.396351	3.396497	3.283493	3.283637	3.254837	3.146111	3.140203	3.140362	3.173311	3.173479	3.178080	3.166147	3.220768	3.222030	3.222196	3.222343	3.404525	3.404676	3.423943	3.418066	3.418212	3.368851	3.344789	3.307057	3.193594	3.181650	3.154060	3.142089	3.097175	3.060986	3.061146	3.136388
3.229263	3.229436	3.322588	3.310537	3.173243	3.209663	3.209826	3.209969	3.147091	3.152794	3.152957	3.274074	3.292360	3.292532	3.292680	3.244462	3.244609	3.329786	3.396494	3.396639	3.336321	3.320065	3.300181	3.146237	3.140327	3.140486	3.173433	3.212625	3.178199	3.263079	3.220888	3.222149	3.222314	3.361647	3.410232	3.404801	3.427418	3.427593	3.421685	3.373439	3.307004	3.205852	3.193703	3.181758	3.169815	3.145548	3.097277	3.061085	3.061244	3.245399
3.501465	3.437236	3.395165	3.390893	3.239899	3.209808	3.209970	3.225677	3.152787	3.152930	3.187573	3.236127	3.314896	3.317153	3.359642	3.355361	3.335474	3.329925	3.330096	3.269745	3.277711	3.320199	3.300315	3.291565	3.170703	3.204622	3.212573	3.213860	3.322921	3.294099	3.270061	3.222268	3.361623	3.415766	3.428214	3.458628	3.448755	3.709198	3.606453	3.443204	3.394929	3.229423	3.206104	3.206266	3.182029	3.170057	3.157923	3.145948	3.245335	3.245501
3.437216	3.437395	3.395324	3.391052	3.240047	3.240189	3.225677	3.226932	3.220560	3.230363	3.236091	3.242311	3.305022	3.317293	3.359782	3.355501	3.591564	3.330065	3.269741	3.192980	3.193147	3.277984	3.300450	3.300613	3.265084	3.228947	3.204890	3.321784	3.323045	3.317643	3.421475	3.439780	3.446003	3.458428	3.458601	3.464334	3.494772	3.703282	3.703434	3.582552	3.419261	3.231766	3.231911	3.223136	3.194245	3.170162	3.170325	3.184995	3.215436	3.245603
3.437376	3.437554	3.395484	3.391211	3.240196	3.222194	3.237916	3.244729	3.246004	3.278397	3.242275	3.305018	3.302936	3.297545	3.309790	3.355641	3.355790	3.355959	3.196314	3.196451	3.144874	3.193412	3.326209	3.349773	3.349922	3.350092	3.350240	3.317450	3.317593	3.317767	3.463184	3.450424	3.450595	3.458555	3.458727	3.488670	3.494898	3.719049	3.703569	3.625056	3.419379	3.419550	3.232019	3.232182	3.223410	3.223548	3.219244	3.215373	3.227649	3.227810
3.449013	3.431048	3.395643	3.276469	3.240344	3.299386	3.288799	3.282273	3.289108	3.314828	3.314996	3.305159	3.305300	3.297684	3.309928	3.313433	3.355928	3.356097	3.345136	3.196580	3.196745	3.326173	3.349737	3.349905	3.350053	3.586226	3.398781	3.314231	3.314373	3.317890	3.463314	3.456771	3.452481	3.455335	3.458854	3.485448	3.488970	3.539164	3.696063	3.629653	3.419498	3.231984	3.232126	3.240111	3.240279	3.422536	3.411532	3.403847	3.397309	3.227913
3.431033	3.403440	3.403578	3.313283	3.350117	3.332123	3.293391	3.446348	3.289252	3.314970	3.315138	3.315310	3.321014	3.317710	3.358464	3.352582	3.352727	3.339536	3.339706	3.316126	3.314067	3.328534	3.349869	3.350036	3.386492	3.398764	3.398912	3.314356	3.314497	3.459926	3.460098	3.456901	3.457071	3.392225	3.458980	3.483342	3.537997	3.539291	3.539437	3.540906	3.444188	3.419785	3.419931	3.510924	3.518923	3.428237	3.428412	3.411785	3.379906	3.305351
3.419098	3.431366	3.431508	3.465010	3.381376	3.381529	3.663128	3.663280	3.458900	3.315111	3.316391	3.316562	3.328803	3.358461	3.353042	3.353208	3.347301	3.339674	3.334277	3.316262	3.316429	3.337728	3.350002	3.386478	3.398728	3.398896	3.399043	3.408134	3.468802	3.508480	3.508651	3.457029	3.457199	3.452884	3.483321	3.537952	3.538125	3.539418	3.552960	3.553139	3.602550	3.826758	3.535094	3.535265	3.536090	3.428351	3.404301	3.404442	3.374333	3.339004
3.440355	3.431525	3.543616	3.465166	3.496448	3.726460	3.898844	3.725050	3.664734	3.393898	3.395178	3.395352	3.376583	3.371192	3.353184	3.353349	3.339649	3.334248	3.334415	3.316397	3.298409	3.337861	3.386446	3.432318	3.559561	3.656572	3.408090	3.408263	3.517356	3.508613	3.505438	3.475319	3.475488	3.475634	3.483449	3.483595	3.538253	3.539545	3.540805	3.583538	3.711663	3.711843	3.571432	3.546558	3.543383	3.428464	3.404412	3.404552	3.374441	3.374607
3.568992	3.534748	3.534893	3.465322	3.465493	3.695513	3.756186	3.756342	3.696388	3.496893	3.394212	3.394385	3.376728	3.376898	3.377041	3.353489	3.345840	3.334386	3.267986	3.268119	3.298543	3.337993	3.389922	3.559554	3.644438	3.650184	3.420326	3.420499	3.517491	3.508747	3.505571	3.475448	3.475617	3.475762	3.475931	3.483721	3.538381	3.539672	3.539814	3.554333	3.579048	3.579222	3.571554	3.571727	3.571906	3.572051	3.446918	3.447057	3.447229	3.441339
3.593583	3.569337	3.543940	3.544118	3.544291	3.659383	3.714008	3.756511	3.756691	3.714856	3.715033	3.394530	3.394668	3.387053	3.387196	3.458027	3.458174	3.347882	3.281478	3.281612	3.337990	3.347520	3.390056	3.644435	3.644583	3.626117	3.626265	3.487216	3.517624	3.517800	3.505704	3.505849	3.475746	3.478121	3.510481	3.516208	3.519087	3.542032	3.542172	3.565623	3.565770	3.570410	3.570558	3.571847	3.572026	3.572168	3.483371	3.447169	3.489823	3.479932
3.593744	3.593929	3.852716	3.814034	3.662730	3.659548	3.671824	3.714327	3.756859	3.757012	3.732987	3.637466	3.547203	3.546267	3.546413	3.561048	3.621714	3.626131	3.626316	3.563006	3.523040	3.537657	3.390190	3.644582	3.644730	3.620688	3.626407	3.517619	3.517759	3.536095	3.536265	3.599026	3.599197	3.562537	3.496104	3.510754	3.567653	3.567831	3.565741	3.553637	3.565894	3.566065	3.570679	3.570851	3.571027	3.559056	3.530065	3.531686	3.507636	3.490103
3.593906	3.851623	3.869929	3.853462	3.814391	3.663047	3.671989	3.672139	3.714671	3.757178	3.755388	3.658752	3.637768	3.620151	3.620298	3.633821	3.672917	3.660992	3.630914	3.626609	3.580028	3.537798	3.537973	3.523662	3.644876	3.620833	3.512009	3.517754	3.517893	3.537344	3.621317	3.621465	3.656693	3.653493	3.562838	3.550872	3.563316	3.565724	3.565865	3.566042	3.566018	3.570655	3.570800	3.570971	3.571146	3.534945	3.555883	3.560498	3.560677	3.513974
3.851606	3.869949	3.936656	3.920191	3.912602	3.899429	3.699933	3.680082	3.672478	3.740921	3.779757	3.779943	3.780091	3.759144	3.759295	3.793961	3.673067	3.673246	3.782382	3.782531	3.731504	3.580313	3.538114	3.534941	3.533971	3.566490	3.566633	3.517890	3.519142	3.530463	3.530632	3.677356	3.670214	3.656976	3.653801	3.574269	3.562328	3.565850	3.565990	3.566165	3.578424	3.710080	3.710227	3.595319	3.571266	3.535061	3.560467	3.560610	3.560788	3.553135
3.869933	3.936680	3.936835	3.922591	3.920556	3.920714	3.926456	3.700249	3.740936	3.757511	3.765470	3.772324	3.772469	3.772653	3.785040	3.794120	3.794274	3.794455	3.806749	3.790200	3.731658	3.725745	3.580632	3.538423	3.577603	3.576658	3.572344	3.604836	3.584915	3.530595	3.530763	3.622850	3.671465	3.671612	3.682940	3.665237	3.574567	3.565977	3.566115	3.566290	3.631299	3.710209	3.710355	3.649955	3.571385	3.571523	3.566639	3.566781	3.737053	3.734993
3.870110	3.936861	3.937014	3.937207	3.937395	3.961760	4.108180	4.081673	3.910557	3.765459	3.765635	3.687754	3.687896	3.785048	3.785200	3.785378	3.794431	3.806718	4.067207	4.054003	3.766324	3.644482	3.644658	3.672672	3.702176	3.699006	3.604795	3.615002	3.615144	3.615322	3.651828	3.671431	3.671602	3.686247	3.686420	3.683220	3.665541	3.574868	3.559543	3.558600	3.619311	3.619480	3.619623	3.650079	3.650255	3.718545	3.773252	3.768283	3.768470	3.737348
3.870288	3.876529	3.857803	3.857991	3.937572	3.926621	4.081702	4.067413	4.062041	3.880622	3.699222	3.687294	3.706338	3.801891	3.802044	3.802224	3.894292	3.911166	4.092975	4.067529	3.822215	3.683599	3.683779	3.672816	3.733512	3.705836	3.610989	3.605110	3.615279	3.760791	3.760967	3.761117	3.761293	3.761442	3.695477	3.686700	3.586936	3.583761	3.571782	3.571955	3.570979	3.619605	3.619747	3.644486	3.712932	3.785303	3.779431	3.779579	3.779765	3.782181
3.813246	3.813426	3.809125	3.787096	3.744628	3.740445	3.740618	4.067600	4.062227	3.877460	3.683942	3.687454	3.723174	3.723356	3.802203	3.893188	3.894454	3.911326	3.911517	4.093297	4.065663	3.987103	3.688378	3.749102	3.747024	3.747200	3.714070	3.671859	3.671998	3.712486	3.761109	3.761256	3.761432	3.761580	3.701188	3.701335	3.608263	3.608438	3.609692	3.597752	3.632795	3.626904	3.644437	3.688638	3.781928	3.785425	3.785611	3.785757	3.788177	3.782298
3.813426	3.813606	3.809304	3.736855	3.749243	3.740614	3.740787	3.740932	4.056360	3.889740	3.877810	3.687614	3.722219	3.723512	3.802362	3.893352	3.893504	3.846362	3.901661	4.083448	4.083642	4.059925	3.948895	3.749250	3.749398	3.747345	3.714213	3.714391	3.672137	3.682344	3.712798	3.761396	3.761571	3.761717	3.701321	3.701467	3.688251	3.608565	3.609817	3.646338	3.658596	3.658766	3.706925	3.791919	3.785403	3.785547	3.870556	3.949468	4.228378	4.230805
3.813607	3.813786	3.857222	3.857406	3.852532	3.852681	3.762061	3.801631	3.947086	3.893249	3.893424	3.816633	3.722376	3.722556	3.802521	3.893515	3.893665	3.846520	3.853381	4.083617	4.083809	4.057864	4.015666	3.749397	3.749544	3.749718	3.747636	3.726646	3.726784	3.672452	3.712937	3.761536	3.804108	3.804255	3.762028	3.752134	3.741316	3.666243	3.609942	3.659857	3.660001	3.672288	3.725221	3.840512	3.833996	3.870494	4.003337	4.021661	4.021851	4.118988
3.813788	3.840606	3.857399	3.972589	4.010527	4.246762	4.276774	3.947088	3.898833	3.900091	3.901377	3.909340	3.752068	3.752246	3.762399	3.893678	3.893828	3.865464	3.865648	3.920290	4.077921	4.030113	4.015828	4.016008	4.004046	4.004227	4.004377	3.938771	3.938910	3.708447	3.713075	3.804076	3.985969	3.986117	3.986296	3.984213	3.757071	3.757245	3.622184	3.658867	3.659009	3.690588	3.816225	3.840638	3.871119	4.009983	4.003469	4.003614	4.021981	4.022163
4.007662	3.840784	3.918107	3.998309	4.234581	4.313436	4.295135	4.260462	3.951886	3.903598	3.909330	3.909511	3.909651	3.758461	3.768611	3.863566	3.893990	3.901955	3.883973	3.920449	4.008134	4.030276	4.004858	4.006149	4.004206	4.004386	3.997850	3.981324	3.939064	3.708586	3.713214	3.804218	3.986119	3.986266	3.986444	4.010822	4.011001	3.779695	3.792105	3.658992	3.689427	3.689596	3.767879	3.816528	3.871246	4.016817	4.003600	4.003744	4.009991	4.022293
4.007855	4.016514	3.933829	4.028759	4.234776	4.259148	4.311604	4.255439	3.958119	3.903771	3.909502	3.909683	3.909821	3.920007	3.853545	3.863728	3.894152	3.902115	3.920467	4.011449	4.035861	4.196187	4.030627	4.030807	4.018843	3.822836	3.828411	3.942423	3.829699	3.713184	3.773930	3.937631	3.986270	3.986415	3.986591	4.010970	4.011147	3.993154	3.801165	3.792415	3.792557	3.732136	3.732277	3.745845	3.849037	4.001312	4.019678	4.012000	4.002128	4.017951
4.020959	3.912779	3.934008	3.937523	4.022462	4.089211	4.113611	4.240081	4.238043	3.909501	3.909674	3.909854	3.942227	3.920176	3.920320	3.884160	3.894314	3.920445	4.011473	4.278095	4.290531	4.445925	4.432766	4.030968	4.019002	3.904093	3.889758	3.889939	3.890076	3.881342	3.937637	3.968070	3.986420	3.986563	3.986739	4.011117	4.011293	4.001108	3.801297	3.801475	3.792688	3.780739	3.732403	3.720451	3.732745	3.981341	4.009757	4.009896	4.010080	4.018080
3.955159	3.955341	3.913098	3.937701	4.022645	4.089396	4.037377	4.238055	4.173851	3.919675	3.909847	3.942256	3.942396	3.942579	3.920487	3.922885	3.894476	3.902437	4.090374	4.290514	4.290708	4.448336	4.446308	4.252665	4.046865	4.019339	3.897707	3.897887	3.898024	3.989076	3.989253	4.004571	4.004745	3.986712	3.986887	4.011265	4.019247	4.012408	4.012547	3.807666	3.792819	3.780868	3.720408	3.678154	3.720748	3.809716	3.991709	4.010028	4.018032	4.018209
4.023754	4.003963	4.020749	4.028704	4.022827	4.022974	4.089761	4.089910	4.034587	4.034736	4.034916	3.966650	3.966789	3.942747	3.942892	3.943067	3.906872	3.902598	4.090545	4.094022	4.115226	4.266801	4.273672	4.273858	4.261895	4.253173	4.097772	4.061608	4.061746	4.086164	4.086342	4.025900	4.026076	4.026221	4.026397	4.032601	4.033893	4.034077	4.012689	3.968547	3.865669	3.793118	3.732654	3.720699	3.730921	3.838878	4.020882	4.102880	4.103075	4.200175
4.126874	4.081347	4.081485	4.089440	4.057426	4.057578	4.113266	4.101199	4.101380	4.132637	4.187327	4.136401	3.991185	3.991368	3.979398	3.945456	3.907034	3.902758	4.090715	4.094191	4.094377	4.117760	4.273846	4.292955	4.299167	4.280425	4.231216	4.152644	4.086137	4.098577	4.098756	4.086642	4.086819	4.171793	4.171972	4.172117	4.166237	4.158132	4.032153	3.959762	3.968827	3.865972	3.793384	3.769308	3.780647	3.839001	3.987700	4.118647	4.300683	4.300878
4.127069	4.127254	4.127392	4.166428	4.124222	4.124372	4.101234	4.131662	4.131842	4.187323	4.187509	4.167698	4.136720	3.991538	3.979567	3.945621	3.945764	4.097374	4.094223	4.094360	4.094544	4.105810	4.124791	4.293127	4.299338	4.286162	4.233613	4.209564	4.165198	4.098734	4.098911	4.086796	4.086972	4.188671	4.182162	4.172271	4.172449	4.165459	4.044571	3.959903	3.968966	3.975198	3.975336	3.793678	3.777901	3.786963	3.902965	4.118774	4.300817	4.767766
4.127263	4.127447	4.133133	4.166617	4.136519	4.113352	4.234053	4.234200	4.234989	4.187504	4.191022	4.191214	4.168019	4.137084	4.139452	4.085111	4.085254	4.097546	4.261296	4.261435	4.105839	4.112653	4.119517	4.141832	4.299508	4.267404	4.263095	4.219755	4.219892	4.220078	4.099067	4.099210	4.103844	4.103988	4.189006	4.189150	4.189330	4.189517	4.074837	3.975030	3.975167	3.975336	3.975473	3.793806	3.775793	3.775920	3.811506	4.103263	4.491416	4.498933
4.139661	4.133189	4.133325	4.136524	4.123384	4.113538	4.113716	4.241055	4.266278	4.187686	4.191202	4.191394	4.633736	4.420085	4.278684	4.139806	4.133890	4.154085	4.281497	4.277187	4.277376	4.119495	4.131799	4.241039	4.267394	4.267573	4.267718	4.225489	4.225626	4.259234	4.313956	4.196323	4.099539	4.104139	4.128557	4.189303	4.189481	4.189667	4.180880	3.978519	3.978654	3.978823	3.908935	3.793933	3.794104	3.815605	3.821837	3.968099	4.074538	4.462705
4.142074	4.142259	4.166807	4.166996	4.136891	4.134817	4.134996	4.141806	4.190445	4.193925	4.194108	4.276382	4.276524	4.300949	4.281090	4.249031	4.140122	4.140299	4.277226	4.283423	4.283611	4.283749	4.235464	4.235643	4.285377	4.285558	4.261465	4.264634	4.264774	4.313935	4.314119	4.287524	4.172417	4.124074	4.124249	4.184997	4.184058	4.184242	4.184375	4.187237	4.047972	4.022482	3.975747	3.966985	3.924724	3.924849	3.918958	3.848893	3.828970	4.061438
4.199954	4.200146	4.375940	4.386031	4.380670	4.293798	4.141842	4.190448	4.193961	4.266801	4.266984	4.273233	4.276707	4.301132	4.299057	4.352211	4.352352	4.261650	4.277405	4.277541	4.255974	4.195392	4.221168	4.235813	4.261309	4.271509	4.264608	4.264798	4.307358	4.314100	4.314282	4.314429	4.312383	4.172713	4.172888	4.171913	4.184210	4.184392	4.148156	4.008921	4.022447	4.022619	3.975884	3.976050	3.933788	3.935030	3.892764	3.873266	3.849189	3.996783
4.216785	4.241207	4.388255	4.386231	4.386418	4.397670	4.700754	4.666487	4.266842	4.266988	4.273228	4.273418	4.273556	4.274857	4.299239	4.381302	4.379224	4.379406	4.277584	4.276606	4.080306	4.068810	4.074549	4.114784	4.016974	4.017148	4.264774	4.307385	4.307523	4.392562	4.392746	4.387321	4.339016	4.275908	4.276084	4.184188	4.172239	4.081495	4.007768	3.996790	3.996923	3.989280	3.989413	3.949858	3.935037	3.892723	3.909643	3.909768	3.909941	3.976801
4.241206	4.224757	4.306886	4.313735	4.397716	4.628075	4.700968	4.666700	4.552088	4.243244	4.273414	4.273602	4.267072	4.261201	4.141882	4.308495	4.404981	4.508178	4.482794	4.276783	4.238033	4.080600	4.090293	4.005861	4.005999	4.017302	4.264939	4.265126	4.307688	4.307876	4.392913	4.338997	4.339178	4.300314	4.506584	4.275267	4.172390	4.081641	4.080654	4.080831	3.997062	3.997229	3.960987	3.953340	3.950164	3.901784	3.909770	3.909895	3.910066	3.910231
4.215887	4.216074	4.307082	4.307273	4.325212	4.628285	4.697850	4.673575	4.539866	4.273420	4.273600	4.267121	4.261196	4.237144	4.150946	4.151124	4.409613	4.510592	4.508561	4.470884	4.465511	4.465643	4.217967	4.115110	4.006155	4.028588	4.077215	4.265290	4.307852	4.308040	4.308219	4.339160	4.329311	4.379279	4.379455	4.379592	4.208915	4.196970	4.093066	4.107745	4.100073	3.997367	3.997498	3.953474	3.950297	3.901913	3.905432	3.910021	3.910192	3.910355
4.603810	4.604006	4.604146	4.422582	4.422766	4.610736	4.698064	4.570974	4.571163	4.571312	4.273785	4.273972	4.274105	4.268232	4.151119	4.151295	4.409798	4.513004	4.510973	4.508886	4.509079	4.509216	4.485166	4.485350	4.137670	4.077231	4.125860	4.520033	4.562599	4.562791	4.344752	4.329297	4.303845	4.300638	4.300811	4.240324	4.206978	4.208272	4.222898	4.235206	4.227534	4.197584	3.997635	3.961420	3.953778	3.952783	3.911624	3.956411	3.980842	3.940799
5.121233	4.767811	4.604361	4.604555	4.604743	4.629125	4.642633	4.571178	4.571366	4.628972	4.636939	4.651680	4.651828	4.510623	4.492990	4.493176	4.529685	4.585921	4.586115	4.581803	4.527448	4.520525	4.520718	4.630006	4.630153	4.163605	4.545625	4.570436	4.690075	4.690269	4.563152	4.303836	4.302895	4.300800	4.240347	4.198041	4.208244	4.208424	4.235173	4.235354	4.317513	4.288681	3.997771	3.961554	3.958376	3.954031	3.998858	3.998984	3.980967	3.944276
5.119266	5.077056	4.610635	4.604769	4.604955	4.629337	4.629524	4.570272	4.607929	4.608076	4.629365	4.625219	4.652024	4.738489	4.727528	4.727720	4.688567	4.602790	4.586307	4.586442	4.586635	4.532218	4.569392	4.569577	4.630338	4.630524	4.630669	4.749135	4.749276	4.765312	4.720950	4.484761	4.294145	4.233649	4.191378	4.198195	4.198364	4.223070	4.235322	4.326453	4.318781	4.317838	3.973653	3.961688	3.961857	4.107964	4.144983	4.035958	3.999285	3.998336
4.744345	4.744541	4.604790	4.604983	4.605168	4.629550	4.629735	4.643199	4.607024	4.593843	4.581907	4.582099	4.598897	4.623536	4.623684	4.709737	4.687654	4.687841	4.603178	4.586632	4.586824	4.586957	4.562901	4.563084	4.569903	4.630708	4.658681	4.664445	4.749458	4.768836	4.844868	4.767035	4.361001	4.233808	4.191534	4.077086	4.137884	4.192628	4.235472	4.276354	4.276486	4.252402	4.035348	4.041094	4.119135	4.150514	4.150697	4.145244	4.124998	4.098367
4.744573	4.599328	4.605006	4.629605	4.605380	4.629763	4.629946	4.643408	4.607230	4.581926	4.563926	4.564117	4.552127	4.552318	4.564581	4.564054	4.576819	4.577000	4.592753	4.609565	4.603696	4.603830	4.604023	4.579957	4.634047	4.634231	4.634373	4.653492	4.653628	4.724227	4.786027	4.767226	4.361168	4.233967	4.077107	4.077233	4.138033	4.135351	4.176663	4.173348	4.173471	4.034239	4.035484	4.107936	4.119271	4.150647	4.150829	4.150957	4.430123	4.272612
4.637059	4.606199	4.606330	4.606521	4.605593	4.607780	4.630157	4.643618	4.621357	4.615440	4.582311	4.564317	4.551214	4.536961	4.545887	4.546571	4.541149	4.571636	4.577381	4.605307	4.603884	4.604017	4.579958	4.604391	4.634233	4.634416	4.634555	4.639200	4.578702	4.367676	4.473646	4.471548	4.374703	4.116091	4.116258	4.166997	4.144247	4.190076	4.177929	4.176983	3.995177	4.034377	4.034504	4.101379	4.108247	4.128458	4.150961	4.326973	4.430265	4.430444
4.606227	4.563991	4.564120	4.606734	4.599148	4.599285	4.624819	4.601398	4.595518	4.595657	4.582514	4.582703	4.552523	4.537158	4.533959	4.516456	4.432224	4.432398	4.456326	4.488696	4.488883	4.561765	4.580143	4.634278	4.634417	4.634599	4.598359	4.574295	4.402183	4.399024	4.368015	4.380270	4.275757	4.275892	4.333364	4.525059	4.510745	4.393206	4.195919	4.196090	4.034351	4.034513	4.101352	4.125775	4.132644	4.152853	4.286465	4.304784	4.430408	4.388125
4.520925	4.333214	4.352192	4.497845	4.490256	4.520698	4.582600	4.576674	4.595723	4.595860	4.582716	4.582904	4.552721	4.537355	4.534155	4.450469	4.432412	4.432585	4.276554	4.373685	4.489066	4.519508	4.640959	4.640028	4.634603	4.598402	4.574285	4.426485	4.402352	4.399193	4.381547	4.230075	4.275912	4.336689	4.551836	4.528569	4.510911	4.511091	4.393485	4.199585	4.216436	4.149886	4.150012	4.125915	4.132781	4.180452	4.295872	4.295992	4.327433	4.236618
4.315053	4.315232	4.351282	4.490288	4.490462	4.490595	4.521080	4.576880	4.595928	4.596064	4.572926	4.573110	4.572124	4.567866	4.523241	4.450660	4.422598	4.238756	4.276727	4.373862	4.448105	4.448225	4.518765	4.513380	4.513514	4.434862	4.349030	4.378145	4.402522	4.399362	4.381715	4.381842	4.307752	4.348849	4.492217	4.523163	4.511076	4.494536	4.367288	4.133018	4.133139	4.150029	4.150153	4.126053	4.126224	4.144195	4.265684	4.268036	4.236580	4.166523
4.315256	4.315432	4.333736	4.479403	4.490668	4.490799	4.459902	4.490340	4.570602	4.570733	4.573129	4.573312	4.567882	4.568065	4.518486	4.429328	4.296064	4.299565	4.318638	4.346245	4.448289	4.448409	4.478906	4.464615	4.385909	4.318758	4.252175	4.281286	4.378434	4.399530	4.379656	4.379781	4.380689	4.332298	4.371578	4.505136	4.476330	4.367331	4.135226	4.133163	4.133283	4.137903	4.126031	4.126192	4.126361	4.135403	4.268056	4.268174	4.207686	4.216784
4.315457	4.315633	4.333938	4.334114	4.364594	4.387188	4.387354	4.393541	4.451090	4.467868	4.468039	4.567962	4.568082	4.518555	4.429350	4.429518	4.296245	4.299744	4.309923	4.310041	4.461816	4.478911	4.467967	4.464797	4.386085	4.325606	4.273487	4.281451	4.281568	4.399699	4.379825	4.340971	4.351894	4.354862	4.355027	4.355150	4.355315	4.343228	4.335537	4.135539	4.137888	4.150314	4.150435	4.126331	4.126499	4.144810	4.257036	4.268312	4.268486	4.259384
4.345971	4.340084	4.334138	4.334312	4.364793	4.364919	4.396431	4.402618	4.408848	4.408972	4.422462	4.422639	4.392772	4.192572	4.211571	4.241728	4.296426	4.296590	4.310101	4.322445	4.504551	4.492439	4.468150	4.464979	4.386261	4.325778	4.273653	4.281616	4.281731	4.490844	4.332115	4.332230	4.337083	4.200543	4.209615	4.209735	4.209897	4.355646	4.343497	4.143489	4.150298	4.150456	4.253702	4.253863	4.247967	4.144947	4.145115	4.257289	4.257460	4.267671
4.315135	4.323135	4.272008	4.334512	4.364993	4.365117	4.396632	4.408881	4.392398	4.392519	4.325980	4.229128	4.172604	4.093931	4.127366	4.163073	4.242028	4.296770	4.336954	4.337072	4.464608	4.504854	4.497248	4.497417	4.386438	4.358609	4.281608	4.281781	4.496907	4.423110	4.332285	4.308136	3.973305	4.124689	4.173374	4.173493	4.173651	4.173819	4.173929	4.162948	4.150442	4.253729	4.253848	4.254008	4.237442	4.128347	3.837299	3.835172	3.861004	4.209221
3.867950	3.899145	3.989891	4.081007	4.311582	4.342019	4.371313	4.371430	4.374920	4.319947	4.156377	4.156542	4.093954	4.094111	4.127543	4.158804	4.163366	4.296949	4.337131	4.337247	4.337424	4.519492	4.519672	4.524292	4.669987	4.450587	4.427345	4.500307	4.515278	4.429352	4.332456	4.053535	4.082641	4.124840	4.173526	4.173644	4.173801	4.173967	4.162930	4.163095	4.163210	4.205343	4.253994	4.237422	4.128380	3.934339	3.837423	3.837526	3.862241	3.863509
3.815068	3.815191	3.826401	3.893228	3.908881	3.942287	4.184985	4.300342	4.314469	4.320160	4.156561	4.156701	4.155218	4.155359	4.155499	4.158973	4.159114	4.163701	4.214870	4.336323	4.337584	4.519696	4.524296	4.536580	4.536733	4.500174	4.500321	4.500469	4.500617	4.387062	4.332603	4.170181	4.082780	4.117207	4.173674	4.192014	4.246755	4.235752	4.163090	4.163229	4.163368	4.133399	4.133534	4.128362	3.934345	3.934479	3.910344	3.862220	3.863473	3.930355
3.563094	3.560994	3.542261	3.566772	3.467199	3.493940	3.936384	4.185153	4.246525	4.277740	4.156590	4.161171	4.161312	4.161452	4.174922	4.168999	4.163587	4.163728	4.201561	4.336351	4.445677	4.518614	4.519878	4.520030	4.462238	4.497980	4.500352	4.494433	4.427855	4.382364	4.346107	4.182456	4.079465	4.079602	4.152536	4.171988	4.226726	4.235779	4.163116	4.163255	4.041924	4.109158	4.109292	4.110542	3.928790	3.934502	3.910367	3.936169	3.936306	3.936444
3.553145	3.553261	3.553376	3.384877	3.384991	3.467342	3.518342	3.936544	4.078378	4.114028	4.130737	4.161201	4.164672	4.192576	4.192721	4.175093	4.169681	4.412431	4.345858	4.379346	4.440149	4.503079	4.503229	4.449997	4.450139	4.489719	4.494317	4.427738	4.427884	4.393526	4.357270	4.243148	4.079492	4.079628	4.146994	4.147130	4.116932	4.123755	4.132808	4.005538	3.993411	4.109184	4.109319	4.110568	3.965083	3.928947	3.910389	3.936190	3.966667	3.966805
3.450086	3.450201	3.371482	3.323081	3.328739	3.328852	3.485677	3.613453	3.938923	4.100303	4.118637	4.161230	4.188961	4.184831	4.174979	4.169567	4.412317	4.412462	4.345888	4.151937	4.152078	4.406976	4.449887	4.450029	4.328854	4.337893	4.423171	4.427768	4.426801	4.420269	4.357299	4.254311	4.231182	4.146886	4.147021	4.116823	4.116959	3.813747	3.829481	3.987360	3.975599	4.109211	4.109345	4.110594	3.965107	3.930086	3.905949	3.925053	3.955528	3.955663
3.445679	3.415472	3.318559	3.307581	3.077248	3.077355	3.328987	3.487964	3.623591	4.071476	4.155054	4.185518	4.188990	4.164871	4.134686	4.157465	4.169737	4.345775	4.254937	4.255079	4.152105	4.369500	4.340735	4.328743	4.322817	4.074250	4.101087	4.423347	4.426831	4.426977	4.420444	4.367490	4.254479	4.164615	4.116714	4.116849	3.880374	3.813770	3.813901	3.970665	3.975623	3.975755	4.048697	4.048830	3.934794	3.930110	3.905972	3.925075	3.998026	4.122443
3.415385	3.318472	3.282198	3.192384	3.192493	3.074049	3.074154	3.329124	3.509189	3.630401	4.076080	4.185548	4.185688	4.164900	4.134715	4.134855	4.153192	4.254824	4.254966	4.255109	4.255249	4.369530	4.340765	4.322708	4.031679	4.031814	4.058650	4.107930	4.426860	4.427006	4.424926	4.403919	4.264528	4.187912	4.164778	4.116877	4.117012	4.117147	4.055497	3.977746	3.959676	3.975780	3.975912	3.976044	3.976176	3.916746	3.930266	3.930399	3.964568	4.122468
3.318385	3.318496	3.282222	3.271245	3.268026	3.264808	3.070847	3.070953	3.317131	3.351647	3.491060	3.663823	4.172394	4.148273	4.118084	4.118222	4.137668	4.153360	4.157946	4.158087	4.254167	4.328428	4.328566	4.025503	4.025639	4.025774	4.025910	4.062154	4.354093	4.427036	4.427182	4.403949	4.367692	4.246497	4.176939	4.158875	4.117038	4.117174	4.105051	3.977770	3.977903	3.957602	3.975937	3.976068	3.976200	3.977448	3.926942	3.930422	3.969056	4.059721
3.318410	3.318521	3.277812	3.267942	3.260288	3.244868	3.059776	3.062098	3.075518	3.274812	3.445655	3.476778	3.640662	3.969938	3.970068	4.118251	4.118389	4.118526	4.118664	4.106993	4.094898	4.095031	3.864654	3.889246	3.898276	3.898410	3.953141	3.961063	3.983454	4.354267	4.427212	4.432923	4.433071	4.275477	4.176966	4.158902	4.159038	4.122771	4.122907	4.105211	3.977927	3.975830	3.975961	4.158125	4.158259	3.977472	3.926965	3.927097	3.978007	3.983719
3.294178	3.294288	3.277836	3.267967	3.244787	3.234911	3.040940	3.059901	3.069991	3.245982	3.390184	3.445799	3.465226	3.744355	3.956770	3.970227	3.970358	3.970489	3.938396	3.940744	3.941979	3.838984	3.864680	3.749749	3.831572	3.898434	3.898568	3.953301	3.961224	3.983618	4.372640	4.378351	4.378498	4.288867	4.275645	4.353077	4.213670	4.245004	4.262975	4.220647	4.162219	4.162360	4.170307	4.226175	4.226319	4.169575	3.987668	3.975665	3.983611	4.002715
3.294202	3.294312	3.277860	3.267991	3.244812	3.234936	3.039853	2.979304	2.989391	3.141119	3.226136	3.312147	3.421681	3.549177	3.714523	3.835956	3.847188	3.847312	3.838548	3.838671	3.746784	3.450782	3.476471	3.725311	3.831596	3.898459	3.953192	3.953326	3.964587	3.971903	4.214712	4.372814	4.275387	4.288893	4.343640	4.330421	4.244888	4.245030	4.252972	4.263145	4.263289	4.277925	4.301486	4.310556	4.606299	4.566299	4.392922	4.132131	4.123970	4.124105
3.294227	3.248892	3.257930	3.258037	3.244837	3.233852	3.039875	2.979326	2.965002	2.965100	3.123050	3.130924	3.155289	3.254663	3.469370	3.578663	3.578777	3.632214	3.632335	3.632455	3.449572	3.450804	3.450923	3.733527	3.788250	3.886351	3.953217	3.953351	3.970679	4.140686	4.214740	4.275269	4.331243	4.343524	4.343668	4.341586	4.244915	4.245057	4.245198	4.457335	4.465904	4.489462	4.498534	4.632183	4.642735	4.615006	4.540819	4.362751	4.130063	4.136266
3.248813	3.236788	3.256846	3.256953	3.243753	3.233877	3.039897	2.892144	2.883366	2.910535	2.941707	3.112750	3.131050	3.252466	3.454960	3.487106	3.493882	3.378741	3.432182	3.443413	3.443528	3.449714	3.565093	3.716874	3.771595	3.805995	3.857589	3.886642	3.897902	4.141826	4.258173	4.307968	4.344518	4.344665	4.471107	4.677547	4.341759	4.275421	4.439389	4.466278	4.497139	4.503980	4.504135	4.650415	4.665429	4.649970	4.577258	4.538761	4.342484	4.136290
3.248839	3.248943	3.269000	3.256977	3.216057	3.142927	2.912552	2.892165	2.892262	2.892359	2.923530	3.112771	3.155334	3.252490	3.361779	3.364107	3.371991	3.147658	3.154431	3.292801	3.326069	3.441446	3.560669	3.682119	3.712574	3.791562	3.827280	3.867457	3.777700	3.899174	4.258200	4.307995	4.426926	4.797189	4.729421	4.911598	4.760066	4.578570	4.578720	4.527351	4.509921	4.529644	4.576243	4.688353	4.665457	4.647768	4.595493	4.595638	4.541167	4.347110
3.262686	3.267224	3.420645	3.420754	3.233823	3.197536	3.141420	2.912671	2.892283	2.915681	2.924659	3.112793	3.234210	3.252514	3.252619	3.161736	3.147574	3.093085	3.154452	3.271710	3.300529	3.431465	3.540778	3.540897	3.536667	3.712721	3.796162	3.868593	3.868727	3.899197	4.243148	4.312976	4.486068	4.751571	4.892888	4.911631	4.911788	4.752454	4.588777	4.539514	4.559852	4.576109	4.691564	4.706584	5.059924	5.042241	4.738975	4.648101	4.611489	4.587362
3.267144	3.315768	3.365629	3.438519	3.438630	3.287113	3.213187	3.137108	2.991642	2.924577	3.030682	3.255216	3.404669	3.252537	3.161654	3.161759	3.093001	3.099771	3.132096	3.295996	3.415811	3.415927	3.431604	3.431721	3.444070	3.717195	3.971620	3.978430	3.978566	4.233019	4.243175	4.340394	4.434497	4.534787	4.833745	4.875259	4.832941	4.736012	4.598833	4.541770	4.572014	4.703566	4.934319	4.958866	5.059957	5.048965	4.745698	4.623498	4.623653	4.611664
3.315688	3.315794	3.341394	3.447478	3.459722	3.438767	3.268387	3.185654	3.112972	3.030596	3.041799	3.243107	3.259114	3.259222	3.259328	3.223038	3.226477	3.099791	3.115451	3.315750	3.394720	3.415949	3.431626	3.477324	3.477448	3.935924	3.971645	3.978455	4.008927	4.087434	4.243202	4.340422	4.413376	4.440741	4.516034	4.790343	4.735888	4.596482	4.614459	4.565197	4.582070	4.764275	4.904118	4.904269	4.920030	4.575655	4.612218	4.613486	4.623681	4.611691
3.315713	3.315820	3.358046	3.447504	3.447618	3.438794	3.424482	3.207863	3.212406	3.041711	3.041819	3.198373	3.256918	3.259245	3.259351	3.262789	3.262897	3.226606	3.226713	3.251774	3.391409	3.391521	3.416086	3.477345	3.477469	3.935950	3.936081	3.950671	3.978616	4.014652	4.087598	4.333773	4.336142	4.413549	4.424209	4.437717	4.577424	4.596511	4.559497	4.486338	4.565381	4.667337	4.904152	4.904302	4.558547	4.545313	4.545457	4.612398	4.607108	4.522289
3.366711	3.357958	3.358070	3.346051	3.443208	3.439929	3.424508	3.212322	3.206364	3.123250	3.080896	3.113474	3.196282	3.259268	3.259375	3.262812	3.262920	3.250894	3.226736	3.251796	3.251900	3.391544	3.391655	3.416223	3.443023	3.475389	3.930546	3.930675	3.930804	3.948441	3.948576	4.017647	4.072384	4.145988	4.157256	4.243574	4.437891	4.596539	4.559524	4.480793	4.479834	4.710834	4.697613	4.579613	4.558577	4.558724	4.558870	4.461915	4.491066	4.500134
3.371168	3.366848	3.366962	3.367075	3.443233	3.453261	3.440059	3.212345	3.214151	3.123271	3.123378	3.123483	3.204590	3.259291	3.259398	3.259504	3.259611	3.253053	3.241026	3.241819	3.314721	3.357298	3.391678	3.430697	3.430815	3.430931	3.511937	3.785087	3.785214	3.785342	3.880722	3.923321	4.017804	4.026837	4.006588	4.067630	4.257108	4.596569	4.632368	4.480818	4.479859	4.529430	4.601786	4.588560	4.579790	4.579940	4.581204	4.490943	4.491093	4.475614
3.387813	3.371306	3.366987	3.367099	3.441042	3.441155	3.385562	3.385674	3.220240	3.135425	3.135531	3.305486	3.369661	3.369773	3.351010	3.320191	3.313635	3.253076	3.253182	3.260041	3.314744	3.314853	3.430603	3.430719	3.430837	3.457349	3.457465	3.512081	3.518271	3.765340	3.880748	3.880874	3.868973	3.889138	3.977664	4.067654	4.244997	4.632240	4.632396	4.571868	4.529305	4.529457	4.601814	4.590818	4.588738	4.616766	4.616920	4.598112	4.600363	4.428646
3.424229	3.403289	3.403404	3.356039	3.331888	3.330891	3.385587	3.385698	3.264493	3.231464	3.231573	3.321046	3.345420	3.369797	3.351035	3.357209	3.345103	3.314876	3.272089	3.323302	3.369212	3.375906	3.430625	3.430741	3.430859	3.430975	3.467496	3.473174	3.604855	3.765364	3.880774	3.880900	3.868998	3.885823	3.895354	4.014230	4.087250	4.352015	4.509943	4.529180	4.514110	4.514257	4.530010	4.584777	4.610569	4.610725	4.616947	4.721621	4.681615	4.463261
3.574252	3.539027	3.524738	3.367148	3.331912	3.332024	3.332128	3.316395	3.292247	3.240361	3.238253	3.342153	3.345444	3.369820	3.387457	3.364925	3.352900	3.322674	3.348330	3.383992	3.384100	3.509402	3.509519	3.436830	3.430880	3.430996	3.473078	3.588071	3.765264	3.880675	3.880800	3.880926	3.869024	3.771058	3.771179	3.919781	4.033820	4.112075	4.295382	4.453306	4.495933	4.463762	4.421425	4.469499	4.495288	4.610752	4.671596	4.721651	4.721803	4.465519
3.597546	3.550135	3.539171	3.476354	3.343022	3.343135	3.358765	3.299917	3.268005	3.240384	3.325421	3.396772	3.396886	3.406243	3.391922	3.375457	3.322591	3.348242	3.359461	3.359573	3.490419	3.506091	3.633618	3.542728	3.534047	3.539723	3.577964	3.713795	3.764176	3.843182	3.880826	3.856680	3.832535	3.759950	3.771202	3.910898	4.033844	4.076460	4.203267	4.295551	4.366551	4.409173	4.409316	4.402769	4.404024	4.569525	4.630364	4.721680	4.667209	4.524541
3.573310	3.573431	3.507821	3.476379	3.476493	3.476608	3.358788	3.261846	3.268027	3.325333	3.434637	3.451393	3.451507	3.488021	3.452613	3.379922	3.347044	3.359371	3.359484	3.377797	3.490442	3.633525	3.633643	3.542752	3.530735	3.539746	3.544314	3.708259	3.713941	3.740055	3.831196	3.831321	3.831447	3.747730	3.771224	3.910922	3.932209	4.034006	4.078848	4.242837	4.364351	4.364629	4.364765	4.342107	4.343362	4.405309	4.554090	4.594126	4.515504	4.515643
3.627925	3.550187	3.524817	3.499560	3.475410	3.434172	3.358811	3.322529	3.351866	3.455106	3.428595	3.451417	3.487930	3.615444	3.597799	3.468291	3.347067	3.359394	3.377708	3.518131	3.645651	3.633549	3.633668	3.519434	3.530758	3.451997	3.461010	3.544455	3.721752	3.618721	3.618843	3.709985	3.771904	3.793175	3.795521	3.819921	3.911076	3.932365	4.026368	4.026502	4.221835	4.308426	4.308562	4.333218	4.343390	4.344645	4.365971	4.381726	4.381873	4.504513
3.627785	3.627902	3.622479	3.500695	3.434083	3.375818	3.375924	3.376038	3.424683	3.455130	3.455246	3.497827	3.643540	3.639220	3.615587	3.597939	3.469539	3.479645	3.514107	3.530289	3.651231	3.645797	3.633693	3.542798	3.476173	3.452019	3.461031	3.533551	3.557943	3.618744	3.709886	3.710009	3.735518	3.785407	3.795544	3.819945	3.911100	3.911230	3.983912	4.020457	4.015521	4.221997	4.325307	4.327673	4.343416	4.358051	4.381608	4.381752	4.381898	4.503425
3.749126	3.627929	3.628048	3.518978	3.515244	3.448635	3.424476	3.424591	3.485371	3.485486	3.548768	3.670222	3.692394	3.645905	3.646023	3.633929	3.625164	3.538282	3.520199	3.597052	3.645701	3.645822	3.645941	3.640504	3.542940	3.476312	3.452158	3.515781	3.605298	3.709788	3.709910	3.694455	3.694577	3.770963	3.771078	3.795694	3.820095	3.823565	3.850423	3.990138	4.064097	4.222024	4.222161	4.327701	4.357934	4.381489	4.381634	4.381778	4.381925	4.530453
3.749155	3.676484	3.628075	3.672524	3.727242	3.853523	3.839222	3.837124	3.637055	3.657864	3.657990	3.670247	3.766330	3.730941	3.731062	3.751165	3.743518	3.728094	3.720441	3.587080	3.597186	3.645846	3.645966	3.640528	3.633979	3.615893	3.506791	3.506907	3.595312	3.686453	3.694360	3.694479	3.797763	3.755406	3.755519	3.771226	3.795844	3.823588	3.823715	3.839437	4.064122	4.149222	4.222188	4.224552	4.254783	4.266072	4.381660	4.381804	4.412299	4.533827
3.793497	3.793622	3.733088	3.733211	3.878923	3.879050	3.872514	3.872638	3.872765	3.806157	3.814048	3.857231	3.761180	3.730968	3.731089	3.744530	3.743544	3.728120	3.669626	3.581037	3.591143	3.506318	3.615652	3.640553	3.634003	3.615918	3.591765	3.512998	3.686357	3.686478	3.694384	3.694504	3.755310	3.755431	3.755543	3.755664	3.771373	3.799113	3.799237	3.823866	3.839591	4.096854	4.224443	4.224578	4.254808	4.278360	4.381686	4.393970	4.441321	4.571778
4.072556	4.072685	3.993956	3.878826	3.878951	3.879079	3.880302	3.872666	3.872793	3.963917	3.964045	3.821755	3.761207	3.730995	3.731115	3.731235	3.730247	3.670645	3.670763	3.581061	3.506222	3.506340	3.486456	3.595791	3.595909	3.585000	3.591789	3.591906	3.592023	3.686502	3.694408	3.694528	3.694650	3.755455	3.755568	3.755688	3.755809	3.780207	3.793692	3.799385	3.841841	3.933010	4.224471	4.248008	4.278241	4.278385	4.278527	4.393996	4.394142	4.556189
4.084774	4.072716	4.072846	3.994113	3.878980	3.879107	3.680137	3.831924	3.880584	3.971710	3.964074	3.842862	3.812652	3.747668	3.747791	3.731262	3.730274	3.707076	3.684116	3.682096	3.506244	3.473033	3.473146	3.503597	3.570459	3.585025	3.591813	3.591930	3.592046	3.637980	3.695544	3.694552	3.694674	3.712999	3.755592	3.755713	3.755834	3.755956	3.793716	3.797181	3.814015	3.933033	4.247896	4.302402	4.381448	4.381594	4.278552	4.394022	4.394167	4.425272
4.027521	4.092690	4.072878	4.073006	3.994271	3.880245	3.795428	3.818837	3.875328	4.014995	3.977415	3.964229	3.812679	3.752133	3.747817	3.731288	3.730300	3.730420	3.682002	3.682121	3.682230	3.473057	3.473169	3.499176	3.570484	3.585048	3.591836	3.591953	3.607543	3.615448	3.651977	3.694576	3.691359	3.694817	3.531070	3.640428	3.755857	3.769341	3.769464	3.793863	3.797330	4.010613	4.082053	4.270348	4.373673	4.381620	4.381763	4.394047	4.418474	4.418605
4.036413	4.100476	4.121440	4.073037	3.994301	3.794233	3.795455	3.801313	3.802554	3.924021	3.985208	3.977571	3.964384	3.752160	3.747843	3.731315	3.731436	3.730447	3.730568	3.682147	3.676701	3.650159	3.499088	3.499200	3.499314	3.577292	3.591861	3.595312	3.603214	3.615471	3.652001	3.663451	3.691384	3.615947	3.531091	3.531209	3.755882	3.761571	3.769487	3.793887	3.827700	3.846762	3.918198	4.082215	4.258255	4.361583	4.393929	4.394073	4.418500	4.424700
4.068566	4.116017	4.100641	4.073069	3.957932	3.794261	3.759082	3.795272	3.802579	3.909629	3.936701	3.982037	3.964413	3.800724	3.752309	3.747991	3.748116	3.744907	3.730594	3.730715	3.682280	3.676847	3.499112	3.484778	3.484890	3.510565	3.528468	3.571063	3.603237	3.651906	3.694505	3.691288	3.694746	3.628210	3.543355	3.536796	3.761472	3.764935	3.769511	3.793910	3.795149	3.713255	3.790907	3.918002	4.258281	4.367680	4.373890	4.376261	4.394246	4.424727
3.935820	4.068731	4.108428	4.080857	4.044003	3.891356	3.794401	3.771428	3.788189	3.909657	3.890932	3.915779	3.867365	3.800751	3.752335	3.748017	3.754209	3.754331	3.765044	3.765168	3.767502	3.682426	3.666991	3.644884	3.510476	3.536153	3.528491	3.595360	3.595477	3.603380	3.694530	3.694649	3.707009	3.707130	3.707241	3.768053	3.764835	3.769412	3.769534	3.769656	3.690876	3.690998	3.712289	3.791057	4.203677	4.331287	4.373917	4.374058	4.376431	4.394401
4.032909	4.077623	4.082976	4.075348	4.042925	3.880301	3.891498	3.832124	3.848885	3.909684	3.890960	3.867269	3.824922	3.752238	3.752361	3.758551	3.839183	3.855959	3.794456	3.794068	3.783077	3.730996	3.722227	3.722345	3.693923	3.633360	3.694076	3.686412	3.595500	3.595619	3.603522	3.694673	3.707032	3.712717	3.712828	3.712950	3.773765	3.769436	3.769558	3.765225	3.735001	3.691020	3.712311	3.774364	4.064093	4.173492	4.373944	4.374084	4.376457	4.387735
4.077515	4.010078	4.032786	4.032912	3.891287	3.749076	3.749185	3.848781	3.894374	3.950744	3.910952	3.891113	3.824949	3.825074	3.758454	3.843524	3.855861	3.996216	3.996348	3.996478	4.074368	3.852384	3.779686	3.740149	3.693948	3.694068	3.699658	3.686437	3.607661	3.595643	3.595759	3.667182	3.707056	3.707177	3.712852	3.712973	3.773788	3.828538	3.765128	3.719592	3.689360	3.686586	3.691165	3.736736	3.783427	4.064255	4.173655	4.198073	4.248015	4.401143
4.009981	4.002354	4.008549	4.008676	3.757845	3.749103	3.664274	3.700981	3.848938	3.910847	4.171874	4.152040	4.106300	3.827321	3.838542	3.856870	3.939802	3.988473	3.996376	3.996505	3.996621	3.990088	3.852532	3.843337	3.742520	3.706229	3.706352	3.699802	3.607685	3.607804	3.607921	3.667206	3.667328	3.703862	3.707311	3.712996	3.774925	3.828562	3.774128	3.707478	3.659036	3.648738	3.691187	3.759041	3.783449	4.026386	4.069008	4.155605	4.175194	4.189816
4.161677	4.154052	4.008580	3.984439	3.895722	3.749131	3.664300	3.671073	3.731470	3.871144	4.085199	4.121733	4.121862	3.842882	3.838568	3.915428	3.939829	3.988501	3.996404	3.996533	3.995538	3.990115	3.952472	3.863791	3.888363	3.742666	3.724583	3.724703	3.704811	3.607828	3.626152	3.652769	3.703766	3.716025	3.725036	3.714132	3.774948	3.828586	3.774154	3.707502	3.659060	3.666971	3.757321	3.787799	3.941294	4.026410	4.026541	4.072255	4.166298	4.175343
4.177215	4.175131	4.154215	3.990536	3.973514	3.937238	3.749266	3.664447	3.694906	3.800977	3.812193	3.812318	3.812443	3.842909	4.031136	4.036813	4.086894	4.153778	4.111726	4.111856	4.110862	3.995696	3.995826	3.888261	3.888389	3.876290	3.742814	4.022102	4.022227	3.761385	3.761507	3.743831	3.743952	3.728188	3.728297	3.728417	3.773859	3.840750	3.786319	3.762156	3.707644	3.763283	3.787693	3.818171	3.995950	4.026434	4.026565	4.047754	4.155174	4.172516
4.274709	4.231654	4.183051	4.154376	3.979611	3.973671	3.827526	3.730569	3.670016	3.695053	3.801129	3.812344	3.812469	3.812597	3.860745	4.080124	4.086921	4.153806	4.136181	4.259746	4.259863	4.017261	3.995852	3.979316	3.888415	3.881872	3.882000	4.039917	4.070899	4.042303	3.761531	3.743856	3.743977	3.744096	3.758668	3.764858	3.807466	3.840774	3.840897	3.841020	3.791691	3.791816	3.818065	3.903176	4.018642	4.014318	4.026588	4.105637	4.155198	4.166469
4.286922	4.274884	4.638316	4.597466	4.458948	4.246089	3.954968	3.730596	3.670043	3.683467	3.704074	3.812371	3.812495	3.812623	3.855223	3.873624	4.087394	4.136073	4.131769	4.247201	4.031592	4.017288	4.014085	4.040030	3.981096	3.881898	3.882025	3.900357	4.034513	4.042332	3.761556	3.750554	3.750677	3.774158	3.780339	3.789161	3.789281	3.816519	3.827774	3.779339	3.779465	3.785658	3.870767	3.870892	3.898871	4.014342	4.105530	4.123873	4.124008	4.165377
4.274769	4.414454	4.638351	4.598610	4.531792	4.264964	3.970516	3.746143	3.685591	3.697908	3.719625	3.818465	3.848929	3.849057	3.855250	4.049555	4.087796	4.116121	4.116254	4.031504	4.031620	4.031754	4.056592	4.035614	4.033521	3.979027	3.882051	3.878841	3.878965	3.877980	3.769365	3.769486	3.769611	3.774183	3.804641	3.804764	3.798209	3.798334	3.815658	3.779362	3.776147	3.776269	3.782465	3.782588	3.782711	3.782836	3.983290	3.983416	4.014758	4.162055
4.316161	4.371290	4.625095	4.593107	4.435495	4.268378	3.989387	3.765014	3.710531	3.719524	3.810668	3.853267	3.848956	3.861220	4.049457	4.079925	4.098261	4.106159	4.019188	4.019318	4.021652	4.021785	4.026277	4.003425	3.973205	3.900157	3.900284	3.882202	3.881214	3.866979	3.774949	3.772847	3.772972	3.804555	3.804665	3.804788	3.798233	3.804427	3.804549	3.804671	3.768375	3.776292	3.776417	3.782610	3.782733	3.782859	3.782982	3.783104	3.808372	3.831897
4.274109	4.358032	4.612946	4.593145	4.302047	4.296116	4.017125	3.950511	3.950643	3.954159	3.954293	3.954423	4.015234	4.060452	4.079827	4.098160	4.098290	4.009094	3.924265	4.019345	4.021679	4.021811	4.014166	3.999771	3.939209	3.900184	3.900311	3.882227	3.870213	3.869228	3.869352	3.869476	3.834805	3.834928	3.835038	3.798136	3.798257	3.804452	3.804574	3.804695	3.768398	3.768520	3.768644	3.782633	3.782756	3.782881	3.783004	3.783127	3.796131	3.831916
4.361249	4.354742	4.482296	4.453631	4.273852	4.165351	3.950410	3.950539	3.966191	3.966322	3.966456	4.015131	4.088080	4.062700	4.090951	4.103218	4.097281	4.012452	4.019243	4.019373	4.021706	4.021839	4.016415	3.980130	3.980261	3.954832	3.900337	3.882253	3.950186	3.950323	4.021903	4.207968	4.062429	3.865302	3.865412	3.828509	3.804351	3.804475	3.804597	3.768297	3.768421	3.747384	3.747505	3.776585	3.782778	3.782904	3.795168	3.795291	3.783274	3.831937
4.361282	4.356990	4.458061	4.429397	4.274467	4.165383	4.035386	3.966085	3.966219	3.966350	4.063571	4.075840	4.088108	4.118585	4.107623	4.094439	4.091242	4.094701	4.019271	4.019401	4.019513	4.021866	4.057537	3.980156	3.980288	4.192839	4.162626	3.950078	3.950211	4.059599	4.131183	4.129089	4.062456	3.886462	3.882124	3.865560	3.883286	3.883412	3.815753	3.815875	3.804868	3.747408	3.747529	3.776608	3.782801	3.789497	3.789619	3.789741	3.783297	3.838028
4.221767	4.221903	4.357164	4.326283	4.288903	4.289039	4.185474	4.078772	3.993960	4.091182	4.103457	4.115730	4.176548	4.156721	4.156855	4.138126	4.094601	4.098060	4.023739	4.023869	4.021760	4.056319	4.057564	4.057697	4.212734	4.212868	4.235230	4.205020	4.059487	4.151090	4.128986	4.098768	3.946551	3.886487	3.886598	3.906554	3.883312	3.883437	3.894690	3.894814	3.937435	3.924198	3.766485	3.776631	3.794965	3.789520	3.789642	3.789763	3.783319	3.786769
4.221798	4.221934	4.222074	4.289911	4.288936	4.234461	4.039877	4.078800	4.091075	4.297525	4.305429	4.305568	4.281434	4.281577	4.281716	4.254525	4.230258	4.170466	4.115983	4.037219	4.024008	4.100818	4.135377	4.233731	4.233871	4.234007	4.234147	4.234283	4.180729	4.128883	4.129014	4.117514	3.941015	3.941142	3.906453	3.880989	3.881111	3.804547	3.894715	3.894839	3.937460	3.852596	3.772579	3.794866	3.794988	3.795113	3.789665	3.789786	3.795484	3.783447
4.230689	4.230825	4.228173	4.270104	4.264698	4.192019	4.060962	4.063312	4.168880	4.297556	4.297698	4.305598	4.305738	4.506141	4.327231	4.327376	4.327525	4.457713	4.335674	4.243592	4.100712	4.090852	4.100976	4.135540	4.136788	4.136923	4.234175	4.311934	4.195545	4.165330	4.129041	4.129171	4.117675	3.941167	3.941279	3.881014	3.802222	3.802346	3.804693	3.894863	3.894990	3.852619	3.852745	3.852868	3.870815	3.816304	3.813087	3.809868	3.804422	3.844182
4.250074	4.236924	4.259602	4.274568	4.270270	4.273255	4.220974	4.205122	4.168909	4.254000	4.296619	4.296757	4.296895	4.305911	4.305071	4.305213	4.457601	4.443316	4.414602	4.322520	4.205987	4.078665	4.091009	3.991885	4.026454	4.026587	4.208645	4.205444	4.195573	4.165358	4.165488	4.132535	4.150462	4.144526	3.944640	3.941430	3.905443	3.905568	3.802490	3.810403	3.852519	3.852643	3.852769	3.852892	3.853015	3.964763	3.813108	3.809890	3.858588	4.087063
4.649415	4.259496	4.259634	4.244261	4.268665	4.287638	4.277834	4.235548	4.235688	4.254030	4.296649	4.296788	4.296925	4.193900	4.263598	4.285272	4.285414	4.443347	4.413146	4.256973	4.133186	4.078694	4.078821	3.981915	3.982045	3.970034	3.986831	3.986960	4.167475	4.165386	4.165516	4.168983	4.150489	4.150621	4.156904	4.086733	4.069061	4.039146	3.802515	3.810427	3.821685	3.872708	3.872837	3.852915	3.968391	3.950305	3.961571	3.822054	4.052898	4.038517
4.630629	4.259528	4.162580	4.147206	4.244426	4.289886	4.331002	4.302329	4.369221	4.411839	4.411982	4.296818	4.193788	4.193928	4.254753	4.227153	4.267236	4.243099	4.243241	4.217848	4.234913	4.248664	4.145613	4.060767	3.982072	3.970060	3.816903	3.817030	3.982669	4.165414	4.165545	4.169011	4.147180	4.150648	4.144694	4.111453	4.099440	4.069218	4.023411	3.888360	3.861473	3.872731	3.872860	3.978314	3.968415	3.951833	3.933742	3.961721	3.947362	4.028510
4.824834	4.260667	4.163718	4.162744	4.175014	4.330913	4.431606	4.510642	4.520962	4.411870	4.412013	4.242230	4.242367	4.254645	4.227049	4.227183	4.203043	4.243127	4.243270	4.260362	4.296301	4.248695	4.248824	4.091144	3.982099	3.818423	3.812482	3.812608	3.807177	3.960596	3.997143	4.017282	4.019638	4.021991	4.119232	4.119362	4.116156	4.085936	4.062695	4.061708	3.946490	3.873763	3.873890	3.976111	3.951733	3.933644	3.933767	3.861030	3.937357	3.937460
4.824874	4.454872	4.236565	4.176018	4.312593	4.499218	4.523717	4.578479	4.785486	4.733536	4.412045	4.406115	4.321291	4.297157	4.254811	4.227213	4.243018	4.256473	4.256617	4.285922	4.328526	4.318676	4.248855	4.248983	3.994344	3.818447	3.812506	3.807076	3.790531	3.918131	3.960747	3.979774	3.916466	3.845972	4.022130	4.119389	4.085828	4.084849	4.062721	4.061735	3.946515	3.946640	3.927441	3.927566	3.919894	3.903312	3.860933	3.861054	3.861178	3.852479
4.454770	4.454907	4.455048	4.495059	4.500740	4.501995	4.535782	4.572971	4.709319	4.672885	4.575933	4.417760	4.411831	4.324790	4.294583	4.258306	4.267323	4.243184	4.252205	4.264483	4.289398	4.328697	4.302186	4.277889	4.278026	3.818470	3.818600	3.813170	4.069783	3.960648	3.970778	3.970905	3.913155	3.913282	3.904121	3.965552	4.017962	4.018095	4.085004	3.947524	3.946539	3.945551	3.937885	3.919795	3.927714	3.885341	3.860957	3.861078	3.840143	3.822027
4.489126	4.489267	4.561700	4.567381	4.568633	4.568781	4.568902	4.550840	4.550988	4.605750	4.545211	4.438333	4.471744	4.471895	4.433220	4.433362	4.546539	4.680207	4.264372	4.264512	4.264629	4.337608	4.328866	4.302351	4.405523	4.320677	4.290464	4.286152	4.262003	4.088835	3.975250	3.975378	3.908732	3.905522	3.910821	3.910941	3.911062	3.963481	3.963609	3.805787	3.946563	3.945575	3.937910	3.919819	3.885237	3.885365	3.885489	3.861101	3.840167	3.809907
4.842636	4.664562	4.611567	4.799835	4.799987	5.028531	4.642387	4.569079	4.551021	4.551165	4.456428	4.456571	4.471774	4.471925	4.468745	4.930157	4.912562	4.823823	4.739002	4.277859	4.277978	4.350960	4.383523	4.403941	4.428362	4.428500	4.349730	4.339352	4.315207	4.262168	4.088991	3.998061	3.908757	3.905546	3.870066	3.874542	3.911088	3.954604	3.809024	3.809148	3.957719	3.945600	3.937934	3.938058	3.877465	3.885388	3.885512	3.906804	3.906934	3.840290
4.982163	4.842830	4.957495	5.109360	5.069252	5.033001	4.798090	4.641460	4.569260	4.569404	4.569552	4.509006	4.454527	4.468627	4.565883	4.748111	4.760862	4.751024	4.739037	4.490326	4.387260	4.391184	4.403834	4.403972	4.428392	4.428530	4.386180	4.412117	4.406192	4.339657	4.426234	4.423032	3.998219	3.921049	3.900027	3.887915	3.888036	3.802851	3.809047	3.960953	3.945500	3.945625	3.937959	3.938082	3.938205	3.885412	3.906700	3.936907	3.937041	3.989000
5.108888	4.964017	5.437512	5.111614	5.069290	5.033039	4.811849	4.775007	4.690670	4.617988	4.618137	4.569729	4.484787	4.484931	4.563695	4.548313	4.538477	4.568970	4.569119	4.490356	4.415347	4.403280	4.403864	4.404002	4.408585	4.390512	4.400652	4.388297	4.357326	4.465029	4.453454	4.432469	4.198581	4.150145	4.124676	3.887940	3.888062	3.808945	3.960851	4.024324	3.945524	3.945649	3.937984	3.938107	3.940457	3.946153	3.914520	3.936928	4.052432	4.146900
5.099084	5.091492	5.091652	5.087379	5.026225	5.018098	4.900700	4.757312	4.675190	4.618022	4.618171	4.598359	4.545512	4.509240	4.511599	4.513958	4.489824	4.514375	4.514523	4.490387	4.463866	4.421520	4.412776	4.412915	4.413057	4.418750	4.427780	4.400820	4.357355	4.349717	4.446303	4.235499	4.195873	4.192668	4.150282	4.016847	3.925907	3.968536	4.047591	4.039929	4.024479	3.963888	3.964016	3.945925	3.946049	3.953973	3.974149	3.951102	4.014573	4.111995
5.099124	5.099281	5.091692	5.068592	5.012442	4.897291	4.741691	4.577974	4.577012	4.578263	4.499509	4.497433	4.513564	4.511491	4.509413	4.487493	4.459508	4.295894	4.490274	4.502557	4.476036	4.464040	4.412807	4.412945	4.413088	4.418779	4.418922	4.400850	4.358494	4.270827	4.256514	4.215776	4.199237	4.193808	4.150309	4.016872	4.017000	4.047489	4.169044	4.187388	4.179732	4.146063	3.964041	3.945950	3.946074	3.953997	3.963033	3.938871	3.935658	3.972359
5.148976	5.117034	5.091731	5.060879	5.012481	4.741611	4.474695	4.473727	4.472764	4.407251	4.408503	4.408643	4.495388	4.504870	4.505009	4.454958	4.318952	4.320202	4.490305	4.502588	4.476067	4.476211	4.464211	4.412975	4.413118	4.373941	4.389632	4.400879	4.358522	4.270854	4.256542	4.220250	4.210382	4.193836	4.193946	4.016898	4.017025	4.017157	4.169071	4.187416	4.179759	4.146090	3.945850	3.824536	3.776082	3.946226	3.954146	3.929982	3.894459	3.873386
5.024245	4.994511	5.060767	5.060919	5.012520	4.508953	4.474728	4.473760	4.473904	4.407282	4.408535	4.408674	4.395508	4.456346	4.450415	4.286670	4.291248	4.320231	4.320376	4.475984	4.573220	4.518734	4.470312	4.413005	4.373836	4.368418	4.374110	4.347303	4.278520	4.278660	4.259904	4.220277	4.220415	4.220548	4.217325	4.194103	4.017050	4.017181	4.137946	4.156286	4.164206	4.146117	3.836581	3.775983	3.686641	3.771775	3.848608	3.827564	3.805406	3.789789
4.988327	4.958590	4.957637	4.957788	4.621976	4.622127	4.622248	4.622395	4.479477	4.479618	4.413000	4.408705	4.408844	4.395681	4.298703	4.298840	4.332259	4.331354	4.423596	4.587565	4.573252	4.573397	4.467531	4.391939	4.374385	4.368449	4.283597	4.190525	4.201768	4.278688	4.278825	4.278961	4.294923	4.257265	4.257382	4.429472	4.381363	4.233558	4.213662	4.156314	4.156443	4.146144	3.982331	3.776005	3.771672	3.769570	3.754602	3.723531	3.723648	3.723740
4.958021	4.928284	4.927332	4.636172	4.612042	4.622161	4.622281	4.640154	4.640309	4.489624	4.489770	4.548336	4.548477	4.409019	4.316943	4.317079	4.333858	4.423479	4.423626	4.599804	4.588822	4.573430	4.467561	4.422322	4.374415	4.283489	4.180423	4.180554	4.180686	4.200822	4.278852	4.278988	4.292725	4.292868	4.536692	4.555048	4.417403	4.348947	4.213690	4.156341	4.119337	3.974437	3.982356	3.842821	3.825128	3.806426	3.723441	3.723554	3.723672	3.724877
4.928173	4.927215	4.660336	4.636206	4.636352	4.622195	4.717581	4.712202	4.640341	4.878103	4.878254	4.785085	4.597068	4.500097	4.316973	4.300472	4.373452	4.406868	4.423656	4.454149	4.588853	4.587891	4.476474	4.452331	4.391102	4.265306	4.265443	4.265575	4.180713	4.193071	4.077852	4.077983	4.121302	4.257317	4.536721	4.518380	4.508507	4.315605	4.200368	4.079056	3.739154	3.830354	3.834930	3.825032	3.819585	3.897535	3.850986	3.723578	3.723695	3.724900
4.927104	4.854426	4.684729	4.684878	4.670630	4.732808	4.712074	4.712232	4.877993	4.878139	4.872222	4.785121	4.597101	4.500129	4.432332	4.379414	4.373483	4.373618	4.373757	4.443082	4.443195	4.443340	4.466653	4.466794	4.452504	4.391268	4.326180	4.265604	4.180741	4.065524	4.077878	4.072286	4.072418	4.074769	4.216320	4.495747	4.436939	4.315635	4.200397	3.763341	3.763464	3.830377	3.834954	3.835074	3.880332	3.885415	3.885535	3.851127	3.724833	3.756117
4.854315	4.660255	4.631168	4.670517	4.670664	4.822550	4.873624	4.883996	4.878030	4.878177	4.854049	4.596994	4.579397	4.583975	4.443453	4.407171	4.373515	4.373649	4.373788	4.412760	4.376450	4.376593	4.466683	4.497177	4.497323	4.470812	4.326210	4.265633	4.180768	4.077772	4.073458	4.072312	4.072444	4.072572	4.048391	3.968386	4.304593	4.291378	4.200425	3.763364	3.763487	3.830401	3.834977	3.835098	3.895942	3.879367	3.885559	3.885678	3.904738	3.777307
4.817330	4.660290	4.631202	4.631347	4.820218	4.820372	4.820489	4.802912	4.871997	4.853934	4.726620	4.706285	4.583865	4.432259	4.407063	4.401132	4.401275	4.398085	4.398228	4.412790	4.412902	4.424078	4.466713	4.466854	4.466999	4.452703	4.417306	4.320302	4.180796	4.073354	4.073484	4.076784	4.072471	4.072598	3.968287	3.895550	3.968535	4.223686	4.200454	3.763387	3.762397	3.811506	3.830549	3.831781	3.880482	3.879391	3.879510	3.885702	3.885826	3.885920
5.042532	4.939507	4.661582	4.661728	4.802045	4.802199	4.723413	4.705834	4.748472	4.748619	4.726655	4.626882	4.481871	4.406957	4.401025	4.403380	4.403523	4.403662	4.398258	4.387300	4.419524	4.424108	4.448530	4.466883	4.467028	4.457174	4.417337	4.320331	4.180823	4.132388	4.132518	4.117089	4.078569	4.059285	3.895451	3.918924	4.015267	4.237061	4.223842	4.200607	3.830328	3.830448	3.831685	3.831805	3.880506	3.867270	3.867389	3.624594	3.885850	3.885944
5.188231	5.043829	4.837628	4.661763	4.661909	4.723330	4.723446	4.766081	4.791717	4.784111	4.738830	4.645126	4.481903	4.409205	4.403273	4.403411	4.403554	4.513486	4.502536	4.399472	4.402909	4.424137	4.451890	4.472983	4.472019	4.423300	4.417368	4.320360	4.247636	4.132415	4.132545	4.117116	4.101688	3.925732	3.949181	3.972657	4.270315	4.237088	4.221645	4.182419	3.830352	3.830472	3.831708	3.831828	3.880530	3.880655	3.867413	3.697490	3.885874	3.885968
5.221476	4.837512	4.831595	4.661798	4.668587	4.723365	4.765968	4.845023	4.862904	4.796286	4.784301	4.730142	4.602811	4.475482	4.453726	4.435018	4.470361	4.519064	4.513662	4.402832	4.402939	4.424167	4.451920	4.476344	4.473159	4.438877	4.322479	4.249755	4.249886	4.237880	4.181144	4.165717	4.165850	4.101841	3.931931	4.125419	4.236981	4.221546	4.200540	4.174660	3.822587	3.822706	3.830619	3.831852	3.887233	3.880678	3.867437	3.867556	3.788729	3.885991
4.837401	4.831480	4.831632	4.838423	4.746500	4.746657	4.814561	4.845059	4.862939	4.876386	4.821914	4.808766	4.769116	4.623581	4.514459	4.514604	4.542247	4.537953	4.519241	4.506066	4.401859	4.403111	4.424335	4.476374	4.476520	4.456673	4.292151	4.249783	4.249915	4.250051	4.183393	4.195748	4.165877	4.211164	4.144475	4.144601	4.144728	4.221574	4.203484	4.156471	3.822612	3.798440	3.807465	3.838553	3.838674	3.877362	3.867461	3.788630	3.752313	3.752404
4.837439	4.831517	4.831670	4.838459	4.843037	4.740005	4.735689	4.832468	4.876268	4.876421	4.876579	4.876732	4.803408	4.800237	4.793734	4.587481	4.566561	4.562267	4.530244	4.504989	4.401889	4.402031	4.403276	4.424504	4.473218	4.430056	4.292181	4.249812	4.249943	4.250080	4.231196	4.195775	4.306237	4.248736	4.187007	4.144629	4.041527	4.041657	4.188631	4.188758	4.171090	3.837219	3.838456	3.838576	3.828679	3.828803	3.800681	3.752214	3.721152	3.721239
4.861753	4.861901	4.831707	4.831854	4.832001	4.735035	4.740154	4.771316	4.880735	4.876456	4.876614	4.864575	4.858076	4.793620	4.767159	4.560900	4.561048	4.522370	4.522512	4.505021	4.353352	4.353492	4.375824	4.375963	4.409135	4.381515	4.292210	4.249840	4.249971	4.250108	4.262460	4.317240	4.306266	4.306398	4.255538	4.145768	4.042665	4.042794	4.206876	4.207003	4.207135	4.172355	4.014591	4.014713	3.828702	3.828825	3.800705	3.721058	3.721175	3.721262
5.246991	4.919386	4.862092	4.831890	4.814322	4.814472	4.735183	4.771350	4.771507	4.876491	4.864460	4.857961	4.848135	4.767050	4.767194	4.767338	4.561080	4.522402	4.522544	4.353276	4.353381	4.375715	4.394721	4.443432	4.424706	4.424846	4.317779	4.249869	4.250000	4.250135	4.317135	4.317269	4.317408	4.315318	4.315426	4.188041	4.153704	4.206777	4.206903	4.207030	4.207163	4.174700	4.032835	4.014739	3.828726	3.809925	3.787368	3.738897	3.725653	3.725740
5.290191	5.222909	5.044223	5.026660	4.814359	4.735599	4.717498	4.632659	4.632807	4.662863	4.669663	4.857996	4.848170	4.793688	4.767228	4.767373	4.658772	4.522435	4.522577	4.346651	4.361177	4.394609	4.443320	4.570961	4.571109	4.424874	4.317807	4.280401	4.274463	4.277935	4.332718	4.317297	4.317436	4.315346	4.266875	4.194139	4.187001	4.206804	4.206931	4.207058	4.207190	4.174727	4.032861	3.999184	3.793834	3.791729	3.791845	3.743374	3.739040	3.810287
5.247074	5.201921	5.037622	4.990280	4.735485	4.723494	4.630336	4.630478	4.583170	4.588851	4.621132	4.669843	4.803544	4.793723	4.767263	4.758537	4.655479	4.525795	4.401187	4.346681	4.391163	4.412391	4.570849	4.662064	4.643342	4.530204	4.401730	4.401865	4.274491	4.274630	4.292904	4.301770	4.301907	4.302038	4.253564	4.253695	4.185915	4.163811	4.163938	4.158503	4.142368	4.081761	4.017309	3.908113	3.804988	3.805110	3.773648	3.738943	3.731267	3.815879
5.216164	5.044147	5.007883	4.753090	4.723382	4.723530	4.632585	4.583057	4.583204	4.588884	4.589032	4.669876	4.670022	4.793757	4.767298	4.758572	4.552305	4.404405	4.370862	4.370996	4.412271	4.412419	4.679708	4.685729	4.613403	4.522464	4.486175	4.395233	4.187890	4.198015	4.247019	4.216788	4.216923	4.217052	4.101780	4.100797	4.078690	4.078820	4.078946	4.073510	4.063448	4.063569	3.942232	3.908138	3.805011	3.786913	3.773672	3.731172	3.715701	3.731377
5.046251	5.008873	4.898661	4.740986	4.613657	4.602734	4.602842	4.590843	4.583237	4.574515	4.674054	4.643313	4.643456	4.641388	4.740251	4.552191	4.430914	4.374080	4.370893	4.371027	4.412299	4.412447	4.679739	4.606634	4.613436	4.486065	4.449775	4.449910	4.356007	4.234699	4.216686	4.137875	4.138009	4.125993	4.100694	4.071921	4.072045	4.078846	4.078971	4.066863	4.039183	3.966426	3.851160	3.778211	3.780741	3.780863	3.753346	3.724515	3.724633	3.718644
5.009871	4.922826	4.890951	4.733273	4.613690	4.613841	4.625022	4.625168	4.595411	4.595552	4.595699	4.642238	4.641273	4.624795	4.548758	4.518542	4.397262	4.310071	4.310210	4.310343	4.317685	4.398051	4.576172	4.606667	4.483740	4.449664	4.449805	4.416628	4.356037	4.337955	4.207827	4.135680	4.138036	4.124907	4.093890	4.041934	4.072072	4.066128	4.066765	4.020179	3.947424	3.826587	3.778121	3.753941	3.778538	3.711851	3.710854	3.718465	3.718582	3.530379
4.935995	4.922864	4.842429	4.773586	4.605975	4.613874	4.625056	4.625200	4.595445	4.595586	4.595733	4.632298	4.641305	4.633696	4.621644	4.518573	4.328709	4.304557	4.304695	4.304301	4.317714	4.317854	4.570656	4.576341	4.477699	4.449695	4.355423	4.301288	4.301417	4.301551	4.103364	4.103489	4.104806	4.104932	4.071689	4.047520	3.813620	3.823751	4.044637	4.008060	3.812039	3.651241	3.656679	3.389560	3.409699	3.710760	3.704197	3.718488	3.718606	3.530400
5.069575	4.922903	4.842465	4.694709	4.603795	4.606157	4.616230	4.616374	4.595478	4.592296	4.591334	4.627900	4.633582	4.633729	4.527335	4.445750	4.353025	4.328872	4.329010	4.329143	4.298884	4.253532	4.270303	4.466493	4.447371	4.356424	4.355453	4.301318	4.301447	4.097197	4.028746	4.028867	3.716184	4.050304	4.047425	4.047547	3.804751	3.813768	3.783864	3.811948	3.654408	3.650153	3.535982	3.389579	3.389688	3.596910	3.686410	3.682069	3.622460	3.537506
5.069615	4.936220	4.849144	4.694744	4.603829	4.603977	4.616263	4.616406	4.595511	4.592329	4.627793	4.627934	4.506652	4.509013	4.445644	4.438021	4.413771	4.399488	4.423912	4.438464	4.298913	4.270205	4.270333	4.270461	4.270596	4.270724	4.319956	4.295796	4.097095	3.992219	3.907323	3.677200	3.682875	3.974485	4.047452	4.016452	3.779722	3.773767	3.754978	3.695211	3.695322	3.662325	3.534893	3.419599	3.419702	3.492694	3.541389	3.552626	3.537447	3.537527
4.952705	4.893765	4.849180	4.731202	4.694922	4.581868	4.581971	4.595398	4.592222	4.591255	4.591401	4.472197	4.471223	4.426696	4.426831	4.413663	4.382759	4.399520	4.399658	4.298845	4.298943	4.290205	4.270363	4.270492	4.215976	4.210553	4.241047	4.241175	4.020992	3.907230	3.762125	3.671669	3.677343	3.683014	4.047480	4.047601	3.779747	3.773792	3.737382	3.730822	3.727601	3.716587	3.534916	3.419621	3.419724	3.419831	3.419934	3.363847	3.380656	3.477414
4.985936	4.936296	4.849218	4.831151	4.731381	4.691785	4.582005	4.582143	4.582288	4.582427	4.472095	4.436244	4.416615	4.313541	4.143673	4.109438	4.328146	4.328275	4.284326	4.284456	4.290098	4.290234	4.282598	4.088357	4.088489	4.083064	4.083195	3.870784	3.863133	3.762033	3.756596	3.756711	3.677366	3.683037	3.683128	3.810778	3.804822	3.750636	3.749637	3.737518	3.730962	3.648779	3.558300	3.422980	3.419745	3.298375	3.312945	3.331972	3.386242	3.477434
5.329264	5.033461	4.936489	4.831188	4.822478	4.691820	4.582038	4.572211	4.572354	4.486388	4.272224	4.272353	4.274697	4.134176	4.106596	4.055729	4.061925	4.087547	4.087675	4.190550	4.190643	4.209634	4.088259	4.045108	4.056331	3.910716	3.880479	3.806414	3.703815	3.725032	3.756621	3.756736	3.708272	3.670837	3.670927	3.671041	3.768326	3.749548	3.737431	3.737543	3.615588	3.567109	3.471155	3.443027	3.423105	3.310636	3.331885	3.337556	3.386261	3.526048
5.329305	5.064483	4.985091	4.922286	4.910257	4.800524	4.582072	4.572244	4.571280	4.442115	4.442251	4.272384	4.110800	4.110932	4.055640	4.055759	4.013381	4.019044	3.887331	3.867488	4.015933	4.016054	3.827932	3.790101	3.790223	3.875940	3.790786	3.693736	3.560247	3.570356	3.607565	3.704845	3.689410	3.653084	3.592440	3.649948	3.747232	3.724005	3.657306	3.596680	3.536655	3.469952	3.451842	3.423024	3.423127	3.432137	3.337469	3.337575	3.525989	3.641480
5.100791	5.028097	4.985130	4.945435	4.891477	4.582006	4.260343	4.299079	4.477458	4.442149	4.442285	4.272415	4.108613	4.068850	4.055671	4.013288	3.898046	3.861732	3.861854	3.590834	3.748789	3.827845	3.761164	3.790126	3.778104	3.778219	3.706906	3.560162	3.560271	3.570379	3.570489	3.527279	3.527388	3.540825	3.540907	3.541452	3.602289	3.619073	3.596595	3.359832	3.366613	3.451752	3.422943	3.423045	3.428712	3.432158	3.310778	3.337594	3.526010	3.629354
4.773015	4.748255	4.775348	4.775489	4.490295	4.260274	4.260373	4.240575	4.205275	4.187187	4.182889	4.104085	4.104210	4.068880	4.013199	3.901758	3.847232	3.847346	3.598511	3.542281	3.542362	3.737840	3.761190	3.766911	3.736669	3.736783	3.706932	3.707042	3.570287	3.570402	3.570512	3.527303	3.527413	3.448565	3.448644	3.444302	3.444404	3.465632	3.469073	3.366523	3.366633	3.422857	3.422964	3.428629	3.432071	3.432179	3.307459	3.310900	3.335497	3.447142
4.430006	4.438986	4.476745	4.374843	4.077497	4.260305	4.198404	4.198529	4.180447	4.180572	4.103990	4.079829	3.952448	3.952577	3.916080	3.847140	3.847260	3.616635	3.598536	3.598647	3.542385	3.542500	3.542610	3.560472	3.736694	3.736808	3.720278	3.720390	3.617851	3.581530	3.581641	3.562870	3.457371	3.457476	3.457556	3.462105	3.463321	3.463431	3.465760	3.469200	3.403097	3.435112	3.435221	3.435325	3.432092	3.428863	3.307479	3.307581	3.325498	3.434916
4.260059	4.260185	4.269169	4.018202	4.018327	4.175098	4.175186	4.198560	4.174407	4.103889	3.982589	3.982712	3.982835	3.920423	3.901700	3.831650	3.628694	3.616660	3.620103	3.601998	3.598751	3.542524	3.542633	3.542742	3.561075	3.562295	3.503378	3.617763	3.617875	3.617991	3.618103	3.562893	3.514421	3.478606	3.478689	3.462127	3.462232	3.463453	3.463558	3.465886	3.469333	3.442918	3.435243	3.435347	3.432113	3.429997	3.325722	3.307601	3.343740	3.380264
3.819644	3.835252	3.933112	3.993946	3.962511	3.971995	4.147575	4.136661	4.101580	3.980272	3.982616	3.982739	3.946300	3.940353	3.920569	3.713611	3.628719	3.620011	3.601911	3.602023	3.591012	3.542547	3.542657	3.542766	3.500371	3.500480	3.508363	3.520619	3.617898	3.618015	3.618126	3.599356	3.642504	3.642613	3.478711	3.462149	3.461142	3.461252	3.463580	3.465908	3.467131	3.467236	3.435264	3.435368	3.435472	3.430018	3.326855	3.337576	3.337685	3.380283
3.766574	3.766685	3.835405	3.904491	3.907899	3.899168	3.892609	3.892726	3.674273	3.729032	3.923447	3.923564	3.928114	3.740006	3.740122	3.714262	3.628744	3.598493	3.598610	3.590958	3.591036	3.531479	3.319044	3.319149	3.423546	3.478308	3.486188	3.486295	3.499724	3.618038	3.618149	3.593827	3.609206	3.609311	3.396813	3.396915	3.412575	3.412684	3.443157	3.465930	3.466040	3.466145	3.459582	3.435390	3.435493	3.374857	3.374961	3.337595	3.337704	3.337779
3.765497	3.765608	3.766832	3.816740	3.877571	3.862198	3.674066	3.674179	3.637869	3.637983	3.638102	3.607855	3.607969	3.740032	3.740147	3.713664	3.628769	3.598518	3.590873	3.568805	3.532445	3.318961	3.252265	3.241275	3.308184	3.314361	3.478442	3.478548	3.499746	3.508742	3.508852	3.570529	3.560643	3.396759	3.396835	3.396937	3.405929	3.412705	3.443179	3.461505	3.466062	3.466167	3.459605	3.435411	3.417291	3.374878	3.374981	3.296439	3.296543	3.296612
3.765527	3.765638	3.797841	3.797956	3.798071	3.742946	3.651952	3.615632	3.637895	3.638008	3.632055	3.599019	3.594699	3.686874	3.686983	3.711473	3.596216	3.596326	3.568724	3.568831	3.568905	3.307891	3.242302	3.241295	3.241403	3.369040	3.478465	3.478571	3.488667	3.499882	3.466678	3.547370	3.547480	3.407890	3.396857	3.396959	3.405951	3.412727	3.412830	3.461527	3.461637	3.459517	3.455178	3.455281	3.392839	3.350423	3.350522	3.302024	3.302128	3.302198
3.771087	3.783367	3.797869	3.797984	3.798099	3.755149	3.676264	3.615659	3.626847	3.638033	3.623219	3.618901	3.686788	3.686902	3.644504	3.596125	3.596241	3.573072	3.568749	3.567747	3.391713	3.265403	3.247286	3.248498	3.368957	3.369061	3.423829	3.488583	3.495351	3.495464	3.544160	3.561831	3.561943	3.422352	3.400213	3.400314	3.405972	3.406674	3.412851	3.458214	3.458323	3.455091	3.455200	3.435283	3.350339	3.241099	3.241197	3.302044	3.302148	3.296652
3.783283	3.783396	3.797898	3.798013	3.793700	3.755177	3.615574	3.615685	3.615801	3.619233	3.619349	3.602845	3.595732	3.595845	3.498794	3.512199	3.572990	3.568663	3.557688	3.356863	3.259771	3.247205	3.248416	3.356894	3.370089	3.423742	3.478511	3.486386	3.495373	3.495486	3.544183	3.561855	3.561967	3.415709	3.254461	3.254561	3.302735	3.400028	3.406204	3.406307	3.406415	3.418666	3.398757	3.350260	3.313912	3.209970	3.210063	3.210158	3.256540	3.265507
3.783312	3.783425	3.776905	3.768165	3.748984	3.615523	3.615601	3.615710	3.606968	3.607077	3.607193	3.602871	3.589686	3.498713	3.498819	3.498925	3.481302	3.451477	3.306895	3.265112	3.249812	3.231699	3.278802	3.356915	3.460272	3.638023	3.638137	3.478640	3.419707	3.428699	3.476741	3.530786	3.530894	3.254407	3.254482	3.254581	3.333127	3.400049	3.400152	3.406329	3.406436	3.348722	3.386630	3.344207	3.282789	3.209990	3.210084	3.195713	3.086458	3.086521
3.783341	3.710030	3.686887	3.737836	3.724725	3.615550	3.615627	3.615737	3.615852	3.607104	3.607219	3.607327	3.589712	3.589824	3.589932	3.481219	3.451403	3.317902	3.257277	3.265135	3.268053	3.262085	3.306552	3.356935	3.563540	3.638048	3.638162	3.419623	3.419729	3.419840	3.445676	3.440225	3.440330	3.254427	3.254502	3.254602	3.333148	3.333254	3.400173	3.400275	3.348650	3.348745	3.386652	3.344228	3.209912	3.210011	3.208992	3.086382	3.086477	3.068314
3.709948	3.706740	3.684729	3.713578	3.615461	3.615576	3.615652	3.615762	3.615878	3.615988	3.607244	3.607353	3.589738	3.589851	3.589957	3.481244	3.382989	3.322360	3.269495	3.289070	3.289142	3.306466	3.306572	3.434217	3.635746	3.635854	3.638187	3.419646	3.419751	3.454480	3.445699	3.440249	3.318874	3.254448	3.254523	3.284993	3.285093	3.290755	3.290855	3.353613	3.325923	3.326016	3.306344	2.938097	2.938186	3.156982	3.086311	3.067487	3.049354	2.867154
3.709976	3.706768	3.646707	3.592170	3.603344	3.603459	3.615678	3.615788	3.694842	3.613228	3.607270	3.580798	3.580903	3.589877	3.589983	3.580117	3.432795	3.346768	3.298291	3.319457	3.319529	3.301470	3.312666	3.635658	3.653992	3.635880	3.638212	3.553288	3.553396	3.553508	3.466818	3.349295	3.255480	3.254469	3.254543	3.283903	3.262892	3.244771	3.230496	3.177241	3.157327	3.157414	2.903555	2.909201	2.909287	2.889355	2.980567	2.990666	2.686988	2.687045
3.710004	3.652151	3.592088	3.549693	3.549800	3.554909	3.554984	3.614707	3.691548	3.686122	3.607296	3.580824	3.580929	3.581040	3.582253	3.580143	3.432819	3.358938	3.310460	3.298415	3.319551	3.331858	3.331963	3.635684	3.635797	3.635905	3.636018	3.629467	3.544540	3.553531	3.383502	3.373612	3.264385	3.254490	3.253453	3.232445	3.244690	3.226568	3.188287	3.157257	3.157349	2.890143	2.903574	2.903659	2.903745	2.670669	2.670749	2.670829	2.676990	2.618005
3.710032	3.652179	3.573900	3.549720	3.543755	3.554935	3.548937	3.554011	3.691575	3.686149	3.607322	3.580850	3.580956	3.581067	3.581172	3.432736	3.408552	3.360070	3.310483	3.310584	3.305158	3.319681	3.338004	3.338108	3.629748	3.629856	3.636043	3.629492	3.544564	3.322681	3.312792	3.291797	3.267604	3.243405	3.223483	3.223578	3.217599	3.193255	3.186086	3.157280	2.707834	2.513517	2.526942	2.564585	2.563554	2.549179	2.595550	2.595628	2.610175	2.610230
3.652097	3.573813	3.573927	3.549746	3.543781	3.537822	3.548962	3.547964	3.670568	3.669568	3.590738	3.590844	3.453455	3.453564	3.452559	3.411793	3.359992	3.310400	3.310506	3.310606	3.310674	3.305287	3.319805	3.359203	3.395756	3.490824	3.605231	3.587584	3.486592	3.261653	3.268408	3.281827	3.289702	3.265502	3.223505	3.193227	3.193322	3.193276	3.180033	2.920385	2.707851	2.519607	2.529696	2.563488	2.563568	2.549194	2.455831	2.455908	2.455988	2.610245
3.528389	3.517431	3.562891	3.540922	3.528883	3.537848	3.537920	3.524745	3.527607	3.533785	3.533896	3.528463	3.453480	3.453588	3.452584	3.408493	3.401419	3.302665	3.302769	3.292891	3.292957	3.292582	3.315971	3.334929	3.359336	3.401958	3.605254	3.577621	3.423356	3.333918	3.242898	3.268526	3.257653	2.950106	2.950174	3.023160	3.023252	3.046320	2.920320	2.908254	2.685638	2.531772	2.531855	2.560166	2.549126	2.469116	2.455846	2.402268	2.443850	2.456054
3.515146	3.515247	3.311112	3.383070	3.425680	3.529021	3.529092	3.522556	3.521560	3.527738	3.527848	3.461153	3.455719	3.453613	3.442638	3.442740	3.399759	3.358323	3.267323	3.284046	3.114053	3.123024	3.164151	3.166471	3.335061	3.526203	3.506758	3.469831	3.393010	3.333943	3.197408	3.057784	2.875639	2.833200	2.833257	2.687547	2.611776	2.617411	2.639710	2.639789	2.518370	2.518447	2.518528	2.536831	2.536908	2.455784	2.280696	2.280769	2.341602	2.443916
3.454454	3.296679	3.199626	3.324560	3.383198	3.425816	3.529117	3.522582	3.513837	3.513941	3.461074	3.157534	3.285701	3.308954	3.388005	3.388106	3.393711	3.273320	3.267347	3.097383	3.097444	3.114174	3.104919	3.139396	3.309570	3.342678	3.384719	3.384818	3.333869	3.197346	3.057722	2.905945	2.729870	2.729950	2.687485	2.417328	2.417400	2.423032	2.445328	2.445404	2.518385	2.518462	2.518543	2.536846	2.521355	2.404640	2.240667	2.269657	2.341615	2.461644
3.296607	3.199548	3.199649	3.199745	3.334643	3.340825	3.425910	3.513753	3.504976	3.487396	3.225765	3.104401	3.117748	3.220593	3.236199	3.236298	3.193314	3.157949	3.158048	3.109552	3.097466	3.079342	3.084979	3.085072	3.270770	3.283015	3.259820	3.180080	2.943270	2.931208	2.905883	2.729804	2.729888	2.432308	2.378735	2.352153	2.412972	2.423047	2.430898	2.445418	2.455501	2.535150	2.573237	2.573314	2.552264	2.483639	2.313589	2.330427	2.341629	2.461658
3.296632	3.199572	3.199674	3.199769	3.199865	3.249759	3.325425	3.474532	3.487323	3.450384	3.079970	3.080061	3.080151	3.080247	3.123540	3.154002	3.157878	3.157971	3.158070	3.109573	3.097487	3.079363	2.988348	3.085093	3.255264	3.247594	3.165596	2.943208	2.888622	2.888708	2.809236	2.766794	2.444396	2.421218	2.363202	2.352167	2.352238	2.352313	2.338083	2.345933	2.449958	2.577617	2.719064	2.749521	2.749600	2.576663	2.497753	2.353800	2.353879	2.463297
3.259060	3.199596	3.035742	3.035835	3.114872	3.111653	3.196732	3.287920	3.280273	3.032991	3.033087	2.988987	2.819027	2.819118	2.819205	3.085989	3.157901	3.157994	3.109503	3.094122	2.911969	2.896542	2.896630	2.896717	3.060811	2.995455	2.776867	2.776946	2.716281	2.719693	2.762294	2.434340	2.421159	2.381389	2.362106	2.352182	2.352253	2.328027	2.335875	2.338169	2.346024	2.450048	2.620244	2.749539	2.749618	2.640338	2.621241	2.517864	2.651617	2.639516
[truncated: 2,195 more rows]
[truncated: 1,310 more columns]
