# Supplementary material for: XYZ color data on the visual degradation of vegetables
Source: Data Brief. 2020 Jan 3;28:105079. doi: 10.1016/j.dib.2019.105079 (PMC7093819; doi:10.1016/j.dib.2019.105079)
Supplement: Multimedia component 4 [file mmc4.zip › strawberry24h.csv]

�O�h���lX
0.703062	0.645292	0.620238	0.591563	0.487566	0.476529	0.497890	0.652770	0.640708	0.623382	0.594499	0.594507	0.565624	0.479887	0.508786	0.495790	0.634477	0.634484	0.668864	0.559083	0.643706	0.643716	0.689953	0.693679	0.693689	0.693699	0.693709	0.694648	0.866684	0.866695	0.863918	0.828729	0.840825	0.882945	0.911851	0.930858	1.027982	1.040082	1.048464	1.048478	1.065829	1.065843	1.135602	1.135616	1.171906	1.067896	1.055818	1.012051	1.012065	1.058312
0.645292	0.633233	0.591563	0.493345	0.476017	0.476537	0.486758	0.507813	0.611827	0.594501	0.594509	0.594517	0.594525	0.507859	0.507867	0.495799	0.634486	0.634494	0.668876	0.639994	0.643719	0.643729	0.689966	0.689976	0.693703	0.693713	0.693723	0.780413	0.781352	0.859275	0.789941	0.836181	0.840841	0.911857	0.911869	0.923438	1.028001	1.038243	1.042906	1.048500	1.048514	1.064935	1.118287	1.145870	1.171931	1.171947	1.055842	1.020448	1.012088	1.066710
0.645301	0.615908	0.591570	0.476018	0.476024	0.484902	0.484910	0.504108	0.505973	0.592653	0.594519	0.594527	0.611870	0.611878	0.507877	0.553591	0.553598	0.560109	0.641015	0.668898	0.672625	0.701527	0.701537	0.689990	0.690000	0.693727	0.780417	0.780427	0.780438	0.780448	0.786238	0.836197	0.840857	0.911874	0.963896	0.963908	0.963920	1.022254	1.042928	1.042941	1.065873	1.128527	1.128541	1.170081	1.171957	1.171973	1.055867	1.049368	1.060941	1.066735
0.646239	0.615916	0.478082	0.478089	0.476031	0.496467	0.496474	0.496482	0.504125	0.546437	0.586892	0.594537	0.611880	0.611888	0.599819	0.553600	0.553608	0.560119	0.564773	0.668911	0.734056	0.734068	0.701550	0.690003	0.690013	0.776703	0.780431	0.780442	0.780453	0.780463	0.780474	0.794632	0.848312	0.963901	0.963914	0.963926	0.963938	0.976042	0.990937	1.042963	1.060314	1.128549	1.145901	1.160802	1.170122	1.095008	1.095023	1.087594	1.066744	1.066759
0.615916	0.478082	0.478089	0.478095	0.502246	0.500190	0.500198	0.504127	0.544581	0.585036	0.586902	0.611881	0.652337	0.611898	0.599828	0.582501	0.553617	0.564776	0.588016	0.696804	0.725708	0.730366	0.724801	0.701574	0.742035	0.742045	0.776727	0.780457	0.780467	0.780478	0.790717	0.805607	0.857629	0.973219	0.973232	0.963944	0.963956	0.976061	0.990958	0.990972	1.060335	1.128572	1.145924	1.157104	1.085712	1.095033	1.087604	1.087619	1.076076	1.066784
0.532868	0.480874	0.480881	0.502247	0.505970	0.592648	0.540654	0.538804	0.585037	0.633128	0.641498	0.658841	0.658851	0.611908	0.582502	0.582510	0.606679	0.616911	0.665128	0.696819	0.754616	0.899090	0.898173	0.853088	0.744837	0.744848	0.779531	0.780471	0.780482	0.790722	0.805612	0.805625	0.915436	0.973237	0.973250	0.963962	0.963974	0.976080	0.990979	0.990993	1.101741	1.128595	1.145947	1.147823	1.134027	1.082029	1.087629	1.087644	1.076101	1.113043
0.551447	0.492953	0.492961	0.505971	0.523313	0.592657	0.592665	0.579260	0.586904	0.633138	0.641508	0.641517	0.641527	0.594583	0.582511	0.595530	0.606691	0.606700	0.665142	0.751830	0.832741	0.896317	0.896329	0.853103	0.760657	0.756019	0.756031	0.790715	0.817694	0.805618	0.840303	0.840315	0.898117	0.973256	0.973269	0.973282	0.976086	1.001220	1.001235	1.119086	1.128602	1.145955	1.145970	1.147846	1.128468	1.134067	1.082069	1.082085	1.074653	1.074668
0.547534	0.547542	0.501327	0.523313	0.554793	0.606804	0.606813	0.586905	0.586913	0.633147	0.633156	0.641528	0.641537	0.583442	0.590885	0.595540	0.606702	0.642032	0.751834	0.815409	0.823460	0.887036	0.887048	0.760661	0.749115	0.760684	0.790719	0.802820	0.810272	0.844958	0.843111	0.900912	0.900926	0.979786	0.980730	0.993769	1.001227	1.001242	1.001257	1.128413	1.151545	1.145977	1.145993	1.146008	1.130547	1.128507	1.132246	1.080441	1.074677	1.074692
0.583764	0.547551	0.541781	0.546434	0.606804	0.658815	0.636234	0.624688	0.615813	0.633157	0.633166	0.633174	0.601100	0.520213	0.583985	0.595148	0.637388	0.642047	0.751849	0.832759	0.887038	0.887051	0.887063	0.760676	0.760688	0.791652	0.791664	0.802837	0.810290	0.810303	0.844989	1.053042	1.053057	0.979805	0.980749	1.017640	1.122609	1.001263	1.001279	1.128435	1.244035	1.169117	1.146016	1.146031	1.124791	1.132254	1.132270	1.126700	1.080480	1.132511
0.583775	0.583785	0.552212	0.598444	0.653038	0.670903	0.636245	0.646476	0.636265	0.633166	0.633175	0.639689	0.641558	0.601120	0.595149	0.617468	0.630895	0.747203	0.803870	0.838553	0.896351	0.887065	0.868746	0.868760	0.847384	0.843676	0.843688	0.806574	0.806587	0.844994	1.071652	1.123678	1.054937	0.980754	0.980768	1.017662	1.126697	1.126713	1.141472	1.244042	1.244058	1.240352	1.169155	1.122936	1.132263	1.132278	1.132295	1.126725	1.126740	1.136260
0.635786	0.579152	0.598444	0.598453	0.598462	0.606833	0.636256	0.638125	0.655469	0.653621	0.639690	0.639700	0.641569	0.641578	0.669475	0.669487	0.792703	0.794574	0.837625	0.838568	0.838581	0.914978	0.868763	0.868777	0.847399	0.847412	0.866028	0.866042	0.866055	1.071657	1.071672	1.071688	1.071704	0.990079	0.990093	1.092029	1.126721	1.149854	1.248118	1.253373	1.269060	1.276525	1.253425	1.132269	1.132286	1.132303	1.132319	1.132336	1.130490	1.130506
0.632807	0.625385	0.581119	0.598462	0.604975	0.606843	0.626974	0.655470	0.655480	0.655491	0.653643	0.644358	0.643438	0.643448	0.649965	0.790845	0.846582	0.892821	0.837640	0.838583	0.901962	0.913135	0.913149	0.902933	0.954954	0.995419	1.004737	1.004751	1.071661	1.071677	1.071693	1.071708	1.071725	1.071740	1.072687	1.122074	1.149861	1.230787	1.236042	1.253397	1.253414	1.276550	1.276568	1.149439	1.137897	1.139776	1.139793	1.142605	1.142622	1.142639
0.632818	0.632829	0.625406	0.612409	0.606843	0.624186	0.626984	0.655481	0.657350	0.656432	0.655513	0.655523	0.644379	0.643459	0.649977	0.831706	0.883325	0.887057	0.836725	0.844178	0.901978	0.912222	0.912236	0.954957	1.012758	1.012772	1.016312	1.031213	1.074472	1.086781	1.083075	1.083091	1.082178	1.139984	1.159005	1.168330	1.172071	1.235660	1.224508	1.224525	1.224542	1.276575	1.276592	1.155242	1.139784	1.139801	1.148200	1.148219	1.148236	1.148254
0.673274	0.673285	0.664004	0.661227	0.629762	0.626984	0.635359	0.657351	0.732477	0.732489	0.673788	0.655535	0.655546	0.649978	0.658357	0.666936	0.819776	0.829287	0.836740	0.901979	0.912225	0.912239	0.912253	1.004728	1.012775	1.022093	1.031217	1.066836	1.074492	1.086802	1.086818	1.086835	1.147435	1.147452	1.161819	1.168354	1.169302	1.235684	1.235704	1.235722	1.289616	1.289636	1.289654	1.283893	1.157148	1.165547	1.292715	1.292735	1.292753	1.292772
0.690618	0.681337	0.664014	0.664026	0.661249	0.629782	0.635370	0.674696	0.697820	0.697831	0.674730	0.687757	0.670435	0.677885	0.677897	0.687408	0.831880	0.837671	0.858147	0.912226	0.912242	0.912256	0.912270	1.022081	1.022096	1.022111	1.066840	1.066856	1.068733	1.075265	1.086839	1.086856	1.147457	1.159032	1.159049	1.157206	1.157223	1.238694	1.368652	1.391788	1.393669	1.299905	1.299925	1.299944	1.286925	1.292723	1.292742	1.292762	1.292781	1.333793
0.719922	0.721792	0.675581	0.675190	0.675202	0.646926	0.646937	0.674708	0.697831	0.697843	0.697854	0.705104	0.712556	0.712569	0.889650	0.901221	0.928208	0.864660	0.862815	0.860969	0.912258	0.912273	1.045196	1.045213	1.022114	1.022129	1.028659	1.037981	1.039859	1.046391	1.086861	1.086877	1.146548	1.158123	1.150693	1.150711	1.157246	1.235925	1.368677	1.391814	1.393695	1.299932	1.299952	1.299971	1.305772	1.298339	1.298358	1.298379	1.327281	1.333824
0.719932	0.719944	0.680239	0.686757	0.686769	0.673366	0.664082	0.675649	0.744067	0.744079	0.744091	0.866907	0.883128	0.889651	0.901221	0.917978	0.928225	0.916683	0.862832	0.862847	0.918788	1.016305	1.045214	1.045231	1.016548	1.022146	1.022163	1.028694	1.045463	1.086865	1.087813	1.088760	1.088779	1.146587	1.150714	1.150733	1.163786	1.178156	1.316689	1.368722	1.364825	1.357753	1.299979	1.299998	1.305799	1.305819	1.303976	1.317041	1.348567	1.356975
0.726449	0.680238	0.683038	0.761881	0.761894	0.686793	0.684946	0.698772	0.745008	0.750799	0.861129	0.866920	0.885001	0.889665	0.889679	0.927296	0.928242	0.927327	0.927343	0.926428	0.966895	1.024697	1.053606	1.022134	1.016565	1.016580	1.022181	1.028713	1.046415	1.086886	1.087834	1.087851	1.088801	1.146609	1.158185	1.150755	1.150772	1.175386	1.247553	1.316733	1.350307	1.352191	1.300006	1.300026	1.305827	1.305847	1.305867	1.340190	1.344870	1.371738
0.684885	0.684897	0.736909	0.761893	0.761906	0.761918	0.709930	0.709942	0.758968	0.857210	0.867453	0.873245	0.889665	0.889679	0.889693	0.915756	0.927328	0.928274	0.927360	0.927376	0.955355	0.994110	1.037760	1.029597	1.016582	1.016597	1.023130	1.028732	1.044573	1.086907	1.086924	1.087873	1.087891	1.146631	1.146649	1.151708	1.156382	1.173547	1.176361	1.321416	1.352196	1.352218	1.352238	1.300242	1.300264	1.300284	1.305895	1.343015	1.368019	1.377361
0.696452	0.736908	0.760032	0.761905	0.777724	0.806627	0.806642	0.768268	0.866508	0.867453	0.867467	0.890594	1.000397	1.000412	0.910174	0.915773	0.916719	0.928291	0.928308	0.927393	0.994113	0.994130	1.043558	1.046951	1.033936	1.028172	1.034706	1.028750	1.028766	1.085065	1.085083	1.086963	1.087913	1.087930	1.140152	1.156387	1.156405	1.173570	1.291973	1.309331	1.327241	1.350381	1.350402	1.300269	1.300291	1.300311	1.305923	1.344909	1.368049	1.385411
0.808829	0.800475	0.760043	0.777723	0.806627	1.095537	1.095555	0.945342	0.910688	0.916285	1.008751	1.014347	1.014365	1.077746	1.032466	0.928277	0.928293	0.928308	0.928326	0.928342	0.928359	0.985773	1.039853	1.053485	1.146156	1.080937	1.052061	1.040519	1.046122	1.085086	1.085104	1.087915	1.087935	1.087952	1.121714	1.150630	1.173575	1.205285	1.291998	1.292017	1.315154	1.315176	1.327310	1.300296	1.300318	1.300338	1.305951	1.321820	1.368080	1.368102
0.819068	0.768410	0.760054	0.760068	0.945309	1.095550	1.095568	1.015227	0.957462	0.956549	1.014347	1.014362	1.089498	1.077762	1.078709	1.038083	1.038100	0.928325	0.928343	0.928359	0.939546	0.939562	1.043596	1.155467	1.267336	1.138744	1.052079	1.040538	1.065696	1.092557	1.092575	1.092593	1.168293	1.168312	1.130120	1.130140	1.205290	1.292000	1.292022	1.315159	1.315179	1.315201	1.315221	1.300322	1.305937	1.305958	1.305979	1.321849	1.321871	1.368132
0.776777	0.776791	0.760066	0.813742	0.945322	0.981667	1.107673	1.015242	0.997923	0.969050	0.968136	1.014377	1.077761	1.078708	1.085239	1.085258	1.056383	1.055470	0.951474	0.951491	0.954301	0.962696	1.043615	1.272924	1.272942	1.261595	1.065134	1.077257	1.094612	1.098358	1.098376	1.168294	1.168316	1.168335	1.159039	1.159060	1.292004	1.292024	1.292046	1.292066	1.292086	1.315226	1.315247	1.320110	1.311745	1.311766	1.473622	1.402797	1.402820	1.402843
0.776789	0.776803	0.776817	0.852874	0.923886	0.980554	1.015240	1.015256	1.003716	0.997956	0.997972	1.013806	1.022591	1.085238	1.085255	1.085275	1.091071	1.091088	1.090177	1.092988	1.012106	1.013985	1.122674	1.205460	1.269046	1.238308	1.066085	1.066102	1.094633	1.098379	1.139402	1.150980	1.183245	1.183265	1.168379	1.168401	1.306005	1.306025	1.332143	1.332165	1.316343	1.339485	1.351066	1.339528	1.316434	1.316455	1.391614	1.402828	1.402850	1.402873
0.777732	0.776816	0.851941	0.860328	0.868715	0.980568	0.980586	1.003714	0.997952	0.997971	1.013806	1.013823	1.011051	1.033250	1.085272	1.091070	1.091088	1.091106	1.091126	1.093005	1.093025	1.094905	1.094923	1.101462	1.101480	1.101498	1.070761	1.076367	1.098380	1.139406	1.165888	1.165909	1.183270	1.194849	1.194870	1.306009	1.306030	1.306051	1.306075	1.332193	1.332215	1.340445	1.339535	1.339556	1.316462	1.391621	1.391644	1.402858	1.407544	1.407567
0.833266	0.823980	0.854744	0.868713	0.868729	0.868745	0.917042	0.980616	0.980633	1.025902	1.013822	1.013839	1.013859	1.088994	1.096458	1.102257	1.091105	1.091123	1.091143	1.127695	1.093044	1.094924	1.094942	1.094962	1.101499	1.101518	1.105264	1.098382	1.132886	1.179882	1.241041	1.241063	1.241087	1.270004	1.270026	1.270050	1.306055	1.306076	1.306101	1.332221	1.332244	1.355388	1.339562	1.339584	1.414937	1.400974	1.400998	1.402888	1.407574	1.465399
0.833279	0.862183	0.926487	0.926506	0.868744	0.868759	0.920779	1.008546	1.008564	1.026266	1.043619	1.018509	1.093647	1.093665	1.096476	1.096497	1.102294	1.125811	1.154696	1.127713	1.110398	1.094942	1.094960	1.094981	1.129673	1.136211	1.105285	1.105304	1.167771	1.173383	1.226158	1.241088	1.264229	1.270029	1.270051	1.265416	1.259845	1.306101	1.306126	1.332250	1.349611	1.339567	1.339590	1.407482	1.414968	1.414992	1.402892	1.402919	1.494306	1.494331
0.933910	0.933927	1.003277	1.048589	1.042094	1.042111	1.067255	1.070996	1.084044	1.026285	1.043638	1.101089	1.203451	1.093683	1.093701	1.093722	1.134190	1.137002	1.141680	1.141699	1.124385	1.124404	1.094979	1.129673	1.129692	1.136231	1.136253	1.159388	1.167792	1.173405	1.183675	1.264229	1.264254	1.270054	1.270077	1.270102	1.306105	1.306127	1.306152	1.332278	1.355420	1.455190	1.391636	1.407511	1.414999	1.415023	1.407586	1.436513	1.494337	1.494362
0.933924	0.933942	1.049514	1.049534	1.050483	1.057014	1.067271	1.175017	1.175037	1.170756	1.170776	1.315252	1.290143	1.200695	1.090926	1.093740	1.134208	1.134227	1.137043	1.141719	1.124405	1.112316	1.123892	1.129692	1.130642	1.130661	1.136273	1.159408	1.159428	1.181814	1.183698	1.264254	1.264279	1.270080	1.270102	1.316363	1.345283	1.335050	1.335076	1.413221	1.413245	1.455217	1.455241	1.391687	1.401040	1.413188	1.413213	1.436544	1.431903	1.420550
0.991715	0.991733	1.038708	1.055132	1.055150	1.057030	1.167569	1.169449	1.169470	1.175077	1.211242	1.315271	1.287367	1.252717	1.189175	1.099536	1.099555	1.134245	1.134267	1.119745	1.108590	1.108608	1.123910	1.130643	1.130662	1.109428	1.113177	1.136313	1.165040	1.172518	1.251208	1.264279	1.264304	1.270105	1.293246	1.345286	1.345309	1.380009	1.397375	1.397398	1.413274	1.471100	1.455270	1.455293	1.401069	1.413219	1.436547	1.430977	1.420556	1.420580
1.052252	1.052272	1.056056	1.060924	1.060943	1.161047	1.169446	1.169466	1.209740	1.216280	1.216301	1.274104	1.287384	1.252734	1.252754	1.096760	1.021659	0.932015	1.116950	1.116969	1.116060	1.116079	1.127656	1.132526	1.132545	1.113175	1.113197	1.149380	1.172516	1.316832	1.289822	1.251254	1.264329	1.287469	1.287492	1.293297	1.380012	1.397374	1.397402	1.397425	1.435686	1.435716	1.475818	1.475843	1.475872	1.436552	1.430980	1.431008	1.425251	1.373254
1.066226	1.061594	1.086975	1.060940	1.060959	1.160132	1.175241	1.204151	1.216274	1.216298	1.216319	1.210753	1.259989	1.246973	1.154539	1.021658	1.004342	1.007154	1.116968	1.116988	1.117010	1.122620	1.126366	1.149317	1.160895	1.160915	1.178646	1.190226	1.257733	1.318719	1.289845	1.289868	1.251302	1.287494	1.287517	1.293323	1.380039	1.380062	1.380090	1.380113	1.435717	1.493545	1.493572	1.478672	1.478702	1.475928	1.470356	1.431038	1.425282	1.373285
1.066244	1.052306	1.065586	1.060955	1.060974	1.165925	1.212172	1.221501	1.213499	1.216316	1.216338	1.216359	1.216575	1.174094	1.122110	1.073681	1.039030	1.111186	1.111208	1.117007	1.076390	1.081068	1.117436	1.152133	1.163712	1.311560	1.311586	1.311610	1.311633	1.289847	1.286139	1.289891	1.291782	1.270181	1.287543	1.293349	1.293371	1.351190	1.351218	1.380140	1.475823	1.475853	1.478678	1.488033	1.488063	1.478758	1.490526	1.470416	1.429979	1.430004
1.052302	1.052323	1.054046	1.065624	1.061920	1.061939	1.212187	1.216863	1.213516	1.216334	1.216356	1.216377	1.216403	1.179891	1.174134	1.102591	1.102611	1.105425	1.111227	1.111247	1.116860	1.114641	1.117457	1.117481	1.305968	1.311583	1.311610	1.311633	1.311656	1.289870	1.289892	1.289915	1.297400	1.304883	1.287568	1.292258	1.298061	1.344138	1.361506	1.370858	1.475852	1.475883	1.478708	1.488064	1.488095	1.505462	1.496157	1.489654	1.430010	1.430036
1.052319	1.052340	1.076787	1.065639	1.061936	1.061955	1.066632	1.199545	1.213534	1.216353	1.216374	1.216396	1.216422	1.214580	1.188694	1.119377	1.105424	1.105443	1.111245	1.117044	1.131045	1.126219	1.117477	1.225063	1.305991	1.311606	1.316294	1.316318	1.311680	1.300149	1.289915	1.297398	1.297425	1.297448	1.292257	1.292284	1.344141	1.344166	1.369930	1.418059	1.423864	1.477779	1.488070	1.488096	1.488127	1.511094	1.505522	1.512806	1.489711	1.455271
1.052335	1.069689	1.065632	1.061931	1.061951	1.061970	1.061993	1.066668	1.199583	1.216371	1.216393	1.216414	1.216440	1.216462	1.211826	1.119396	1.119417	1.105461	1.117042	1.131041	1.131997	1.136678	1.213501	1.277096	1.277118	1.314426	1.316318	1.327901	1.323262	1.300173	1.300196	1.297422	1.297449	1.280134	1.292283	1.296042	1.342303	1.361532	1.407800	1.418088	1.425759	1.477809	1.488101	1.488128	1.505499	1.505526	1.563356	1.574949	1.582445	1.582474
1.185236	1.083315	1.065647	1.061946	1.061966	1.061986	1.062009	1.066684	1.146096	1.216389	1.216411	1.216433	1.216459	1.216481	1.211845	1.211870	1.211892	1.210050	1.163847	1.163869	1.166689	1.213500	1.219302	1.277118	1.285531	1.314449	1.314477	1.325127	1.325151	1.300197	1.300220	1.300244	1.297474	1.297497	1.296040	1.296068	1.342330	1.359694	1.371853	1.419050	1.586693	1.569385	1.569413	1.511280	1.511312	1.563360	1.574950	1.621225	1.646063	1.765436
1.227749	1.175965	1.065663	1.061961	1.061982	1.062001	1.066681	1.111423	1.159153	1.188069	1.216429	1.216451	1.211820	1.211842	1.211863	1.211889	1.211912	1.210070	1.163866	1.163888	1.201382	1.219301	1.221188	1.285530	1.285554	1.314473	1.326059	1.326084	1.325175	1.300221	1.300245	1.300269	1.300297	1.299388	1.313406	1.342332	1.359696	1.371851	1.378595	1.586695	1.586723	1.557283	1.557310	1.569471	1.546024	1.563393	1.563422	1.615478	1.632491	1.765472
1.227957	1.222202	1.163898	1.061977	1.061997	1.066673	1.111420	1.184313	1.188062	1.205423	1.216447	1.216470	1.211838	1.211860	1.211882	1.211908	1.211931	1.211953	1.165750	1.166704	1.207181	1.219322	1.221210	1.227764	1.289307	1.326054	1.326083	1.326108	1.325199	1.300245	1.300269	1.300293	1.300322	1.300345	1.336732	1.342359	1.354514	1.371879	1.586698	1.586725	1.574620	1.574652	1.557340	1.557367	1.569535	1.563425	1.572792	1.574693	1.574722	1.632556
1.246595	1.246619	1.219447	1.163938	1.065738	1.072278	1.101191	1.175016	1.201689	1.201716	1.224851	1.224874	1.224902	1.211879	1.211901	1.211927	1.236183	1.245528	1.245556	1.238865	1.209998	1.210021	1.221232	1.227787	1.331832	1.326077	1.326106	1.326132	1.326156	1.300269	1.300293	1.300318	1.300346	1.346607	1.354097	1.342386	1.354542	1.375641	1.589528	1.586755	1.586783	1.580282	1.580311	1.562998	1.545690	1.563458	1.572825	1.574727	1.574757	1.632592
1.396828	1.246636	1.240882	1.184443	1.126689	1.072294	1.081634	1.110545	1.149893	1.155510	1.155532	1.224893	1.224921	1.211897	1.211920	1.282408	1.291754	1.291778	1.379420	1.385225	1.252898	1.224028	1.224051	1.329033	1.331855	1.326101	1.326130	1.326156	1.326180	1.323411	1.300317	1.300343	1.346607	1.354097	1.354123	1.371884	1.375643	1.375669	1.375702	1.586785	1.586814	1.580312	1.580341	1.545688	1.545721	1.545748	1.592068	1.592103	1.632596	1.627956
1.396845	1.327540	1.246678	1.189118	1.184484	1.174071	1.081651	1.081673	1.115244	1.153665	1.155551	1.224912	1.224941	1.224964	1.245493	1.291750	1.291776	1.379412	1.385221	1.385248	1.252920	1.224050	1.224073	1.288603	1.323302	1.326124	1.326154	1.326179	1.372438	1.326234	1.300341	1.300367	1.354097	1.365321	1.371881	1.491239	1.438890	1.386899	1.375731	1.589616	1.621524	1.580342	1.568811	1.511037	1.511070	1.574730	1.592102	1.621040	1.631696	1.627991
1.327532	1.327557	1.334102	1.194724	1.179844	1.179866	1.179893	1.110580	1.153657	1.271109	1.294246	1.294270	1.259630	1.224984	1.245515	1.291772	1.303355	1.372723	1.385244	1.385272	1.356409	1.252966	1.252990	1.293472	1.323324	1.326148	1.326177	1.326203	1.326228	1.326258	1.326283	1.343647	1.359542	1.393346	1.532087	1.534922	1.511832	1.473627	1.589617	1.624326	1.631825	1.631861	1.527848	1.531612	1.416975	1.417002	1.592136	1.621074	1.632666	1.631763
1.327549	1.327575	1.327599	1.194742	1.179861	1.179883	1.179910	1.179933	1.271099	1.294241	1.294265	1.294289	1.294320	1.259674	1.244604	1.244634	1.291821	1.372746	1.385267	1.385295	1.356432	1.323267	1.293464	1.323323	1.326146	1.326171	1.326201	1.326227	1.350512	1.350544	1.343646	1.343672	1.359569	1.491629	1.534918	1.575411	1.575441	1.598014	1.632730	1.638540	1.660981	1.655239	1.551227	1.547522	1.532614	1.532642	1.613599	1.655792	1.661428	1.638338
1.327566	1.327592	1.327617	1.327647	1.327673	1.208789	1.179928	1.179950	1.190226	1.271147	1.294284	1.296173	1.296204	1.270881	1.239964	1.244656	1.291843	1.384326	1.385290	1.385318	1.354590	1.344356	1.327045	1.346667	1.398705	1.398732	1.398764	1.398793	1.398820	1.402585	1.367936	1.359564	1.380309	1.516824	1.575406	1.575442	1.743088	1.730982	1.638541	1.646976	1.647940	1.661053	1.547525	1.547556	1.537317	1.775453	1.648315	1.655827	1.661464	1.661496
1.345283	1.344378	1.327635	1.327665	1.327691	1.243473	1.208835	1.179968	1.190244	1.190273	1.296167	1.296192	1.296223	1.272766	1.238121	1.244678	1.296711	1.384348	1.385313	1.385341	1.383508	1.344379	1.357465	1.359364	1.398730	1.398757	1.398790	1.398819	1.398846	1.399812	1.402640	1.409202	1.516824	1.568870	1.568902	1.592813	1.650642	1.743152	1.647911	1.647942	1.647973	1.648010	1.538218	1.538248	1.740598	1.768597	1.768631	1.655862	1.661499	1.665270
1.346233	1.345329	1.344424	1.327683	1.314663	1.243490	1.214630	1.208875	1.190263	1.190292	1.296187	1.325103	1.296243	1.307457	1.244669	1.244700	1.297666	1.378592	1.385336	1.385364	1.385397	1.374799	1.357489	1.359388	1.394090	1.398783	1.398816	1.398845	1.398872	1.399839	1.401733	1.418565	1.419533	1.568900	1.568931	1.570836	1.587095	1.648837	1.647943	1.647974	1.648005	1.607582	1.538250	1.538281	1.538317	1.700200	1.700234	1.661503	1.664339	1.665307
1.345320	1.345348	1.344442	1.335156	1.314680	1.214618	1.214647	1.224924	1.219172	1.221066	1.325097	1.325122	1.326087	1.309343	1.314032	1.297661	1.310746	1.391673	1.472609	1.472638	1.400710	1.400737	1.417560	1.417595	1.417624	1.417652	1.417687	1.404650	1.508706	1.509675	1.401760	1.419527	1.419562	1.569864	1.569895	1.575536	1.585258	1.648869	1.711555	1.711587	1.648037	1.607614	1.538283	1.538313	1.541153	1.622111	1.697291	1.702003	1.704839	1.704873
1.345338	1.345366	1.345393	1.344494	1.335202	1.216500	1.224918	1.230536	1.230562	1.313534	1.325116	1.326074	1.338229	1.342919	1.314986	1.328076	1.328105	1.391697	1.506216	1.506249	1.478296	1.478325	1.518807	1.510086	1.446546	1.417679	1.417714	1.508703	1.508732	1.561716	1.563613	1.505316	1.506286	1.529435	1.571793	1.571831	1.585289	1.648900	1.712521	1.711620	1.711652	1.642329	1.607679	1.541149	1.541187	1.622145	1.674203	1.704843	1.704875	1.710690
1.345357	1.345385	1.345412	1.345445	1.344542	1.338976	1.240784	1.232419	1.261336	1.272923	1.319174	1.338216	1.345711	1.345738	1.356958	1.328099	1.333907	1.395452	1.506243	1.517834	1.489879	1.505739	1.505768	1.507312	1.417676	1.417705	1.417741	1.512463	1.508759	1.560810	1.560840	1.517435	1.505382	1.506346	1.569956	1.569993	1.581584	1.648932	1.648973	1.712586	1.712619	1.671263	1.642394	1.541182	1.541220	1.622179	1.674238	1.680821	1.709758	1.768535
1.368485	1.368514	1.345431	1.344532	1.344561	1.338995	1.339028	1.240830	1.269747	1.307628	1.359659	1.352226	1.352261	1.357885	1.357914	1.420578	1.421541	1.476377	1.487970	1.488001	1.505734	1.505763	1.505792	1.414874	1.417703	1.417732	1.439951	1.512490	1.508785	1.508821	1.560867	1.514661	1.534310	1.535274	1.569986	1.581584	1.581615	1.581646	1.643224	1.643257	1.643289	1.643328	1.645231	1.564337	1.564376	1.674238	1.674272	1.674313	1.678085	1.710763
1.426278	1.426308	1.426336	1.344552	1.344580	1.339014	1.269713	1.271604	1.411620	1.411655	1.359681	1.359710	1.358813	1.433960	1.433989	1.434025	1.493707	1.609309	1.609348	1.516920	1.514157	1.514187	1.505817	1.401831	1.414929	1.432296	1.429531	1.435341	1.510502	1.516319	1.522128	1.522160	1.522197	1.569983	1.570016	1.570054	1.581646	1.581677	1.585455	1.585487	1.620200	1.649903	1.649938	1.652774	1.832013	1.714737	1.708991	1.674348	1.678120	1.678155
1.426296	1.426326	1.437910	1.426390	1.344600	1.275294	1.275327	1.417206	1.417237	1.411677	1.411706	1.431324	1.454476	1.436781	1.563936	1.563974	1.610235	1.613066	1.609372	1.516945	1.514182	1.514212	1.505841	1.505880	1.401885	1.381373	1.398744	1.429588	1.435397	1.516346	1.522156	1.522188	1.556904	1.570013	1.575651	1.572888	1.583545	1.584512	1.585487	1.601406	1.636121	1.659283	1.681678	1.774199	1.774242	1.771472	1.714807	1.674383	1.570360	1.676321
1.426315	1.426345	1.426374	1.426409	1.309953	1.309981	1.310014	1.326829	1.326859	1.411699	1.411729	1.431348	1.454500	1.563928	1.563959	1.610226	1.621816	1.610291	1.609397	1.531505	1.531544	1.531574	1.505866	1.505904	1.436584	1.398734	1.398768	1.398797	1.417503	1.435460	1.516404	1.522216	1.567208	1.575648	1.575682	1.575722	1.584511	1.585477	1.601406	1.601439	1.661145	1.688220	1.774199	1.774234	1.774278	1.771507	1.771543	1.674418	1.674451	1.674486
1.426333	1.426364	1.426393	1.310876	1.309973	1.310000	1.310034	1.316591	1.316620	1.403326	1.411751	1.411780	1.411818	1.562085	1.608344	1.610250	1.610283	1.609382	1.560392	1.531530	1.531569	1.531599	1.523228	1.505929	1.505959	1.419301	1.417469	1.417500	1.417529	1.429708	1.435517	1.532520	1.573777	1.575679	1.575712	1.587312	1.587345	1.587378	1.587420	1.659276	1.688211	1.780741	1.774234	1.774269	1.774313	1.774348	1.771579	1.678193	1.674486	1.674521
1.426352	1.426382	1.339749	1.310895	1.310925	1.310953	1.310987	1.311015	1.316641	1.403347	1.403376	1.403406	1.463846	1.504325	1.504356	1.506260	1.506293	1.505390	1.469957	1.498881	1.523191	1.523222	1.523252	1.505954	1.448193	1.419326	1.419363	1.437140	1.429698	1.429735	1.436479	1.570964	1.573807	1.583184	1.587303	1.587344	1.593157	1.627870	1.783980	1.854905	1.855876	1.849378	1.774269	1.774304	1.774348	1.774383	1.774420	1.739779	1.678263	1.674557
1.426370	1.339739	1.339768	1.339803	1.310944	1.310972	1.311007	1.311035	1.306400	1.393106	1.398733	1.403427	1.455470	1.463899	1.504379	1.504418	1.505383	1.496080	1.469979	1.468142	1.468178	1.477014	1.477044	1.477084	1.448218	1.448248	1.466032	1.454506	1.454537	1.447101	1.557879	1.588333	1.616926	1.616960	1.593114	1.593155	1.627868	1.783966	1.836035	1.841851	1.849366	1.849412	1.846645	1.769663	1.769707	1.770678	1.739771	1.682006	1.682040	1.678334
1.449498	1.449530	1.357119	1.357155	1.339852	1.310992	1.311027	1.306391	1.329532	1.393126	1.398754	1.439231	1.443936	1.463922	1.504402	1.504441	1.502607	1.499837	1.470000	1.470030	1.452730	1.477039	1.477069	1.459771	1.459801	1.465086	1.466059	1.466092	1.454564	1.564415	1.564448	1.599576	1.616957	1.610449	1.610484	1.627866	1.656801	1.807119	1.807166	1.814852	1.846595	1.846642	1.844809	1.844846	1.769742	1.769778	1.736065	1.682042	1.682076	1.678371
1.524623	1.524655	1.449578	1.357174	1.357205	1.339901	1.339936	1.329522	1.329553	1.335187	1.398775	1.443918	1.443958	1.504394	1.504425	1.585364	1.568062	1.543113	1.555291	1.514873	1.514913	1.477063	1.477093	1.459796	1.464497	1.464528	1.453007	1.453039	1.466151	1.564444	1.581815	1.599606	1.599648	1.610480	1.608646	1.626028	1.626062	1.645306	1.809069	1.814885	1.817727	1.846676	1.846714	1.844880	1.844927	1.769813	1.735165	1.678335	1.682112	1.678406
1.524641	1.524674	1.461152	1.357194	1.368419	1.368449	1.357290	1.352654	1.329573	1.329608	1.335237	1.398826	1.440246	1.496016	1.556454	1.568052	1.568086	1.545004	1.545044	1.555351	1.514939	1.497635	1.478052	1.478092	1.481860	1.464553	1.453033	1.453066	1.551349	1.622268	1.685878	1.595898	1.595941	1.576345	1.608676	1.608719	1.608753	1.626127	1.681000	1.809139	1.817761	1.846710	1.846749	1.846786	1.844962	1.769848	1.769886	1.770867	1.770903	1.678442
1.524660	1.524692	1.461171	1.368408	1.368440	1.361006	1.352645	1.459654	1.352705	1.329629	1.352592	1.439295	1.439335	1.440298	1.555544	1.568076	1.568110	1.545028	1.545069	1.545103	1.514965	1.503440	1.502538	1.519918	1.519951	1.493129	1.458666	1.453092	1.551375	1.622297	1.636350	1.595928	1.595971	1.591331	1.591367	1.591409	1.603004	1.626159	1.678227	1.744652	1.809209	1.817842	1.817880	1.849628	1.849675	1.845035	1.781483	1.769967	1.759377	1.678478
1.524678	1.524711	1.426525	1.368428	1.360996	1.361026	1.349865	1.349894	1.329613	1.335249	1.439285	1.439316	1.439356	1.439387	1.567124	1.567165	1.568134	1.545052	1.545093	1.545128	1.555444	1.555477	1.572848	1.520879	1.520912	1.509386	1.493196	1.493230	1.556075	1.560790	1.636380	1.636417	1.596002	1.591361	1.591397	1.591440	1.591474	1.626190	1.695600	1.741879	1.745656	1.748509	1.751354	1.820759	1.849711	1.849749	1.832445	1.763120	1.682220	1.678514
1.544286	1.525303	1.437740	1.430315	1.361016	1.349848	1.332551	1.280579	1.283409	1.335270	1.439306	1.439337	1.439378	1.554976	1.584483	1.567189	1.568158	1.568191	1.568233	1.586253	1.562943	1.694200	1.694235	1.572919	1.520939	1.520972	1.521014	1.562612	1.562645	1.618615	1.636410	1.717365	1.636491	1.596067	1.591428	1.591471	1.575607	1.580317	1.695632	1.699409	1.745690	1.745736	1.751388	1.751425	1.820842	1.849784	1.849824	1.763156	1.763193	1.763232
1.543946	1.509676	1.461803	1.446555	1.435033	1.361066	1.332570	1.283399	1.271696	1.289067	1.346877	1.439359	1.479848	1.584472	1.584506	1.589218	1.571918	1.589698	1.609359	1.609397	1.609442	1.701701	1.701737	1.580421	1.563118	1.528476	1.603652	1.701940	1.701976	1.636405	1.636440	1.717395	1.717441	1.631882	1.591459	1.591502	1.591537	1.582218	1.591617	1.699443	1.745723	1.745770	1.751423	1.751459	1.820878	1.849820	1.849861	1.849909	1.815261	1.822790
1.520858	1.520894	1.503198	1.458130	1.446609	1.435085	1.361124	1.338043	1.298386	1.356204	1.356235	1.346929	1.492009	1.584495	1.589199	1.589242	1.589689	1.607473	1.609387	1.611294	1.609471	1.588951	1.586182	1.586228	1.580483	1.580518	1.603680	1.701969	1.702005	1.632695	1.632730	1.740545	1.717472	1.678153	1.631950	1.591533	1.591568	1.591603	1.591649	1.699475	1.745756	1.751418	1.751457	1.751495	1.751542	1.820951	1.849897	1.849946	1.859347	1.859388
1.520879	1.520915	1.503218	1.498593	1.458184	1.516750	1.505236	1.372378	1.366633	1.362004	1.362035	1.362066	1.492032	1.591056	1.628451	1.613552	1.636705	1.620926	1.622841	1.622880	1.613582	1.588978	1.586209	1.661386	1.586291	1.580546	1.577786	1.600941	1.618315	1.621165	1.632760	1.711676	1.711723	1.682860	1.678222	1.649366	1.649402	1.707242	1.695729	1.699508	1.716721	1.751452	1.751492	1.751529	1.751577	1.751615	1.809466	1.853728	1.854703	1.859426
1.520900	1.520936	1.520970	1.503280	1.528292	1.557214	1.516813	1.505291	1.476436	1.471809	1.454507	1.454540	1.492814	1.507032	1.613533	1.613578	1.636731	1.651716	1.651763	1.830948	1.821654	1.765180	1.661365	1.661413	1.661449	1.580574	1.577814	1.577851	1.618344	1.618389	1.632789	1.707966	1.711754	1.681955	1.678252	1.678299	1.649434	1.649470	1.695761	1.708899	1.714717	1.720546	1.751526	1.751564	1.751613	1.751650	1.790122	1.853765	1.854741	1.830557
1.682685	1.520957	1.527525	1.550680	1.557201	1.557235	1.557279	1.557313	1.557349	1.557393	1.471864	1.454562	1.463945	1.507056	1.613558	1.613604	1.613643	1.645203	1.721138	1.830977	1.827290	1.765208	1.667001	1.661441	1.655698	1.618253	1.577842	1.618337	1.618372	1.618418	1.621259	1.667537	1.681949	1.681986	1.682025	1.649429	1.590726	1.591697	1.632208	1.696766	1.714751	1.714799	1.755305	1.751599	1.751648	1.751686	1.853751	1.873466	1.873507	1.827299
1.682706	1.689278	1.677760	1.579590	1.579628	1.579664	1.579709	1.557335	1.759599	1.759647	1.552779	1.454584	1.456496	1.599534	1.605175	1.605222	1.633981	1.706165	1.721166	1.721207	1.827319	1.773648	1.681221	1.675492	1.655726	1.652958	1.618327	1.618365	1.618401	1.618447	1.621289	1.670373	1.670420	1.682017	1.682057	1.677426	1.590757	1.590793	1.632240	1.695863	1.714785	1.714834	1.714874	1.751634	1.751683	1.752658	1.863152	1.873505	1.827296	1.827339
1.735478	1.689300	1.677782	1.579612	1.579650	1.579686	1.579732	1.762383	1.762422	1.762471	1.586362	1.583595	1.583641	1.599559	1.605201	1.605247	1.634007	1.634044	1.648110	1.717497	1.781116	1.781155	1.752299	1.752352	1.691454	1.685714	1.653033	1.618394	1.618430	1.618477	1.667558	1.670403	1.670451	1.670488	1.682088	1.677457	1.590788	1.590824	1.632272	1.645413	1.709038	1.714868	1.711164	1.711202	1.751718	1.751757	1.770078	1.805753	1.827335	1.827378
1.735500	1.677766	1.608475	1.608522	1.735668	1.735706	1.735756	1.727389	1.762444	1.773702	1.784016	1.610709	1.603284	1.605189	1.605226	1.633994	1.634033	1.634070	1.644399	1.705968	1.758028	1.759003	1.782159	1.847655	1.841916	1.846633	1.835127	1.685571	1.683739	1.664744	1.664781	1.670434	1.670482	1.670519	1.682119	1.677488	1.590819	1.556173	1.557157	1.612027	1.636123	1.705540	1.705580	1.705618	1.746135	1.746173	1.746214	1.763607	1.769266	1.769308
1.677748	1.672011	1.672048	1.672097	1.735690	1.735729	1.735779	1.727411	1.727451	1.773725	1.610697	1.610734	1.605177	1.605214	1.645528	1.686027	1.686067	1.686105	1.686154	1.713814	1.758057	1.759032	1.845760	1.926725	1.845856	1.841988	1.835159	1.817864	1.691419	1.676333	1.664811	1.668593	1.670512	1.670550	1.677471	1.677519	1.590851	1.556204	1.556252	1.612059	1.658342	1.745103	1.699059	1.701906	1.701955	1.707774	1.702194	1.702243	1.601801	1.601840
1.677769	1.672032	1.672070	1.672119	1.672159	1.735752	1.735802	1.732104	1.732145	1.732195	1.605115	1.605152	1.634093	1.645516	1.680225	1.686053	1.686093	1.686131	1.706322	1.713842	1.715763	1.758126	1.844854	1.902703	1.829987	1.812689	1.830513	1.824944	1.795484	1.786179	1.682180	1.668623	1.668672	1.670581	1.682182	1.677551	1.677588	1.590918	1.594713	1.658337	1.681498	1.704671	1.704711	1.586319	1.499649	1.522970	1.575040	1.592430	1.592467	1.598127
1.677790	1.672054	1.672092	1.672141	1.672182	1.701108	1.735825	1.735864	1.732168	1.685995	1.686033	1.634067	1.639896	1.645541	1.689597	1.689647	1.695467	1.688963	1.706349	1.706390	1.706441	1.755350	1.827546	1.844940	1.830016	1.760702	1.757948	1.792667	1.786157	1.786209	1.682209	1.685993	1.680869	1.677164	1.677205	1.688815	1.688854	1.692801	1.692853	1.692892	1.731812	1.741229	1.725350	1.715087	1.599514	1.586437	1.592417	1.592464	1.592501	1.598162
1.697246	1.679546	1.679585	1.647946	1.647986	1.705801	1.701181	1.700286	1.694549	1.694599	1.686057	1.686095	1.639921	1.645567	1.686819	1.695453	1.695494	1.740998	1.723713	1.706418	1.706469	1.741183	1.827576	1.827632	1.775659	1.760732	1.757977	1.769578	1.786187	1.705320	1.685982	1.697254	1.697305	1.677195	1.677237	1.688848	1.712009	1.712048	1.710228	1.710268	1.741213	1.741266	1.729133	1.715122	1.715173	1.678971	1.632920	1.609843	1.613628	1.596323
1.697269	1.679568	1.650720	1.648902	1.648010	1.705825	1.701205	1.700309	1.700351	1.694623	1.686081	1.686119	1.686172	1.698362	1.727295	1.727346	1.745660	1.745700	1.741077	1.706445	1.706496	1.741211	1.764034	1.776583	1.776625	1.775730	1.760813	1.758048	1.758088	1.682230	1.595569	1.636069	1.682359	1.674419	1.677269	1.677319	1.716074	1.739238	1.710261	1.710301	1.741250	1.741303	1.727296	1.715157	1.715209	1.715249	1.692165	1.636751	1.613663	1.613703
1.679548	1.679590	1.650743	1.650793	1.706742	1.705848	1.703096	1.700333	1.700374	1.686066	1.684235	1.684274	1.686197	1.725411	1.727321	1.727373	1.744751	1.741051	1.741104	1.706473	1.706524	1.708435	1.741882	1.741937	1.776655	1.775761	1.766457	1.758078	1.758118	1.670700	1.636058	1.636099	1.665049	1.665088	1.677300	1.683906	1.704548	1.739273	1.734646	1.734688	1.734729	1.731972	1.727332	1.715192	1.715244	1.709503	1.709545	1.669126	1.636824	1.613738
1.679570	1.679612	1.650765	1.708591	1.795297	1.793470	1.786811	1.700356	1.686038	1.684220	1.684259	1.684298	1.684351	1.686260	1.725477	1.725529	1.714350	1.731726	1.648669	1.648711	1.708423	1.708463	1.718794	1.741967	1.776685	1.775791	1.775845	1.775889	1.677230	1.636050	1.636088	1.636128	1.665079	1.665118	1.665159	1.677384	1.718663	1.718703	1.733745	1.734724	1.734765	1.732008	1.702069	1.702109	1.697936	1.700787	1.698018	1.669163	1.655141	1.636900
1.679592	1.679635	1.679675	1.708614	1.708657	1.789584	1.789638	1.766569	1.686062	1.686113	1.684283	1.684322	1.684376	1.684415	1.715217	1.715269	1.714376	1.679744	1.648696	1.658092	1.675481	1.675522	1.678369	1.741997	1.776715	1.776757	1.775876	1.775920	1.677260	1.636079	1.636117	1.693959	1.694010	1.665149	1.665190	1.673670	1.684012	1.718737	1.733780	1.850376	1.850420	1.732045	1.702103	1.702143	1.696097	1.698012	1.698054	1.665449	1.665489	1.642717
1.679614	1.679657	1.679697	1.668194	1.668237	1.668277	1.766551	1.766593	1.691863	1.686137	1.686176	1.643899	1.684400	1.684440	1.713372	1.715295	1.714402	1.714442	1.679821	1.658120	1.675510	1.678357	1.678398	1.759365	1.776745	1.776788	1.773099	1.713474	1.700409	1.674533	1.693947	1.693989	1.694041	1.694081	1.665221	1.684005	1.684045	1.718770	1.849432	1.850412	1.850456	1.890981	1.863851	1.707800	1.696132	1.696172	1.698090	1.698143	1.665525	1.665567
1.668081	1.668124	1.668165	1.668217	1.668260	1.668300	1.760797	1.755400	1.755443	1.686160	1.645754	1.615032	1.643976	1.684465	1.701840	1.714385	1.714427	1.714468	1.679847	1.698601	1.675539	1.675579	1.678428	1.759395	1.776776	1.776818	1.715333	1.713504	1.700438	1.700491	1.693977	1.694019	1.694071	1.694111	1.665251	1.684038	1.684078	1.834417	1.834476	1.849511	1.884242	1.890081	1.864823	1.691428	1.696167	1.696208	1.698126	1.703961	1.704002	1.665604
1.668103	1.668146	1.668187	1.657026	1.657068	1.654304	1.654356	1.746841	1.703465	1.663072	1.615952	1.604434	1.615109	1.644040	1.702800	1.702853	1.714453	1.714494	1.717354	1.733304	1.733358	1.675608	1.759367	1.776763	1.776806	1.776849	1.719108	1.719152	1.709831	1.709885	1.709926	1.709970	1.710024	1.681163	1.684017	1.764998	1.834408	1.834451	1.869196	1.869239	1.884278	1.871215	1.778139	1.691462	1.696202	1.696243	1.696287	1.698216	1.680911	1.674080
1.691234	1.691278	1.656061	1.654244	1.654286	1.639370	1.639421	1.654418	1.659135	1.618741	1.604419	1.604459	1.615134	1.615173	1.702825	1.702879	1.702922	1.714520	1.716445	1.717424	1.733387	1.756546	1.779706	1.775857	1.776836	1.776879	1.719139	1.721992	1.722035	1.718344	1.718386	1.718431	1.718486	1.712908	1.764976	1.903765	1.973178	1.973223	1.944381	1.898179	1.869318	1.794221	1.794267	1.778216	1.691550	1.696279	1.696323	1.696376	1.679072	1.685681
1.691256	1.691300	1.656082	1.654266	1.639352	1.639391	1.639443	1.659115	1.624491	1.617495	1.607249	1.603547	1.614223	1.677825	1.701915	1.702904	1.702947	1.714546	1.739587	1.716515	1.717505	1.756575	1.773956	1.774015	1.774058	1.776910	1.733538	1.733583	1.743767	1.735395	1.735438	1.729704	1.725076	1.777142	1.869057	1.903799	1.973212	1.973257	1.898169	1.869309	1.794200	1.794257	1.794302	1.788564	1.781120	1.781162	1.800428	1.800484	1.696454	1.703064
1.855756	1.697864	1.657038	1.645875	1.639373	1.639412	1.654423	1.624472	1.610921	1.617520	1.617561	1.615128	1.677809	1.677850	1.701940	1.711350	1.711394	1.746109	1.746165	1.740594	1.717533	1.756604	1.773985	1.774045	1.774088	1.727895	1.733569	1.749535	1.756136	1.756194	1.756238	1.750506	1.796806	1.829660	1.852369	1.840246	1.840290	1.840334	1.841332	1.863563	1.794235	1.794292	1.788556	1.788600	1.781155	1.798543	1.800464	1.822094	1.824015	1.998613
1.830546	1.743936	1.703538	1.715225	1.643133	1.639433	1.533113	1.533152	1.593611	1.625027	1.636625	1.744747	1.729838	1.700988	1.711321	1.711376	1.711421	1.746136	1.746192	1.746237	1.773927	1.781460	1.774014	1.774074	1.751000	1.727925	1.727981	1.733646	1.819748	1.819808	1.819854	1.796782	1.829650	1.829696	1.857089	1.840280	1.840324	1.840368	1.841367	1.828912	1.828956	1.794327	1.788592	1.788636	1.781191	1.781234	1.816446	1.816505	1.923438	1.998653
1.830569	1.830617	1.790221	1.749837	1.685899	1.654415	1.654468	1.614065	1.623128	1.625052	1.746435	1.752256	1.744832	1.744875	1.716025	1.711403	1.746120	1.746162	1.753707	1.773898	1.785514	1.785558	1.779823	1.774104	1.774148	1.751073	1.751131	1.861153	1.867755	1.800169	1.800214	1.794640	1.806259	1.816612	1.834001	1.840313	1.840358	1.840402	1.840464	1.829884	1.828991	1.794362	1.788628	1.788672	1.781226	1.781269	1.799445	1.914050	1.919725	1.919774
1.830592	1.830640	1.830685	1.749861	1.685921	1.685963	1.654491	1.654532	1.602574	1.623207	1.746460	1.752282	1.792791	1.752387	1.716052	1.711429	1.746146	1.746189	1.753735	1.773927	1.785543	1.785587	1.785632	1.779913	1.774178	1.774222	1.820518	1.858215	1.858260	1.823639	1.823684	1.800610	1.784738	1.784781	1.799823	1.840346	1.880857	1.880902	1.880965	1.829919	1.829964	1.794398	1.788663	1.788707	1.788766	1.787872	1.804173	1.850487	1.914134	1.914183
1.951262	1.853101	1.853148	1.749884	1.749932	1.745300	1.736940	1.654555	1.643043	1.602651	1.623274	1.746530	1.752369	1.752413	1.723565	1.716135	1.746173	1.753705	1.753763	1.753809	1.774014	1.774058	1.779881	1.779943	1.774208	1.774252	1.780091	1.846686	1.846731	1.789002	1.794667	1.783774	1.772271	1.783875	1.784858	1.811476	1.840425	1.840470	1.828971	1.829954	1.795312	1.795371	1.796356	1.790619	1.790678	1.792599	1.811412	1.869292	1.914173	1.914222
1.951286	1.858903	1.853173	1.843884	1.749956	1.750000	1.750059	1.737008	1.643066	1.644992	1.604587	1.620535	1.667919	1.752440	1.781377	1.767681	1.733057	1.721544	1.707559	1.707605	1.710472	1.774087	1.779911	1.776226	1.739561	1.774283	1.774342	1.774389	1.771623	1.757310	1.725956	1.726002	1.754961	1.772345	1.784890	1.799948	1.799993	1.828943	1.829006	1.801083	1.830203	1.830265	1.813430	1.802218	1.790715	1.793574	1.793622	1.931056	1.931104	1.914261
1.858877	1.858928	1.843847	1.843909	1.833671	1.833717	1.750084	1.750129	1.707860	1.672478	1.637852	1.615881	1.615939	1.746851	1.785148	1.790824	1.774311	1.733131	1.707587	1.707633	1.739396	1.774116	1.774161	1.739546	1.739591	1.739635	1.774372	1.774420	1.774465	1.745624	1.740045	1.726032	1.754991	1.755035	1.772423	1.799982	1.800027	1.823196	1.824197	1.848014	1.837745	1.884058	1.884263	1.865547	1.857164	1.793611	1.793659	1.925465	1.927390	1.925563
1.856096	1.849601	1.849649	1.849711	1.839472	1.839519	1.752915	1.750154	1.750202	1.748389	1.741884	1.635113	1.637044	1.785129	1.842798	1.865329	1.849464	1.842957	1.828973	1.831831	1.871686	1.801308	1.801355	1.773777	1.752737	1.739665	1.739724	1.774451	1.774496	1.774556	1.768977	1.769025	1.755022	1.755066	1.755112	1.771112	1.771156	1.772139	1.791898	1.837735	1.884033	1.953474	1.947898	1.865584	1.825175	1.795525	1.795574	1.925504	1.925552	1.856217
1.867675	1.861180	1.878559	1.884400	1.874162	1.839544	1.752940	1.750179	1.761783	1.759971	1.753465	1.753510	1.941126	1.958960	1.977734	1.865359	1.857920	1.849541	1.849604	1.878689	1.959663	1.959714	1.870740	1.784114	1.752768	1.750003	1.739755	1.774482	1.774528	1.774588	1.774633	1.769057	1.769117	1.755097	1.755143	1.755202	1.771190	1.779677	1.791934	1.824639	1.901416	1.953514	1.940430	1.876882	1.813347	1.795562	1.847648	1.847710	1.856206	1.734830
1.861153	1.878535	1.884361	1.884425	1.875893	1.810680	1.764521	1.761759	1.784920	1.783109	1.771761	1.910483	1.958939	1.977713	1.977764	1.902710	1.894335	1.894385	2.005188	2.005242	2.017488	1.959747	1.959799	1.940193	1.775760	1.767373	1.767434	1.757173	1.760968	1.761029	1.784978	1.785027	1.785088	1.785135	1.766429	1.766489	1.771223	1.773145	1.773208	1.786693	1.880813	1.932910	1.932962	1.940518	1.813386	1.795599	1.795648	1.830402	1.840777	1.840827
1.882414	1.883401	1.884385	1.884450	1.878724	1.815383	1.799212	1.791446	1.791496	1.785006	1.783181	1.901276	1.970202	1.970253	1.977795	1.902740	1.894366	2.004214	2.073630	1.993096	1.993164	2.017574	1.959833	1.940226	1.928094	1.928143	1.767466	1.767515	1.761000	1.771528	1.785011	1.797250	1.797313	1.797361	1.797412	1.791847	1.773133	1.773179	1.773243	1.773289	1.786774	1.867776	1.862195	1.834761	1.808731	1.722050	1.708957	1.806075	1.840816	1.840867
1.883373	1.883425	1.884409	1.884475	1.884527	1.878798	1.815471	1.791472	1.791522	1.791585	1.901255	1.917220	1.918226	1.918276	1.912549	1.894343	1.885030	2.052984	2.185970	2.134014	1.993195	1.993246	1.870835	1.928076	1.928125	1.926300	1.865755	1.797695	1.801492	1.783121	1.797233	1.866649	1.866714	1.797396	1.797447	1.791882	1.791929	1.776028	1.773277	1.773323	1.775246	1.659678	1.735036	1.735081	1.753917	1.722088	1.756830	1.808931	1.845551	1.862654
2.002679	1.884385	1.884434	1.889178	1.884552	1.884601	1.816433	1.791497	1.791548	1.850327	1.900345	1.901331	1.917319	1.918306	1.911642	1.885007	1.873820	1.989762	2.041841	2.025967	1.983856	1.952822	1.861496	1.858752	1.926282	1.923520	1.923586	1.813036	1.806211	1.820340	1.866631	1.918707	1.904705	1.904754	1.839190	1.793007	1.781796	1.799186	1.799252	1.801176	1.801560	1.775344	1.735071	1.735117	1.735178	1.751185	1.808907	1.816631	1.833731	1.862696
1.999897	1.884409	1.889137	1.889203	1.889256	1.884627	1.844249	1.839617	1.843575	1.849417	1.850402	1.900422	1.910793	1.917399	1.911672	1.876606	1.862607	1.862655	1.857098	1.886045	1.939684	1.943482	1.853092	1.837225	1.923502	1.923551	1.923618	1.819631	1.831869	1.827876	1.926191	1.918742	1.904739	1.904788	1.904841	1.827092	1.827140	1.828126	1.845536	1.847461	1.970347	1.970415	1.769796	1.735152	1.735214	1.744649	1.751273	1.816670	1.827990	1.862737
1.884380	1.884433	1.989083	1.981666	1.900836	1.900887	1.900954	1.896324	1.845473	1.815712	1.815760	1.862652	1.908948	1.917428	1.917480	1.899750	1.862635	1.862683	1.862748	1.870297	1.899259	1.899308	1.899358	1.853191	1.923533	1.923583	1.923650	1.819663	1.831903	1.839471	1.879983	1.918776	1.916030	1.904822	1.896431	1.895559	1.827174	1.828160	1.828228	1.847497	1.877882	1.877949	1.849094	1.831303	1.744639	1.749382	1.751310	1.821406	1.821455	1.890897
1.884403	1.884457	1.976942	1.981691	1.981746	1.981798	1.935646	1.901031	1.888593	1.853992	1.827961	1.862680	1.908977	1.914648	1.914699	1.914768	1.889525	1.866459	1.870273	1.875949	1.870392	1.899338	1.853152	1.853222	1.853270	1.923614	1.923682	1.923736	1.831936	1.832002	1.872514	1.918811	1.918879	1.916116	1.904910	1.896531	1.827208	1.828195	1.801233	1.830188	1.853362	1.859209	1.854419	1.849182	1.849248	1.849298	1.850291	1.821446	1.821495	1.890937
1.884427	1.884481	1.976966	1.981716	1.981772	1.981824	1.981894	1.981010	1.981066	1.920387	1.875769	1.904711	1.914625	1.914677	1.914729	1.914798	1.889553	1.889603	1.875926	1.879728	1.879795	1.879846	1.870521	1.853252	1.853302	1.923646	1.923714	1.952842	1.912891	1.912960	1.913011	1.913065	1.913134	1.918966	1.919021	1.896565	1.896615	1.827290	1.830175	1.830223	1.853398	1.853464	1.854455	1.849220	1.860558	1.877955	1.867677	1.867744	1.867795	1.890978
1.884451	1.884505	1.980734	1.980805	1.980861	1.980913	1.981920	1.981973	1.982029	1.983973	1.933579	1.922075	1.945262	1.937820	1.914758	1.914827	1.889582	1.889632	1.891262	1.880695	1.894824	1.894876	1.885553	1.871559	1.871610	1.923677	1.923746	1.935994	1.912925	1.912994	1.913045	1.896211	1.913169	1.913221	1.919056	1.919125	1.904158	1.904209	1.830210	1.830259	1.830308	1.831313	1.849208	1.860530	1.860598	1.877995	1.867716	1.867784	1.867835	1.804281
1.889154	1.888273	1.980759	1.954618	1.953735	1.905831	1.912614	1.941555	1.982056	1.982127	1.943606	1.946469	1.946543	1.946595	1.936028	1.935161	1.889609	1.878102	1.891292	1.891347	1.887356	1.887408	1.885584	1.879092	1.878205	1.923709	1.923778	1.926647	1.918739	1.913028	1.913080	1.896245	1.901005	1.913256	1.919092	1.923855	1.923907	1.910816	1.834940	1.830294	1.831282	1.849193	1.860517	1.860569	1.860638	1.870520	1.867756	1.867824	1.867875	1.855713
2.091373	2.091431	1.954571	1.953705	1.873971	1.878702	1.906863	1.912693	1.941637	1.969977	1.941761	1.946497	1.946571	1.946625	1.946677	1.925819	1.925874	1.891253	1.886635	1.886689	1.875199	1.879001	1.879052	1.878186	1.878237	1.926555	1.926624	1.926679	1.918772	1.901502	1.912176	1.900970	1.901039	1.895949	1.933998	1.939851	1.951171	1.923997	1.904352	1.831269	1.831318	1.858623	1.918375	1.901082	1.901152	1.870560	1.867796	1.867864	1.855698	1.919361
2.091397	2.091455	1.981744	1.878622	1.878675	1.850298	1.860668	1.912719	1.929487	1.929557	1.825603	1.842518	1.946600	1.952432	1.981378	1.981450	1.925903	1.925956	1.890415	1.886719	1.875229	1.875281	1.875332	1.875404	1.856695	1.926586	1.926657	1.926712	1.892083	1.895905	1.895957	1.890381	1.849047	1.861300	1.916693	1.944435	1.950271	2.222044	2.158768	1.904439	1.845443	1.914600	2.005142	2.005196	2.005270	2.004385	1.995045	1.954641	1.949055	1.949111
2.091421	1.981715	1.906666	1.898309	1.896491	1.906845	1.906915	1.918523	1.941691	1.929583	1.842494	1.854727	1.958811	1.960895	1.989842	1.981480	1.972163	1.925985	1.926056	1.890500	1.886819	1.875311	1.875362	1.856676	1.856725	1.856775	1.913554	1.915485	1.892115	1.895939	1.895991	1.890415	1.850019	1.870723	1.876560	1.939927	2.089058	2.192972	2.177088	2.125111	1.961112	1.990093	2.001424	2.005236	2.005310	2.005365	2.025733	1.995159	1.954735	1.931661
2.027898	1.912415	1.912468	1.912539	1.929928	1.929981	1.918497	1.918550	1.930475	1.930546	1.946528	1.951267	1.955092	1.989818	1.989872	1.981510	1.975005	1.975059	1.926086	1.925205	1.886849	1.875342	1.856634	1.833586	1.833636	1.833686	1.851093	1.857715	1.895902	1.900665	1.896025	1.896080	1.860380	1.870759	1.876597	1.928697	2.067499	2.083166	2.193093	2.132663	2.036310	1.990131	1.990188	2.005277	2.005351	2.005406	2.005465	2.002720	1.977906	1.954833
2.027922	2.027980	2.028035	2.033888	1.976172	1.930006	1.902598	1.892344	1.915510	1.930573	1.945619	1.962852	1.962929	1.989847	1.981466	1.974977	1.975035	1.975089	1.934708	1.925235	1.922493	1.875372	1.856663	1.833616	1.833666	1.833716	1.833784	1.719024	1.872815	1.900699	1.900752	1.900809	1.900880	1.870943	1.928661	1.940296	2.038631	2.073375	2.065940	2.058480	2.035409	1.990169	1.990227	2.005317	2.030768	2.012967	2.013026	2.002761	2.002816	1.984587
2.062608	2.028005	2.028060	2.033913	2.033972	1.924255	1.892317	1.870819	1.870872	1.907487	1.945647	1.948513	1.962959	1.963014	1.981495	1.975006	1.975064	1.934666	1.928960	1.925265	1.922523	1.870712	1.856692	1.833646	1.833696	1.830931	1.709618	1.719055	1.734122	1.900734	1.900787	1.900843	1.900915	1.900968	1.924149	1.925306	1.940388	2.038725	2.031289	2.023829	2.023884	1.989267	1.990265	2.010996	2.012952	2.013008	2.002728	2.002803	2.002858	2.002917
2.062631	2.028029	2.028085	2.033938	2.033997	1.924281	1.892341	1.882086	1.882140	1.907513	1.945675	1.948541	1.948619	1.960230	1.978712	1.975036	1.975094	1.934696	1.928990	1.925295	1.916925	1.864176	1.817991	1.810556	1.830910	1.830961	1.709648	1.719086	1.733216	1.780465	1.900821	1.866194	1.866266	1.901004	1.919489	1.919561	1.940426	1.940480	1.946340	2.023866	2.023921	1.989306	1.989364	2.011037	2.011114	2.002709	2.001828	2.001904	2.002900	2.002959
2.027994	2.028053	2.028109	2.028186	2.034022	2.031267	1.915791	1.794196	1.794249	1.898167	1.922590	1.922644	1.943023	1.977748	1.977803	1.975065	1.931858	1.931912	1.931985	1.916883	1.882279	1.824537	1.818020	1.818093	1.830940	1.830990	1.709678	1.709730	1.730727	1.767999	1.780550	1.866229	1.900985	1.915564	1.919524	1.919597	1.931863	1.940518	1.936838	2.023904	2.023959	1.989344	1.989402	2.011078	1.941768	1.932422	1.990305	2.001945	2.002002	2.002061
1.796941	1.782947	1.782061	1.938116	2.015153	1.950408	1.823375	1.799843	1.799897	1.823079	1.823130	1.893151	1.916340	1.977777	1.977832	1.937456	1.934701	1.931942	1.932015	1.929259	1.916985	1.882362	1.818050	1.807800	1.830969	1.831020	1.819530	1.721320	1.744491	1.753008	1.768083	1.785334	1.866336	1.898257	1.919559	1.919633	1.931901	1.931956	1.936876	2.035219	2.023997	1.989382	1.998841	1.998897	1.932407	1.932462	1.990346	1.990422	1.911540	1.911598
1.796966	1.782970	1.782085	1.793709	1.811096	1.811147	1.805594	1.799868	1.799923	1.820292	1.820343	1.823207	1.893254	1.893308	1.902740	1.937486	1.941297	1.934785	1.932045	1.932103	1.922794	1.888171	1.818080	1.807829	1.819440	1.819490	1.819560	1.744472	1.744521	1.744589	1.764360	1.693023	1.765279	1.863606	1.919594	1.919668	1.929119	1.931054	1.936914	1.936969	2.000624	1.998821	1.998881	2.001758	2.111698	2.116459	1.990387	1.917309	1.907819	1.910699
1.799800	1.792362	1.782109	1.782178	1.793788	1.811172	1.799841	1.799893	1.797135	1.820317	1.820369	1.823233	1.869534	1.883957	1.890576	1.902843	1.941327	1.941382	1.932075	1.932134	1.932209	1.922878	1.818110	1.807859	1.807909	1.738601	1.738669	1.744502	1.744552	1.744620	1.687367	1.689300	1.750933	1.765365	1.863698	1.863771	1.871343	1.931091	1.931170	1.937007	2.000663	2.000740	2.000801	2.000857	2.111739	2.111798	1.990428	1.990505	1.911622	1.915444
1.913645	1.910892	1.903451	1.793757	1.811144	1.811197	1.799866	1.799918	1.843383	1.889678	1.828985	1.829038	1.881117	1.883984	1.884976	1.902872	1.906684	1.941413	1.934920	1.932164	1.932239	1.923847	1.853608	1.807888	1.738581	1.738631	1.738699	1.744532	1.744582	1.657943	1.669553	1.747140	1.749088	1.762581	1.788580	1.853981	1.873259	1.931129	1.936990	1.937045	2.003522	2.000779	2.000840	2.000897	2.100495	2.101493	2.077207	1.996329	2.002972	1.922072
1.893993	1.894050	1.894104	1.903549	1.892052	1.811221	1.805515	1.846164	1.883853	1.883926	1.883979	1.881067	1.881143	1.884949	1.898136	1.906654	1.916096	1.941443	1.934950	1.935010	1.932270	1.928571	1.860357	1.836816	1.727343	1.738660	1.738729	1.738783	1.657908	1.657974	1.669584	1.733081	1.749122	1.749174	1.752049	1.788687	1.921711	1.977418	1.942809	1.945686	1.945742	2.003639	2.000880	2.000937	2.101475	2.101533	2.049552	1.996371	2.003014	2.008722
1.894016	1.894073	1.894126	1.894200	1.892076	1.805469	1.811318	1.890383	1.886691	1.883951	1.880253	1.874528	1.881170	1.881224	1.898165	1.904808	1.941417	1.941473	1.941550	1.935041	1.932301	1.928602	1.895065	1.842625	1.738640	1.738690	1.738759	1.738813	1.738863	1.669566	1.727422	1.730294	1.741639	1.749208	1.752084	1.786842	1.806119	1.921803	1.942847	1.942904	1.945781	1.951641	2.003741	2.000977	1.991649	2.043749	1.985984	1.996412	2.003057	2.008765
1.895912	1.894096	1.894149	1.886418	1.794039	1.805493	1.811343	1.892284	1.890468	1.880225	1.880279	1.874554	1.874629	1.719454	1.754176	1.890762	1.939570	1.941504	1.941581	1.932255	1.932332	1.928632	1.893218	1.886723	1.764460	1.747172	1.738789	1.738843	1.738894	1.738963	1.727453	1.727507	1.741672	1.750183	1.752119	1.752190	1.788811	1.806209	1.849718	1.930718	1.948781	2.003719	2.002840	2.001017	1.999215	1.991746	1.986024	1.997394	2.003099	2.008809
1.895934	1.895992	1.896047	1.897996	1.800777	1.805518	1.805590	1.805643	1.805702	1.832787	1.874526	1.874579	1.712861	1.712913	1.719532	1.754274	1.890849	1.926517	1.933164	1.932285	1.928607	1.922091	1.888553	1.886753	1.840568	1.765482	1.765553	1.852313	1.842972	1.738994	1.727484	1.710196	1.750164	1.750217	1.750273	1.754105	1.788847	1.803424	1.849755	1.930755	1.947077	1.947155	2.002880	2.002939	1.902835	1.901009	1.993592	1.997436	2.003142	2.008852
1.895957	1.894141	1.896070	1.898957	1.805489	1.805542	1.805615	1.805669	1.805729	1.803923	1.876428	1.874605	1.788005	1.712939	1.719559	1.758056	1.890878	1.926546	1.932256	1.932316	1.928638	1.917426	1.882949	1.886784	1.921518	1.921573	1.921649	1.858921	1.853338	1.843076	1.727515	1.732784	1.732855	1.748371	1.784995	1.788828	1.788883	1.826204	1.942299	1.942356	1.942412	1.947193	1.947254	1.939373	1.904756	1.902931	1.901110	1.993713	2.090064	2.015890
1.894105	1.894163	1.898905	1.805456	1.805513	1.805567	1.926970	1.805694	1.805755	1.805825	1.919565	1.919620	1.885028	1.798408	1.758012	1.775420	1.931359	1.932354	1.949623	1.953440	1.936180	1.928725	1.915633	1.921493	1.944668	1.944724	1.943575	1.951153	1.939934	1.963276	1.960512	1.717779	1.731009	1.783092	1.783149	1.783223	1.783276	1.846927	1.942336	1.942393	1.942450	1.947232	1.939355	1.939413	1.939492	1.902971	1.964760	2.011103	2.012103	2.015932
1.927414	1.926540	1.907848	1.864038	1.805538	1.857589	1.903885	1.903940	1.816100	1.816171	1.922406	1.922461	1.922540	1.887928	1.885168	1.925696	1.925756	1.938016	1.949653	1.953470	1.936211	1.936269	1.942106	1.944643	1.944699	1.944755	1.962685	1.951186	1.951244	1.963308	1.960545	1.875491	1.798114	1.850199	1.835215	1.783258	1.783312	1.846963	1.849864	1.849920	1.854679	1.854756	1.929985	1.939453	1.938591	1.967562	2.011063	2.011145	2.012145	2.015975
1.927441	1.926567	1.907874	1.864063	1.857558	1.857613	1.860503	1.915222	1.834399	1.830271	1.945890	1.930934	1.931013	1.922627	1.885195	1.896830	1.925784	1.925840	1.945927	2.021119	1.953581	1.942080	1.965256	1.956886	1.944729	1.944786	1.951158	1.951219	1.957057	1.980260	1.982198	1.891507	1.891586	1.920548	1.916849	1.904702	1.904759	1.904815	1.881770	1.854661	1.854717	1.854794	1.854854	1.938551	1.938631	1.967603	1.964842	1.970705	1.971705	1.972710
1.910592	1.907841	1.892896	1.886409	1.869137	1.857639	1.860528	1.869027	1.882228	1.945859	2.015256	2.013438	1.931041	1.885167	1.885223	1.885300	1.896918	1.925869	1.944079	1.945079	1.935478	1.935536	1.947153	1.947236	1.947294	1.947352	1.951190	1.957033	2.018656	2.082325	2.088026	1.989817	1.995540	1.995600	1.968916	1.956770	1.910576	1.904851	1.881806	1.851875	1.854754	1.854831	1.854892	1.863420	1.863497	1.938730	1.967707	1.965905	1.965964	1.954461
1.804729	1.804786	1.804840	1.869101	1.869161	1.857665	1.840109	1.882188	1.882257	1.945887	2.015285	2.015344	2.000409	1.886133	1.886189	1.885327	1.885388	1.897002	1.944108	1.944170	1.932689	1.847934	1.934685	1.947268	1.947326	1.951143	1.951224	2.025209	2.094495	2.176550	2.158334	2.125216	2.125304	2.114607	2.016394	1.956806	1.910612	1.899106	1.901070	1.886604	1.852910	1.854869	1.869049	1.869107	1.886668	1.886726	1.938834	1.967829	1.967889	1.954502
1.804751	1.804809	1.804865	1.830860	1.851854	1.851616	1.861072	1.882215	1.945841	1.945915	2.015313	2.015372	2.015456	1.990173	1.915110	1.886293	1.885416	1.885473	1.933806	1.933867	1.835691	1.839509	1.903141	1.934797	1.935798	1.951176	1.951257	1.964760	2.088750	2.147025	2.147090	2.147160	2.148190	2.131990	2.068465	1.956842	1.910647	1.904923	1.903929	1.887582	1.889522	1.903720	1.903783	1.892277	1.892357	1.886766	1.938874	2.043051	2.106727	2.025827
1.804773	1.804831	1.804889	1.807775	1.843138	1.851643	1.882185	1.945798	1.945869	2.015279	2.015342	2.015401	1.990137	2.036429	2.036488	1.928360	1.899532	1.885501	1.881821	1.835648	1.835719	1.839539	1.862714	1.871248	1.899130	1.951208	1.951286	2.011037	2.079384	2.088872	2.134904	2.147199	2.147289	2.132029	2.043105	1.961581	1.956936	1.910741	1.909748	1.912630	2.089782	2.089868	1.903823	1.903882	1.892397	1.886806	2.043007	2.106707	2.106769	2.106836
1.804812	1.764437	1.764499	1.755822	1.821953	1.859203	1.880356	1.905411	2.015258	2.015329	2.015400	1.990121	1.990189	2.036486	2.069425	2.069498	1.980498	1.969294	1.888454	1.849802	1.849868	1.839596	1.839661	1.807726	1.876071	1.952220	1.987910	2.015803	2.038995	2.079531	2.089008	2.135055	2.143596	2.132109	2.014278	1.997004	1.965478	1.941614	1.944506	1.951163	2.084089	2.089943	2.093782	2.071666	2.071739	2.071811	2.071884	2.106786	2.106859	2.106932
1.764361	1.764423	1.755746	1.769882	1.847569	1.857167	1.880343	1.905399	2.015244	2.015315	2.015385	1.990106	1.990174	2.023111	2.075985	2.076058	2.069556	2.049901	1.897836	1.896024	1.849856	1.839584	1.783074	1.783137	1.810601	1.952207	1.953216	1.992669	2.038982	2.044834	2.088995	2.103178	2.137939	2.106694	2.014266	2.014337	1.997063	1.965536	1.945436	1.951153	1.951221	2.084149	2.088930	2.076364	2.076437	2.071800	2.071873	2.108658	2.106847	2.126708
1.764348	1.752857	1.767930	1.769870	1.857087	1.879823	1.920334	2.015158	2.015229	2.015300	2.015371	2.010747	2.010818	2.029671	2.081749	2.081823	2.076118	2.069615	2.026841	1.897891	1.896079	1.803675	1.783062	1.783125	1.783188	1.810656	1.849162	1.992656	2.038969	2.044821	2.068408	2.103166	2.103240	2.106681	2.106754	2.014325	2.014396	2.005996	1.945425	1.945493	1.951211	2.088845	2.093626	2.076353	2.076426	2.076499	2.071862	2.112415	2.136986	2.137062
1.862534	1.752844	1.752907	1.769858	1.875989	1.972246	1.972316	2.009366	2.015215	2.015286	2.015357	2.012611	2.012682	2.081662	2.081736	2.081809	2.081883	2.069601	2.066855	2.026897	1.897946	1.803665	1.783051	1.783114	1.783177	1.783240	1.819173	1.859701	1.992714	2.053136	2.053209	2.103154	2.126352	2.126427	2.043148	2.014314	2.005914	1.992673	1.940707	1.945483	1.951201	1.952211	1.966406	2.076342	2.076415	2.073662	2.073735	2.114288	2.136976	2.137052
1.862519	1.752831	1.689351	1.690350	1.820964	1.925015	1.951509	1.951579	1.986313	2.015271	2.012526	2.012596	2.012668	2.081648	2.081721	2.081795	2.081869	2.074285	2.069660	2.021104	1.896055	1.783916	1.783040	1.783103	1.783166	1.801094	1.813383	1.859691	1.958021	2.033098	2.053196	2.058914	2.126339	2.126415	2.043136	2.011613	1.992591	1.992661	1.940696	1.945472	1.951190	1.946419	1.906013	1.929342	1.942598	1.945494	1.980259	1.981272	2.114351	2.114425
1.752756	1.752818	1.730713	1.730775	1.805936	1.821016	1.930845	1.951565	1.986299	1.986370	1.983623	1.983694	1.983765	2.029631	2.081707	2.081781	2.081855	2.074272	2.040753	2.021090	1.899802	1.809562	1.783969	1.784032	1.801019	1.813308	1.813374	1.859680	2.027370	2.044646	2.053184	2.058902	2.122563	2.122638	2.106714	2.012136	1.986256	1.922731	1.940685	1.945461	1.945398	1.939685	1.933972	1.934042	1.934111	1.931093	1.884902	1.980320	2.062294	2.114413
1.888114	1.885366	1.885433	1.840518	1.805922	1.805986	1.821068	1.930900	1.945050	1.986356	1.986426	1.983680	1.993143	2.029618	2.081693	2.081767	2.081841	2.074258	2.068693	2.026715	1.974916	1.818951	1.798059	1.815046	1.813232	1.813298	1.813364	2.027286	2.038917	2.038989	2.041882	2.041954	2.058964	2.122625	2.075643	2.072890	2.009368	1.922719	1.940674	1.945450	1.951169	1.939675	1.939744	1.934032	1.934101	1.922605	1.931154	1.931223	1.980383	2.061414
1.915306	1.891919	1.891987	1.892054	1.817462	1.805972	1.806036	1.807040	1.930953	1.985403	1.986413	1.986483	1.993129	1.993201	2.022162	2.026931	2.027943	2.068606	2.068679	2.038919	1.980542	1.818941	1.818869	1.813156	1.813222	1.813288	1.992523	2.038833	2.038904	2.038975	2.039047	2.039119	2.042015	2.042086	2.072805	2.072875	2.009354	1.936829	1.940663	1.940731	1.951159	1.939664	1.939734	1.939804	1.934091	1.968854	1.931145	1.931214	1.931285	2.061404
1.915293	1.914424	1.891973	1.892040	1.892107	1.822855	1.806962	1.809843	1.821175	1.982572	1.985460	1.986469	1.986541	1.991309	1.991380	2.020341	2.022292	2.022366	2.039773	2.039846	2.025680	1.980599	1.824638	1.818925	1.818992	1.923087	1.969392	1.992582	2.038891	2.038963	2.039034	2.041929	1.966858	1.966928	1.966998	1.934122	1.913624	1.913693	1.936885	1.940720	1.939585	1.939654	1.939723	1.939794	1.968774	1.968843	1.922655	1.931205	1.931276	2.058565
2.047186	2.047258	2.045455	1.903579	1.892093	1.829413	1.822907	1.821097	1.821162	1.965655	1.981689	1.981759	1.934530	1.934600	1.991367	1.991438	1.993389	1.993462	2.033982	2.039832	2.048781	2.048853	2.028770	1.849691	1.849758	1.923076	1.923144	1.934774	1.992640	2.038950	2.039021	1.963952	1.966846	1.966917	1.966987	1.967057	1.913613	1.941928	1.965123	1.951068	1.939575	1.939644	1.939713	1.939785	1.939854	1.939923	1.929498	1.918002	1.918072	1.918141
2.047170	2.047243	2.045440	2.041758	2.036054	1.906227	1.829466	1.824840	1.900005	1.912281	1.981675	1.866200	1.866269	1.871034	1.939354	1.979869	1.981820	1.981893	2.033968	2.064951	2.060324	2.048839	2.031577	1.965259	1.924876	1.923064	1.916549	1.916619	1.992628	2.038937	2.039009	1.963940	1.964012	1.964082	1.966976	1.967046	1.967116	1.955626	1.955696	1.955766	1.951127	1.939634	1.939703	1.938832	1.938902	1.929420	1.917924	1.917993	1.918063	1.918131
2.047154	2.047227	2.047302	2.047374	2.041671	2.018781	1.888953	1.889023	1.912199	1.975814	1.975884	1.883519	1.866257	1.866325	1.950897	1.981736	1.981807	1.981880	2.068624	2.134277	2.146987	2.060383	2.022964	1.953690	1.951879	1.916469	1.916537	1.916607	1.992616	2.038924	2.038996	1.963929	1.964001	1.964070	1.964141	1.964211	1.930385	1.918893	1.934968	1.951047	1.951117	1.951186	1.938751	1.938823	1.933110	1.912064	1.796492	1.796558	1.860231	1.918122
2.047139	2.047211	2.047286	2.047359	2.041655	2.041728	2.001508	1.912117	1.975730	1.975800	1.998978	1.999049	1.993345	1.946117	1.962160	2.002396	2.002469	2.068537	2.080166	2.151596	2.146971	2.095040	1.956428	1.953677	1.951867	1.945352	1.901474	1.905307	1.923250	1.992674	1.986966	1.963917	1.963989	1.964059	1.939653	1.937838	1.930373	1.918880	1.918947	1.932199	1.932267	1.932335	1.930262	1.938812	1.938882	1.933170	1.796485	1.796550	1.796618	1.876694
2.047123	2.047196	2.047271	2.047344	2.041640	2.041713	2.007128	1.990015	1.975716	1.975786	1.975857	1.993258	1.998028	1.998100	1.978820	1.991107	2.089401	2.082898	2.080152	2.151581	2.146956	2.095025	1.956416	1.952725	1.944330	1.919943	1.879556	1.889973	1.923239	1.986883	1.986953	1.987025	1.963978	1.939573	1.937758	1.974522	1.934127	1.918868	1.932120	1.932188	1.926475	1.920762	1.920829	1.920900	1.938872	1.938942	1.935241	1.796543	1.795668	1.859338
2.220369	2.203120	2.099236	2.081983	2.047401	2.007041	1.995561	1.995634	1.984154	1.975772	1.883414	1.883482	1.889330	1.993388	1.998157	2.071317	2.082808	2.082884	2.082958	2.076452	2.094937	2.066119	2.066195	1.952713	1.920803	1.886197	1.880484	1.911600	1.917449	1.986871	1.986941	1.987013	1.962084	1.939561	1.939760	1.939827	1.939895	1.922623	1.845399	1.833904	1.862874	1.862940	1.863007	1.874638	1.920957	1.935162	1.935231	1.796535	1.795660	1.859330
2.221289	2.203101	2.110771	2.087743	2.047386	1.955043	1.955113	1.955187	1.955258	1.825568	1.883402	1.883470	1.889318	1.889386	1.993445	2.001974	2.002046	2.002121	2.013748	2.077378	2.077452	2.077525	2.066181	2.041800	1.920790	1.920857	1.917297	1.917235	1.911659	1.986859	1.986929	1.963882	1.962073	1.960260	1.947148	1.939815	1.939882	1.847466	1.835970	1.833894	1.862864	1.862930	1.862996	1.863066	1.874695	1.906244	1.848496	1.847621	1.847690	1.859322
2.203945	2.140493	2.111694	2.087727	1.954958	1.955029	1.955100	1.955173	1.877476	1.877545	1.883389	1.889234	1.889306	1.889374	1.888503	1.940567	1.992634	1.992708	2.001377	2.013808	2.077438	2.077512	2.071945	2.047564	2.036212	1.926488	1.922930	1.917224	1.917294	1.952171	1.963800	1.963871	1.962061	1.960249	1.960449	1.999226	1.953054	1.847455	1.835959	1.824463	1.833950	1.862920	1.862986	1.863056	1.822654	1.834282	1.846602	1.847612	1.859246	1.865095
2.088424	2.088499	2.088576	1.954874	1.954945	1.955016	1.955086	1.946708	1.932690	1.869218	1.882578	1.882645	1.882716	1.882785	1.881913	1.933975	1.992620	1.995515	1.920477	1.927129	2.013867	2.077498	2.077575	2.072005	2.041842	1.932120	1.922919	1.917213	1.917283	1.957807	1.963788	1.961977	1.962050	1.960237	1.966087	2.006747	1.957751	1.871249	1.835949	1.824453	1.833940	1.834006	1.862976	1.822579	1.822644	1.822710	1.828557	1.847604	1.859237	1.873822
2.088408	2.088482	1.967278	1.954860	1.954931	1.955002	1.955073	1.932606	2.023355	1.911139	1.853442	1.853507	1.853575	1.853640	1.853706	1.899300	1.913606	1.914618	1.920465	2.013781	2.013855	2.013927	2.014003	2.008431	1.935802	1.935870	1.906780	1.906851	1.957725	1.969353	1.969424	1.963848	1.962039	1.960226	1.960296	1.966146	1.960565	1.871239	1.871306	1.848251	1.833930	1.833996	1.834062	1.822570	1.822635	1.822701	1.822767	1.841814	1.859229	1.876642
2.088392	2.088466	2.048117	1.954846	1.954917	1.954988	1.955059	1.932592	1.925147	1.913003	1.853428	1.853493	1.853562	1.853627	1.853692	1.881956	1.897202	1.914606	1.960895	2.007186	2.013841	2.013914	2.008346	1.953054	1.935789	1.935858	1.895476	1.906840	1.948302	1.957784	1.969413	1.965719	1.963910	1.962098	1.960284	1.960355	1.925746	1.902698	1.889578	1.871363	1.859869	1.857109	1.834052	1.834122	1.834188	1.834254	1.822758	1.828605	1.859221	1.876633
2.088375	2.048025	2.029838	1.954833	1.954903	1.954975	1.954106	1.941970	1.925132	1.925201	1.853414	1.761058	1.761124	1.795847	1.801551	1.668199	1.677663	1.897263	1.909963	2.007173	2.007245	2.007317	1.985758	1.985828	1.933894	1.854949	1.858780	1.906829	1.948290	1.954008	1.954078	1.965708	1.963899	1.963969	1.960273	1.960344	1.960414	1.925808	1.888626	1.888693	1.871420	1.958194	1.955436	1.834113	1.834179	1.834245	1.821111	1.821176	1.821244	1.828854
2.047936	2.025052	2.019353	1.954819	1.954890	1.954022	1.954093	1.941957	1.934512	1.870662	1.812967	1.761045	1.762991	1.766814	1.691782	1.645629	1.672954	1.892550	1.909951	1.910020	2.002530	1.970621	1.981041	1.985814	1.933882	1.854937	1.858768	1.899289	1.947337	1.948348	1.948418	1.941899	1.962005	1.962075	1.966042	1.960332	1.960403	1.946346	1.888615	1.888683	1.888750	1.888818	1.958252	1.834103	1.834170	1.810666	1.810730	1.821166	1.796100	1.744131
2.024964	2.019262	1.996239	1.996310	1.950181	1.950252	1.949383	1.941943	1.894068	1.818665	1.812954	1.762912	1.767679	1.767743	1.766867	1.691833	1.771152	1.782775	1.892607	1.910008	1.910078	1.946288	1.946361	1.951133	1.933869	1.845516	1.854993	1.858829	1.947325	1.947395	1.947465	1.947536	1.961993	1.962064	1.951774	1.951844	1.680271	1.674685	1.790346	1.790411	1.877180	1.888808	1.888875	1.834094	1.754794	1.754856	1.781814	1.792251	1.744060	1.744123
2.019174	1.996148	1.996224	1.996296	1.996368	1.995500	1.995572	1.932535	1.840195	1.832607	1.778285	1.762900	1.767667	1.767731	1.771555	1.750393	1.750457	1.782765	1.909926	1.909996	1.910066	1.934720	1.946347	1.934861	1.926328	1.926396	1.845571	1.855053	1.945431	1.947384	1.947454	1.947525	1.959157	1.954518	1.893970	1.813127	1.761177	1.758419	1.755658	1.865542	1.877169	1.877237	1.834014	1.754722	1.754784	1.752961	1.753023	1.765345	1.769185	1.773265
1.996061	1.984584	1.990434	1.996281	1.995414	1.995486	1.970196	1.895189	1.825951	1.826017	1.780152	1.780216	1.762956	1.767719	1.767783	1.748502	1.748566	1.760187	1.899570	1.899638	1.888420	1.883784	1.883855	1.883922	1.883989	1.879350	1.885064	1.844688	1.855109	1.876147	1.878099	1.947513	1.942879	1.942949	1.940192	1.894028	1.813184	1.761238	1.755649	1.794414	1.856174	1.827340	1.815845	1.775452	1.754774	1.752951	1.753013	1.765336	1.765403	1.761694
1.984497	1.984569	1.984645	1.985796	1.985868	1.964336	1.866228	1.825871	1.825938	1.791351	1.791416	1.762876	1.762944	1.761127	1.761191	1.646531	1.650353	1.748623	1.772466	1.772532	1.749756	1.745117	1.727309	1.848699	1.861938	1.862004	1.862071	1.839028	1.807249	1.808255	1.829977	1.858938	1.942867	1.942937	1.940181	1.894017	1.824733	1.776936	1.748102	1.746282	1.792585	1.815770	1.815835	1.815906	1.775508	1.754827	1.753003	1.765327	1.765394	1.761685
1.962889	1.962959	1.947070	1.785447	1.796782	1.814694	1.762262	1.762331	1.762396	1.762461	1.762526	1.762590	1.762932	1.761115	1.761179	1.639939	1.648463	1.661963	1.748676	1.752502	1.752568	1.727231	1.727297	1.727359	1.861926	1.861992	1.838947	1.631008	1.632952	1.633954	1.652848	1.830035	1.856175	1.930681	1.876982	1.859149	1.789863	1.755254	1.727361	1.713854	1.713916	1.792640	1.815826	1.815896	1.815962	1.767077	1.765254	1.765318	1.765386	1.746581
1.962873	1.962943	1.785370	1.785434	1.814615	1.814682	1.762250	1.758561	1.677772	1.762449	1.762514	1.762579	1.773259	1.762043	1.761167	1.651482	1.651543	1.659132	1.719782	1.719846	1.723673	1.752622	1.752691	1.787420	1.861913	1.861980	1.659824	1.632883	1.632944	1.633946	1.652840	1.785809	1.843921	1.858065	1.858130	1.743556	1.755177	1.755244	1.726409	1.713845	1.713907	1.790745	1.813930	1.814001	1.814067	1.767067	1.765245	1.765309	1.746510	1.746572
1.864699	1.864766	1.797564	1.802326	1.814602	1.814670	1.793130	1.758549	1.758614	1.758679	1.762502	1.762567	1.774188	1.773313	1.762095	1.761219	1.651533	1.711244	1.716950	1.719835	1.723663	1.752612	1.787344	1.787409	1.775240	1.775304	1.659815	1.630991	1.631052	1.632996	1.714895	1.743850	1.817537	1.817602	1.817666	1.743546	1.755166	1.755233	1.726399	1.713836	1.719554	1.719616	1.806378	1.806448	1.766051	1.757627	1.757690	1.757753	1.757821	1.746562
1.864685	1.714626	1.714694	1.802313	1.810833	1.810900	1.928893	1.928967	1.862554	1.862621	1.866447	1.782566	1.779817	1.779882	1.773366	1.762147	1.762211	1.710292	1.711296	1.717003	1.732384	1.784440	1.787333	1.787398	1.778052	1.775293	1.763802	1.630983	1.631044	1.631105	1.631166	1.725004	1.705290	1.716781	1.730973	1.743535	1.743598	1.755223	1.726390	1.731165	1.719545	1.748506	1.796939	1.797008	1.756611	1.756675	1.746362	1.746424	1.607754	1.746552
1.714550	1.714614	1.714683	1.720521	1.802367	1.790220	1.790285	1.859653	1.862540	1.866366	1.874893	1.874961	1.779805	1.778931	1.778996	1.871611	1.860393	1.758506	1.718135	1.722901	1.757493	1.759440	1.787322	1.787388	1.778041	1.763727	1.763791	1.677196	1.631035	1.631096	1.631158	1.712114	1.721292	1.682099	1.669408	1.731025	1.743587	1.743655	1.755276	1.738001	1.742777	1.739068	1.796928	1.796998	1.756602	1.753835	1.746352	1.567220	1.605859	1.605918
1.847335	1.806985	1.720446	1.720510	1.720574	1.709365	1.703654	1.703721	1.842383	1.862593	1.874880	1.874948	1.872201	1.836675	1.877173	1.873479	1.860380	1.856689	1.747005	1.757417	1.759364	1.759429	1.759499	1.778907	1.765535	1.760892	1.757191	1.757259	1.677249	1.665755	1.665817	1.712105	1.692390	1.670531	1.659034	1.669459	1.738865	1.738932	1.738994	1.750615	1.750677	1.877767	1.796918	1.756529	1.753763	1.753826	1.567155	1.547401	1.547461	1.605910
1.847321	1.847389	1.807044	1.720499	1.720563	1.709353	1.703642	1.703710	1.807720	1.837465	1.874867	1.874935	1.875009	1.958889	1.877160	1.873466	1.858485	1.856675	1.748875	1.757406	1.759354	1.759418	1.755724	1.778896	1.777078	1.760882	1.757179	1.757248	1.670648	1.664804	1.637552	1.637612	1.682018	1.670521	1.659024	1.659083	1.728488	1.730439	1.730500	1.736218	1.749724	1.791186	1.796907	1.756519	1.753753	1.561430	1.547337	1.547393	1.547453	1.547509
1.847308	1.847375	1.838055	1.797704	1.797769	1.796895	1.709405	1.703699	1.807708	1.814353	1.840204	1.874922	1.872176	1.878019	1.877147	1.866870	1.858472	1.857603	1.747923	1.748927	1.748992	1.755643	1.755713	1.778885	1.778950	1.772425	1.765898	1.754413	1.656258	1.641250	1.641310	1.641371	1.641435	1.635842	1.555004	1.562154	1.643111	1.664976	1.730490	1.736208	1.736270	1.744818	1.744881	1.756510	1.636502	1.549159	1.549216	1.547385	1.547445	1.518599
1.847294	1.837969	1.838041	1.838108	1.797756	1.711209	1.703619	1.709462	1.773047	1.773112	1.773177	1.783583	1.754779	1.872231	1.878075	1.877202	1.858458	1.840262	1.834552	1.748916	1.748981	1.689269	1.732596	1.755767	1.772349	1.770531	1.765887	1.656188	1.656249	1.656310	1.642242	1.641361	1.641425	1.635832	1.562088	1.562145	1.577281	1.643737	1.666912	1.730541	1.736259	1.736321	1.744872	1.744941	1.693587	1.595390	1.547321	1.547377	1.541657	1.518592
1.581705	1.653203	1.838027	1.797678	1.688038	1.688101	1.688164	1.709451	1.755711	1.731336	1.731398	1.739921	1.728440	1.803580	1.878062	1.878130	1.859931	1.840249	1.834539	1.748905	1.598789	1.598849	1.685562	1.747284	1.770455	1.765812	1.724750	1.643936	1.656240	1.656301	1.595886	1.589351	1.635763	1.561081	1.562079	1.577215	1.476088	1.574384	1.643787	1.730530	1.731534	1.736311	1.736373	1.735499	1.712443	1.687856	1.593551	1.547368	1.541649	1.518584
1.653129	1.653192	1.757184	1.757248	1.688027	1.688090	1.688153	1.755633	1.731261	1.731323	1.731385	1.731447	1.728428	1.728491	1.831847	1.831914	1.811286	1.813763	1.823236	1.726050	1.630743	1.630804	1.677081	1.753050	1.765736	1.753560	1.721913	1.642985	1.643986	1.595818	1.572767	1.572827	1.518188	1.514476	1.577148	1.577206	1.473254	1.474256	1.522427	1.643837	1.685293	1.731586	1.731647	1.735489	1.712433	1.705772	1.595429	1.553140	1.518521	1.456173
1.749522	1.749586	1.751535	1.687953	1.688016	1.688079	1.757430	1.749982	1.750047	1.731310	1.731372	1.650588	1.659117	1.728479	1.803618	1.803683	1.799985	1.800055	1.800119	1.725097	1.726102	1.677003	1.746386	1.746449	1.748395	1.724665	1.596694	1.596759	1.591982	1.568932	1.568990	1.566223	1.520065	1.518237	1.578082	1.577197	1.502138	1.473307	1.519591	1.519647	1.641059	1.681571	1.731637	1.708589	1.706644	1.613290	1.595420	1.577312	1.542812	1.456166
1.744812	1.744876	1.732323	1.682304	1.684246	1.757353	1.757418	1.749970	1.734995	1.735057	1.627418	1.627478	1.650643	1.728466	1.803605	1.799907	1.799972	1.800042	1.693030	1.693089	1.724208	1.672286	1.672353	1.677122	1.671407	1.567743	1.567801	1.567865	1.567923	1.568923	1.577710	1.566215	1.517231	1.517287	1.517344	1.549241	1.548356	1.519526	1.519583	1.519640	1.641050	1.681561	1.684451	1.685462	1.610392	1.604790	1.588806	1.588863	1.577366	1.461822
1.744799	1.727544	1.675654	1.667259	1.682355	1.688056	1.757406	1.752777	1.734982	1.735044	1.627407	1.627467	1.627532	1.650692	1.696952	1.697013	1.506492	1.506554	1.720307	1.720369	1.712645	1.672276	1.637686	1.585760	1.567676	1.560201	1.560258	1.567856	1.567914	1.579527	1.589256	1.586489	1.563443	1.517279	1.552003	1.549233	1.549290	1.548410	1.548467	1.548525	1.606369	1.606427	1.609316	1.609382	1.604723	1.438477	1.438531	1.461702	1.461761	1.461815
1.698603	1.698665	1.667186	1.667247	1.667308	1.734369	1.735373	1.752765	1.737789	1.690852	1.627396	1.627456	1.623760	1.623819	1.646978	1.647038	1.506483	1.506546	1.587459	1.708806	1.672203	1.579851	1.579916	1.573384	1.565910	1.543240	1.543296	1.567847	1.567906	1.585295	1.590189	1.586480	1.586544	1.569270	1.569328	1.569386	1.565673	1.565736	1.565794	1.565852	1.565910	1.513959	1.606477	1.604656	1.438417	1.421132	1.409627	1.438577	1.461754	1.461808
1.698590	1.667106	1.667174	1.667235	1.667296	1.667358	1.667419	1.667487	1.690778	1.690840	1.627385	1.577488	1.577553	1.620986	1.621046	1.623928	1.623987	1.589401	1.589460	1.593284	1.593344	1.593404	1.569551	1.569609	1.548950	1.543230	1.543286	1.567839	1.567897	1.567956	1.585345	1.586471	1.569203	1.569261	1.569319	1.569378	1.569436	1.565728	1.565786	1.565844	1.565902	1.565959	1.583354	1.604647	1.500918	1.443182	1.443236	1.466408	1.461748	1.461802
1.646623	1.646685	1.655616	1.667223	1.667284	1.667346	1.651428	1.651494	1.656255	1.660077	1.581180	1.581240	1.574721	1.575824	1.578702	1.578757	1.578812	1.589391	1.589450	1.589509	1.587687	1.584921	1.567658	1.548884	1.543164	1.525891	1.529715	1.550500	1.550558	1.567947	1.580625	1.580685	1.570382	1.558885	1.564598	1.569369	1.569427	1.565720	1.565778	1.565836	1.565894	1.565951	1.583345	1.570201	1.500911	1.477850	1.466346	1.472180	1.467520	1.461795
1.646612	1.646674	1.655604	1.655665	1.655726	1.651088	1.639868	1.541783	1.546542	1.550361	1.552300	1.535036	1.559661	1.605913	1.578689	1.382403	1.382453	1.431533	1.473937	1.345054	1.498221	1.498278	1.498340	1.456460	1.456514	1.460335	1.467925	1.548608	1.554442	1.566054	1.580616	1.580676	1.570373	1.558876	1.564589	1.569361	1.569419	1.565711	1.565769	1.565827	1.565885	1.565943	1.552792	1.552856	1.489346	1.487280	1.479669	1.479725	1.472234	1.461788
1.646600	1.655524	1.645255	1.645316	1.645242	1.645302	1.634083	1.541772	1.546532	1.549411	1.550409	1.551408	1.559650	1.577030	1.525116	1.403093	1.394677	1.394735	1.313935	1.296022	1.342278	1.417412	1.463678	1.469509	1.469565	1.469621	1.467917	1.543071	1.554681	1.580548	1.580607	1.580667	1.558110	1.564765	1.558924	1.564638	1.569411	1.569475	1.565761	1.565819	1.565877	1.565935	1.552784	1.552848	1.489338	1.427597	1.427652	1.479718	1.472227	1.461781
1.638133	1.645176	1.637726	1.637785	1.633011	1.633071	1.569624	1.540822	1.541820	1.546579	1.550399	1.550457	1.542316	1.542373	1.525106	1.416516	1.414687	1.406275	1.313928	1.313978	1.342272	1.376977	1.417465	1.469501	1.469557	1.469613	1.537222	1.543061	1.572001	1.572058	1.580598	1.558038	1.554330	1.558157	1.553258	1.558972	1.564688	1.564752	1.564810	1.550718	1.550775	1.560266	1.560324	1.552839	1.419987	1.420040	1.427646	1.479712	1.479773	1.381580
1.498111	1.620329	1.637713	1.637772	1.608967	1.521757	1.521812	1.525635	1.531466	1.539986	1.546627	1.550447	1.545809	1.547066	1.542419	1.428056	1.426227	1.417816	1.406319	1.313970	1.314022	1.376971	1.417458	1.469493	1.469549	1.537156	1.537213	1.543053	1.543110	1.479626	1.479681	1.482930	1.558091	1.558147	1.555135	1.555192	1.559021	1.559084	1.550653	1.550709	1.550766	1.550823	1.560315	1.552831	1.419981	1.420034	1.479649	1.479705	1.479767	1.456705
1.498101	1.619377	1.637700	1.608896	1.510011	1.504427	1.504482	1.504544	1.525682	1.539976	1.546617	1.546675	1.616027	1.614334	1.610629	1.505937	1.417748	1.417807	1.406309	1.313963	1.309307	1.338232	1.371248	1.417506	1.504195	1.525595	1.525652	1.525715	1.479562	1.479618	1.479673	1.479731	1.465652	1.511922	1.555126	1.557069	1.557126	1.542099	1.542155	1.543154	1.550757	1.550814	1.560307	1.525702	1.525759	1.512141	1.489083	1.479699	1.479761	1.479816
1.492453	1.619364	1.620370	1.608884	1.522353	1.515829	1.504471	1.504533	1.504590	1.534192	1.540023	1.533495	1.614264	1.735577	1.610618	1.492752	1.417739	1.417798	1.388976	1.313956	1.309299	1.308532	1.331688	1.415615	1.496652	1.525586	1.501147	1.501208	1.461650	1.461704	1.456560	1.456616	1.425207	1.465698	1.555116	1.557060	1.542027	1.542089	1.541202	1.530646	1.475637	1.492677	1.491790	1.525695	1.525752	1.528641	1.505583	1.482525	1.482587	1.482643
1.492442	1.498136	1.620358	1.620417	1.608931	1.522399	1.515875	1.510164	1.522578	1.522635	1.534239	1.533485	1.608607	1.610548	1.610606	1.500270	1.492796	1.417788	1.313898	1.313948	1.309292	1.331625	1.377882	1.464562	1.496643	1.476096	1.488889	1.488949	1.455044	1.431993	1.438643	1.431738	1.425199	1.465690	1.546621	1.546677	1.542017	1.542080	1.541193	1.530637	1.483177	1.491726	1.491783	1.525688	1.525745	1.525801	1.528691	1.499854	1.482581	1.482637
1.496190	1.490474	1.490537	1.603220	1.603279	1.516747	1.516804	1.522509	1.522568	1.522625	1.522682	1.527701	1.527765	1.602881	1.604821	1.518269	1.500315	1.417779	1.297886	1.297935	1.338158	1.377816	1.429849	1.429901	1.464605	1.459947	1.465776	1.443219	1.362984	1.339930	1.270303	1.261508	1.269226	1.465682	1.546611	1.546667	1.542008	1.542071	1.541183	1.529684	1.476565	1.483226	1.485169	1.525680	1.508745	1.496902	1.499791	1.499847	1.499911	1.528862
1.490407	1.490463	1.487707	1.487762	1.516680	1.497933	1.497987	1.522499	1.522558	1.522615	1.522672	1.516143	1.516207	1.527811	1.529750	1.518259	1.509844	1.338250	1.297878	1.297927	1.331558	1.377807	1.377864	1.377915	1.373256	1.425285	1.425336	1.367638	1.344585	1.280978	1.270297	1.264571	1.267335	1.338589	1.465728	1.546658	1.541998	1.541118	1.532683	1.466123	1.466178	1.466231	1.483619	1.484626	1.485624	1.496895	1.499784	1.499841	1.528798	1.537356
1.490397	1.487633	1.487696	1.487752	1.490083	1.497921	1.497976	1.498038	1.522548	1.522605	1.522662	1.522719	1.516197	1.516253	1.516310	1.509778	1.377031	1.338241	1.338290	1.366021	1.360423	1.331600	1.331656	1.373196	1.373247	1.373297	1.367572	1.367629	1.344576	1.321402	1.281020	1.287670	1.287725	1.330096	1.353253	1.461058	1.541989	1.532618	1.532673	1.466115	1.466169	1.466223	1.466277	1.467284	1.468282	1.499721	1.499777	1.528726	1.528791	1.537350
1.435755	1.435809	1.482046	1.475521	1.472755	1.460586	1.454866	1.489562	1.498083	1.517891	1.522652	1.526472	1.526537	1.516243	1.509712	1.376970	1.377023	1.377082	1.382909	1.376371	1.360415	1.331592	1.326939	1.373188	1.373238	1.373289	1.367564	1.367621	1.356120	1.321395	1.321445	1.328096	1.328153	1.353195	1.353246	1.353297	1.457331	1.532608	1.486447	1.457615	1.373723	1.373775	1.448937	1.448999	1.449997	1.468329	1.528662	1.603838	1.603905	1.621300
1.435745	1.435799	1.482035	1.482090	1.469792	1.467026	1.391358	1.391417	1.411481	1.431288	1.505323	1.522699	1.522764	1.516233	1.480834	1.376962	1.377015	1.377075	1.382902	1.376363	1.359464	1.355747	1.373128	1.373178	1.373229	1.367505	1.367555	1.367612	1.359882	1.319503	1.321438	1.328089	1.502373	1.503371	1.474544	1.416833	1.416885	1.486384	1.486438	1.457606	1.365223	1.360555	1.360605	1.448991	1.449989	1.467377	1.527710	1.603830	1.621232	1.610901
1.435735	1.435789	1.441622	1.476308	1.476363	1.476418	1.419562	1.420564	1.420620	1.431279	1.428512	1.497842	1.515225	1.516223	1.412358	1.400049	1.377007	1.377067	1.377120	1.362229	1.359455	1.355738	1.355795	1.384475	1.367445	1.367496	1.367546	1.369489	1.354098	1.325271	1.321430	1.329025	1.502364	1.503362	1.491864	1.416825	1.416878	1.474705	1.486429	1.457597	1.363328	1.360547	1.360598	1.361601	1.449982	1.471147	1.574872	1.603821	1.603889	1.593556
1.516524	1.499265	1.441612	1.432265	1.476353	1.476408	1.483987	1.420555	1.420611	1.420666	1.428502	1.497832	1.515215	1.515272	1.418122	1.400040	1.376999	1.377059	1.374287	1.368689	1.359447	1.355729	1.355786	1.373981	1.367437	1.367487	1.368480	1.352154	1.354090	1.331039	1.321423	1.321474	1.329075	1.485081	1.415821	1.416817	1.416870	1.474697	1.463197	1.417150	1.415315	1.360540	1.360591	1.361594	1.383699	1.453806	1.565419	1.586479	1.603881	1.603940
1.568454	1.510797	1.432201	1.424733	1.424785	1.470755	1.470810	1.420546	1.420602	1.420657	1.498707	1.515141	1.515205	1.515262	1.417173	1.376938	1.376991	1.376109	1.380053	1.380106	1.359438	1.355721	1.355778	1.355828	1.355878	1.355929	1.333822	1.333879	1.333928	1.319480	1.319530	1.321467	1.321524	1.329120	1.392708	1.415865	1.416862	1.416922	1.457412	1.417142	1.412475	1.360533	1.360584	1.361587	1.366360	1.384689	1.419186	1.577025	1.603872	1.618104
1.595680	1.489164	1.419968	1.286203	1.286253	1.378653	1.410257	1.410318	1.411186	1.492868	1.515074	1.515130	1.515195	1.515252	1.457576	1.417219	1.376042	1.381875	1.380045	1.380098	1.380152	1.355712	1.352001	1.335090	1.340792	1.332821	1.332871	1.332928	1.333920	1.319473	1.320466	1.320517	1.329062	1.392648	1.392701	1.392753	1.415911	1.416915	1.416968	1.422797	1.417187	1.412519	1.360577	1.360636	1.367298	1.367349	1.396069	1.565460	1.604809	1.604869
1.587206	1.489152	1.281444	1.286195	1.286244	1.378643	1.378695	1.387220	1.404591	1.509361	1.509417	1.515120	1.457456	1.457512	1.463341	1.463396	1.417265	1.381867	1.380037	1.380090	1.380144	1.355703	1.335032	1.335081	1.312031	1.317733	1.320609	1.332920	1.333913	1.337734	1.332009	1.334890	1.392588	1.392641	1.392693	1.456282	1.415903	1.416907	1.416960	1.422790	1.422843	1.412511	1.412563	1.412624	1.367291	1.367342	1.553839	1.565452	1.575911	1.575970
1.490026	1.288091	1.282376	1.281485	1.283415	1.355546	1.378685	1.378744	1.404582	1.502764	1.509407	1.445839	1.445902	1.457503	1.463331	1.463387	1.439531	1.408843	1.408897	1.375372	1.375426	1.363352	1.335023	1.335071	1.317676	1.320552	1.320601	1.333855	1.333905	1.333955	1.332002	1.384976	1.386921	1.392633	1.392685	1.388020	1.411177	1.415955	1.416952	1.422782	1.419059	1.412503	1.412556	1.413561	1.367284	1.367336	1.507610	1.570167	1.575904	1.575963
1.431104	1.420816	1.288139	1.281476	1.283407	1.283456	1.355589	1.378735	1.404572	1.509340	1.515042	1.445830	1.445893	1.445948	1.463322	1.459612	1.457783	1.439585	1.437756	1.404233	1.363293	1.360517	1.354801	1.331755	1.337459	1.337510	1.346987	1.468316	1.468371	1.455223	1.383971	1.384967	1.386913	1.392625	1.392678	1.388012	1.388065	1.401564	1.416001	1.418999	1.412443	1.412495	1.412547	1.413553	1.350056	1.380554	1.455605	1.570159	1.574951	1.575955
1.441434	1.431147	1.420866	1.288180	1.282458	1.286270	1.297863	1.361410	1.422693	1.525326	1.536929	1.515089	1.445884	1.445939	1.463313	1.601920	1.598212	1.550210	1.542732	1.513586	1.375073	1.352028	1.331696	1.337401	1.337451	1.346928	1.346979	1.468307	1.468361	1.468416	1.447489	1.384016	1.385019	1.392618	1.393614	1.393666	1.393719	1.392835	1.413162	1.418991	1.419044	1.419097	1.413484	1.349999	1.350050	1.368993	1.397824	1.534433	1.574943	1.575002
1.435653	1.425365	1.415084	1.415136	1.282449	1.286261	1.286311	1.320999	1.421364	1.525316	1.525374	1.525432	1.445875	1.445930	1.601849	1.601908	1.600084	1.550199	1.539895	1.513574	1.455893	1.352019	1.331688	1.337393	1.346869	1.346920	1.346972	1.468298	1.468352	1.468407	1.447480	1.384007	1.384067	1.393553	1.408703	1.451075	1.410699	1.393772	1.415986	1.416039	1.426478	1.426532	1.426587	1.407761	1.350043	1.359541	1.397818	1.532536	1.574936	1.574995
1.292578	1.425355	1.415073	1.415126	1.363238	1.284372	1.286303	1.286360	1.421356	1.473359	1.525364	1.525422	1.515134	1.561371	1.561429	1.561487	1.559662	1.555962	1.539884	1.539941	1.415468	1.323141	1.331680	1.346810	1.365126	1.440243	1.446071	1.468289	1.468343	1.468397	1.383946	1.383999	1.384059	1.408642	1.451012	1.451068	1.451123	1.433859	1.416922	1.426417	1.426471	1.435969	1.453354	1.458362	1.446137	1.382643	1.423136	1.438308	1.573038	1.573097
1.292569	1.292620	1.327303	1.317009	1.317059	1.284364	1.286295	1.402472	1.427119	1.473350	1.525354	1.524471	1.547627	1.564185	1.561418	1.561477	1.559651	1.557136	1.545646	1.528383	1.440898	1.340453	1.348992	1.365066	1.445836	1.477118	1.477175	1.486195	1.486252	1.410641	1.401262	1.401316	1.399146	1.411466	1.460441	1.480769	1.474219	1.451180	1.443683	1.541932	1.495779	1.487950	1.488006	1.522734	1.516179	1.446184	1.459466	1.459521	1.563580	1.557966
1.292561	1.309923	1.327294	1.327346	1.327397	1.327449	1.477427	1.482196	1.470460	1.470517	1.539960	1.540018	1.547617	1.564174	1.564233	1.561466	1.573070	1.571254	1.557181	1.528373	1.528430	1.348925	1.348984	1.365058	1.399636	1.471336	1.477168	1.471576	1.428498	1.407804	1.401254	1.403194	1.426842	1.437277	1.483536	1.483593	1.480818	1.474276	1.481164	1.507267	1.516767	1.531934	1.537770	1.522726	1.522784	1.522841	1.517229	1.517286	1.516407	1.557958
1.419500	1.419553	1.431157	1.431211	1.431265	1.436964	1.499998	1.500064	1.493537	1.492653	1.495658	1.540008	1.541016	1.541074	1.564222	1.564281	1.561514	1.573127	1.557170	1.557227	1.528420	1.458610	1.348975	1.393918	1.422723	1.464729	1.465729	1.460020	1.429434	1.428546	1.407848	1.426772	1.437214	1.437270	1.483528	1.483585	1.485754	1.481099	1.481156	1.511980	1.531868	1.560808	1.537763	1.537833	1.527500	1.615263	1.609653	1.516334	1.516400	1.396182
1.419489	1.419543	1.419605	1.431201	1.431255	1.431309	1.437008	1.476970	1.477029	1.493584	1.492700	1.541880	1.541006	1.506432	1.506489	1.506546	1.564329	1.571232	1.557159	1.557216	1.499543	1.476506	1.417893	1.422660	1.445809	1.445864	1.457234	1.458242	1.458298	1.458354	1.429537	1.429594	1.429659	1.437263	1.483521	1.495129	1.485747	1.566671	1.563897	1.531802	1.571129	1.571190	1.566528	1.560932	1.578322	1.619979	1.608699	1.608758	1.516392	1.396176
1.309846	1.309898	1.419595	1.431190	1.431244	1.431298	1.431353	1.442833	1.470432	1.470489	1.544635	1.540928	1.540996	1.506422	1.506479	1.506537	1.564318	1.580763	1.577053	1.557205	1.499533	1.493816	1.489992	1.491933	1.491989	1.445855	1.457226	1.457291	1.568000	1.458346	1.429530	1.429587	1.429652	1.475906	1.483514	1.483571	1.552932	1.570438	1.570497	1.583777	1.594226	1.704541	1.854789	1.807716	1.649200	1.647373	1.649127	1.637633	1.516385	1.400897
1.252137	1.252187	1.402274	1.413995	1.414048	1.425643	1.425696	1.437177	1.457939	1.469539	1.478560	1.530560	1.540985	1.541044	1.506469	1.506527	1.581625	1.581694	1.580811	1.560963	1.557252	1.547648	1.543827	1.526564	1.491980	1.445847	1.457218	1.566988	1.567047	1.539178	1.429523	1.429580	1.475842	1.483449	1.483506	1.518214	1.570360	1.570429	1.570488	1.582824	1.602719	1.704534	1.808570	1.808652	1.793602	1.774450	1.649117	1.637624	1.510600	1.458663
1.242726	1.242775	1.271683	1.392910	1.392963	1.410328	1.414145	1.417030	1.434399	1.434453	1.434507	1.478606	1.540975	1.541033	1.513053	1.512169	1.581614	1.580741	1.572320	1.566606	1.547580	1.547637	1.543817	1.543874	1.526611	1.492026	1.503399	1.566978	1.567037	1.539169	1.429515	1.429573	1.483384	1.518090	1.518148	1.547192	1.570352	1.570420	1.570480	1.582816	1.602711	1.610331	1.750800	1.801084	1.791703	1.771605	1.651731	1.579847	1.510593	1.510650
1.239896	1.271617	1.312065	1.312116	1.392953	1.393005	1.393058	1.396884	1.396939	1.398056	1.398109	1.255637	1.425532	1.477413	1.477470	1.512159	1.580661	1.577904	1.572309	1.549277	1.449433	1.449488	1.451437	1.526544	1.526601	1.530430	1.503390	1.503457	1.503514	1.445831	1.429508	1.437115	1.518024	1.518082	1.547125	1.547184	1.547242	1.547311	1.570471	1.582808	1.604593	1.609380	1.800993	1.814731	1.788858	1.697660	1.656448	1.651784	1.510585	1.510643
1.361053	1.311997	1.312057	1.312107	1.388238	1.388290	1.393048	1.393110	1.393164	1.392275	1.248048	1.248098	1.375128	1.471753	1.471809	1.506498	1.518099	1.580720	1.577952	1.462561	1.462619	1.451364	1.439883	1.445710	1.526591	1.530420	1.495836	1.503448	1.445768	1.445823	1.437049	1.437108	1.598857	1.558496	1.547117	1.547175	1.547234	1.547302	1.547361	1.547420	1.604587	1.720163	1.743332	1.791617	1.697587	1.662993	1.656440	1.611339	1.510578	1.510635
1.363864	1.311988	1.312048	1.388176	1.388228	1.388280	1.364185	1.306540	1.306592	1.306643	1.306693	1.375057	1.375119	1.375171	1.471800	1.471857	1.518090	1.520042	1.529524	1.479517	1.479577	1.469266	1.445647	1.445702	1.526581	1.526637	1.492054	1.438157	1.445760	1.445816	1.445872	1.598777	1.598848	1.593245	1.539555	1.539613	1.547225	1.547294	1.547353	1.547412	1.596078	1.633521	1.720220	1.716520	1.710809	1.667710	1.599508	1.588225	1.598166	1.575118
1.311929	1.311979	1.312039	1.389106	1.388218	1.359418	1.301766	1.306531	1.306584	1.306634	1.497584	1.497641	1.375109	1.375162	1.402532	1.471848	1.502649	1.520033	1.529515	1.530517	1.479569	1.474914	1.466496	1.526514	1.526571	1.491989	1.399671	1.425886	1.427827	1.442977	1.477677	1.477735	1.470251	1.475971	1.539546	1.539604	1.541551	1.547286	1.547345	1.547403	1.596070	1.625010	1.629797	1.716511	1.705130	1.670538	1.599501	1.589162	1.588288	1.590240
1.164172	1.164218	1.221720	1.324686	1.347124	1.347174	1.331673	1.297109	1.306575	1.306626	1.474490	1.491860	1.399588	1.399643	1.401582	1.402579	1.471896	1.508715	1.508772	1.523910	1.523971	1.506712	1.501124	1.497639	1.526560	1.491979	1.434303	1.425877	1.425931	1.427872	1.430757	1.470177	1.470243	1.475963	1.539538	1.539596	1.541542	1.547277	1.547336	1.560835	1.602266	1.625002	1.606166	1.624196	1.705121	1.705186	1.652632	1.589155	1.589226	1.590232
1.164165	1.146337	1.137922	1.184123	1.312494	1.324084	1.295282	1.295218	1.297152	1.306618	1.311377	1.445683	1.445749	1.401519	1.401574	1.465116	1.458577	1.508705	1.495568	1.495623	1.507936	1.501047	1.501115	1.497630	1.526550	1.491969	1.428635	1.425869	1.425922	1.427864	1.427918	1.430806	1.470234	1.562677	1.539528	1.541475	1.545311	1.547269	1.560767	1.631072	1.641525	1.606097	1.606158	1.606232	1.705112	1.705177	1.670586	1.589147	1.590164	1.598736
1.146285	1.146329	1.142618	1.142662	1.214397	1.295224	1.295273	1.138591	1.190573	1.297194	1.307602	1.426837	1.439146	1.439202	1.465050	1.465107	1.458568	1.508695	1.495557	1.495613	1.495670	1.490666	1.486962	1.486075	1.491904	1.474755	1.428626	1.428690	1.444785	1.437292	1.430741	1.465440	1.539953	1.540009	1.533854	1.541466	1.547191	1.549150	1.631001	1.655625	1.649075	1.618478	1.606149	1.606223	1.606284	1.681431	1.681494	1.594812	1.598667	1.598729
1.146277	1.146321	1.142610	1.142653	1.142697	1.269679	1.269726	1.174513	1.190565	1.239480	1.388383	1.423060	1.426892	1.426946	1.456562	1.465098	1.488241	1.481712	1.508742	1.495602	1.495660	1.504202	1.486952	1.487009	1.486122	1.474745	1.428617	1.428682	1.437229	1.471924	1.465374	1.447497	1.447561	1.447614	1.441893	1.466392	1.549071	1.557642	1.653663	1.653727	1.630691	1.618469	1.612756	1.542685	1.542744	1.681422	1.681484	1.623685	1.598660	1.598722
1.146268	1.142549	1.142601	1.138881	1.138925	1.269669	1.269716	1.174504	1.190558	1.242297	1.365291	1.423050	1.423114	1.426936	1.436412	1.465089	1.465146	1.488300	1.481759	1.495592	1.495650	1.496648	1.504260	1.504316	1.492828	1.474736	1.428608	1.428673	1.437220	1.471916	1.465365	1.447487	1.447551	1.441831	1.436110	1.459773	1.481552	1.557634	1.584359	1.653719	1.642444	1.612686	1.549220	1.536902	1.536961	1.565899	1.687148	1.687212	1.691071	1.800883
1.146260	1.142541	1.110353	1.110395	1.136093	1.138960	1.139004	1.142822	1.161699	1.249823	1.365282	1.365334	1.365397	1.371102	1.371155	1.423149	1.442052	1.465205	1.466667	1.472494	1.495639	1.495695	1.496705	1.504307	1.492818	1.481330	1.428600	1.428665	1.433438	1.445039	1.465356	1.465414	1.448377	1.257895	1.255112	1.419347	1.446900	1.455470	1.572803	1.584414	1.573137	1.560703	1.542597	1.536895	1.536954	1.565892	1.687139	1.687203	1.691062	1.800873
1.134714	1.110295	1.107522	1.107563	1.110427	1.124589	1.122749	1.134340	1.142859	1.182233	1.236680	1.277121	1.365388	1.366382	1.366435	1.296409	1.296460	1.397345	1.443571	1.472484	1.495629	1.495685	1.438031	1.439029	1.481264	1.481321	1.474772	1.428656	1.428711	1.428765	1.442254	1.459631	1.448368	1.257889	1.257939	1.257988	1.445949	1.455464	1.572796	1.572857	1.573129	1.542947	1.535235	1.536888	1.519621	1.537007	1.617823	1.690977	1.691053	1.691117
1.107298	1.102635	1.107513	1.107554	1.107595	1.090328	1.105432	1.122792	1.122837	1.122879	1.134463	1.155230	1.283767	1.359661	1.302005	1.215491	1.215540	1.215598	1.356162	1.356215	1.358155	1.374466	1.438022	1.438076	1.446621	1.481311	1.481368	1.428648	1.428702	1.430645	1.419153	1.442303	1.459689	1.450302	1.334881	1.408105	1.434607	1.453569	1.572789	1.584400	1.573121	1.573182	1.559803	1.525227	1.529069	1.529129	1.546516	1.621660	1.621735	1.691109
1.107289	1.102626	1.084428	1.084468	1.084509	1.090319	1.090360	1.111245	1.117059	1.117102	1.117144	1.073733	1.116415	1.290404	1.215436	1.215485	1.215534	1.260934	1.353326	1.353377	1.356260	1.358199	1.362977	1.363030	1.331168	1.446668	1.446724	1.435245	1.435300	1.430417	1.430473	1.453624	1.468179	1.459736	1.450348	1.433080	1.457696	1.563271	1.563333	1.579667	1.579729	1.631763	1.627100	1.563652	1.529063	1.546449	1.604264	1.604326	1.621727	1.691100
1.067965	1.067064	1.065230	1.065271	1.038347	1.038387	1.090352	1.096171	1.117051	1.117094	1.117137	1.073726	1.116409	1.215380	1.267365	1.267415	1.267466	1.347494	1.347546	1.318740	1.345878	1.356304	1.362969	1.329221	1.329274	1.331214	1.435170	1.435237	1.435292	1.423802	1.453558	1.488255	1.471004	1.468228	1.459784	1.459839	1.459578	1.563264	1.563325	1.579660	1.614369	1.631755	1.628982	1.627169	1.627232	1.627295	1.604256	1.604318	1.604392	1.679540
1.016408	0.912610	0.925829	0.874886	0.874922	0.911456	1.038419	1.096162	1.101975	1.117086	1.065199	1.065241	1.076597	1.107970	1.252279	1.267408	1.354021	1.347485	1.318681	1.305417	1.305470	1.315894	1.323390	1.323443	1.330211	1.331207	1.365894	1.365959	1.423739	1.435340	1.453550	1.470927	1.470996	1.470108	1.467332	1.470222	1.509330	1.509401	1.563317	1.586475	1.614361	1.631747	1.628974	1.629052	1.638774	1.644612	1.627349	1.604311	1.604385	1.604447
0.912568	0.912604	0.834586	0.839327	0.873976	0.908626	0.889830	1.016800	1.038501	0.943986	0.944025	0.995994	1.013119	1.059323	1.093988	1.232526	1.347414	1.347477	1.312902	1.305409	1.305461	1.317773	1.316780	1.323436	1.330204	1.330257	1.365887	1.365952	1.423731	1.435331	1.441996	1.471327	1.500264	1.510513	1.660680	1.660741	1.501764	1.509394	1.561420	1.584578	1.584639	1.628903	1.628966	1.640594	1.644540	1.644604	1.644667	1.621629	1.604378	1.604440
0.912562	0.894229	0.834581	0.839322	0.839357	0.815853	0.889824	1.016792	1.031900	1.031939	0.939310	0.944059	0.996036	0.984883	1.065707	1.090715	1.232564	1.307072	1.305351	1.305401	1.317714	1.317765	1.322544	1.322596	1.322649	1.322701	1.359273	1.417060	1.440205	1.446868	1.449542	1.494412	1.540668	1.684220	1.660669	1.660730	1.593398	1.501828	1.509447	1.480207	1.555328	1.584693	1.628958	1.629036	1.644532	1.725445	1.725510	1.644722	1.621697	1.615984
0.894188	0.882686	0.837400	0.837435	0.837470	0.828088	0.828122	0.897393	1.030951	1.031932	0.922346	0.800867	0.937504	0.979107	0.984915	1.077281	1.105604	1.111313	1.232546	1.290303	1.317706	1.317758	1.320650	1.328361	1.328413	1.328466	1.357378	1.440141	1.440196	1.454413	1.461080	1.494405	1.754260	1.747715	1.660658	1.655051	1.585830	1.489535	1.489593	1.480199	1.555319	1.555377	1.548108	1.553959	1.644524	1.679236	1.679300	1.644714	1.621689	1.621752
0.790355	0.830766	0.830807	0.836489	0.836524	0.836558	0.829059	0.823330	0.829017	0.921362	0.922341	0.922377	0.937499	0.927170	0.927207	1.077273	1.077313	1.105650	1.174943	1.232585	1.295061	1.317750	1.326414	1.374526	1.374579	1.374633	1.451609	1.440132	1.440187	1.440243	1.461072	1.543838	1.734415	1.723144	1.659703	1.659764	1.642505	1.593452	1.593513	1.593573	1.557200	1.516840	1.532027	1.552061	1.552122	1.644579	1.644642	1.644706	1.633232	1.633295
0.790351	0.790384	0.830802	0.830836	0.830870	0.836553	0.836588	0.829094	0.829130	0.857893	0.921393	0.922371	0.922416	0.925280	0.927202	1.077265	1.077306	1.077355	1.077396	1.146687	1.237343	1.308309	1.355263	1.372630	1.436171	1.438113	1.451600	1.451668	1.440179	1.440234	1.459176	1.543829	1.648023	1.648084	1.648145	1.642433	1.645329	1.593443	1.593503	1.593564	1.524337	1.531960	1.532019	1.552054	1.552115	1.644571	1.644634	1.644698	1.644775	1.640106
0.824954	0.824988	0.830797	0.830831	0.836633	0.836668	0.829049	0.809310	0.829125	0.829159	0.834846	0.921423	0.921467	0.921504	0.925311	0.927233	0.879788	0.956844	0.974797	0.984266	1.034246	1.231612	1.233557	1.349647	1.367013	1.374617	1.438159	1.451659	1.503663	1.522605	1.505347	1.509186	1.549666	1.648073	1.642362	1.645257	1.529855	1.529926	1.593494	1.593554	1.524329	1.531952	1.537785	1.552047	1.580980	1.627239	1.644626	1.644690	1.644767	1.640098
0.814596	0.814629	0.814668	0.826238	0.826271	0.809353	0.789252	0.789289	0.809337	0.809369	0.746880	0.831107	0.877304	0.877340	0.808136	0.862325	0.852930	0.852969	0.853002	0.854809	0.877927	1.025787	1.186372	1.216612	1.226822	1.226870	1.369942	1.445041	1.503653	1.510320	1.505338	1.509178	1.549657	1.624763	1.653689	1.624887	1.555671	1.547238	1.593485	1.593545	1.593605	1.593666	1.559082	1.559157	1.578135	1.578197	1.641780	1.644681	1.644759	1.640090
0.681933	0.681963	0.717906	0.797748	0.797779	0.784507	0.761932	0.778922	0.789315	0.773807	0.745934	0.746906	0.810408	0.795844	0.795877	0.783652	0.852924	0.852963	0.847225	0.839601	0.839634	0.868520	0.926270	0.933854	1.003145	1.003181	1.260405	1.345452	1.347391	1.386477	1.493052	1.493112	1.549649	1.624753	1.624815	1.624877	1.555662	1.547229	1.547288	1.593536	1.586977	1.587037	1.552453	1.559149	1.559209	1.560214	1.560274	1.623855	1.623930	1.627778
0.667811	0.665956	0.660341	0.683441	0.680643	0.715281	0.692703	0.709691	0.755871	0.761553	0.761582	0.745960	0.746939	0.746969	0.746999	0.743258	0.743288	0.741438	0.706846	0.705931	0.798291	0.828119	0.868554	0.868587	0.876170	0.876204	1.172042	1.252899	1.252944	1.295485	1.317258	1.331481	1.344348	1.518521	1.619033	1.619094	1.610650	1.547220	1.544444	1.499120	1.499174	1.512667	1.518396	1.523649	1.523707	1.523766	1.552696	1.552755	1.615403	1.615464
0.665925	0.660304	0.660337	0.680611	0.680639	0.679725	0.708711	0.708744	0.709715	0.709743	0.732732	0.732761	0.736566	0.741195	0.741226	0.741256	0.735628	0.735664	0.691750	0.704041	0.704071	0.706930	0.706965	0.706994	0.714574	0.743460	0.876232	1.147537	1.141912	1.108787	1.156999	1.168592	1.243377	1.344393	1.518568	1.587898	1.587956	1.504775	1.499056	1.497219	1.497272	1.497326	1.416548	1.416614	1.440317	1.416135	1.479707	1.428659	1.428723	1.428774
0.652743	0.652769	0.652801	0.653769	0.676868	0.674069	0.691401	0.691434	0.692405	0.692432	0.709766	0.721332	0.728907	0.737420	0.741222	0.741252	0.741282	0.735660	0.720597	0.704037	0.704067	0.706927	0.706962	0.706990	0.714571	0.743456	0.743487	0.783086	0.783116	0.784092	0.860629	0.871161	1.135575	1.176024	1.176068	1.210747	1.389748	1.395582	1.422104	1.341330	1.289420	1.240289	1.367353	1.411875	1.136668	1.136713	1.353533	1.353582	1.353643	1.353692
0.652738	0.583555	0.543211	0.652823	0.650966	0.674065	0.675033	0.675066	0.692400	0.683004	0.683030	0.690597	0.720418	0.728931	0.737446	0.741248	0.741278	0.735655	0.735685	0.732884	0.707838	0.707867	0.707902	0.782951	0.743422	0.743453	0.736874	0.742682	0.752366	0.754285	0.764706	0.774186	0.860807	1.128051	1.128093	1.059809	1.059850	1.050446	1.050486	1.200627	1.194050	1.194092	1.194134	1.104452	1.104494	1.104535	1.070590	1.070632	1.070684	1.051793
0.583527	0.543180	0.543209	0.552884	0.650962	0.650988	0.675029	0.675062	0.675090	0.692423	0.691508	0.691535	0.696395	0.692651	0.715755	0.730871	0.735615	0.735651	0.735681	0.736654	0.736685	0.707863	0.736751	0.789554	0.743419	0.740617	0.736870	0.740789	0.740819	0.754281	0.759034	0.759067	0.764876	0.860837	0.862762	0.735803	0.845514	0.848392	0.894610	0.893700	0.945793	1.020883	1.020921	1.090255	1.104487	0.954406	0.954444	0.954482	0.946009	0.946045
0.531620	0.543178	0.543206	0.554765	0.650958	0.674056	0.675025	0.675058	0.675086	0.675113	0.692446	0.697299	0.696390	0.681108	0.681134	0.715777	0.723350	0.723385	0.735677	0.735707	0.707831	0.707860	0.707895	0.711700	0.740583	0.740614	0.742638	0.742674	0.742704	0.742734	0.759031	0.759063	0.759101	0.759131	0.707212	0.724256	0.735833	0.842716	0.847478	0.893696	0.893732	1.020877	1.020915	1.020964	0.971685	0.971723	0.954440	0.945958	0.946004	0.946041
0.531617	0.531641	0.543204	0.543228	0.650954	0.674051	0.675020	0.675053	0.675082	0.675108	0.692441	0.698237	0.697328	0.684875	0.681130	0.681156	0.723345	0.723380	0.735673	0.707797	0.707827	0.707856	0.707892	0.707921	0.711727	0.746381	0.746411	0.746448	0.734936	0.642624	0.747484	0.759060	0.759097	0.759128	0.724223	0.724255	0.732995	0.842712	0.847474	0.851292	0.847544	0.888088	0.893896	0.957449	0.957486	0.961309	0.944024	0.945954	0.946000	0.946037
0.541972	0.541997	0.543202	0.543226	0.564436	0.650976	0.675016	0.675049	0.675077	0.675104	0.680900	0.698233	0.698266	0.697351	0.708695	0.697185	0.731720	0.737526	0.737556	0.707793	0.707824	0.707853	0.707889	0.707918	0.713717	0.746377	0.746408	0.746445	0.734933	0.659936	0.660909	0.747513	0.747550	0.707178	0.724221	0.724253	0.796488	0.842708	0.842742	0.847505	0.847540	0.847575	0.784201	0.784242	0.905519	0.905555	0.928686	0.932508	0.934447	0.934484
0.801479	0.691937	0.576628	0.543224	0.564433	0.650972	0.675011	0.675045	0.675073	0.675100	0.680895	0.686691	0.698262	0.702061	0.702089	0.726027	0.737485	0.783350	0.754535	0.708733	0.707820	0.707850	0.707885	0.707914	0.713714	0.742596	0.742626	0.742663	0.746472	0.660879	0.660907	0.660938	0.730232	0.730262	0.730292	0.796452	0.796485	0.832303	0.828553	0.834261	0.847537	0.789842	0.766879	0.766920	0.784273	0.870909	0.870944	0.932504	0.934443	0.934480
0.801473	0.801504	0.668899	0.576651	0.566315	0.652852	0.651936	0.675040	0.675069	0.675096	0.698802	0.715913	0.702029	0.702057	0.702085	0.726023	0.766327	0.823732	0.823765	0.823799	0.823834	0.707846	0.707882	0.707911	0.707940	0.713740	0.742623	0.742660	0.742690	0.746499	0.660905	0.730192	0.730229	0.730259	0.730289	0.782268	0.782299	0.828516	0.828549	0.748711	0.766715	0.737884	0.737916	0.766918	0.859324	0.863144	0.874727	0.880536	0.888247	0.888283
0.801467	0.801498	0.816606	0.684936	0.679199	0.667923	0.672062	0.675036	0.675064	0.675091	0.698798	0.716132	0.711454	0.711483	0.708683	0.760632	0.806814	0.829822	0.846839	0.828513	0.828549	0.823864	0.805968	0.705075	0.707937	0.707966	0.742619	0.742656	0.742686	0.742716	0.771602	0.717904	0.717939	0.730256	0.672569	0.730317	0.782295	0.782334	0.747732	0.748708	0.753469	0.737882	0.737914	0.772594	0.864999	0.877527	0.883337	0.883372	0.889190	0.888279
0.801461	0.808084	0.817543	0.719536	0.719566	0.685221	0.691017	0.680686	0.680715	0.686399	0.692195	0.774865	0.780671	0.780702	0.809576	0.806778	0.806809	0.806848	0.829526	0.823790	0.823826	0.808756	0.803131	0.756058	0.704156	0.707963	0.707992	0.742652	0.742682	0.771567	0.771598	0.725461	0.660222	0.667812	0.672567	0.672596	0.730344	0.747698	0.747729	0.747759	0.748736	0.724634	0.737913	0.772592	0.808210	0.877524	0.883333	0.935331	0.935377	0.918367
0.801455	0.808079	0.817537	0.724242	0.719562	0.708286	0.688187	0.688222	0.686367	0.686395	0.697960	0.774860	0.780666	0.809539	0.809571	0.809602	0.806803	0.807786	0.829522	0.823786	0.823821	0.808751	0.802182	0.754165	0.702264	0.707960	0.707989	0.742648	0.771532	0.771563	0.740546	0.682868	0.667781	0.667809	0.672565	0.676376	0.734124	0.747695	0.747726	0.747756	0.753464	0.753495	0.724663	0.778363	0.779342	0.860201	0.883329	0.935327	0.935373	0.918362
0.808041	0.808073	0.822242	0.822275	0.724270	0.719590	0.794821	0.792033	0.790180	0.697927	0.699841	0.699870	0.780661	0.780692	0.757649	0.809597	0.809628	0.807781	0.829517	0.823782	0.789201	0.785668	0.777210	0.777240	0.754191	0.707957	0.742607	0.742645	0.742675	0.757824	0.740543	0.729034	0.729072	0.726268	0.726299	0.722547	0.734121	0.895774	0.803455	0.759202	0.759233	0.759265	0.765069	0.778361	0.779340	0.853013	0.887690	0.962783	0.962832	0.935406
0.832521	0.822195	0.822236	0.822270	0.724266	0.720528	0.806124	0.794855	0.794888	0.708404	0.708434	0.783446	0.780656	0.780687	0.787321	0.816195	0.816227	0.829479	0.829513	0.829546	0.800736	0.790384	0.785703	0.784790	0.784821	0.759884	0.742604	0.742641	0.766293	0.766326	0.757853	0.740574	0.744394	0.744426	0.726296	0.725382	0.734119	0.878453	0.878488	0.782288	0.764908	0.770712	0.778316	0.778359	0.847201	0.853012	0.899051	0.974144	0.967565	0.962870
0.830632	0.830667	0.822231	0.822265	0.827010	0.827044	0.858966	0.859008	0.794882	0.794914	0.794945	0.806513	0.806552	0.787284	0.787316	0.820907	0.823771	0.829474	0.829508	0.829542	0.800732	0.800765	0.790420	0.794333	0.794365	0.788627	0.788658	0.799091	0.806683	0.766323	0.766356	0.771117	0.765387	0.765420	0.765454	0.737868	0.784072	0.882232	0.882267	0.787961	0.770677	0.778281	0.846356	0.836750	0.847200	0.858599	0.899050	0.974141	0.996430	0.991735
0.830627	0.830662	0.828820	0.828855	0.827005	0.867407	0.858960	0.859002	0.807132	0.794909	0.800708	0.806507	0.806547	0.787280	0.792028	0.823733	0.829428	0.831357	0.831391	0.831425	0.802616	0.800761	0.806572	0.806605	0.802861	0.802894	0.802927	0.797197	0.799120	0.806714	0.771079	0.771115	0.771156	0.795772	0.795809	0.824702	0.969026	0.969076	0.969117	0.946450	0.825274	0.834772	0.834809	0.836748	0.858559	0.924573	0.974097	0.996375	0.995479	1.255327
0.830622	0.830657	0.830700	0.828850	0.828884	0.867401	0.858954	0.858997	0.812895	0.807160	0.812961	0.806502	0.810315	0.815063	0.797684	0.800548	0.831310	0.937170	0.928716	0.900437	0.900476	0.892960	0.893005	0.905318	0.887410	0.802890	0.802923	0.802964	0.804887	0.799150	0.806744	0.811507	0.801505	0.822344	1.035067	1.035110	1.035154	0.983454	0.983495	1.064343	1.047070	0.834770	0.834807	0.836746	0.953577	0.970938	0.976936	0.996372	1.256220	1.268583
0.957467	0.830652	0.830695	0.830730	0.885982	0.891788	0.894765	0.894812	0.914652	0.914692	0.895873	0.883651	0.860951	0.860043	0.825469	0.862409	0.940997	0.941047	0.934481	0.934522	0.956168	0.963761	0.911887	0.922314	0.905351	0.887440	0.887475	0.885630	0.885665	0.885700	0.804851	0.811504	0.811547	1.035019	1.063918	1.063962	1.040921	1.029623	1.064295	1.064338	1.047066	0.967526	0.969458	0.969510	0.955744	0.984466	1.094193	1.163514	1.267490	1.262803
0.957460	0.847945	0.830690	0.885940	0.891745	0.891783	0.891822	0.911777	1.093427	1.093472	1.018542	0.987461	0.987510	0.901033	0.914279	0.932460	0.940993	0.941044	0.939197	0.997974	0.998018	0.963756	0.928040	0.922310	0.928119	0.980490	0.977694	0.977743	0.966441	0.891367	0.862551	0.811501	0.851938	1.063869	1.063914	1.063958	1.064002	1.057435	1.064290	1.064334	0.970321	0.970361	0.969454	0.982760	0.990376	1.001783	1.163462	1.169282	1.267484	1.262797
0.959337	0.957491	0.959423	1.012792	1.030133	1.030175	1.044356	1.107846	1.125194	1.179972	1.180019	1.070703	1.050948	1.061367	1.061409	1.064282	0.987135	0.987187	1.004535	1.039189	1.032626	1.026058	0.974189	0.974230	1.130043	1.026237	0.980523	0.980572	0.980611	0.980650	0.921648	0.900401	0.908015	1.063865	1.063909	1.063954	1.110167	1.068973	1.069017	1.064329	0.995204	0.977929	0.982703	0.990331	1.001737	1.042188	1.169230	1.267415	1.267478	1.267528
1.000064	0.984089	1.012744	1.030084	1.030126	1.030168	1.094585	1.111940	1.176146	1.179964	1.180012	1.180059	1.157263	1.124804	1.124847	1.096052	1.055719	1.004488	1.039141	1.039184	1.039230	1.112585	1.112640	1.112684	1.112729	1.021508	1.014935	0.991907	0.991947	1.002386	0.963828	0.978805	1.053876	1.077004	1.066742	1.213992	1.214040	1.110219	1.069012	1.064324	1.058689	0.995241	0.983647	0.996009	1.053504	1.180543	1.235565	1.267408	1.267472	1.267522
1.103837	1.101997	1.217370	1.214590	1.030120	1.030162	1.030204	1.110989	1.163879	1.179957	1.180004	1.180051	1.168576	1.145553	1.124840	1.096045	1.055712	1.069925	1.073745	1.073790	1.125754	1.126744	1.112634	1.112678	1.112722	1.101228	1.026269	1.029157	1.006120	1.009943	1.030687	1.053816	1.084519	1.319363	1.319415	1.300548	1.300598	1.214094	1.075632	1.069051	1.064363	1.064406	1.076757	1.053455	1.151628	1.244033	1.324898	1.316425	1.267465	1.267515
1.211489	1.211535	1.211595	1.211642	1.032941	1.049950	1.049995	1.111925	1.135037	1.179949	1.179996	1.180043	1.157034	1.145546	1.142761	1.114179	1.110239	1.073695	1.073740	1.073784	1.120923	1.135237	1.135296	1.135343	1.131611	1.131657	1.120165	1.074517	1.074565	1.059488	1.076844	1.076893	1.221208	1.238569	1.319408	1.300540	1.300590	1.300654	1.214136	1.072833	1.069091	1.069135	1.083381	1.096697	1.151624	1.284434	1.324892	1.324944	1.278829	1.267509
1.248897	1.214352	1.214413	1.110675	1.115432	1.061477	1.061522	1.151955	1.175179	1.175225	1.179988	1.180036	1.162794	1.154243	1.131430	1.131475	1.121768	1.121825	1.069958	1.073779	1.082427	1.135231	1.157016	1.143840	1.135384	1.131652	1.158159	1.146682	1.264959	1.249885	1.249936	1.237504	1.237567	1.237618	1.219695	1.288990	1.300582	1.300646	1.300696	1.211338	1.069086	1.069130	1.096633	1.154413	1.151620	1.284428	1.284479	1.324938	1.278824	1.278875
1.249829	1.215285	1.195110	1.125968	1.115425	1.122069	1.203783	1.226910	1.180829	1.175217	1.175264	1.180028	1.162787	1.160003	1.147676	1.131467	1.154583	1.162193	1.069952	1.069996	1.079588	1.089078	1.157011	1.157061	1.143882	1.153380	1.155319	1.259229	1.259281	1.388350	1.388404	1.249037	1.243331	1.231085	1.236999	1.283212	1.283262	1.283325	1.297849	1.263272	1.211379	1.097529	1.096630	1.154409	1.154458	1.284422	1.284473	1.284525	1.278818	1.278869
1.192168	1.195041	1.195101	1.195148	1.198966	1.199956	1.226839	1.226901	1.238269	1.215253	1.203040	1.180020	1.180080	1.162826	1.147668	1.147714	1.159295	1.162186	1.069946	1.069990	1.070037	1.088129	1.110858	1.157056	1.155216	1.291829	1.291882	1.293839	1.397741	1.397796	1.397851	1.259434	1.249095	1.242619	1.241722	1.241772	1.264903	1.260235	1.263216	1.263265	1.227467	1.096579	1.096627	1.154405	1.165998	1.284416	1.284468	1.284519	1.278812	1.290237
1.194985	1.195032	1.198862	1.198910	1.198957	1.199005	1.203766	1.232551	1.238261	1.238311	1.232595	1.192277	1.192339	1.174353	1.157099	1.158090	1.158137	1.164067	1.162225	1.069984	1.070031	1.075844	1.157001	1.157051	1.409034	1.407199	1.407254	1.338095	1.397732	1.397788	1.397843	1.397901	1.265263	1.254910	1.254014	1.254065	1.259886	1.274424	1.280246	1.280297	1.279401	1.113890	1.113938	1.165945	1.252570	1.382532	1.382586	1.284513	1.284579	1.307720
1.194976	1.195023	1.198853	1.198901	1.198948	1.198996	1.203758	1.209478	1.232594	1.236416	1.238353	1.232636	1.232700	1.229919	1.183831	1.170354	1.170403	1.169725	1.162218	1.149987	1.092355	1.097121	1.127709	1.260430	1.381620	1.381673	1.312498	1.312564	1.338141	1.340086	1.340140	1.351736	1.299876	1.265309	1.277661	1.277715	1.290440	1.366655	1.366709	1.368656	1.287916	1.177369	1.177418	1.177484	1.327595	1.382524	1.382578	1.382632	1.307662	1.307714
1.194967	1.195014	1.196960	1.198892	1.198940	1.203701	1.203750	1.203811	1.209521	1.236408	1.232579	1.232628	1.232692	1.229911	1.189591	1.166572	1.170396	1.193527	1.267815	1.212278	1.097071	1.097115	1.110398	1.260422	1.260472	1.260521	1.277877	1.277941	1.180861	1.255909	1.273267	1.296208	1.286627	1.299923	1.312276	1.313277	1.368103	1.391256	1.399341	1.397502	1.339848	1.275473	1.177414	1.177480	1.325694	1.383464	1.383518	1.395892	1.405783	1.405838
1.218516	1.150771	1.196951	1.196998	1.198931	1.203693	1.203741	1.209462	1.213286	1.215222	1.246723	1.246774	1.234572	1.232735	1.189584	1.186801	1.319495	1.326171	1.280083	1.279190	1.212320	1.160456	1.160515	1.168121	1.260463	1.260513	1.260562	1.261572	1.180854	1.180902	1.273259	1.284662	1.286620	1.299916	1.313216	1.313271	1.333476	1.391250	1.417320	1.397494	1.338894	1.338947	1.206265	1.206332	1.325688	1.354599	1.383511	1.406653	1.405776	1.457780
1.143567	1.150542	1.150822	1.196989	1.203637	1.146030	1.209391	1.213226	1.215165	1.246664	1.246715	1.252429	1.246833	1.234614	1.229945	1.319434	1.319485	1.324273	1.326214	1.325322	1.325377	1.212360	1.160508	1.162445	1.254785	1.254834	1.260554	1.261564	1.180848	1.163588	1.180943	1.273304	1.286612	1.299910	1.310372	1.310426	1.330630	1.333540	1.391300	1.368634	1.356199	1.338941	1.229344	1.229412	1.233339	1.354592	1.354645	1.406645	1.423084	1.423139
1.160854	1.160903	1.167781	1.184799	1.184849	1.163211	1.209383	1.236281	1.249752	1.260181	1.264006	1.246760	1.246826	1.234607	1.326925	1.319424	1.319476	1.324265	1.325261	1.325313	1.325369	1.219910	1.202767	1.162438	1.202862	1.202910	1.226032	1.232712	1.180841	1.163582	1.163630	1.192526	1.279983	1.299904	1.373833	1.373889	1.374891	1.379696	1.368212	1.345544	1.344651	1.338933	1.338987	1.235178	1.229458	1.233385	1.354638	1.406637	1.413597	1.413651
1.189123	1.160901	1.184737	1.184790	1.184844	1.231019	1.233387	1.244971	1.247854	1.365111	1.346717	1.246758	1.246813	1.245924	1.315383	1.323195	1.323251	1.324250	1.325250	1.325306	1.325361	1.325417	1.219958	1.202803	1.202854	1.202904	1.221206	1.227026	1.226982	1.163576	1.163626	1.192523	1.279967	1.299892	1.373824	1.373883	1.373943	1.374949	1.363468	1.345536	1.304252	1.298625	1.298680	1.235167	1.227555	1.233380	1.458521	1.413525	1.396267	1.396325
1.189151	1.175066	1.196294	1.196347	1.230992	1.233361	1.239179	1.244997	1.329650	1.329705	1.346745	1.251503	1.228493	1.223828	1.246005	1.326796	1.338386	1.338443	1.340390	1.340447	1.346272	1.331211	1.312269	1.271947	1.213275	1.213327	1.213379	1.213431	1.210646	1.210697	1.192495	1.273316	1.279992	1.304557	1.310384	1.373910	1.373970	1.374975	1.375035	1.355978	1.304276	1.298649	1.298704	1.229506	1.229560	1.229613	1.227770	1.344290	1.344345	1.338629
1.175040	1.198153	1.196321	1.382852	1.365935	1.365991	1.226106	1.216723	1.230924	1.243242	1.242982	1.228466	1.228520	1.228575	1.234396	1.326823	1.338414	1.338471	1.340417	1.340474	1.346299	1.331238	1.331293	1.318019	1.214245	1.216188	1.216240	1.213455	1.210669	1.210721	1.274233	1.279963	1.304526	1.304583	1.310410	1.385477	1.373996	1.374056	1.375062	1.375121	1.356062	1.339069	1.339126	1.298783	1.229583	1.229636	1.143115	1.158586	1.153896	1.153947
1.250009	1.250064	1.214291	1.214342	1.352761	1.347156	1.216698	1.136027	1.125485	1.138743	1.209563	1.211503	1.228547	1.234368	1.234423	1.332517	1.338441	1.373102	1.340445	1.341447	1.346327	1.331264	1.331320	1.313125	1.220887	1.216212	1.216264	1.210642	1.210693	1.239590	1.245411	1.279988	1.274272	1.301770	1.307597	1.382664	1.374203	1.385623	1.513579	1.467477	1.356087	1.339094	1.326834	1.326888	1.286543	1.226816	1.141242	1.141292	1.153918	1.143538
1.284626	1.283739	1.214317	1.214368	1.153098	1.147381	1.141663	1.136994	1.134944	1.149148	1.157692	1.211529	1.217245	1.234395	1.234450	1.344079	1.373072	1.482710	1.484660	1.427045	1.427104	1.331291	1.330401	1.330456	1.318975	1.319030	1.285513	1.285567	1.210717	1.239614	1.245436	1.274335	1.280066	1.280120	1.359733	1.359791	1.371389	1.374287	1.454955	1.455963	1.356113	1.340067	1.436509	1.436567	1.286566	1.136474	1.140316	1.136574	1.143510	1.143560
1.492190	1.318358	1.277760	1.209678	1.147357	1.141640	1.141687	1.143622	1.136856	1.149173	1.149222	1.182619	1.229544	1.234422	1.257544	1.280869	1.332829	1.367490	1.425124	1.427073	1.427132	1.422466	1.411182	1.330482	1.330538	1.314328	1.314382	1.279917	1.279970	1.239639	1.274306	1.274359	1.274412	1.286005	1.286058	1.286111	1.285217	1.307050	1.307106	1.356082	1.356139	1.457320	1.445062	1.436592	1.130760	1.136496	1.136546	1.135648	1.143532	1.143581
1.491279	1.318387	1.277786	1.277839	1.205037	1.141664	1.141711	1.148364	1.151243	1.149198	1.165293	1.177618	1.237124	1.258461	1.246239	1.271451	1.271504	1.272503	1.298363	1.304088	1.425270	1.422494	1.382175	1.331454	1.319026	1.314354	1.292655	1.263862	1.262967	1.263018	1.257299	1.274384	1.274436	1.274490	1.280312	1.279419	1.279471	1.164114	1.185947	1.249479	1.281142	1.272672	1.260408	1.199989	1.200040	1.130831	1.130880	1.151089	1.151139	1.143602
1.318359	1.306885	1.306941	1.272100	1.272151	1.141688	1.172871	1.172923	1.172974	1.161492	1.161543	1.177644	1.259377	1.259432	1.271424	1.248809	1.271530	1.272529	1.272582	1.277361	1.277415	1.279360	1.279414	1.279468	1.314229	1.308610	1.286911	1.274666	1.251639	1.245919	1.190165	1.199677	1.210137	1.265048	1.273619	1.279443	1.256413	1.148037	1.148084	1.163289	1.226819	1.249956	1.250007	1.251955	1.205834	1.175466	1.146404	1.148267	1.143574	1.143624
1.306857	1.306914	1.306969	1.299480	1.272177	1.228933	1.219129	1.172948	1.172999	1.173051	1.173102	1.247075	1.259404	1.294062	1.258227	1.258279	1.258331	1.272555	1.272608	1.272662	1.261179	1.220855	1.158303	1.273821	1.312364	1.299179	1.274639	1.274689	1.245892	1.188248	1.190187	1.031522	1.106574	1.112391	1.265123	1.259404	1.251879	1.153829	1.148106	1.155733	1.165342	1.223104	1.246240	1.246292	1.246343	1.175487	1.129359	1.123634	1.123680	1.124675
1.299343	1.299398	1.299453	1.299508	1.286355	1.240281	1.223035	1.219208	1.219156	1.219209	1.242328	1.247102	1.277778	1.274055	1.258253	1.258305	1.258356	1.258408	1.272634	1.261152	1.220827	1.139370	1.128073	1.128121	1.249313	1.289746	1.274663	1.245867	1.245915	1.244835	1.123721	1.106550	1.106596	1.106642	1.097309	1.230073	1.251902	1.148080	1.073106	1.080731	1.084568	1.084615	1.084662	1.246314	1.246365	1.184906	1.037027	1.123654	1.121803	1.121850
1.299371	1.299426	1.299481	1.295763	1.240255	1.240308	1.223061	1.217347	1.213519	1.242302	1.356643	1.356700	1.281784	1.272394	1.259222	1.258330	1.258381	1.258433	1.261124	1.255410	1.149743	1.128049	1.112023	1.112069	1.031539	1.043877	1.043921	1.043965	1.234400	1.244858	1.123743	1.106571	1.106617	1.091515	1.097329	1.131997	1.132900	1.063610	1.063654	1.073173	1.080799	1.084637	1.084683	1.084731	1.246388	1.075260	1.060135	1.058283	1.121823	1.041054
1.295627	1.295682	1.295736	1.295791	1.245943	1.241278	1.224031	1.211606	1.211657	1.236664	1.351950	1.352007	1.289668	1.259197	1.258303	1.246074	1.188446	1.188495	1.241205	1.253545	1.248870	1.113891	1.112044	1.071709	1.042908	1.043898	1.009326	1.009369	1.044029	1.171005	1.118086	1.106593	1.106638	1.091536	1.131972	1.132017	1.120520	0.895503	0.899331	0.974395	0.982964	0.983007	1.084704	1.084752	1.246411	1.242670	1.152509	1.123695	1.058346	1.012210
1.295655	1.295710	1.295764	1.295818	1.292098	1.243192	1.241356	1.211632	1.211683	1.211735	1.213674	1.213726	1.241869	1.258278	1.258329	1.188422	1.188470	1.185683	1.185731	1.248844	1.248895	1.217746	1.113958	1.071730	1.043875	1.009304	1.009346	1.009390	1.009432	1.015245	1.101835	1.106614	1.083579	1.106706	1.131992	1.132038	0.901252	0.905081	0.905120	0.982942	0.982984	0.983027	0.983068	1.084773	1.246433	1.242692	1.152530	1.123715	1.058366	1.012229
1.316433	1.315547	1.295792	1.295846	1.292125	1.287461	1.286569	1.240491	1.211709	1.213649	1.213699	1.213752	1.202468	1.206397	1.196899	1.188446	1.185658	1.185707	1.047318	1.185803	1.222448	1.217770	1.113979	1.039030	1.038127	1.009325	1.009367	0.957484	0.957525	0.963337	0.963378	0.985463	0.991186	1.083645	1.091619	1.091664	0.905059	0.926888	1.007726	1.007770	1.007814	0.996315	1.002046	1.084794	1.084840	1.167677	1.167725	1.127530	1.060282	1.023794
1.344760	1.344820	1.339219	1.339279	1.297815	1.292207	1.286596	1.240517	1.240568	1.242509	1.242561	1.213778	1.207216	1.200654	1.192200	1.185635	1.047251	1.047296	1.047340	1.047385	1.222471	1.220630	1.039007	1.021744	1.020840	1.009345	0.957462	0.957504	0.957544	0.957586	0.968130	0.991164	1.001622	1.029661	1.005081	0.895479	0.926865	0.978847	1.007746	1.007790	1.007834	1.048196	1.082871	1.082919	1.127245	1.167698	1.179291	1.167958	1.089165	1.051808
1.462934	1.414985	1.414102	1.409446	1.443160	1.401693	1.332653	1.241488	1.242483	1.242536	1.242587	1.236028	1.218776	1.212214	1.203759	1.192273	1.053889	1.080401	1.080448	1.060643	1.099368	1.093741	1.090948	1.038126	1.020861	1.009365	0.957482	0.957523	0.957564	0.957606	0.980727	1.068948	1.036265	1.036311	1.029726	1.005142	0.982099	0.997300	0.997342	1.003072	1.037744	1.072420	1.138714	1.138763	1.167671	1.179264	1.179312	1.167979	1.080646	1.080691
1.467683	1.416904	1.416965	1.484438	1.477790	1.436321	1.430713	1.430771	1.242510	1.242562	1.235057	1.228497	1.228546	1.212239	1.212288	1.198913	1.097874	1.109266	1.109314	1.132438	1.121139	1.100383	1.093807	1.090069	1.009343	0.957461	0.957501	0.957543	0.986433	1.130726	1.130771	1.149754	1.070909	1.036332	1.030693	1.035736	1.035779	1.035823	1.076265	1.076310	1.076354	1.130157	1.138736	1.138785	1.167692	1.167741	1.179334	1.179384	1.121864	1.080711
1.421590	1.416936	1.491956	1.553666	1.458104	1.430687	1.430743	1.430801	1.419323	1.242588	1.228471	1.219076	1.201821	1.212264	1.200777	1.202718	1.174677	1.109290	1.140921	1.140972	1.126837	1.121212	1.097612	1.097658	1.009363	0.957480	0.957521	0.981315	1.004438	1.088284	1.140260	1.146936	1.147929	1.067189	1.065339	1.065385	1.083777	1.083823	1.076286	1.076331	1.076374	1.122594	1.138757	1.138806	1.161942	1.167763	1.179356	1.179405	1.133270	1.121931
1.641775	1.641844	1.634360	1.608001	1.508454	1.439315	1.444934	1.433460	1.428795	1.373271	1.237943	1.228548	1.201845	1.201895	1.200802	1.206523	1.215080	1.179480	1.135273	1.140997	1.141046	1.126910	1.097634	1.097680	1.097725	1.021728	1.010141	1.004416	1.010229	1.090199	1.142176	1.146958	1.147005	1.148000	1.148046	1.148095	1.113515	1.090477	1.090522	1.087725	1.076395	1.122615	1.122660	1.131241	1.131287	1.166836	1.167832	1.150563	1.133291	1.128595
1.602182	1.602246	1.602307	1.596708	1.516037	1.448684	1.237357	1.237412	1.376920	1.367532	1.242692	1.233297	1.228622	1.201919	1.218033	1.206548	1.215105	1.215157	1.171045	1.124946	1.135396	1.126934	1.138040	1.138087	1.102478	1.102524	1.056320	1.027517	1.090174	1.142152	1.142198	1.183914	1.183965	1.166967	1.167016	1.167067	1.132488	1.109452	1.109500	1.107905	1.136810	1.136858	1.131214	1.085084	1.085129	1.137995	1.150536	1.133266	1.133312	1.098879
1.573385	1.573448	1.573508	1.521673	1.407343	1.280533	1.274819	1.272041	1.267372	1.254202	1.242718	1.242771	1.242821	1.247599	1.230345	1.215081	1.206622	1.183036	1.154239	1.127239	1.148093	1.138018	1.138063	1.138110	1.102500	1.050619	1.050663	1.049762	1.138340	1.142174	1.165894	1.183938	1.183989	1.184042	1.319927	1.317140	1.317192	1.172960	1.173009	1.173060	1.154928	1.149206	1.149253	1.106918	1.102223	1.150510	1.144784	1.144833	1.133333	1.098899
1.504750	1.481220	1.481278	1.354474	1.285328	1.285384	1.279670	1.277836	1.272122	1.272177	1.262584	1.262639	1.249462	1.249515	1.249566	1.220778	1.206647	1.183059	1.148493	1.119696	1.119740	1.138040	1.138085	1.114778	1.085976	1.073720	1.049737	1.049783	1.138362	1.142197	1.164023	1.183963	1.184013	1.334110	1.319952	1.449902	1.449958	1.317271	1.190347	1.190398	1.171235	1.166545	1.170386	1.170436	1.200377	1.200427	1.150498	1.148650	1.148697	1.144949
1.504783	1.481251	1.354446	1.354503	1.319957	1.320014	1.320067	1.320124	1.314411	1.314466	1.314520	1.314577	1.301400	1.330295	1.339800	1.230258	1.210454	1.206723	1.152299	1.131256	1.119763	1.138063	1.120800	1.071759	1.071803	1.071848	1.072839	1.113275	1.142171	1.142219	1.057512	1.158414	1.184038	1.319925	1.371917	1.449929	1.449984	1.323067	1.259631	1.225052	1.223206	1.275207	1.274309	1.269620	1.200399	1.200450	1.150520	1.148671	1.177583	1.177633
1.486884	1.463983	1.464040	1.354532	1.354587	1.320042	1.320096	1.320152	1.314439	1.314495	1.314548	1.314605	1.342553	1.342610	1.341719	1.232175	1.221826	1.210530	1.203959	1.152370	1.138038	1.138086	1.140969	1.071781	1.071825	1.071870	1.072860	1.113297	1.130653	1.107618	1.115240	1.122865	1.158484	1.308581	1.341621	1.369156	1.369210	1.259604	1.225024	1.230764	1.277074	1.274283	1.269590	1.235008	1.231263	1.196677	1.196725	1.183331	1.177605	1.177655
1.463953	1.464014	1.426639	1.351729	1.354616	1.320071	1.315402	1.303923	1.308699	1.314523	1.314576	1.343473	1.343526	1.342638	1.342692	1.233147	1.221852	1.210555	1.203984	1.195521	1.143737	1.150408	1.160864	1.155143	1.091723	1.072838	1.072882	1.072928	1.113364	1.113411	1.115262	1.122887	1.157559	1.180694	1.284623	1.294154	1.221070	1.221122	1.224964	1.230788	1.234714	1.223386	1.223435	1.223486	1.217762	1.200495	1.206237	1.194742	1.177627	1.039114
1.463984	1.464045	1.429501	1.377658	1.354645	1.315377	1.303895	1.303951	1.308728	1.314551	1.343444	1.343501	1.343555	1.343612	1.337897	1.337009	1.325715	1.325770	1.221980	1.222033	1.165521	1.160840	1.155118	1.143628	1.105088	1.091793	1.072903	1.107571	1.113386	1.121009	1.121055	1.117226	1.122956	1.157632	1.174992	1.219149	1.221094	1.221146	1.224988	1.225040	1.234738	1.234791	1.225355	1.219634	1.177376	1.177425	1.183167	1.188991	1.189039	1.050527
1.481950	1.482012	1.482071	1.434312	1.377743	1.301982	1.302034	1.303979	1.310744	1.343418	1.343472	1.435819	1.418570	1.343640	1.343693	1.340914	1.340968	1.341024	1.341930	1.313141	1.298056	1.165596	1.160911	1.143651	1.143698	1.143747	1.143794	1.143843	1.132525	1.132573	1.121077	1.115353	1.122979	1.169197	1.175015	1.184544	1.186488	1.186539	1.225012	1.236608	1.236658	1.236711	1.234864	1.219657	1.205472	1.167958	1.174648	1.189014	1.189062	1.189113
1.441616	1.441677	1.482103	1.464223	1.444446	1.302010	1.302062	1.304952	1.308784	1.314607	1.435789	1.435849	1.435904	1.418658	1.328593	1.340942	1.340995	1.347673	1.445803	1.445863	1.336392	1.315630	1.178244	1.178294	1.143722	1.143770	1.143817	1.155408	1.144089	1.132596	1.121099	1.121146	1.169170	1.169220	1.169266	1.169316	1.180739	1.189406	1.190403	1.246116	1.246167	1.236735	1.234887	1.453516	1.447877	1.219937	1.217059	1.220906	1.229498	1.212230
1.441647	1.441709	1.441767	1.482197	1.457698	1.325108	1.304924	1.315373	1.315427	1.321251	1.435819	1.458951	1.459007	1.459067	1.343750	1.343807	1.343861	1.343917	1.445832	1.445893	1.440271	1.310924	1.178269	1.178318	1.143745	1.143794	1.143840	1.155431	1.155477	1.144160	1.121121	1.170094	1.222082	1.221186	1.169289	1.169339	1.180763	0.992234	1.057669	1.190478	1.236706	1.236759	1.248354	1.246509	1.234223	1.222806	1.219928	1.220929	1.229521	1.212252
1.441679	1.441740	1.441798	1.482229	1.461507	1.437552	1.328023	1.315402	1.321223	1.442408	1.462702	1.458981	1.459037	1.459097	1.343778	1.314990	1.315043	1.315099	1.343999	1.355595	1.353755	1.336503	1.199388	1.182129	1.143769	1.143817	1.160910	1.176291	1.176339	1.171655	1.208484	1.225848	1.225896	1.222157	1.222204	1.179790	1.180786	1.096153	1.096199	1.096247	1.236730	1.242555	1.248377	1.248431	1.246583	1.228523	1.225724	1.220002	1.220999	1.229596
1.441710	1.441772	1.482199	1.493795	1.493853	1.473132	1.437637	1.407262	1.407314	1.436768	1.459896	1.459956	1.349464	1.337984	1.314962	1.315018	1.315071	1.315127	1.355565	1.355623	1.355676	1.355733	1.325225	1.182153	1.147579	1.160886	1.176263	1.176316	1.210902	1.366771	1.339089	1.241034	1.225920	1.225972	1.231707	1.232708	1.232757	1.180860	1.119310	1.234807	1.240629	1.334942	1.300356	1.248454	1.234269	1.231472	1.231520	1.220024	1.221021	1.221072
1.597448	1.597514	1.597575	1.493827	1.493885	1.473163	1.454970	1.407290	1.407343	1.407399	1.431085	1.431144	1.350438	1.349550	1.349603	1.459272	1.442020	1.436310	1.436365	1.355650	1.355703	1.355761	1.354868	1.250294	1.244573	1.251255	1.205141	1.210877	1.371477	1.555949	1.556009	1.371391	1.241109	1.238318	1.238367	1.246005	1.246056	1.234729	1.252096	1.252148	1.333014	1.333069	1.333120	1.257335	1.231444	1.231495	1.231542	1.185405	1.186401	1.186451
1.701288	1.701356	1.597608	1.430417	1.432760	1.455890	1.455945	1.424330	1.407371	1.414044	1.438677	1.438738	1.413827	1.413887	1.465010	1.465070	1.459357	1.459417	1.459472	1.436454	1.355731	1.355789	1.355842	1.355899	1.250369	1.257051	1.257014	1.261805	1.469350	1.555979	1.560777	1.560842	1.371475	1.241187	1.241236	1.246030	1.384611	1.373287	1.344477	1.332987	1.333039	1.333094	1.333145	1.319913	1.231467	1.231517	1.168056	1.185427	1.186422	1.195020
1.702267	1.672554	1.453458	1.453519	1.432791	1.432850	1.438671	1.435895	1.424414	1.438651	1.438707	1.415693	1.413857	1.535063	1.532283	1.528561	1.509233	1.499832	1.499889	1.482641	1.430767	1.355816	1.355870	1.355926	1.349351	1.262848	1.272371	1.272426	1.377303	1.556010	1.560808	1.560872	1.556193	1.366823	1.339382	1.379842	1.379895	1.373312	1.344502	1.338785	1.333063	1.333119	1.328424	1.325632	1.225716	1.168032	1.156531	1.168128	1.194991	1.195043
1.673466	1.522640	1.522698	1.453550	1.453607	1.450834	1.436714	1.435828	1.441651	1.438681	1.438738	1.438798	1.536923	1.535094	1.535151	1.576840	1.509263	1.499862	1.499918	1.482670	1.407716	1.384694	1.384748	1.471362	1.448335	1.431082	1.376271	1.376329	1.377330	1.556040	1.560838	1.560902	1.551483	1.516052	1.483706	1.379868	1.379921	1.344476	1.344528	1.338810	1.338861	1.328399	1.325601	1.256377	1.233333	1.156507	1.023759	1.139281	1.195014	1.195065
1.516942	1.517005	1.522731	1.462084	1.462142	1.462205	1.450920	1.450982	1.456807	1.450249	1.438768	1.536897	1.535062	1.535125	1.558832	1.558897	1.538141	1.528740	1.528797	1.504742	1.452868	1.412537	1.450143	1.450202	1.450258	1.442477	1.442533	1.377304	1.377357	1.556070	1.560868	1.476423	1.469845	1.494108	1.483733	1.472249	1.379947	1.373364	1.344553	1.344607	1.337937	1.331349	1.325626	1.256401	1.164075	1.141030	1.139177	1.145000	1.191237	1.247054
1.516975	1.482432	1.457430	1.453613	1.462174	1.462237	1.462293	1.459520	1.465346	1.465407	1.450335	1.536928	1.535094	1.542724	1.558864	1.558930	1.538172	1.528770	1.528827	1.533622	1.507668	1.455798	1.464376	1.464437	1.464494	1.464555	1.470296	1.451150	1.451206	1.451268	1.440730	1.476452	1.469873	1.468038	1.482648	1.474173	1.455014	1.448431	1.396531	1.344633	1.337962	1.331374	1.325650	1.164051	1.164097	1.160991	1.146872	1.364430	1.364480	1.364535
1.510740	1.486243	1.457462	1.457522	1.467974	1.462268	1.470832	1.684325	1.598052	1.528893	1.528952	1.536960	1.542692	1.558837	1.562681	1.558962	1.539149	1.528800	1.528857	1.500069	1.507698	1.457721	1.464406	1.464466	1.464523	1.470268	1.510723	1.539642	1.537804	1.451297	1.451354	1.481221	1.476538	1.468066	1.468122	1.451111	1.456938	1.455099	1.414744	1.403255	1.343759	1.338042	1.338092	1.183060	1.183108	1.184109	1.366298	1.364454	1.364504	1.348186
1.552337	1.503280	1.486332	1.486393	1.457610	1.468068	1.517010	1.609370	1.598086	1.598150	1.552060	1.529048	1.542723	1.562654	1.562713	1.558994	1.539180	1.528830	1.500037	1.500098	1.500153	1.457750	1.464435	1.464496	1.470236	1.470298	1.510753	1.537777	1.537834	1.468640	1.479125	1.490731	1.490789	1.476629	1.476685	1.472953	1.460759	1.460818	1.417616	1.417674	1.351377	1.345660	1.350457	1.350513	1.327471	1.327526	1.347824	1.366378	1.348155	1.348210
1.506233	1.505203	1.503372	1.544104	1.486482	1.486544	1.508535	1.598059	1.598119	1.598183	1.563630	1.529080	1.529138	1.552279	1.552337	1.551455	1.542996	1.510423	1.500067	1.500128	1.455323	1.435052	1.457835	1.464525	1.464582	1.470327	1.468489	1.508951	1.509007	1.481940	1.481998	1.490760	1.488922	1.488986	1.484301	1.563362	1.465529	1.465589	1.421438	1.421496	1.356148	1.356204	1.350482	1.350539	1.350591	1.350646	1.373794	1.363403	1.361553	1.315414
1.492097	1.538306	1.564864	1.814942	1.676862	1.582650	1.582708	1.584664	1.598152	1.598216	1.598276	1.563727	1.529170	1.529234	1.552369	1.552434	1.540006	1.521813	1.510510	1.477077	1.468608	1.437921	1.270625	1.297202	1.470296	1.470357	1.470414	1.470476	1.510933	1.522371	1.490728	1.470879	1.488952	1.598687	1.597798	1.582525	1.490223	1.490285	1.449933	1.449994	1.450051	1.386606	1.380887	1.350564	1.350616	1.373767	1.373819	1.373876	1.363478	1.334662
1.509435	1.507612	1.611041	1.693848	1.680678	1.680745	1.617352	1.617417	1.598185	1.598249	1.598309	1.598375	1.563817	1.552343	1.552401	1.552465	1.531247	1.505481	1.481600	1.487522	1.477160	1.299454	1.270651	1.294387	1.470325	1.470387	1.470443	1.470506	1.522337	1.522402	1.522461	1.488923	1.598652	1.597770	1.597829	1.583504	1.583563	1.495928	1.463246	1.463309	1.573059	1.567119	1.417069	1.386748	1.470637	1.395637	1.395691	1.391951	1.390104	1.390164
1.507580	1.515501	1.642459	1.697664	1.680712	1.623095	1.617385	1.617451	1.594435	1.598282	1.598342	1.598408	1.598466	1.563914	1.552433	1.531220	1.513969	1.505512	1.493171	1.489446	1.487607	1.374500	1.299531	1.270730	1.360705	1.470416	1.470473	1.481909	1.527107	1.527172	1.527232	1.632224	1.598682	1.598749	1.597859	1.586380	1.591184	1.501730	1.497914	1.573028	1.657478	1.657549	1.657612	1.740490	1.740556	1.740627	1.502054	1.465069	1.461323	1.459484
1.515469	1.515535	1.642494	1.704317	1.680746	1.623129	1.617418	1.565565	1.569406	1.598315	1.598375	1.598441	1.598499	1.563947	1.552464	1.552529	1.560161	1.551704	1.504742	1.489476	1.470325	1.449547	1.374579	1.328466	1.360733	1.470446	1.470502	1.522340	1.527138	1.706131	1.706194	1.671630	1.637058	1.608265	1.598838	1.587359	1.591214	1.498912	1.498971	1.636564	1.777801	1.789422	1.786639	1.746296	1.740588	1.740659	1.733051	1.615155	1.611413	1.490284
1.510778	1.510844	1.637804	1.712860	1.694962	1.623162	1.577070	1.565597	1.569439	1.598348	1.598408	1.546548	1.563914	1.563979	1.564036	1.604491	1.612124	1.612189	1.545165	1.492347	1.472248	1.458101	1.449628	1.328493	1.360762	1.470476	1.510933	1.573284	1.625289	1.706163	1.706226	1.671662	1.637090	1.625613	1.619901	1.591185	1.495083	1.483757	1.483813	1.699307	1.745556	1.757173	1.762932	1.731134	1.725423	1.738791	1.738857	1.727454	1.690311	1.686578
1.510813	1.545487	1.632072	1.712897	1.694997	1.680883	1.577103	1.565630	1.569472	1.598381	1.586902	1.546581	1.546637	1.564011	1.604457	1.639550	1.615944	1.612222	1.597130	1.533719	1.489590	1.465708	1.449656	1.328520	1.360790	1.487820	1.573249	1.573315	1.625321	1.706196	1.706259	1.706327	1.637122	1.625645	1.619932	1.587420	1.483725	1.482836	1.480045	1.472511	1.663014	1.676374	1.682131	1.716843	1.725455	1.725524	1.738888	1.733260	1.701890	1.684851
1.547900	1.545522	1.568655	1.686078	1.709216	1.695102	1.602860	1.615223	1.615284	1.600307	1.600366	1.546613	1.546669	1.564043	1.604895	1.604964	1.635860	1.612255	1.600003	1.529961	1.465677	1.465737	1.344599	1.328546	1.464703	1.563742	1.573280	1.573347	1.625352	1.706229	1.706292	1.706360	1.700650	1.671857	1.671918	1.656725	1.587667	1.578161	1.479124	1.478235	1.541799	1.676404	1.682162	1.682231	1.716937	1.717005	1.717067	1.707635	1.692489	1.684880
1.547936	1.565407	1.585995	1.626442	1.689959	1.690030	1.690092	1.615257	1.759549	1.738805	1.733097	1.727397	1.627478	1.639850	1.604929	1.639619	1.635895	1.612288	1.600035	1.564616	1.472337	1.472399	1.351260	1.360793	1.563710	1.568513	1.573312	1.576223	1.628229	1.706262	1.706324	1.706393	1.706455	1.700752	1.671950	1.662529	1.656816	1.599151	1.555155	1.480162	1.570313	1.622344	1.682193	1.688035	1.688097	1.693939	1.706646	1.692460	1.692518	1.663711
1.542301	1.565443	1.605884	1.634041	1.634104	1.690066	1.690127	1.765197	1.760532	1.760602	1.733132	1.727432	1.721722	1.651424	1.665684	1.665754	1.718786	1.670026	1.611433	1.574120	1.472367	1.449344	1.352235	1.528192	1.568480	1.573284	1.576188	1.579099	1.631106	1.706295	1.706357	1.706425	1.706488	1.671921	1.664390	1.664458	1.756654	1.757674	1.590310	1.581831	1.570343	1.570410	1.682224	1.688066	1.688127	1.693969	1.712377	1.704844	1.651029	1.640640
1.565409	1.605857	1.691695	1.691764	1.691828	1.697668	1.772729	1.772802	1.766245	1.754869	1.721628	1.721696	1.692907	1.715695	1.715757	1.721598	1.718820	1.670059	1.641353	1.485606	1.481872	1.450321	1.454166	1.458965	1.568511	1.569524	1.579064	1.586716	1.579189	1.709173	1.709235	1.709304	1.706520	1.671953	1.672013	1.756623	1.756687	1.756757	1.704860	1.582811	1.581921	1.581988	1.691753	1.682323	1.688158	1.708252	1.708315	1.689378	1.651058	1.600243
1.764502	1.708974	1.691732	1.691801	1.772629	1.820653	1.820718	1.791947	1.772905	1.761529	1.743430	1.708026	1.708087	1.715730	1.721562	1.721633	1.721696	1.710400	1.647070	1.647137	1.629883	1.491440	1.468411	1.468473	1.566647	1.569555	1.579095	1.579162	1.579221	1.712051	1.712114	1.709337	1.706553	1.671985	1.747094	1.747165	1.747228	1.747297	1.698247	1.698315	1.698377	1.632883	1.632944	1.667658	1.662020	1.702509	1.708346	1.708417	1.689467	1.660660
1.764540	1.718466	1.691768	1.755295	1.780233	1.786077	1.791910	1.791985	1.784481	1.778875	1.755005	1.736911	1.708121	1.715766	1.726332	1.736997	1.737061	1.721801	1.710496	1.710566	1.710626	1.644197	1.540373	1.705138	1.595537	1.566742	1.571542	1.579194	1.683153	1.691840	1.714993	1.715062	1.680488	1.672017	1.689396	1.747198	1.747260	1.747329	1.742568	1.709894	1.707906	1.650237	1.632974	1.667689	1.662051	1.708315	1.766125	1.767147	1.767209	1.724954
1.868412	1.764653	1.764718	1.786826	1.792662	1.792737	1.793841	1.792023	1.792089	1.778912	1.772351	1.765796	1.737007	1.728110	1.750041	1.737980	1.754408	1.735272	1.721899	1.721969	1.722031	1.678859	1.678921	1.705171	1.705232	1.595633	1.579159	1.584998	1.616763	1.686101	1.694782	1.726481	1.687163	1.680590	1.679702	1.695193	1.695255	1.695323	1.744500	1.754066	1.719486	1.650268	1.650328	1.667721	1.673119	1.766093	1.766156	1.767179	1.767241	1.736536
1.868452	1.868528	1.868596	1.913783	1.913852	1.879315	1.874650	1.793007	1.792127	1.791253	1.772387	1.772459	1.756925	1.716427	1.716490	1.738015	1.737132	1.735307	1.723828	1.722004	1.722065	1.678893	1.678954	1.719424	1.705265	1.607992	1.608052	1.633808	1.619641	1.683207	1.694815	1.726514	1.726578	1.680623	1.679734	1.620172	1.620232	1.695355	1.747381	1.746501	1.711919	1.719589	1.719651	1.646849	1.646908	1.750919	1.766188	1.766260	1.737447	1.736567
1.882675	1.882753	1.873364	1.873440	1.881169	1.881246	1.874690	1.798815	1.792164	1.791290	1.772423	1.772495	1.745242	1.716464	1.716527	1.756995	1.738114	1.737237	1.735405	1.733582	1.722100	1.719327	1.678988	1.679056	1.717624	1.735009	1.754987	1.697337	1.697399	1.694786	1.729484	1.738094	1.738158	1.714345	1.679766	1.620203	1.620263	1.695387	1.694499	1.567541	1.711951	1.712022	1.698781	1.646879	1.664262	1.675878	1.751011	1.732664	1.722266	1.736598
1.921486	1.900763	1.900833	1.888615	1.891615	1.881286	1.874729	1.779925	1.786614	1.780915	1.772459	1.772531	1.802894	1.751035	1.765481	1.765556	1.977425	1.858465	1.737335	1.737407	1.722134	1.719362	1.707880	1.707949	1.706114	1.717727	1.688764	1.697372	1.697433	1.709050	1.738057	1.738128	1.732497	1.725924	1.714438	1.622133	1.620294	1.678098	1.677209	1.677277	1.677338	1.712053	1.707363	1.705532	1.670945	1.667210	1.725019	1.725089	1.732755	1.736629
2.042675	1.973721	1.952797	1.941525	1.940649	1.891734	1.874768	1.786587	1.786651	1.780952	1.781016	1.803814	1.807667	1.807743	1.807808	1.979116	1.965922	1.902517	1.858567	1.737442	1.733712	1.719396	1.719458	1.707983	1.708044	1.688736	1.688798	1.697406	1.697467	1.697539	1.738091	1.749708	1.732531	1.725958	1.714471	1.673100	1.668414	1.678130	1.677241	1.677309	1.688770	1.723487	1.723548	1.723619	1.689034	1.671043	1.726001	1.726071	1.736589	1.736660
1.973681	1.973764	1.972891	1.964457	1.976253	1.976334	1.976403	1.949983	1.786688	1.780989	1.781053	1.807640	1.813387	1.813464	1.807846	1.857966	1.914797	1.903503	1.896851	1.737477	1.737538	1.734766	1.723284	1.711809	1.711871	1.717631	1.717693	1.697440	1.697501	1.697573	1.755365	1.749742	1.744110	1.730737	1.673063	1.673133	1.684741	1.707906	1.717466	1.694439	1.688802	1.723519	1.723580	1.723651	1.723714	1.723784	1.705783	1.729905	1.729964	1.736692
1.973724	1.973807	1.973880	1.964499	1.976294	2.016763	2.016833	2.012182	1.850196	1.781026	1.781090	1.808625	1.813425	1.813502	1.859821	1.859899	1.917678	1.917755	1.897837	1.897914	1.863265	1.863342	1.823006	1.748043	1.711905	1.711974	1.717728	1.688936	1.689945	1.747744	1.747807	1.778642	1.778706	1.744216	1.673095	1.684713	1.707869	1.736431	1.745995	1.721072	1.694534	1.723551	1.723612	1.723684	1.723746	1.723816	1.723879	1.729936	1.729995	1.828250
2.035147	1.983310	1.973923	1.964542	1.976336	2.016806	2.012142	1.901828	1.884855	1.849360	1.832113	1.808664	1.808728	1.859794	1.859860	1.917648	1.917717	1.917794	1.917863	1.910274	1.905601	1.894135	1.899975	1.898154	1.863915	1.863988	1.713967	1.717833	1.717893	1.747778	1.776706	1.778676	1.779689	1.733575	1.726989	1.713614	1.742167	1.890314	1.753629	1.723006	1.705018	1.729285	1.734098	1.739874	1.736136	1.725749	1.725812	1.729967	1.730026	1.770525
2.072082	2.037929	1.977750	1.974046	1.976378	1.989036	1.976799	1.891454	1.883946	1.849398	1.832151	1.783131	1.808766	1.860781	1.859899	1.917688	1.917756	1.917833	1.917902	1.916085	1.905639	1.905717	1.905785	1.969355	1.944763	1.939066	1.864088	1.717867	1.717927	1.746863	1.778639	1.779660	1.779723	1.779797	1.739443	1.755659	1.759524	1.861480	1.861548	1.826978	1.808992	1.809067	1.739834	1.739907	1.736169	1.812338	1.748945	1.743311	1.740519	1.781020
2.072129	2.060680	2.014971	1.995183	2.109124	2.000618	1.978733	1.966505	1.883984	1.832124	1.832188	1.830192	1.820346	1.849277	1.860885	1.917727	1.917795	1.917872	1.917940	1.916123	1.916189	1.905755	1.905823	1.969394	1.968514	1.950567	1.939088	1.777527	1.775690	1.778610	1.779623	1.825881	1.947188	1.947266	1.779893	1.739549	1.785803	1.852017	1.861584	1.861660	1.861728	1.847551	1.843813	1.786140	1.786204	1.786277	1.754682	1.749049	1.743403	1.740621
2.060637	2.060726	2.049449	2.149788	2.126203	2.104519	2.000727	1.997968	1.966612	1.839738	1.844538	1.833072	1.840713	1.849316	1.918635	1.918714	1.917834	1.917911	1.917979	1.918058	1.918124	1.911565	1.905860	1.905936	1.969501	1.972425	1.967749	1.956283	1.794705	1.906603	1.935536	1.947158	1.947224	1.947302	1.776128	1.776201	1.782038	1.832102	1.861620	1.861696	1.861764	1.861842	1.960080	1.960161	1.791942	1.786311	1.786375	1.749081	1.749142	1.740653
2.037978	2.038064	2.038139	2.149834	2.126248	2.126334	2.018079	2.000850	1.986715	1.971464	1.856117	1.853177	1.847383	1.848407	1.918674	1.947610	1.946731	1.946808	1.918018	1.918097	1.918163	1.911603	1.905898	1.905974	1.906041	1.969617	1.967787	1.956321	1.956387	1.935506	1.935572	1.935647	1.935713	1.880028	1.776162	1.776234	1.785871	1.838787	1.838852	1.861732	1.861799	1.977373	1.977441	1.960197	1.947906	1.786344	1.786408	1.782678	1.749174	1.740684
2.112080	2.037163	2.034399	2.010821	2.119667	2.119752	2.038950	2.000891	1.985809	1.983045	1.939788	1.854163	1.847422	1.848446	1.946622	1.947649	1.946770	1.946847	1.918056	1.918135	1.917253	1.911641	1.911708	1.906012	1.906079	1.915802	1.967825	1.956359	1.956424	1.950730	1.935608	1.883722	1.883786	1.883862	1.880126	1.884001	1.838748	1.838822	1.838887	1.861767	1.861835	1.977410	1.977478	1.977559	1.966218	1.965345	1.803768	1.803843	1.772309	1.740716
2.139358	2.093288	2.010783	2.010864	2.079320	2.119796	2.033312	2.003093	2.003161	1.985927	1.946458	1.934995	1.854265	1.923511	1.946662	1.946741	1.946809	1.946887	1.946955	1.947034	1.941410	1.941489	1.912695	1.906998	1.907065	1.906192	1.969761	1.962091	1.956462	1.950768	1.889380	1.883757	1.883822	1.883898	1.883960	1.890686	1.890751	1.861660	1.861727	1.861803	1.861870	1.902373	1.977514	1.977595	1.966254	1.965381	1.803801	1.790559	1.772341	1.749310
2.116325	2.093333	2.018398	2.023394	2.029236	2.079448	2.118195	2.110703	2.012673	1.995439	1.981124	1.981203	1.935100	1.923551	1.923616	1.946781	1.946849	1.946926	1.946994	1.947074	1.947139	1.941528	1.941595	1.921267	1.921335	1.914770	1.978341	1.973675	1.962195	1.956579	1.898911	1.888541	1.883857	1.883933	1.895394	1.895472	1.843569	1.855045	1.861763	1.861839	1.902330	1.919734	1.919800	1.977632	1.966290	1.861526	1.848275	1.790591	1.790652	1.773397
2.058278	2.093378	2.029982	2.031957	2.037800	2.142787	2.118238	2.118322	2.031833	2.020371	2.020440	2.020522	2.010166	2.010246	2.015999	1.946821	1.946888	1.946965	1.947033	1.947113	1.947178	1.993437	2.005838	1.959737	1.954033	2.156165	2.178382	2.168977	1.962233	1.962313	1.898947	1.899022	1.888642	1.888718	1.895430	1.843539	1.843603	1.843677	1.855146	1.861875	1.902366	1.919770	1.919836	1.908504	1.885469	1.861560	1.842532	1.813728	1.790685	1.790758
2.058321	1.994934	1.978095	2.030107	2.059031	2.062046	2.139115	2.121207	2.139276	2.075019	2.025219	2.020563	2.010206	2.010287	2.016040	1.946860	1.946928	1.970709	1.947072	1.947152	1.993396	2.014346	2.014417	2.014498	2.141572	2.179299	2.189969	2.190056	2.178580	1.975643	1.909429	1.899059	1.899125	1.897303	1.897366	1.843574	1.843639	1.861768	1.861835	1.861910	1.902402	1.919806	1.919872	1.919951	1.896917	1.879666	1.850107	1.836864	1.819597	1.796567
2.095275	1.978068	1.977192	1.977272	2.056234	2.056319	2.056389	2.143982	2.144056	2.081694	2.075133	2.025343	2.025410	2.025492	2.016080	2.016161	2.039933	2.040015	2.034314	2.010687	2.012406	2.014387	2.014457	2.026084	2.101203	2.179341	2.190960	2.208367	2.208438	2.162337	1.918013	1.909543	1.901061	1.899239	1.845434	1.843609	1.843674	1.861804	1.861871	1.896596	1.896663	1.896742	1.898708	1.960881	1.950490	1.950571	1.920199	1.902201	1.902264	1.908052
2.130340	2.078096	1.977235	2.056206	2.056278	2.056363	2.057379	2.074777	2.121017	2.121101	2.121174	2.095161	2.050093	2.040699	2.092714	2.094695	2.054363	2.051601	2.051672	2.040374	2.023124	2.012530	2.026043	2.054989	2.055060	2.092785	2.191002	2.208409	2.214176	2.168075	2.138329	2.056703	2.056773	1.918275	1.905039	1.905117	1.843709	1.861840	1.861907	1.897583	1.897649	1.898679	1.920616	1.950457	1.950528	1.950608	1.943068	2.107935	1.988874	1.977402
2.514630	2.401674	2.366726	2.312042	2.096716	2.097749	2.097818	2.074821	2.074893	2.121145	2.122165	2.100977	2.095276	2.096395	2.094652	2.094738	2.071722	2.054487	2.051714	2.047055	2.047123	2.047207	2.054948	2.055029	2.055100	2.055182	2.182267	2.206321	2.189072	2.160291	2.139320	2.138453	2.056812	2.056896	2.004993	2.005076	1.861801	1.861876	1.862893	1.897619	1.897686	1.898715	1.943755	1.943837	1.920126	1.943035	2.122159	2.122246	2.108042	1.988990
2.580904	2.572489	2.369615	2.369705	2.324654	2.322852	2.097862	2.074865	2.074936	2.126960	2.121262	2.092491	2.101091	2.101178	2.094695	2.071693	2.071764	2.054530	2.052704	2.051839	2.133754	2.133840	2.133912	2.135893	2.064632	2.064715	2.191803	2.213729	2.213802	2.175528	2.160406	2.138494	2.056851	2.056935	2.057002	2.005114	2.005183	1.866665	1.901381	1.897655	1.898672	1.898751	1.921918	2.031734	2.081883	2.122125	2.127974	2.249360	2.235157	2.108165
2.660884	2.562129	2.510280	2.390588	2.333225	2.203606	2.197907	2.096699	2.094877	2.121233	2.121305	2.121392	2.129993	2.106993	2.094738	2.094824	2.094895	2.094978	2.095050	2.141316	2.141386	2.133882	2.133954	2.134037	2.056131	2.064756	2.212732	2.213773	2.213846	2.178419	2.175645	2.160532	2.138606	2.056974	2.057041	2.057124	2.005220	1.987975	1.901418	1.901495	1.898708	1.962317	1.962383	2.031772	2.081921	2.099329	2.128012	2.249400	2.249473	2.249563
2.648633	2.562182	2.494236	2.390637	2.315961	2.212178	2.233005	2.111903	2.096817	2.143074	2.150731	2.202765	2.141413	2.130125	2.117869	2.256487	2.256562	2.129655	2.129727	2.141359	2.145224	2.141515	2.133995	2.134079	2.056172	2.063848	2.114625	2.208042	2.208116	2.208206	2.178537	2.175774	2.155749	2.063664	2.057080	2.045614	2.005259	2.005338	2.080483	2.064049	2.064120	2.002783	1.968195	2.020258	2.031878	2.050036	2.122275	2.168572	2.249512	2.249602
2.562133	2.562236	2.401958	2.332980	2.316009	2.316102	2.233052	2.233145	2.158195	2.158283	2.202721	2.202812	2.202885	2.141547	2.153162	2.261274	2.261348	2.129698	2.129770	2.145197	2.149062	2.149150	2.149223	2.149308	2.063807	2.071485	2.100425	2.105259	2.208159	2.201601	2.190128	2.187364	2.187439	2.142574	2.057118	2.045652	2.045721	2.058160	2.092882	2.092964	2.093035	2.066352	2.020213	2.020295	2.031915	2.050074	2.096354	2.122401	2.197564	2.190989
2.495783	2.455491	2.363244	2.330012	2.304515	2.304607	2.233100	2.233192	2.233270	2.279532	2.279610	2.272120	2.202931	2.216297	2.202147	2.287875	2.263290	2.136381	2.136454	2.173705	2.173778	2.162480	2.162554	2.162640	2.161765	2.129262	2.100466	2.100553	2.197755	2.197844	2.197919	2.244200	2.244276	2.165713	2.149553	2.086115	2.045759	2.081300	2.092921	2.093004	2.077857	2.077941	2.020250	2.018429	2.030049	2.066689	2.084840	2.084925	2.148535	2.191028
2.517615	2.481467	2.366136	2.348146	2.330140	2.331183	2.233147	2.233240	2.279489	2.279580	2.279658	2.279752	2.285515	2.216344	2.437906	2.438004	2.264284	2.137373	2.162114	2.162204	2.173822	2.162523	2.162597	2.240509	2.232040	2.169720	2.106282	2.100595	2.193048	2.197887	2.197961	2.198048	2.186573	2.159979	2.154345	2.086154	2.068898	2.081339	2.081409	2.093043	2.077895	2.049100	2.049166	2.018466	2.064743	2.066726	2.084878	2.084963	2.148574	2.194875
2.491835	2.481519	2.388499	2.344495	2.336908	2.331232	2.331307	2.279459	2.279537	2.279628	2.279705	2.281695	2.281770	2.449258	2.449336	2.448486	2.264955	2.161135	2.162159	2.162249	2.162321	2.171110	2.263558	2.263647	2.255178	2.221726	2.106323	2.106410	2.197840	2.197930	2.214155	2.214244	2.198164	2.160020	2.156286	2.092848	2.075592	2.081378	2.081449	2.081531	2.081601	2.064358	2.063474	2.080887	2.066683	2.066763	2.102049	2.131019	2.183079	2.202531
2.473895	2.469260	2.468395	2.356086	2.354270	2.354366	2.331356	2.331451	2.331530	2.279675	2.279753	2.281743	2.316450	2.345407	2.449385	2.356174	2.345818	2.184271	2.172800	2.162293	2.162365	2.182700	2.263603	2.297384	2.297461	2.262908	2.170602	2.171641	2.212132	2.252496	2.267775	2.285191	2.309464	2.279144	2.235203	2.156413	2.080385	2.080467	2.081488	2.081570	2.081640	2.127931	2.156879	2.156014	2.080043	2.080125	2.182958	2.183048	2.212002	2.230183
2.635616	2.468365	2.465605	2.358031	2.356215	2.354416	2.342948	2.331500	2.331578	2.279723	2.279801	2.279895	2.314602	2.343558	2.431169	2.431267	2.345865	2.236272	2.207483	2.207574	2.182655	2.182745	2.263648	2.298379	2.298455	2.216686	2.176344	2.171685	2.241047	2.417876	2.417958	2.418053	2.407680	2.344468	2.279258	2.236284	2.080425	2.081457	2.081527	2.162468	2.162539	2.162626	2.156918	2.157005	2.156125	2.161985	2.182998	2.211971	2.329225	2.236890
2.635670	2.482888	2.461867	2.390813	2.356265	2.344818	2.331454	2.216116	2.216192	2.250912	2.250988	2.251081	2.280016	2.430193	2.431218	2.431315	2.351605	2.346004	2.311443	2.309638	2.309711	2.267415	2.263693	2.263782	2.211894	2.194660	2.171638	2.157479	2.226840	2.354404	2.418005	2.407646	2.407726	2.353068	2.291661	2.262067	2.237348	2.081497	2.162424	2.162508	2.162579	2.162666	2.162734	2.166628	2.166699	2.166783	2.183038	2.246543	2.251376	2.248485
2.485683	2.479151	2.462179	2.444959	2.356314	2.344867	2.333399	2.339181	2.219083	2.253803	2.251035	2.251128	2.280063	2.431190	2.431267	2.431365	2.431444	2.346051	2.344230	2.309685	2.313555	2.313648	2.267536	2.263828	2.211938	2.194704	2.171681	2.167972	2.226883	2.263155	2.344077	2.407692	2.407772	2.338569	2.274379	2.271619	2.256409	2.239170	2.239244	2.216228	2.181646	2.181736	2.200837	2.200928	2.201003	2.223937	2.276004	2.246584	2.251417	2.260081
2.485735	2.479203	2.462229	2.445009	2.266173	2.333374	2.344991	2.396949	2.392288	2.392381	2.461726	2.472257	2.459597	2.431240	2.431316	2.431413	2.431493	2.356537	2.344277	2.379011	2.313601	2.313695	2.267581	2.267671	2.263948	2.212070	2.194822	2.171815	2.171885	2.241271	2.293318	2.328057	2.344293	2.338614	2.274422	2.268739	2.268814	2.268903	2.256613	2.256701	2.216343	2.200807	2.200879	2.224764	2.223889	2.223980	2.276047	2.357019	2.352334	2.311991
2.485787	2.485887	2.455475	2.410431	2.318164	2.333423	2.356584	2.391311	2.392338	2.392431	2.437575	2.488431	2.489460	2.505930	2.485137	2.439054	2.364084	2.364177	2.462401	2.446363	2.423343	2.320388	2.320464	2.320555	2.350603	2.264081	2.171768	2.171859	2.171928	2.270188	2.328011	2.328101	2.329128	2.323447	2.274465	2.274558	2.286184	2.286273	2.273982	2.256742	2.216384	2.235506	2.276699	2.276794	2.223932	2.217358	2.270378	2.352302	2.352377	2.351521
2.485840	2.485940	2.476544	2.418062	2.325795	2.325889	2.354737	2.391361	2.397128	2.397222	2.426081	2.471247	2.505880	2.569482	2.499419	2.439103	2.439183	2.577835	2.577917	2.520284	2.462626	2.389719	2.384023	2.384116	2.361097	2.171738	2.171812	2.171902	2.264365	2.270232	2.328055	2.329097	2.329172	2.329267	2.320711	2.320805	2.286227	2.286317	2.286391	2.274113	2.476349	2.493576	2.263418	2.268271	2.268348	2.269391	2.351296	2.352345	2.352420	2.363119
2.485892	2.485992	2.434130	2.390118	2.325844	2.325938	2.389418	2.394255	2.394333	2.394427	2.397350	2.426229	2.499291	2.499392	2.499470	2.497674	2.577787	2.577886	2.537554	2.533626	2.464421	2.399262	2.389844	2.389937	2.361144	2.182232	2.171855	2.264338	2.272962	2.278830	2.344259	2.344352	2.344429	2.356075	2.340934	2.338176	2.320924	2.291116	2.291191	2.488686	2.488764	2.493621	2.251087	2.268314	2.268391	2.274258	2.350387	2.351436	2.364017	2.363162
2.479915	2.439873	2.439953	2.434276	2.395154	2.395250	2.389468	2.394305	2.394383	2.371387	2.371464	2.380098	2.432047	2.499443	2.499521	2.545807	2.545890	2.550812	2.550895	2.533677	2.470244	2.470345	2.389891	2.389984	2.326545	2.245795	2.268968	2.324907	2.278781	2.281726	2.286555	2.369115	2.380746	2.380845	2.356194	2.342024	2.342100	2.319087	2.319163	2.492537	2.492615	2.493666	2.395345	2.279910	2.279987	2.280078	2.349478	2.349575	2.351554	2.363205
2.462568	2.456983	2.457064	2.595681	2.607560	2.591546	2.401062	2.394355	2.371344	2.371436	2.371513	2.371610	2.420552	2.499495	2.499572	2.545859	2.550765	2.550864	2.550946	2.551048	2.533805	2.447601	2.389938	2.319865	2.268848	2.268938	2.269013	2.324952	2.327876	2.286524	2.330331	2.379621	2.536725	2.516649	2.440833	2.431420	2.342144	2.319131	2.319206	2.423268	2.453178	2.479927	2.480004	2.350096	2.292408	2.349444	2.349521	2.349618	2.349692	2.349788
2.462621	2.457983	2.596584	2.595736	2.624678	2.624783	2.605898	2.398198	2.375187	2.375280	2.375357	2.375454	2.410165	2.420701	2.511169	2.545989	2.550816	2.550915	2.550997	2.551099	2.551177	2.505087	2.389985	2.355433	2.268893	2.268983	2.269058	2.353510	2.368793	2.364947	2.365029	2.555708	2.547235	2.536877	2.520717	2.506551	2.425836	2.373946	2.374023	2.374115	2.479872	2.479973	2.482905	2.350141	2.350219	2.351392	2.447775	2.447874	2.349735	2.349831
2.670447	2.601294	2.596638	2.607166	2.604405	2.633371	2.624917	2.625021	2.627002	2.627103	2.603227	2.479414	2.410214	2.410312	2.496984	2.497084	2.539320	2.539419	2.539500	2.551150	2.551228	2.551330	2.453250	2.363080	2.332458	2.269028	2.269103	2.368765	2.372643	2.372743	2.376627	2.555758	2.556793	2.556898	2.537004	2.506597	2.454693	2.431684	2.379777	2.392242	2.479918	2.480019	2.482951	2.483052	2.351343	2.449646	2.447820	2.447919	2.447994	2.448092
2.670503	2.601349	2.607120	2.607221	2.607305	2.633426	2.639196	2.626972	2.627055	2.627156	2.627239	2.612163	2.507377	2.410361	2.410435	2.410533	2.482663	2.487507	2.487587	2.539653	2.551278	2.522510	2.499494	2.438194	2.361303	2.332595	2.329747	2.368813	2.368889	2.368988	2.419074	2.499005	2.560647	2.560753	2.551321	2.514323	2.514402	2.454834	2.392193	2.392287	2.479964	2.482921	2.482997	2.483098	2.513142	2.524793	2.489257	2.489357	2.489432	2.494357
2.670559	2.670666	2.607175	2.607276	2.607359	2.639171	2.640199	2.640306	2.627109	2.656075	2.719659	2.627398	2.609366	2.415156	2.410484	2.410582	2.459619	2.487557	2.487637	2.487738	2.522458	2.522560	2.507439	2.484438	2.438319	2.335492	2.329792	2.365059	2.368937	2.369036	2.490397	2.560613	2.560697	2.560803	2.551370	2.577838	2.514449	2.472009	2.398901	2.398995	2.404851	2.497247	2.497325	2.531200	2.542899	2.542997	2.537301	2.489402	2.489477	2.489577
2.670615	2.670722	2.622482	2.616812	2.610259	2.610364	2.640254	2.640360	2.669308	2.656128	2.656211	2.656317	2.651651	2.617116	2.426671	2.463388	2.463467	2.464512	2.487687	2.522432	2.522508	2.522610	2.522690	2.484487	2.432592	2.432687	2.415440	2.437402	2.411383	2.480786	2.548200	2.560663	2.563601	2.563707	2.638057	2.606766	2.577966	2.398868	2.398946	2.404817	2.411625	2.497294	2.497371	2.537913	2.548659	2.658589	2.529788	2.489447	2.489522	2.489622
2.684890	2.685946	2.686031	2.689927	2.620745	2.610419	2.639361	2.640416	2.627217	2.627318	2.627400	2.656371	2.656450	2.621915	2.647625	2.473010	2.469290	2.464562	2.487737	2.522483	2.522559	2.522660	2.522740	2.499739	2.432641	2.432735	2.432812	2.443225	2.472177	2.480835	2.548250	2.560714	2.563651	2.563757	2.650476	2.606814	2.606895	2.583756	2.583838	2.583937	2.497368	2.486868	2.497419	2.537960	2.641141	2.658636	2.658719	2.494256	2.494330	2.489666
2.685895	2.686003	2.686087	2.713073	2.713158	2.699907	2.679824	2.627189	2.627271	2.627372	2.627454	2.575600	2.575676	2.575780	2.575857	2.617403	2.614635	2.487708	2.487787	2.505211	2.505286	2.522710	2.522790	2.520036	2.520116	2.432782	2.454723	2.454824	2.472225	2.544414	2.547348	2.507970	2.445332	2.448289	2.650526	2.827926	2.797559	2.607042	2.583886	2.583985	2.584066	2.503229	2.509019	2.538007	2.590084	2.647958	2.648041	2.633734	2.494375	2.490664
2.685952	2.686060	2.813132	2.817032	2.713215	2.707551	2.688498	2.672397	2.627325	2.627426	2.627507	2.575652	2.575729	2.570059	2.570136	2.576013	2.541450	2.528177	2.505160	2.490788	2.490863	2.524661	2.522840	2.520087	2.520165	2.520262	2.529848	2.564602	2.582005	2.593520	2.548349	2.536897	2.444430	2.445483	2.821004	2.827978	2.828064	2.753077	2.618593	2.584033	2.589826	2.595644	2.514780	2.511073	2.540041	2.592137	2.638439	2.650101	2.645415	2.623600
2.859169	2.859282	2.883075	2.837006	2.784194	2.783358	2.765416	2.752244	2.961184	2.627480	2.627561	2.575706	2.575782	2.570112	2.571137	2.542372	2.541502	2.532977	2.513834	2.490838	2.490913	2.515866	2.539045	2.539145	2.539225	2.529818	2.529898	2.564652	2.593466	2.598326	2.598408	2.594705	2.537029	2.548549	2.775934	2.810701	2.810787	2.753129	2.594453	2.594553	2.594635	2.601406	2.601484	2.572703	2.569927	2.622025	2.662429	2.661584	2.650227	2.615844
2.905405	2.859341	2.883136	2.842839	2.837154	2.784365	2.765473	2.965899	2.956497	2.812276	2.598748	2.575758	2.575835	2.571114	2.542321	2.525101	2.535779	2.535877	2.515785	2.502437	2.515814	2.515917	2.556203	2.556304	2.556387	2.536523	2.529948	2.530050	2.563757	2.598377	2.598459	2.727600	2.572003	2.514344	2.515371	2.729884	2.753074	2.730073	2.594502	2.594602	2.597540	2.597645	2.601532	2.613192	2.624830	2.637439	2.662477	2.662585	2.662665	2.650204
2.888149	2.859400	2.860106	2.860216	2.860304	2.844918	2.784506	2.869874	2.869958	2.812333	2.766229	2.575811	2.576836	2.542297	2.536599	2.536701	2.536781	2.535929	2.536008	2.518787	2.544519	2.544623	2.566710	2.566812	2.566895	2.566997	2.536653	2.533903	2.551306	2.587014	2.635135	2.699043	2.612484	2.514393	2.515418	2.515519	2.730020	2.730124	2.730208	2.597507	2.597589	2.601503	2.601580	2.614193	2.637385	2.645109	2.648052	2.665493	2.725258	2.667587
2.824713	2.824825	2.860166	2.860276	2.860364	2.791204	2.770412	2.748696	2.841149	2.841256	2.766285	2.587256	2.552691	2.547021	2.536650	2.536753	2.536832	2.536930	2.537009	2.752524	2.712181	2.631297	2.641836	2.667605	2.667693	2.694105	2.691338	2.583010	2.581184	2.581288	2.627575	2.613405	2.612533	2.514440	2.515466	2.515567	2.528020	2.730175	2.730258	2.735822	2.631921	2.632982	2.633063	2.654499	2.651725	2.651828	2.669245	2.727133	2.727214	2.710825
2.822876	2.822987	2.848681	2.848791	2.791151	2.791263	2.770469	2.802371	2.851647	2.776699	2.616073	2.552668	2.552744	2.552848	2.540501	2.536805	2.536884	2.536982	2.561912	2.712156	2.712234	2.734203	2.793582	2.793691	2.789027	2.910769	2.899446	2.829302	2.594551	2.594656	2.640945	2.641047	2.615437	2.615541	2.517417	2.517518	2.524260	2.591582	2.735767	2.660772	2.632924	2.639701	2.674445	2.674556	2.706631	2.706736	2.749945	2.739574	2.739655	2.710875
2.828707	2.823046	2.845896	2.848851	2.848938	3.056881	2.918412	2.863009	2.785193	2.783400	2.679637	2.679744	2.552797	2.546252	2.546327	2.548405	2.536935	2.537033	2.548661	2.562068	2.712288	2.734258	2.793638	2.793747	2.939240	2.919384	2.899501	2.829356	2.800558	2.706352	2.706435	2.677256	2.677342	2.615590	2.615665	2.524229	2.526212	2.539640	2.631834	2.661776	2.668528	2.674415	2.685927	2.738038	2.762900	2.763011	2.767330	2.840651	2.832155	2.739815
2.851528	2.851642	2.838448	2.838555	2.854771	2.918389	2.918472	2.918588	2.900640	2.812325	2.812409	2.789501	2.726067	2.554928	2.555003	2.609999	2.606279	2.560183	2.560261	2.560364	2.573745	2.733363	2.773731	2.863249	2.932642	2.919441	2.899556	2.829410	2.806387	2.771842	2.755415	2.665890	2.677395	2.659421	2.622377	2.524278	2.526260	2.563493	2.661722	2.665636	2.668578	2.685898	2.743754	2.743867	2.768731	2.806368	2.878713	2.840703	3.135475	3.028784
2.948446	2.926747	2.986621	2.896344	2.912561	2.912676	2.918532	2.918648	2.918736	2.871940	2.812466	2.731742	2.727072	2.727180	2.726308	2.722615	2.719847	2.564035	2.564114	2.582275	2.692076	2.762293	2.857420	2.863306	2.932699	2.904280	2.899611	2.888173	2.824719	2.772847	2.775785	2.764139	2.765177	2.805724	2.650984	2.645315	2.655871	2.731013	2.731098	2.735014	2.737957	2.738069	2.743928	2.753569	2.986674	2.988456	2.950423	3.083439	3.135529	3.075064
2.953251	2.934397	2.917408	2.900199	2.912621	2.913686	2.920412	2.920529	2.893725	2.855395	2.812522	2.731798	2.729976	2.730084	2.727312	2.727421	2.732253	2.739959	2.584123	2.629852	2.756983	2.782312	2.805500	2.846036	2.846124	2.818653	2.892871	2.892033	2.830549	2.824885	2.827824	2.845062	2.846100	2.830032	2.789675	2.760902	2.771461	2.777281	2.731150	2.731256	2.735151	2.741040	2.741121	2.943455	2.949321	2.950387	2.950476	3.008376	3.063556	3.017447
3.035325	2.934459	2.900150	2.722082	2.728810	2.931779	2.920473	2.862853	2.859143	2.855454	2.829901	2.812690	2.810869	2.828302	2.789860	2.732226	2.739909	2.740014	2.769560	2.756957	2.797465	2.820681	2.820769	2.848945	2.846180	2.893791	2.892926	2.892088	2.834409	2.824939	2.827878	2.827985	2.828069	2.819614	2.819693	2.819803	2.761038	2.771620	2.731202	2.731308	2.737170	2.741092	2.775839	2.920397	2.944550	2.950440	2.962085	2.988408	2.988490	2.873036
3.035388	3.021115	2.917289	2.855793	2.868217	2.902817	2.908675	2.874460	2.859202	2.858362	2.852750	2.830069	2.830148	2.837859	2.837938	2.739882	2.739964	2.751473	2.785775	2.797440	2.850094	3.050729	3.092270	3.033819	3.026301	3.004538	2.969019	2.893095	2.828687	2.828799	2.828883	2.828038	2.828122	2.819667	2.819745	2.762086	2.777406	2.777387	2.731253	2.731359	2.737221	2.771999	2.775891	2.880958	2.921492	2.944715	2.956418	3.002762	2.988542	2.877855
3.035451	3.021178	2.969308	2.981757	2.891372	2.908652	2.908736	2.908854	2.894547	2.870918	2.858507	2.858621	2.858702	2.854066	2.837995	2.739938	2.751424	2.766736	2.785832	2.826967	3.075387	3.118861	3.092330	3.080084	3.033969	3.034083	2.901599	2.876774	2.828741	2.828853	2.828937	2.829044	2.828176	2.828288	2.770598	2.777374	2.811743	2.830902	2.819437	2.777631	2.789271	2.800939	2.877084	2.877199	2.917732	2.917843	2.939136	2.939253	2.883571	2.883685
3.335225	3.033736	3.022278	2.981820	2.897206	2.891549	2.897405	2.906067	2.906156	2.940912	2.887210	2.862480	2.858761	2.848424	2.848503	2.848616	2.850602	2.766793	2.772582	2.959261	3.022873	3.046095	3.092391	3.080143	3.039804	3.034142	2.902606	2.890217	2.880781	2.828907	2.828990	2.842424	2.823404	2.822564	2.777315	2.805996	2.826084	2.906063	2.906153	2.822706	2.800879	3.020548	3.020631	2.935032	2.917784	2.929452	2.927632	2.893077	2.887436	2.843285
3.335294	3.131943	3.033887	2.979984	2.893471	2.884093	2.884174	2.885239	2.940861	2.940973	2.933464	2.874087	2.850268	2.848481	2.848561	2.848674	2.850659	2.852597	2.859336	2.946010	3.022933	3.034605	3.046247	3.039773	3.039862	3.034201	3.011186	2.989419	2.979033	2.950267	2.837611	2.836702	2.836787	2.833091	2.849359	2.806050	2.901243	2.901356	3.145175	3.302364	3.073315	3.020602	3.020685	3.021757	2.937078	2.931412	2.929591	2.893129	2.848945	2.847151
3.179330	3.134854	3.036797	3.036911	2.884039	2.884153	2.884234	2.902621	2.923600	2.923712	2.923801	2.876996	2.850327	2.850440	2.848618	2.848731	2.850716	2.854555	2.865098	2.967198	3.013484	3.013603	3.025244	3.042617	3.042707	3.035892	3.040741	3.011364	2.960675	2.958889	2.842424	2.865317	2.865404	3.015850	3.108366	2.947428	2.947517	3.153714	3.186751	3.183058	3.056038	3.033047	3.020739	3.021811	2.954467	2.931465	2.908323	2.897949	2.848996	2.849109
2.988882	2.997862	2.967579	2.886862	2.722437	2.884214	2.884294	2.889158	2.900565	2.900676	2.900764	2.910382	2.877136	2.862047	2.862126	2.849739	2.844998	2.847008	2.975978	2.986555	2.986638	3.009859	3.013752	3.028271	2.961903	2.978191	2.978281	2.984443	2.963587	2.963704	2.966645	2.871150	3.027213	3.027334	3.035989	2.968564	2.959129	3.205771	3.182997	3.183115	3.056094	3.033102	3.033185	3.020912	2.987283	2.942959	2.908376	2.908493	3.094561	2.857745
2.974712	2.974832	2.974922	2.809889	2.809973	2.809137	2.889102	2.883443	2.883529	2.900737	2.900825	2.900942	3.034937	3.021680	2.865985	2.844972	2.846956	2.847065	2.847149	2.976155	2.976235	2.986815	2.990707	2.956165	2.961961	2.978250	2.978340	2.974653	2.983631	2.966615	2.991454	3.004898	3.001179	3.001300	2.982975	2.983095	3.081402	3.188681	3.183055	3.056061	3.033037	3.033158	3.033240	3.021920	3.022007	2.943013	2.914207	3.105023	3.094615	3.077399
2.974776	2.974896	2.963438	2.836530	2.835668	2.916620	2.890112	2.889278	2.847494	2.847600	2.878083	2.890550	2.910806	2.914724	2.914806	2.891822	2.876485	2.894660	2.894749	2.865387	2.807710	2.810678	2.983698	2.983814	2.978195	2.978309	2.978399	2.977568	3.002726	2.991423	3.004841	3.004956	3.005046	3.005167	3.011918	3.081369	3.214343	3.214464	3.188829	3.056117	3.056205	3.033213	3.033295	3.021974	3.022061	2.914174	2.914260	3.105079	3.097531	3.080314
2.974840	2.974960	2.963502	2.981654	3.036559	3.036682	3.014924	3.091437	2.922618	2.847657	2.890494	2.893461	2.927753	2.936644	2.936727	2.936847	2.934013	2.934127	2.934216	2.898731	2.896912	2.868151	2.943327	2.983873	2.983963	3.024579	3.041998	3.041168	3.037445	3.002906	3.004899	3.005014	3.005104	3.011892	3.048483	3.063849	3.237269	3.222147	3.202229	3.119730	3.056261	3.033268	3.033350	3.033470	2.989237	2.896891	2.914314	3.097503	3.097585	3.080369
3.074873	3.074997	3.049067	3.026088	3.033775	3.036747	3.280599	3.100998	3.054892	2.899019	2.886239	2.886358	2.926864	2.936705	2.971439	2.974411	2.939849	2.945668	3.027567	3.027689	3.124129	2.943297	2.943386	2.943500	3.030233	3.047678	3.047769	3.042180	3.041312	3.002964	3.003053	3.005073	3.037543	3.076720	3.067284	3.068672	3.068765	3.237453	3.202287	3.119787	3.102541	3.033324	3.033405	3.035432	2.989291	2.914281	2.914366	3.016652	3.016733	2.970618
3.236207	3.210706	3.078001	3.026153	3.026242	3.014968	2.997004	3.054867	3.054954	2.926634	2.886300	2.926843	2.978900	2.971417	3.098554	3.055327	3.062074	3.062191	3.062283	3.245398	3.228362	3.173582	3.173673	3.030203	3.030293	3.049642	3.049732	3.054615	3.042323	3.037685	3.003111	3.037510	3.063319	3.067257	3.096233	3.086834	3.242155	3.237514	3.216642	3.140813	3.123569	3.054353	3.011242	3.011362	2.994113	2.949006	3.012660	3.016706	2.970553	2.987846
3.220139	3.220267	3.220360	3.180064	3.026307	3.015032	2.997066	2.989585	2.885728	2.872021	2.926785	2.978879	3.163763	3.156285	3.121718	3.098741	3.108341	3.108459	3.148980	3.243560	3.243646	3.243774	3.186104	3.186224	3.032257	3.038083	3.054552	3.112443	3.100151	3.095514	3.107157	3.035666	3.039568	3.095253	3.193560	3.231337	3.237453	3.237575	3.216702	3.216822	3.054287	3.054410	3.025600	3.011417	3.011504	3.012628	3.055130	3.055250	2.987781	3.008893
3.220207	3.220335	3.220428	3.203872	3.203967	3.044691	3.018177	2.997247	2.893390	2.868281	2.872168	3.163743	3.163828	3.156349	3.162209	3.162334	3.104599	3.108522	3.149043	3.246478	3.243709	3.243837	3.243929	3.186287	3.034221	3.037192	3.112379	3.296540	3.296626	3.112904	3.107217	3.093499	3.076259	3.165905	3.200658	3.212342	3.212436	3.214525	3.236778	3.204490	3.204580	3.164257	3.164340	3.018148	3.011559	3.063683	3.076337	3.076458	2.987834	3.012765
3.358846	3.358978	3.222395	3.244360	3.238681	3.238811	3.212299	3.212427	3.033503	2.870242	2.872229	3.163807	3.163892	3.164018	3.167977	3.168103	3.171999	3.172119	3.253072	3.246542	3.243773	3.174586	3.186230	3.186349	3.030474	3.033445	3.060449	3.112565	3.129980	3.130105	3.109181	3.063079	3.073646	3.189322	3.189407	3.200848	3.200941	3.212619	3.236838	3.235054	3.204638	3.170093	3.161537	3.018203	3.018290	3.081973	3.087840	3.086054	2.999339	3.021409
3.366590	3.360948	3.297527	3.319495	3.319590	3.319723	3.393278	3.393410	3.310757	3.172282	3.169522	3.173379	3.218145	3.218277	3.205125	3.180530	3.250000	3.253996	3.254088	3.254217	3.177377	3.174649	3.174740	3.186412	3.163396	3.037313	3.060510	3.063490	3.132898	3.133024	3.132162	3.115135	3.178777	3.189382	3.189467	3.200909	3.201003	3.235793	3.236898	3.304455	3.204696	3.170151	3.022907	3.018259	3.018346	3.082029	3.087895	3.097559	3.129133	3.036788
3.408439	3.402802	3.319439	3.319565	3.319660	3.417960	3.393347	3.391578	3.310825	3.284997	3.270615	3.304752	3.287517	3.258773	3.239845	3.371192	3.371287	3.255963	3.256055	3.256184	3.186955	3.177566	3.174801	3.174921	3.184400	3.184521	3.074852	3.132875	3.132959	3.317957	3.317098	3.304838	3.178836	3.189443	3.238126	3.238257	3.212619	3.235854	3.304392	3.304516	3.216197	3.170209	3.126979	3.118519	3.078153	3.078268	3.082172	3.118609	3.054058	3.054183
3.440798	3.435163	3.385649	3.336958	3.417896	3.418031	3.418121	3.335800	3.310892	3.287915	3.309655	3.287496	3.318962	3.287720	3.515379	3.504103	3.411785	3.279064	3.261828	3.261958	3.210057	3.223310	3.223405	3.223529	3.226480	3.215050	3.214194	3.214324	3.317890	3.318021	3.317161	3.304900	3.224104	3.206655	3.238189	3.238320	3.238416	3.311033	3.311126	3.194786	3.194878	3.175932	3.129898	3.127160	3.107104	3.078324	3.086998	3.112886	3.054115	3.054239
3.469362	3.440937	3.435339	3.454919	3.444569	3.444707	3.428644	3.428780	3.383483	3.350055	3.309725	3.287565	3.311425	3.571465	3.620084	3.504172	3.411853	3.279130	3.302805	3.250953	3.259606	3.259740	3.232037	3.284217	3.284313	3.434640	3.515616	3.504201	3.503340	3.462520	3.318176	3.236460	3.236551	3.206716	3.238252	3.238384	3.394489	3.387944	3.318816	3.304638	3.194937	3.195065	3.195150	3.177154	3.120516	3.120633	3.104230	3.110080	3.110163	3.272969
3.469439	3.446786	3.699137	3.685975	3.640979	3.618023	3.444870	3.445008	3.444156	3.373226	3.350221	3.327254	3.425526	3.571538	3.539295	3.539435	3.456021	3.484352	3.337127	3.337264	3.337357	3.310713	3.293677	3.415181	3.438386	3.444229	3.513653	3.513792	3.529124	3.633260	3.600971	3.318363	3.236613	3.196295	3.206863	3.387784	3.590119	3.510308	3.509452	3.483836	3.333686	3.195125	3.195209	3.181981	3.177301	3.179329	3.219874	3.220001	3.225811	3.225939
3.770080	3.762629	3.749434	3.739123	3.675703	3.618098	3.444942	3.445081	3.430920	3.431049	3.373392	3.425507	3.425596	3.425732	3.539367	3.539506	3.576707	3.516159	3.487380	3.487521	3.487615	3.487756	3.594133	3.594267	3.444167	3.444297	3.513721	3.528148	3.633186	3.633330	3.628669	3.502950	3.438899	3.225366	3.185002	3.387849	3.400338	3.523721	3.523820	3.657260	3.483994	3.195184	3.161881	3.177270	3.179267	3.179387	3.219932	3.220059	3.220142	3.225997
3.849176	3.832002	3.761863	3.739200	3.675779	3.618173	3.485440	3.430895	3.424337	3.424465	3.424561	3.418920	3.425666	3.429607	3.481679	3.575727	3.579635	3.579770	3.579873	3.580017	3.851611	3.851761	3.761731	3.594338	3.455789	3.455919	3.513790	3.528217	3.632304	3.628637	3.606641	3.583906	3.467852	3.306319	3.225508	3.272347	3.402309	3.411077	3.526747	3.524018	3.484057	3.391729	3.167717	3.167842	3.177417	3.179444	3.179533	3.220117	3.220199	3.226107
3.831937	3.832062	3.762891	3.716816	3.699614	3.642277	3.502844	3.485634	3.431063	3.424521	3.424634	3.422775	3.429546	3.429660	3.458654	3.481873	3.556606	3.579832	3.579952	3.695604	3.753493	3.741696	3.745624	3.601318	3.439676	3.439790	3.456095	3.528273	3.632387	3.632507	3.606718	3.606837	3.526064	3.484242	3.334121	3.353298	3.405243	3.405357	3.526824	3.499282	3.495581	3.432236	3.325515	3.183160	3.177486	2.884746	3.144927	3.179709	3.214494	3.214600
3.836617	3.831992	3.716627	3.699426	3.670601	3.664949	3.515139	3.515256	3.474948	3.433019	3.428379	3.422717	3.429487	3.429602	3.458596	3.481815	3.556548	3.579773	3.579894	3.695543	3.727731	3.705005	3.601143	3.601259	3.476441	3.439735	3.468423	3.470445	3.550248	3.654364	3.631618	3.624115	3.606900	3.484188	3.484301	3.390777	3.405193	3.491984	3.526772	3.587818	3.586027	3.447448	3.349318	3.285860	3.203259	3.161002	3.148701	3.148806	3.145093	3.145197
3.840346	3.836672	3.721310	3.679989	3.668563	3.653334	3.642051	3.636469	3.510560	3.450285	3.430222	3.424560	3.429429	3.429544	3.458537	3.481756	3.514222	3.556610	3.579836	3.607000	3.743851	3.743975	3.601083	3.601200	3.591795	3.430156	3.442652	3.470391	3.492420	3.550315	3.631562	3.624059	3.606845	3.512730	3.465727	3.405027	3.406096	3.491933	3.526720	3.613516	3.606004	3.467432	3.363528	3.359824	3.343608	3.338949	3.339061	3.212025	3.161279	3.145155
3.842176	3.842303	3.755815	3.680874	3.673104	3.673229	3.653393	3.907822	3.740546	3.551323	3.551441	3.424501	3.429371	3.429486	3.429601	3.429716	3.451782	3.514283	3.579778	3.647375	3.743789	3.703479	3.601024	3.601141	3.591736	3.430102	3.437835	3.442712	3.470455	3.498507	3.531444	3.624002	3.623169	3.524115	3.479974	3.405931	3.406046	3.492835	3.526668	3.613462	3.605951	3.606070	3.467498	3.359777	3.355119	3.355233	3.350573	3.339127	3.339240	3.332669
3.755497	3.755622	3.699686	3.682490	3.678814	3.956113	4.008215	3.976027	3.907878	3.740602	3.551379	3.424443	3.429312	3.429428	3.429544	3.429659	3.469118	3.498048	3.647192	3.745507	3.703295	3.639879	3.631433	3.593465	3.591677	3.591795	3.430161	3.437895	3.438009	3.467011	3.554499	3.623946	3.623113	3.558728	3.555033	3.480039	3.440665	3.492784	3.561285	3.605778	3.605898	3.606017	3.467448	3.354959	3.350301	3.350414	3.350527	3.350639	3.344974	3.345086
3.774427	3.774554	3.778482	3.774811	3.955912	3.945588	3.997689	3.992116	3.976084	3.749094	3.740661	3.567740	3.429254	3.429370	3.429487	3.464187	3.492164	3.630831	3.745322	3.728118	3.703233	3.645597	3.645719	3.640065	3.593523	3.591737	3.591854	3.430220	3.362855	3.438071	3.554444	3.553610	3.553729	3.558673	3.554979	3.555098	3.480106	3.491779	3.561233	3.605724	3.605845	3.525066	3.415392	3.363499	3.350254	3.350367	3.350480	3.350593	3.350707	3.365143
4.172221	3.955881	3.945564	3.962362	3.955841	3.997485	3.997618	3.995847	3.980767	3.777901	3.749154	3.590571	3.567796	3.429312	3.464013	3.487231	3.549860	3.729907	3.745259	3.745384	3.728180	3.703298	3.652325	3.646672	3.646795	3.646920	3.647043	3.437787	3.414794	3.434920	3.435036	3.458261	3.481488	3.547065	3.554925	3.555044	3.491610	3.491728	3.491845	3.521971	3.518274	3.490345	3.426900	3.427016	3.361660	3.350320	3.431337	3.431452	3.383124	3.383241
3.955676	3.952960	3.974508	4.123959	4.048154	3.998364	3.997547	3.996727	3.980695	3.777835	3.691342	3.590510	3.582070	3.573560	3.510156	3.510273	3.510391	3.723182	3.745198	3.745322	3.728119	3.705142	3.705266	3.710151	3.646737	3.646863	3.646986	3.599477	3.457855	3.434867	3.434984	3.458209	3.544983	3.545105	3.543317	3.543436	3.491558	3.376122	3.475580	3.518104	3.518223	3.530742	3.426851	3.426968	3.425176	3.431174	3.431289	3.431404	3.431521	3.431636
3.952755	3.933889	3.962085	4.022880	4.010659	3.969422	3.859848	3.859026	3.858204	3.777769	3.691279	3.674283	3.633981	3.579274	3.510096	3.510214	3.510332	3.643282	3.727809	3.727933	3.728058	3.728185	3.728310	3.710092	3.646679	3.646806	3.646929	3.625141	3.625262	3.463639	3.440650	3.458156	3.544930	3.545051	3.543264	3.543383	3.483878	3.465875	3.471713	3.518051	3.530573	3.541186	3.518193	3.426919	3.425128	3.431125	3.430286	3.430401	3.412377	3.412490
4.024305	3.918618	3.918749	3.906530	3.807556	3.807684	3.859780	3.859909	3.859087	3.777703	3.729871	3.674219	3.674340	3.582067	3.510037	3.510155	3.533374	3.568144	3.585398	3.595038	3.727996	3.728124	3.733010	3.646498	3.646621	3.675628	3.646872	3.646996	3.625205	3.463586	3.463704	3.504260	3.544875	3.544997	3.543210	3.543330	3.517704	3.465823	3.471661	3.473686	3.502694	3.541135	3.541255	3.518262	3.505976	3.465747	3.430238	3.412213	3.412329	3.385704
4.118649	4.014865	3.906327	3.800709	3.800836	3.800964	3.807748	3.859842	3.859020	3.835378	3.726002	3.674156	3.616532	3.530034	3.509978	3.510097	3.533315	3.535337	3.585339	3.594979	3.727935	3.728064	3.646315	3.646439	3.675443	3.675570	3.675695	3.646939	3.625148	3.625273	3.504087	3.498488	3.544821	3.544943	3.545063	3.543276	3.517650	3.517767	3.465887	3.460171	3.460290	3.502759	3.523871	3.509623	3.494473	3.493634	3.418734	3.412165	3.408462	3.385655
4.118572	4.010042	3.800510	3.575481	3.566100	3.560520	3.560645	3.585623	3.835184	3.786403	3.725938	3.674092	3.604921	3.529974	3.527243	3.533136	3.533256	3.535278	3.583248	3.594921	3.595043	3.635597	3.640481	3.646381	3.675384	3.675513	3.675637	3.624316	3.653972	3.625216	3.556021	3.550423	3.544767	3.544890	3.544057	3.543223	3.529151	3.517715	3.454281	3.315684	3.315801	3.333248	3.447009	3.493348	3.493468	3.491676	3.419640	3.418799	3.408414	3.408527
3.833363	3.796950	3.595016	3.555463	3.560335	3.560457	3.560583	3.422625	3.555261	3.728597	3.728725	3.725996	3.604859	3.529914	3.527183	3.533077	3.533196	3.533316	3.583189	3.589087	3.635410	3.636490	3.640423	3.646323	3.629304	3.634315	3.624138	3.624257	3.625034	3.555846	3.555967	3.556087	3.544712	3.544837	3.544003	3.543170	3.517544	3.517662	3.454230	3.309912	3.315753	3.313959	3.400738	3.358860	3.341640	3.373253	3.419591	3.418751	3.410276	3.344916
3.771107	3.771229	3.569298	3.511689	3.542216	3.542336	3.422450	3.422565	3.422681	3.711211	3.728660	3.725931	3.603846	3.504169	3.504290	3.510182	3.523621	3.454444	3.543851	3.587125	3.633447	3.633575	3.642331	3.629122	3.622579	3.609370	3.619137	3.607706	3.555665	3.555791	3.562583	3.562705	3.562827	3.544783	3.542996	3.517370	3.511714	3.454062	3.454178	3.309865	3.309982	3.310095	3.358699	3.341477	3.341591	3.260812	3.263785	3.385234	3.344757	3.344870
3.672903	3.673023	3.551914	3.511626	3.430919	3.431034	3.431154	3.422505	3.422621	3.589899	3.708421	3.705691	3.647390	3.514706	3.504231	3.507202	3.443801	3.443918	3.474496	3.558192	3.587188	3.587316	3.598990	3.629064	3.609186	3.609312	3.607527	3.549891	3.521131	3.555736	3.555857	3.555978	3.613863	3.608269	3.529594	3.511539	3.453893	3.454010	3.384803	3.309816	3.273678	3.273787	3.271988	3.327112	3.119229	3.133654	3.162650	3.165622	3.165734	3.183033
3.349577	3.418962	3.511440	3.471153	3.430858	3.430973	3.431094	3.439765	3.445587	3.546570	3.587111	3.681850	3.681019	3.503098	3.406012	3.408982	3.443743	3.443860	3.374432	3.390733	3.552544	3.581546	3.588457	3.560071	3.594841	3.607349	3.549715	3.520957	3.521075	3.521200	3.538647	3.523515	3.581395	3.587240	3.580685	3.517262	3.448174	3.442513	3.373306	3.186861	3.186973	3.273739	3.271940	3.119076	3.119184	3.119290	3.159692	3.165578	3.165690	3.164843
3.349516	3.349630	3.419015	3.471090	3.471206	3.430912	3.431033	3.431149	3.439822	3.458957	3.586097	3.658691	3.657859	3.403931	3.404051	3.387991	3.330363	3.342848	3.342967	3.374495	3.552486	3.588277	3.554118	3.554237	3.572514	3.549539	3.434152	3.520902	3.521020	3.521145	3.506015	3.523460	3.518812	3.518935	3.519053	3.511542	3.427139	3.375531	3.272667	3.186814	3.186927	3.273691	3.264257	3.119030	3.119140	3.119246	3.136537	3.159756	3.142726	3.142832
3.349455	3.349570	3.349684	3.471028	3.471144	3.459715	3.420516	3.420631	3.293532	3.445584	3.572721	3.560477	3.491312	3.490478	3.490601	3.387933	3.330307	3.330420	3.313215	3.270501	3.282041	3.520184	3.513637	3.514647	3.520481	3.433980	3.434098	3.506554	3.506671	3.505842	3.505960	3.402509	3.310207	3.241011	3.241120	3.397188	3.375369	3.277279	3.277387	3.167685	3.058037	3.167903	3.243111	3.176757	3.119095	3.125884	3.125991	3.113683	3.142682	3.142788
3.349395	3.349509	3.349624	3.390151	3.459536	3.449198	3.420455	3.276248	3.293475	3.293589	3.438040	3.491135	3.490301	3.490418	3.485915	3.474483	3.330251	3.313042	3.226548	3.238082	3.238194	3.270931	3.514471	3.514590	3.520424	3.457026	3.520670	3.511262	3.506615	3.459583	3.402343	3.333147	3.240847	3.234287	3.234396	3.220200	3.277120	3.277228	3.161807	3.052158	3.057993	3.167856	3.173740	3.176711	3.130605	3.122021	3.114489	3.113639	3.134997	3.122686
3.158859	3.239779	3.303386	3.349685	3.390205	3.420273	3.298288	3.269536	3.276303	3.293533	3.416107	3.411467	3.440447	3.465624	3.465745	3.321518	3.312873	3.312986	3.226495	3.157316	3.161233	3.251713	3.450003	3.456787	3.462621	3.520494	3.520615	3.511206	3.460359	3.437438	3.402289	3.402401	3.227449	3.227563	3.220042	3.219197	3.219309	3.219416	3.034680	3.036744	3.048406	3.058053	3.115926	3.116032	3.127696	3.125893	3.113489	3.105956	3.089829	3.122641
3.098234	3.156064	3.236984	3.303447	3.349739	3.317537	3.277247	3.269479	3.269591	3.269703	3.266968	3.284399	3.280705	3.280817	3.257841	3.237018	3.234272	3.152406	3.140973	3.147745	3.151662	3.172847	3.250822	3.250935	3.393330	3.456975	3.496740	3.450659	3.433449	3.433572	3.402234	3.267718	3.211191	3.153547	3.161282	3.196043	3.219259	3.092293	3.065476	3.036699	3.039773	3.039876	3.077602	3.077705	3.102634	3.114294	3.113445	3.098271	3.089785	3.059044
3.098180	3.156008	3.190751	3.190869	3.225613	3.277072	3.254100	3.254210	3.259075	3.266793	3.266912	3.263219	3.263330	3.257668	3.257786	3.257897	3.138921	3.098614	3.098726	3.141030	3.159350	3.161370	3.161480	3.161590	3.200512	3.298794	3.302715	3.297050	3.297159	3.309666	3.280901	3.267666	3.153386	3.153498	3.161233	3.161339	3.103692	3.092246	3.065431	3.044390	3.028175	3.031242	3.031344	2.777273	2.929286	2.969826	3.114356	3.098227	3.063673	3.063777
3.213556	3.190582	3.190694	3.190813	3.225556	3.231441	3.254042	3.254153	3.259017	3.151284	3.151401	3.263163	3.263274	3.263385	3.257730	3.257842	3.237017	3.070959	3.071069	3.088309	3.128831	3.127991	3.128097	3.123442	3.114974	3.115086	3.131387	3.158404	3.198935	3.199049	3.234649	3.229993	3.164887	3.153449	3.153555	3.103534	3.063215	3.063320	3.059609	3.032792	3.027177	2.900200	2.777136	2.777233	2.926381	3.027553	3.027658	3.039317	3.077002	3.080929
3.362319	3.213611	3.213724	3.225387	3.225499	3.231384	3.253984	3.254096	3.258961	3.151230	3.151347	3.263107	3.234680	3.234788	3.231985	3.232095	3.209363	3.070908	3.071018	3.071121	3.096346	3.102230	3.102333	3.107199	2.801269	2.873582	2.873681	2.900461	3.106488	3.198999	3.199108	3.181891	3.164838	3.153400	3.032223	3.032327	3.040067	3.040171	3.046052	3.027022	2.900058	2.817433	2.777097	2.777194	2.904381	2.904482	3.027616	3.027720	3.080780	3.080886
3.518085	3.490582	3.378613	3.184467	3.184575	3.196090	3.253927	3.254038	3.258904	3.146421	3.147489	3.124837	3.200378	3.132095	3.074478	3.082194	3.070752	3.065082	3.065193	3.055777	2.836480	2.784621	2.737515	2.737612	2.801225	2.807104	2.873636	2.873735	2.898612	3.100835	3.088549	3.093640	3.146564	3.153351	3.032177	3.028466	3.032390	3.040126	3.040231	3.026977	2.864706	2.789714	2.749376	2.749471	2.775493	2.833354	2.927460	2.969910	3.028745	3.080843
3.611594	3.495339	3.449779	3.184410	3.103715	3.081960	3.134019	3.167401	3.051050	3.146367	3.118903	3.117107	2.963645	2.934882	2.941650	3.041794	3.047607	3.047711	3.055622	3.055725	2.784472	2.761302	2.749853	2.742332	2.742430	2.811823	2.846567	2.881313	2.891896	2.892004	3.065347	3.088606	3.152235	3.153302	3.032130	2.962932	2.970671	2.974540	3.040186	3.024069	2.991732	2.789673	2.749336	2.749431	2.749532	2.775549	2.833411	2.939076	2.976713	3.084622
3.611528	3.495276	3.260883	3.103553	3.103659	3.087608	3.087721	2.970083	2.970190	3.051106	3.118849	3.117054	3.001904	2.934832	2.942551	2.943604	3.041845	3.047659	3.055571	3.055674	2.833350	2.824766	2.824867	2.767230	2.759708	2.846423	2.846523	2.890798	2.891851	2.891960	2.892063	2.990334	3.002995	3.003106	2.965645	2.970518	2.970627	2.964956	2.957427	3.024024	3.006002	2.998468	2.796410	2.752256	2.752356	2.735123	2.775606	2.919933	2.973806	2.976777
3.496042	3.356707	3.177037	3.128206	3.103604	3.103712	3.103827	2.970032	2.970139	2.970246	3.060942	3.053701	3.030714	2.950004	2.828002	2.828101	2.943656	3.041897	3.042008	3.052585	3.052688	2.995066	2.824822	2.817302	2.808829	2.837804	2.846479	2.881223	2.881323	2.891916	2.892018	2.876866	2.888516	2.887564	2.890527	2.970473	2.970583	2.970688	2.974710	3.023979	3.066527	3.058040	2.945538	2.754125	2.734989	2.739859	2.775568	2.798588	2.858369	2.936299
3.371729	3.198720	3.183632	3.153066	3.140822	3.120971	3.117284	3.100078	3.120153	3.060775	3.060890	3.037218	3.030662	2.863369	2.827955	2.828054	2.828154	2.932163	2.942743	2.989030	2.994906	2.948831	2.817158	2.817258	2.808784	2.808890	2.808989	2.828428	2.881278	2.881387	2.881488	2.876822	2.738334	2.722227	2.791621	2.890586	2.970540	2.970644	2.982299	3.023934	3.024046	2.983720	2.953132	2.768407	2.757052	2.757149	2.775528	2.800460	2.950485	3.031462
3.175466	3.175581	3.152890	3.140656	3.133163	3.172857	3.172975	3.134652	3.102033	3.055967	3.056082	3.037165	3.030610	2.863321	2.834568	2.828007	2.828106	2.838676	2.949358	2.942798	2.948672	2.948783	2.886392	2.817213	2.808739	2.797299	2.787869	2.828384	2.863125	2.881342	2.881444	2.742962	2.738293	2.738399	2.791579	2.825320	2.840688	2.840789	2.954483	2.954586	2.954697	2.966350	2.953088	2.976293	2.988046	2.774437	2.775489	2.790869	2.950445	3.031421
3.045819	3.045930	3.152834	3.140601	3.133107	3.133217	3.172919	3.171127	3.136607	3.136716	3.117812	3.037113	3.014129	3.014233	2.870042	2.834621	2.828059	2.838630	2.942647	2.942750	2.948624	2.948735	2.886345	2.852876	2.806789	2.793444	2.787825	2.828339	2.828436	2.841888	2.742822	2.742921	2.743020	2.812419	2.836624	2.836724	2.840647	2.840747	2.948665	2.948767	2.954654	2.963443	3.045452	3.085985	3.074638	2.918794	2.774495	2.785055	2.785161	2.940003
3.045765	3.045876	3.043136	3.030901	3.023405	3.068866	3.171912	3.171071	3.153866	3.121446	3.036955	3.013974	3.014077	3.014182	2.863333	2.834574	2.834675	2.838583	2.919508	2.942701	2.948576	2.948688	2.944029	2.864377	2.864477	2.806852	2.793499	2.787879	2.787976	2.724570	2.724667	2.724764	2.743138	2.807609	2.836581	2.836681	2.840605	2.840705	2.852505	2.948724	2.954610	3.009602	3.054046	3.085939	3.086050	2.774359	2.768681	2.761913	2.771573	2.795689
3.114954	3.045822	3.044032	3.030847	3.012897	3.070713	3.171855	3.153702	3.037568	2.977108	2.973416	2.960204	2.977620	2.977723	2.827765	2.834527	2.840339	2.842344	2.902143	2.919563	2.942755	2.948640	2.943981	2.933606	2.864431	2.806808	2.795361	2.787836	2.787932	2.724529	2.724626	2.742045	2.742142	2.817312	2.797433	2.865511	2.865619	2.863812	2.863914	2.898664	2.954567	2.951807	3.002024	3.002128	2.869402	2.782869	2.759866	2.761875	2.761982	2.762081
3.045657	3.045768	3.030675	3.025092	3.025199	3.071474	3.073628	3.072786	3.049876	2.979909	2.938737	2.925524	2.925625	2.827608	2.827717	2.840189	2.840292	2.840394	2.867461	2.902198	2.908072	2.908184	2.911433	2.930701	2.864385	2.806763	2.806863	2.806010	2.787889	2.730260	2.730358	2.742003	2.817162	2.817269	2.817420	2.824196	2.863669	2.863770	2.863872	2.869748	2.899687	2.902653	2.879655	2.869254	2.869361	2.782831	2.759828	2.719497	2.760033	2.762043
3.029453	3.029562	3.024920	3.025039	3.025146	3.031026	3.062032	3.072733	3.059529	2.949986	2.938687	2.936888	2.919676	2.874559	2.840040	2.840143	2.840245	2.838443	2.867414	2.867517	2.908024	2.900518	2.890143	2.861381	2.812383	2.806719	2.806819	2.799295	2.787845	2.730218	2.730316	2.730414	2.817119	2.817227	2.817326	2.817425	2.828981	2.829082	2.863830	2.863931	2.838031	2.839087	2.839189	2.873941	2.869321	2.869422	2.759790	2.759888	2.759996	2.806301
3.029398	3.024757	3.024867	3.011681	3.011786	3.005240	3.011127	3.045106	3.039441	2.938523	2.938637	2.938741	2.874407	2.839882	2.839993	2.832482	2.832583	2.832685	2.824227	2.847416	2.859953	2.889995	2.861233	2.809381	2.676708	2.676814	2.799151	2.799251	2.730070	2.718630	2.730275	2.730372	2.736244	2.817184	2.817283	2.817383	2.828939	2.829040	2.863788	2.863889	2.835127	2.838092	2.839149	2.873900	2.879785	2.869381	2.765527	2.759851	2.765734	2.806263
3.024594	3.024704	3.011509	3.069329	3.005080	3.005187	2.997699	2.987346	3.027846	3.027952	2.938586	2.915606	2.875310	2.839834	2.832333	2.832435	2.820163	2.790753	2.790859	2.790955	2.814139	2.825732	2.826782	2.667995	2.668092	2.620054	2.620149	2.718385	2.718482	2.631990	2.632086	2.730331	2.788164	2.817141	2.817241	2.821157	2.828897	2.828998	2.863745	2.863847	2.835086	2.836142	2.872802	2.873859	2.879744	2.879847	2.863667	2.765588	2.765696	2.806225
2.990339	2.976192	2.976296	2.989716	2.997423	3.002282	2.997646	2.987293	3.002874	2.927960	2.912599	2.875160	2.840635	2.839787	2.832286	2.820015	2.795367	2.790705	2.790812	2.790908	2.791003	2.819913	2.653569	2.667953	2.616097	2.616202	2.620109	2.620205	2.631845	2.631951	2.632047	2.701423	2.788122	2.788231	2.817198	2.817298	2.780805	2.788539	2.846381	2.846483	2.835045	2.835147	2.870851	2.873818	2.907399	2.907506	2.879909	2.863728	2.771434	2.771534
2.973184	2.973287	2.973392	2.983892	2.983996	2.997476	2.987135	2.971077	2.873083	2.731709	2.768281	2.774153	2.774253	2.837836	2.832238	2.803788	2.795320	2.795418	2.795525	2.790862	2.790957	2.508236	2.514042	2.618988	2.619082	2.596151	2.596244	2.602056	2.620260	2.631911	2.701284	2.724475	2.788079	2.788188	2.776741	2.672915	2.673020	2.678891	2.768558	2.826397	2.835004	2.835106	2.839027	2.855273	2.901585	2.907465	2.890377	2.869463	2.816643	2.760985
2.967360	2.946561	2.727417	2.744631	2.748530	2.967888	2.959446	2.867226	2.723005	2.731663	2.768235	2.774107	2.774206	2.832078	2.832191	2.816114	2.795273	2.795371	2.795479	2.790815	2.710106	2.508196	2.508288	2.548784	2.565518	2.553230	2.553318	2.598203	2.617360	2.631871	2.739590	2.745463	2.791749	2.776600	2.695872	2.684423	2.678755	2.670264	2.716552	2.768615	2.784952	2.788872	2.792792	2.839955	2.886264	2.890233	2.890337	2.868467	2.859024	2.766722
2.852473	2.756460	2.756555	2.708468	2.739928	2.693867	2.683517	2.781145	2.781240	2.701182	2.731726	2.773109	2.791534	2.804314	2.804424	2.801669	2.795226	2.779140	2.779246	2.784103	2.703395	2.508156	2.508248	2.533501	2.519300	2.507011	2.507098	2.522436	2.573046	2.620286	2.739549	2.745422	2.762842	2.791819	2.776658	2.675895	2.664451	2.658773	2.670322	2.716610	2.768684	2.772601	2.774610	2.774710	2.828874	2.828973	2.850089	2.861739	2.858984	2.751394
2.797042	2.727905	2.727996	2.697965	2.649932	2.650026	2.648293	2.781095	2.671559	2.648571	2.642904	2.691826	2.751527	2.780478	2.780586	2.659494	2.646263	2.698297	2.779199	2.698496	2.501348	2.508116	2.508208	2.504489	2.533551	2.517453	2.522306	2.522397	2.530110	2.601975	2.730025	2.745381	2.745482	2.787962	2.756583	2.722041	2.664412	2.658734	2.650240	2.705116	2.768643	2.768742	2.738285	2.582476	2.582577	2.667246	2.667342	2.747286	2.745483	2.745580
2.727762	2.652855	2.649145	2.349239	2.356925	2.357010	2.377070	2.377157	2.458024	2.573514	2.573615	2.586074	2.691873	2.693871	2.659354	2.659450	2.584523	2.571289	2.692585	2.692680	2.496546	2.508076	2.508169	2.504450	2.541133	2.539384	2.528039	2.522356	2.530071	2.541612	2.709959	2.710056	2.710153	2.704537	2.716179	2.716227	2.664373	2.577867	2.569372	2.569465	2.569568	2.536244	2.495915	2.500779	2.553668	2.582633	2.598011	2.573263	2.697459	2.697554
2.641315	2.649006	2.372180	2.349197	2.349279	2.166577	2.166667	2.221334	2.325275	2.458071	2.573571	2.579370	2.593732	2.561107	2.584292	2.584386	2.584480	2.584574	2.692540	2.727262	2.692728	2.500417	2.506223	2.504410	2.550676	2.546967	2.540388	2.534708	2.534798	2.530132	2.622582	2.686173	2.704388	2.542857	2.542950	2.543043	2.548918	2.569241	2.569335	2.569428	2.536118	2.443827	2.443914	2.500743	2.549812	2.553725	2.567319	2.567411	2.581929	2.616670
2.439360	2.435510	2.429826	2.349155	2.158854	2.158934	2.164728	2.172416	2.123297	2.123380	2.325419	2.371666	2.530216	2.530309	2.561167	2.584343	2.584438	2.584532	2.709808	2.727216	2.727310	2.546546	2.506239	2.506331	2.506423	2.550739	2.545060	2.534668	2.534758	2.530093	2.634086	2.634179	2.529363	2.542819	2.542912	2.543006	2.534519	2.533704	2.556889	2.542662	2.421519	2.419697	2.448654	2.448742	2.460301	2.486353	2.486444	2.489400	2.570344	2.616634
2.439315	2.435465	2.429783	2.239502	2.204969	2.187743	2.158987	2.172380	2.120536	2.134884	2.325380	2.360210	2.423765	2.525509	2.525611	2.566216	2.566308	2.560688	2.699289	2.709858	2.713761	2.546506	2.546598	2.546691	2.546784	2.527613	2.527705	2.534629	2.529952	2.633951	2.634044	2.611048	2.553417	2.536104	2.542875	2.542969	2.540255	2.533667	2.525168	2.524304	2.426258	2.426346	2.449574	2.449662	2.460266	2.460356	2.486409	2.489366	2.524114	2.570401
2.446871	2.429652	2.245140	2.239463	2.223385	2.187705	2.158949	2.159031	2.172426	2.195586	2.311072	2.342095	2.340274	2.340358	2.493212	2.566173	2.566266	2.560645	2.560748	2.626223	2.634885	2.638800	2.552329	2.552422	2.546744	2.527573	2.527666	2.517274	2.529912	2.530015	2.610915	2.611008	2.605329	2.553481	2.540929	2.546795	2.580627	2.574040	2.533721	2.533813	2.426223	2.426312	2.449538	2.449627	2.460232	2.460322	2.485419	2.489332	2.506756	2.570366
2.456327	2.433408	2.245100	2.223266	2.223346	2.171506	2.143700	2.143780	2.159075	2.162009	2.295813	2.340152	2.340234	2.330803	2.388597	2.421043	2.427795	2.474047	2.474148	2.476143	2.626270	2.630185	2.630279	2.558152	2.546703	2.523721	2.527627	2.545035	2.534639	2.529975	2.530067	2.530159	2.553339	2.524580	2.524672	2.530536	2.573909	2.574002	2.574095	2.533777	2.524332	2.420548	2.420636	2.420725	2.431329	2.460288	2.460378	2.483564	2.483666	2.564596
2.453432	2.450669	2.344274	2.228996	2.180532	2.182379	2.142712	2.143743	2.152381	2.155315	2.293872	2.293955	2.284522	2.278895	2.275180	2.351223	2.421091	2.425940	2.427944	2.324165	2.476191	2.629189	2.549444	2.510473	2.475934	2.476032	2.526634	2.526728	2.544133	2.544238	2.530028	2.530120	2.530211	2.524543	2.522726	2.520957	2.561464	2.561556	2.559738	2.559829	2.518567	2.415739	2.418692	2.420691	2.420788	2.431386	2.460344	2.483530	2.483632	2.488502
2.450537	2.434471	2.344231	2.186187	2.168955	2.169031	2.138872	2.143706	2.152344	2.152425	2.232396	2.232478	2.226849	2.226930	2.275141	2.305025	2.305106	2.339463	2.322135	2.326032	2.502090	2.502192	2.472751	2.464264	2.451010	2.251024	2.262543	2.492061	2.526780	2.544199	2.530942	2.530081	2.530173	2.524504	2.522688	2.515146	2.521019	2.446066	2.444247	2.518427	2.513756	2.496526	2.459069	2.420656	2.421709	2.431352	2.454537	2.477722	2.483598	2.477915
2.295910	2.295993	2.163540	2.128464	2.099695	2.099769	2.099853	2.099927	2.098862	2.116245	2.191331	2.191408	2.203023	2.223085	2.223176	2.276136	2.306972	2.310575	2.322098	2.392325	2.502049	2.502152	2.487954	2.472799	2.262331	2.262425	2.262508	2.404655	2.481626	2.524939	2.542347	2.542441	2.552073	2.530238	2.524558	2.524650	2.535250	2.466074	2.458530	2.444300	2.502129	2.523228	2.482911	2.421577	2.421675	2.431318	2.454503	2.477688	2.469188	2.469278
2.295868	2.174825	2.163502	1.983204	1.978522	2.099731	2.099816	2.082584	2.058444	2.058519	2.116295	2.116371	2.116446	2.136507	2.136595	2.224171	2.226156	2.278166	2.310634	2.316435	2.489626	2.489729	2.502204	2.504201	2.357432	2.348952	2.349037	2.349122	2.481587	2.536443	2.542308	2.579893	2.545358	2.530200	2.530292	2.524613	2.535213	2.535306	2.535400	2.535494	2.523099	2.523193	2.523286	2.421543	2.421641	2.431285	2.454468	2.477654	2.469154	2.469244
2.296777	2.180554	2.169099	2.048192	2.104372	2.111230	2.108335	2.098712	2.058408	2.058484	2.058569	2.081721	2.101777	1.998008	1.998094	2.102022	2.119410	2.184917	2.271555	2.300375	2.375468	2.456347	2.489779	2.409928	2.390007	2.371997	2.349000	2.349085	2.438190	2.493095	2.539359	2.545225	2.530057	2.530161	2.530254	2.483124	2.483227	2.535269	2.535363	2.556461	2.547108	2.546247	2.502238	2.415735	2.415834	2.431251	2.431342	2.477619	2.469120	2.469211
2.423555	2.238191	2.169060	2.134936	2.121573	2.121650	2.110199	2.098676	2.098752	2.081523	2.083512	2.099762	2.101741	1.997976	1.998062	2.032755	2.119375	2.115645	2.271518	2.289861	2.336101	2.355411	2.364069	2.389880	2.389968	2.375772	2.348963	2.349048	2.362479	2.397859	2.421035	2.527015	2.530019	2.530123	2.530216	2.483088	2.483191	2.483284	2.535326	2.546965	2.546117	2.528065	2.502202	2.415701	2.415800	2.425444	2.431308	2.477585	2.486407	2.469177
2.427311	2.375490	2.238234	2.163411	2.134972	2.123513	2.098562	2.098639	2.098716	2.100694	2.100782	2.117033	2.101706	1.997943	1.998029	2.119261	2.119340	2.119419	2.119509	2.159976	2.159101	2.118802	2.118881	2.118960	2.150488	2.148675	2.348925	2.349010	2.349094	2.362541	2.337832	2.361001	2.488006	2.488106	2.447793	2.430565	2.449750	2.516969	2.540151	2.540244	2.531756	2.528029	2.502166	2.415667	2.415767	2.415856	2.431275	2.487224	2.487328	2.469143
2.375360	2.375447	2.340928	2.215217	2.209594	2.138814	2.098526	2.098602	2.100581	2.100658	2.114064	2.118900	2.118977	2.101750	2.147991	2.150927	2.155767	2.152709	2.193190	2.167560	2.166687	2.118768	2.118848	2.118927	2.119006	2.135299	2.135380	2.348973	2.349057	2.337711	2.336842	2.351426	2.358186	2.320699	2.216898	2.216980	2.332505	2.467118	2.508434	2.531614	2.527900	2.525127	2.416664	2.405206	2.413822	2.413911	2.414001	2.414091	2.414192	2.408545
2.345598	2.345683	2.312049	2.215178	2.195296	2.141628	2.101341	2.101418	2.100545	2.113938	2.114028	2.118864	2.118941	2.119020	2.136418	2.136497	2.144193	2.168078	2.191250	2.167525	2.311844	2.303366	2.118814	2.118893	2.118973	2.119063	2.135348	2.135429	2.349020	2.349118	2.354118	2.351388	2.305304	2.208195	2.216865	2.216947	2.186542	2.300100	2.467171	2.518209	2.518314	2.463966	2.377466	2.215922	2.247540	2.264823	2.339955	2.340042	2.325802	2.322063
2.321802	2.281515	2.191975	2.192069	2.166419	2.085751	2.091545	2.091623	2.091702	2.113902	2.113992	2.114071	2.118906	2.107448	2.119076	2.136462	2.139398	2.139478	2.162647	2.277107	2.277189	2.268711	2.147629	2.118860	2.118939	2.061277	1.945952	2.031531	2.135476	2.349081	2.336768	2.345581	2.345664	2.207208	2.207289	2.204508	2.185509	2.191359	2.191438	2.467223	2.423440	2.388891	2.215809	2.215889	2.215978	2.264792	2.264878	2.340009	2.325770	2.322031
2.197804	2.171899	2.171979	2.166303	2.085636	2.085714	2.091508	2.091587	2.091666	2.113865	2.113956	2.114035	2.107333	2.107412	2.107503	2.107583	1.995141	2.139443	2.272225	2.276118	2.276199	2.239826	2.136161	2.118826	2.055438	2.003546	1.956409	2.014190	2.031578	2.216421	2.212688	2.328231	2.305232	2.201450	2.198622	2.198704	2.204566	2.191326	2.197177	2.197256	2.256020	2.256101	2.215777	2.106186	2.112045	2.148512	2.235984	2.339977	2.514291	2.510556
1.978625	1.990235	2.036447	2.036535	2.039461	2.039539	2.045332	2.091551	2.091630	2.113829	2.113920	2.113999	2.102540	2.105474	2.105564	1.990271	1.995109	1.995187	2.139500	2.139581	2.081967	2.137953	2.138032	2.147641	2.071659	2.008282	2.014080	2.014160	2.216292	2.212572	2.212654	2.207013	2.207094	2.201416	2.195726	2.195807	2.195898	2.191293	2.197144	2.197223	2.197314	2.209893	2.163797	2.105200	2.105287	2.111137	2.122760	2.318916	2.335302	2.335389
1.978590	1.978666	1.990276	1.960898	1.977128	1.985759	2.039591	2.091515	2.091594	2.090722	2.087007	2.006333	2.006408	2.006485	2.013235	1.990239	1.995077	1.995155	2.087546	2.098320	2.121473	2.120611	2.120690	2.130298	2.140862	2.071718	2.077518	2.360328	2.322270	2.186789	2.186868	2.206979	2.207060	2.196658	2.186150	2.149652	2.151650	2.192128	2.191339	2.122162	2.162652	2.162731	2.162810	2.041679	2.041764	2.105335	2.111185	2.157368	2.174668	2.202585
2.041460	1.990164	1.968382	1.962764	1.968538	1.977168	2.030998	2.057948	2.081096	2.081174	2.035121	2.000591	2.000665	2.000741	2.000829	1.985447	1.985524	1.995123	2.098207	2.121361	2.120485	2.120576	2.120656	2.120735	2.175547	2.187079	2.348714	2.316432	2.316511	2.281985	2.183972	2.184050	2.184129	2.161228	2.144768	2.140031	2.143938	2.144017	2.130645	2.122130	2.162621	2.162699	2.162778	2.041650	2.041736	2.105305	2.105383	2.118880	2.157430	2.174721
2.364344	2.105459	2.083680	1.979965	1.968503	1.968577	1.968661	2.031039	2.057990	2.034998	2.000480	1.995799	1.995873	1.995949	1.955659	1.960494	1.968186	1.989378	2.104839	2.121326	2.120451	2.120542	2.120621	2.120701	2.166935	2.168934	2.154764	2.281776	2.281854	2.247328	2.183937	2.184016	2.172646	2.161195	2.115107	2.127591	2.121907	2.101680	2.130614	2.124964	2.162589	2.162668	2.162747	2.145511	2.105197	2.105275	2.105353	2.113079	2.140083	2.160243
2.318695	2.279558	2.083642	1.997230	1.980002	1.968542	1.981939	1.912809	1.953254	1.952377	1.952463	1.952538	1.955465	1.955541	1.839713	1.892253	1.904704	1.989346	2.098138	2.097265	2.080035	2.078220	2.118682	2.120667	2.120746	2.120838	2.102804	2.125960	2.126035	2.154974	2.155053	2.155131	2.143760	2.114998	2.016887	2.017917	2.058398	2.101649	2.101728	2.124933	2.122158	2.133779	2.047208	2.061618	2.105167	2.105245	2.105324	2.113049	2.146603	2.169776
2.279435	2.167236	2.000087	1.988639	1.991500	1.980041	1.981905	1.981980	1.919931	1.912392	1.839281	1.952505	1.952578	1.843410	1.772371	1.841655	1.875158	1.875230	1.938765	1.938838	1.874396	1.874480	2.064926	2.110150	2.120713	2.120805	2.102771	2.102848	2.102923	2.101105	2.101183	2.091720	2.091796	2.051492	2.016857	2.017887	2.059322	2.097799	2.101697	2.122036	2.133669	2.122206	2.047179	2.038504	2.038593	2.105215	2.105294	2.113020	2.126497	2.137097
2.167119	1.999977	1.988519	1.930940	1.931010	1.968472	1.944786	1.943906	1.912288	1.791249	1.791327	1.862156	1.877568	1.774167	1.656987	1.657052	1.716536	1.834823	1.834905	1.845721	1.863888	1.874451	1.926443	1.926517	1.926591	2.091221	2.091297	2.098047	2.034658	1.930893	1.924289	2.002369	2.037062	2.005300	1.889970	2.018812	2.059291	2.080456	2.097847	2.122960	2.122096	2.122175	1.839466	1.917279	2.038566	2.130035	2.120558	2.112991	2.126468	2.160156
1.999868	1.994175	1.988483	1.930905	1.930976	1.925344	1.909201	1.906418	1.860353	1.781705	1.791296	1.827521	1.683407	1.656885	1.654104	1.657025	1.681901	1.831937	1.832018	1.816849	1.816916	1.835099	1.891801	1.926487	1.912264	2.002746	2.002820	1.910586	1.790454	1.849184	1.912721	1.912794	1.912866	1.855250	1.855322	1.855394	1.868839	1.868912	2.001667	2.122928	2.123020	2.006725	1.839441	1.844292	2.038538	2.113647	2.131043	2.131125	2.154307	2.160128
2.001796	1.996104	1.987496	1.964517	1.965539	1.931014	1.909167	1.860251	1.851760	1.794159	1.786508	1.647155	1.647218	1.653050	1.654077	1.668423	1.681875	1.779996	1.831989	1.816820	1.816887	1.816967	1.863984	1.915973	1.910328	1.910412	1.754722	1.704873	1.682050	1.757127	1.883844	1.912764	1.912837	1.855223	1.855295	1.855366	1.855447	1.855519	1.995909	2.024838	2.024927	2.006696	2.006773	2.012621	2.029029	2.113618	2.131014	2.154183	2.246626	2.246710
2.001760	1.984536	1.961546	1.964482	1.984517	1.930918	1.879167	1.860218	1.797865	1.782594	1.638500	1.642370	1.642432	1.648264	1.654050	1.676012	1.676080	1.779968	1.822435	1.816790	1.801615	1.801694	1.863954	1.887100	1.887173	1.754626	1.754695	1.692451	1.682025	1.757099	1.798459	1.856221	1.856290	1.855196	1.832188	1.817941	1.818020	1.830502	1.853654	1.974945	2.003884	2.013511	2.008694	2.008771	2.020399	2.029078	2.130985	2.246496	2.246595	2.246679
1.944068	1.940339	1.848160	1.854895	1.872076	1.872149	1.861775	1.847581	1.802590	1.782563	1.642278	1.642343	1.642405	1.625169	1.584872	1.675985	1.693356	1.770416	1.816691	1.812950	1.801586	1.801664	1.802685	1.835156	1.835228	1.829591	1.732740	1.722318	1.733919	1.733996	1.757138	1.757204	1.757270	1.757348	1.806306	1.806375	1.806453	1.806523	1.788448	1.788515	1.975002	1.981763	1.984703	1.996320	2.020371	2.029050	2.069527	2.190803	2.191854	2.180393
1.807628	1.807698	1.786858	1.821344	1.831868	1.832829	1.861742	1.861815	1.847620	1.813091	1.809367	1.648025	1.642378	1.631973	1.642518	1.693261	1.779840	1.770387	1.816662	1.839802	1.812988	1.801635	1.801702	1.805582	1.828527	1.811450	1.797217	1.733828	1.733892	1.733969	1.734035	1.734100	1.757244	1.757321	1.767886	1.789039	1.806427	1.793129	1.788422	1.788489	1.788568	1.813474	1.832767	1.996291	1.996377	2.029023	2.069498	2.069577	2.104298	2.104377
1.807596	1.801014	1.786826	1.786905	1.815613	1.826141	1.855944	1.853223	1.847588	1.895750	1.895833	1.849829	1.780752	1.780820	1.780899	1.788583	1.770289	1.822265	1.845417	1.845487	1.812959	1.805417	1.805485	1.759359	1.808334	1.825721	1.797188	1.797256	1.733865	1.733942	1.607091	1.607154	1.734140	1.734217	1.767860	1.779467	1.794944	1.795012	1.793170	1.788463	1.753043	1.753108	1.790587	1.844354	1.996348	2.028995	2.029073	2.029151	2.029243	2.069721
1.800912	1.786727	1.786794	1.786873	1.796445	1.815651	1.824291	1.841719	1.847556	1.872652	1.867027	1.786366	1.786432	1.786500	1.780869	1.780936	1.788622	1.816467	1.845387	1.836884	1.813882	1.810152	1.759263	1.773627	1.791001	1.825693	1.831770	1.825163	1.733838	1.670459	1.607067	1.607130	1.607194	1.710074	1.710140	1.767902	1.779518	1.796895	1.795054	1.788436	1.753017	1.753082	1.753147	1.844328	1.868339	2.017425	2.029045	2.029124	2.029215	2.069693
1.784727	1.784794	1.775231	1.685916	1.795462	1.796481	1.818554	1.818624	1.847524	1.847594	1.786267	1.751737	1.751803	1.786470	1.786551	1.786619	1.786688	1.796439	1.796519	1.810927	1.810994	1.741864	1.759235	1.773600	1.790974	1.842159	1.831740	1.831809	1.728042	1.670434	1.670499	1.607106	1.617667	1.652357	1.663961	1.664027	1.674645	1.674712	1.674779	1.795096	1.788489	1.753056	1.765543	1.793325	1.822258	1.838650	2.017476	2.029096	2.069585	2.069664
1.773165	1.758027	1.585139	1.602321	1.685950	1.795499	1.795579	1.807061	1.818662	1.847563	1.795751	1.751708	1.751773	1.751841	1.788424	1.786589	1.786658	1.779108	1.790722	1.799363	1.741757	1.741836	1.741904	1.759275	1.756484	1.772914	1.842200	1.723137	1.687500	1.687578	1.687646	1.687713	1.629181	1.652333	1.652399	1.668777	1.668852	1.670829	1.686177	1.738173	1.788463	1.788531	1.765518	1.765586	1.793381	1.822304	1.989723	2.001338	2.039911	2.039986
1.773133	1.585049	1.550521	1.550592	1.602355	1.691751	1.731176	1.732195	1.743677	1.818702	1.784303	1.749775	1.749840	1.751812	1.763425	1.763493	1.700128	1.700195	1.779158	1.790760	1.741729	1.741809	1.719005	1.719070	1.738200	1.738279	1.732579	1.663429	1.670170	1.687553	1.687621	1.687688	1.681075	1.681154	1.686989	1.686060	1.690789	1.687039	1.686154	1.743919	1.807544	1.788505	1.788573	1.765560	1.767549	1.811764	1.822351	1.989769	2.039882	2.039958
1.775001	1.596425	1.550494	1.550565	1.550624	1.553537	1.575481	1.679325	1.679391	1.684445	1.682618	1.682682	1.700827	1.700894	1.695206	1.700033	1.700100	1.711701	1.779129	1.779197	1.733126	1.704619	1.704682	1.707507	1.632594	1.649829	1.663338	1.663404	1.658699	1.676081	1.676147	1.678121	1.681051	1.681129	1.691737	1.713763	1.708073	1.687016	1.743824	1.778588	1.807518	1.807588	1.804792	1.767446	1.767524	1.782888	1.823282	1.823354	2.039853	2.024625
1.596333	1.596396	1.585055	1.550538	1.550597	1.464182	1.432513	1.501580	1.615166	1.636389	1.636463	1.561571	1.561630	1.636651	1.636726	1.684771	1.709701	1.784734	1.768622	1.722554	1.671819	1.612317	1.626673	1.626737	1.632568	1.639317	1.665266	1.664379	1.675978	1.843331	1.843400	1.676188	1.678163	1.681104	1.757037	1.814795	1.814876	1.734179	1.764166	1.764234	1.778645	1.776804	1.782643	1.781757	1.781837	1.800105	1.800177	1.771397	1.753309	1.753377
1.581102	1.581163	1.585026	1.550511	1.464097	1.464157	1.464227	1.484435	1.576741	1.543506	1.543575	1.546319	1.554942	1.629961	1.636699	1.644379	1.696341	1.693550	1.693627	1.682159	1.630320	1.550611	1.550673	1.550736	1.632542	1.632617	1.656659	1.656724	1.668322	1.831766	1.831835	1.676163	1.676229	1.676307	1.728291	1.746579	1.804346	1.764072	1.764140	1.764208	1.718134	1.660507	1.774937	1.781733	1.787583	1.800081	1.800153	1.771373	1.753285	1.753354
1.632951	1.581135	1.582147	1.533190	1.533249	1.533310	1.533382	1.451122	1.451178	1.474295	1.474362	1.543438	1.546350	1.583807	1.607842	1.590607	1.595430	1.595494	1.595569	1.612932	1.612994	1.614022	1.614086	1.637218	1.632516	1.649894	1.649958	1.656698	1.656761	1.639534	1.639599	1.647297	1.676204	1.676283	1.671576	1.671642	1.763978	1.764046	1.764114	1.718030	1.655640	1.655706	1.660550	1.775938	1.781788	1.787628	1.800128	1.800200	1.768565	1.874508
1.632922	1.581106	1.564826	1.533163	1.533222	1.533283	1.533355	1.502981	1.451152	1.470236	1.470305	1.470363	1.546324	1.558759	1.561688	1.566511	1.595405	1.595468	1.566015	1.566074	1.592959	1.593032	1.614061	1.637192	1.649792	1.649868	1.649932	1.656672	1.639433	1.639509	1.639574	1.647273	1.647339	1.647417	1.665783	1.671618	1.759177	1.764020	1.758320	1.753612	1.713308	1.655683	1.660527	1.672063	1.775994	1.781834	1.791498	1.800176	1.905974	1.906050
1.665199	1.568538	1.568600	1.534087	1.542703	1.542765	1.533329	1.533390	1.522037	1.470211	1.470280	1.471290	1.553912	1.553974	1.566423	1.566486	1.595379	1.565917	1.565989	1.566048	1.568964	1.460374	1.463292	1.609333	1.632465	1.649842	1.653721	1.656647	1.639408	1.639484	1.639550	1.647249	1.647315	1.647393	1.647459	1.676367	1.676443	1.757271	1.753518	1.753586	1.753667	1.699830	1.665283	1.699966	1.706735	1.781809	1.791474	1.883862	1.892558	1.917625
1.598854	1.575162	1.575225	1.577201	1.542676	1.542739	1.542812	1.533364	1.533425	1.481602	1.477867	1.552875	1.593292	1.594306	1.596284	1.606820	1.565831	1.557319	1.537132	1.540049	1.453612	1.460351	1.460410	1.532529	1.619092	1.636468	1.649881	1.652807	1.656685	1.639460	1.639525	1.647224	1.647290	1.660732	1.660800	1.689709	1.711029	1.757245	1.757313	1.753560	1.763196	1.699806	1.699874	1.792250	1.799022	1.790423	1.790494	1.790565	1.871489	1.894640
1.482664	1.482728	1.577098	1.577173	1.577235	1.544614	1.560855	1.553311	1.543863	1.492043	1.485455	1.593205	1.593265	1.594279	1.596257	1.585846	1.568766	1.528464	1.537107	1.499562	1.460258	1.460328	1.460387	1.460446	1.619066	1.636442	1.636504	1.639428	1.653798	1.656737	1.639500	1.639565	1.647266	1.660708	1.662686	1.691595	1.726283	1.757219	1.843815	1.843885	1.763171	1.763240	1.792155	1.797004	1.801865	1.801937	1.790469	1.790540	1.871463	1.871534
1.482639	1.482702	1.592278	1.577146	1.579108	1.590583	1.602189	1.599401	1.543837	1.532371	1.525784	1.600791	1.607515	1.598060	1.596231	1.585819	1.577310	1.537010	1.499477	1.499538	1.494832	1.460305	1.460364	1.463283	1.590207	1.590282	1.593204	1.601851	1.648048	1.653850	1.639603	1.639541	1.639606	1.639603	1.649217	1.691571	1.772404	1.780266	1.803409	1.843858	1.849675	1.849746	1.796908	1.796978	1.799928	1.801912	1.803896	1.884740	1.884828	1.871508
1.603646	1.603712	1.603778	1.603856	1.603919	1.603034	1.602162	1.589863	1.530493	1.519026	1.525759	1.607426	1.607488	1.607552	1.598108	1.585793	1.577284	1.536985	1.499453	1.498561	1.498619	1.498691	1.550647	1.550709	1.580510	1.580585	1.584462	1.601826	1.652792	1.648100	1.639577	1.639641	1.639582	1.639580	1.639647	1.680088	1.735058	1.746661	1.747684	1.757305	1.843915	1.849720	1.796882	1.797909	1.799904	1.803800	1.803871	1.861637	1.896281	1.902126
1.603618	1.603684	1.603750	1.603828	1.603892	1.603007	1.589771	1.576519	1.563264	1.530528	1.532505	1.543987	1.622689	1.622756	1.598082	1.583862	1.577257	1.577317	1.498477	1.498537	1.498595	1.521731	1.531324	1.533293	1.533355	1.590095	1.590160	1.768039	1.768104	1.768185	1.754894	1.639616	1.625159	1.639556	1.639623	1.645458	1.668645	1.735099	1.736122	1.736189	1.745825	1.747806	1.768970	1.797884	1.797967	1.803775	1.803847	1.861611	1.890546	1.895403
1.603589	1.603656	1.603722	1.603801	1.603864	1.602980	1.657125	1.643873	1.643935	1.530503	1.532479	1.584313	1.599604	1.622730	1.617097	1.594310	1.635783	1.583958	1.558816	1.551258	1.548460	1.531237	1.549409	1.549474	1.542820	1.538129	1.595858	1.768964	1.768076	1.758617	1.752916	1.614572	1.495353	1.646214	1.646283	1.680956	1.749331	1.739849	1.736096	1.739985	1.741978	1.567050	1.747850	1.788299	1.796062	1.803782	1.832667	1.861585	1.861673	1.890594
1.603561	1.603628	1.603694	1.603773	1.603836	1.680073	1.643782	1.643844	1.643906	1.604571	1.532454	1.543936	1.599578	1.622703	1.663136	1.686316	1.645279	1.633813	1.604011	1.552186	1.551294	1.553276	1.566683	1.549451	1.549516	1.548639	1.699628	1.699695	1.763235	1.762363	1.762431	1.627909	1.633701	1.637599	1.680863	1.755909	1.755991	1.749375	1.739892	1.741871	1.741953	1.742021	1.770932	1.788274	1.797917	1.803757	1.809566	1.832715	1.832802	1.832875
1.655400	1.589344	1.589409	1.589486	1.619492	1.653186	1.643753	1.609232	1.609294	1.603591	1.448984	1.463318	1.545875	1.605383	1.663109	1.686288	1.662547	1.633786	1.603985	1.563692	1.553175	1.558017	1.558081	1.566725	1.641748	1.636106	1.636173	1.699669	1.699733	1.769014	1.769083	1.766289	1.627950	1.633757	1.680839	1.756839	1.762651	1.814631	1.749419	1.749489	1.749573	1.741997	1.770906	1.776711	1.786354	1.797963	1.803773	1.803845	1.803932	1.837634
1.641117	1.589316	1.589381	1.589458	1.573357	1.568723	1.580324	1.609204	1.609265	1.580508	1.448008	1.532464	1.545850	1.550673	1.657370	1.738143	1.743976	1.730710	1.644315	1.604977	1.609803	1.557992	1.566635	1.566701	1.641722	1.641803	1.636148	1.688110	1.699707	1.699789	1.769056	1.766261	1.708661	1.662607	1.673176	1.755858	1.791462	1.791535	1.762769	1.749464	1.749548	1.749618	1.776616	1.776686	1.786330	1.718073	1.787369	1.810517	1.866237	1.845264
1.589224	1.531660	1.589353	1.589430	1.579034	1.562932	1.568769	1.568830	1.574655	1.574716	1.590016	1.545763	1.545824	1.545888	1.701554	1.738114	1.743948	1.744017	1.744100	1.678896	1.661664	1.609856	1.558033	1.641630	1.641697	1.641778	1.637076	1.637143	1.689103	1.699763	1.769028	1.769097	1.769166	1.711582	1.673152	1.749148	1.778984	1.785742	1.785814	1.762815	1.749523	1.778432	1.776591	1.776661	1.739234	1.745998	1.787345	1.908559	2.048001	2.048081
1.583432	1.583497	1.591226	1.591304	1.589465	1.584833	1.584910	1.584973	1.587890	1.593718	1.536157	1.544785	1.544847	1.567968	1.568997	1.626656	1.738154	1.743988	1.744071	1.744141	1.678933	1.661718	1.632958	1.633024	1.641671	1.636984	1.637051	1.637118	1.677544	1.689158	1.769001	1.769070	1.769139	1.769223	1.719263	1.749122	1.778958	1.785716	1.820182	1.820259	1.822296	1.778407	1.776566	1.776636	1.779587	1.739280	1.780655	1.908533	1.955674	2.048053
1.768569	1.692777	1.631536	1.631616	1.629777	1.636672	1.584882	1.584946	1.587863	1.587927	1.588005	1.544760	1.544821	1.567942	1.568020	1.569037	1.707398	1.736289	1.738278	1.738347	1.738414	1.683752	1.637698	1.637765	1.634971	1.635052	1.637026	1.637093	1.637157	1.689133	1.689201	1.769043	1.769112	1.769197	1.749026	1.750051	1.761631	1.787601	1.820157	1.860605	1.860699	1.833059	1.813059	1.813130	1.778606	1.778677	1.773936	1.793139	1.921036	1.955726
1.768538	1.727321	1.692816	1.677689	1.706567	1.704733	1.636722	1.587772	1.587836	1.587900	1.596542	1.596607	1.596670	1.596735	1.567994	1.568059	1.573888	1.685530	1.573079	1.582672	1.686502	1.640465	1.649111	1.637740	1.634946	1.635027	1.637001	1.657100	1.689025	1.689107	1.689175	1.790968	1.791041	1.813087	1.808389	1.777720	1.770202	1.787575	1.837572	1.860580	1.860674	1.858841	1.827372	1.870782	1.813188	1.778652	1.773911	1.802681	1.805642	1.921088
1.727220	1.692717	1.692786	1.693820	1.722700	1.722770	1.722855	1.604866	1.604933	1.604999	1.605080	1.605147	1.605210	1.596709	1.567968	1.568033	1.569100	1.569165	1.569243	1.515473	1.582711	1.640439	1.640507	1.807762	1.804972	1.637863	1.657005	1.708966	1.709034	1.692898	1.739889	1.739962	1.797696	1.808288	1.975592	1.808438	1.795082	1.790415	1.830858	1.830932	1.831978	1.832052	1.889801	1.925470	1.916953	1.853580	1.793046	1.802657	1.805618	1.851841
1.654607	1.684133	1.692756	1.693791	1.713824	1.742710	1.742798	1.613400	1.604906	1.604973	1.605053	1.605120	1.605184	1.631265	1.631345	1.573772	1.569075	1.569139	1.528867	1.532743	1.536616	1.640413	1.640481	1.813453	1.813525	1.789511	1.708869	1.708940	1.732070	1.739791	1.739863	1.739936	1.740009	1.808262	1.987021	1.975641	1.808500	1.806665	1.830831	1.830906	1.831952	1.889699	1.964751	1.963872	1.929357	1.889059	1.866062	1.791154	1.805595	1.851817
1.674532	1.684103	1.692726	1.713725	1.713795	1.742680	1.742768	1.727622	1.618197	1.614460	1.605026	1.605093	1.639738	1.631238	1.631318	1.631385	1.603633	1.574878	1.569193	1.573069	1.582708	1.588506	1.755705	1.813424	1.841149	1.841241	1.789556	1.789629	1.830057	1.837781	1.768666	1.739911	1.743802	1.825534	1.986036	1.986117	1.975704	1.975783	1.847048	1.831835	1.889596	1.964645	1.964722	1.940774	1.860119	1.860194	1.866037	1.880463	1.880557	2.047911
1.684005	1.684073	1.699350	1.713696	1.731052	1.777224	1.762097	1.727592	1.723858	1.614434	1.613564	1.639646	1.637807	1.637875	1.625528	1.620832	1.603607	1.603672	1.574932	1.578808	1.585542	1.588481	1.594268	1.783397	1.846841	1.846935	1.836519	1.829958	1.835794	1.841610	1.837828	1.818658	1.818733	1.929296	1.939878	1.986087	1.975675	1.979575	1.979655	1.906777	1.964539	1.964617	1.958927	1.871539	1.860093	1.860168	1.860243	1.872784	2.047802	2.047883
1.730068	1.684043	1.684112	1.713666	1.731023	1.761979	1.923415	1.902397	1.723829	1.722948	1.648115	1.726065	1.637780	1.632084	1.632166	1.625567	1.620872	1.603646	1.574906	1.578783	1.588376	1.588457	1.594244	1.819996	1.841092	1.846906	1.842256	1.841419	1.841490	1.835816	1.812829	1.814812	1.817751	1.817842	1.817917	1.817992	1.975646	1.979546	1.979626	1.964415	1.964511	1.964588	1.958899	1.872469	1.861023	1.860142	1.860218	1.866061	1.913226	1.913304
1.730037	1.707060	1.684082	1.688919	1.698494	1.715851	1.762036	1.762108	1.723799	1.722919	1.723005	1.723076	1.633893	1.633961	1.635898	1.641730	1.625607	1.620911	1.607511	1.607578	1.645991	1.647981	1.803687	1.813337	1.822945	1.841156	1.842228	1.842304	1.842376	1.842468	1.837772	1.820551	1.814860	1.813996	1.811206	1.811280	1.967975	1.979517	1.979597	1.979677	1.964482	1.964560	1.947336	1.860909	1.860041	1.855335	1.842973	1.843046	1.863257	1.872903
1.706960	1.683983	1.684052	1.688890	1.688956	1.698535	1.698621	1.756315	1.756387	1.751702	1.722976	1.694233	1.642434	1.636740	1.635872	1.641704	1.876217	1.867716	1.780397	1.720830	1.720897	1.761331	1.803658	1.817078	1.835270	1.835363	1.846969	1.842275	1.842348	1.842441	1.837744	1.837820	1.813878	1.813969	1.811179	1.811254	1.932428	1.939193	1.945004	1.973914	1.974012	1.964531	1.938704	1.852276	1.846626	1.842874	1.842947	1.848787	1.863232	1.892146
1.689646	1.683953	1.684022	1.684107	1.688926	1.698506	1.698592	1.698663	1.756357	1.751672	1.722947	1.694204	1.659695	1.659765	1.659850	1.883732	1.876186	1.876258	1.811809	1.791872	1.761215	1.761303	1.776627	1.835165	1.835241	1.835335	1.842171	1.888365	1.842320	1.842413	1.837717	1.832065	1.836913	1.813943	1.811153	1.811227	1.811315	1.806545	1.812354	1.945054	1.970160	2.008723	2.002109	1.909918	1.846600	1.842848	1.854455	1.868881	1.892044	1.892120
1.692466	1.683923	1.683992	1.684077	1.684143	1.687065	1.698563	1.698635	1.768695	1.768769	1.745968	1.671126	1.679709	1.665500	1.884578	1.900989	1.893443	1.893517	1.898232	1.811854	1.763093	1.776525	1.792805	1.835136	1.835213	1.822908	1.834512	1.842219	1.842292	1.842385	1.831962	1.832037	1.832112	1.813916	1.811126	1.811201	1.820842	1.820918	1.823860	1.973857	2.016262	2.077890	2.077971	1.939651	1.909981	1.858182	1.868780	1.873640	1.873734	1.892094
1.686675	1.683893	1.670654	1.681195	1.684113	1.688938	1.698534	1.710972	1.754233	1.771594	1.788816	1.783131	1.766069	1.898735	1.903640	1.901909	1.893411	1.893484	1.804128	1.786911	1.776407	1.787936	1.788011	1.828433	1.822787	1.822879	1.834483	1.842191	1.842264	1.842357	1.842434	1.832009	1.832084	1.832176	1.819730	1.826491	1.826581	1.826658	1.826734	1.973828	2.020056	2.085508	2.085589	1.987639	1.947367	1.921509	1.875451	1.875528	1.873708	1.868999
1.683794	1.670557	1.670624	1.670708	1.684084	1.688908	1.688994	1.702382	1.754204	1.778225	1.788787	1.784105	1.985862	1.978326	1.917990	1.901877	1.893379	1.893453	1.786809	1.781119	1.787816	1.787908	1.787983	1.824591	1.822759	1.822851	1.842086	1.842162	1.842235	1.842330	1.842406	1.831982	1.832056	1.832149	1.846550	1.846627	1.826555	1.826632	1.826708	1.959400	2.020026	2.085477	2.085558	1.987611	1.987706	1.924352	1.875425	1.875502	1.873683	1.868974
1.689525	1.685792	1.670595	1.683988	1.688809	1.688879	1.688965	1.706320	1.754174	1.778196	1.778288	1.985752	2.020402	2.020484	2.006301	1.930658	1.901919	1.850128	1.782969	1.777279	1.771585	1.771675	1.769841	1.820748	1.822730	1.834351	1.857321	1.857400	1.857475	1.856617	1.856696	1.831954	1.832029	1.898331	1.846523	1.846600	1.846691	1.919810	1.960248	1.960327	2.019041	2.019121	2.019202	1.990451	1.987678	1.924325	1.875399	1.875477	1.908259	1.906423
1.685693	1.685762	1.689634	1.688712	1.688779	1.688849	1.706220	1.729337	1.748596	1.775311	1.784021	1.980959	2.020368	2.020449	2.006267	1.903717	1.886504	1.886579	1.863621	1.783013	1.783083	1.769740	1.769813	1.810230	1.834229	1.845768	1.849661	1.849739	1.849813	1.948820	1.948900	1.948981	1.938559	1.898303	1.846496	1.846573	1.925436	2.063885	2.062056	2.018911	1.990182	1.990263	1.990342	1.990423	1.990519	1.987729	1.909973	1.881218	1.910148	1.908311
1.685663	1.685732	1.683843	1.688683	1.688750	1.723331	1.823319	1.823392	1.823465	1.792566	1.795515	1.980925	2.020334	2.020415	2.006233	1.919876	1.919954	1.902744	1.888502	1.863665	1.783054	1.769712	1.769784	1.769857	1.783281	1.797681	1.849633	1.849711	1.942011	1.942110	1.948871	1.948952	1.938530	1.938628	1.898353	1.846547	1.908112	2.063854	2.062025	2.009323	1.990153	1.990234	1.990314	1.990394	1.990491	1.990571	1.909947	1.881192	1.881288	1.903499
1.772038	1.685702	1.689574	1.688653	1.710590	1.739469	1.827092	1.827165	1.834851	1.832867	1.832962	1.835894	1.985728	2.036420	2.053813	2.006279	1.919922	1.902713	1.888471	1.871259	1.790650	1.779216	1.769756	1.783179	1.801374	1.801469	1.849605	1.895794	1.941981	1.942080	1.942160	1.938421	1.938500	1.938599	1.863737	1.846520	1.908084	2.063823	2.049571	1.987218	1.986331	1.982556	1.982635	1.990366	1.990463	1.990543	1.984883	1.881166	1.854463	1.851665
2.002415	1.772077	1.701065	1.687673	1.667550	1.710635	1.843229	1.843306	1.834819	1.812853	1.812945	1.813019	1.835938	1.932672	2.024969	2.020531	2.006325	1.919968	1.902778	1.879805	1.799200	1.788764	1.783076	1.783151	1.801347	1.801442	1.849577	1.895765	1.895840	1.895938	1.942130	1.938392	1.927968	1.853126	1.846415	1.846493	1.904235	2.049459	1.991888	1.991967	1.988213	1.988293	1.982607	1.982686	1.990434	1.990515	1.973297	1.898440	1.854437	1.851639
2.002378	1.772045	1.701034	1.649277	1.653147	1.667591	1.797110	1.843274	1.912589	1.910762	1.812914	1.812988	1.749681	1.772606	1.780318	1.991687	2.012006	2.006371	1.937322	1.902825	1.902899	1.902997	1.823389	1.833954	1.840708	1.841759	1.841838	1.838099	1.895811	1.942021	1.942101	1.938362	1.927938	1.835805	1.800272	1.834937	1.846559	1.847656	1.945738	1.947728	2.028337	2.021729	1.988343	1.982658	1.990406	1.996227	1.979011	1.973350	1.871710	1.886212
1.812262	1.772013	1.645360	1.614686	1.649314	1.664709	1.779904	1.831826	1.912556	1.912632	1.905064	1.812957	1.749652	1.761151	1.780290	1.889844	2.011973	2.012053	2.012156	2.015095	1.954732	1.902966	1.908765	1.915519	1.876212	1.859974	1.855166	1.872537	1.953305	1.950581	1.942071	1.939288	1.846187	1.760842	1.789739	1.829146	1.831181	1.818805	1.818881	1.884284	2.021616	2.021701	1.988315	1.982629	1.982725	1.991416	1.974199	1.973323	1.940879	1.943849
1.806527	1.771981	1.610770	1.614658	1.618527	1.779781	1.779874	1.808752	1.831870	1.906838	1.906934	1.812927	1.824422	1.780165	1.780261	1.814910	2.011939	2.012020	2.012122	1.960342	1.908600	1.902936	1.921130	1.921211	1.882859	1.884867	1.889718	1.953197	1.959039	1.950552	1.942042	1.939258	1.847114	1.764637	1.789713	1.795553	1.802332	1.795720	1.818855	1.882345	2.021588	1.988206	1.988286	1.982600	1.982697	1.974090	1.933811	1.973295	1.979163	1.967755
1.996564	1.800805	1.610742	1.618433	1.629910	1.779750	1.779843	1.808720	1.808795	1.808870	1.808964	1.809038	1.761017	1.780136	1.780232	1.814881	1.827528	1.914034	1.914133	1.908494	1.902807	1.902905	1.921100	1.921181	1.925077	1.925179	1.949267	1.958930	1.955192	1.943841	1.942967	1.943048	1.939309	1.847184	1.795451	1.795527	1.795618	1.795694	1.813064	1.882318	1.986185	1.988177	1.988257	1.982572	1.991278	1.974063	1.974144	1.991476	1.994451	1.994534
1.999378	1.800772	1.605010	1.618405	1.627029	1.776866	1.820135	1.820210	1.808764	1.808839	1.808933	1.809008	1.789794	1.780107	1.780204	1.837898	1.835119	1.833338	1.833435	1.827794	1.856679	1.885588	1.903782	1.869288	1.921232	1.921334	1.921415	1.921497	1.943710	1.943811	1.943892	1.943019	1.943099	1.939380	1.835773	1.795501	1.795592	1.795668	1.813038	1.882291	1.882388	1.988148	1.988228	1.991152	1.973954	1.974035	1.985600	1.991449	1.994424	1.994508
1.885102	1.832389	1.682710	1.608869	1.621296	1.776835	1.820103	1.825887	1.825963	1.808808	1.808902	1.808977	1.780244	1.761035	1.777318	1.835010	1.835090	1.835169	1.821926	1.822003	1.856649	1.885557	1.885636	1.903834	1.921203	1.921304	1.913753	1.840861	1.853564	1.943782	1.943863	1.943944	1.943070	1.927890	1.927969	1.835823	1.824387	1.824464	1.824541	1.830382	1.882361	1.895882	1.982434	1.966176	1.966273	1.974008	1.985573	1.985656	1.991526	2.051225
1.850511	1.833306	1.689390	1.689478	1.689544	1.710537	1.785458	1.825855	1.825931	1.820298	1.808871	1.808947	1.803257	1.751483	1.761099	1.773558	1.831249	1.821800	1.821897	1.821974	1.885429	1.925862	1.925941	1.926853	1.926935	1.913643	1.897504	1.853462	1.853534	1.877494	1.880437	1.942960	1.923942	1.923085	1.918387	1.826242	1.835889	1.832084	1.828338	1.828416	1.832365	1.884325	1.895933	1.965191	1.966245	1.966325	1.904877	1.985629	1.991499	2.033900
1.849355	1.849431	1.689360	1.689448	1.711385	1.725725	1.720112	1.825824	1.825900	1.824073	1.820362	1.808916	1.803227	1.741932	1.742024	1.742096	1.806451	1.821771	1.821867	1.821945	1.885398	1.925831	1.908624	1.915379	1.915459	1.915560	1.893696	1.888010	1.863050	1.872693	1.872772	1.856619	1.899082	1.918281	1.872249	1.826215	1.831085	1.839763	1.839841	1.828390	1.826575	1.827635	1.845006	1.895985	1.897037	1.904771	1.918250	1.987516	1.991472	1.982938
1.849322	1.849397	1.849473	1.711286	1.725620	1.725696	1.835228	1.889152	1.893087	1.852843	1.820331	1.820406	1.799436	1.793749	1.741995	1.742068	1.788230	1.794973	1.810315	1.821916	1.821989	1.885467	1.885546	1.908673	1.915429	1.902175	1.893666	1.893742	1.863021	1.872664	1.872743	1.872823	1.856667	1.874054	1.741570	1.739733	1.826280	1.831135	1.862871	1.862949	1.832314	1.827610	1.832469	1.821974	1.822067	1.897090	1.910590	1.985575	2.028952	2.029035
2.004780	1.958786	1.849440	1.727474	1.741756	1.747594	1.911870	1.956232	1.944894	1.893132	1.852908	1.820375	1.810927	1.741874	1.741966	1.742039	1.788200	1.788274	1.798851	1.821887	1.821960	1.822058	1.885516	1.885595	1.878997	1.879095	1.896498	1.856238	1.858220	1.872636	1.872715	1.872795	1.872874	1.826867	1.780838	1.764673	1.826253	1.839710	1.862844	1.862922	1.863021	1.845754	1.845834	1.833478	1.896984	1.897063	1.901928	1.971189	2.023180	2.029007
2.010502	1.958750	1.849406	1.727445	1.727516	1.839715	1.920451	1.969517	1.944860	1.944939	1.945039	1.852954	1.810896	1.810970	1.741937	1.744868	1.744941	1.793962	1.798821	1.821857	1.821931	1.820122	1.837485	1.862676	1.828180	1.844493	1.861857	1.858118	1.757258	1.757354	1.861162	1.872766	1.872846	1.861420	1.845258	1.872241	1.828138	1.839683	1.839762	1.862896	1.862995	1.874550	1.874631	1.897818	1.984384	1.965234	1.901902	1.965397	2.023152	2.028980
2.056082	2.033133	1.889465	1.865633	1.842671	1.868481	1.920418	1.892910	1.944826	1.944905	1.860460	1.849018	1.841475	1.824271	1.833892	1.764842	1.747771	1.793932	1.798792	1.798868	1.808473	1.820093	1.816477	1.821399	1.821473	1.831108	1.844542	1.802266	1.802341	1.797666	1.872659	1.872738	1.872818	1.856680	1.856757	1.856834	1.829067	1.839657	1.839735	1.862869	1.937901	1.932165	1.914954	1.920849	1.949769	1.982432	1.972945	1.965370	2.023124	2.023206
2.064598	2.033096	1.889432	1.872256	1.860760	1.860840	1.840965	1.812500	1.840167	1.841196	1.841294	1.806811	1.824164	1.826145	1.831005	1.831083	1.793827	1.793903	1.793998	1.798839	1.756594	1.808542	1.816448	1.821370	1.821444	1.819555	1.786893	1.786969	1.797541	1.872551	1.872631	1.872710	1.868970	1.856652	1.856729	1.827991	1.838596	1.839630	1.839709	1.873441	1.913887	1.913966	1.891970	1.903529	1.965027	1.982405	1.972918	1.965342	1.965446	1.930937
2.032974	1.986374	1.889398	1.860651	1.860728	1.860808	1.837128	1.837204	1.840136	1.840213	1.806704	1.806780	1.808757	1.808834	1.826212	1.826290	1.800511	1.793873	1.793969	1.746961	1.756566	1.808513	1.836524	1.828016	1.828092	1.819526	1.819602	1.764992	1.765062	1.793794	1.868783	1.872682	1.868942	1.856624	1.856702	1.857734	1.838570	1.838648	1.873335	1.873413	1.873513	1.868809	1.860278	1.883411	1.943949	1.955514	1.972891	1.972974	1.965419	1.930911
1.941029	1.941110	1.889365	1.860619	1.860695	1.860776	1.860877	1.840026	1.840104	1.840181	1.823952	1.806750	1.808727	1.808804	1.808901	1.808979	1.800481	1.793844	1.793939	1.794015	1.808386	1.843051	1.836494	1.836571	1.836648	1.831021	1.831097	1.773554	1.704481	1.724621	1.793846	1.872654	1.872734	1.872835	1.872916	1.867262	1.838543	1.838622	1.838700	1.874342	1.873486	1.860175	1.860251	1.900675	1.912299	1.943046	1.955570	1.972947	1.938464	1.902061
1.885984	1.854701	1.854781	1.854882	1.860663	1.860743	1.860845	1.839995	1.840072	1.840149	1.840248	1.805767	1.805840	1.805917	1.781251	1.800376	1.800451	1.794767	1.793910	1.793986	1.794058	1.796061	1.836465	1.836542	1.836618	1.830992	1.831068	1.773526	1.714955	1.724596	1.750453	1.894590	1.874617	1.872808	1.872888	1.872968	1.844251	1.844330	1.847278	1.847358	1.834071	1.873538	1.865988	1.900648	1.900743	1.758566	1.768215	1.771166	1.775134	1.867448
1.906859	1.862273	1.854748	1.854847	1.872200	1.877987	1.860813	1.839963	1.840040	1.886191	1.886292	1.805737	1.805810	1.805887	1.800270	1.800346	1.800422	1.800498	1.794834	1.793957	1.794029	1.794125	1.796108	1.836512	1.836589	1.830963	1.831039	1.796545	1.773570	1.715024	1.894479	1.946422	1.936000	1.878543	1.878623	1.872941	1.873039	1.873119	1.876068	1.847332	1.847434	1.887859	1.893703	1.893785	1.893883	1.768113	1.768192	1.768271	1.775112	1.867423
1.862158	1.862244	1.856626	1.872085	1.872170	1.872256	1.869488	1.839927	1.840010	1.840093	1.840176	1.805702	1.805784	1.805866	1.564038	1.558399	1.800396	1.800477	1.794798	1.793926	1.794007	1.794088	1.795123	1.796158	1.796239	1.802082	1.796438	1.784995	1.704413	1.778406	1.859121	1.944488	1.935982	1.878508	1.878594	1.877724	1.872047	1.873089	1.876043	1.847314	1.847399	1.893591	1.893678	1.893765	1.980308	1.894896	1.768174	1.768258	1.832726	1.832810
1.862104	1.856487	1.873847	1.872031	1.869264	1.869350	1.869435	1.852245	1.839959	1.822766	1.805571	1.805654	1.730865	1.563923	1.558285	1.558360	1.800349	1.800431	1.794753	1.794834	1.794916	1.794997	1.796033	1.796114	1.796196	1.796278	1.788690	1.784954	1.704374	1.778366	1.851407	1.859163	1.935939	1.878467	1.878553	1.877684	1.877770	1.872094	1.876004	1.876091	1.876177	1.893553	1.893641	2.037815	2.037905	1.893902	1.768141	1.837394	1.837480	1.832777
1.865852	1.864989	1.856520	1.851852	1.859701	1.860737	1.860821	1.860906	1.843715	1.809247	1.805522	1.805605	1.805688	1.730901	1.725267	1.754145	1.800303	1.800385	1.767648	1.819573	1.819659	1.833095	1.833183	1.833271	1.814279	1.796235	1.796317	1.784912	1.773471	1.733222	1.836022	1.851449	1.863981	1.878426	1.878513	1.878599	1.877730	1.877817	1.875965	1.876052	1.876140	1.893515	2.101078	2.101170	2.043628	1.981277	1.894911	1.871827	1.871919	1.837533
1.865798	1.864936	1.833437	1.823063	1.820294	1.860684	1.860769	1.860854	1.843664	1.809198	1.809281	1.805557	1.805640	1.748134	1.736697	1.742581	1.742662	1.744482	1.767605	1.819529	1.819615	1.833051	1.884982	1.885071	1.879437	1.918014	1.974860	1.969220	1.773429	1.733182	1.733262	1.839884	1.855252	1.855338	1.878472	1.878559	1.878646	1.878733	1.875926	1.876014	1.876101	2.026024	2.101034	2.101128	2.044544	1.981238	1.964038	1.909363	1.941053	2.102538
1.892629	1.856327	1.856414	1.820158	1.820243	1.820327	1.860716	1.860802	1.860887	1.809149	1.809232	1.805508	1.805592	1.748088	1.748170	1.736734	1.731015	1.744439	1.767562	1.825244	1.825331	1.825418	1.884937	1.885027	1.879393	1.917968	1.894198	1.894283	1.774343	1.728337	1.722656	1.744765	1.850435	1.878344	1.947572	1.947662	1.878607	1.878694	1.875887	1.882670	1.876064	2.025982	2.026074	2.043455	1.981109	1.963910	1.964000	1.923746	1.926708	1.956522
1.892574	1.886959	1.871835	1.843135	1.820191	1.820276	1.820361	1.860750	1.860836	1.809100	1.809184	1.809268	1.805544	1.805629	1.748125	1.748207	1.748207	1.754050	1.759893	1.818526	1.825287	1.825374	1.796848	1.843011	1.847865	1.842225	1.888392	1.889431	1.826149	1.774384	1.734139	1.737086	1.842752	1.850480	1.947530	1.947619	1.953471	1.961208	1.917115	1.895063	1.895154	1.939502	2.026033	2.027082	2.028131	1.981161	1.981252	1.981344	1.936284	1.938289
1.892519	1.886905	1.867977	1.820054	1.791354	1.751138	1.751221	1.811783	1.808965	1.762988	1.786103	1.809220	1.809305	1.805581	1.805665	1.805750	1.828786	1.828873	1.817441	1.817528	1.817614	1.796721	1.796804	1.796887	1.843050	1.843135	1.889300	1.889386	1.826106	1.826190	1.846421	1.850326	1.838890	1.842796	1.853393	1.953339	1.961076	1.963079	1.990899	1.944899	1.944994	2.060336	2.059478	2.058619	2.056803	2.028183	2.050372	2.050465	1.982356	1.936338
2.245553	1.867837	1.867922	1.827712	1.820088	1.791389	1.791473	1.808830	1.808916	1.809001	1.809086	1.820688	1.820773	1.820860	1.817134	1.817220	1.828740	1.828827	1.828913	1.829001	1.796593	1.796677	1.796759	1.796843	1.825726	1.889170	1.889255	1.889341	1.826064	1.856703	1.865478	1.861746	1.857058	1.845621	1.853353	1.951385	1.953387	1.963037	1.944764	1.944860	2.019863	2.059339	2.088249	2.056665	2.056763	2.079911	2.062815	2.061952	2.021704	1.935344
2.262752	1.965638	1.867867	1.867955	1.871846	1.883448	1.883534	1.883623	1.905600	1.905692	1.883885	1.883973	1.820725	1.820812	1.820897	1.817172	1.817258	1.828781	1.828868	1.840473	1.840561	1.817613	1.817699	1.846584	1.862997	1.902483	1.902571	1.902660	1.919933	1.920025	1.920115	1.865525	1.865614	1.865702	1.853313	1.853402	1.865013	1.876573	1.835352	1.920865	1.983338	2.018006	2.056526	2.056625	2.056723	2.079871	2.061817	2.061912	2.021665	1.952599
1.965489	1.965579	1.942643	1.871705	1.871793	1.883394	1.883481	1.909263	1.989815	1.989912	1.913347	1.883922	1.878253	1.872584	1.820850	1.817125	1.817212	1.800142	1.828822	1.840427	1.840516	1.851095	1.851184	1.857033	1.874402	1.920569	1.920660	1.920752	1.919889	1.919981	1.920071	1.920164	1.937537	1.937628	1.864795	1.864884	1.864974	1.825664	1.830534	1.910307	1.983299	2.017966	2.023827	2.058498	2.056684	2.059729	2.061777	2.061872	1.952472	1.935273
1.965430	1.965520	1.946389	1.879259	1.879349	1.890951	2.040709	2.056981	2.058981	2.087727	2.087825	1.971094	1.883960	1.872534	1.815086	1.815172	1.800012	1.748272	1.762652	1.840382	1.849053	1.851050	1.851139	1.874266	2.001060	2.001155	1.920615	1.920707	1.920800	1.920892	1.920983	1.938357	1.947048	1.937586	1.928122	1.864845	1.824607	1.827563	1.893871	1.944837	1.983259	2.017926	2.018025	2.018124	2.042287	2.072189	2.045479	2.053215	2.061929	1.957268
2.089520	2.026311	1.953688	1.902228	1.902319	2.040558	2.040650	2.052165	2.057020	2.061877	2.076254	1.971041	1.872395	1.843740	1.843826	1.815125	1.748144	1.748227	1.739576	1.753962	1.849007	1.849098	1.874130	1.874222	1.874313	1.920479	1.920569	1.920663	1.920756	1.920849	1.920940	1.943089	2.069909	2.058511	1.991446	1.991540	1.859134	1.859223	1.885226	1.944797	1.996745	2.017886	2.017986	2.013340	2.072054	2.049174	2.049268	2.043599	2.053270	1.935202
2.072194	2.026253	1.953633	1.930903	2.040403	2.040498	2.050107	2.052107	2.052203	2.061820	2.076198	2.001460	1.968224	1.881960	1.850446	1.821748	1.819930	1.748182	1.725232	1.740571	1.843241	1.872087	1.874085	1.874177	1.874269	1.874361	1.920524	1.920618	1.920712	1.920805	1.938176	2.064988	2.064130	2.035533	2.031725	2.031820	1.991590	1.854403	1.854493	1.877627	1.993834	1.993928	2.005548	2.005644	2.066269	2.057748	2.049227	2.043559	1.911115	1.920782
2.031052	2.005278	1.930754	1.930847	2.046052	2.049953	2.050048	2.050145	2.052146	2.060812	2.071381	2.076243	2.071582	1.974022	1.965539	1.913817	1.819884	1.759652	1.759735	1.775075	1.800909	1.873949	1.874040	1.874132	1.874225	1.874318	1.920480	1.920574	1.920668	1.920762	1.938133	2.064941	2.064084	1.996041	1.996136	1.991453	1.945463	1.940774	1.877497	1.877589	1.916986	1.991975	1.992071	2.003690	2.072928	2.066323	2.048212	1.968610	1.911079	1.911167
2.028141	1.930606	1.930698	1.930791	1.930885	1.975073	1.975166	1.975262	1.975357	1.975453	2.033108	2.071426	2.071527	2.043050	1.966439	1.896495	1.779536	1.759607	1.759690	1.782658	1.795108	1.800958	1.873994	1.874088	1.874181	1.856998	1.874364	1.920529	1.920624	1.920718	1.938089	2.036096	2.006413	1.977708	1.977805	1.977902	1.960717	1.960811	1.900501	1.889071	1.900685	1.945886	1.980548	2.072788	2.088202	2.072983	2.042409	1.968572	1.841896	1.841983
1.930456	1.896022	1.901868	1.930736	1.930830	1.975017	1.975111	1.975207	1.975303	1.975399	1.975492	2.033150	2.071471	2.071573	1.974009	1.880128	1.796762	1.779579	1.779666	1.800731	1.829432	1.800915	1.875857	1.874043	1.874136	1.874230	1.874321	1.920485	1.920580	1.920675	2.035952	2.036050	1.972793	1.977664	1.977762	1.979771	1.979868	1.960770	1.900461	1.900554	1.889124	1.900736	1.944985	2.061262	2.072846	2.067199	2.049105	1.841771	1.841862	1.841949
1.930400	1.918985	1.919077	1.930680	1.971060	1.974961	1.975055	1.975152	1.975248	1.975345	1.975438	1.975535	2.045575	1.991011	1.892373	1.887702	1.877312	1.877403	1.828464	1.835231	1.800780	1.800872	1.875812	1.874952	1.874092	1.874186	1.874277	1.874372	1.920536	1.960943	2.035905	2.036004	1.955471	1.955565	1.960440	1.979729	1.979826	1.978009	1.958024	1.900514	1.900607	1.893003	1.910380	2.008413	2.061318	2.061413	2.059597	1.841736	1.841827	1.841915
1.992736	1.923781	1.923873	1.930625	1.971003	1.971099	1.974999	1.975096	1.975193	1.975290	1.975384	2.021528	1.971809	1.948881	1.885654	1.860970	1.861060	1.877355	1.828419	1.828511	1.835280	1.835374	1.874813	1.874908	1.875002	1.875097	1.875189	1.961659	1.960802	2.035762	2.035858	2.035957	1.955428	1.852059	1.685122	1.931697	1.977872	1.977968	1.959895	1.959991	1.907264	1.939887	1.925652	2.009329	2.061277	2.061372	2.061471	1.933888	1.841793	1.841881
1.963907	1.964002	1.923816	1.930570	1.930665	1.971043	1.854094	1.854188	1.923343	1.975236	1.975330	2.021473	2.004304	1.948829	1.885605	1.860921	1.861011	1.813984	1.827420	1.827512	1.890933	1.897705	1.897797	1.961226	1.961324	1.875053	1.875145	1.961614	1.996262	2.059704	2.064605	2.035911	1.948696	1.852017	1.685085	1.754283	1.931753	1.977926	1.978025	1.975254	1.981092	1.994584	2.040771	2.063050	2.061236	2.061331	2.061431	2.049080	1.933945	1.934036
1.963848	1.923669	1.930418	1.930514	1.970890	1.934512	1.854043	1.854137	1.923290	1.957917	1.975276	1.975375	2.004250	1.956398	1.885555	1.877072	1.877165	1.890604	1.890696	1.890791	1.890886	1.890982	1.897751	1.961179	1.961277	1.875010	1.875102	1.961568	2.042281	2.042381	2.042478	2.018588	1.915029	1.894048	1.811750	1.812794	1.862598	1.977885	1.977983	1.978083	1.981052	2.121271	2.121377	2.106169	2.063109	2.061290	2.061390	2.057659	1.962716	1.936873
1.983419	1.983523	1.961749	2.010966	2.074359	2.074461	1.934552	1.934649	1.934747	1.952109	1.984745	1.984846	1.984945	2.013823	2.013921	1.967975	1.953777	1.953874	1.953968	1.890744	1.890840	1.890936	1.897706	1.961131	1.961230	1.943010	1.977652	2.042132	2.042233	2.042334	2.019398	1.973430	1.966815	1.957353	1.946937	1.837609	1.862560	1.862653	1.971162	1.994303	2.121125	2.121228	2.121335	2.106126	2.063068	2.049728	2.061350	2.061450	1.946324	1.856149
1.983364	1.983468	2.036488	2.094128	2.106603	2.112464	2.098293	2.038043	2.038146	1.992213	1.992310	1.992412	2.105552	2.105660	2.029114	1.990871	1.979536	1.953824	1.953918	1.890696	1.888885	1.888981	1.902495	1.926542	1.926640	1.965100	1.965196	2.042083	2.070974	2.042287	1.973287	1.980073	1.974416	1.966866	1.966966	1.857645	1.857741	1.862615	1.971122	2.120976	2.121082	2.113530	2.105980	2.091727	2.049591	2.010416	2.044027	1.969234	1.907875	1.856115
2.218272	2.218384	2.218492	2.109289	2.106544	2.106652	2.098234	2.098340	2.089878	2.038194	2.038293	2.084435	2.085492	2.104653	2.035694	2.019598	2.008263	1.994064	1.953868	1.888742	1.888839	1.888935	1.890935	1.891987	1.926594	1.926693	1.984360	2.070822	2.070926	2.075804	1.980884	1.869592	1.869692	1.977336	1.977437	1.857606	1.857702	2.065125	2.104565	2.104670	2.105731	2.105832	2.091582	2.028390	2.010283	2.010375	1.969098	1.953829	1.907839	1.858955
2.218207	2.218319	2.218427	2.218539	2.106485	2.106593	2.098175	2.098282	2.089820	2.089926	2.084272	2.085331	2.085436	2.085542	2.088502	2.019546	2.008211	2.005453	1.994109	1.928986	1.888792	1.890797	1.891844	1.897667	1.926548	1.984217	1.984313	2.070773	2.078517	2.078621	1.965424	1.869552	1.869652	1.986850	1.977395	1.977497	2.064981	2.065080	2.065183	2.064311	2.065371	2.065471	2.051219	2.016845	2.014071	1.939278	1.951778	1.953792	1.923131	1.858922
2.218142	2.218254	2.218363	2.218475	2.215734	2.215847	2.112393	2.098224	2.095516	2.095623	2.084215	2.056503	2.085380	2.085486	2.085589	2.008056	2.008159	2.005402	1.994057	1.930845	1.890653	1.923186	1.923284	1.942626	2.024364	1.984170	1.984266	1.990125	2.070828	2.078573	2.078674	1.955929	1.986708	2.194100	2.194210	2.084910	2.075454	2.065036	2.059380	2.064267	2.065328	2.065428	2.059773	2.045520	2.016902	1.955517	1.965176	1.922995	1.923095	1.882865
2.218076	2.218189	2.218298	2.215557	2.215671	2.215784	2.215892	2.216006	2.201837	2.095565	2.055389	2.056448	2.056553	2.056659	1.993460	1.915927	1.869988	1.808791	1.809836	1.809931	1.865480	1.923140	1.923238	2.040435	2.173981	2.012963	1.978519	1.978620	2.022813	2.070884	2.078626	2.078732	2.082660	2.194050	2.194161	2.194273	2.084971	2.082206	2.076553	2.065181	2.065285	2.065386	2.065491	2.059836	2.052283	1.977501	1.966082	1.974803	1.923060	1.923156
2.177748	2.210516	2.210624	2.210737	2.205141	2.205252	2.205360	2.203568	2.203680	2.128996	2.056286	2.056392	2.056498	2.060416	2.060518	1.984933	1.901680	1.855739	1.809791	1.809886	1.821429	1.865538	2.049822	2.239878	2.214220	2.151068	1.950784	1.964249	1.978674	2.024779	2.070936	2.078684	2.082614	2.194001	2.194113	2.194225	2.194335	2.096548	2.096655	2.096764	2.293654	2.293763	2.115353	2.111632	2.052242	1.965943	1.966044	1.966146	1.963348	1.923121
2.177684	2.170188	2.210559	2.204964	2.205077	2.147663	2.205297	2.203506	2.203618	2.128938	2.065754	2.056337	2.056443	2.056550	2.048075	2.033883	1.970686	1.901730	1.844276	1.809842	1.821385	1.835794	2.072794	2.239822	2.214165	2.137650	1.951691	1.964202	1.972897	2.038208	2.047860	2.078637	2.099768	2.203510	2.198844	2.194176	2.194288	2.194395	2.096611	2.096720	2.293606	2.293715	2.172886	2.115418	2.052202	1.965904	1.966007	1.954588	1.963312	1.963410
2.207283	2.193131	2.210495	2.204900	2.147492	2.147602	2.145805	2.161393	2.059734	2.059842	2.065699	2.064855	2.056388	2.160065	2.125790	2.103020	2.011053	1.878798	1.844230	1.844327	1.816572	1.835751	2.066065	2.175530	2.156552	2.089582	1.965010	1.972750	1.972851	1.980593	2.043036	2.047918	2.099722	2.191946	2.198795	2.195085	2.205756	2.194348	2.096568	2.096677	2.223478	2.298452	2.229410	2.171022	2.115485	2.052260	2.006288	2.006391	1.960402	1.963374
2.207219	2.193067	2.187468	2.187580	2.147430	2.146590	2.145745	2.145857	2.059677	2.059787	2.086559	2.092426	2.183714	2.246312	2.114366	2.102962	2.051279	1.878749	1.821296	1.844281	1.844380	1.851157	2.143725	2.136202	2.112448	2.024308	1.845969	1.846067	1.909485	1.980547	2.015185	2.038316	2.071006	2.099781	2.192012	2.198861	2.194193	2.194300	2.119556	2.148459	2.223432	2.240766	2.240883	2.212204	2.159573	2.088692	2.086884	2.017873	1.997800	1.963338
2.215714	2.193003	2.187404	2.147256	2.146417	2.145577	2.145684	2.145797	2.094136	2.065484	2.092257	2.195926	2.292968	2.269264	2.114307	2.102904	2.051223	1.878701	1.792478	1.802110	1.844335	1.851113	1.920268	2.112289	2.110486	2.017576	1.942847	1.846024	1.853763	1.917181	2.015138	2.038269	2.038374	2.045164	2.095067	2.152753	2.194145	2.155996	2.156103	2.148414	2.188835	2.231150	2.240838	2.223678	2.169090	2.134725	2.086843	2.086950	1.997763	2.001695
2.307662	2.188182	2.147082	2.020664	2.008402	2.089033	2.091041	2.085399	2.091222	2.094190	2.195750	2.305172	2.292906	2.276826	2.056437	2.089194	2.051168	1.878652	1.800062	1.802065	1.809793	1.844389	1.916404	2.031608	2.020258	2.018453	1.949484	1.920806	1.853721	1.853819	1.917234	2.015196	2.032571	2.023112	2.023216	2.052107	2.109786	2.155948	2.127267	1.900827	2.148482	2.196554	2.223517	2.171804	2.134579	2.131810	2.131920	2.114750	2.095641	2.001659
2.352868	2.204419	2.020499	2.020608	2.008346	2.088974	2.086222	2.080580	2.085451	2.096990	2.138241	2.305110	2.296655	2.063903	2.062102	2.056492	2.020372	1.861342	1.861434	1.838515	1.821349	1.809847	1.913495	1.948126	2.020209	2.020314	1.949437	1.920761	1.846037	1.853777	1.917190	2.020906	2.021012	2.021111	2.011657	1.867833	1.867931	1.868026	1.782679	1.791388	1.900890	2.087102	2.087215	2.047089	2.131664	2.131767	2.131878	2.114709	2.095602	2.013141
2.203288	2.076891	2.020442	2.020551	2.042795	2.086059	2.086163	2.086274	2.085393	2.096934	2.109422	2.207329	2.207446	2.190410	2.061095	2.056438	2.038433	1.861294	1.861386	1.838468	1.792533	1.792629	1.805124	1.816732	1.814920	2.016446	1.947480	1.895784	1.872862	1.869140	1.885617	1.931763	2.020967	2.021066	1.875341	1.867792	1.867892	1.770112	1.782643	1.791353	1.838423	2.068845	2.046941	2.039389	2.068276	2.131725	2.131836	2.131946	2.095562	2.137827
2.076720	2.071081	2.019433	2.008123	2.000618	2.081240	2.103358	2.086215	2.080574	2.004922	2.085552	2.183451	2.190235	2.127073	2.124321	2.101554	2.029799	1.861245	1.861339	1.834606	1.788672	1.792585	1.732212	1.674762	1.674855	1.694175	1.826629	1.838187	1.868998	1.856678	1.851038	1.885670	1.899149	1.834904	1.827356	1.827455	1.775740	1.770075	1.782607	1.791318	1.838387	1.994969	2.039241	2.039348	2.039456	2.068336	2.131794	2.134778	2.167465	2.143548
2.116909	2.076771	2.059710	2.000453	2.000562	2.000669	2.064148	2.058506	1.978093	1.980104	1.985954	2.060836	2.076190	2.076301	2.101389	2.092918	2.075769	1.861197	1.857476	1.788531	1.788627	1.719677	1.664132	1.665178	1.665270	1.681724	1.723978	1.826684	1.826782	1.850903	1.850994	1.851091	1.805140	1.805230	1.805326	1.753574	1.764189	1.770038	1.777788	1.778844	1.778942	1.935452	1.993121	1.999000	1.999106	1.999193	2.002174	2.145274	2.167425	2.183825
2.116847	2.065295	2.052039	1.925643	1.868245	1.868348	1.851309	1.943427	1.977085	1.978144	1.980148	1.980254	1.947788	1.953645	2.006468	2.006574	1.842934	1.857335	1.788390	1.771226	1.719540	1.679358	1.662183	1.662276	1.652821	1.652912	1.681770	1.728807	1.719350	1.718488	1.730087	1.730180	1.805100	1.805190	1.805286	1.742062	1.764152	1.770001	1.770098	1.770196	1.784664	1.934455	1.935517	1.935622	1.924210	1.932927	2.012672	2.122198	2.167385	2.167495
2.137880	2.105482	2.051979	1.908459	1.851061	1.851162	1.851258	1.850408	1.931023	1.932080	1.932177	1.815345	1.659365	1.752274	1.752367	1.716236	1.716329	1.773948	1.788345	1.788441	1.771278	1.719593	1.719681	1.718821	1.652782	1.652873	1.653913	1.662600	1.725997	1.718448	1.730047	1.730141	1.805059	1.805149	1.805246	1.805344	1.747875	1.769965	1.770062	1.775918	1.776015	1.934416	1.935479	1.935583	1.932791	1.938636	2.012634	2.122157	2.145307	2.167454
2.128304	2.109308	2.075039	1.951627	1.836732	1.823504	1.823596	1.849405	1.850458	1.908070	1.804717	1.785760	1.688079	1.688172	1.688260	1.681678	1.716284	1.750892	1.778761	1.788395	1.771234	1.748317	1.718685	1.710189	1.710282	1.698867	1.653874	1.653967	1.654058	1.713632	1.713720	1.725323	1.730197	1.730285	1.787996	1.794785	1.747838	1.761319	1.770026	1.775882	1.816279	1.934377	1.935440	1.932646	1.932754	1.955873	2.071147	2.104841	2.104956	2.144379
2.079644	2.061554	2.060704	1.951570	1.823354	1.823452	1.823544	1.823643	1.827550	1.837175	1.802763	1.687942	1.688034	1.688128	1.688215	1.681634	1.750753	1.750847	1.755705	1.765339	1.748178	1.741595	1.710053	1.710148	1.710241	1.710335	1.698914	1.652973	1.650200	1.646491	1.704125	1.704217	1.704310	1.632461	1.632551	1.639335	1.688308	1.734447	1.751812	1.816143	1.816243	1.819209	1.819311	1.826113	1.863623	1.955836	2.073981	2.091368	2.103000	2.103106
1.731885	1.731980	1.898794	1.850163	1.804264	1.821495	1.821588	1.821687	1.823689	1.795001	1.657075	1.657169	1.687990	1.688084	1.688172	1.750611	1.750707	1.755570	1.751786	1.746129	1.741456	1.728192	1.728278	1.710106	1.710200	1.710294	1.727644	1.698968	1.650162	1.640699	1.646539	1.646628	1.632342	1.632425	1.636340	1.639300	1.734321	1.751679	1.816004	1.820890	1.819077	1.819173	1.819275	1.826078	1.834800	1.958671	2.073941	2.091328	2.091443	2.099233
1.639859	1.639951	1.621957	1.622046	1.660364	1.660457	1.723791	1.723887	1.725886	1.674195	1.662781	1.662876	1.697475	1.688039	1.757143	1.750565	1.750661	1.739252	1.750788	1.750884	1.745229	1.741509	1.738734	1.738831	1.710159	1.710254	1.710342	1.710437	1.707666	1.675188	1.624522	1.627477	1.632305	1.636213	1.636304	1.693899	1.734284	1.758338	1.820750	1.820853	1.819041	1.819136	1.819239	1.819340	1.834765	1.975907	2.010565	2.074014	2.070296	2.070401
1.620785	1.621826	1.621910	1.640083	1.663173	1.662314	1.723742	1.723839	1.668340	1.674150	1.714490	1.714587	1.714683	1.705248	1.705337	1.750519	1.750615	1.750711	1.756495	1.750840	1.676157	1.741466	1.741555	1.738788	1.715871	1.710213	1.710301	1.710397	1.710493	1.675149	1.627351	1.621684	1.636093	1.636177	1.693767	1.693863	1.693957	1.734338	1.815929	1.818902	1.819004	1.847883	1.819203	1.819305	1.819407	1.975869	2.010527	1.983812	1.970506	1.970603
1.620737	1.621779	1.639945	1.659187	1.663127	1.760003	1.723694	1.723791	1.668294	1.674105	1.674193	1.714542	1.714638	1.705203	1.705292	1.698712	1.750570	1.750665	1.753589	1.676021	1.675162	1.675257	1.741512	1.741610	1.715830	1.710173	1.710261	1.710357	1.717141	1.694221	1.640672	1.635964	1.636056	1.653350	1.693731	1.693827	1.693922	1.694012	1.787112	1.815994	1.847749	1.968732	1.847950	1.819269	1.836611	1.836708	1.962542	1.980899	1.970468	1.970566
1.621641	1.621732	1.639898	1.659140	1.705225	1.725460	1.723646	1.723743	1.723839	1.668345	1.674149	1.685746	1.741279	1.732802	1.705248	1.727423	1.733270	1.753453	1.744903	1.675979	1.676075	1.675217	1.741470	1.738703	1.710036	1.710132	1.710221	1.721824	1.733428	1.710509	1.634881	1.634972	1.636020	1.636105	1.676482	1.687096	1.693886	1.711196	1.769808	1.818828	1.968590	1.968692	1.968801	1.848017	1.836576	1.836674	1.966336	1.980861	1.970430	1.964770
1.621594	1.621685	1.636045	1.641849	1.659189	1.705273	1.723598	1.722743	1.722839	1.676941	1.685604	1.729634	1.741234	1.752837	1.761604	1.740727	1.746577	1.746675	1.729513	1.729610	1.677943	1.675176	1.743336	1.741525	1.741622	1.712957	1.721686	1.721784	1.721881	1.664441	1.634844	1.634935	1.635028	1.627464	1.631381	1.687060	1.699590	1.734183	1.795665	1.824547	1.968549	1.952378	1.954400	1.909389	1.819303	1.836639	1.966298	1.961617	1.975175	1.975275
1.614887	1.614977	1.529759	1.636092	1.659143	1.693728	1.728311	1.722695	1.722791	1.699893	1.685559	1.685657	1.729690	1.741292	1.752889	1.757846	1.746532	1.746630	1.746722	1.729567	1.677902	1.698143	1.744248	1.744347	1.751129	1.728219	1.715893	1.718878	1.718975	1.678797	1.678886	1.669422	1.669517	1.631253	1.631345	1.637176	1.699554	1.766779	1.784145	1.813026	1.883167	1.952337	1.935176	1.896902	1.909459	1.920094	1.828090	1.961579	1.975137	1.975238
1.614839	1.522972	1.523054	1.549793	1.669569	1.704155	1.693772	1.690060	1.688251	1.688348	1.676938	1.685612	1.685709	1.712499	1.728950	1.757801	1.746487	1.746586	1.746678	1.729523	1.700866	1.700965	1.698191	1.748124	1.725214	1.725313	1.715852	1.718837	1.718935	1.678759	1.678848	1.669384	1.669479	1.631217	1.608292	1.608384	1.634303	1.636306	1.766843	1.784211	1.883128	1.883226	1.883332	1.883436	1.909421	1.920057	1.891382	1.877118	1.975100	1.975201
1.689501	1.522928	1.558225	1.564029	1.633097	1.669620	1.689916	1.690014	1.688205	1.688302	1.696967	1.685568	1.685665	1.700063	1.700156	1.711841	1.722599	1.722694	1.722784	1.746733	1.700824	1.700923	1.701013	1.686744	1.690660	1.702264	1.722498	1.713045	1.678625	1.667214	1.678810	1.678905	1.669442	1.632136	1.608257	1.617914	1.598785	1.601743	1.641152	1.785131	1.785233	1.888931	1.889038	1.889144	1.903627	1.903726	1.876976	1.877082	1.877189	1.762139
1.784176	1.740166	1.558183	1.563987	1.633053	1.880302	1.862307	1.781938	1.690064	1.693973	1.696922	1.685523	1.685621	1.700019	1.700113	1.700212	1.722553	1.722649	1.719877	1.719972	1.746791	1.700882	1.686606	1.652194	1.686801	1.702224	1.699449	1.689994	1.667081	1.667176	1.667266	1.678868	1.678965	1.669492	1.640802	1.617880	1.633279	1.636239	1.780207	1.785095	1.802463	1.883137	1.889000	1.889106	1.894970	1.896026	1.873108	1.873214	1.877154	1.750592
1.740017	1.740116	1.688487	1.630054	1.707723	1.691635	1.864159	1.864264	1.864369	1.693928	1.696877	1.696976	1.714322	1.699976	1.700070	1.700170	1.763521	1.722605	1.719832	1.719928	1.741976	1.697977	1.613708	1.611895	1.686761	1.698363	1.698454	1.689955	1.690053	1.667139	1.667228	1.678831	1.799750	1.799843	1.679114	1.668600	1.636115	1.699505	1.780169	1.797538	1.802426	1.860077	1.880334	1.886195	1.889177	1.895989	1.873072	1.873178	1.866577	1.877218
1.739966	1.717079	1.688438	1.613826	1.613922	1.688732	1.864105	1.864211	1.864316	1.864422	1.694926	1.695025	1.696077	1.685632	1.700027	1.763372	1.763476	1.744500	1.722650	1.728472	1.741932	1.699845	1.613670	1.611857	1.698224	1.698324	1.698414	1.689916	1.690014	1.667101	1.667191	1.678793	1.799709	1.799802	1.709728	1.699278	1.699377	1.699470	1.797396	1.797500	1.802390	1.805370	1.857274	1.880402	1.889139	1.889238	1.889347	1.876997	1.894374	1.911725
1.682675	1.654037	1.583051	1.585048	1.613877	1.688684	1.809469	1.855585	1.855689	1.691931	1.694880	1.695933	1.696032	1.697086	1.757474	1.763327	1.750078	1.744456	1.744550	1.741787	1.745706	1.745809	1.745901	1.699995	1.698184	1.698284	1.698375	1.693698	1.666967	1.649806	1.649895	1.649991	1.663474	1.709590	1.710648	1.710749	1.699341	1.699434	1.797358	1.797463	1.797567	1.797663	1.799683	1.857342	1.874717	1.886327	1.876855	1.876961	1.894338	1.911689
1.682624	1.653988	1.556389	1.590751	1.688539	1.688637	1.737595	1.803807	1.706201	1.683310	1.694835	1.713133	1.714187	1.737283	1.743126	1.748976	1.749080	1.750135	1.761679	1.761783	1.767686	1.763017	1.745858	1.699954	1.698143	1.698244	1.698335	1.693659	1.666928	1.649768	1.649858	1.649955	1.659613	1.709553	1.900471	1.900581	1.762597	1.792433	1.797321	1.797426	1.797530	1.797627	1.799647	1.799752	1.874680	1.865199	1.876818	1.876924	1.877032	1.887673
1.682572	1.682667	1.654025	1.688391	1.688491	1.728817	1.740404	1.806613	1.803858	1.712002	1.712033	1.712135	1.735228	1.742986	1.743081	1.743182	1.749035	1.753907	1.761636	1.761739	1.779095	1.767747	1.763067	1.734418	1.698103	1.698204	1.698295	1.689798	1.689897	1.649731	1.649821	1.649918	1.650016	1.659668	1.709618	1.900539	1.900647	1.797179	1.797283	1.797389	1.797493	1.797590	1.797696	1.801667	1.813266	1.813361	1.813467	1.813571	1.824219	1.824316
1.756748	1.756854	1.699667	1.691200	1.691301	1.691400	1.812172	1.812278	1.812382	1.821004	1.752131	1.735080	1.735182	1.735285	1.743035	1.743137	1.743241	1.753863	1.761592	1.761696	1.779052	1.767703	1.763024	1.734376	1.698063	1.698164	1.697301	1.689758	1.689858	1.678453	1.649784	1.649881	1.649980	1.644316	1.646327	1.686671	1.797044	1.797141	1.797246	1.739810	1.797457	1.797554	1.795773	1.793003	1.798862	1.813325	1.813432	1.824077	1.826102	1.866459
1.762409	1.756805	1.714850	1.699720	1.696966	1.851069	1.902890	1.819848	1.820846	1.820955	1.821053	1.799182	1.737996	1.742894	1.741083	1.741185	1.743196	1.753818	1.775861	1.796079	1.779008	1.766705	1.762981	1.732424	1.698023	1.698125	1.697261	1.697363	1.730080	1.730180	1.679463	1.665141	1.659490	1.646193	1.646292	1.675156	1.707861	1.725215	1.732015	1.734032	1.797420	1.809026	1.795736	1.792966	1.764334	1.798919	1.814355	1.835542	1.866323	1.866426
2.032401	1.791227	1.778000	1.778106	1.833670	1.851018	1.902837	1.883899	1.832289	1.820906	1.821004	1.811581	1.799239	1.742849	1.741037	1.741140	1.741244	1.749004	1.784476	1.821918	1.919769	1.905565	1.791687	1.791793	1.789988	1.790094	1.801691	1.801798	1.738640	1.738742	1.745529	1.714945	1.715049	1.715142	1.698030	1.707725	1.707825	1.707918	1.638975	1.645775	1.739843	1.797481	1.789945	1.758443	1.764298	1.783548	1.808564	1.824002	1.829862	1.866393
2.032341	2.001899	1.777950	1.778056	1.818383	1.835729	1.992908	1.993025	1.993140	1.947284	1.947387	1.918766	1.800145	1.776309	1.747667	1.747771	1.743108	1.748959	1.798862	1.818056	1.919722	1.919837	1.807874	1.796525	1.796630	1.796738	1.819800	1.819909	1.801862	1.801968	1.812580	1.806936	1.807044	1.807141	1.697994	1.698096	1.707789	1.707882	1.638942	1.648613	1.653499	1.647838	1.778400	1.758406	1.758507	1.777757	1.729884	1.808635	1.824078	1.835684
2.018957	2.001840	1.777900	1.778007	1.818333	1.962080	1.992851	1.992968	1.958607	1.951995	1.952099	1.947394	1.945522	1.811595	1.800202	1.771572	1.763096	1.781473	1.798817	1.915741	1.919674	1.919790	1.910346	1.807940	1.808048	1.811979	1.823578	1.819867	1.807554	1.807661	1.812539	1.812647	1.812756	1.807102	1.807211	1.790100	1.807463	1.799894	1.707947	1.660087	1.653466	1.653560	1.797516	1.789976	1.777629	1.723040	1.723143	1.724203	1.743475	1.827978
2.001664	1.934785	1.776897	1.777005	1.817329	1.909364	1.958320	1.958437	1.981362	1.981484	1.970099	1.962594	2.112133	2.035690	1.932347	1.932462	1.814783	1.798672	1.896493	1.919510	1.919627	1.919743	1.910299	1.909459	1.875073	1.867471	1.867574	1.823647	1.807512	1.807619	1.812498	1.813562	1.813672	1.813770	1.813880	1.813033	1.794005	1.794102	1.707911	1.722373	1.678363	1.678457	1.797480	1.795687	1.795794	1.786309	1.723110	1.573576	1.590926	1.743538
1.951846	1.934728	1.929089	1.851635	1.851748	1.851858	1.909414	1.992681	1.992800	1.981431	1.981540	2.119578	2.112076	2.035635	1.932297	1.923827	1.861744	1.861854	1.919347	1.919462	1.919579	1.919696	1.921750	1.920912	1.920033	1.913426	1.875174	1.875290	1.823717	1.811401	1.858465	1.813522	1.813632	1.813730	1.813841	1.812994	1.793966	1.794063	1.722232	1.724252	1.678329	1.678424	1.795545	1.795651	1.795758	1.795854	1.723076	1.573546	1.573644	1.590986
1.969871	1.928927	1.917544	1.886048	1.851695	1.805847	1.883346	1.992626	1.992746	1.992869	2.067677	2.119520	2.106298	1.995353	1.932246	1.923777	1.861696	1.861806	1.874314	1.884925	1.935760	1.931147	1.927452	1.979311	1.931486	1.913381	1.878987	1.886748	1.961620	2.013556	1.862247	1.856607	1.813592	1.813690	1.813801	1.812955	1.794884	1.714447	1.714550	1.722303	1.724322	1.801145	1.795508	1.795614	1.795723	1.795819	1.795927	1.577351	1.577449	1.585206
1.946840	1.917383	1.917488	1.851529	1.805688	1.819132	1.837336	1.992571	1.992692	2.067509	2.067621	2.064888	2.011439	2.002954	1.932195	1.932312	1.861647	1.874162	1.879038	1.901104	1.937622	1.953078	1.954200	1.954319	1.931439	1.885562	1.874166	1.874282	1.961576	1.961694	1.892797	1.857521	1.857635	1.813651	1.813762	1.794739	1.748828	1.714411	1.714514	1.714619	1.723339	1.723435	1.801218	1.801325	1.811973	1.812071	1.812183	1.737480	1.723209	1.671506
1.927682	1.921134	1.851364	1.805525	1.812304	1.812415	1.906252	2.032731	2.032854	2.032980	2.067565	2.064832	2.064957	2.011508	2.003012	1.966743	1.924748	1.878885	1.878991	1.884831	1.935665	1.945393	1.936906	1.885286	1.885401	1.885518	1.874123	1.822524	1.862887	1.961650	1.927258	1.903472	1.897850	1.857695	1.813722	1.802353	1.780421	1.748887	1.703949	1.714583	1.723304	1.723401	1.723507	1.811826	1.811938	1.812037	1.812148	1.814174	1.814286	1.814385
1.936192	1.927742	1.858928	1.813092	1.813206	1.905138	2.009571	2.032675	2.032799	2.032925	2.033037	2.071451	2.071577	2.051678	2.001051	1.993540	1.941939	1.878838	1.878943	1.879058	1.913661	1.919508	1.936859	1.885241	1.885356	1.873976	1.751482	1.751591	1.814949	1.937709	1.903314	1.903429	1.897808	1.857654	1.823260	1.813795	1.789952	1.780481	1.777717	1.760568	1.719439	1.723366	1.723473	1.730290	1.805196	1.812001	1.852393	1.854421	1.854535	1.855595
2.005049	1.936254	1.910564	1.858989	1.887824	2.009402	2.009516	2.032619	2.032743	2.032870	2.032982	2.036922	2.071522	2.058299	2.051737	2.001119	1.947614	1.850034	1.878896	1.879011	1.913614	1.930976	1.931082	1.867049	1.855665	1.752299	1.734194	1.734303	1.734412	1.734519	1.734618	1.792256	1.826870	1.840360	1.823221	1.823335	1.817694	1.799584	1.799694	1.765318	1.719404	1.723331	1.723439	1.729298	1.740913	1.804301	1.812079	1.812189	1.815177	1.879529
2.004990	2.005112	1.936308	1.936427	2.028445	2.043809	2.043924	2.032563	2.032688	2.032815	2.032928	2.036869	2.027458	2.062059	2.062175	2.075656	2.017411	1.963905	1.884575	1.913447	1.930809	1.930928	1.866888	1.855507	1.855620	1.752258	1.735109	1.734263	1.734373	1.734481	1.734580	1.723213	1.792326	1.782813	1.823181	1.823295	1.823407	1.799546	1.799657	1.793069	1.742379	1.742477	1.746416	1.746523	1.804167	1.804266	1.804377	1.806401	1.694301	1.705906
2.109060	2.109190	2.109310	2.109441	2.050293	2.043751	2.043867	2.031554	2.031679	2.032760	2.032873	2.033000	2.033126	2.056259	2.075475	2.075603	2.075733	2.017483	1.999463	1.965122	1.965244	1.918468	1.855347	1.849714	1.849827	1.849943	1.752316	1.734224	1.734334	1.734442	1.734541	1.803650	1.780762	1.782774	1.823142	1.869265	1.823369	1.823472	1.823584	1.823699	1.816151	1.809549	1.809662	1.809772	1.804132	1.804230	1.786130	1.671158	1.691394	1.694366
2.111855	2.111986	2.111155	2.111286	2.249254	2.170973	2.043810	2.042986	2.066088	2.032705	2.032818	2.032946	2.033072	2.040830	2.069675	2.075549	2.075680	2.063403	2.034866	2.034034	2.034160	1.965317	1.877266	1.871638	1.858380	1.849899	1.850001	1.832870	1.735250	1.734403	1.803498	1.832359	1.786508	1.763605	1.775216	1.822261	1.823330	1.828219	1.834076	1.891688	1.906170	1.906281	1.840276	1.809736	1.809849	1.791738	1.791849	1.682634	1.671232	1.685707
2.117536	2.117668	2.111095	2.249049	2.249190	2.186153	2.090626	2.073527	2.073656	2.089039	2.032763	2.032892	2.033018	2.033147	2.069621	2.075495	2.075627	2.063350	2.034813	2.034937	1.970892	1.965268	1.974927	1.969303	1.969425	1.975297	1.982096	1.972592	1.892344	1.892460	1.890655	1.832318	1.791250	1.734814	1.734924	1.754170	1.769592	1.838709	1.879085	1.943416	2.009668	2.087447	2.030070	1.999540	1.919120	1.809913	1.804273	1.682603	1.671201	1.783498
2.124138	2.117607	2.116777	2.116909	2.185956	2.186092	2.193839	2.125007	2.107911	2.088983	2.165777	2.124748	2.096156	2.061819	2.069568	2.069697	2.063169	1.982854	1.908345	1.908463	1.965096	1.965219	2.008305	2.008435	1.979902	1.981938	1.982049	2.001290	1.988036	1.973820	2.025675	2.005718	1.833349	1.804701	1.774112	1.774227	1.774341	1.878928	1.995013	1.995140	2.006768	2.037563	2.019493	1.993746	1.838542	1.821384	1.820531	1.825438	1.803498	1.798806
2.129790	2.124212	2.116716	2.111135	2.185894	2.193652	2.210929	2.165127	2.125085	2.255495	2.255620	2.255762	2.124822	2.096233	2.061882	2.062011	2.010432	2.005787	1.967646	1.960131	1.966002	2.042623	2.042739	2.042871	2.100475	2.099654	2.099773	2.099907	2.093350	2.092525	2.092645	2.092776	2.090997	2.085364	1.941745	1.961966	1.962092	2.040807	2.040936	2.015218	2.041237	2.037522	2.011788	1.968770	1.838506	1.837639	1.837756	1.831157	1.831275	1.831378
2.129729	2.124151	2.156876	2.157011	2.162864	2.171574	2.164927	2.165069	2.280071	2.280218	2.280346	2.319770	2.279860	2.193834	2.096297	2.064819	2.064952	2.065081	2.115021	2.008896	2.026210	2.028250	2.042690	2.042822	2.099470	2.220305	2.220428	2.352776	2.345275	2.092478	2.092598	2.092729	2.092863	2.092981	2.105543	2.042428	2.042559	2.207534	2.207673	2.205899	2.182097	2.169769	2.011747	1.993655	1.832710	1.830896	1.831012	1.826330	1.831241	1.831345
2.210070	2.187300	2.185521	2.156949	2.157087	2.148545	2.164868	2.165010	2.280009	2.280156	2.305189	2.319708	2.331494	2.279940	2.162273	2.162408	2.184494	2.171271	2.156123	2.135201	2.028069	2.029155	2.042641	2.042774	2.168387	2.220252	2.220376	2.220517	2.213011	2.184406	2.092551	2.178917	2.179056	2.092935	2.093070	2.093204	2.191091	2.207488	2.207627	2.205853	2.186840	2.173555	2.129598	1.994573	1.832674	1.832777	1.832894	1.826296	1.831208	1.796790
2.198581	2.187237	2.187362	2.185595	2.157026	2.002127	2.028927	2.164952	2.251233	2.276282	2.302267	2.278641	2.278781	2.279878	2.162216	2.184297	2.184438	2.171216	2.156067	2.150456	2.028975	2.051070	2.044502	2.119344	2.169290	2.203913	2.209784	2.220464	2.220607	2.213097	2.230468	2.178868	2.179007	2.092889	2.093024	2.104659	2.191044	2.198826	2.207581	2.199106	2.186795	2.173510	2.104627	2.021358	1.860426	1.860533	1.837652	1.837768	1.796655	1.796757
2.187035	2.187173	2.187299	2.187437	2.156965	2.093941	2.113122	2.251029	2.274143	2.273360	2.288856	2.261348	2.278718	2.257876	2.131630	2.168974	2.171023	2.171160	2.160785	2.156147	2.171546	2.051022	2.051140	2.119293	2.205630	2.205771	2.209731	2.221368	2.221511	2.237939	2.237110	2.237251	2.185654	2.114846	2.114985	2.113211	2.198653	2.198780	2.198918	2.199060	2.186749	2.173465	2.104585	2.085545	1.992688	1.906516	1.892264	1.842527	1.796622	1.796725
2.186971	2.187109	2.187236	2.187374	2.187516	2.159899	2.224137	2.262499	2.267408	2.259952	2.233381	2.232569	2.245211	2.206120	2.131572	2.120197	2.169058	2.171105	2.165503	2.165640	2.160002	2.108431	2.108552	2.125929	2.205576	2.205719	2.203932	2.209821	2.221459	2.238843	2.238015	2.238156	2.200910	2.114801	2.114941	2.176411	2.203392	2.198733	2.198872	2.199014	2.199153	2.186829	2.104542	2.085504	2.084679	1.975505	1.897979	1.846327	1.800424	1.817787
2.186907	2.187046	2.187172	2.187311	2.187454	2.188545	2.224075	2.239468	2.262580	2.259890	2.232365	2.216295	2.216433	2.210829	2.137239	2.145960	2.170911	2.171050	2.171176	2.177043	2.159949	2.119871	2.119993	2.125879	2.160494	2.205666	2.205791	2.205934	2.284539	2.284687	2.267609	2.267755	2.267904	2.262293	2.252873	2.251106	2.248378	2.198686	2.198826	2.198969	2.199109	2.199235	2.164881	2.156395	2.143113	2.079003	1.975596	1.967095	1.852167	1.823508
2.186843	2.186982	2.187109	2.187249	2.187392	2.189437	2.204812	2.239407	2.268260	2.256014	2.216093	2.215280	2.210629	2.137060	2.145768	2.170714	2.170856	2.177676	2.177804	2.212413	2.211602	2.208881	2.209007	2.160304	2.212158	2.234282	2.234411	2.249854	2.284487	2.284636	2.267558	2.325185	2.321511	2.320687	2.371621	2.360291	2.305824	2.198640	2.176759	2.178815	2.183740	2.183866	2.164838	2.164975	2.167027	2.167150	2.111687	2.083061	1.987321	1.978805
2.180113	2.180253	2.173712	2.187186	2.189234	2.191281	2.204751	2.239345	2.255805	2.251185	2.251312	2.216172	2.205779	2.148450	2.152390	2.162069	2.147824	2.177621	2.192069	2.226679	2.211548	2.317987	2.318117	2.321133	2.324147	2.251469	2.249652	2.249803	2.255701	2.267374	2.267508	2.321308	2.320503	2.372371	2.371569	2.360240	2.305774	2.182319	2.178628	2.183557	2.183695	2.182863	2.165752	2.173555	2.178488	2.167108	2.174918	2.111784	2.083160	1.978769
1.998373	1.998502	1.998620	1.997723	2.189173	2.191219	2.191348	2.191492	2.222269	2.251123	2.251251	2.251397	2.240056	2.228736	2.161874	2.165830	2.170744	2.177566	2.197758	2.226624	2.335922	2.320794	2.332415	2.335433	2.331735	2.320358	2.266840	2.255499	2.282473	2.282622	2.282758	2.325082	2.372184	2.504529	2.372474	2.360188	2.357467	2.301072	2.203475	2.203620	2.183650	2.183776	2.190624	2.191722	2.195699	2.186236	2.157622	2.152009	2.083122	1.978732
1.978318	1.986064	1.986180	1.998692	2.010258	2.176864	2.184615	2.184759	2.172506	2.162160	2.176545	2.176689	2.239023	2.239171	2.228806	2.165773	2.170688	2.177511	2.185277	2.197848	2.335864	2.333181	2.339058	2.335376	2.325895	2.332740	2.332875	2.333986	2.334142	2.334295	2.397654	2.397809	2.504332	2.504472	2.424157	2.357265	2.355501	2.321142	2.301170	2.203574	2.203717	2.203846	2.245204	2.245349	2.259871	2.260001	2.191132	2.157721	2.150195	2.083203
1.999311	1.995605	1.986122	1.997683	2.003533	2.056257	2.184554	2.184698	2.172446	2.103713	2.103832	2.129723	2.191043	2.248652	2.228746	2.228890	2.170633	2.185092	2.191905	2.197793	2.338700	2.338867	2.339000	2.339153	2.300996	2.325040	2.326130	2.331065	2.331221	2.394589	2.394730	2.394886	2.475536	2.504415	2.424104	2.401287	2.320957	2.321092	2.321241	2.312763	2.255414	2.292906	2.472281	2.472443	2.363344	2.357728	2.294617	2.220950	2.190420	2.175201
1.999251	1.995546	1.987970	1.988099	2.003477	2.056199	2.184492	2.184637	2.184779	2.143843	2.103775	2.129666	2.157544	2.174915	2.228688	2.228831	2.233751	2.185037	2.191851	2.197739	2.344385	2.338809	2.338941	2.339095	2.300940	2.301092	2.308870	2.326231	2.394378	2.394535	2.394676	2.377615	2.377772	2.475620	2.424050	2.418462	2.288330	2.288464	2.312562	2.272470	2.309971	2.478772	2.651446	2.644910	2.627835	2.572389	2.346335	2.288011	2.197085	2.167488
1.995358	1.978271	1.978387	1.988043	2.003421	2.063766	2.184431	2.196016	2.196159	2.184864	2.204140	2.215732	2.157487	2.174859	2.231491	2.231636	2.241329	2.226139	2.196585	2.196730	2.309862	2.344481	2.338883	2.340949	2.341100	2.301037	2.304992	2.312794	2.326334	2.389699	2.377407	2.377561	2.377719	2.377856	2.378971	2.304403	2.303597	2.251995	2.272271	2.272423	2.458462	2.597555	2.651392	2.644856	2.643115	2.601091	2.563876	2.324390	2.316870	2.201960
2.044820	1.983952	1.981187	1.987986	2.017658	2.063709	2.063833	2.067786	2.188472	2.207767	2.225117	2.225266	2.237812	2.237962	2.243837	2.243984	2.248907	2.249055	2.249189	2.312515	2.347132	2.344423	2.344557	2.340891	2.341043	2.341198	2.301114	2.305092	2.244899	2.322610	2.377352	2.377508	2.377666	2.381630	2.387531	2.335960	2.310249	2.310387	2.311496	2.449631	2.449790	2.597502	2.605339	2.605509	2.643062	2.629793	2.592579	2.358855	2.316826	2.192327
2.044762	2.023944	2.005014	2.034680	2.017602	2.063652	2.064729	2.067730	2.171191	2.211521	2.225056	2.225205	2.225351	2.237903	2.238036	2.253470	2.253622	2.363853	2.375478	2.352660	2.347073	2.347230	2.347365	2.347522	2.340986	2.341142	2.301059	2.313642	2.290815	2.313950	2.377298	2.480894	2.484885	2.421802	2.387479	2.387640	2.336064	2.336204	2.451331	2.451495	2.478475	2.605112	2.605287	2.611207	2.643009	2.629741	2.596362	2.358809	2.316781	2.192286
2.161199	2.142296	2.129090	2.293768	2.281534	2.155421	2.155550	2.159509	2.171132	2.211461	2.228810	2.228961	2.229107	2.237844	2.247520	2.247669	2.253565	2.365701	2.375417	2.352600	2.347014	2.347172	2.347307	2.347465	2.348575	2.320008	2.308652	2.313588	2.313745	2.313897	2.377244	2.496143	2.511618	2.511764	2.435310	2.422075	2.387746	2.387888	2.451280	2.451444	2.478425	2.605059	2.602360	2.602531	2.644874	2.643108	2.596309	2.588805	2.316736	2.190329
2.241464	2.224470	2.314509	2.461998	2.345546	2.344746	2.344883	2.170928	2.171072	2.171220	2.228750	2.228900	2.231909	2.237785	2.247462	2.247612	2.250643	2.262278	2.365781	2.365936	2.348866	2.347114	2.347249	2.347408	2.319796	2.279740	2.279873	2.313534	2.313691	2.342574	2.358017	2.407958	2.511563	2.519364	2.617238	2.665321	2.596522	2.516206	2.508711	2.451393	2.578031	2.583929	2.591768	2.592896	2.596904	2.643056	2.643233	2.593548	2.316690	2.190287
2.224257	2.224407	2.457889	2.454261	2.451566	2.423033	2.417457	2.354487	2.177687	2.171161	2.228689	2.228840	2.237574	2.247268	2.247404	2.244691	2.244859	2.262220	2.365720	2.373516	2.366036	2.347055	2.342414	2.314809	2.290064	2.279686	2.279819	2.284755	2.318419	2.347302	2.357964	2.363843	2.415725	2.519309	2.680397	2.665262	2.642446	2.590871	2.585296	2.508827	2.508992	2.578128	2.578301	2.568887	2.466521	2.467624	2.640306	2.616508	2.340620	2.237225
2.459413	2.457670	2.457817	2.457979	2.463884	2.464047	2.425014	2.354421	2.182396	2.177778	2.235305	2.241181	2.247055	2.281561	2.247345	2.250374	2.250528	2.342551	2.373298	2.373456	2.373618	2.366137	2.364363	2.318574	2.319684	2.308354	2.284546	2.292351	2.321235	2.324260	2.380868	2.381030	2.415673	2.513507	2.665025	2.665203	2.642389	2.642544	2.640803	2.625654	2.508940	2.555079	2.555251	2.451930	2.452096	2.452239	2.451447	2.443939	2.329068	2.237183
2.457435	2.457598	2.457745	2.463645	2.463813	2.463977	2.435431	2.351457	2.322918	2.207283	2.264812	2.356858	2.387546	2.370490	2.296004	2.276116	2.368137	2.368295	2.368438	2.380081	2.380245	2.608214	2.608363	2.396030	2.401924	2.435607	2.435748	2.321022	2.321182	2.352933	2.403798	2.403961	2.404128	2.513452	2.550031	2.578940	2.579111	2.642487	2.642662	2.640925	2.618108	2.555026	2.555199	2.497875	2.452048	2.452191	2.452359	2.435262	2.329023	2.300402
2.460220	2.460384	2.463410	2.463574	2.463742	2.463906	2.389455	2.366665	2.366824	2.366987	2.373802	2.391186	2.404704	2.404871	2.405018	2.428144	2.428313	2.399769	2.382727	2.382887	2.609883	2.665575	2.608298	2.539554	2.442081	2.435549	2.435690	2.355435	2.352721	2.368189	2.390352	2.403908	2.404076	2.551715	2.529876	2.558781	2.570439	2.593581	2.625362	2.631289	2.618052	2.600003	2.536941	2.497825	2.452000	2.452143	2.452311	2.445763	2.435381	2.409624
2.470625	2.460312	2.457601	2.463503	2.463671	2.375900	2.376042	2.389553	2.366759	2.366922	2.367062	2.384444	2.391283	2.404809	2.404956	2.428082	2.428251	2.428415	2.417080	2.497666	2.612681	2.609037	2.568987	2.539491	2.527217	2.441234	2.441377	2.444412	2.359368	2.383458	2.390299	2.392375	2.536186	2.551658	2.580565	2.570212	2.570383	2.570536	2.602317	2.602494	2.617997	2.599948	2.536888	2.428782	2.285215	2.342854	2.452264	2.452429	2.436294	2.419170
2.460074	2.443030	2.328444	2.325743	2.383278	2.383439	2.383601	2.389486	2.366694	2.366858	2.366997	2.372901	2.391220	2.404746	2.427854	2.485425	2.485598	2.480025	2.480175	2.514794	2.497774	2.495079	2.540210	2.540384	2.528111	2.521585	2.521731	2.490308	2.463663	2.451378	2.403649	2.403812	2.409726	2.573613	2.602522	2.598874	2.570327	2.570481	2.593642	2.591903	2.577706	2.559656	2.532044	2.371245	2.319665	2.327471	2.342973	2.452382	2.436247	2.419123
2.425586	2.328234	2.328377	2.328536	2.328698	2.394810	2.394957	2.400862	2.401026	2.372532	2.372673	2.390994	2.548970	2.553918	2.489964	2.490133	2.485533	2.497184	2.497337	2.480281	2.463260	2.497883	2.532484	2.528836	2.529005	2.527267	2.527414	2.530456	2.493289	2.447496	2.403595	2.403759	2.542754	2.612812	2.602466	2.598818	2.570271	2.610653	2.608912	2.588975	2.565199	2.538526	2.371038	2.371197	2.319620	2.319756	2.327587	2.326786	2.432365	2.419077
2.362300	2.336742	2.328310	2.328470	2.328633	2.394743	2.400628	2.400795	2.400960	2.556064	2.556214	2.560207	2.560380	2.557667	2.489899	2.490069	2.485470	2.497121	2.497273	2.485961	2.489000	2.489175	2.518034	2.532596	2.532766	2.532941	2.530221	2.530396	2.490362	2.390002	2.395888	2.542520	2.612598	2.641482	2.631138	2.649522	2.646829	2.627836	2.605983	2.587004	2.490426	2.383281	2.375781	2.372108	2.319574	2.227726	2.256629	2.258701	2.322109	2.263774
2.353661	2.336675	2.328243	2.328403	2.351514	2.394676	2.400561	2.400729	2.412338	2.567439	2.567591	2.568724	2.568899	2.570033	2.489834	2.490005	2.485406	2.497057	2.497210	2.485899	2.488939	2.517823	2.563909	2.613857	2.670528	2.532880	2.530161	2.530336	2.530511	2.510575	2.510727	2.516638	2.612541	2.641424	2.642572	2.656165	2.649644	2.627779	2.610716	2.544803	2.492289	2.383231	2.383397	2.375894	2.228508	2.227683	2.256586	2.287406	2.276066	2.276202
2.348830	2.336608	2.328177	2.328337	2.394444	2.400346	2.400494	2.400663	2.412273	2.412444	2.577060	2.577241	2.629068	2.629251	2.518454	2.512887	2.513065	2.496994	2.497147	2.497318	2.557772	2.590446	2.615522	2.690352	2.688623	2.670646	2.535843	2.536019	2.536195	2.530623	2.533646	2.551998	2.569402	2.621262	2.638685	2.649406	2.627564	2.627722	2.551278	2.492069	2.408901	2.409047	2.386224	2.377763	2.232300	2.232434	2.285288	2.287363	2.287523	2.276160
2.474933	2.336541	2.336686	2.422887	2.423058	2.400279	2.400427	2.400597	2.412207	2.421917	2.559776	2.628817	2.628997	2.629182	2.612125	2.606564	2.612477	2.601176	2.588921	2.588143	2.565360	2.563630	2.615457	2.690286	2.688557	2.670580	2.610439	2.535959	2.536135	2.536308	2.551765	2.551940	2.552120	2.603976	2.627140	2.627328	2.627507	2.620004	2.471729	2.388570	2.388732	2.386008	2.380428	2.236890	2.234174	2.429761	2.429931	2.428179	2.393851	2.391114
2.474862	2.475033	2.435038	2.422818	2.422990	2.429830	2.429981	2.411974	2.412142	2.412314	2.559707	2.628746	2.628926	2.629112	2.612056	2.612236	2.606681	2.606860	2.600335	2.599558	2.586349	2.581754	2.662287	2.665341	2.672241	2.615002	2.538589	2.538767	2.538945	2.551550	2.562231	2.562408	2.552063	2.552216	2.586872	2.627270	2.619789	2.592174	2.447730	2.367445	2.344616	2.289198	2.185901	2.228223	2.237006	2.324331	2.441390	2.430049	2.428302	2.391069
2.510039	2.510216	2.496080	2.475286	2.550028	2.550204	2.550361	2.550542	2.413031	2.550899	2.588326	2.594247	2.628856	2.629042	2.629204	2.612168	2.606613	2.606793	2.606955	2.600448	2.597765	2.593172	2.644997	2.645183	2.626239	2.540290	2.540441	2.557833	2.558014	2.558192	2.558349	2.568095	2.558705	2.552159	2.586814	2.603277	2.591962	2.499224	2.444803	2.353027	2.225798	2.185703	2.185856	2.177399	2.185231	2.241893	2.324452	2.387853	2.378430	2.376654
2.516637	2.514909	2.508398	2.570743	2.560441	2.560619	2.558871	2.550471	2.550647	2.579515	2.593992	2.594177	2.628786	2.628972	2.629134	2.629316	2.612285	2.606727	2.578189	2.600382	2.597700	2.597885	2.593262	2.639376	2.639558	2.639744	2.557591	2.557773	2.615385	2.661512	2.661674	2.598673	2.564393	2.546361	2.562824	2.585984	2.517214	2.444583	2.332698	2.206439	2.000671	2.007503	2.013394	2.102638	2.120033	2.185323	2.242012	2.324570	2.387977	2.388121
2.514660	2.508168	2.508328	2.583060	2.570854	2.560547	2.560707	2.550400	2.562050	2.585181	2.585335	2.594107	2.594288	2.594474	2.629065	2.629248	2.612218	2.589442	2.589603	2.597450	2.597635	2.597820	2.597976	2.593382	2.639493	2.643505	2.643663	2.643850	2.689980	2.753339	2.753507	2.753696	2.580616	2.570241	2.546490	2.543796	2.426190	2.352601	2.226352	1.966014	1.966151	1.862833	1.869677	2.013495	2.102749	2.104795	2.192153	2.334118	2.357282	2.388077
2.482195	2.492851	2.508258	2.577253	2.560297	2.560476	2.560635	2.572291	2.573425	2.596557	2.585265	2.594038	2.554056	2.554240	2.594566	2.629179	2.654194	2.654381	2.704326	2.756171	2.700892	2.597756	2.597912	2.598097	2.598278	2.564014	2.563212	2.622747	2.668873	2.732228	2.732393	2.732580	2.575774	2.540510	2.537816	2.431715	2.357195	2.180188	1.973494	1.973637	1.966111	1.966235	1.973086	2.013455	2.090246	2.125849	2.192112	2.334074	2.357239	2.397626
2.631198	2.556840	2.482455	2.551445	2.551629	2.557544	2.557703	2.560749	2.573355	2.585013	2.589011	2.585379	2.553988	2.554172	2.554332	2.629110	2.654127	2.654314	2.677438	2.710184	2.710377	2.701015	2.655252	2.598034	2.598215	2.562997	2.534463	2.615033	2.609478	2.557025	2.557179	2.575532	2.569972	2.527050	2.446807	2.167409	2.155112	2.074812	1.979199	1.979343	1.979483	1.979608	2.013274	2.076634	2.090205	2.115262	2.189194	2.215221	2.357195	2.397582
2.631120	2.621775	2.614313	2.614495	2.631842	2.557471	2.557632	2.557817	2.557997	2.565839	2.585124	2.585310	2.551068	2.545514	2.545673	2.554446	2.573730	2.539471	2.654414	2.714891	2.712220	2.700947	2.666667	2.638170	2.574252	2.561050	2.526752	2.526931	2.510849	2.511023	2.137892	2.138043	2.371770	2.371911	2.285917	2.282250	2.155065	2.074768	1.979159	1.979303	1.979443	2.014046	2.019939	2.077551	2.115091	2.115222	2.178605	2.212303	2.347559	2.386040
2.621515	2.614074	2.614236	2.614419	2.614606	2.557400	2.557560	2.545334	2.536941	2.550480	2.550635	2.550820	2.585421	2.551184	2.545607	2.545786	2.514397	2.539408	2.654348	2.714823	2.700686	2.700879	2.628370	2.599854	2.559848	2.382064	2.382207	2.309651	2.258139	2.160678	2.119664	2.124599	2.124753	2.239754	2.285866	2.286030	2.255552	2.163772	2.106472	2.077897	2.071337	2.054228	2.019899	2.114895	2.119845	2.178404	2.190059	2.333917	2.344637	2.366808
2.722740	2.722929	2.599862	2.600044	2.528517	2.528695	2.264072	2.278610	2.531135	2.531318	2.544829	2.550751	2.550932	2.540616	2.542675	2.543810	2.545905	2.589112	2.634221	2.699467	2.678640	2.662585	2.599603	2.444811	2.347392	2.342780	2.308474	2.256966	2.251388	2.136703	2.124400	2.061380	2.061531	2.061658	2.061809	2.211307	2.255502	2.255642	2.250053	2.123817	2.078002	2.078133	2.101288	2.119648	2.183022	2.194651	2.414173	2.379856	2.333082	2.229751
2.708364	2.611091	2.599785	2.528317	2.505563	2.454077	2.358664	2.358837	2.452690	2.531248	2.531401	2.537321	2.537501	2.537685	2.532106	2.542789	2.543929	2.544110	2.578701	2.695576	2.678571	2.662516	2.415875	2.347169	2.347334	2.147538	2.147670	2.251172	2.136502	2.136655	2.124352	2.124503	2.061486	2.061613	2.061765	2.111697	2.209499	2.255594	2.255753	2.250167	2.123924	2.078091	2.083989	2.100435	2.194474	2.416828	2.414126	2.378851	2.229573	2.229710
2.570702	2.570882	2.536643	2.528243	2.505490	2.449240	2.450349	2.446713	2.481298	2.527362	2.527515	2.498114	2.372089	2.393263	2.393414	2.473907	2.522846	2.531628	2.566216	2.686908	2.678502	2.395569	2.381378	2.347111	2.152110	2.094863	2.090212	2.136296	2.133584	2.124169	2.124304	2.124455	2.124612	2.124742	2.124898	2.123139	2.123291	2.209590	2.255704	2.244378	2.210061	2.083795	2.083948	2.085055	2.087126	2.294164	2.369046	2.338565	2.229532	2.229669
2.570624	2.570806	2.536568	2.528168	2.505417	2.431054	2.444558	2.444737	2.479321	2.525383	2.497864	2.297291	2.297455	2.158004	2.318773	2.353363	2.482618	2.522959	2.522205	2.557734	2.259505	2.395509	2.381318	2.312615	2.152059	2.146478	2.138001	2.136247	2.133535	2.131775	2.124256	2.124408	2.124564	2.124695	2.124852	2.125008	2.123245	2.123380	2.123532	2.123689	2.169802	2.164189	2.083906	2.085014	2.087086	2.087214	2.325885	2.326050	2.211263	2.229628
2.562924	2.528710	2.536494	2.519475	2.505344	2.465386	2.431137	2.444669	2.444844	2.445024	2.297060	2.297229	2.318393	2.318565	2.318713	2.318880	2.473958	2.480865	2.481018	2.189501	2.214508	2.249106	2.313344	2.306819	2.146268	2.143559	2.141779	2.136198	2.131573	2.101106	2.071575	2.071724	2.124517	2.124648	2.124805	2.124962	2.123200	2.123335	2.123488	2.123645	2.164009	2.164145	2.083864	2.084973	2.087045	2.087174	2.092124	2.210099	2.210262	2.203681
2.362233	2.328010	2.375911	2.376082	2.367676	2.465316	2.468331	2.444601	2.444777	2.444957	2.324672	2.335344	2.318332	2.318504	2.318653	2.376188	2.417517	2.440638	2.188333	2.198045	2.214454	2.249052	2.273107	2.148930	2.146217	2.146378	2.143642	2.141889	2.128654	2.103929	2.083968	1.951097	1.962727	2.067176	2.124759	2.124917	2.220796	2.197960	2.123443	2.123601	2.123754	2.083668	2.083823	2.084932	2.087004	2.091928	2.094962	2.095114	2.210221	2.210356
2.356432	2.356602	2.368216	2.362667	2.362841	2.390712	2.477799	2.478936	2.444709	2.444890	2.450767	2.428008	2.318271	2.318444	2.375954	2.376126	2.394505	2.394676	2.197831	2.214234	2.214400	2.277689	2.277831	2.273221	2.263824	2.301302	2.289963	2.287263	2.277865	2.277072	2.104017	2.071630	2.054558	2.057557	2.090257	2.222503	2.234150	2.234291	2.198072	2.123557	2.123711	2.089377	2.084740	2.086808	2.086964	2.091888	2.092045	2.095075	2.210179	2.210315
2.356363	2.356533	2.356683	2.351134	2.362773	2.390645	2.426129	2.444464	2.444641	2.444823	2.450700	2.427943	2.415710	2.565016	2.519290	2.376064	2.376241	2.376414	2.216883	2.217045	2.280330	2.337884	2.392548	2.387945	2.348907	2.358643	2.289909	2.290079	2.287379	2.283717	2.277163	2.192157	2.071738	2.063254	2.072984	2.109512	2.224530	2.224672	2.198025	2.169467	2.123667	2.089334	2.086615	2.086767	2.086923	2.087053	2.092005	2.092158	2.184270	2.192043
2.310444	2.310613	2.310761	2.328138	2.351241	2.362877	2.380227	2.409071	2.431217	2.431397	2.444907	2.438409	2.500731	2.500916	2.375829	2.376002	2.376180	2.376353	2.376506	2.337477	2.406505	2.404773	2.387709	2.365897	2.348850	2.306931	2.289855	2.290025	2.290196	2.287492	2.277110	2.220814	2.192269	2.067039	2.072939	2.075011	2.075162	2.126987	2.123310	2.169422	2.169580	2.129505	2.126789	2.299306	2.299475	2.299616	2.287342	2.184066	2.194745	2.192001
2.201490	2.201652	2.224722	2.305143	2.328245	2.351345	2.380159	2.391803	2.409178	2.431330	2.438160	2.438343	2.428973	2.343126	2.357600	2.380716	2.376119	2.376293	2.376446	2.371841	2.404533	2.392287	2.376178	2.337145	2.297141	2.348956	2.289800	2.289971	2.290143	2.290309	2.277058	2.222677	2.194134	2.066993	1.981019	2.004140	2.029176	2.025476	2.123266	2.169377	2.169535	2.169674	2.166960	2.190099	2.299429	2.304365	2.304536	2.304703	2.230164	2.191960
2.201427	2.201590	2.200780	2.223870	2.222131	2.225166	2.242509	2.391736	2.452974	2.469409	2.438093	2.438276	2.438454	2.364069	2.364223	2.387339	2.387520	2.376232	2.376386	2.376559	2.406384	2.392227	2.376119	2.347604	2.348722	2.348901	2.325137	2.289917	2.290089	2.318959	2.315279	2.291518	2.291688	2.064076	2.023083	2.027068	2.027218	2.029266	2.029416	2.106150	2.169490	2.169630	2.166917	2.167075	2.190220	2.299524	2.304491	2.304658	2.230122	2.190031
2.190880	2.191041	2.204553	2.204716	2.222069	2.222233	2.242447	2.303674	2.452909	2.453097	2.438027	2.438210	2.444117	2.364007	2.364161	2.473310	2.473497	2.466991	2.445163	2.410921	2.411103	2.398858	2.392315	2.387711	2.388837	2.348847	2.348996	2.325259	2.342655	2.480594	2.456826	2.429245	2.343306	2.224793	2.086200	2.090189	2.090343	2.029224	2.029375	2.063992	2.134982	2.169585	2.166873	2.167032	2.190176	2.236277	2.236444	2.229912	2.230080	2.185192
2.190817	2.202440	2.204491	2.204654	2.216285	2.239367	2.245246	2.401101	2.414637	2.443489	2.476138	2.443871	2.444052	2.444236	2.473064	2.473246	2.473433	2.466927	2.445100	2.410860	2.411042	2.398798	2.398947	2.399128	2.417472	2.388963	2.343203	2.343383	2.408612	2.487235	2.480696	2.429188	2.343252	2.226657	2.083282	2.083441	2.083594	2.038752	2.040819	2.063950	2.138772	2.169541	2.166829	2.156442	2.156604	2.137556	2.167452	2.109200	2.184065	2.184202
2.219370	2.204283	2.204428	2.216053	2.233417	2.239305	2.400851	2.406760	2.406939	2.441515	2.468436	2.459079	2.443986	2.444171	2.450059	2.450241	2.473369	2.449656	2.227067	2.402196	2.402378	2.402561	2.398888	2.422018	2.437498	2.390821	2.345062	2.345243	2.498476	2.494833	2.470111	2.429131	2.429311	2.226607	2.083237	2.083396	2.083550	2.032003	2.038862	2.132827	2.190442	2.190585	2.166785	2.156398	2.156561	2.070517	2.074511	2.086177	2.184025	2.184162
2.219306	2.219473	2.215826	2.233183	2.248613	2.253550	2.400785	2.538541	2.431720	2.431907	2.466461	2.466650	2.443921	2.444107	2.448085	2.450177	2.450364	2.443858	2.401958	2.402135	2.402318	2.402501	2.416037	2.437259	2.437440	2.430933	2.431087	2.500141	2.498419	2.500516	2.500678	2.470235	2.433084	2.226557	2.095641	2.095802	2.095001	2.090348	2.132620	2.150032	2.150193	2.190542	2.181123	2.166902	2.167067	2.149968	2.143417	2.183817	2.183983	2.184121
2.219243	2.219410	2.248208	2.248376	2.253319	2.253488	2.580336	2.586256	2.573053	2.466238	2.466395	2.466584	2.466769	2.444042	2.448021	2.450114	2.450301	2.443795	2.436310	2.436491	2.402258	2.411045	2.416934	2.437200	2.437383	2.430876	2.490326	2.459900	2.460086	2.500458	2.500622	2.495068	2.489514	2.245657	2.221902	2.222072	2.353343	2.301814	2.184278	2.149989	2.150150	2.150293	2.190666	2.179324	2.162257	2.162395	2.162561	2.191451	2.191619	2.184080
2.228712	2.228880	2.262446	2.262617	2.256118	2.585826	2.585993	2.586182	2.572982	2.573179	2.466329	2.466519	2.443790	2.438247	2.444137	2.448139	2.427299	2.420792	2.436248	2.436429	2.402198	2.402382	2.411139	2.431405	2.437325	2.425080	2.416624	2.322114	2.167340	2.472650	2.500565	2.500751	2.489458	2.394864	2.245780	2.354075	2.354249	2.316135	2.184233	2.149945	2.150107	2.150250	2.190623	2.179281	2.179449	2.185372	2.185542	2.214435	2.201174	2.184040
2.686974	2.588809	2.336870	2.337046	2.559770	2.585752	2.585919	2.596605	2.572910	2.498590	2.466262	2.447360	2.437995	2.438183	2.438342	2.421318	2.403345	2.309857	2.332957	2.379016	2.382065	2.385115	2.336503	2.359632	2.419098	2.416414	2.386920	2.345022	2.334678	2.334853	2.478493	2.494951	2.489403	2.412046	2.394993	2.360728	2.354198	2.354349	2.247352	2.149901	2.150064	2.190410	2.190580	2.190745	2.200505	2.202565	2.214227	2.214394	2.214567	2.202233
2.697379	2.594453	2.571704	2.570943	2.566372	2.588539	2.588707	2.580311	2.477334	2.498522	2.498681	2.462569	2.437930	2.438118	2.438277	2.387814	2.342123	2.286867	2.327163	2.327337	2.381049	2.124059	2.184428	2.333757	2.333931	2.379060	2.384951	2.338271	2.336538	2.336714	2.487050	2.493937	2.488389	2.452159	2.394939	2.395122	2.382853	2.383007	2.247305	2.149858	2.150021	2.190366	2.190536	2.190702	2.200463	2.214012	2.214185	2.214353	2.214526	2.214669
2.576994	2.571453	2.571642	2.571830	2.571064	2.559806	2.572421	2.578338	2.572794	2.469809	2.496718	2.445322	2.437864	2.438042	2.430580	2.341884	2.301917	2.281066	2.281232	2.327281	2.122881	2.123995	2.164307	2.198887	2.322396	2.338828	2.339001	2.338217	2.338389	2.343347	2.390394	2.493882	2.457681	2.441580	2.436015	2.388360	2.382792	2.320781	2.183145	2.149812	2.149971	2.150131	2.150291	2.190657	2.198492	2.212063	2.214146	2.214311	2.213516	2.204083
2.445345	2.445525	2.445705	2.514645	2.502430	2.550381	2.572536	2.572722	2.568137	2.465144	2.435701	2.368995	2.369168	2.384637	2.341809	2.301841	2.285769	2.283070	2.283236	2.118982	2.122962	2.124076	2.164389	2.198971	2.202002	2.247113	2.281708	2.339260	2.343260	2.343432	2.390481	2.470040	2.441496	2.441671	2.436105	2.307112	2.308239	2.320862	2.183218	2.184338	2.150042	2.150201	2.190565	2.190727	2.190889	2.191051	2.187376	2.203825	2.203987	2.204150
2.445455	2.445634	2.417163	2.378217	2.378391	2.493185	2.549726	2.549909	2.475576	2.459518	2.362239	2.368139	2.368312	2.330267	2.302733	2.285697	2.285863	2.286029	2.164791	2.124799	2.124956	2.125112	2.199849	2.201923	2.230773	2.247197	2.281792	2.314480	2.343345	2.383693	2.372379	2.463431	2.441588	2.441762	2.298409	2.109107	2.114052	2.170676	2.183291	2.207381	2.207543	2.190475	2.190636	2.189838	2.169861	2.141285	2.141441	2.187604	2.199257	2.236775
2.445565	2.417093	2.378150	2.309554	2.309723	2.361474	2.476281	2.476459	2.467082	2.263749	2.362339	2.363466	2.339742	2.318896	2.302829	2.281971	2.285957	2.164717	2.170609	2.183191	2.183353	2.217935	2.201846	2.230695	2.253809	2.265450	2.310570	2.314566	2.383606	2.485178	2.479617	2.479796	2.463700	2.441854	2.298493	2.109181	2.114124	2.175541	2.179532	2.202664	2.202824	2.190547	2.190706	2.189909	2.146952	2.141353	2.141509	2.170404	2.192608	2.217685
2.417024	2.400009	2.354338	2.331586	2.309824	2.309991	2.436266	2.436441	2.264633	2.264798	2.309877	2.351137	2.339839	2.318992	2.302925	2.285886	2.159869	2.163847	2.170694	2.211958	2.212120	2.218019	2.246870	2.328325	2.328492	2.294229	2.310655	2.383522	2.444916	2.485271	2.485450	2.479887	2.480066	2.463966	2.443076	2.318848	2.319015	2.319182	2.323181	2.202738	2.202897	2.138921	2.139078	2.167000	2.141268	2.130873	2.136782	2.141732	2.158197	2.200512
2.399941	2.388654	2.331516	2.331687	2.309925	2.367413	2.367584	2.367754	2.264729	2.264893	2.310928	2.350266	2.361906	2.340105	2.319255	2.290755	2.163776	2.161067	2.192774	2.201532	2.217942	2.218103	2.218266	2.328415	2.328582	2.328750	2.345177	2.381697	2.381868	2.439443	2.445359	2.445533	2.463883	2.458313	2.458487	2.320846	2.321013	2.321179	2.321345	2.258332	2.132126	2.138990	2.139146	2.156523	2.130790	2.130942	2.131095	2.141799	2.182249	2.216892
2.400048	2.384947	2.327804	2.319393	2.367347	2.367516	2.367687	2.264660	2.264824	2.310858	2.339695	2.477492	2.477668	2.351672	2.340369	2.345314	2.319694	2.191746	2.191905	2.198755	2.205604	2.218188	2.218349	2.318936	2.337278	2.337445	2.345264	2.347347	2.347515	2.376388	2.388040	2.445623	2.463974	2.458404	2.303537	2.090271	2.085635	2.217882	2.258246	2.258409	2.256653	2.132351	2.161229	2.168083	2.130860	2.131011	2.141714	2.185032	2.219674	2.216958
2.396343	2.396516	2.385223	2.376815	2.367451	2.346640	2.262686	2.264756	2.264920	2.310955	2.339794	2.477598	2.477773	2.477950	2.356711	2.358790	2.357049	2.329517	2.197729	2.199797	2.199956	2.218272	2.321726	2.321893	2.319191	2.291619	2.291782	2.347434	2.347601	2.342030	2.388127	2.480161	2.476510	2.341741	2.318939	2.201371	2.199615	2.217958	2.258323	2.256569	2.256729	2.256891	2.213006	2.178692	2.185568	2.174232	2.289322	2.289485	2.216863	2.237118
2.455684	2.453940	2.425453	2.417048	2.367556	2.326638	2.263736	2.285837	2.308939	2.356899	2.477528	2.477704	2.477878	2.478054	2.356807	2.356976	2.329447	2.329613	2.197816	2.153980	2.202899	2.218356	2.321816	2.321982	2.322147	2.291705	2.291868	2.292032	2.301761	2.347856	2.422664	2.480253	2.476600	2.341825	2.319021	2.310567	2.282014	2.275473	2.235399	2.218322	2.232850	2.253133	2.211162	2.178762	2.185637	2.289230	2.289394	2.438983	2.289721	2.237186
2.459607	2.454050	2.474172	2.474352	2.417326	2.337228	2.343106	2.308869	2.343442	2.443020	2.494810	2.581020	2.477983	2.478158	2.432440	2.393455	2.319038	2.187240	2.169214	2.171279	2.185768	2.206963	2.321905	2.322071	2.322235	2.322401	2.291953	2.292117	2.301845	2.347942	2.480171	2.476516	2.473820	2.341908	2.319103	2.310648	2.268686	2.252565	2.235479	2.235635	2.232927	2.121054	2.121204	2.171169	2.179953	2.289303	2.438891	2.439061	2.289792	2.237255
2.492100	2.502763	2.502941	2.503123	2.606508	2.591436	2.348940	2.343372	2.446767	2.444077	2.494917	2.495093	2.478088	2.478263	2.464115	2.399293	2.319134	2.187328	2.195125	2.171364	2.173430	2.319917	2.339213	2.339379	2.339543	2.339710	2.339874	2.299854	2.300016	2.543249	2.538642	2.475651	2.473911	2.319020	2.313440	2.282011	2.282173	2.268926	2.252800	2.238594	2.120974	2.121125	2.130858	2.139637	2.180022	2.231899	2.438970	2.439139	2.289863	2.244039
2.502690	2.502871	2.606247	2.606433	2.721297	2.706232	2.675907	2.515516	2.452607	2.444181	2.444354	2.443573	2.426565	2.412418	2.418322	2.401304	2.284804	2.216107	2.187571	2.195365	2.212739	2.288455	2.316349	2.333733	2.305217	2.339798	2.339962	2.299938	2.300099	2.541432	2.538738	2.473829	2.318940	2.319102	2.146955	2.239011	2.282252	2.269006	2.263416	2.252084	2.121045	2.130778	2.130927	2.145456	2.180091	2.231970	2.237882	2.238039	2.220954	2.221112
2.502799	2.606177	2.606360	2.658151	2.658340	2.675730	2.651126	2.630329	2.515802	2.447146	2.444456	2.426499	2.426667	2.412520	2.412686	2.374627	2.286808	2.216197	2.067144	2.074931	2.195607	2.212979	2.213136	2.213291	2.209622	2.258569	2.311343	2.300023	2.300183	2.489844	2.481407	2.318860	2.319023	2.267492	2.167131	2.147180	2.282331	2.273873	2.269241	2.234925	2.125906	2.128931	2.130996	2.162765	2.234761	2.234917	2.237952	2.220864	1.979584	2.168474
2.606107	2.606292	2.658079	2.658267	2.658455	2.658641	2.676034	2.646657	2.601948	2.444387	2.427387	2.427557	2.426769	2.412622	2.412787	2.390002	2.306027	2.216286	2.067225	2.067369	2.012022	2.012163	2.213222	2.213377	2.213530	2.218466	2.229137	2.300108	2.300267	2.489938	2.490110	2.318944	2.319107	2.267572	2.147102	2.147253	2.282411	2.274910	2.245381	2.234046	2.226537	2.157734	2.159800	2.185829	2.243460	2.237864	2.238022	2.228604	2.228762	2.221247
2.606222	2.658012	2.658196	2.658383	2.658571	2.658755	2.658942	2.645818	2.630742	2.427321	2.427490	2.427660	2.427825	2.420360	2.420525	2.397739	2.242956	2.220196	2.216531	2.057898	2.004455	2.012239	2.184604	2.213461	2.213614	2.213769	2.218702	2.228421	2.300351	2.300514	2.329392	2.319028	2.319190	2.267652	2.267810	2.290947	2.291107	2.282650	2.254077	2.242743	2.229486	2.228683	2.185743	2.185898	2.191801	2.203450	2.228517	2.255507	2.284413	2.284574
2.644606	2.644790	2.644971	2.658499	2.658686	2.658869	2.628546	2.644980	2.619413	2.593794	2.422824	2.422992	2.423156	2.420462	2.420626	2.397838	2.241136	2.220286	2.207070	2.057978	2.001666	2.004671	2.184688	2.213547	2.213698	2.213853	2.214005	2.228503	2.237263	2.168502	2.244287	2.296136	2.296296	2.267731	2.267890	2.291026	2.291186	2.291347	2.264688	2.254311	2.264042	2.264198	2.289266	2.203210	2.203366	2.208311	2.231462	2.255576	2.284482	2.284643
2.644724	2.644909	2.645089	2.615730	2.631160	2.631339	2.628661	2.619349	2.593735	2.589139	2.422928	2.400144	2.396489	2.396655	2.396817	2.396982	2.396190	2.217511	2.207160	2.086761	2.001742	2.004746	2.184772	2.213632	2.213783	2.213936	2.214087	2.214242	2.155993	2.158058	2.296062	2.296219	2.296378	2.267811	2.267969	2.291106	2.291265	2.270356	2.270510	2.287910	2.273697	2.275771	2.289340	2.289500	2.294452	2.231374	2.255489	2.284390	2.284551	2.296211
2.644844	2.645027	2.596612	2.596788	2.575875	2.587488	2.608739	2.596519	2.583345	2.520403	2.400080	2.396429	2.321990	2.322151	2.322308	2.321514	2.297804	2.262578	2.207250	2.098334	1.995132	2.004822	2.184856	2.236685	2.219609	2.214020	2.203654	2.156911	2.145552	2.156222	2.244449	2.296302	2.296461	2.267891	2.268048	2.268203	2.268360	2.270433	2.270587	2.283198	2.283353	2.283511	2.289415	2.294365	2.294525	2.301391	2.301552	2.301709	2.301870	2.296280
2.644963	2.628950	2.522167	2.530915	2.427835	2.427999	2.562039	2.583285	2.583459	2.399064	2.396367	2.166991	2.322087	2.322247	2.322404	2.292910	2.269199	2.267444	2.210204	2.104148	1.998074	2.004897	2.224178	2.224331	2.224481	2.209325	2.208518	2.163685	2.135111	2.139085	2.139232	2.201598	2.204621	2.267971	2.268127	2.268281	2.268438	2.268595	2.283117	2.312011	2.392632	2.398544	2.300028	2.288691	2.302265	2.302421	2.301623	2.347778	2.347941	2.319351
2.642224	2.502883	2.503051	2.427775	2.427941	2.424292	2.542134	2.547120	2.409580	2.386770	2.321869	2.247423	2.247574	2.322343	2.293800	2.293004	2.268338	2.267538	2.216023	2.118579	2.113928	2.114070	2.217577	2.224416	2.220743	2.209409	2.168397	2.135047	2.135190	2.135337	2.139310	2.149020	2.201829	2.204848	2.268207	2.268360	2.268516	2.268672	2.297561	2.314962	2.413785	2.413951	2.300102	2.300261	2.302338	2.463477	2.462687	2.347850	2.348013	2.348175
2.502821	2.502994	2.479343	2.427882	2.424236	2.404383	2.529857	2.510954	2.390616	2.366847	2.247362	2.247517	2.247667	2.247822	2.259454	2.281644	2.268431	2.267630	2.216112	2.128212	2.128359	2.240481	2.240634	2.235998	2.220829	2.209493	2.168478	2.146614	2.135268	2.135415	2.135561	2.139531	2.189469	2.202055	2.210823	2.268438	2.268594	2.268750	2.268901	2.315040	2.396623	2.396787	2.396947	2.397111	2.461476	2.461639	2.435926	2.321080	2.324115	2.348246
2.490552	2.479292	2.427824	2.360118	2.357420	2.396865	2.472592	2.419256	2.362031	2.212972	2.162405	2.190215	2.247760	2.247914	2.245202	2.247293	2.268525	2.267723	2.216202	2.128295	2.139926	2.243435	2.241677	2.236085	2.220914	2.221064	2.214503	2.191677	2.146836	2.135493	2.135639	2.135781	2.156991	2.183947	2.195589	2.195735	2.208328	2.211352	2.268978	2.269134	2.396703	2.396866	2.397026	2.397188	2.426101	2.401343	2.401505	2.321153	2.324188	2.348318
2.426633	2.324510	2.324664	2.320060	2.360382	2.431401	2.443040	2.439385	2.337255	2.199665	2.202674	2.207592	2.233510	2.233663	2.233812	2.235903	2.267664	2.267816	2.141645	2.136044	2.140010	2.243523	2.243675	2.241916	2.236320	2.221149	2.221296	2.209957	2.146915	2.135571	2.135716	2.153096	2.153242	2.157211	2.184172	2.195812	2.195961	2.208555	2.269054	2.269210	2.281810	2.396946	2.397104	2.397267	2.426179	2.418672	2.409251	2.358608	2.324261	2.324417
2.329215	2.329375	2.324766	2.324925	2.360486	2.459188	2.474702	2.446167	2.353566	2.340370	2.219987	2.208657	2.213569	2.164865	2.144017	2.190094	2.221824	2.221973	2.141731	2.136128	2.140093	2.243612	2.243763	2.353047	2.351288	2.234644	2.207988	2.144942	2.133592	2.135649	2.135793	2.153173	2.153318	2.157287	2.184249	2.184393	2.196036	2.268982	2.326606	2.281733	2.281884	2.397026	2.443179	2.443344	2.426258	2.426416	2.372907	2.357725	2.353091	2.324490
2.329318	2.329477	2.324868	2.320263	2.360589	2.487991	2.488156	2.446275	2.353669	2.346194	2.317666	2.220232	2.208893	2.140148	2.140288	2.161474	2.190326	2.222063	2.164786	2.146715	2.159276	2.229322	2.361581	2.353139	2.338004	2.223263	2.137231	2.070333	2.070469	2.135727	2.135871	2.136011	2.153396	2.157363	2.161336	2.184469	2.211425	2.320784	2.320936	2.293307	2.287709	2.402854	2.443260	2.500925	2.443588	2.380488	2.374899	2.375053	2.396305	2.396468
2.358109	2.329580	2.320207	2.317506	2.310040	2.350364	2.337179	2.337330	2.328926	2.329075	2.271823	2.266253	2.220469	2.140237	2.140376	2.162517	2.191369	2.190562	2.139022	2.140116	2.148855	2.229409	2.361674	2.337948	2.234692	2.137173	2.137312	2.070409	2.072456	2.135805	2.135948	2.134175	2.136231	2.141154	2.078073	2.161553	2.309222	2.314163	2.321014	2.322129	2.293533	2.287938	2.403091	2.443504	2.391912	2.380564	2.374974	2.378961	2.383916	2.384076
2.358214	2.329682	2.317451	2.301414	2.301567	2.301716	2.301869	2.302018	2.337587	2.273678	2.273828	2.272949	2.261613	2.225480	2.219881	2.220028	2.220172	2.191604	2.139107	2.139245	2.220758	2.281193	2.361768	2.321710	2.160093	2.148746	2.170841	2.170988	2.159637	2.155960	2.136026	2.136165	2.136307	2.141229	2.141372	2.176937	2.314086	2.316156	2.322049	2.322206	2.322357	2.322513	2.345666	2.391829	2.391989	2.367226	2.370257	2.361780	2.361939	2.384149
2.329627	2.325023	2.301362	2.301516	2.301668	2.301817	2.301969	2.302117	2.290789	2.290936	2.272891	2.273043	2.273190	2.256135	2.230467	2.230615	2.230759	2.202191	2.199475	2.220698	2.281137	2.281282	2.321648	2.312248	2.165909	2.166052	2.182412	2.171067	2.159715	2.159862	2.156182	2.136241	2.136383	2.141304	2.141447	2.177011	2.314166	2.321978	2.322127	2.322284	2.322434	2.322589	2.345742	2.391906	2.384402	2.361550	2.344452	2.353227	2.362012	2.366963
2.316400	2.316555	2.301465	2.301618	2.301770	2.298106	2.302069	2.296476	2.290887	2.268069	2.268219	2.273138	2.268515	2.267713	2.267858	2.239293	2.239438	2.230997	2.228282	2.280122	2.281228	2.281372	2.274838	2.274987	2.232047	2.180466	2.193985	2.165400	2.165540	2.159938	2.160083	2.149705	2.146980	2.141379	2.141522	2.158906	2.302763	2.331649	2.339454	2.322361	2.322511	2.322665	2.327604	2.345974	2.344219	2.338619	2.344527	2.346592	2.362084	2.367035
2.314971	2.240481	2.301568	2.232842	2.188998	2.216936	2.292618	2.290834	2.268020	2.268164	2.268314	2.268465	2.267655	2.267806	2.267951	2.354251	2.354400	2.346920	2.417932	2.280213	2.280364	2.275733	2.275882	2.235811	2.234029	2.217809	2.215087	2.194212	2.194353	2.194500	2.174501	2.160300	2.147055	2.141455	2.141596	2.170462	2.320092	2.325987	2.339533	2.322438	2.322587	2.322741	2.322890	2.323044	2.335669	2.341569	2.344602	2.346666	2.348738	2.367107
2.234732	2.240587	2.203270	2.112523	2.112661	2.125180	2.176942	2.178035	2.180085	2.182131	2.268410	2.268560	2.198835	2.250670	2.267090	2.267239	2.353543	2.421692	2.418031	2.349242	2.269953	2.275823	2.235752	2.233972	2.241756	2.217889	2.218033	2.215317	2.349613	2.194579	2.194724	2.159419	2.189306	2.193269	2.163701	2.251028	2.320173	2.325110	2.320463	2.322516	2.322664	2.322817	2.322965	2.323119	2.346282	2.341644	2.340840	2.346740	2.366071	2.366226
2.247215	2.272114	2.204322	2.112616	2.112754	2.113790	2.136845	2.177174	2.177318	2.175526	2.176623	2.176768	2.176906	2.187585	2.186770	2.135218	2.267474	2.426563	2.420040	2.349338	2.270044	2.270184	2.230110	2.230238	2.224601	2.217015	2.217158	2.370577	2.455044	2.441823	2.252286	2.251472	2.233451	2.193348	2.244269	2.244410	2.313557	2.325191	2.320542	2.322593	2.322741	2.322893	2.331659	2.492858	2.493022	2.352257	2.347625	2.364073	2.364228	2.366299
2.461496	2.358325	2.204422	2.112710	2.123325	2.136796	2.177129	2.177267	2.177409	2.177547	2.175760	2.176858	2.176995	2.188627	2.188766	2.187002	2.267566	2.422827	2.423957	2.311123	2.309364	2.270274	2.270422	2.207355	2.224685	2.191303	2.208639	2.363976	2.419678	2.477279	2.477441	2.440261	2.401179	2.257592	2.244348	2.244489	2.313638	2.313789	2.326372	2.309271	2.312288	2.322969	2.481286	2.492939	2.493103	2.493258	2.455089	2.433189	2.364303	2.378833
2.456854	2.353676	2.123195	2.124286	2.134901	2.203937	2.216465	2.216604	2.216748	2.216886	2.172038	2.176948	2.177084	2.188716	2.257787	2.269423	2.273402	2.331002	2.326382	2.313124	2.311366	2.280866	2.218791	2.207440	2.201830	2.219167	2.220261	2.312331	2.368033	2.477370	2.480399	2.480554	2.423258	2.389915	2.390069	2.401717	2.330971	2.313869	2.326452	2.309349	2.312365	2.323046	2.424803	2.493020	2.493183	2.466516	2.450379	2.439020	2.387393	2.378906
2.359378	2.336563	2.124243	2.124381	2.134994	2.175323	2.195522	2.216698	2.216842	2.216980	2.166409	2.166550	2.177173	2.188805	2.257879	2.269516	2.275402	2.273641	2.318822	2.311308	2.311458	2.231145	2.231291	2.207526	2.207662	2.224998	2.243288	2.254932	2.350874	2.473637	2.480488	2.480643	2.440556	2.433058	2.433216	2.401802	2.327194	2.313950	2.296837	2.223151	2.226162	2.323122	2.433499	2.479680	2.491348	2.491501	2.450458	2.439099	2.419104	2.401997
2.393756	2.318437	2.239172	2.134950	2.135087	2.183990	2.195617	2.212982	2.216936	2.172103	2.172243	2.135182	2.135311	2.172637	2.178517	2.183428	2.269748	2.275640	2.313170	2.311401	2.311550	2.311690	2.231377	2.227700	2.236433	2.252781	2.252923	2.258820	2.333697	2.466082	2.476754	2.480732	2.480892	2.481046	2.481206	2.433452	2.350280	2.314988	2.296916	2.210784	2.223363	2.323198	2.376050	2.468254	2.491428	2.491580	2.480234	2.434352	2.441219	2.493170
2.425490	2.335770	2.289972	2.175270	2.175380	2.189828	2.212942	2.213077	2.213219	2.213355	2.164709	2.141018	2.135401	2.160329	2.160462	2.166347	2.189396	2.195284	2.247146	2.311494	2.311642	2.311781	2.302363	2.248849	2.241293	2.264360	2.253004	2.258902	2.333782	2.466173	2.469198	2.476997	2.480980	2.481133	2.481292	2.473794	2.445255	2.351470	2.297952	2.275090	2.275229	2.309872	2.341608	2.376280	2.491508	2.491660	2.503316	2.503469	2.503632	2.515303
2.488827	2.410527	2.336016	2.175367	2.181218	2.189923	2.213037	2.213173	2.213314	2.213449	2.213590	2.205154	2.206240	2.160418	2.160551	2.166435	2.183737	2.189625	2.247235	2.236875	2.311734	2.311873	2.244975	2.245117	2.258623	2.281689	2.264584	2.264732	2.362614	2.362767	2.469288	2.480909	2.481068	2.481220	2.481379	2.453795	2.446298	2.383181	2.354563	2.353757	2.338587	2.298463	2.310090	2.341834	2.411034	2.491739	2.503394	2.503547	2.503709	2.515380
2.517657	2.485293	2.336124	2.175464	2.196551	2.196685	2.202569	2.214221	2.213409	2.213543	2.205106	2.206200	2.206332	2.206474	2.166385	2.166523	2.184777	2.184918	2.247324	2.311680	2.311826	2.245873	2.245062	2.245204	2.255844	2.277953	2.281914	2.264814	2.362700	2.362853	2.363004	2.480998	2.481156	2.481308	2.453735	2.382962	2.383112	2.383264	2.401585	2.551313	2.532325	2.350300	2.310166	2.323716	2.342060	2.411257	2.445925	2.469094	2.503786	2.515456
2.531101	2.489218	2.319002	2.175561	2.175698	2.196780	2.191205	2.214316	2.213503	2.331452	2.325852	2.275241	2.278235	2.209426	2.206698	2.184731	2.184864	2.236729	2.322130	2.311772	2.309056	2.245007	2.245150	2.255793	2.266433	2.266577	2.270536	2.282146	2.362786	2.362938	2.363088	2.481086	2.481244	2.481394	2.446173	2.383046	2.383196	2.401522	2.401666	2.577236	2.551553	2.400203	2.352413	2.341054	2.354609	2.405578	2.411488	2.446149	2.469329	2.515533
2.536764	2.498755	2.296038	2.279047	2.267699	2.175924	2.189395	2.191432	2.214550	2.328667	2.328811	2.329910	2.278331	2.266982	2.282373	2.282516	2.282654	2.323030	2.322224	2.309003	2.302446	2.245095	2.268147	2.274973	2.266518	2.266662	2.266799	2.351268	2.351408	2.363024	2.373685	2.440917	2.481332	2.481482	2.462515	2.388882	2.383279	2.401604	2.427578	2.589762	2.577478	2.402196	2.400427	2.406322	2.402637	2.405653	2.411563	2.469246	2.470363	2.469561
2.519650	2.498871	2.485689	2.296286	2.292620	2.281266	2.191394	2.212481	2.235604	2.346871	2.347018	2.330011	2.278427	2.293823	2.293960	2.282609	2.282746	2.323124	2.357759	2.343586	2.309240	2.321782	2.406213	2.268376	2.268513	2.266747	2.347386	2.347535	2.347673	2.347822	2.363258	2.384461	2.389391	2.481569	2.481725	2.424348	2.392897	2.404556	2.427658	2.439322	2.519105	2.496245	2.496393	2.500379	2.414213	2.425848	2.495070	2.493303	2.470438	2.504174
2.475994	2.476146	2.482949	2.382556	2.296531	2.299523	2.304428	2.315994	2.316139	2.356499	2.356646	2.356795	2.350261	2.384892	2.339053	2.298965	2.341193	2.375829	2.375980	2.357992	2.356231	2.365912	2.366061	2.366208	2.292553	2.373201	2.370476	2.370625	2.347760	2.347908	2.348054	2.348194	2.384695	2.389618	2.424286	2.407173	2.392979	2.404638	2.416287	2.421224	2.421368	2.496328	2.500305	2.508119	2.494842	2.494989	2.587240	2.562452	2.496429	2.508099
2.476111	2.482924	2.379662	2.382664	2.304250	2.304385	2.304528	2.308473	2.316237	2.356600	2.362492	2.362641	2.387702	2.384992	2.385131	2.339295	2.352783	2.375924	2.376074	2.376213	2.405942	2.406085	2.371880	2.372027	2.373144	2.370426	2.346692	2.361163	2.347847	2.347994	2.348140	2.348278	2.348424	2.366725	2.378346	2.398649	2.513884	2.514040	2.514186	2.416521	2.420491	2.456127	2.508043	2.512029	2.500677	2.587160	2.587322	2.585557	2.554072	2.508176
2.552346	2.512540	2.498407	2.390388	2.390534	2.304486	2.308438	2.316192	2.324909	2.365274	2.362592	2.362740	2.387802	2.387951	2.385230	2.352739	2.352878	2.376019	2.422161	2.451875	2.452031	2.452175	2.380561	2.377868	2.410625	2.410773	2.370655	2.370803	2.347933	2.348080	2.365482	2.365620	2.348508	2.366807	2.378427	2.562680	2.549450	2.548652	2.514272	2.514428	2.422499	2.427434	2.467838	2.500598	2.512268	2.587243	2.621943	2.587554	2.587716	2.564848
2.552460	2.512655	2.498522	2.497723	2.390641	2.394587	2.337270	2.343120	2.333643	2.336638	2.371267	2.404918	2.391715	2.388051	2.398675	2.368089	2.368229	2.391374	2.451827	2.451970	2.452125	2.452268	2.440971	2.422987	2.457633	2.455875	2.421509	2.381397	2.381535	2.382680	2.382826	2.365706	2.366751	2.378360	2.378509	2.487971	2.562927	2.548740	2.548886	2.428193	2.422579	2.422729	2.439140	2.471900	2.500836	2.621864	2.622026	2.622176	2.587796	2.616743
2.600585	2.597891	2.505298	2.497838	2.446272	2.371707	2.366105	2.338459	2.333742	2.333879	2.400105	2.400255	2.400392	2.400541	2.414026	2.414175	2.391320	2.435501	2.451923	2.549814	2.549973	2.550120	2.487020	2.475721	2.492236	2.490478	2.456110	2.456262	2.456401	2.446046	2.474957	2.401206	2.378302	2.378442	2.379546	2.508134	2.583096	2.575607	2.575755	2.434970	2.422659	2.437162	2.440176	2.443198	2.489365	2.518293	2.622110	2.622259	2.622421	2.616823
2.729998	2.615247	2.558994	2.513179	2.461612	2.456993	2.372874	2.361516	2.344417	2.368463	2.397348	2.400355	2.429234	2.429384	2.436196	2.443019	2.450788	2.457615	2.549770	2.549915	2.550073	2.550219	2.682600	2.682764	2.660009	2.492483	2.492625	2.487026	2.485256	2.581296	2.483648	2.504810	2.378385	2.379480	2.474485	2.589718	2.866097	2.865315	2.823310	2.748662	2.741164	2.440111	2.440254	2.460504	2.518225	2.598966	2.639428	2.622342	2.622503	2.622662
2.725368	2.610609	2.570530	2.519003	2.467432	2.433091	2.417018	2.396104	2.390501	2.397304	2.397450	2.397598	2.400591	2.429485	2.436296	2.450744	2.457560	2.549713	2.549871	2.550015	2.550173	2.565583	2.665450	2.682867	2.681112	2.658265	2.531866	2.532023	2.587923	2.622598	2.588234	2.504900	2.391845	2.413968	2.598259	2.866027	2.866199	2.865416	2.836798	2.748756	2.741258	2.589849	2.440332	2.518147	2.558602	2.558748	2.599210	2.622424	2.622585	2.622744
2.696765	2.696927	2.570646	2.524826	2.473253	2.485769	2.451433	2.427769	2.427916	2.399311	2.399457	2.399604	2.399739	2.406588	2.444021	2.450843	2.549660	2.549815	2.549972	2.557746	2.563628	2.565681	2.646364	2.665715	2.660115	2.674595	2.549217	2.549375	2.669381	2.669544	2.624631	2.526965	2.532790	2.607746	2.788252	2.779806	2.779017	2.836740	2.836897	2.748851	2.739439	2.670525	2.567056	2.551825	2.558683	2.558829	2.599291	2.624422	2.622667	2.622825
2.696891	2.697052	2.570763	2.536434	2.554669	2.604640	2.600989	2.555148	2.555302	2.451968	2.412894	2.401610	2.401744	2.414311	2.444121	2.444269	2.549763	2.549917	2.557703	2.557846	2.563727	2.609885	2.669474	2.669635	2.680285	2.674695	2.671983	2.670286	2.739476	2.670598	2.624727	2.624875	2.634546	2.634698	2.779749	2.778949	2.765730	2.823453	2.823607	2.748946	2.680022	2.680182	2.670765	2.567295	2.580851	2.599212	2.599372	2.639825	2.624665	2.624822
2.697017	2.651200	2.541152	2.554628	2.606513	2.681385	2.679640	2.664483	2.555412	2.555555	2.430311	2.430459	2.444951	2.447959	2.448096	2.455869	2.549866	2.550019	2.557803	2.579970	2.591632	2.609032	2.667669	2.667829	2.669888	2.673840	2.673992	2.683753	2.710810	2.710974	2.642084	2.642233	2.613618	2.613765	2.723272	2.733166	2.733325	2.752608	2.748876	2.693353	2.686809	2.680273	2.670854	2.671012	2.579050	2.592593	2.599453	2.639907	2.640068	2.677579
2.655921	2.656079	2.684764	2.684927	2.696584	2.692926	2.681663	2.676098	2.664758	2.545189	2.510911	2.511061	2.514056	2.517066	2.563211	2.528857	2.549968	2.557749	2.562672	2.580070	2.585056	2.602456	2.666818	2.667932	2.668081	2.670149	2.677935	2.683853	2.710911	2.711074	2.642180	2.613554	2.613711	2.613858	2.688836	2.681464	2.681620	2.660606	2.619422	2.619581	2.646600	2.680362	2.670943	2.671101	2.579133	2.579275	2.579431	2.586274	2.640150	2.659462
2.656044	2.684738	2.684885	2.696543	2.759938	2.693045	2.693204	2.681929	2.664874	2.545298	2.534019	2.656832	2.657926	2.652332	2.563318	2.528961	2.543398	2.553083	2.558006	2.586908	2.602414	2.660084	2.666922	2.667080	2.667228	2.668341	2.678035	2.683952	2.724380	2.711174	2.642276	2.613648	2.613804	2.613949	2.637129	2.700592	2.699796	2.619366	2.544672	2.617756	2.611207	2.680452	2.671032	2.671189	2.579217	2.579357	2.569940	2.570079	2.626825	2.640388
2.688503	2.688664	2.685005	2.719658	2.700786	2.677936	2.607157	2.607300	2.607454	2.601883	2.603061	2.657900	2.658040	2.652445	2.557674	2.537643	2.537782	2.543652	2.650144	2.663638	2.650446	2.660188	2.660347	2.661458	2.604039	2.614692	2.680044	2.719374	2.759808	2.857912	2.711434	2.613742	2.613896	2.614042	2.614197	2.637367	2.637524	2.619456	2.617687	2.611150	2.680384	2.674803	2.671122	2.671278	2.579300	2.569869	2.570022	2.570160	2.570314	2.631850
2.682707	2.700157	2.685125	2.702655	2.700908	2.673297	2.600608	2.607413	2.616135	2.621992	2.660314	2.652857	2.706739	2.680223	2.674617	2.560754	2.560894	2.561044	2.631085	2.650393	2.648643	2.717826	2.660451	2.597315	2.517855	2.531367	2.680144	2.759755	2.880761	3.019163	3.019337	2.654125	2.613990	2.573841	2.556724	2.614432	2.637614	2.636817	2.636959	2.687023	2.807146	2.801569	2.675037	2.671366	2.569815	2.569952	2.570105	2.570242	2.591459	2.619382
2.677120	2.688779	2.706173	2.719901	2.701030	2.696416	2.673571	2.616093	2.621959	2.648764	2.668995	2.660585	2.716377	2.710824	2.791500	2.698915	2.560999	2.561148	2.579414	2.631331	2.648748	2.660397	2.660555	2.597414	2.523704	2.528625	2.726282	2.742673	2.863682	2.858123	3.008946	2.769340	2.654376	2.614226	2.614380	2.637550	2.654977	2.655135	2.685956	2.824305	2.813937	2.812187	2.761504	2.629212	2.579468	2.570035	2.570187	2.591384	2.630793	2.671272
2.700236	2.700397	2.788350	2.788520	2.771561	2.701295	2.713823	2.696676	2.632543	2.668945	2.789884	2.790051	2.774008	2.796229	2.791615	2.755566	2.699170	2.579363	2.589050	2.589189	2.648853	2.660501	2.672167	2.660813	2.597655	2.598762	2.655471	2.703524	2.726691	2.795923	2.792265	2.780954	2.769602	2.769749	2.752638	2.752786	2.752945	2.778027	2.824237	2.824402	2.822640	2.812283	2.772120	2.592793	2.587206	2.579688	2.591326	2.630711	2.705754	2.711675
2.700356	2.700517	2.770397	2.771515	2.771679	2.912785	2.908195	2.730268	2.730427	2.876111	2.876277	2.858239	2.846885	2.796345	2.791731	2.755682	2.769169	2.669545	2.589152	2.658336	2.667141	2.678790	2.857338	2.850823	2.638039	2.597905	2.650799	2.695034	2.726791	2.792207	2.792368	2.781056	2.781216	2.785185	2.762316	2.790151	2.790314	2.831834	2.824334	2.853291	2.822737	2.812378	2.772213	2.593833	2.593030	2.593168	2.630647	2.688393	2.705836	2.873056
2.803974	2.740888	2.770517	2.839690	2.920367	2.912912	2.913246	2.914432	2.914597	2.914750	2.875447	2.846854	2.847004	2.796461	2.789941	2.790101	2.790250	2.790410	2.738822	2.669950	2.670107	2.869685	2.869851	2.861430	2.648634	2.648788	2.694976	2.701816	2.703867	2.796129	2.792471	2.792619	2.936707	2.810199	2.806464	2.796005	2.853748	2.839579	2.860872	2.853390	2.822833	2.812474	2.772306	2.755185	2.594070	2.630569	2.630728	2.709532	2.807628	2.883676
2.919875	2.828039	2.830090	2.836009	2.912884	2.917015	2.917181	2.913527	2.914726	2.873499	2.854424	2.854592	2.816414	2.812770	2.790057	2.790216	2.790364	2.790523	2.738933	2.733354	2.733514	2.869799	2.872826	2.875851	2.890313	2.890478	2.723706	2.711461	2.711603	2.803870	2.828857	2.972939	2.936816	2.948431	2.823836	2.853682	2.945979	2.920296	2.874377	2.860203	2.859396	2.858602	2.851099	2.822461	2.787008	2.630650	2.688413	2.786489	2.797183	2.883764
2.920007	2.920178	2.823558	2.909041	2.916992	2.917144	2.875101	2.879058	2.879223	2.876478	2.848831	2.854711	2.854859	2.816696	2.813035	2.790331	2.790478	2.790636	2.785079	2.767957	2.743157	2.746159	2.875801	2.890271	2.890423	2.890589	2.810152	2.798803	2.806674	2.828795	2.972890	2.974957	2.973217	2.948537	2.948704	2.933492	2.933659	2.946252	2.932065	3.033079	2.991005	2.973892	2.949114	2.949278	2.962839	2.813213	2.822946	2.811570	2.811733	2.831999
2.971898	2.889881	2.886223	2.886388	2.917123	2.919177	2.879033	2.879183	2.879346	2.879497	2.847999	2.849116	2.937472	2.937641	2.937795	2.937962	2.911434	2.865560	2.865724	2.789146	2.746125	2.746266	2.875914	2.876076	2.890534	2.861916	2.862066	2.812360	2.812505	2.972830	2.972999	2.973154	2.973324	2.971568	2.950720	2.950872	2.951038	2.951207	3.034878	3.019755	3.019908	2.973995	2.962626	2.962769	2.962938	2.963086	2.813467	2.823180	2.811821	2.832084
3.078691	2.937974	2.938120	2.903775	2.903937	2.917403	2.873449	2.873598	2.873760	2.873909	2.874071	2.914512	2.935690	2.935859	2.937916	2.938082	2.911555	2.911718	2.888862	2.864079	2.789418	2.847118	2.870305	2.876188	2.890645	2.862025	2.862174	2.862339	2.960361	2.966287	2.954043	2.954194	2.971520	2.971674	2.960325	2.939460	2.951143	2.948444	2.918006	3.004567	3.020013	2.962577	2.962704	2.981998	2.982168	2.963184	2.963351	2.852076	2.843532	2.832170
2.995461	2.995629	2.955511	2.903906	2.904068	2.904215	2.871672	2.871819	2.873884	2.874032	2.914470	2.914636	2.924305	2.924473	2.936133	2.911528	2.911676	2.911838	2.887074	2.864194	2.864357	2.864500	2.858906	2.863800	2.863947	2.862133	2.862281	2.930518	2.976728	2.966398	2.954153	2.954303	2.954467	2.971780	2.960429	2.960582	2.951247	2.948548	2.931490	2.919228	2.930846	2.933877	2.997231	3.008877	3.009050	3.009203	3.009376	2.958690	2.878191	2.878354
2.995601	2.995769	2.955647	2.904039	2.904199	2.904345	2.871798	2.871945	2.872105	2.852263	2.903172	2.914761	2.924428	2.924595	2.924744	2.936419	2.911797	2.911958	2.889098	2.885279	2.892118	2.899890	2.869508	2.869668	2.864057	2.864217	2.919964	2.920131	2.966341	2.966508	2.963810	2.954412	2.989129	2.954724	2.960534	2.960686	2.972371	2.951518	2.948797	2.931758	2.933815	2.955012	2.964724	3.002280	3.009147	3.009299	3.009471	3.003881	3.126058	3.126230
3.191323	3.191497	2.955784	2.915677	2.904330	2.904475	2.917954	2.872070	2.872229	2.872375	2.891788	2.903375	2.826717	2.907451	2.924865	2.942255	2.936688	2.926370	2.908276	2.892066	2.894137	2.897143	2.897308	2.869779	2.869925	2.879623	2.920075	2.920241	2.966452	2.966619	2.966783	2.989075	3.062288	2.970287	2.938670	2.960789	2.960955	2.972643	2.951766	2.951932	2.952080	2.959892	2.964822	2.988033	3.002549	3.009394	3.003826	3.136508	3.126158	3.130157
3.206685	3.206859	3.207011	2.990604	2.950490	2.904605	2.918083	2.872195	2.920886	2.901050	2.909998	2.910163	2.907407	2.908524	2.942212	2.942375	2.928234	2.928395	2.908393	2.915207	2.897111	2.897255	2.897420	2.897582	2.880527	2.880687	2.921140	2.961613	2.967517	2.967684	2.967847	3.093745	3.070997	2.978992	2.787139	2.794921	2.950548	2.962236	2.962380	2.962547	3.014315	2.985805	2.987966	2.988131	3.002646	3.003751	3.003921	3.119321	3.119496	3.062974
3.206836	3.207011	3.195655	3.195829	3.006119	2.935314	2.935475	2.984143	2.921008	2.949933	2.928207	2.916950	2.917093	2.956469	3.002666	2.988546	2.974405	2.974568	2.928679	2.915323	2.915488	2.915631	2.978139	2.978303	2.926630	2.921104	2.961560	3.042348	2.990664	2.993694	2.993858	2.992098	2.990352	2.844683	2.787237	2.794063	2.950709	2.962338	2.990195	3.002789	3.002943	3.026158	3.169500	3.002574	3.003700	3.003847	3.022216	3.131859	3.132035	3.133164
2.815753	2.873448	3.115250	3.132535	3.075161	3.047539	2.949874	2.971902	2.984437	2.984588	2.984754	2.984925	3.151042	3.151219	3.163968	3.144096	3.129960	3.084072	2.946069	2.905909	2.915603	2.973323	2.978256	2.978419	2.978567	2.978730	3.042296	3.042464	3.045472	2.993805	2.993969	2.992207	2.992370	2.916680	2.919705	2.965935	2.966098	2.990149	3.001763	3.002889	3.020327	3.193351	3.169607	3.169778	3.002840	3.009706	3.022311	3.131958	3.133090	3.136133
2.849145	2.897342	3.132506	3.132678	3.128092	3.070694	3.048790	3.043993	3.053675	3.059536	3.099996	3.151974	3.152127	3.181085	3.180289	3.142365	3.136760	3.084200	2.986491	2.910790	2.915718	2.978206	3.006020	2.978534	2.978682	3.001880	3.002028	3.054028	3.045587	3.097592	3.097759	2.994226	2.994389	2.994535	2.994698	2.966040	2.990083	2.990251	3.002819	3.170080	3.193284	3.193458	3.169713	3.169884	3.066328	3.009802	3.013797	3.022553	3.043842	3.144843
2.906812	3.139157	3.132650	3.128067	3.128234	3.128384	3.066998	3.044126	3.053806	3.099958	3.151933	3.152108	3.152259	3.152434	3.180421	3.142498	3.142648	3.131300	3.091166	2.990525	2.973415	2.978323	2.978488	2.978650	2.978796	3.001995	3.002141	3.002308	3.054289	3.097709	3.097875	3.098023	2.994497	2.994643	2.994805	2.990021	3.017887	3.002773	3.106632	3.193236	3.239489	3.239664	3.193721	3.164227	3.067385	3.050241	3.013892	3.034198	3.104422	3.152596
3.139131	3.132648	3.132794	3.128211	3.128376	3.147545	3.067133	3.071039	3.091992	3.160461	3.152067	3.152241	3.152391	3.152565	3.178649	3.167392	3.206115	3.142946	3.180190	3.105483	3.030126	2.978440	2.978605	2.978765	3.082578	3.087511	3.030870	3.082879	3.083204	3.097826	3.097991	3.117228	3.114532	3.105134	3.114849	3.046629	3.027540	3.018159	3.193169	3.239443	3.239599	3.239774	3.193827	3.171052	3.165462	3.067630	3.054334	3.086168	3.104517	3.123871
3.150786	3.139446	3.139591	3.139762	3.147535	3.147685	3.076778	3.095001	3.164248	3.164402	3.186743	3.428716	3.428873	3.175727	3.169215	3.173238	3.167675	3.156327	3.180317	3.105605	3.088624	2.999526	2.999692	2.999855	3.111304	3.111472	3.111623	3.111795	3.267582	3.117027	3.117193	3.127842	3.127055	3.114795	3.114960	3.150445	3.160167	3.217966	3.254664	3.239554	3.239709	3.231280	3.185329	3.179763	3.179936	3.173364	3.086121	3.086266	3.086435	3.116311
3.197494	3.153953	3.139735	3.147510	3.072847	3.076798	3.076963	3.164213	3.164383	3.164536	3.348938	3.428866	3.429021	3.169196	3.175105	3.173369	3.156289	3.064319	3.105580	3.105727	3.088747	3.086032	3.063163	3.063327	3.111423	3.111590	3.111740	3.284727	3.270568	3.270744	3.172657	3.172814	3.127168	3.114907	3.224548	3.255258	3.217898	3.218076	3.449720	3.445129	3.427133	3.231390	3.185435	3.185604	3.180040	3.180187	3.139054	3.086363	3.086532	3.179820
3.289728	3.276603	3.158994	3.072821	3.076787	3.076934	3.140423	3.140570	3.164519	3.164671	3.320295	3.341649	3.429170	3.429351	3.284646	3.173501	3.070039	3.070202	3.070369	3.081078	3.081245	3.086153	3.086321	3.103766	3.111542	3.122197	3.295167	3.292484	3.292634	3.292812	3.171996	3.127115	3.127281	3.146693	3.179489	3.195873	3.203683	3.213410	3.449841	3.445248	3.450306	3.427430	3.191277	3.186666	3.185882	3.180291	3.180462	3.140255	3.143296	3.179918
3.293679	3.290057	3.264493	3.076761	3.074072	3.140396	3.140561	3.140709	3.161801	3.164805	3.239827	3.343697	3.468627	3.429499	3.331759	3.179346	3.075878	3.070327	3.070493	3.070634	3.086132	3.172674	3.172845	3.126765	3.126915	3.322949	3.318336	3.292608	3.292758	3.292935	3.200920	3.172263	3.172431	3.172582	3.195834	3.195985	3.196154	3.203968	3.213669	3.445368	3.445527	3.313139	3.226835	3.208843	3.227293	3.220747	3.255507	3.258523	3.179848	3.180017
3.293828	3.294007	3.270397	3.264869	3.215232	3.140535	3.140700	3.161770	3.161937	3.164940	3.349372	3.476237	3.493715	3.468959	3.452651	3.320369	3.188059	3.124873	3.107766	3.119431	3.345245	3.298360	3.195844	3.196012	3.282577	3.323077	3.323232	3.300364	3.300513	3.300691	3.300864	3.231872	3.289666	3.289820	3.289992	3.207623	3.207792	3.208854	3.211867	3.310024	3.313077	3.313251	3.313405	3.240610	3.227400	3.255441	3.255613	3.272019	3.179948	3.182029
3.328519	3.328697	3.328848	3.305264	3.263285	3.215525	3.236610	3.262438	3.205029	3.257209	3.349517	3.476388	3.499577	3.487194	3.452796	3.320506	3.215035	3.215205	3.215380	3.349963	3.350142	3.298491	3.282380	3.282552	3.282704	3.282875	3.300312	3.300488	3.300637	3.300813	3.300986	3.301138	3.301311	3.309100	3.330451	3.330605	3.329823	3.332866	3.338779	3.315902	3.316056	3.313362	3.313515	3.269541	3.256331	3.256475	3.265255	3.179876	3.180047	3.243638
3.397642	3.397824	3.328998	3.325374	3.379431	3.379584	3.259786	3.279854	3.280026	3.296504	3.358224	3.433271	3.479497	3.481583	3.457701	3.485489	3.324605	3.324778	3.388320	3.353908	3.354087	3.336954	3.294985	3.282679	3.282830	3.283001	3.283152	3.315872	3.316022	3.316199	3.301107	3.358887	3.372458	3.379294	3.350653	3.344090	3.344264	3.339701	3.338895	3.339072	3.316168	3.316340	3.284801	3.279207	3.269823	3.265187	3.179833	3.179976	3.243571	3.353296
3.535977	3.403736	3.398129	3.402167	3.394793	3.379736	3.258979	3.243859	3.279215	3.279367	3.296817	3.381584	3.481549	3.486490	3.560332	3.560515	3.503311	3.480447	3.394218	3.388608	3.336937	3.337085	3.323921	3.324092	3.283911	3.284080	3.322371	3.322551	3.334227	3.340169	3.454727	3.435801	3.408078	3.408233	3.455183	3.455345	3.455527	3.505956	3.495603	3.340142	3.360358	3.316451	3.316603	3.279315	3.279489	3.179765	3.179935	3.180076	3.312868	3.358185
3.536140	3.467228	3.404041	3.408078	3.395896	3.395099	3.253364	3.253511	3.279356	3.287116	3.287288	3.395049	3.481699	3.544140	3.544299	3.538767	3.509217	3.503634	3.440445	3.388744	3.290978	3.337217	3.337393	3.395185	3.402964	3.322339	3.322494	3.322673	3.334348	3.449788	3.467256	3.455011	3.442783	3.408355	3.424758	3.478520	3.553638	3.650053	3.639705	3.515967	3.493065	3.490377	3.472377	3.316883	3.279596	3.256677	3.180036	3.214774	3.317755	3.320795
3.467206	3.467387	3.465637	3.493775	3.396049	3.269502	3.268719	3.268867	3.287104	3.296767	3.288377	3.402804	3.493266	3.528112	3.528267	3.532252	3.512220	3.512397	3.483772	3.397499	3.410968	3.411119	3.486206	3.486384	3.489401	3.420429	3.322617	3.334321	3.426680	3.449915	3.467384	3.455137	3.442909	3.414243	3.430643	3.462411	3.537529	3.650182	3.645563	3.637155	3.510479	3.507791	3.489791	3.472669	3.299868	3.282714	3.256953	3.253271	3.322643	3.357413
3.467366	3.467546	3.465795	3.453622	3.367405	3.274398	3.269813	3.269960	3.557963	3.423627	3.331638	3.340534	3.494367	3.528263	3.528417	3.531449	3.535412	3.512542	3.512723	3.503112	3.491771	3.491922	3.492105	3.503808	3.506824	3.507002	3.507159	3.467000	3.467151	3.467333	3.458925	3.459080	3.459256	3.430589	3.430764	3.462532	3.474240	3.529244	3.637095	3.637282	3.510599	3.510776	3.508065	3.508242	3.510336	3.510486	3.369491	3.366767	3.357350	3.357519
3.715158	3.531055	3.467853	3.468033	3.416370	3.381963	3.375480	3.548433	3.548610	3.414263	3.372102	3.372280	3.519410	3.540785	3.531423	3.629544	3.535559	3.529973	3.530154	3.634022	3.503435	3.492060	3.498911	3.504852	3.506959	3.507136	3.541873	3.582402	3.582554	3.574156	3.459052	3.459206	3.459381	3.459535	3.463451	3.473153	3.462829	3.637071	3.637224	3.637409	3.554660	3.545289	3.533982	3.531295	3.573788	3.562470	3.510782	3.467783	3.365136	3.360494
3.577112	3.531218	3.505359	3.499545	3.522532	3.591812	3.589314	3.554351	3.555478	3.567940	3.568118	3.591346	3.591497	3.583117	3.633276	3.627743	3.541468	3.530119	3.530299	3.530447	3.538151	3.510392	3.504811	3.504988	3.510906	3.541852	3.605408	3.582538	3.582689	3.470534	3.459179	3.459332	3.459506	3.459659	3.475104	3.463727	3.509073	3.637201	3.637352	3.611323	3.611484	3.554004	3.534099	3.573720	3.573905	3.562586	3.516632	3.487974	3.384339	3.384510
3.555895	3.556078	3.528319	3.574110	3.614616	3.632061	3.615194	3.802779	3.590872	3.632871	3.644579	3.601964	3.603173	3.606317	3.641043	3.627898	3.541616	3.530266	3.530444	3.524828	3.544055	3.514341	3.514523	3.514699	3.549435	3.608250	3.605547	3.594202	3.488601	3.477254	3.459307	3.459458	3.459631	3.459783	3.466637	3.466789	3.509194	3.681249	3.680450	3.611445	3.611604	3.611787	3.591882	3.637275	3.591323	3.562702	3.490808	3.488086	3.447890	3.384615
3.556058	3.556240	3.575509	3.619399	3.632055	3.637979	3.815144	3.815306	3.826904	3.644547	3.644732	3.613642	3.613792	3.615034	3.645956	3.641376	3.628204	3.530412	3.530590	3.537351	3.554674	3.514479	3.514660	3.514835	3.572628	3.613155	3.613310	3.603873	3.488730	3.488911	3.570835	3.459584	3.459757	3.459907	3.461988	3.500551	3.636168	3.657357	3.657511	3.680766	3.680925	3.648524	3.643904	3.644084	3.637580	3.591591	3.562999	3.488197	3.488374	3.488548
3.565717	3.577421	3.577570	3.624428	3.630372	3.693906	3.705848	3.815475	3.827071	3.827234	3.677778	3.664649	3.625470	3.660229	3.660384	3.660563	3.641682	3.530558	3.530735	3.543207	3.559578	3.530907	3.514797	3.514971	3.515123	3.613295	3.635372	3.635559	3.635711	3.895329	3.824641	3.500068	3.459882	3.461939	3.462111	3.627528	3.636297	3.636481	3.652862	3.676116	3.676274	3.665948	3.661328	3.642294	3.642479	3.642628	3.638033	3.563261	3.517295	3.541284
3.656221	3.656415	3.624399	3.630348	3.693906	3.728636	3.717416	3.826100	3.826287	3.810284	3.833519	3.833711	3.707197	3.707383	3.755223	3.696879	3.683713	3.655078	3.565155	3.565302	3.581673	3.575155	3.549520	3.507485	3.507635	3.515432	3.635509	3.635695	3.635846	3.895476	3.880405	3.586683	3.500369	3.462063	3.627506	3.714154	3.714333	3.723109	3.737581	3.676241	3.676398	3.676579	3.661450	3.642415	3.642599	3.642747	3.642930	3.628642	3.598932	3.558698
3.842507	3.829411	3.837731	4.097195	4.097392	3.838395	3.837632	3.826268	3.826454	3.849665	4.001965	3.957468	3.946102	3.939641	3.755378	3.697031	3.671279	3.660990	3.759164	3.778359	3.778551	3.847126	3.688009	3.542211	3.507771	3.507942	3.515716	3.537819	3.635981	3.895623	3.895811	3.880711	3.638715	3.638868	3.724631	3.724785	3.714466	3.723241	3.737711	3.699436	3.676522	3.676702	3.676857	3.654957	3.642719	3.642865	3.645916	3.645009	3.650930	3.604959
3.859962	3.891882	4.140875	4.097384	4.097579	4.086342	3.838752	3.774573	3.826622	3.942037	3.957441	3.957638	3.957796	3.957098	3.939970	3.703843	3.674283	3.769598	3.778356	3.859212	4.211047	4.072105	3.825562	3.687381	3.565558	3.542669	3.508224	3.516026	3.524749	3.711258	3.895957	3.905654	3.663648	3.659033	3.731445	3.724919	3.723189	3.723373	3.697468	3.699564	3.699718	3.676826	3.676980	3.677159	3.724481	3.724630	3.688088	3.685339	3.673990	3.662761
3.907996	3.905414	4.151510	4.141269	4.099666	4.099831	3.989522	3.839080	3.942050	3.923196	3.923381	3.923572	3.923724	3.951502	3.870968	3.761635	3.761793	3.779270	3.859213	4.170664	4.170866	4.050368	3.825716	3.791304	3.600290	3.600463	3.600611	3.517112	3.576775	3.590302	3.716343	3.727033	3.727214	3.722600	3.731580	3.723144	3.723322	3.723504	3.723651	3.697780	3.699843	3.700022	3.695399	3.724420	3.724604	3.724751	3.691071	3.698835	3.699025	3.685822
3.913931	3.905586	4.151697	4.141456	4.141654	4.141824	4.148614	4.062580	4.017148	4.015408	3.923553	3.923743	3.923894	3.870971	3.871130	3.871315	3.852222	3.861925	4.046597	4.032475	4.032671	3.940994	3.825871	3.791456	3.791607	3.607273	3.609326	3.639052	3.639198	3.708580	3.709714	3.727169	3.756184	3.756339	3.731714	3.729045	3.729222	3.729404	3.723781	3.673083	3.668457	3.668630	3.695522	3.695699	3.695882	3.696028	3.733413	3.746947	3.747139	3.733939
3.963646	4.119435	4.126243	4.126444	4.126640	4.136245	4.136442	4.126157	4.126353	4.042323	4.030034	3.923915	3.924064	3.871134	3.871292	3.871476	3.875440	3.902438	4.079127	4.053584	4.032835	3.986864	3.892101	3.831969	3.791758	3.607412	3.609464	3.639187	3.760434	3.761574	3.761754	3.871485	3.875484	3.875640	3.773957	3.737767	3.737944	3.729537	3.723912	3.683713	3.598366	3.611907	3.626419	3.695822	3.696003	3.721947	3.758448	3.758601	4.041514	4.041708
4.159766	4.119626	4.119783	3.843794	3.843975	3.868830	4.028188	4.091755	4.103723	4.048204	4.041739	3.924086	3.924234	3.884613	3.831099	3.871637	3.892895	4.021436	4.021635	4.062316	4.052042	4.033153	3.912257	3.857841	3.791908	3.620990	3.621135	3.766196	3.766342	3.825153	3.871474	3.900374	3.875625	3.875781	3.777908	3.764660	3.738076	3.738258	3.746037	3.740452	3.699265	3.699440	3.703410	3.717914	3.721920	3.838377	3.868191	4.041442	4.041641	4.047570
4.159960	4.119816	3.883667	3.865748	3.838385	3.863238	3.869121	3.996092	4.046259	4.035963	3.924071	3.924258	3.838465	3.775237	3.831258	3.871798	3.979539	4.021597	4.021797	4.073903	4.379819	4.367603	4.033508	3.877995	3.863861	3.801760	3.744239	3.766338	3.767437	3.773388	3.825476	3.875585	3.875767	3.875921	3.905676	3.807771	3.771694	3.760340	3.785302	3.785490	3.757001	3.757178	3.717859	3.721857	3.855549	3.855699	3.920244	4.041571	4.047503	4.047695
4.119809	4.120006	3.905681	3.900111	3.866104	3.869108	3.996111	4.048150	4.048338	4.036140	3.924243	3.797594	3.775207	3.752331	3.762229	3.975743	3.979705	4.021760	4.056555	4.270122	4.378994	4.366776	4.206515	4.022322	3.869728	3.864192	3.823972	3.779823	3.779968	3.775435	3.827525	3.869960	3.879724	3.905629	3.908675	3.908833	3.894705	3.900665	3.895044	3.785617	3.785770	3.961984	3.817897	3.832405	3.860450	3.912531	4.034856	4.041699	4.243831	4.244028
4.108472	4.130505	3.941323	3.953531	3.953724	4.450864	4.439668	4.330813	4.261826	4.048673	3.955786	3.875258	3.804193	3.775549	3.762385	3.975910	4.021733	4.066037	4.056719	4.269345	4.379174	4.379333	4.257583	4.126134	4.039782	4.063786	4.039327	4.039518	3.918540	3.878351	3.883298	3.906335	3.912288	3.911491	3.908814	3.908970	3.900611	3.900800	3.897087	3.787654	3.785897	3.878394	3.878548	3.870892	3.912508	4.137703	4.137901	4.238030	4.243967	4.244162
4.108663	4.130693	4.085612	3.982526	4.317085	4.472912	4.439867	4.394428	4.331203	4.250646	4.070899	3.990372	3.885076	3.856433	3.856585	3.869131	4.031410	4.066201	4.088515	4.200315	4.368771	4.368928	4.257755	4.253186	4.126455	4.132360	4.132518	4.362692	4.259016	3.923640	3.906321	3.906476	3.912428	3.912583	3.910860	3.914876	3.911243	3.911432	3.897221	3.880099	3.878343	3.878523	3.895865	3.922950	4.061635	4.137839	4.151450	4.239123	4.239324	4.229959
4.114618	4.128103	4.085796	4.126826	4.317276	4.359968	4.426767	4.394628	4.250677	4.063283	4.071074	3.990541	3.965969	3.966158	3.966311	3.903890	4.031574	4.072132	4.141535	4.215714	4.384181	4.369106	4.257926	4.258118	4.229437	4.131569	4.131725	4.277136	4.263947	3.946662	3.906463	3.906617	3.912569	3.910815	3.939845	4.007326	4.003694	3.911567	3.903124	3.897542	3.895784	3.895964	3.896116	3.917307	4.061769	4.154254	4.239107	4.291201	4.291402	4.230093
4.128098	4.124426	4.076486	4.086176	4.243734	4.295790	4.282687	4.118059	4.002921	4.017328	4.017513	4.016753	3.982301	3.966325	3.966477	3.979023	4.031736	4.141505	4.172153	4.498097	4.498311	4.385468	4.369486	4.271620	4.242938	4.131730	4.131885	4.132079	4.150333	3.964115	3.906606	3.906758	3.912709	3.912862	3.939985	4.007467	4.003835	3.998255	3.911847	3.897674	3.873960	3.869363	3.895290	3.896424	3.917623	4.137195	4.275901	4.291341	4.291540	4.291733
4.138658	4.082287	4.076670	4.086359	4.243924	4.295980	4.254380	4.083644	4.072295	4.017502	4.017685	4.016924	4.017071	3.976953	3.972349	3.988699	4.026132	4.086317	4.299931	4.513506	4.498491	4.498653	4.498865	4.447151	4.317036	4.235675	4.132044	4.132237	4.150490	4.150685	3.964444	3.964596	3.912849	3.913001	3.942031	4.009517	4.009700	4.044467	3.998539	3.897807	3.874092	3.874267	3.876323	3.895597	3.885276	3.916104	4.137523	4.291480	4.291679	4.274554
4.171115	4.139042	4.128748	4.215436	4.227020	4.279076	4.254572	4.083825	4.086726	4.059488	4.059676	4.161278	4.155721	4.132843	4.132996	4.138826	4.032063	4.175319	4.273577	4.464086	4.486183	4.487295	4.499043	4.499245	4.456339	4.403936	4.393617	4.163042	4.163190	4.168149	4.151028	3.966646	3.966827	3.966978	4.042173	4.123112	4.134745	4.215729	4.206336	3.996002	3.971335	3.991733	3.876453	3.876627	3.885403	3.916230	4.089453	4.153091	4.234096	4.240974
4.171303	4.139231	4.128936	4.215628	4.227210	4.279268	4.285226	4.279617	4.059503	4.069162	4.213537	4.313817	4.265486	4.156091	4.133171	4.138999	4.159127	4.244708	4.319898	4.409495	4.409699	4.440370	4.470376	4.521321	4.499588	4.479790	4.404268	4.393989	4.163347	4.182600	3.979985	3.980136	3.980318	4.044997	4.123106	4.128981	4.244584	4.244779	4.296913	4.284703	4.135844	3.994734	3.876583	3.876756	3.885531	3.927778	4.089585	4.153225	4.328832	4.329033
4.148715	4.148911	4.249134	4.249330	4.279304	4.285227	4.285417	4.284555	4.059676	4.069333	4.378424	4.364377	4.299893	4.265864	4.156418	4.144940	4.188783	4.244881	4.320075	4.386599	4.386801	4.167723	4.193623	4.485032	4.514047	4.503774	4.490604	4.404640	4.246031	4.136593	3.980129	3.980279	4.176662	4.176816	4.169373	4.175296	4.244735	4.239205	4.291339	4.284854	4.009011	3.888980	3.876712	3.876884	3.879929	3.916358	3.928088	4.222146	4.328964	4.381119
4.327679	4.275973	4.276122	4.334062	4.334252	4.285419	4.285608	4.285763	4.134968	4.156024	4.254272	4.364559	4.362814	4.461794	4.439131	4.156651	4.145263	4.245053	4.389480	4.389631	4.317744	4.167886	4.168081	4.201591	4.478707	4.503947	4.490777	4.459546	4.246192	4.136746	4.136931	4.176630	4.176815	4.176967	4.177152	4.183075	4.244886	4.236494	4.236637	4.132936	4.123541	3.906427	3.897023	3.894331	3.877192	3.880191	3.928212	4.147718	4.301387	4.391045
4.276923	4.277119	4.276316	4.334260	4.334449	4.285611	4.280100	4.280253	4.130396	4.156201	4.254453	4.299451	4.524520	4.524730	4.548676	4.439512	4.156973	4.188545	4.389660	4.389809	4.355391	4.318066	4.168243	4.198895	4.476024	4.490789	4.459519	4.459719	4.217498	4.220550	4.220737	4.176784	4.173154	4.173305	4.177302	4.287112	4.321929	4.236644	4.236786	4.222383	4.153268	4.050732	4.045105	4.018549	3.914821	3.891862	4.007500	4.033469	4.119174	4.259667
4.308432	4.277315	4.277460	4.277654	4.265428	4.262731	4.147619	4.130393	4.156224	4.173684	4.266171	4.266369	4.490096	4.524919	4.607819	4.549066	4.309690	4.193471	4.314832	4.355368	4.355566	4.580749	4.578098	4.505899	4.490768	4.490011	4.490170	4.247994	4.220514	4.220707	4.480601	4.461695	4.159009	4.144855	4.237382	4.269950	4.271237	4.236795	4.243614	4.222528	4.155317	4.142046	4.056785	4.045506	4.007318	3.915081	3.915259	4.007764	4.033781	4.075045
4.308629	4.308826	4.335549	4.318665	4.278034	4.272417	4.274502	4.211585	4.179478	4.266166	4.266354	4.266549	4.470325	4.490490	4.525270	4.573031	4.562727	4.314811	4.315007	4.355544	4.540393	4.540542	4.483037	4.477458	4.489991	4.490185	4.247957	4.248153	4.243536	4.480580	4.480772	4.461864	4.462052	4.251658	4.237537	4.237681	4.237861	4.236946	4.209127	4.224582	4.224731	4.153731	4.189700	4.178423	4.030545	3.915210	3.915386	4.007894	4.028136	4.069396
4.263324	4.266369	4.335741	4.658990	4.642103	4.642263	4.699438	4.586759	4.586957	4.554818	4.555012	4.555214	4.470514	4.489727	4.489888	4.494278	4.476367	4.349610	4.349805	4.349949	4.350145	4.315664	4.315859	4.316046	4.313342	4.328763	4.271203	4.248312	4.485093	4.480751	4.480941	4.481093	4.487001	4.462369	4.438721	4.359057	4.238014	4.156279	4.209275	4.224728	4.222967	4.195472	4.195615	4.185247	4.166336	3.975939	3.953021	4.028082	4.039728	4.039903
4.263514	4.263712	4.422467	4.532282	4.659401	4.699438	4.711182	4.661965	4.845984	4.705032	4.705228	4.688122	4.574565	4.486113	4.483419	4.481711	4.474262	4.474455	4.363300	4.363444	4.350320	4.315835	4.276056	4.253150	4.288519	4.313694	4.329081	4.271558	4.312105	4.463550	4.483969	4.486979	4.487168	4.482553	4.459861	4.439031	4.242936	4.155471	4.155605	4.201976	4.195439	4.195616	4.189984	4.185388	4.166477	4.097322	4.010890	4.011019	4.011196	3.999901
4.218167	4.271305	4.289475	4.292516	4.532681	4.659770	4.671508	4.742144	4.733794	4.705240	4.699666	4.703531	4.467092	4.435925	4.459839	4.474291	4.474445	4.474638	4.466278	4.432874	4.419751	4.362178	4.296214	4.273308	4.288685	4.319573	4.329245	4.271719	4.312265	4.335549	4.469624	4.492864	4.487335	4.459841	4.460025	4.451590	4.447005	4.155618	4.155751	4.155934	4.167622	4.161118	4.120841	4.185530	4.185712	4.166748	4.109184	4.011148	3.953579	3.953747
4.316440	4.276245	4.276382	4.290810	4.627548	4.627701	4.638338	4.650033	4.719471	4.711078	4.699733	4.463337	4.463480	4.459876	4.460027	4.367877	4.474629	4.474820	4.475019	4.456139	4.450564	4.435294	4.377771	4.296320	4.319556	4.377816	4.377972	4.375315	4.343136	4.360649	4.453370	4.466128	4.459864	4.460008	4.460191	4.460334	4.460518	4.166255	4.168296	4.168480	4.180169	4.161261	4.161398	4.161572	4.189672	4.189802	4.202399	4.144785	4.017922	3.985398
4.454969	4.387812	4.576617	4.624720	4.627759	4.627910	4.638546	4.677631	4.689371	4.719835	4.711480	4.463529	4.470322	4.470519	4.460214	4.460402	4.474813	4.503860	4.498288	4.508636	4.508839	4.503215	4.452420	4.452612	4.602851	4.383691	4.409555	4.415533	4.542685	4.484786	4.477581	4.575986	4.500444	4.460174	4.460356	4.062120	4.062293	4.228391	4.424146	4.393813	4.393955	4.384593	4.161539	4.161712	4.161893	4.173479	4.202536	4.202667	4.018048	4.018219
5.020644	4.953501	4.803616	4.624933	4.627970	4.638562	4.638754	4.662643	4.662838	4.714272	4.720237	4.636649	4.564614	4.595225	4.595382	4.572763	4.728756	4.728952	4.745326	4.745474	5.028526	4.849734	4.816260	4.816460	4.660756	4.616552	4.629087	4.629296	4.629447	4.629656	4.704531	4.662760	4.546803	4.460340	4.061174	4.027620	4.044000	4.228535	4.453867	4.424492	4.394108	4.394287	4.188547	4.168533	4.168714	4.173615	4.242777	4.242912	4.203939	4.204113
5.020879	4.809471	4.803841	4.627993	4.638622	4.638771	4.638962	4.639111	4.673930	4.674080	4.674272	4.628298	4.564808	4.591615	4.595572	4.862508	4.792447	4.793594	4.751291	4.780301	4.849780	4.849928	4.850137	4.816650	4.660935	4.617801	4.628429	4.637206	4.641164	4.906957	4.907161	4.815856	4.633584	4.367169	4.051787	4.026809	4.044140	4.044320	4.332063	4.424646	4.424789	4.424972	4.228769	4.188861	4.173625	4.242725	4.283340	4.300800	4.300988	4.214755
4.749882	4.792385	4.795371	4.638644	4.638833	4.638980	4.771914	4.673947	4.674138	4.674286	4.670676	4.608548	4.553599	4.565199	4.643170	4.799218	4.798419	4.792842	4.742043	4.757402	4.849977	4.850122	4.850330	4.752383	4.613977	4.614170	4.614323	4.614525	4.638717	4.907140	4.894958	4.839136	4.801213	4.357801	4.225164	4.062551	4.031885	4.032063	4.097934	4.219381	4.269119	4.228768	4.228908	4.229085	4.211231	4.283290	4.300804	4.300937	4.301124	4.301302
4.750100	4.750306	4.860108	4.734840	4.722694	4.771941	4.772131	4.674156	4.674345	4.674491	4.674680	4.671078	4.553794	4.564442	4.565539	4.778440	4.778588	4.778780	4.727023	4.727162	4.803987	4.804130	4.752374	4.752568	4.614154	4.614346	4.626045	4.587331	4.587466	4.604983	4.816080	4.805745	4.778301	4.351122	4.253911	4.093363	4.084000	4.051757	4.047109	4.047281	3.995121	4.015322	4.136642	4.223498	4.379625	4.379755	4.300942	4.301073	4.301259	4.301436
4.790719	4.790925	4.769958	4.735057	4.722911	4.772158	4.772347	4.720543	4.674552	4.674697	4.674884	4.675081	4.612667	4.555132	4.555276	4.555462	4.778790	4.773206	4.727218	4.727355	4.781085	4.782179	4.753514	4.752755	4.752907	4.753100	4.731668	4.597214	4.580024	4.349537	4.476754	4.557618	4.488502	4.491363	4.274078	4.260872	4.249606	4.084319	4.052020	4.052191	4.084749	4.085871	4.207242	4.363361	4.379770	4.379900	4.387723	4.301209	4.393816	4.393995
4.752056	4.734938	4.688897	4.676761	4.723126	4.720423	4.772563	4.720754	4.701344	4.674902	4.675089	4.675283	4.612864	4.613058	4.555468	4.548049	4.548190	4.559781	4.559975	4.735157	4.781278	4.782369	4.782572	4.753893	4.753092	4.702840	4.695366	4.580068	4.430058	4.378272	4.418874	4.505637	4.505818	4.425105	4.425283	4.626662	4.613498	4.577182	4.518546	4.333115	4.246610	4.246780	4.250729	4.253762	4.376098	4.387679	4.387865	4.387993	4.393956	4.394133
4.711871	4.688978	4.680575	4.676975	4.677160	4.723485	4.723671	4.701362	4.678458	4.678603	4.675293	4.658167	4.658299	4.612305	4.548058	4.519370	4.476736	4.519691	4.531290	4.539030	4.758645	4.781609	4.782762	4.782001	4.702841	4.692556	4.531001	4.430097	4.430225	4.418861	4.419039	4.419176	4.505984	4.627406	4.633363	4.613487	4.606040	4.610994	4.582241	4.402579	4.402711	4.402883	4.247056	4.251041	4.266489	4.312726	4.312910	4.388134	4.388319	4.388494
4.723470	4.712286	4.680790	4.677189	4.677373	4.677514	4.677698	4.654744	4.667116	4.609524	4.652403	4.656469	4.649001	4.646342	4.507027	4.476794	4.476925	4.477099	4.522918	4.410342	4.539404	4.758972	4.757266	4.734419	4.692561	4.531041	4.427226	4.366738	4.418842	4.419027	4.419203	4.487874	4.609339	4.615248	4.607803	4.607937	4.608114	4.599608	4.553524	4.408511	4.382835	4.383003	4.247198	4.251183	4.266630	4.312867	4.313048	4.313173	4.388458	4.388632
4.819935	4.712505	4.674366	4.674558	4.630146	4.630278	4.607359	4.630116	4.572557	4.572693	4.573822	4.643300	4.646352	4.619792	4.489164	4.407691	4.407821	4.407992	4.401834	4.402911	4.408872	4.757261	4.740131	4.704164	4.515817	4.415711	4.372497	4.376488	4.413233	4.419193	4.487020	4.591238	4.591412	4.591542	4.336495	4.336625	4.339655	4.339834	4.351509	4.391336	4.371436	4.227183	4.014308	4.193503	4.278221	4.315869	4.316051	4.316174	4.388597	4.388770
4.856866	4.653925	4.630952	4.631135	4.492738	4.549657	4.596022	4.596152	4.538584	4.538714	4.545534	4.548566	4.612207	4.612392	4.420060	4.246988	4.234761	4.314754	4.356762	4.403088	4.409047	4.641948	4.740321	4.554872	4.415710	4.415883	4.376472	4.376654	4.417208	4.496539	4.620165	4.599155	4.575391	4.309807	4.239524	4.239650	4.239816	4.253336	4.340107	4.335629	4.335755	4.147134	4.147260	4.193642	4.193817	4.278482	4.316189	4.316311	4.388737	4.400465
4.653962	4.631050	4.238540	4.492774	4.532791	4.493073	4.492294	4.492422	4.538788	4.537017	4.537189	4.545916	4.546036	4.546217	4.246997	4.137437	4.137564	4.229110	4.310734	4.373223	4.646691	4.646819	4.577703	4.567418	4.549410	4.545781	4.545915	4.546102	4.532898	4.641118	4.616534	4.586950	4.413822	4.015359	4.134803	4.235037	4.239966	4.240140	4.326911	4.351990	4.352118	4.381854	4.390047	4.390215	4.174870	4.167349	4.167519	4.244250	4.313763	4.389047
4.099865	4.198198	4.198313	4.198485	4.450584	4.450713	4.434751	4.434876	4.422705	4.457478	4.457645	4.365419	4.423285	4.423461	4.214648	4.137608	4.137732	4.223433	4.258925	4.373396	4.415843	4.577693	4.577882	4.583768	4.567732	4.549764	4.546090	4.546275	4.655394	4.641296	4.616713	4.413824	4.090483	4.025030	4.134952	4.141744	4.141905	4.240289	4.327064	4.327238	4.347387	4.359111	4.390196	4.497386	4.371456	4.167486	3.948089	3.948200	3.959919	3.960075
3.907938	3.908092	4.091189	4.094200	4.123764	4.296185	4.343744	4.343865	4.345927	4.346997	4.140198	4.198122	4.331070	4.335042	4.213876	4.122575	4.137901	4.238811	4.247543	4.373569	4.408410	4.577874	4.578062	4.583947	4.641848	4.609676	4.546265	4.664971	4.655573	4.641476	4.606417	4.236807	4.152153	4.138752	4.147486	4.147608	4.142051	4.309946	4.310057	4.322622	4.327511	4.327675	4.329814	4.376202	4.273376	4.100142	4.092673	3.959881	3.960044	3.960198
3.435883	3.436003	3.798057	3.860001	3.860134	3.861215	4.141787	4.344070	4.346114	4.127736	4.128828	4.171857	4.362608	4.347561	4.347709	4.336456	4.213178	4.238985	4.300481	4.329517	4.555027	4.663988	4.664146	4.682377	4.679684	4.656058	4.656215	4.673703	4.665293	4.641649	4.352372	4.312075	4.156102	4.141770	4.147630	4.147775	4.327089	4.310079	4.310222	4.310366	4.207458	4.207600	4.271303	4.276216	4.103008	4.100287	4.100429	4.029369	4.029509	4.033467
3.372383	3.330783	3.359772	3.359886	3.524916	3.575736	3.862324	3.933254	3.997710	4.087334	4.129646	4.171885	4.362638	4.585125	4.627077	4.438750	4.394820	4.325657	4.314182	4.545393	4.663860	4.664018	4.663225	4.663383	4.655931	4.656088	4.656245	4.656402	4.648944	4.624348	4.496834	4.416097	4.156127	4.141796	4.146702	4.146846	4.320445	4.310106	4.217802	4.206388	4.206530	4.206672	4.091248	4.097167	4.100170	4.100311	4.036887	4.037028	4.053396	4.163488
3.330693	3.330807	3.330920	3.359910	3.360025	3.525063	3.575885	3.862484	3.939112	4.000725	4.100795	4.160518	4.443532	4.585158	4.611909	4.484989	4.469942	4.463442	4.470248	4.476105	4.545578	4.655491	4.635677	4.628222	4.628375	4.628527	4.644856	4.648819	4.648975	4.531942	4.427406	4.427553	4.169487	4.146584	4.141963	4.149081	4.149221	4.149363	4.154269	4.154410	4.154552	4.154693	4.154834	4.093375	4.093515	4.100335	4.036910	4.037050	4.037190	4.163512
3.330718	3.330832	3.330945	3.331058	3.331172	3.331285	3.455901	3.602605	3.858278	3.962058	4.100822	4.152950	4.550851	4.559547	4.459217	4.461268	4.461421	4.461572	4.470278	4.474234	4.476288	4.456474	4.449018	4.500771	4.547528	4.547679	4.327143	4.331100	4.504572	4.495206	4.490598	4.440914	4.347667	4.280512	4.158555	4.149107	4.149247	4.103164	3.905834	3.905972	4.108350	4.154717	4.151044	4.093400	4.093539	4.100358	4.083163	4.083303	4.158570	4.157756
3.326002	3.326115	3.330969	3.331082	3.279216	3.274585	3.274696	3.323203	3.602757	3.858441	3.956770	4.120696	4.138164	4.204459	4.213151	4.406614	4.447198	4.461602	4.474110	4.476164	4.476317	4.456504	4.402450	4.402593	4.500947	4.114353	4.203876	4.331127	4.474562	4.520937	4.541608	4.469831	4.347694	4.290064	4.191984	4.163424	4.149273	4.107954	3.905857	3.905994	4.102596	4.108515	4.097099	4.093423	4.093564	4.093703	4.100523	4.135337	4.158594	4.156825
3.326027	3.326139	3.134628	3.279127	3.274497	3.265123	3.265232	3.265342	3.265453	3.584714	3.706768	3.937946	4.111369	4.152579	4.337487	4.352832	4.399192	4.412719	4.476040	4.476194	4.476346	4.449878	4.402481	4.402624	4.067692	4.082032	4.126079	4.204051	4.347484	4.520965	4.521121	4.479381	4.421753	4.335234	4.288205	4.192154	4.163591	4.118461	4.102340	4.102480	4.102621	3.969855	4.079787	4.093447	4.093587	4.093727	4.093867	4.128680	4.128821	4.156848
3.326051	3.227981	3.232834	3.261823	3.265036	3.265146	3.265255	3.184502	3.184613	3.307349	3.534393	3.706924	3.920779	4.116284	4.152749	4.303003	4.318350	4.318497	4.344304	4.344454	4.457362	4.402368	4.402512	4.067579	4.057185	4.057323	4.082199	4.166012	4.272671	4.294847	4.433662	4.426393	4.479560	4.421931	4.335408	4.202659	4.185532	4.124204	4.118627	4.112990	4.113132	4.079670	4.079810	4.093472	4.093611	4.093751	4.093891	4.094030	4.133617	4.179782
3.191873	3.228004	3.256994	3.257105	3.247732	3.261376	3.244155	3.184525	3.200767	3.284266	3.311285	3.563420	3.811055	3.920942	4.018250	4.133920	4.140710	3.988602	4.046510	4.277727	4.248398	4.387187	4.219790	3.959882	3.960019	4.035261	4.057487	4.105476	4.135120	4.135267	4.274080	4.421660	4.479589	4.421958	4.335434	4.335581	4.283725	4.183795	4.183940	4.184085	4.168024	4.165305	4.157819	4.129066	4.100312	4.106177	4.106318	4.106460	4.112380	4.141415
3.191897	3.228028	3.257017	3.257128	3.243961	3.244071	3.244179	3.184547	3.200788	3.200900	3.349054	3.495397	3.563566	3.811214	3.921103	3.927015	3.920501	3.875026	3.875154	3.928226	3.938808	3.971264	3.954067	3.954202	3.960044	4.035286	4.052756	4.080762	4.135146	4.135292	4.201982	4.271463	4.410282	4.410430	4.335460	4.364187	4.364339	4.335904	4.316870	4.317016	4.380728	4.397084	4.316331	4.318331	4.318480	4.305494	4.305639	4.112261	4.112404	4.141438
3.208983	3.228051	3.257041	3.257152	3.256315	3.244095	3.244201	3.180773	3.180882	3.180991	3.186795	3.302981	3.310691	3.563713	3.650485	3.843373	3.843498	3.794480	3.583556	3.592233	3.523979	3.476788	3.647017	3.895574	3.954362	3.960205	4.035450	4.103624	4.135170	4.141094	4.202007	4.271489	4.345669	4.379278	4.379427	4.670463	4.647505	4.502369	4.336077	4.336225	4.404587	4.426666	4.426821	4.403859	4.382074	4.381271	4.531053	4.450291	4.149912	4.156733
3.223224	3.223334	3.314822	3.297606	3.279441	3.242221	3.137049	3.147588	3.141916	3.172389	3.181040	3.186846	3.218288	3.324124	3.548663	3.635436	3.635557	3.502808	3.507679	3.513427	3.505719	3.491070	3.491195	3.716641	3.762850	3.771541	3.960366	4.061303	4.103791	4.201888	4.257843	4.281988	4.367596	4.379304	4.674147	4.674303	4.674459	4.514783	4.493971	4.343875	4.374529	4.482942	4.483104	4.427000	4.405215	4.912981	4.572161	4.549359	4.405131	4.295464
3.279169	3.314734	3.314846	3.314958	3.278517	3.079212	2.934906	2.911900	2.922438	2.997632	3.036649	3.067135	3.211663	3.304204	3.475567	3.475685	3.475804	3.265972	3.270840	3.505622	3.496815	3.491090	3.491216	3.697719	3.739025	3.744931	3.745060	3.966235	4.034482	4.111572	4.254061	4.367470	4.379179	4.570014	4.794564	4.787112	4.748798	4.674645	4.510321	4.510472	4.413636	4.482965	4.483128	4.529522	4.973896	4.974063	4.927481	4.572341	4.549538	4.405300
3.365828	3.365947	3.453494	3.366966	3.278540	3.099590	2.960539	2.937536	2.925304	3.000499	3.027178	3.067153	3.211683	3.315780	3.431432	3.469932	3.262077	3.244860	3.270860	3.291884	3.496836	3.496962	3.697617	3.697742	3.699770	3.739177	3.745084	3.896925	3.920850	4.042261	4.286451	4.465726	4.569890	4.794428	4.829262	5.301430	5.222672	4.767133	4.747278	4.556730	4.494565	4.500326	4.554174	5.010951	5.032502	5.014548	4.967967	4.913358	4.711231	4.566890
3.365851	3.355543	3.488597	3.453633	3.365206	3.186255	3.099716	3.004303	3.016549	3.016653	3.027198	3.136493	3.315686	3.431340	3.410563	3.319350	3.203919	3.223029	3.244996	3.270997	3.292020	3.651296	3.651420	3.651545	3.663962	3.664088	3.779353	3.896949	3.897084	4.089869	4.465600	4.563985	4.659121	4.763032	4.797863	5.197767	5.186504	5.137128	4.755885	4.621565	4.498402	4.554031	5.016530	5.051435	5.166467	5.228641	5.212590	4.934381	4.766932	4.647512
3.365875	3.365993	3.442414	3.433050	3.365232	3.348015	3.194920	3.114075	3.079527	3.062555	3.134503	3.228942	3.321486	3.431363	3.431479	3.319373	3.267489	3.208799	3.078729	3.247983	3.267327	3.340651	3.645666	3.663857	3.609795	3.666991	3.800304	3.916001	4.008588	4.349912	4.378954	4.564013	4.659150	4.693979	4.740364	4.902327	4.865338	4.801991	4.565211	4.565364	4.700694	4.831454	5.097527	5.166328	5.130259	5.228675	4.935205	4.766802	4.634027	4.647538
3.458314	3.458433	3.458555	3.402122	3.392756	3.356575	3.356683	3.200744	3.114206	3.125870	3.226952	3.228963	3.321507	3.367839	3.367954	3.368069	3.281760	3.218321	3.218432	3.235649	3.282779	3.340672	3.417654	3.432035	3.609816	3.644184	3.817660	4.008474	4.268632	4.326825	4.350089	4.564043	4.624350	4.624500	4.657023	4.703407	4.720899	4.565087	4.565239	4.565392	4.625592	4.793350	5.116379	5.090079	5.090237	4.668491	4.668643	4.691694	4.634054	4.647564
3.510912	3.458458	3.429698	3.402146	3.398470	3.392896	3.420164	3.362511	3.125780	3.125890	3.218432	3.235874	3.309976	3.371660	3.371775	3.368092	3.353960	3.408997	3.218454	3.230918	3.270444	3.282915	3.346513	3.415745	3.445490	3.628987	3.825576	4.230184	4.224615	4.224754	4.287708	4.312191	4.624381	4.606440	4.624674	4.657206	4.570676	4.461093	4.461245	4.513808	4.617993	4.775267	5.070177	5.020759	4.668365	4.668519	4.668672	4.633924	4.634081	4.634230
3.526597	3.470626	3.429721	3.429840	3.402286	3.439046	3.420188	3.362535	3.125801	3.218341	3.299330	3.299443	3.313795	3.313911	3.387940	3.371913	3.353982	3.351246	3.253140	3.218585	3.231046	3.270579	3.340830	3.381318	3.415887	3.584308	3.819891	3.895142	3.942524	3.942659	4.150820	4.191407	4.192698	4.227110	4.208630	4.241155	4.286072	4.401809	4.511769	4.513833	4.618020	4.867765	4.867929	4.804515	4.743529	4.668548	4.633796	4.414318	4.634108	4.626621
3.519806	3.470649	3.620960	3.597382	3.579400	3.571933	3.553076	3.362558	3.362672	3.375736	3.375854	3.354142	3.354257	3.370513	3.387962	3.371935	3.354005	3.351268	3.246588	3.217809	3.231066	3.265847	3.363160	3.380609	3.404570	3.558653	3.600626	3.805779	3.821202	3.942684	4.133511	4.117466	4.036700	4.039690	4.098856	4.229492	4.259425	4.401833	4.511794	4.617885	4.623825	4.867795	4.867958	4.804543	4.804704	4.813450	4.731683	4.633978	4.633181	4.865594
3.477185	3.470673	3.556851	3.579306	3.564255	3.564373	3.564484	3.362582	3.339588	3.339701	3.354050	3.354165	3.357127	3.357244	3.385136	3.391031	3.359805	3.351291	3.241627	3.218627	3.231086	3.270620	3.380516	3.386409	3.404591	3.414219	3.600647	3.609336	3.609463	3.821358	3.910486	3.910615	3.915371	3.915502	4.074123	4.132354	4.219187	4.375184	4.594635	4.623690	4.613368	4.848762	4.857501	4.804572	4.813315	4.849718	4.849885	4.818571	4.894375	4.871404
3.477208	3.470697	3.545324	3.531223	3.350543	3.298667	3.298775	3.330704	3.322281	3.241514	3.354073	3.357034	3.357150	3.367709	3.425601	3.425718	3.373125	3.257685	3.257799	3.257912	3.258970	3.380422	3.467711	3.467832	3.421727	3.444671	3.600668	3.609357	3.609484	3.897734	3.910511	3.910640	3.915395	3.915527	3.935648	4.082856	4.111569	4.282932	4.574654	4.603707	4.698366	4.848792	4.785376	4.794114	4.813343	4.838301	4.838466	4.919050	4.881050	4.881196
3.569655	3.569779	3.563270	3.487702	3.299524	3.298690	3.298797	3.330727	3.249963	3.255768	3.361687	3.361802	3.361918	3.421708	3.421825	3.420992	3.418261	3.360599	3.291382	3.309549	3.459888	3.460009	3.460128	3.467853	3.467975	3.589150	3.594033	3.600816	3.843646	3.897759	3.910536	3.910666	3.899238	3.828866	3.848985	3.971171	4.083020	4.256221	4.553721	4.634788	4.675400	4.675554	4.617913	4.629507	4.639197	4.639356	4.780199	4.767003	4.881081	4.881226
3.569680	3.569804	3.511304	3.487727	3.343777	3.340100	3.339258	3.333596	3.322156	3.348225	3.579433	3.361825	3.361940	3.419833	3.460392	3.460510	3.460628	3.420300	3.378788	3.385557	3.466562	3.460031	3.460150	3.460269	3.566229	3.577761	3.594054	3.598935	3.841768	3.887318	3.910562	3.910691	3.812577	3.812705	3.849008	3.872947	3.971332	4.086042	4.257344	4.529129	4.592855	4.572991	4.431262	4.431411	4.431560	4.437431	4.437581	4.487902	4.690362	4.661603
3.541277	3.524067	3.487632	3.465000	3.465116	3.424794	3.424902	3.349915	3.348134	3.579340	3.579458	3.587168	3.448626	3.460299	3.460416	3.460533	3.460651	3.464567	3.436589	3.443359	3.466584	3.524487	3.517955	3.558523	3.558645	3.558765	3.543236	3.589445	3.604052	3.858449	3.910587	3.910716	3.888954	3.905196	3.845221	3.869159	3.873104	4.023509	4.233552	4.257514	4.456202	4.405406	4.405552	4.431437	4.408465	4.327693	4.325933	4.326080	4.488079	4.503484
3.599069	3.541423	3.510764	3.488132	3.488249	3.434300	3.434410	3.434526	3.355745	3.459853	3.587075	3.532182	3.497635	3.490160	3.507611	3.610780	3.593566	3.464590	3.467559	3.466493	3.611061	3.961379	3.961509	3.864805	3.558667	3.491786	3.495344	3.551940	3.606928	3.800684	3.910612	3.910741	3.910871	3.905221	3.914596	3.845376	3.855984	4.006387	4.017002	4.230671	4.230817	4.221430	4.221574	4.234109	4.246648	4.327718	4.325958	4.326105	4.326252	4.488244
3.633756	3.633878	3.570454	3.570574	3.505339	3.493905	3.442020	3.442137	3.463555	3.459877	3.532088	3.532206	3.532325	3.546684	3.647713	3.647836	3.617573	3.600358	3.519585	3.714979	3.961275	3.961406	3.961536	3.884793	3.841842	3.524138	3.506778	3.525920	3.606949	3.774667	3.912541	3.912670	3.912800	3.906198	3.906319	3.883330	3.883458	3.981647	3.981779	4.017162	4.036357	4.209895	4.225411	4.246525	4.246671	4.246819	4.327889	4.326128	4.326277	4.488270
4.027555	3.906366	3.648243	3.584818	3.584940	3.572738	3.607513	3.607634	3.713820	3.711095	3.737785	3.628134	3.628256	3.647613	3.803741	3.798088	3.671098	3.640830	3.698733	3.865241	3.872958	3.892091	3.897998	3.898127	3.861833	3.651145	3.535693	3.535814	3.630302	3.762181	3.913518	3.913646	3.913777	3.912954	3.906344	3.906472	3.947058	3.947189	3.924006	3.951765	3.959524	4.213732	4.370892	4.375802	4.246695	4.246842	4.281671	4.330922	4.430352	4.702178
3.962265	3.919663	3.723371	3.717718	3.724478	3.727448	3.727564	3.736486	3.736612	3.767094	3.767224	3.747425	3.747550	3.811235	3.803767	3.803893	3.798242	3.771775	3.768099	3.778671	3.668916	3.688045	3.805567	3.875038	3.861859	3.853428	3.680187	3.680311	3.744004	3.762205	3.763283	3.913672	3.913802	3.912979	3.906368	3.906497	3.899959	3.900088	3.906883	3.951787	3.982413	4.214709	4.370918	4.371062	4.231465	4.246866	4.281694	4.329039	4.433239	4.702207
3.956518	3.955701	3.926455	3.730157	3.736828	3.727475	3.727590	3.745048	3.888320	3.917339	3.825027	3.825156	3.806304	3.812211	3.803793	3.803919	3.798268	3.798393	3.778574	3.654420	3.657383	3.669064	3.676789	3.786708	3.856181	3.859159	3.847729	3.686040	3.744028	3.746056	3.758549	3.758675	3.885951	3.889886	3.907345	3.906521	3.899983	3.900113	3.879285	3.837676	3.913074	3.983527	4.370944	4.371089	4.371233	4.266317	4.299059	4.329062	4.410141	4.742301
3.956546	3.955730	3.955863	3.955995	3.759695	3.736982	3.727616	3.770680	3.888348	3.917366	3.917498	3.917628	3.875666	3.812237	3.812363	3.812490	3.829629	3.827860	3.717569	3.657295	3.654557	3.657530	3.669210	3.676936	3.786860	3.789837	3.685940	3.662947	3.682383	3.746080	3.746204	3.747279	3.747406	3.859109	3.861131	3.907497	3.900008	3.900137	3.830904	3.837699	3.910237	3.914186	4.128197	4.387318	4.387464	4.387613	4.295269	4.324318	4.410166	4.632493
3.956576	3.956707	3.955892	3.956023	3.939091	3.901801	3.841121	3.857370	3.892168	3.921188	4.025066	4.004325	3.898806	3.812263	3.819034	3.819162	3.833534	3.820368	3.804271	3.717718	3.672632	3.672758	3.642163	3.634682	3.634805	3.645385	3.628172	3.628295	3.663093	3.682531	3.682654	3.734793	3.734918	3.735994	3.847692	3.861283	3.853793	3.778782	3.778907	3.785701	3.872149	3.910395	4.164809	4.375783	4.387490	4.387638	4.324197	4.324343	4.342612	4.459929
4.005869	3.957683	3.955921	3.938044	3.938172	3.901830	3.836407	3.857397	3.857528	4.025907	4.026043	4.014791	4.004485	3.818933	3.819060	3.819187	3.819316	3.831950	3.832080	3.804423	3.717857	3.654417	3.649789	3.634706	3.634829	3.628070	3.628195	3.628318	3.628440	3.627613	3.624882	3.682800	3.734942	3.735065	3.738988	3.501049	3.778610	3.778805	3.778930	3.785723	3.859786	3.915624	4.135930	4.265978	4.375954	4.387664	4.324222	4.342485	4.366479	4.447552
4.069930	4.006035	3.955950	3.955405	3.938201	3.888318	3.836434	3.857424	3.860400	4.025935	4.026071	4.078378	4.068073	3.992307	3.819087	3.819213	3.819343	3.831977	3.821659	3.821785	3.804563	3.718008	3.649812	3.634729	3.606108	3.617636	3.628217	3.628340	3.627511	3.624782	3.624904	3.625026	3.682948	3.686877	3.499994	3.501068	3.726612	3.778828	3.778953	3.800033	3.900271	3.915646	3.956757	4.138000	4.266147	4.376128	4.376274	4.342509	4.354105	4.603664
4.069958	4.053993	4.040868	3.997409	3.955563	3.938360	3.909321	3.860295	3.860427	3.979738	4.089657	4.078406	4.067153	4.055898	3.819112	3.819239	3.819369	3.831053	3.821685	3.821810	3.821925	3.822053	3.715306	3.617415	3.617538	3.617659	3.629191	3.629313	3.749854	3.749029	3.624927	3.625048	3.637543	3.638618	3.639684	3.736029	3.787292	3.784564	3.784689	3.800056	3.892673	3.902330	3.915803	4.136117	4.167068	4.376153	4.361044	4.361187	4.348464	4.481449
4.053881	4.054020	4.040896	3.997438	4.052594	4.052728	3.954623	3.918101	3.933408	3.979765	4.193694	4.136389	4.049152	3.928801	3.622669	3.740964	3.826990	3.838675	3.838805	3.854131	3.846649	3.970276	3.958052	3.634545	3.634670	3.629090	3.629214	3.629336	3.750830	3.721106	3.627803	3.637439	3.638516	3.639591	3.735924	3.822616	3.996286	3.943511	3.784712	3.784838	3.892696	3.902352	3.909155	4.095161	4.165185	4.165328	4.361069	4.361213	4.377571	4.365012
4.279231	4.263267	4.110137	4.110270	4.052624	4.052757	3.931540	3.918128	3.940073	3.986432	4.159054	4.149702	4.067211	3.784198	3.763975	3.740989	3.839357	3.851045	3.887264	3.868403	3.992970	4.085885	4.027430	3.958206	3.652752	3.652877	3.629236	3.750730	3.726784	3.721130	3.672016	3.638412	3.639489	3.695370	3.822510	3.977683	3.973054	3.952240	3.940806	3.877348	3.877478	3.902375	3.904413	3.909309	4.109617	4.165351	4.315800	4.377448	4.394761	4.393942
4.285508	4.285647	4.214168	4.173856	4.110433	4.029676	3.914233	3.921948	3.940100	4.022501	4.165724	4.174743	4.149866	3.995099	4.000924	3.868145	3.868277	3.898792	3.887370	3.887504	4.007246	4.039680	4.039809	4.039862	3.779921	3.780048	3.780178	3.814330	3.797116	3.727884	3.660479	3.661554	3.685751	3.770533	3.772553	3.782199	3.973078	3.952264	3.952392	3.940958	3.861308	3.877628	3.655861	3.905457	3.934493	4.072878	4.073017	4.377473	4.393832	4.393966
4.285541	4.285679	4.237888	4.214333	4.029572	3.914144	3.914260	3.921975	3.954352	3.977600	4.165753	4.174772	4.173009	4.063352	4.005697	3.918897	3.927577	3.979722	3.979859	3.940651	3.937922	3.970356	4.039837	4.045669	3.831960	3.832088	3.837997	3.838125	3.797140	3.791487	3.652892	3.662527	3.695288	3.770556	3.772576	3.782221	3.782349	3.971331	3.952417	3.924793	3.861332	3.751621	3.662550	3.807202	3.905610	3.963555	4.054926	4.062691	4.161114	4.279729
4.294098	4.285711	4.285853	4.238056	4.052440	4.052575	3.920924	3.921055	3.928774	3.951843	3.961638	4.164021	4.164156	4.090899	4.044637	4.044774	4.044914	4.044102	4.031897	3.966723	3.948795	3.970383	4.039865	4.045696	3.831985	3.832112	3.838022	3.838149	3.838277	3.821067	3.824926	3.744133	3.744263	3.784853	3.784970	3.782243	3.782371	3.966595	3.945776	3.832326	3.751521	3.636026	3.685693	3.807223	3.824696	4.027171	4.027304	4.055085	4.046643	4.207514
4.398515	4.371006	4.348420	4.304976	4.128440	4.093051	3.972956	3.921082	3.932771	3.944458	3.961665	3.961798	3.969521	4.035038	4.102452	4.102591	4.189416	4.239876	4.326713	4.261491	4.243566	4.039763	4.043693	3.962909	3.855128	3.855255	4.023000	4.023129	4.085440	4.085578	4.044594	3.848199	3.848330	3.848459	3.784992	3.782265	3.898004	3.898135	3.862696	3.818750	3.797791	3.671293	3.676185	3.824588	4.113777	4.113914	4.050453	4.027460	4.039038	4.191326
4.450643	4.449854	4.394115	4.360153	4.300409	4.121973	4.082771	3.967426	3.938666	3.928363	3.928493	3.856171	3.875276	4.027473	4.044690	4.189303	4.223619	4.338149	4.338299	4.282414	4.255943	4.232174	4.058921	3.964836	3.964967	4.022894	4.023026	4.023156	4.085466	4.085604	4.061960	4.044752	3.848354	3.848482	3.848600	3.814045	3.880685	3.898159	3.898288	3.867609	3.867740	3.833182	3.810188	3.815080	4.067552	4.067687	4.076213	4.066816	4.066954	4.197131
4.449724	4.449883	4.401725	4.499715	4.444897	4.410920	4.106005	4.077245	3.938694	3.928391	3.737824	3.752179	3.792758	3.890960	3.940949	3.992841	4.189473	4.189611	4.282304	4.282444	4.276787	4.272570	4.210010	4.197793	4.184625	4.021970	4.011493	3.953822	3.969165	4.067561	4.056280	3.842538	3.848377	3.848505	3.825500	3.825629	3.880708	3.898182	3.898311	3.898441	3.867762	3.867891	3.833334	3.815102	3.824759	4.050367	4.050500	4.066839	4.066977	4.124432
4.215033	4.401598	4.534652	4.470372	4.436400	4.433701	4.185714	4.077274	4.077408	3.952127	3.836685	3.793604	3.880416	3.923504	3.923637	3.975783	4.048202	4.169703	4.171740	4.276693	4.236360	4.236501	4.210039	4.197821	4.183703	4.021997	4.010569	3.962404	3.967288	3.967421	4.042696	3.854050	3.848400	3.848529	3.825523	3.825651	3.880732	3.880863	3.898334	3.898464	3.894786	3.867913	3.833357	3.838248	3.821033	3.913668	4.012084	4.012215	4.038091	4.083981
4.320583	4.401628	4.470259	4.436293	4.433591	4.433734	4.208494	4.183034	4.090712	4.090845	3.952288	4.005540	4.005678	4.317890	4.281971	4.269771	4.160102	4.169731	4.171768	4.171904	4.236387	4.236529	4.210067	4.197850	4.132507	4.022024	3.962300	3.967183	3.967314	4.039214	4.079813	4.042853	3.854204	3.848552	3.848669	3.883482	3.880755	3.898228	3.898358	3.898486	3.896713	3.867936	3.839160	3.833507	3.844180	3.913691	3.912867	3.913949	3.733217	4.084002
4.418840	4.413309	4.470292	4.436326	4.433624	4.381761	4.208524	4.208662	4.090741	4.090874	4.104287	4.123393	4.277320	4.297045	4.282001	4.272648	4.162979	4.160099	4.061985	4.137255	4.236415	4.236557	4.210096	4.206430	4.139186	3.918726	3.959320	3.971011	4.040051	4.040190	4.079838	4.170051	4.039208	4.027778	4.027895	3.999121	3.996396	3.921376	3.921505	3.921634	3.919861	3.896865	3.839182	3.833528	3.835562	3.912760	3.912889	3.913018	3.802617	3.807505
4.413188	4.382080	4.471272	4.436359	4.430722	4.381793	4.208554	4.116231	4.116370	4.104178	4.167885	4.256340	4.296932	4.295264	4.287725	4.172361	4.154296	4.084993	4.085131	4.085265	4.224097	4.215688	4.210124	4.210258	4.206596	4.138396	4.121192	4.155546	4.040075	4.040215	4.207035	4.470671	4.351392	4.050926	4.051043	4.028050	3.996421	3.996553	3.921528	3.921657	3.921789	3.920013	3.833422	3.781516	3.781643	3.833808	3.909099	3.904461	3.739714	3.807523
4.163622	4.215770	4.418163	4.430615	4.430755	4.381825	4.358831	4.208721	4.116399	4.180103	4.256231	4.330021	4.302742	4.295294	4.295433	4.178083	4.172528	4.113919	4.088006	4.088141	4.224125	4.224265	4.224401	4.258740	4.257935	4.246672	4.183231	4.159374	4.121027	4.040239	4.224478	4.256817	4.253149	4.062514	4.058681	4.069280	4.046289	4.034863	4.017652	3.931202	3.921813	3.920036	3.920168	3.781538	3.781664	3.833830	3.909122	3.909250	3.913195	4.013325
4.150392	4.210116	4.210261	4.461914	4.427945	4.359113	4.364642	4.116288	4.177105	4.238923	4.329907	4.335830	4.335973	4.343370	4.339714	4.322515	4.183946	4.174590	4.111152	4.111288	4.227003	4.227142	4.258626	4.258767	4.257962	4.258103	4.415423	4.414614	4.223124	4.219462	4.219600	4.193257	4.256982	4.066345	4.058705	4.064547	4.069438	4.052230	4.052363	4.052496	4.041206	4.031813	3.920191	3.845157	3.845285	3.864473	3.928205	3.913085	3.994166	3.994279
4.242218	4.242357	4.259551	4.461946	4.427979	4.381891	4.335779	4.126744	4.175237	4.325637	4.728703	4.503458	4.503604	4.376606	4.357773	4.357914	4.340720	4.340862	4.326766	4.226913	4.227031	4.365892	4.261988	4.280175	4.257988	4.269533	4.426857	4.414643	4.404327	4.219489	4.219627	4.197088	4.210763	4.210896	4.054925	4.058863	4.064704	4.041785	4.041916	4.052520	4.052656	4.052789	3.974154	3.922247	3.926187	3.939659	3.939790	3.982492	3.982625	3.994302
4.427161	4.427303	4.271139	4.461979	4.432749	4.361650	4.338654	4.269444	4.305612	4.497416	4.503345	4.503490	4.416944	4.399754	4.399898	4.400042	4.445138	4.574678	4.852265	4.575475	4.562302	4.478757	4.351732	4.280203	4.269417	4.205975	4.269705	4.412771	4.404357	4.231078	4.185421	4.185554	4.214596	4.210924	4.093443	4.058887	4.059019	4.037051	4.031469	3.811902	3.896577	3.994996	3.995132	3.978117	4.203741	4.122929	4.123061	4.011426	3.994212	3.994324
4.456087	4.456229	4.452395	4.452538	4.432783	4.361683	4.269337	4.269474	4.305641	4.306732	4.497597	4.416831	4.399636	4.399784	4.399928	4.400072	4.423338	4.805906	4.806060	4.581204	4.521874	4.478789	4.351761	4.317216	4.245692	4.252244	4.227680	4.245161	4.245299	4.231104	4.197011	4.197144	4.199034	4.209632	4.209752	4.176369	4.168890	4.059179	3.933209	3.811924	3.812053	3.896730	3.973932	3.997192	4.076564	4.122954	4.123086	4.100089	4.011582	4.046388
4.620862	4.586333	4.456408	4.444992	4.432816	4.363610	4.275054	4.305524	4.305671	4.305813	4.415768	4.415912	4.399666	4.399814	4.399957	4.400101	4.400249	4.423513	4.550822	4.542424	4.523556	4.504709	4.351791	4.351928	4.184914	4.175305	4.158340	4.158476	4.158615	4.232082	4.210351	4.210485	4.216330	4.209659	4.209778	4.205157	4.344190	4.176666	3.943703	3.811945	3.833022	3.835056	3.898790	3.997214	4.076588	4.122979	4.123111	4.100113	4.102154	4.050224
4.730694	4.586368	4.456441	4.445024	4.379607	4.287286	4.305412	4.305554	4.305700	4.745079	4.415799	4.415942	4.317832	4.285725	4.366781	4.375460	4.315649	4.209680	4.209826	4.551000	4.523587	4.510438	4.554136	4.340559	4.184943	4.098363	4.106733	4.130627	4.151035	4.146422	4.210378	4.210512	4.210650	4.216492	4.205048	4.274560	4.274696	4.061941	3.929836	3.866370	3.858889	3.836030	3.898812	3.997237	4.105524	4.123004	4.123136	4.048096	4.048230	4.050248
4.794177	4.629969	4.609282	4.476510	4.461306	4.397788	4.428906	4.429055	4.601336	4.745114	4.745265	4.415973	4.285613	4.285754	4.285892	4.294571	4.242693	4.209707	4.240229	4.348721	4.523619	4.568274	4.554168	4.542909	4.201123	4.121115	4.106760	4.089550	4.107026	4.129336	4.141032	4.210540	4.210678	4.199249	4.199367	4.200452	4.061829	3.929725	3.929858	4.305808	4.009378	3.847615	3.846796	3.951003	4.018816	4.008468	3.983823	3.804693	4.012989	4.048364
4.749123	4.739803	4.633380	4.632579	4.649779	4.555004	4.445325	4.445475	4.594734	4.745149	4.745301	4.745449	4.416147	4.295270	4.295410	4.295548	4.261702	4.292128	4.303838	4.356344	4.886449	4.609139	4.568447	4.555290	4.462942	4.127793	4.110588	4.110721	4.130177	4.129363	4.129496	4.141191	4.141328	3.979581	4.043293	4.031056	3.911531	3.929747	3.929879	4.103468	4.084567	3.846684	3.844912	3.901161	3.930200	3.930331	3.804592	3.804715	3.810623	4.013119
4.749158	4.662623	4.653306	4.653454	4.679183	4.554089	4.555164	4.610729	4.716138	4.716285	4.754817	4.775829	4.602584	4.394660	4.394806	4.394953	4.396052	4.396200	4.373570	4.512444	4.512568	4.616767	4.609317	4.605664	4.305212	4.151733	4.140310	4.290752	4.458541	4.337512	4.129522	4.129655	3.973693	3.973824	4.030951	4.031081	3.911553	3.929769	3.929901	4.049763	4.048946	3.966225	3.901056	3.901184	3.901311	3.837836	3.837963	3.810520	3.862689	4.013143
4.718374	4.718531	4.718693	4.696115	4.681112	4.681269	4.877899	4.819589	4.732287	4.649624	4.730693	4.746964	4.602616	4.581014	4.586859	4.847123	4.802251	4.777731	4.530363	4.530511	4.534434	4.540285	4.644486	4.637039	4.637193	4.359857	4.331502	4.401017	4.452320	4.354652	4.337677	4.129682	4.106692	4.073161	4.066617	4.066748	4.003278	3.899339	3.899467	3.899596	3.963261	3.963392	3.952098	3.905968	3.842489	3.842620	3.842748	3.900702	4.013063	4.013167
4.926066	4.919620	5.052398	5.140776	5.118202	5.103206	4.877934	4.878089	4.814671	4.740055	4.730727	4.730877	4.602647	4.573900	4.789284	4.812561	4.802284	4.777764	4.729778	4.533389	4.537312	4.574998	4.644517	4.641818	4.637223	4.637373	4.435589	4.458857	4.459001	4.461051	4.393796	4.387820	4.134599	4.102095	4.089769	4.083241	4.060243	4.003437	3.899490	3.899618	3.957572	3.963414	3.963548	3.905991	3.842511	3.842642	3.844675	3.903582	4.103622	4.045598
4.926096	5.069910	5.193690	5.671864	5.122977	5.114614	5.103374	5.080414	5.080575	4.919265	4.792263	4.730911	4.586556	4.556356	4.556499	4.702785	4.723812	4.723961	4.724115	4.729962	4.666499	4.670452	4.641698	4.637099	4.637253	4.463970	4.481545	4.481693	4.481839	4.464881	4.457420	4.543952	4.385138	4.134758	4.102234	4.095707	4.095838	4.067063	4.003590	4.003720	4.050111	3.957725	3.905885	3.906013	3.842533	3.845521	3.845649	3.930775	4.121751	4.355670
5.026204	5.011259	5.193726	5.348257	5.348419	5.108969	5.103413	5.103570	5.080613	5.021074	4.792297	4.742505	4.581169	4.556389	4.446705	4.446846	4.425505	4.446527	4.533387	4.533535	4.533657	4.625437	4.625585	4.579320	4.498537	4.481423	4.481574	4.481720	4.464760	4.457305	4.456091	4.455279	4.388019	4.204166	4.125387	4.102391	4.095863	4.067088	4.067218	4.067348	4.067483	4.061901	3.952168	3.952296	3.959091	3.849353	3.901125	4.058018	4.133338	4.355697
5.011126	5.011293	5.187135	5.163351	5.158775	5.109006	5.103451	5.080489	5.022851	4.813031	4.792331	4.719781	4.581202	4.454183	4.446736	4.434544	4.406559	4.446556	4.446707	4.452633	4.533686	4.527192	4.567805	4.487017	4.487168	4.464514	4.509962	4.510105	4.469779	4.432857	4.432044	4.391710	4.212616	4.186847	4.125413	4.102417	4.101228	4.101367	4.072952	4.125124	4.122405	4.113968	4.119885	3.998580	3.959114	3.963057	3.974752	4.005371	3.985498	4.042939
5.035777	5.207831	5.187172	5.163390	5.149341	5.045569	4.872294	4.687295	4.627952	4.628103	4.679210	4.679355	4.454067	4.454214	4.434436	4.434576	4.446439	4.459870	4.460022	4.533595	4.597306	4.590812	4.567835	4.567982	4.475799	4.474993	4.463740	4.463883	4.469807	4.449995	4.432074	4.241413	4.212643	4.195432	4.195547	4.153156	4.101252	4.101391	4.153566	4.153701	4.125285	4.113993	4.094203	3.996699	3.952470	3.959269	3.963209	3.963338	3.962519	3.944649
5.047369	5.022921	5.170748	5.149222	5.085914	4.872212	4.675813	4.583289	4.600499	4.600646	4.575200	4.575343	4.454098	4.434328	4.434467	4.434607	4.446469	4.459899	4.546764	4.610503	4.730299	4.730453	4.671926	4.568012	4.474878	4.475022	4.463769	4.463912	4.464054	4.469984	4.450164	4.328168	4.241579	4.212804	4.222430	4.170527	4.101275	4.101415	4.153590	4.153726	4.125310	4.113137	4.098037	3.976726	3.933239	3.935276	3.942072	3.942200	3.933003	3.941813
4.944208	4.944366	5.073967	5.111279	4.903358	4.682928	4.602128	4.602275	4.600531	4.600678	4.596089	4.575376	4.506154	4.454276	4.454418	4.384153	4.422250	4.425243	4.425394	4.610534	4.730331	4.730485	4.671957	4.532571	4.466359	4.463652	4.437198	4.261584	4.388921	4.404274	4.485363	4.380950	4.381094	4.311848	4.311965	4.312103	4.170687	4.153480	4.153615	4.171097	4.146490	4.115067	3.976625	3.803265	3.933262	3.933394	3.898276	3.898399	3.912818	3.912920
4.944244	4.938721	4.891534	4.891685	4.683757	4.631410	4.631533	4.631683	4.602459	4.600710	4.600861	4.599112	4.578397	4.506332	4.379299	4.412641	4.422278	4.425271	4.425423	4.610564	4.743652	4.743808	4.730667	4.541399	4.522303	4.463681	4.234871	4.235007	4.261750	4.343631	4.343774	4.413300	4.406792	4.406935	4.412838	4.574507	4.520432	4.454192	4.408070	4.171122	4.141757	3.993654	3.889695	3.892678	3.892804	3.933417	3.899252	3.899375	3.912841	3.722091
4.846126	4.938758	4.891572	4.781903	4.631287	4.521620	4.521742	4.637401	4.637557	4.616856	4.888690	4.872725	4.850118	4.575733	4.379329	4.333222	4.402384	4.402527	4.448575	4.535440	4.748430	4.748587	4.730699	4.701410	4.521383	4.169096	4.159737	4.156071	4.156205	4.233011	4.256120	4.319863	4.395178	4.406962	4.441395	4.574534	4.559111	4.512045	4.378602	4.141646	4.008779	3.956863	3.904950	3.905078	3.926503	3.921873	3.899276	3.899398	3.882175	3.768379
4.690107	4.690260	4.829137	4.829291	4.829446	4.650421	4.602304	4.602465	4.652752	4.909421	5.125728	4.883190	4.882392	4.532364	4.379359	4.333252	4.333396	4.379785	4.403055	4.523907	4.535590	4.730581	4.708893	4.576064	4.522363	4.203812	4.155963	4.149447	4.172708	4.213080	4.233175	4.256286	4.320036	4.337524	4.412891	4.512741	4.511930	4.482582	4.245629	4.008669	3.952950	3.953078	3.904972	3.897483	3.921764	3.921896	3.899299	3.899422	3.882198	3.755059
4.690140	4.690293	4.690451	4.829326	4.829481	4.829641	4.829766	4.831817	5.305974	5.306136	5.146621	4.883225	4.564486	4.549465	4.515195	4.379529	4.362331	4.362471	4.403084	4.403224	4.478496	4.489084	4.529698	4.529842	4.529990	4.504489	4.328577	4.172601	4.172734	4.189978	4.233201	4.237143	4.283545	4.271712	4.289172	4.346106	4.346242	4.320698	4.245656	4.008692	3.956780	3.947318	3.947451	3.897505	3.926548	3.921918	3.899323	3.899445	3.899572	3.768420
4.718627	4.660976	4.690485	4.690637	4.829516	4.827781	4.827906	4.828060	5.248208	5.248368	4.984706	4.837015	4.821047	4.549497	4.532298	4.486194	4.379704	4.362500	4.403114	4.478413	4.478526	4.489114	4.489257	4.489400	4.530020	4.504519	4.484717	4.189973	4.172760	4.198556	4.233227	4.283426	4.312483	4.271739	4.289199	4.294089	4.294225	4.294366	4.346547	4.271506	3.977740	3.951148	3.947474	3.938010	3.926570	3.899224	3.899346	3.899468	3.949134	3.793080
4.718662	4.718811	4.690517	4.690670	4.829551	4.829710	4.827940	4.585312	4.828253	4.961364	4.955838	4.854114	4.821082	4.740301	4.532329	4.485322	4.456572	4.440949	4.579852	4.542039	4.542152	4.484398	4.489286	4.513167	4.553791	4.525445	4.484747	4.484885	4.230608	4.213159	4.218997	4.265392	4.294447	4.278422	4.276633	4.276768	3.981985	4.294393	4.294528	4.266774	4.068533	4.061050	3.947496	3.938032	3.899122	4.055401	4.055525	3.899492	3.743460	3.751178
4.874759	4.874910	4.881299	4.881454	4.878572	4.859108	4.859236	4.828128	4.932340	4.961399	4.944312	4.929300	4.821116	4.740335	4.443473	4.381289	4.456600	4.618628	4.753327	4.588323	4.553747	4.489174	4.513050	4.515095	4.555719	4.629550	4.611983	4.612123	4.230636	4.213185	4.230668	4.259716	4.249401	4.151231	4.068485	4.068617	4.068749	4.294419	4.289798	4.155168	4.084077	4.061075	3.991809	3.947646	4.055298	4.055427	4.055550	3.731789	3.743481	3.743577
5.273626	4.955871	4.880884	4.910391	4.890167	4.859143	4.859269	4.963480	4.961278	4.961435	4.955909	4.929334	4.850056	4.445531	4.460847	4.473998	4.526004	4.607274	4.588212	4.588355	4.564218	4.484025	4.503157	4.515123	4.555748	4.611872	4.612016	4.612154	4.219017	4.230559	4.271172	4.271307	4.249427	4.151257	4.070410	4.083856	4.170733	4.170874	4.197296	4.177449	4.147717	3.991699	3.962916	3.988153	4.078984	4.090684	4.090812	3.795763	3.747313	3.841923
4.962381	4.955907	4.904042	4.893383	4.901567	4.859177	4.859303	4.981049	4.978656	4.961470	4.961631	4.917621	4.875689	4.685067	4.485532	4.514496	4.584028	4.607303	4.595835	4.595979	4.469667	4.503037	4.507931	4.508079	4.555778	4.501792	4.629145	4.368835	4.368975	4.352016	4.485151	4.485291	4.271476	4.249589	4.076218	4.076350	4.170758	4.170898	4.197321	4.176523	4.168095	3.960025	3.959131	3.959259	4.086625	4.098326	4.098455	4.098585	3.886010	3.874675
4.962419	4.958786	4.906919	4.886790	4.901602	4.852581	4.852705	4.981084	4.971772	4.971929	4.937405	4.937562	4.937718	4.914756	4.578063	4.578212	4.676652	4.669213	4.633819	4.604550	4.608460	4.477438	4.503212	4.503360	4.466482	4.459027	4.432329	4.368863	4.369002	4.409870	4.410007	4.412046	4.400624	4.290096	4.289256	4.133252	4.133385	4.150949	4.151081	4.176549	4.168121	3.960047	3.959154	3.959281	4.086649	4.092566	4.052770	3.932176	3.886033	3.886130
4.962458	4.962610	4.886674	4.863704	4.861863	4.819464	4.819584	4.850246	4.850407	4.908372	4.937440	4.937596	4.937753	4.914790	4.890291	4.832629	4.674787	4.669245	4.640491	4.633997	4.608491	4.469874	4.470017	4.466362	4.458914	4.441709	4.432358	4.432498	4.426855	4.427001	4.427141	4.426330	4.417921	4.408633	4.404942	4.289418	4.133410	4.156681	4.203079	4.203213	4.176710	4.159490	4.130708	4.051843	4.051971	4.006402	3.913030	3.710714	3.712741	3.747539
5.013167	5.013322	4.909433	4.867527	4.860004	4.848600	4.808252	4.790866	4.815755	4.908407	4.937474	4.937631	4.937788	4.890172	4.890325	4.832662	4.692163	4.674968	4.640522	4.634028	4.608521	4.608672	4.498957	4.495302	4.458943	4.449588	4.432387	4.432526	4.426884	4.427029	4.427169	4.427309	4.417949	4.408661	4.408772	4.408909	4.293384	4.289719	4.341904	4.333477	4.188154	4.159515	4.159651	4.046155	4.039619	3.976342	3.913054	3.710735	3.711810	3.747560
5.293775	5.086008	4.973056	4.890687	4.865821	4.839165	4.769908	4.788058	4.796838	4.908441	4.937509	4.937665	4.937821	4.890207	4.890359	4.838477	4.832853	4.686653	4.659975	4.608440	4.608552	4.498843	4.517970	4.509571	4.645820	4.459114	4.432415	4.432555	4.432694	4.427057	4.450002	4.427337	4.425581	4.423899	4.424012	4.448872	4.345459	4.341796	4.333370	4.333504	4.177489	4.159541	4.051836	4.039516	4.039644	3.976366	3.930218	3.713613	3.713736	3.741797
5.293813	5.171642	5.083372	5.035244	5.006989	4.822154	4.752894	4.753041	4.788249	4.797024	4.902004	4.920355	4.931885	4.920672	4.913521	4.890546	4.865772	4.856437	4.675455	4.608472	4.498724	4.517854	4.517999	4.668484	4.678303	4.689845	4.650113	4.640759	4.554160	4.427085	4.427226	4.427365	4.512354	4.423927	4.424040	4.412611	4.341682	4.333263	4.333397	4.264129	4.159436	4.122456	4.064748	4.024386	3.976262	3.924334	3.924457	3.749821	3.738520	3.742771
5.293851	5.293074	5.184383	5.013505	5.013656	4.822189	4.752929	4.753075	4.620625	4.623618	4.774847	4.884847	4.920545	4.913402	4.910711	4.882994	4.856321	4.675333	4.608359	4.604709	4.498754	4.517882	4.552722	4.668515	4.689726	4.689875	4.650145	4.642690	4.426969	4.410014	4.410151	4.410288	4.385801	4.403995	4.400143	4.348229	4.341709	4.327507	4.223123	4.148064	4.128066	4.064645	4.024287	3.960788	3.752686	3.756619	3.756740	3.749982	3.725347	3.742791
5.292942	5.192779	5.184422	5.015438	4.747766	4.759481	4.752964	4.788159	4.620657	4.620806	4.759717	4.884881	4.885035	4.913437	4.910745	4.881132	4.675218	4.618675	4.506301	4.494878	4.498783	4.517911	4.552751	4.680110	4.680263	4.680410	4.678665	4.428758	4.366570	4.328712	4.334544	4.289361	4.289498	4.374397	4.348121	4.348257	4.327395	4.251941	4.147964	4.136523	4.134752	4.071331	3.989609	3.752588	3.741140	3.752833	3.752953	3.742598	3.690130	3.692122
5.222001	5.192819	5.149777	4.849317	4.749694	4.749848	4.788989	4.788192	4.724754	4.620837	4.620992	4.734593	4.734744	4.867217	4.875327	4.802300	4.674302	4.520411	4.494767	4.494909	4.517790	4.517941	4.679994	4.776895	4.655611	4.678542	4.534126	4.416798	4.366599	4.334441	4.288309	4.289390	4.289526	4.322377	4.322482	4.320713	4.301750	4.208553	4.136423	4.136549	4.071232	3.989506	3.914442	3.752610	3.741161	3.741285	3.752974	3.735002	3.690153	3.672886
5.447495	5.222201	4.970604	4.839886	4.741755	4.743804	4.777460	4.777611	4.724787	4.620869	4.621024	4.642117	4.734776	4.701756	4.582845	4.582987	4.595465	4.456837	4.456986	4.509170	4.517819	4.517969	4.655349	4.682507	4.675062	4.501722	4.416683	4.416825	4.360929	4.334470	4.288337	4.289418	4.289555	4.291587	4.291692	4.277563	4.225641	4.150587	4.139303	4.078738	3.989408	3.912436	3.802665	3.739160	3.683340	3.683464	3.752995	3.735023	3.707529	3.672907
5.551594	5.324174	4.909145	4.805234	4.741789	4.743837	4.754368	4.753572	4.730992	4.775400	4.794506	4.626984	4.609124	4.524915	4.582877	4.583019	4.583168	4.462649	4.457015	4.457158	4.497744	4.493326	4.537830	4.682539	4.682688	4.509347	4.399619	4.360822	4.335312	4.334499	4.190050	4.168326	4.174242	4.174369	4.145552	4.145679	4.156264	4.058074	4.058200	4.044060	3.937377	3.912460	3.739063	3.646634	3.612046	3.614072	3.706741	3.716002	3.707551	3.672929
5.324060	5.087191	4.805120	4.776363	4.741823	4.741978	4.742090	4.730872	4.731025	4.750121	4.791697	4.692607	4.608208	4.542292	4.542434	4.583051	4.583200	4.583342	4.505657	4.471102	4.481644	4.481791	4.491599	4.538002	4.509235	4.399501	4.399647	4.354204	4.335342	4.189948	4.168227	4.168354	4.139569	4.139695	4.145578	4.151409	4.057967	4.058098	4.058225	3.937274	3.935499	3.750528	3.644784	3.644900	3.633447	3.633569	3.683914	3.669748	3.672866	3.672951
5.122090	5.087230	4.805156	4.770616	4.770765	4.742013	4.742124	4.742272	4.663280	4.663428	4.750310	4.735297	4.646252	4.542324	4.542466	4.542607	4.583231	4.565354	4.525023	4.482697	4.485468	4.485616	4.491628	4.491769	4.392745	4.271441	4.232654	4.351384	4.334421	4.168128	4.168255	4.168382	4.139596	4.139722	4.145525	4.145652	4.053238	3.856717	3.846379	3.831284	3.750431	3.644684	3.644805	3.644922	3.627758	3.625975	3.622282	3.622396	3.603471	3.528353
5.162819	5.122286	4.977583	4.775385	4.775533	4.770955	4.771066	4.742305	4.655733	4.655880	4.735183	4.680367	4.645337	4.541407	4.374812	4.374951	4.524770	4.524909	4.478794	4.345751	4.352497	4.485645	4.491658	4.485155	4.209893	4.192671	4.123405	4.123532	4.123658	4.012005	4.012130	4.168410	4.139624	4.139750	4.139848	4.145678	3.856611	3.856740	3.856863	3.831307	3.831432	3.737254	3.725958	3.633523	3.622069	3.541284	3.561378	3.568667	3.528290	3.516803
5.058794	5.044759	5.017477	5.011851	4.977923	4.976188	4.921423	4.712978	4.626401	4.626544	4.645569	4.616799	4.528970	4.373754	4.264029	4.212021	4.196987	4.276268	4.301063	3.981651	4.016448	4.325153	4.302456	4.296799	4.175751	4.089127	4.044540	4.026279	4.010952	4.012032	4.012156	4.046982	4.043311	4.043436	3.983713	3.989541	3.856635	3.856763	3.856886	3.831331	3.812432	3.783704	3.711710	3.607702	3.588781	3.561295	3.526692	3.491871	3.516740	3.536821
5.044637	5.044796	5.026032	5.017670	4.977961	4.921350	4.857413	4.713013	4.626435	4.611420	4.444081	4.472278	4.472416	4.316437	4.235049	4.220011	4.212561	4.189559	3.923688	3.931127	3.902762	3.903342	3.903462	4.117822	4.089034	3.857827	3.840601	3.840719	3.840837	3.879376	3.897544	4.007556	4.042387	3.978889	3.979936	3.847029	3.847151	3.847278	3.808413	3.808529	3.785513	3.711614	3.561336	3.560496	3.598320	3.580353	3.545752	3.567101	3.567223	3.536840
5.044673	5.044832	5.044998	5.017705	4.970425	4.875333	4.730896	4.713047	4.626468	4.455337	4.444113	4.458097	4.458232	4.291823	4.219912	4.212456	4.207849	3.918842	3.901623	3.901747	3.889507	3.856427	3.740884	3.741949	3.742071	3.840503	3.840626	3.840744	3.840862	3.738086	3.697714	3.860640	3.941736	3.948506	3.723025	3.729795	3.822457	3.805467	3.744254	3.744366	3.727693	3.577412	3.561357	3.560517	3.554919	3.601313	3.566715	3.590260	3.578005	3.565928
4.940643	4.940800	5.017588	4.976093	4.967723	4.730823	4.436052	4.626351	4.611346	4.444001	4.404352	4.404485	4.283187	4.202465	4.195011	4.174281	3.851238	3.831348	3.617502	3.675473	3.642360	3.642480	3.717776	3.718841	3.718962	3.719078	3.840652	3.840770	3.754134	3.697624	3.622550	3.683603	3.816751	3.695400	3.371584	3.371691	3.389152	3.568977	3.588101	3.588211	3.432707	3.479095	3.560427	3.560538	3.554940	3.555056	3.537811	3.537922	3.548510	3.548592
4.694584	4.694728	4.827859	4.976131	4.739224	4.435977	4.408622	4.566721	4.560232	4.398465	4.138497	4.121278	4.115623	4.108174	4.052752	3.870104	3.741393	3.617410	3.559698	3.580675	3.584554	3.616888	3.642619	3.718865	3.707420	3.707536	3.730791	3.794526	3.754158	3.754280	3.697762	3.724115	3.724232	3.429358	3.371603	3.371711	3.389172	3.533893	3.534004	3.453846	3.453963	3.476261	3.560448	3.560559	3.554961	3.514582	3.509933	3.510042	3.523485	3.409767
4.568678	4.389580	4.389719	4.440656	4.429233	4.408552	4.381596	4.375099	4.375237	4.139340	4.074921	4.075047	3.951846	3.934725	3.890866	3.760259	3.706722	3.631658	3.580585	3.580699	3.568450	3.559081	3.559191	3.576652	3.669303	3.700915	3.730815	3.754065	3.794668	3.754304	3.754420	3.738388	3.738508	3.472470	3.472558	3.507834	3.588931	3.553879	3.552090	3.453865	3.453982	3.477232	3.564274	3.560580	3.554982	3.539871	3.509953	3.510063	3.511935	3.407881
4.244938	4.245069	4.308806	4.308938	4.309069	4.358405	4.369218	4.369349	4.115066	4.080500	4.077791	3.953643	3.940307	3.913902	3.873831	3.754597	3.706748	3.706861	3.626873	3.580722	3.568474	3.559104	3.559214	3.546989	3.576791	3.614363	3.701059	3.754090	3.794693	3.754328	3.754445	3.748861	3.744232	3.593958	3.472578	3.498350	3.553782	3.627197	3.627310	3.552223	3.454001	3.454112	3.462148	3.558699	3.539779	3.536086	3.499505	3.498513	3.498626	3.394569
4.244970	4.181500	4.048651	4.048779	4.138580	4.328682	4.255867	4.042045	3.970536	3.973603	3.973734	3.940210	3.913802	3.896870	3.839161	3.754622	3.706773	3.706887	3.713645	3.569365	3.560909	3.559128	3.536467	3.521392	3.526069	3.539465	3.597417	3.713203	3.713315	3.748569	3.748684	3.744136	3.744257	3.593980	3.472598	3.454652	3.535743	3.535859	3.538821	3.505966	3.471375	3.438914	3.437126	3.459423	3.539801	3.539914	3.509995	3.498533	3.498646	3.498725
4.133150	3.971379	3.970560	3.999591	4.009178	4.059221	4.041957	3.897517	3.897639	3.906280	3.883273	3.863102	3.838946	3.839070	3.810273	3.764127	3.720072	3.713550	3.702291	3.702404	3.601415	3.578764	3.529850	3.339099	3.335233	3.539488	3.539603	3.539712	3.539821	3.620912	3.645716	3.709455	3.697225	3.655199	3.562732	3.493428	3.493536	3.506957	3.492565	3.457967	3.433119	3.433227	3.436194	3.437254	3.558851	3.551354	3.498444	3.498553	3.498667	3.435105
3.971287	3.970462	3.970589	3.966924	3.967045	3.839524	3.839606	3.874416	3.878326	3.883178	3.863012	3.838855	3.838973	3.839097	3.839214	3.765100	3.729577	3.720212	3.702316	3.702429	3.601439	3.538305	3.339017	3.339120	3.364852	3.417014	3.544372	3.539735	3.539844	3.544707	3.632443	3.696181	3.696299	3.655223	3.493342	3.493449	3.493557	3.496522	3.455025	3.450380	3.433139	3.433247	3.437165	3.437274	3.441265	3.435669	3.434826	3.434933	3.435046	3.400410
3.971318	3.971438	3.941708	3.938043	3.926598	3.839553	3.839634	3.843537	3.848394	3.863865	3.873460	3.873578	3.873697	3.873821	3.839241	3.746829	3.729602	3.720237	3.644508	3.636085	3.600515	3.499650	3.347577	3.364761	3.388009	3.559466	3.551039	3.551149	3.551260	3.551376	3.557271	3.696205	3.696323	3.522901	3.511416	3.497272	3.493579	3.493692	3.496652	3.444695	3.508443	3.514258	3.473876	3.473985	3.439381	3.435689	3.313350	3.313456	3.377210	3.362202
3.976078	3.942557	3.942684	3.930293	3.926627	3.868928	3.869012	3.846305	3.846427	3.852327	3.870646	3.870764	3.870882	3.829674	3.737261	3.737376	3.726783	3.651716	3.633821	3.618760	3.600539	3.513901	3.364675	3.364782	3.559377	3.559488	3.551062	3.551172	3.557067	3.557183	3.557293	3.603679	3.696347	3.522923	3.523007	3.508863	3.493600	3.493714	3.494771	3.496781	3.508465	3.502867	3.484909	3.461873	3.409909	3.224885	3.284821	3.284923	3.286934	3.339226
3.999236	3.994627	3.941767	3.930322	3.903526	3.868956	3.759171	3.863376	3.846455	3.863920	3.864043	3.869844	3.656677	3.656793	3.667328	3.679761	3.691256	3.639510	3.633845	3.601434	3.513809	3.369332	3.373234	3.559283	3.559399	3.559510	3.689903	3.713151	3.632285	3.557206	3.557316	3.603702	3.603819	3.522944	3.508776	3.497315	3.494572	3.494685	3.494793	3.494901	3.493112	3.501937	3.484931	3.409826	3.220990	3.221097	3.231399	3.243068	3.247928	3.072296
3.998319	3.993711	3.941796	3.926565	3.903554	3.868984	3.759197	3.759314	3.863528	3.846599	3.846722	3.690696	3.661440	3.661557	3.667354	3.667465	3.664739	3.624366	3.601348	3.345175	3.349993	3.352002	3.373255	3.559305	3.559422	3.657863	3.689928	3.690040	3.557112	3.557228	3.557338	3.592155	3.585624	3.508717	3.497229	3.497337	3.497444	3.497558	3.494814	3.493020	3.493133	3.501959	3.484952	3.409846	3.221009	3.193524	3.179348	3.231516	3.061925	3.050420
3.993620	3.941699	3.886314	3.902518	3.885289	3.868065	3.758277	3.759341	3.759464	3.742534	3.696391	3.690722	3.690836	3.668216	3.667380	3.664648	3.436090	3.436193	3.345090	3.345196	3.345271	3.350126	3.355924	3.575457	3.559445	3.657887	3.682359	3.591731	3.557135	3.557251	3.557361	3.585531	3.585646	3.486465	3.479896	3.480004	3.480111	3.480224	3.474547	3.493042	3.490302	3.484864	3.484974	3.375154	3.213417	3.190689	3.179368	3.176609	3.060991	3.042822
3.927419	3.886220	3.886343	3.805503	3.821708	3.821832	3.758303	3.758420	3.744339	3.742560	3.742681	3.706004	3.690862	3.682454	3.668353	3.601055	3.437062	3.460673	3.345112	3.316298	3.321115	3.355837	3.488607	3.529207	3.565252	3.675263	3.658029	3.557048	3.557158	3.555375	3.590192	3.585554	3.422746	3.440207	3.433639	3.424244	3.424349	3.433965	3.434071	3.467070	3.473210	3.473314	3.375071	3.074481	3.051750	3.025212	3.013732	3.042677	3.042775	3.028562
3.886133	3.886249	3.707111	3.707225	3.747819	3.764031	3.764112	3.788512	3.784847	3.783068	3.742707	3.690773	3.689940	3.682480	3.668379	3.601080	3.479739	3.460696	3.362485	3.349980	3.355745	3.488517	3.488628	3.513101	3.582628	3.582739	3.565502	3.557070	3.555282	3.590105	3.590215	3.423603	3.422766	3.416224	3.406804	3.406909	3.424370	3.424482	3.340824	3.334273	3.319170	3.035795	3.001175	2.984542	2.949919	2.950014	2.912047	2.880731	2.880818	2.818829
3.368376	3.467731	3.635330	3.656259	3.702634	3.747967	3.764139	3.788539	3.784874	3.783095	3.690685	3.689851	3.674808	3.672083	3.608576	3.489223	3.472180	3.472287	3.426129	3.420452	3.431052	3.484745	3.484856	3.472634	3.582651	3.582762	3.565525	3.546653	3.546761	3.555420	3.428264	3.423624	3.417089	3.406747	3.406826	3.406930	3.387080	3.329336	3.318983	3.105023	3.035725	2.933979	2.929313	2.723807	2.750523	2.911979	2.880668	2.877896	2.794045	2.645262
3.466705	3.466811	3.513920	3.548725	3.564922	3.569772	3.482054	3.750081	3.783007	3.783122	3.689763	3.674721	3.674834	3.608490	3.550764	3.482612	3.477987	3.472311	3.426152	3.426259	3.426333	3.431187	3.484878	3.495793	3.495908	3.565431	3.565548	3.546676	3.546784	3.546898	3.423538	3.423645	3.406663	3.406768	3.227509	3.212410	3.207759	3.197412	3.107878	3.040404	2.940568	2.922427	2.876231	2.723823	2.715187	2.715276	2.767899	2.767979	2.620477	2.627918
3.576601	3.501533	3.501646	3.514053	3.564948	3.565065	3.569874	3.743480	3.728451	3.670730	3.628369	3.628479	3.608398	3.550678	3.540365	3.535735	3.478011	3.472334	3.472447	3.426281	3.412131	3.426467	3.467826	3.495815	3.495930	3.565454	3.565570	3.559987	3.546807	3.546921	3.541244	3.419868	3.406684	3.169598	3.212328	3.212429	3.207778	3.195530	3.087568	3.065796	2.940588	2.929102	2.723756	2.631265	2.631347	2.608603	2.498746	2.493114	2.615505	2.615560
3.501452	3.498721	3.501671	3.514079	3.530275	3.565090	3.634667	3.676311	3.670645	3.624489	3.584121	3.584231	3.517432	3.517544	3.525229	3.525336	3.508097	3.467715	3.446874	3.423841	3.400775	3.412264	3.437978	3.467956	3.495952	3.565477	3.721779	3.702910	3.612720	3.526060	3.520380	3.348673	3.111585	2.973697	2.973768	3.176346	3.195446	3.087498	3.068581	3.060114	2.929036	2.723685	2.631199	2.631280	2.559156	2.498683	2.498760	2.452548	2.452628	2.615575
3.481292	3.467208	3.481510	3.444707	3.446707	3.461122	3.634693	3.630071	3.630188	3.589813	3.584146	3.569102	3.170135	3.160770	3.415361	3.508009	3.467633	3.452573	3.446898	3.400728	3.325602	3.320780	3.338903	3.368693	3.478713	3.600208	3.702825	3.685853	3.525972	3.520298	3.323914	3.160126	2.910946	2.911031	2.911093	2.911178	2.697202	2.460082	2.418346	2.637779	2.637865	2.631128	2.631214	2.625590	2.544904	2.498697	2.452484	2.452561	2.423710	2.459356
3.467130	3.465343	3.344008	3.344110	3.364085	3.384070	3.461221	3.634830	3.618647	3.589839	3.584171	3.170052	3.129668	3.162685	3.369113	3.405065	3.405175	3.446813	3.400649	3.325555	3.250428	3.291025	3.315120	3.315222	3.309639	3.442790	3.512317	3.512422	3.315838	3.242853	3.235262	2.910876	2.633272	2.633353	2.633414	2.411834	2.406211	2.418286	2.414559	2.418434	2.626309	2.631143	2.631229	2.631311	2.625686	2.545002	2.452498	2.423643	2.389004	2.389056
3.459481	3.384406	3.327950	3.328050	3.234354	3.261907	3.384167	3.612772	3.618672	3.589864	3.412956	3.059501	3.059595	3.059693	3.111842	3.341760	3.341867	3.227036	3.227142	3.227242	3.227311	3.227418	3.287355	3.287456	3.177653	3.165419	3.013277	3.013366	3.071305	3.071400	2.932645	2.648393	2.633288	2.633369	2.411770	2.406147	2.396724	2.414500	2.414574	2.418449	2.568465	2.631159	2.659768	2.659853	2.639015	2.625787	2.497773	2.428413	2.389017	2.395730
3.459507	3.367404	3.319461	3.111362	3.059408	3.066133	3.216569	3.368517	3.559485	3.405302	3.273836	3.036793	3.036883	3.039821	2.792793	3.083037	3.108723	3.108820	3.207257	3.207355	2.987611	2.969694	2.969787	2.989799	2.989900	2.934020	2.978588	2.972033	2.972121	2.925932	2.648326	2.633218	2.633304	2.521649	2.385015	2.367734	2.345008	2.327032	2.345158	2.418463	2.441354	2.463378	2.658832	2.658917	2.651393	2.639118	2.636346	2.520697	2.451343	2.468758
3.621786	3.320137	3.074394	2.998249	2.998341	2.998437	3.042559	3.135086	3.127613	3.127707	3.036724	3.036814	2.863385	2.770933	2.792810	2.793847	3.077373	3.074623	3.074722	3.001898	2.922209	2.914716	2.865679	2.784777	2.806684	2.799181	2.881671	2.881755	2.881840	2.598450	2.584291	2.584370	2.509241	2.382124	2.364823	2.344949	2.288372	2.166944	2.183166	2.302758	2.435665	2.441445	2.484391	2.652275	2.651408	2.651496	2.646824	2.636442	2.619169	2.520850
[truncated: 2,195 more rows]
[truncated: 1,310 more columns]
