# Supplementary material for: XYZ color data on the visual degradation of vegetables
Source: Data Brief. 2020 Jan 3;28:105079. doi: 10.1016/j.dib.2019.105079 (PMC7093819; doi:10.1016/j.dib.2019.105079)
Supplement: Multimedia component 4 [file mmc4.zip › strawberry48h.csv]

�O�h���lX
0.957189	1.001996	0.979546	0.979552	0.845153	0.848425	1.022272	1.089482	1.088672	1.080104	1.028540	1.028546	1.040804	1.040810	1.043617	1.099629	1.089018	1.081499	1.093349	1.097031	1.144644	1.149552	1.138358	1.144899	1.144906	1.144914	1.173333	1.233727	1.233734	1.270500	1.278909	1.258086	1.258094	1.258102	1.287164	1.373525	1.378435	1.378443	1.378452	1.351857	1.548787	1.596407	1.587430	1.517424	1.517433	1.524387	1.524397	1.524406	1.474003	1.545315
1.032811	1.001200	0.979564	0.915168	0.870780	0.870786	1.016691	1.025098	1.088692	1.080123	1.080130	1.028566	1.036741	1.040831	1.043638	1.043645	1.080813	1.086421	1.093371	1.102654	1.148342	1.149575	1.156117	1.144923	1.144931	1.144938	1.215364	1.233753	1.233761	1.276130	1.278938	1.266283	1.258122	1.258130	1.294544	1.363518	1.376422	1.378473	1.378482	1.380125	1.438076	1.579341	1.579351	1.584672	1.584682	1.599921	1.605651	1.588858	1.588867	1.589695
1.030613	1.030211	0.987341	0.987347	0.915600	0.915606	1.013035	1.016718	1.038309	1.080142	1.080149	1.081789	1.076023	1.077255	1.043659	1.043666	1.043673	1.079325	1.097069	1.106353	1.171994	1.186938	1.186945	1.181353	1.144955	1.181368	1.221925	1.228878	1.258992	1.265128	1.271673	1.263511	1.263519	1.263876	1.301926	1.341142	1.368049	1.376460	1.380146	1.390778	1.438108	1.491329	1.581427	1.584706	1.598720	1.599956	1.664442	1.681316	1.681327	1.597315
1.030223	1.030230	1.030236	1.018167	0.987372	0.990646	1.013055	1.013061	1.015927	1.015934	1.088746	1.089570	1.092845	1.105278	1.077283	1.049288	1.051337	1.066281	1.093243	1.131757	1.187771	1.186962	1.186970	1.181377	1.181384	1.183026	1.205148	1.228904	1.239943	1.239952	1.265164	1.265173	1.263956	1.309300	1.309309	1.317660	1.345674	1.388747	1.388757	1.390809	1.438140	1.458222	1.525448	1.584740	1.599980	1.630798	1.680524	1.712160	1.681363	1.602952
1.030242	1.030249	1.026988	1.026995	0.987800	0.990666	1.021474	1.021481	1.018806	1.020856	1.071385	1.099394	1.110603	1.110610	1.082615	1.055437	1.057895	1.063213	1.095369	1.144037	1.303665	1.314875	1.309572	1.194765	1.188644	1.191452	1.213575	1.239963	1.242014	1.242023	1.264435	1.267244	1.364285	1.515522	1.508177	1.348555	1.388769	1.514805	1.516858	1.438162	1.469687	1.536914	1.529976	1.586000	1.586011	1.603294	1.680559	1.706595	1.706606	1.630996
1.030261	1.030267	1.030274	0.991080	0.991087	1.046688	1.063496	1.069222	1.085273	1.091000	1.091008	1.110616	1.141427	1.110632	1.088068	1.054472	1.063229	1.070182	1.142420	1.289679	1.314892	1.314900	1.314909	1.314918	1.298125	1.228123	1.235895	1.242033	1.242042	1.264455	1.277480	1.364305	1.515543	1.515553	1.515563	1.517617	1.520487	1.524993	1.534404	1.603733	1.604152	1.604164	1.592033	1.586034	1.586862	1.587282	1.641384	1.711535	1.642224	1.631032
1.030279	1.030286	0.991092	0.991099	1.058139	1.074947	1.074955	1.085994	1.100002	1.095516	1.115125	1.141440	1.141448	1.113513	1.099291	1.065696	1.065703	1.137124	1.236430	1.314908	1.334520	1.334937	1.315343	1.318622	1.318631	1.305924	1.242052	1.246965	1.272178	1.372717	1.375587	1.518423	1.546440	1.546450	1.518454	1.520509	1.525015	1.545628	1.584848	1.603767	1.604187	1.623803	1.623814	1.593713	1.586897	1.587316	1.621935	1.630001	1.630012	1.627222
1.030298	1.030305	1.030312	1.058153	1.080560	1.080568	1.076202	1.100016	1.100024	1.100032	1.101145	1.115154	1.129163	1.131623	1.097271	1.079720	1.081771	1.174718	1.312063	1.334535	1.334954	1.334963	1.318639	1.319466	1.319475	1.305951	1.274989	1.274998	1.343914	1.375608	1.498491	1.548911	1.559550	1.559561	1.545568	1.533620	1.548452	1.568066	1.587743	1.601409	1.623825	1.623837	1.623848	1.623859	1.613364	1.613375	1.596764	1.624436	1.624447	1.610454
1.030317	1.030324	1.087331	1.094574	1.136582	1.137816	1.138642	1.147641	1.147649	1.105655	1.105662	1.130811	1.130820	1.131645	1.099337	1.084587	1.090725	1.272753	1.323350	1.329899	1.339475	1.339485	1.319891	1.319901	1.319910	1.317014	1.283601	1.279523	1.343943	1.445302	1.498522	1.509161	1.559582	1.559593	1.547644	1.547656	1.568906	1.587765	1.593030	1.601443	1.623860	1.623872	1.623883	1.623894	1.618305	1.621587	1.621598	1.624472	1.624483	1.610490
1.063936	1.077943	1.167387	1.167396	1.169447	1.169455	1.178456	1.178464	1.178881	1.178890	1.181698	1.181298	1.158844	1.159670	1.165809	1.187891	1.216311	1.289127	1.308740	1.331151	1.342363	1.339511	1.319917	1.319927	1.333836	1.342430	1.325637	1.348051	1.439720	1.497908	1.509182	1.512054	1.562476	1.561669	1.561680	1.609139	1.609150	1.609161	1.609173	1.601477	1.623894	1.623906	1.627189	1.645191	1.639602	1.633071	1.628994	1.629006	1.629835	1.625757
1.078772	1.100198	1.170268	1.170277	1.171103	1.176016	1.178477	1.178894	1.178903	1.184982	1.184991	1.184999	1.164998	1.165006	1.211065	1.215919	1.216336	1.308755	1.331168	1.342379	1.367593	1.367602	1.342408	1.353457	1.412276	1.420871	1.420882	1.439740	1.553937	1.555994	1.545620	1.562496	1.562508	1.575418	1.609160	1.620375	1.620386	1.634401	1.670823	1.668381	1.668393	1.697231	1.693933	1.645228	1.645241	1.639651	1.639254	1.636404	1.631917	1.634729
1.103889	1.103897	1.103904	1.171115	1.171123	1.176037	1.178499	1.178916	1.182195	1.185005	1.185013	1.185022	1.165429	1.176476	1.211090	1.213900	1.316763	1.437595	1.375999	1.376009	1.382971	1.385781	1.396013	1.396024	1.418437	1.418447	1.422138	1.440587	1.553968	1.556025	1.559716	1.559727	1.573172	1.609591	1.620396	1.620409	1.634424	1.670844	1.670857	1.679048	1.682741	1.685555	1.698468	1.698480	1.698493	1.645290	1.639700	1.639304	1.636453	1.639266
1.206244	1.206252	1.205852	1.198912	1.195650	1.178511	1.181383	1.182209	1.185017	1.185027	1.185036	1.185044	1.165452	1.176500	1.211115	1.309135	1.314745	1.414809	1.415230	1.405389	1.405401	1.415633	1.415644	1.418456	1.418466	1.422156	1.422168	1.500592	1.553999	1.638152	1.559748	1.562213	1.573206	1.612425	1.612437	1.620443	1.670867	1.695516	1.695529	1.681538	1.682777	1.690091	1.704231	1.704243	1.785481	1.703042	1.658241	1.658255	1.656630	1.712660
1.220266	1.217474	1.217483	1.218720	1.220364	1.220373	1.218810	1.195662	1.186266	1.186276	1.186285	1.186293	1.176515	1.211131	1.225550	1.225561	1.309579	1.414835	1.422208	1.408688	1.415652	1.415662	1.418473	1.418485	1.466102	1.469793	1.469806	1.545430	1.632445	1.632458	1.638196	1.629806	1.640454	1.615260	1.612471	1.620886	1.695539	1.695551	1.695565	1.696804	1.701316	1.707057	1.704269	1.707082	1.785520	1.785532	1.786363	1.786378	1.786391	1.859007
1.220287	1.220296	1.220305	1.218742	1.220386	1.221622	1.221633	1.195685	1.195694	1.186299	1.186307	1.186316	1.201741	1.211156	1.225576	1.239587	1.311240	1.371817	1.408296	1.408715	1.408727	1.415690	1.418501	1.466121	1.466131	1.469823	1.469835	1.545460	1.619575	1.632490	1.632501	1.632513	1.638254	1.648901	1.637710	1.637725	1.685348	1.685769	1.695601	1.695613	1.743365	1.749107	1.707107	1.790452	1.852086	1.860502	1.860106	1.856439	1.850851	1.859047
1.228709	1.220318	1.220327	1.218764	1.221636	1.221645	1.223701	1.215309	1.215318	1.243331	1.243340	1.201755	1.201765	1.211590	1.239602	1.386864	1.370606	1.371844	1.402722	1.408742	1.408754	1.418110	1.466137	1.466149	1.466160	1.466171	1.469865	1.469876	1.591600	1.591614	1.632533	1.632545	1.638286	1.642798	1.648947	1.648961	1.685382	1.685804	1.695637	1.737661	1.737674	1.747917	1.785568	1.847199	1.944553	1.944567	1.860555	1.857770	1.859074	1.859088
1.232003	1.220340	1.217549	1.221241	1.221658	1.321716	1.325409	1.223733	1.243343	1.243354	1.243773	1.263006	1.235959	1.255570	1.401193	1.406806	1.401216	1.394336	1.403159	1.408770	1.486847	1.491358	1.495051	1.466178	1.466189	1.465382	1.466213	1.469906	1.479955	1.591645	1.628789	1.642805	1.642819	1.642831	1.642843	1.682540	1.685417	1.695658	1.695673	1.737697	1.741392	1.741408	1.785606	1.847237	1.941729	1.941743	1.860594	1.859101	1.873846	1.873860
1.224852	1.224861	1.221252	1.221263	1.221681	1.325420	1.325432	1.247038	1.243366	1.243787	1.269567	1.269577	1.331194	1.342405	1.401221	1.401233	1.401243	1.398454	1.406868	1.412479	1.488920	1.495068	1.499580	1.474390	1.466218	1.466229	1.469924	1.471572	1.517619	1.567952	1.606417	1.642838	1.642852	1.642864	1.642877	1.666934	1.668583	1.681690	1.681705	1.695721	1.741429	1.742263	1.802449	1.821314	1.910959	1.922176	1.862680	1.863234	1.873888	1.873902
1.224874	1.224883	1.224892	1.221695	1.323924	1.329534	1.332410	1.255244	1.256072	1.271221	1.275321	1.338163	1.349376	1.343659	1.392847	1.392859	1.401271	1.401281	1.406895	1.413325	1.488948	1.507999	1.510466	1.502078	1.502090	1.476897	1.476910	1.476922	1.531562	1.570030	1.642857	1.701683	1.642885	1.642898	1.642910	1.668605	1.668617	1.676815	1.681741	1.695757	1.736683	1.794071	1.807398	1.822989	1.821369	1.828622	1.831910	1.838066	1.870655	1.910357
1.252896	1.252905	1.272515	1.323937	1.329547	1.353723	1.336935	1.303344	1.316037	1.328542	1.368982	1.368992	1.369005	1.411276	1.411286	1.419700	1.446359	1.446370	1.446384	1.488963	1.497378	1.510484	1.577706	1.577721	1.521723	1.521735	1.499345	1.503040	1.531594	1.642878	1.642890	1.642903	1.642918	1.642931	1.653584	1.653600	1.676018	1.676440	1.681776	1.722012	1.782889	1.799020	1.799034	1.824256	1.823045	1.828661	1.829494	1.815161	1.845488	1.932808
1.331317	1.294928	1.324358	1.329970	1.353736	1.420796	1.420810	1.349654	1.353757	1.371453	1.410667	1.410678	1.421739	1.483356	1.483368	1.483382	1.528952	1.522007	1.482817	1.472188	1.500680	1.538518	1.584693	1.584708	1.583083	1.577775	1.521779	1.503070	1.531626	1.551245	1.553303	1.553315	1.553330	1.575186	1.661804	1.653635	1.667651	1.676475	1.721217	1.782912	1.794130	1.799059	1.818679	1.818693	1.823084	1.823099	1.812727	1.798050	1.799292	1.850457
1.349753	1.332964	1.316238	1.335851	1.364810	1.420822	1.428611	1.428622	1.371467	1.410683	1.420516	1.420527	1.512948	1.514188	1.578606	1.578621	1.576587	1.542995	1.482846	1.482858	1.485327	1.543868	1.584724	1.584739	1.584751	1.583126	1.583142	1.529599	1.529611	1.551276	1.551288	1.553348	1.573571	1.576858	1.655290	1.667673	1.676088	1.695836	1.780071	1.793334	1.794168	1.818704	1.837549	1.827329	1.823124	1.823138	1.828883	1.807721	1.811420	1.826174
1.338297	1.317480	1.317491	1.322824	1.366063	1.422894	1.428638	1.428649	1.430297	1.434814	1.520877	1.524163	1.524178	1.546592	1.578635	1.578651	1.578663	1.578675	1.545087	1.488208	1.541430	1.586249	1.588718	1.584770	1.584782	1.584795	1.585629	1.571639	1.540091	1.540106	1.553368	1.656771	1.653921	1.655312	1.669328	1.676110	1.681854	1.702013	1.830522	1.793372	1.799119	1.823246	1.827354	1.830169	1.832989	1.848516	1.872167	1.831398	1.811461	1.811476
1.260463	1.318733	1.318743	1.364850	1.478090	1.478921	1.442665	1.430313	1.430324	1.511544	1.520905	1.574595	1.546608	1.546621	1.546633	1.578680	1.578692	1.578705	1.578721	1.578734	1.575065	1.586279	1.588749	1.584801	1.584813	1.585645	1.585660	1.592224	1.580280	1.602814	1.695248	1.701617	1.723630	1.721187	1.721200	1.721218	1.721641	1.800142	1.832607	1.838354	1.821629	1.821647	1.823299	1.830209	1.833029	1.875059	1.875073	1.845100	1.811501	1.827896
1.330617	1.324897	1.362405	1.380103	1.406133	1.442677	1.444329	1.444340	1.430351	1.511571	1.514383	1.546622	1.546637	1.546650	1.546662	1.578709	1.587123	1.587136	1.598616	1.598628	1.601445	1.601458	1.590417	1.584832	1.585663	1.592227	1.592243	1.594303	1.622437	1.695270	1.703685	1.724057	1.724075	1.723679	1.729835	1.735455	1.805488	1.805503	1.840425	1.841258	1.841274	1.827288	1.828941	1.828955	1.848581	1.875099	1.875114	1.875952	1.861537	1.881569
1.389442	1.385360	1.383733	1.383748	1.389490	1.413540	1.444355	1.444367	1.444378	1.511598	1.514410	1.541049	1.547075	1.547088	1.547920	1.587140	1.587152	1.594944	1.632251	1.657468	1.657485	1.657498	1.601503	1.591282	1.585694	1.592259	1.592275	1.599937	1.613463	1.696336	1.726126	1.734542	1.732513	1.736212	1.883913	1.861527	1.839135	1.839150	1.840463	1.841297	1.841313	1.848294	1.846670	1.848601	1.848621	1.871863	1.947981	1.948820	1.946708	1.951230
1.574264	1.502231	1.413396	1.394630	1.399554	1.438767	1.444382	1.523404	1.527102	1.526709	1.552266	1.552279	1.547104	1.547117	1.547949	1.595570	1.603363	1.758280	1.733096	1.657499	1.657516	1.657530	1.614176	1.591313	1.591326	1.588605	1.597908	1.599969	1.608992	1.718776	1.726161	1.734578	1.734596	1.880249	1.881902	1.861564	1.839173	1.843283	1.841321	1.841336	1.852410	1.848333	1.848348	1.852327	1.949418	1.939603	1.939619	1.934857	1.936920	1.938985
1.574290	1.502256	1.502269	1.487466	1.480782	1.472394	1.482448	1.527117	1.593647	1.602751	1.599898	1.599911	1.600337	1.602399	1.622014	1.630908	1.692528	1.729422	1.733127	1.716339	1.657548	1.646360	1.636135	1.591344	1.591357	1.597924	1.597940	1.600002	1.609026	1.611843	1.694161	1.715009	1.734632	1.768255	1.845529	1.839195	1.849041	1.849056	1.846274	1.845127	1.848354	1.848373	1.929616	1.941036	1.949460	1.949476	1.940480	1.936946	1.936962	1.939027
1.526717	1.526729	1.502294	1.490767	1.492008	1.482459	1.507742	1.593663	1.616077	1.616095	1.611194	1.611207	1.611224	1.628040	1.630920	1.630938	1.630951	1.694620	1.712670	1.715142	1.656351	1.645163	1.600369	1.600386	1.600400	1.600413	1.600430	1.600444	1.608240	1.623347	1.624179	1.715045	1.734668	1.786735	1.788798	1.839233	1.849079	1.849095	1.845151	1.845576	1.848393	1.929641	1.936621	1.941077	1.941099	1.949518	1.949534	1.949555	2.002792	1.999942
1.540742	1.526755	1.529225	1.506841	1.492854	1.504886	1.581182	1.616092	1.620611	1.617353	1.616137	1.611236	1.628055	1.628069	1.630950	1.630967	1.630981	1.633043	1.694670	1.695913	1.656382	1.611589	1.612422	1.601238	1.601251	1.601264	1.600462	1.608260	1.682177	1.721405	1.722238	1.734685	1.764418	1.789639	1.788835	1.839270	1.849118	1.850772	1.845600	1.850942	1.890581	1.936646	1.938301	1.938317	1.941140	1.949560	1.949576	2.002818	2.013898	2.013916
1.543225	1.543238	1.537651	1.537668	1.506881	1.519592	1.596507	1.598978	1.620640	1.620659	1.681800	1.632981	1.632999	1.631375	1.631389	1.631407	1.583815	1.610670	1.655495	1.677912	1.681618	1.656428	1.612454	1.612472	1.601283	1.598496	1.611147	1.680149	1.771833	1.780254	1.759912	1.767437	1.774422	1.804836	1.836754	1.850780	1.850795	1.850811	1.850966	1.851391	1.913028	1.938326	1.938342	1.991578	1.982097	1.982114	1.982131	2.024170	2.020089	1.965587
1.562913	1.547360	1.543277	1.537694	1.549177	1.574117	1.598174	1.601055	1.620669	1.685092	1.685106	1.671119	1.633029	1.631405	1.631419	1.620236	1.609048	1.609062	1.610720	1.655540	1.652758	1.611652	1.612486	1.632580	1.632594	1.619767	1.681398	1.771033	1.780270	1.780290	1.782354	1.759964	1.804859	1.830081	1.841300	1.836814	1.850834	1.850985	1.755774	1.851431	1.915937	1.943969	2.002807	2.020036	2.012953	1.982158	2.027061	2.027083	2.030379	1.979976
1.556386	1.556399	1.552316	1.552334	1.549205	1.552496	1.601070	1.601084	1.685102	1.685121	1.685136	1.671149	1.671168	1.666677	1.633087	1.631467	1.631481	1.609092	1.610750	1.610764	1.611260	1.612503	1.621122	1.677423	1.737204	1.770826	1.773511	1.780290	1.794308	1.794329	1.794344	1.796409	1.816100	1.830120	1.828496	1.839721	1.839737	1.842621	1.860881	1.860897	1.920076	1.967716	2.011455	2.020079	2.024202	2.029547	2.037968	2.037991	2.030424	2.030443
1.556413	1.556427	1.577952	1.572371	1.552510	1.552525	1.581499	1.601113	1.662730	1.673951	1.673965	1.673979	1.716002	1.696416	1.671228	1.637644	1.637658	1.632071	1.611191	1.611204	1.614092	1.615335	1.665963	1.736405	1.751242	1.770861	1.779283	1.781964	1.794753	1.827973	1.816785	1.816118	1.816138	1.816154	1.828534	1.828557	1.839776	1.870670	1.894533	1.894549	1.916975	1.970216	2.008696	2.020123	2.024656	2.037995	2.038013	2.038036	2.030470	2.030898
1.685237	1.618053	1.581258	1.575676	1.569338	1.569353	1.574972	1.601142	1.659959	1.662779	1.673995	1.738414	1.756056	1.754433	1.707116	1.645051	1.642606	1.632102	1.611221	1.611235	1.617811	1.663112	1.685599	1.735687	1.751277	1.770896	1.779319	1.801741	1.835364	1.835386	1.841550	1.807958	1.816177	1.815783	1.814569	1.828596	1.893032	1.960339	1.964051	1.916998	1.917016	2.008721	2.011539	2.020165	2.033103	2.043642	2.043660	2.038082	2.033317	2.030944
1.685264	1.685278	1.617684	1.572153	1.569367	1.569381	1.569400	1.598713	1.651588	1.674010	1.739658	1.752378	1.761688	1.774067	1.782483	1.767273	1.645097	1.637733	1.626552	1.615365	1.621122	1.665603	1.718897	1.735721	1.751312	1.768131	1.801760	1.835384	1.835400	1.838292	1.841587	1.807995	1.808017	1.815821	1.815837	1.898384	1.918007	1.962838	1.964092	1.970258	2.011540	2.011564	2.012812	2.020209	2.038750	2.080785	2.084903	2.085747	2.038965	2.033381
1.691029	1.691043	1.691058	1.575050	1.569394	1.569409	1.573117	1.612742	1.651617	1.675269	1.752394	1.754459	1.761720	1.775738	1.774114	1.774136	1.704142	1.653751	1.653772	1.642585	1.634816	1.688109	1.718930	1.748462	1.751347	1.751363	1.836702	1.838290	1.838306	1.838328	1.804736	1.782825	1.808054	1.812170	1.815875	1.901224	1.950496	1.964518	1.970282	1.970299	2.011582	2.012837	2.012854	2.019842	2.034284	2.080829	2.084948	2.084973	2.085811	2.085831
1.698024	1.691071	1.689857	1.670277	1.572292	1.567527	1.573146	1.615231	1.665647	1.675299	1.748805	1.754491	1.756152	1.778640	1.775786	1.774168	1.774184	1.704190	1.656265	1.661609	1.693046	1.718947	1.735766	1.748497	1.752612	1.752628	1.836738	1.839556	1.838342	1.799155	1.785167	1.785184	1.791287	1.812208	1.827118	1.948879	2.034564	2.034582	1.970323	1.980794	2.015725	2.015749	2.015767	2.019886	2.033917	2.038856	2.080893	2.085019	2.160672	2.164314
1.705022	1.698068	1.691114	1.572306	1.573140	1.573155	1.573175	1.615260	1.654545	1.668568	1.678623	1.751652	1.759054	1.778672	1.778688	1.774200	1.819022	1.821498	1.712035	1.700849	1.723885	1.735783	1.735800	1.748942	1.748957	1.833881	1.845106	1.839592	1.817203	1.786418	1.785204	1.785221	1.785243	1.815936	1.944793	2.032946	2.034605	2.040364	1.980818	1.984116	2.014947	2.015792	2.015810	2.019929	2.033961	2.038901	2.080937	2.085064	2.102711	2.161559
1.705051	1.698097	1.678512	1.573565	1.573578	1.573184	1.573204	1.617339	1.654575	1.656237	1.670253	1.751684	1.759086	1.778705	1.778721	1.823548	1.821515	1.826862	1.826886	1.815701	1.814083	1.755289	1.748955	1.748977	1.748992	1.830226	1.836740	1.839629	1.817240	1.786454	1.786470	1.786488	1.796353	1.815975	1.910200	1.952240	1.952257	1.980834	1.984140	2.104603	2.104623	2.083061	2.015853	2.015871	2.034005	2.036895	2.068276	2.085110	2.102757	2.113983
1.698110	1.698125	1.698141	1.625363	1.580578	1.573623	1.579243	1.606988	1.619843	1.656267	1.656282	1.728294	1.759118	1.778737	1.778754	1.823581	1.830979	1.830996	1.839223	1.839239	1.828061	1.847681	1.848929	1.829349	1.816242	1.819949	1.822843	1.822861	1.817276	1.786491	1.793479	1.796368	1.796391	1.823396	1.879430	1.910266	1.958450	1.961749	1.998187	2.104645	2.104666	2.110435	2.046028	2.020016	2.022914	2.043092	2.068321	2.091578	2.114008	2.164453
1.678539	1.698154	1.698169	1.700242	1.627457	1.627473	1.610694	1.609068	1.620283	1.656297	1.657953	1.728326	1.778752	1.778770	1.778786	1.783731	1.829373	1.845032	1.853260	1.855327	1.854672	1.848947	1.848965	1.840587	1.834734	1.838852	1.836004	1.824538	1.818953	1.795141	1.796388	1.796406	1.801762	1.840240	1.904902	1.938609	1.980641	1.980519	1.991197	2.111661	2.111682	2.111709	2.046071	2.022931	2.022958	2.029130	2.079572	2.091624	2.114054	2.164499
1.678568	1.698182	1.698198	1.806669	1.808327	1.780344	1.643165	1.623579	1.643195	1.641167	1.657983	1.728358	1.784117	1.784134	1.784151	1.784174	1.842588	1.843425	1.986966	1.998059	1.919671	1.854725	1.849001	1.847186	1.850075	1.838889	1.838503	1.830459	1.825964	1.827218	1.816032	1.821383	1.821406	1.846843	1.961033	2.073098	2.073117	1.997778	1.997393	2.117858	2.124854	2.102472	2.090183	2.048185	2.026284	2.026713	2.079617	2.090849	2.116901	2.122525
1.705988	1.698211	1.698227	1.806699	1.808356	1.811246	1.783269	1.646081	1.643225	1.643248	1.728374	1.783306	1.784149	1.784168	1.786645	1.786669	1.843442	1.928165	1.999308	1.999326	1.999353	1.919726	1.855601	1.847224	1.838910	1.838927	1.838541	1.838559	1.830924	1.830948	1.911865	1.911884	1.911909	1.948339	2.060394	2.264893	2.272299	2.261116	2.151905	2.151515	2.151536	2.151565	2.149944	2.149964	2.110776	2.102392	2.096470	2.105722	2.116947	2.126675
1.719964	1.717519	1.700306	1.808369	1.811257	1.811275	1.811300	1.783316	1.646127	1.655586	1.782091	1.788938	1.817785	1.820265	1.817482	1.817506	1.858173	1.940508	1.988143	1.999363	1.999390	1.934997	1.855638	1.847261	1.844477	1.844495	1.846981	1.847000	1.852351	1.917828	1.920308	1.920327	1.953963	2.029606	2.060435	2.066067	2.261139	2.261160	2.233180	2.151559	2.151581	2.151609	2.151629	2.150008	2.150039	2.152521	2.108202	2.108230	2.121097	2.126722
1.725594	1.720011	1.764826	1.826449	1.886640	1.880095	1.811330	1.800147	1.653953	1.655617	1.782123	1.789791	1.820280	1.820298	1.817515	1.824515	1.858208	1.884537	1.884564	1.988199	1.999427	1.957438	1.950893	1.950920	1.908929	1.908947	1.911435	2.009212	2.071884	1.917868	1.917886	1.931910	2.016497	2.060458	2.060477	2.064200	2.073515	2.233193	2.233224	2.152013	2.151625	2.151654	2.151674	2.196514	2.219777	2.223081	2.119453	2.108276	2.121143	2.160385
1.776022	1.764840	1.792856	1.819455	1.833472	1.869891	1.811770	1.801408	1.653984	1.655649	1.759149	1.795568	1.823595	1.826897	1.824525	1.824549	1.866450	1.884573	1.884600	1.943428	1.988263	1.977080	1.956265	1.956292	1.908966	1.910215	1.953483	2.066979	2.071923	2.071952	1.917926	1.927847	2.053913	2.053933	2.064212	2.025029	2.067956	2.196824	2.196854	2.160460	2.152079	2.151698	2.151719	2.207764	2.212240	2.214723	2.105492	2.109964	2.121190	2.129616
1.776053	1.776070	1.792887	1.812511	1.819504	1.833523	1.817835	1.651948	1.654015	1.717163	1.766158	1.802578	1.830605	1.829804	1.827021	1.835664	1.875924	1.887071	1.943446	1.943465	1.977098	1.977117	1.956302	1.956329	1.914339	1.914357	2.065766	2.065788	2.071964	2.071993	2.072012	2.058030	2.058059	2.064235	2.064255	2.064285	2.064305	2.196867	2.177290	2.174798	2.166080	2.158310	2.153406	2.209451	2.214748	2.217232	2.218485	2.218516	2.129641	2.121258
1.776084	1.776101	1.812517	1.812542	1.819536	1.819556	1.757980	1.663880	1.717171	1.724173	1.724190	1.766209	1.802637	1.832300	1.843810	1.856678	1.889963	2.038403	2.038433	2.038453	1.982471	1.977154	1.975944	1.956367	1.956386	2.060030	2.123389	2.073819	2.065437	2.072033	2.072053	2.072075	2.058100	2.064277	2.064297	2.064327	2.103562	2.103993	2.166613	2.174844	2.166125	2.166155	2.163303	2.163323	2.158430	2.217278	2.217300	2.218563	2.131740	2.131762
1.897329	1.813351	1.813369	1.813394	1.819568	1.819588	1.758013	1.765417	1.737434	1.737459	1.741991	1.809213	1.851242	1.855029	1.855047	1.887519	2.038420	2.042544	2.042575	2.038900	2.049721	2.049741	1.975981	1.956405	1.956424	2.060068	2.093706	2.099065	2.073879	2.080476	2.091700	2.072116	2.058141	2.021749	2.064339	2.064370	2.064390	2.064821	2.109403	2.174889	2.177375	2.177406	2.166223	2.163370	2.158475	2.158496	2.164120	2.165383	2.213029	2.213052
1.975755	1.975775	1.813400	1.813426	1.813444	1.819620	1.832781	1.801998	1.799142	1.799170	1.817631	1.851251	1.853740	1.857865	1.885886	2.003528	2.042562	2.044634	2.042613	2.050140	2.049759	2.043211	1.981620	1.956443	1.956462	1.956481	2.060136	2.073898	2.074739	2.091720	2.091741	2.072157	2.021770	2.027948	2.037822	2.074266	1.983613	1.983632	2.064629	2.159359	2.177421	2.177452	2.166269	2.166290	2.164680	2.164145	2.164166	2.178205	2.178226	2.197860
2.004562	1.990099	1.818767	1.815510	1.818812	1.826221	1.827889	1.821559	1.815977	1.816005	1.884869	1.886940	1.891484	1.955910	2.003535	2.034368	2.055853	2.055874	2.044704	2.038565	2.048155	2.043659	1.981658	1.979634	1.949110	1.949129	1.949157	2.042234	2.046771	2.088065	2.091782	2.021782	2.031255	2.033328	2.037865	2.037896	1.993099	1.989013	1.996433	2.160636	2.177467	2.177498	2.170011	2.170032	2.172046	2.174868	2.164213	2.164244	2.150259	2.150281
2.004595	2.001330	1.983993	1.818826	1.817612	1.815801	1.817880	1.821593	1.821611	1.883243	1.886957	1.891492	1.956746	2.004372	2.035196	2.035226	2.035246	2.044710	2.044742	2.038603	2.038633	2.048213	2.043308	1.979671	1.943546	1.942333	1.942362	1.942383	1.973505	2.048894	2.089021	2.094793	2.078913	2.032139	2.033391	2.037940	2.044751	2.003429	2.025867	2.179953	2.179977	2.181241	2.214878	2.214900	2.174894	2.174916	2.171241	2.150284	2.150305	2.149507
2.000110	2.000130	1.989624	1.907224	1.817644	1.815833	1.815860	1.841228	1.863647	1.883277	1.922498	1.950331	1.956782	2.074415	2.035232	2.035262	2.031997	2.031607	2.031639	2.038640	2.038671	2.049894	2.051559	1.989154	1.948921	1.919965	1.919993	1.920014	1.939524	1.952473	2.085366	2.094835	2.099383	2.068594	2.033433	2.037983	2.052378	2.043995	2.044026	2.184106	2.220472	2.220505	2.214925	2.214947	2.213750	2.171266	2.171288	2.171320	2.199958	2.149554
1.949745	1.947301	1.907227	1.851257	1.817676	1.809296	1.835494	1.857913	1.882871	1.922103	1.942134	1.945028	2.043477	2.069934	2.069955	2.032013	2.031623	2.031644	2.031676	2.031697	2.038709	2.051575	2.051598	2.005997	1.958405	1.955139	1.932763	1.932784	1.932804	1.945342	2.089177	2.092001	2.099426	2.099447	2.069889	2.066037	2.073041	2.080455	2.136510	2.223369	2.408201	2.408238	2.321422	2.214994	2.210510	2.171313	2.171335	2.207787	2.204523	2.197975
1.952241	1.941733	1.907258	1.868088	1.851307	1.851328	1.857927	1.857946	1.877565	1.941738	1.945043	1.945063	2.043512	2.058768	2.060021	2.032049	2.032070	2.031680	2.031713	2.013437	2.016343	2.024765	2.024788	2.006035	2.006056	1.974858	1.955208	1.932823	1.945353	1.999569	2.089218	2.092043	2.095771	2.099490	2.099511	2.100777	2.185130	2.191725	2.214989	2.371880	2.371906	2.411161	2.391502	2.321492	2.175035	2.171360	2.171382	2.171415	2.204571	2.198022
1.957352	1.946693	1.904490	1.904519	1.868139	1.862560	1.857960	1.857979	1.877599	1.877630	1.896989	1.931097	1.970741	2.044802	2.046056	2.051016	2.037035	2.037056	2.014686	2.016350	2.016381	1.985595	1.985617	2.000473	2.000493	1.997227	1.980453	1.980476	1.985837	2.000842	2.093293	2.093316	2.093349	2.093370	2.101533	2.173649	2.185174	2.236589	2.237445	2.329909	2.357947	2.360785	2.360809	2.321540	2.211501	2.174283	2.171429	2.171463	2.182691	2.204643
1.976757	1.946725	1.946745	1.913176	1.911553	1.874764	1.930794	1.877613	1.858032	1.855262	1.883023	1.900329	1.947963	1.994433	2.049378	2.051053	2.051074	2.023317	2.020475	2.019674	2.019705	1.985633	1.985656	1.986508	2.000532	2.000553	1.997297	1.980515	1.985054	2.000883	2.051320	2.051344	2.084762	2.087660	2.098961	2.173692	2.185405	2.190769	2.236669	2.287937	2.329982	2.365427	2.358056	2.295628	2.240384	2.211571	2.171476	2.171510	2.171532	2.182763
2.029834	2.033552	2.033573	1.958008	1.931186	1.931208	1.934038	1.933723	1.858065	1.855296	1.860656	1.900364	1.949642	2.018925	2.023054	2.055609	2.059739	2.059760	2.023389	2.023410	2.025085	1.994299	1.993911	1.993942	1.993963	2.007987	2.000623	1.997359	1.980575	2.000924	2.000945	2.051385	2.046486	2.088523	2.099002	2.173736	2.177046	2.188013	2.200300	2.287983	2.324426	2.358079	2.358104	2.296497	2.260117	2.211618	2.171523	2.171557	2.171580	2.208026
2.029865	2.033584	2.058805	2.033638	1.958061	1.935684	1.936536	1.936556	1.922500	1.858130	1.871891	1.941245	1.951731	1.996786	2.027611	2.060988	2.061009	2.059798	2.023427	2.023448	2.025124	1.994338	1.996416	1.996447	1.996468	1.999290	2.008059	2.000685	2.000706	2.000965	2.000986	2.001009	2.050637	2.050658	2.109318	2.109354	2.182432	2.182455	2.193024	2.200369	2.287235	2.324510	2.324535	2.321162	2.295988	2.198556	2.191592	2.171605	2.171628	2.171653
2.123265	2.120411	2.103635	2.058870	1.958094	1.939338	1.939370	1.939390	1.925410	1.869440	1.908328	1.932058	1.951995	1.952018	2.002186	2.068422	2.068444	2.067233	2.027575	2.027596	2.025163	2.019583	2.018860	2.007690	1.999309	1.999741	2.010976	2.010999	2.017596	2.009225	2.005136	2.001050	2.051500	2.058920	2.061743	2.075783	2.096387	2.154488	2.180480	2.193093	2.287281	2.307750	2.313377	2.293792	2.296037	2.256840	2.223245	2.208484	2.171675	2.171700
2.136036	2.125785	2.100867	2.058903	1.960926	1.939372	1.943512	1.929533	1.852641	1.869474	1.908362	1.932093	1.932124	1.952055	2.010290	2.051658	2.068483	2.068505	2.067307	2.030512	2.027668	2.027278	2.027302	2.032906	2.024191	2.024212	2.024580	2.059705	2.059726	2.020547	2.017691	2.138157	2.138191	2.061764	2.061785	2.061821	2.090829	2.124465	2.154567	2.192058	2.204111	2.209749	2.234985	2.288236	2.296086	2.304332	2.265546	2.254148	2.210610	2.193826
2.019788	1.997411	1.997432	1.977738	1.960959	1.939405	1.929546	1.870766	1.866675	1.869508	1.932107	1.932128	1.936681	1.952092	2.010328	2.048897	2.068521	2.110550	2.110587	2.110610	2.080660	2.080682	2.116934	2.086160	2.046973	2.046994	2.063833	2.178691	2.174604	2.174639	2.171862	2.170654	2.170690	2.141058	2.061828	2.061864	2.090873	2.126565	2.136055	2.170668	2.204157	2.209796	2.209820	2.288284	2.288324	2.304382	2.304406	2.302799	2.287201	2.284762
2.011423	1.997445	1.997467	1.995033	1.961814	1.939438	1.928270	1.908690	1.869509	1.880409	1.932142	1.936685	1.943704	1.956239	2.010365	2.048935	2.077861	2.114289	2.114326	2.115582	2.115617	2.112839	2.114097	2.117010	2.086224	2.086247	2.178708	2.176678	2.165191	2.165227	2.170671	2.170697	2.170733	2.169112	2.140302	2.140340	2.191760	2.194250	2.181667	2.184568	2.184594	2.204240	2.209867	2.254714	2.288372	2.297442	2.319621	2.318015	2.310228	2.304087
2.112249	2.112272	1.997501	1.997534	1.958356	1.928271	1.928303	1.928324	1.911211	1.932156	1.984302	1.991312	1.973054	1.998280	2.015336	2.077877	2.077900	2.091924	2.115599	2.115622	2.115657	2.115680	2.116528	2.133855	2.133878	2.159108	2.178750	2.176309	2.165232	2.165268	2.169892	2.170740	2.176378	2.176402	2.173959	2.173997	2.185226	2.194295	2.200088	2.181736	2.184641	2.209890	2.254737	2.254761	2.292532	2.292557	2.318026	2.318065	2.310277	2.304137
2.168746	2.168358	2.033989	2.007435	1.950892	1.947215	1.941903	1.941924	2.034348	2.048363	2.009183	1.995460	1.995493	1.995517	2.077881	2.091918	2.091941	2.093197	2.115639	2.280893	2.280932	2.281779	2.150665	2.150701	2.150724	2.150748	2.156719	2.175940	2.175964	2.163742	2.163766	2.176384	2.238045	2.176445	2.176469	2.174041	2.171186	2.182415	2.174768	2.180549	2.181809	2.209937	2.254784	2.274419	2.274460	2.292605	2.301267	2.318115	2.313617	2.304186
2.230376	2.168394	2.034025	2.014461	2.009138	1.958763	1.962907	2.055330	2.055353	2.115603	2.115627	2.009242	1.995530	2.045960	2.091922	2.091957	2.091980	2.093236	2.251158	2.290391	2.297421	2.285110	2.159108	2.150742	2.150766	2.140509	2.148948	2.148974	2.055568	2.046144	2.121793	2.169436	2.235287	2.241480	2.182681	2.176552	2.171230	2.171253	2.174402	2.180595	2.181855	2.183126	2.272797	2.272822	2.274508	2.286228	2.309489	2.309528	2.304207	2.304235
2.257998	2.179629	2.160054	2.104094	2.104117	2.176942	2.162979	2.161769	2.122592	2.122631	2.120187	2.055806	2.055841	2.055866	2.058356	2.089195	2.090452	2.102734	2.251199	2.259861	2.299108	2.297488	2.159149	2.159186	2.150807	2.147952	2.140587	2.092998	2.048207	2.074195	2.121835	2.121861	2.235330	2.241524	2.182725	2.183177	2.176620	2.175821	2.175859	2.179818	2.180667	2.181527	2.183197	2.272869	2.274556	2.286277	2.286302	2.305464	2.305490	2.276267
2.179641	2.160066	2.160090	2.160128	2.176951	2.178623	2.178661	2.178685	2.161830	2.122669	2.122692	2.122716	2.061225	2.058372	2.058395	2.089234	2.092137	2.102775	2.220435	2.229097	2.299150	2.298764	2.296736	2.271570	2.170768	2.147994	2.111620	2.093451	2.093062	2.093099	2.121876	2.121903	2.196158	2.202353	2.182769	2.183221	2.176664	2.175865	2.175903	2.172871	2.172898	2.180751	2.195605	2.211283	2.272959	2.272984	2.283060	2.283100	2.277522	2.220280
2.150619	2.154344	2.159304	2.176964	2.178633	2.178660	2.178699	2.178723	2.161868	2.122706	2.122730	2.122754	2.122791	2.058410	2.066834	2.069750	2.077588	2.100015	2.158121	2.229139	2.229178	2.298807	2.298836	2.303401	2.278220	2.167544	2.156476	2.156502	2.093515	2.093140	2.091107	2.126470	2.137378	2.182789	2.182813	2.176683	2.176708	2.176732	2.172891	2.172916	2.172943	2.180797	2.181645	2.195677	2.195738	2.243370	2.273058	2.275900	2.275925	2.276365
2.150653	2.125479	2.134141	2.176177	2.177024	2.178697	2.178735	2.175960	2.161905	2.122744	2.122768	2.122792	2.122829	2.088920	2.069753	2.085832	2.082153	2.079708	2.113354	2.172679	2.225929	2.240780	2.298878	2.348256	2.348282	2.278289	2.268456	2.229368	2.151632	2.093182	2.067997	2.095701	2.137421	2.176661	2.173395	2.175493	2.176752	2.128077	2.128115	2.172961	2.173400	2.180844	2.180869	2.180736	2.181776	2.229429	2.233569	2.233608	2.264453	2.266127
2.132483	2.087711	2.054137	2.134215	2.176238	2.176677	2.173916	2.173118	2.173142	2.122782	2.122806	2.122830	2.124102	2.125363	2.128267	2.138178	2.082194	2.113354	2.169405	2.172721	2.225971	2.240411	2.341675	2.363379	2.363406	2.307417	2.257390	2.224473	2.224498	2.095692	2.090114	2.090141	2.095780	2.137489	2.148717	2.176771	2.177207	2.124007	2.128160	2.173418	2.173445	2.175130	2.175154	2.175179	2.167814	2.167839	2.167863	2.126699	2.233269	2.242115
2.132519	2.132543	2.089416	2.089865	2.134688	2.145914	2.162342	2.173155	2.173180	2.173222	2.142445	2.199708	2.200570	2.192197	2.195514	2.227831	2.255861	2.255475	2.238716	2.209169	2.209209	2.240042	2.341306	2.360954	2.360981	2.304992	2.230658	2.229452	2.224540	2.224580	2.095758	2.095785	2.101995	2.099961	2.150407	2.177226	2.177252	2.124051	2.128616	2.175932	2.175960	2.175587	2.175612	2.175225	2.175267	2.169531	2.127530	2.127568	2.138056	2.141787
2.157752	2.157777	2.134661	2.095501	2.101125	2.109552	2.109179	2.162404	2.173629	2.173259	2.173285	2.175367	2.192208	2.192236	2.195553	2.255876	2.269904	2.269519	2.255560	2.207977	2.238412	2.293296	2.341349	2.346993	2.347020	2.243417	2.155077	2.224556	2.224582	2.224623	2.230821	2.130011	2.130461	2.130486	2.178463	2.178505	2.178530	2.129445	2.131130	2.175977	2.177240	2.177279	2.177305	2.279342	2.175314	2.175339	2.169602	2.137255	2.140160	2.141834
2.157788	2.157813	2.134697	2.101137	2.109561	2.109588	2.109627	2.109240	2.109264	2.098517	2.109741	2.151769	2.153043	2.164764	2.195593	2.269919	2.281147	2.281173	2.258402	2.258017	2.255258	2.277689	2.293780	2.293822	2.243434	2.184643	2.173982	2.171952	2.208390	2.127613	2.127637	2.138697	2.138736	2.138761	2.180976	2.181018	2.182690	2.164752	2.175998	2.255698	2.255727	2.255769	2.275406	2.275432	2.273830	2.175386	2.170883	2.173804	2.140208	2.140235
2.157823	2.157848	2.159931	2.162852	2.162877	2.165786	2.137664	2.109689	2.109713	2.109755	2.109780	2.151807	2.153081	2.173204	2.260040	2.271283	2.281188	2.281214	2.280848	2.258058	2.255219	2.258126	2.279819	2.257455	2.243477	2.184686	2.184726	2.174052	2.151670	2.151710	2.138382	2.138410	2.141250	2.140040	2.189252	2.183533	2.184381	2.273879	2.266923	2.255744	2.255773	2.255815	2.255841	2.255868	2.216689	2.178646	2.173811	2.173851	2.173877	2.140282
2.157858	2.157884	2.159967	2.162889	2.165795	2.165823	2.221701	2.221727	2.210553	2.160195	2.129419	2.129443	2.168687	2.169950	2.231583	2.256828	2.271349	2.289245	2.288879	2.255219	2.185245	2.185271	2.190239	2.190279	2.243520	2.291161	2.291203	2.179035	2.156653	2.156693	2.144028	2.141255	2.177710	2.191741	2.190532	2.189341	2.240282	2.273925	2.273968	2.266996	2.255819	2.255862	2.227872	2.216692	2.180314	2.178693	2.182263	2.182304	2.173924	2.173952
2.157894	2.157919	2.157945	2.162925	2.165832	2.227459	2.291738	2.291765	2.221791	2.129431	2.129457	2.129482	2.168725	2.168754	2.214820	2.231664	2.271389	2.288874	2.288921	2.244058	2.185286	2.185312	2.190281	2.190322	2.299579	2.322013	2.322057	2.271671	2.156696	2.139930	2.139955	2.144100	2.177754	2.191786	2.195518	2.195562	2.240328	2.273971	2.358057	2.307578	2.258748	2.230774	2.185975	2.183199	2.180361	2.180387	2.176707	2.176748	2.173971	2.174000
2.157930	2.157955	2.157981	2.162962	2.221867	2.297495	2.291775	2.291803	2.221828	2.129469	2.129494	2.129520	2.129560	2.177193	2.208023	2.212101	2.232965	2.273927	2.280560	2.244099	2.204932	2.185354	2.190324	2.299595	2.322029	2.322057	2.322101	2.280118	2.162503	2.156780	2.139999	2.144145	2.177799	2.195537	2.195563	2.195607	2.195633	2.274018	2.310479	2.307625	2.258794	2.258837	2.230848	2.183246	2.183290	2.180434	2.180459	2.176795	2.174019	2.174047
2.157965	2.157991	2.158017	2.162998	2.221904	2.227534	2.230376	2.224639	2.221866	2.182710	2.129533	2.129558	2.129599	2.129627	2.129653	2.208104	2.213402	2.237561	2.237607	2.241339	2.204974	2.205000	2.299594	2.322044	2.333276	2.336104	2.324946	2.322176	2.280189	2.182196	2.180574	2.180604	2.206675	2.195582	2.195608	2.195653	2.198562	2.226521	2.243291	2.262928	2.306466	2.270090	2.270118	2.230921	2.183338	2.183364	2.180507	2.180548	2.178515	2.175742
2.158000	2.158026	2.159699	2.165094	2.167920	2.221148	2.221849	2.223853	2.221079	2.181924	2.129570	2.129596	2.129637	2.129666	2.129691	2.159548	2.215582	2.215609	2.218950	2.232979	2.241424	2.289063	2.316441	2.316486	2.322116	2.333347	2.324989	2.322220	2.280233	2.182240	2.190091	2.193415	2.206721	2.206747	2.198537	2.198582	2.233542	2.229450	2.243338	2.258857	2.306513	2.306558	2.270164	2.270192	2.270239	2.270266	2.183437	2.180596	2.180622	2.187242
2.158036	2.158062	2.159735	2.159777	2.159804	2.146984	2.203932	2.210465	2.174091	2.128759	2.129608	2.129634	2.129676	2.129704	2.132530	2.159588	2.215623	2.221415	2.235464	2.241422	2.241466	2.294047	2.294078	2.294123	2.302553	2.324988	2.325033	2.280249	2.215854	2.190109	2.191783	2.192225	2.206767	2.206794	2.206820	2.303596	2.301564	2.297061	2.264478	2.306529	2.306560	2.306605	2.278616	2.270239	2.276877	2.276905	2.276932	2.183527	2.187261	2.191822
2.158072	2.158098	2.159771	2.159814	2.146249	2.059481	2.059521	2.072394	2.120927	2.129621	2.129647	2.129672	2.129714	2.132543	2.152172	2.159628	2.221429	2.235458	2.322323	2.321939	2.291178	2.294089	2.294121	2.294166	2.294194	2.325031	2.325077	2.280293	2.246709	2.215941	2.195783	2.386703	2.336329	2.341300	2.337209	2.450055	2.439951	2.333526	2.306547	2.306575	2.306607	2.306652	2.270259	2.276878	2.276926	2.276953	2.276981	2.281146	2.194313	2.194342
2.258896	2.258924	2.187805	2.159850	2.084280	2.059516	2.061205	2.064937	2.084812	2.129658	2.130920	2.143304	2.140050	2.134230	2.135492	2.140065	2.145858	2.221497	2.243949	2.291586	2.294103	2.294132	2.294163	2.294209	2.294237	2.294265	2.325121	2.280337	2.246753	2.187974	2.216012	2.336329	2.336375	2.336404	2.335196	2.450102	2.445601	2.333573	2.314009	2.312801	2.306653	2.270278	2.259099	2.260115	2.276974	2.277002	2.281150	2.281195	2.225183	2.225214
2.334523	2.278558	2.280234	2.187885	2.084729	2.073558	2.047987	2.048012	2.073238	2.130932	2.138373	2.176450	2.142890	2.142920	2.142946	2.143813	2.145899	2.221622	2.246874	2.300691	2.300325	2.297141	2.298738	2.294252	2.294280	2.294308	2.294354	2.294386	2.280409	2.246842	2.328102	2.336374	2.336421	2.336450	2.336479	2.385718	2.333591	2.314009	2.314056	2.314085	2.312881	2.298341	2.259146	2.260163	2.260211	2.277050	2.281199	2.281244	2.281272	2.281304
2.362573	2.344064	2.300364	2.297939	2.149574	2.074007	2.048848	2.048049	2.073275	2.130970	2.174815	2.309251	2.310946	2.142960	2.143810	2.143853	2.219987	2.221663	2.294525	2.300322	2.300368	2.298749	2.296309	2.294295	2.294323	2.294352	2.294398	2.294430	2.294459	2.328118	2.328147	2.335596	2.335643	2.336496	2.336525	2.336576	2.332567	2.314056	2.314103	2.312896	2.306747	2.298388	2.300889	2.258151	2.260260	2.279983	2.280012	2.281294	2.281322	2.281354
2.366731	2.362641	2.344130	2.339645	2.230480	2.160766	2.121610	2.074111	2.074136	2.075006	2.197255	2.309290	2.310986	2.311018	2.143850	2.205998	2.206026	2.220056	2.269362	2.300364	2.306012	2.304393	2.296352	2.294338	2.294366	2.291510	2.294442	2.294474	2.294502	2.294549	2.294578	2.294610	2.294657	2.295922	2.329566	2.329617	2.335416	2.314103	2.314150	2.312943	2.312975	2.311374	2.302998	2.260259	2.263193	2.280032	2.280061	2.281343	2.281372	2.278931
2.372951	2.362679	2.351995	2.347099	2.239170	2.239202	2.231101	2.135928	2.082416	2.166465	2.197294	2.212315	2.315970	2.316003	2.206819	2.213045	2.213073	2.221745	2.269404	2.304772	2.304819	2.329971	2.302736	2.294381	2.265989	2.263545	2.293661	2.293694	2.294547	2.294594	2.294623	2.294655	2.289099	2.253368	2.253397	2.323481	2.329693	2.314150	2.314197	2.314226	2.314259	2.314306	2.294807	2.267725	2.267775	2.267803	2.281346	2.281393	2.278948	2.271149
2.366397	2.355712	2.355742	2.253178	2.253207	2.247894	2.247940	2.231168	2.180795	2.207196	2.207224	2.207252	2.316507	2.329316	2.223345	2.214323	2.228353	2.274753	2.341193	2.341222	2.329984	2.302746	2.294376	2.266003	2.266032	2.265649	2.293705	2.293737	2.294591	2.294638	2.294667	2.283739	2.252972	2.253001	2.253442	2.253492	2.295542	2.302990	2.308809	2.308838	2.305985	2.306033	2.313404	2.306426	2.274832	2.274448	2.284693	2.281442	2.278998	2.279030
2.366436	2.366466	2.355780	2.260635	2.253245	2.287132	2.287179	2.290093	2.234121	2.234171	2.213034	2.213062	2.329325	2.329359	2.329800	2.315846	2.315876	2.366738	2.410776	2.388548	2.332911	2.296447	2.199193	2.198827	2.266075	2.266104	2.266151	2.295430	2.295460	2.272274	2.266944	2.261374	2.253017	2.253046	2.253074	2.253125	2.228352	2.236213	2.266833	2.271808	2.291452	2.321830	2.324661	2.422754	2.415800	2.399019	2.291338	2.289325	2.289354	2.284439
2.366474	2.365268	2.364061	2.285872	2.285901	2.292770	2.290104	2.290133	2.290162	2.283050	2.237125	2.237154	2.324008	2.329401	2.329430	2.315889	2.323751	2.410766	2.441627	2.424854	2.335428	2.301849	2.206656	2.206702	2.282196	2.267384	2.267431	2.284270	2.284299	2.273143	2.272347	2.267021	2.261466	2.261494	2.261524	2.253170	2.228398	2.236260	2.269026	2.272269	2.302220	2.324682	2.464800	2.464832	2.450878	2.415881	2.386656	2.306187	2.351050	2.289437
2.365276	2.365307	2.341702	2.336393	2.334774	2.368492	2.368542	2.368573	2.373138	2.317190	2.284769	2.284798	2.329409	2.329443	2.329473	2.329934	2.346198	2.422013	2.422068	2.357685	2.352133	2.324980	2.316611	2.270354	2.271037	2.278559	2.267475	2.284314	2.284343	2.273187	2.273216	2.272425	2.272473	2.261539	2.261568	2.253216	2.228031	2.228472	2.253163	2.271905	2.314375	2.454511	2.454543	2.460759	2.457930	2.442714	2.386706	2.353132	2.306267	2.295092
2.365315	2.342948	2.342978	2.336431	2.336462	2.368531	2.371880	2.373148	2.368815	2.317231	2.317260	2.321001	2.336048	2.336082	2.336112	2.340611	2.422026	2.430304	2.393952	2.352129	2.352178	2.353033	2.325059	2.310521	2.271082	2.282315	2.278652	2.267552	2.284388	2.273232	2.275735	2.275769	2.270214	2.267769	2.261613	2.228048	2.205665	2.205693	2.244962	2.270206	2.380997	2.447551	2.447995	2.448026	2.448083	2.434105	2.285885	2.285933	2.297171	2.297204
2.374424	2.344636	2.344666	2.344717	2.334938	2.338270	2.371920	2.374425	2.374456	2.317271	2.317301	2.327640	2.336091	2.336125	2.340605	2.408037	2.422895	2.427050	2.430405	2.391142	2.385832	2.585540	2.678004	2.661257	2.470248	2.355184	2.354410	2.284402	2.273228	2.275751	2.275780	2.293134	2.293183	2.276063	2.234228	2.174865	2.186100	2.186128	2.205786	2.270253	2.307618	2.383159	2.383602	2.448076	2.434123	2.277245	2.278924	2.285984	2.297222	2.311267
2.352892	2.352097	2.280311	2.280361	2.341987	2.342021	2.347672	2.374465	2.374496	2.352151	2.356392	2.357248	2.357298	2.357333	2.400606	2.414660	2.445171	2.596603	2.600788	2.589620	2.584727	2.584761	2.585624	2.585681	2.470294	2.460840	2.357256	2.288983	2.277396	2.277445	2.293148	2.293181	2.294055	2.293260	2.242522	2.192474	2.192503	2.197722	2.186220	2.209573	2.279492	2.279541	2.279983	2.209966	2.210017	2.274492	2.278973	2.311253	2.316888	2.330933
2.354581	2.340613	2.290249	2.290298	2.351925	2.343298	2.342112	2.347743	2.377424	2.381604	2.382460	2.376891	2.357341	2.357376	2.358644	2.400702	2.442740	2.553230	2.578495	2.568630	2.563086	2.539823	2.540273	2.540328	2.506751	2.363437	2.357302	2.357337	2.277853	2.282853	2.293195	2.294053	2.294103	2.296109	2.281788	2.240971	2.240175	2.290633	2.296458	2.285281	2.284077	2.279589	2.209573	2.210014	2.210066	2.277343	2.303416	2.316908	2.330949	2.333786
2.354621	2.354652	2.318286	2.318337	2.321167	2.321202	2.349252	2.348783	2.382414	2.491675	2.491708	2.441338	2.376985	2.358656	2.358687	2.358738	2.400777	2.442816	2.451015	2.450223	2.395088	2.395532	2.405880	2.506764	2.506798	2.362658	2.362710	2.357383	2.287386	2.293211	2.361296	2.551817	2.484641	2.380198	2.284636	2.284690	2.300704	2.306338	2.310514	2.310544	2.293768	2.279638	2.279668	2.210063	2.210115	2.278217	2.313195	2.316959	2.331000	2.468343
2.354661	2.354692	2.354723	2.321177	2.321208	2.349241	2.345993	2.348824	2.382456	2.416114	2.480550	2.441380	2.441434	2.406304	2.406336	2.406389	2.406421	2.406453	2.397848	2.294256	2.308310	2.347963	2.347999	2.355064	2.362673	2.362704	2.362756	2.329179	2.293207	2.360486	2.558188	2.558227	2.540716	2.481835	2.395023	2.375470	2.366013	2.323195	2.310562	2.310593	2.310627	2.292543	2.280128	2.210111	2.218003	2.223550	2.282423	2.282473	2.317040	2.504825
2.436479	2.430912	2.408547	2.402412	2.405244	2.401980	2.402033	2.382465	2.382497	2.382554	2.416188	2.441422	2.441477	2.441514	2.442784	2.412034	2.406465	2.406497	2.358945	2.318617	2.308766	2.320000	2.320035	2.348095	2.353078	2.361512	2.362802	2.362838	2.360481	2.360533	2.485969	2.540708	2.516703	2.483120	2.404714	2.376756	2.373074	2.333298	2.324944	2.327451	2.310676	2.310727	2.284716	2.271235	2.226458	2.226487	2.243243	2.282523	2.327389	2.499599
2.436519	2.436552	2.425209	2.424851	2.421995	2.421619	2.421674	2.382506	2.382539	2.382596	2.416230	2.416262	2.441519	2.442794	2.442827	2.412077	2.403620	2.358932	2.358989	2.359020	2.354947	2.320044	2.320079	2.348140	2.356574	2.359494	2.359547	2.359583	2.358877	2.360580	2.360611	2.481103	2.483135	2.483169	2.483202	2.376805	2.376836	2.366965	2.341803	2.327500	2.310724	2.285559	2.285590	2.271285	2.271340	2.271370	2.285411	2.327408	2.372275	2.372311
2.434497	2.430816	2.430849	2.424891	2.421623	2.421660	2.421715	2.382548	2.382580	2.382638	2.382670	2.416305	2.442800	2.451916	2.442870	2.442100	2.358119	2.358150	2.359033	2.370268	2.415132	2.359150	2.326314	2.354374	2.359508	2.359540	2.359593	2.356828	2.356859	2.358976	2.325393	2.326254	2.480382	2.483217	2.376795	2.376853	2.376885	2.376917	2.344327	2.327548	2.285557	2.218364	2.268827	2.278915	2.279796	2.285430	2.285461	2.330348	2.327490	2.372362
2.420539	2.434570	2.430889	2.430532	2.421663	2.402102	2.402156	2.421789	2.421822	2.382680	2.382712	2.393945	2.451922	2.451959	2.448691	2.442144	2.442177	2.358194	2.370280	2.415123	2.415177	2.415210	2.357993	2.362823	2.466253	2.466286	2.359639	2.359675	2.356906	2.356959	2.323376	2.325475	2.326354	2.376811	2.376843	2.383505	2.385601	2.380681	2.377020	2.376227	2.286431	2.269671	2.269702	2.278964	2.285450	2.285480	2.330345	2.330398	2.341639	2.366808
2.420579	2.434611	2.434644	2.430572	2.376907	2.376943	2.376998	2.402230	2.421864	2.382722	2.382754	2.391187	2.404361	2.452003	2.451212	2.448791	2.442221	2.366640	2.366698	2.414341	2.414397	2.414017	2.414054	2.461725	2.503773	2.503394	2.492248	2.359721	2.359753	2.350814	2.350847	2.317267	2.369396	2.376858	2.376891	2.383554	2.385651	2.385683	2.399746	2.402668	2.402706	2.389902	2.389934	2.400999	2.457100	2.541196	2.541232	2.437132	2.389527	2.369749
2.454215	2.454248	2.454282	2.430613	2.376947	2.374508	2.374562	2.377072	2.377104	2.382763	2.382796	2.394119	2.398715	2.449158	2.448778	2.448835	2.373255	2.366683	2.366742	2.356455	2.405773	2.405806	2.405843	2.453515	2.503406	2.503441	2.503499	2.488618	2.353607	2.350860	2.350893	2.356532	2.369443	2.376906	2.383544	2.385668	2.385700	2.414014	2.414069	2.528975	2.529014	2.529073	2.534712	2.546929	2.546580	2.555022	2.560424	2.560484	2.437219	2.389617
2.543843	2.543878	2.529915	2.446950	2.376988	2.374548	2.310205	2.310236	2.377145	2.382805	2.382838	2.385761	2.396694	2.447137	2.447171	2.422024	2.374449	2.366727	2.361419	2.358149	2.358204	2.358237	2.405888	2.405944	2.453593	2.495642	2.477949	2.480407	2.351588	2.323631	2.325727	2.352627	2.360113	2.360146	2.383593	2.430542	2.492477	2.531735	2.531794	2.529027	2.529067	2.529126	2.534765	2.546982	2.555452	2.560029	2.560478	2.568383	2.560011	2.470613
2.543883	2.529920	2.529955	2.528776	2.377028	2.357789	2.327045	2.327077	2.380310	2.375828	2.382880	2.385803	2.388336	2.438780	2.447215	2.447272	2.440700	2.364204	2.361463	2.358193	2.357422	2.357455	2.357492	2.345841	2.330597	2.294217	2.294271	2.295958	2.309616	2.320875	2.325773	2.339023	2.334948	2.360193	2.421860	2.483822	2.508010	2.531786	2.531845	2.531880	2.529119	2.529178	2.526323	2.526358	2.560047	2.560083	2.560532	2.561418	2.560303	2.537924
2.451536	2.451570	2.529996	2.530056	2.522659	2.363429	2.357885	2.363518	2.465410	2.471073	2.382922	2.386259	2.388380	2.447224	2.447258	2.440709	2.437027	2.437062	2.361004	2.469437	2.467018	2.377428	2.354233	2.326299	2.325272	2.293847	2.277508	2.210316	2.296034	2.320920	2.339033	2.339070	2.343400	2.374249	2.447121	2.476439	2.494052	2.531011	2.531071	2.556323	2.557189	2.526340	2.526375	2.526410	2.560100	2.560136	2.561411	2.561472	2.560357	2.537979
2.451576	2.451611	2.451645	2.530097	2.522287	2.363470	2.355267	2.355300	2.415050	2.465514	2.375944	2.382998	2.441860	2.483904	2.464104	2.447360	2.437070	2.423102	2.419861	2.416591	2.407976	2.368799	2.338996	2.334600	2.317827	2.275844	2.209911	2.185149	2.212042	2.319727	2.322561	2.367420	2.404811	2.404844	2.413551	2.448471	2.488499	2.494138	2.555099	2.555135	2.555176	2.526392	2.526427	2.526463	2.560153	2.560189	2.561465	2.563178	2.560411	2.484788
2.451617	2.447521	2.447556	2.526008	2.520262	2.416847	2.355307	2.355340	2.359091	2.359151	2.359185	2.376019	2.441903	2.483947	2.489351	2.447404	2.363061	2.363095	2.419168	2.417137	2.405218	2.405252	2.362272	2.319489	2.275855	2.239474	2.183506	2.185193	2.186875	2.316056	2.360909	2.367466	2.401553	2.404891	2.406165	2.414901	2.435641	2.438154	2.496313	2.555187	2.537591	2.526444	2.526479	2.526515	2.560206	2.563045	2.563081	2.564382	2.560466	2.484842
2.481490	2.495155	2.495191	2.494012	2.481244	2.453285	2.416945	2.355380	2.316213	2.313473	2.313506	2.359259	2.439880	2.483990	2.484025	2.435883	2.382708	2.382742	2.419212	2.419246	2.417240	2.405295	2.347484	2.275865	2.275897	2.239516	2.183548	2.185236	2.193528	2.220857	2.360955	2.360993	2.401600	2.412930	2.413377	2.407101	2.403777	2.355302	2.440329	2.538428	2.554454	2.537704	2.534938	2.533321	2.541794	2.560296	2.560333	2.557592	2.524089	2.493304
2.481528	2.483216	2.488209	2.485378	2.485414	2.458924	2.416986	2.355421	2.316254	2.306492	2.306525	2.309358	2.359358	2.477010	2.477046	2.458329	2.435960	2.435995	2.508876	2.480905	2.417284	2.405338	2.275852	2.275908	2.275940	2.275973	2.239614	2.241302	2.218783	2.220902	2.302172	2.361038	2.397515	2.412977	2.413838	2.398421	2.340123	2.345024	2.397436	2.537653	2.554506	2.554568	2.537792	2.533374	2.533440	2.535130	2.535166	2.521215	2.490425	2.490466
2.481567	2.481602	2.483291	2.485418	2.463055	2.388968	2.389026	2.346785	2.307618	2.307679	2.307712	2.307745	2.309454	2.440969	2.457485	2.457546	2.436003	2.436038	2.436103	2.436138	2.435785	2.419015	2.360607	2.275950	2.275982	2.276015	2.245259	2.246948	2.251938	2.255298	2.255330	2.296057	2.361142	2.413851	2.401208	2.398469	2.339668	2.345073	2.397486	2.437573	2.537746	2.554620	2.537845	2.532277	2.536386	2.536422	2.535219	2.521269	2.490479	2.488867
2.481605	2.481641	2.484982	2.364655	2.364688	2.381847	2.352391	2.307625	2.307658	2.307719	2.307753	2.307786	2.307842	2.309533	2.410243	2.413607	2.298959	2.306980	2.329722	2.435768	2.435829	2.435864	2.374285	2.332194	2.276025	2.276058	2.245302	2.246991	2.247024	2.247079	2.173037	2.245677	2.265525	2.369073	2.401255	2.401320	2.398965	2.397479	2.397537	2.437624	2.502109	2.502170	2.481856	2.483131	2.536439	2.626147	2.561733	2.522563	2.476521	2.490574
2.481643	2.484985	2.485021	2.364694	2.364728	2.362288	2.352429	2.310464	2.310498	2.307759	2.307792	2.307826	2.307883	2.309574	2.314566	2.278723	2.282061	2.329704	2.432976	2.505830	2.475084	2.435909	2.374329	2.335130	2.281853	2.181048	2.210583	2.247035	2.247067	2.247123	2.235950	2.244252	2.251563	2.277587	2.401303	2.401781	2.399014	2.387610	2.397588	2.420037	2.457329	2.499420	2.499456	2.523976	2.547701	2.626201	2.626239	2.477779	2.477814	2.496000
2.490080	2.490117	2.481755	2.364734	2.317172	2.331529	2.350909	2.350943	2.349737	2.335800	2.307832	2.307866	2.307923	2.309615	2.314608	2.317972	2.329713	2.433367	2.450237	2.453074	2.453135	2.435953	2.435993	2.360382	2.281896	2.181091	2.181145	2.210662	2.247111	2.255433	2.244260	2.163056	2.164762	2.260825	2.381740	2.381804	2.381839	2.387660	2.415507	2.456513	2.498583	2.499472	2.521925	2.521961	2.590523	2.626255	2.626293	2.477832	2.478281	2.507265
2.490119	2.490155	2.476194	2.313872	2.313905	2.322890	2.350948	2.350982	2.351017	2.351081	2.335875	2.327508	2.327566	2.309656	2.317543	2.318014	2.329756	2.357796	2.436370	2.436406	2.436467	2.435997	2.435211	2.422046	2.284832	2.184028	2.181189	2.181225	2.187870	2.221861	2.163065	2.163101	2.163154	2.260046	2.316937	2.381852	2.381887	2.446316	2.451981	2.494046	2.498634	2.498697	2.521977	2.589266	2.589336	2.589374	2.555784	2.485789	2.489132	2.507320
2.476159	2.476196	2.397842	2.280314	2.272494	2.306130	2.345387	2.351022	2.351057	2.351121	2.339955	2.335949	2.316405	2.308044	2.317585	2.317643	2.321397	2.358252	2.394404	2.436450	2.436512	2.439348	2.438057	2.434904	2.352471	2.227191	2.196434	2.193670	2.187914	2.187969	2.163110	2.163146	2.247245	2.308683	2.380182	2.380247	2.432367	2.446366	2.452031	2.449587	2.494138	2.521165	2.571640	2.572505	2.572576	2.555800	2.485779	2.485842	2.485878	2.499933
2.476197	2.397846	2.280296	2.262728	2.250134	2.250172	2.306227	2.345461	2.356058	2.353641	2.353676	2.337229	2.316445	2.308084	2.219613	2.321406	2.335856	2.391902	2.433978	2.486907	2.478568	2.442194	2.436127	2.412955	2.353755	2.314575	2.251034	2.251072	2.193747	2.192975	2.165635	2.163191	2.216474	2.303355	2.376922	2.399907	2.432415	2.443614	2.443998	2.444033	2.450505	2.568760	2.571693	2.572558	2.555815	2.485795	2.485832	2.443859	2.443895	2.485974
2.396608	2.396644	2.279508	2.279566	2.262801	2.265733	2.316189	2.333023	2.355461	2.356162	2.356197	2.356232	2.342289	2.219623	2.219655	2.219711	2.321483	2.335934	2.393665	2.478549	2.478613	2.442239	2.417072	2.413827	2.355041	2.351861	2.315506	2.271739	2.271772	2.232611	2.170641	2.164063	2.163290	2.252973	2.376969	2.399955	2.401644	2.401680	2.432562	2.444084	2.450556	2.562702	2.566048	2.554970	2.485811	2.485848	2.485885	2.443912	2.443948	2.443990
2.357453	2.357488	2.357524	2.357998	2.279639	2.316170	2.316229	2.316264	2.333102	2.356391	2.365748	2.367023	2.367081	2.331359	2.219697	2.219754	2.219787	2.335977	2.338523	2.394572	2.478658	2.470292	2.417117	2.417179	2.369091	2.355121	2.358583	2.358623	2.272646	2.272703	2.232690	2.173618	2.173673	2.263356	2.355109	2.355175	2.355210	2.401729	2.444097	2.444134	2.444175	2.441344	2.441381	2.442842	2.445805	2.485074	2.571985	2.485175	2.469040	2.469082
2.341778	2.357527	2.357563	2.358037	2.316076	2.319010	2.319070	2.333104	2.333970	2.366995	2.428634	2.431978	2.370432	2.364367	2.292230	2.289808	2.331850	2.344422	2.346969	2.478637	2.478703	2.470337	2.417162	2.417225	2.369136	2.355166	2.355227	2.404316	2.404352	2.404414	2.272784	2.227999	2.219785	2.298263	2.355157	2.355223	2.394484	2.398975	2.407722	2.416164	2.416206	2.413373	2.413409	2.442481	2.464967	2.546778	2.546817	2.471581	2.468679	2.468722
2.179442	2.179475	2.276412	2.316080	2.319010	2.319050	2.321910	2.333145	2.338975	2.428639	2.465587	2.432021	2.370474	2.365650	2.297235	2.297295	2.364034	2.392075	2.392143	2.478682	2.478747	2.478784	2.478827	2.417271	2.355590	2.355212	2.362304	2.420907	2.423838	2.419765	2.301634	2.284864	2.293327	2.380797	2.380833	2.394496	2.394532	2.396222	2.404970	2.405007	2.405048	2.405111	2.420078	2.464950	2.470624	2.473970	2.474008	2.404238	2.404273	2.468775
2.191060	2.191092	2.298848	2.316120	2.319050	2.319090	2.321950	2.327776	2.435236	2.468899	2.480139	2.480175	2.370517	2.298485	2.298519	2.350547	2.392082	2.389637	2.389705	2.406226	2.477964	2.478829	2.478872	2.473336	2.417352	2.364770	2.364832	2.420955	2.423887	2.423950	2.381964	2.382006	2.407281	2.413053	2.401921	2.399507	2.399544	2.404957	2.405020	2.365829	2.405098	2.408884	2.431298	2.476170	2.479363	2.479400	2.479438	2.414631	2.404326	2.460420
2.277884	2.277918	2.315271	2.316159	2.358287	2.365361	2.329023	2.334435	2.424078	2.468942	2.491350	2.483527	2.483588	2.307214	2.351770	2.392089	2.392126	2.389680	2.389748	2.389785	2.393985	2.380017	2.462111	2.462177	2.465938	2.423640	2.415300	2.409834	2.423936	2.434755	2.434791	2.425732	2.425796	2.445444	2.438448	2.438518	2.426332	2.405007	2.399278	2.399315	2.405149	2.420105	2.431350	2.431387	2.481898	2.486486	2.486524	2.422131	2.414721	2.478810
2.267580	2.277956	2.277991	2.315371	2.358326	2.432503	2.427061	2.424076	2.435291	2.463353	2.491394	2.483571	2.483631	2.477061	2.421313	2.420135	2.392168	2.389723	2.389792	2.389828	2.378781	2.378820	2.461329	2.462223	2.457581	2.423686	2.423750	2.426689	2.443688	2.460017	2.521686	2.521731	2.566622	2.624669	2.602614	2.474991	2.437589	2.437626	2.405120	2.405157	2.417197	2.420157	2.431402	2.431439	2.481951	2.486540	2.487406	2.490781	2.490819	2.490863
2.290013	2.267652	2.278032	2.281814	2.358366	2.420009	2.427102	2.432518	2.452164	2.463397	2.491438	2.491475	2.479537	2.477103	2.477142	2.474405	2.420217	2.389766	2.389835	2.384271	2.378823	2.378865	2.433366	2.454784	2.438019	2.438057	2.440605	2.491165	2.508168	2.521699	2.521737	2.614231	2.835628	2.832362	2.676693	2.589501	2.586740	2.440573	2.438569	2.410586	2.410628	2.428521	2.431455	2.434295	2.486557	2.487422	2.487460	2.518862	2.518901	2.490918
2.295429	2.273068	2.278073	2.281853	2.283957	2.358454	2.427143	2.428008	2.432607	2.463027	2.491482	2.491519	2.479580	2.479630	2.523233	2.523297	2.474490	2.392292	2.392359	2.387211	2.378864	2.378909	2.433410	2.438020	2.438065	2.438103	2.440647	2.471604	2.471642	2.508285	2.586222	2.614283	2.657937	2.692331	2.691132	2.679623	2.589592	2.581227	2.440688	2.438657	2.413197	2.413263	2.429344	2.434347	2.486610	2.487476	2.518850	2.518917	2.546982	2.559442
2.273097	2.273142	2.273188	2.278200	2.281971	2.347337	2.400046	2.434715	2.443455	2.463105	2.491156	2.491205	2.491256	2.479717	2.479767	2.478575	2.475825	2.400259	2.402789	2.387303	2.381750	2.381797	2.381845	2.394339	2.426950	2.438204	2.438253	2.443682	2.454937	2.457788	2.508424	2.585135	2.585187	2.585239	2.581980	2.590056	2.589694	2.581340	2.438714	2.424690	2.416332	2.421762	2.425950	2.475070	2.563426	2.568858	2.572221	2.583448	2.583500	2.559569
2.242299	2.189153	2.273184	2.278197	2.304365	2.355197	2.401064	2.417060	2.464707	2.491102	2.491152	2.491201	2.440847	2.440896	2.437757	2.475770	2.475820	2.475870	2.400302	2.390513	2.387347	2.381793	2.381841	2.381889	2.393141	2.426994	2.427043	2.432473	2.443727	2.457783	2.508420	2.578507	2.585183	2.581923	2.570385	2.564228	2.581091	2.575539	2.438296	2.424685	2.430114	2.434303	2.438077	2.454940	2.556383	2.563472	2.577821	2.583444	2.583495	2.583547
2.189107	2.189151	2.189195	2.273226	2.300636	2.355194	2.401061	2.408779	2.491875	2.491925	2.491147	2.440795	2.440844	2.440893	2.476957	2.477007	2.548626	2.512272	2.459111	2.392165	2.390143	2.384589	2.381837	2.380229	2.380276	2.396082	2.427038	2.428743	2.443723	2.457778	2.578451	2.578502	2.581356	2.576855	2.570379	2.564222	2.564273	2.533505	2.461055	2.430061	2.438516	2.442704	2.434347	2.452038	2.483007	2.563466	2.577815	2.578695	2.589096	2.586251
2.208701	2.189149	2.189193	2.189236	2.292866	2.355191	2.400447	2.445293	2.445342	2.491921	2.440743	2.440791	2.440840	2.505294	2.505344	2.510606	2.513456	2.512266	2.512316	2.481780	2.390138	2.383757	2.381004	2.380224	2.380272	2.384873	2.384921	2.333500	2.432513	2.457428	2.483200	2.578497	2.576797	2.576849	2.576901	2.574151	2.533448	2.527896	2.464362	2.436392	2.438511	2.438559	2.442748	2.470820	2.480104	2.483052	2.577810	2.577862	2.575016	2.567202
2.328832	2.246356	2.203188	2.276019	2.292862	2.327310	2.400029	2.444875	2.439956	2.420405	2.440739	2.440788	2.480039	2.505290	2.505340	2.522192	2.514693	2.514744	2.514795	2.503960	2.479754	2.389354	2.380172	2.380219	2.301842	2.301888	2.306488	2.337223	2.448681	2.448731	2.473674	2.569798	2.572652	2.572703	2.576895	2.576946	2.537775	2.493220	2.468910	2.438457	2.438506	2.442695	2.470764	2.470814	2.470864	2.465309	2.465358	2.555913	2.558036	2.558088
2.335867	2.257532	2.246399	2.276015	2.327260	2.327307	2.391745	2.402993	2.420352	2.420401	2.394814	2.409985	2.440006	2.479256	2.504507	2.524987	2.525038	2.523433	2.523484	2.515133	2.487200	2.436960	2.380168	2.301793	2.301839	2.301884	2.306485	2.395409	2.434672	2.448726	2.471185	2.591374	2.591428	2.592308	2.596500	2.576941	2.535699	2.493215	2.479256	2.451287	2.442641	2.442689	2.442738	2.442788	2.392398	2.375632	2.428923	2.466231	2.555960	2.556011
2.321868	2.321914	2.321961	2.313214	2.313259	2.327303	2.332949	2.391789	2.395150	2.394763	2.394811	2.397659	2.409202	2.414850	2.479301	2.524982	2.525033	2.524670	2.523479	2.498325	2.473170	2.445236	2.259734	2.259779	2.259824	2.259868	2.306482	2.395406	2.434668	2.471132	2.588831	2.588883	2.590179	2.590231	2.570673	2.572381	2.572432	2.494038	2.480079	2.452111	2.451746	2.442685	2.442734	2.442783	2.392394	2.392441	2.392489	2.428967	2.429017	2.429893
2.422636	2.422684	2.414039	2.316109	2.316155	2.329784	2.335429	2.361502	2.372315	2.277169	2.386408	2.397655	2.408785	2.414847	2.524099	2.524977	2.525028	2.525080	2.524716	2.498321	2.473166	2.445231	2.259732	2.259776	2.259821	2.273870	2.359696	2.434616	2.471078	2.479531	2.583223	2.588877	2.588931	2.475369	2.475418	2.523507	2.493983	2.480025	2.480075	2.474107	2.451741	2.443508	2.442729	2.442779	2.442828	2.392437	2.392484	2.392532	2.388854	2.425333
2.512204	2.507285	2.507337	2.506559	2.333047	2.332265	2.331897	2.337544	2.347115	2.347161	2.386405	2.397651	2.460226	2.482044	2.510094	2.524144	2.525023	2.525075	2.525126	2.525176	2.523570	2.478832	2.439065	2.265375	2.273822	2.355089	2.397149	2.429131	2.462670	2.479525	2.583216	2.588871	2.513290	2.474122	2.474171	2.474220	2.393440	2.471933	2.469912	2.468719	2.468768	2.443503	2.443552	2.442774	2.470843	2.470892	2.392480	2.365775	2.377033	2.382685
2.510542	2.510592	2.507331	2.507382	2.506603	2.332262	2.331894	2.337541	2.438373	2.446705	2.446753	2.455201	2.456495	2.482040	2.482089	2.510139	2.524190	2.525070	2.527921	2.595180	2.561626	2.511999	2.489232	2.425106	2.397877	2.397097	2.429076	2.430783	2.430831	2.456089	2.580311	2.580363	2.510386	2.471218	2.471268	2.471316	2.436189	2.436239	2.466594	2.466643	2.465864	2.465913	2.443547	2.470788	2.457170	2.453907	2.375496	2.376151	2.376200	2.377076
2.510537	2.510587	2.507326	2.507376	2.507426	2.456259	2.393893	2.438320	2.438369	2.438417	2.438466	2.446798	2.369695	2.463994	2.482085	2.510134	2.525013	2.527865	2.527916	2.595174	2.561621	2.511994	2.506031	2.472710	2.449941	2.449989	2.429072	2.430779	2.405619	2.425273	2.549493	2.549544	2.549597	2.510431	2.471263	2.471312	2.434942	2.423810	2.457477	2.457526	2.457575	2.435210	2.433602	2.457115	2.457165	2.439890	2.369886	2.369934	2.372054	2.376243
2.510531	2.502184	2.496224	2.507370	2.507420	2.457083	2.440336	2.438315	2.438364	2.438412	2.438461	2.361774	2.365949	2.377195	2.509252	2.547358	2.527809	2.534902	2.527911	2.561565	2.560787	2.559181	2.503126	2.450301	2.450350	2.450398	2.433327	2.424975	2.399816	2.399863	2.425317	2.549538	2.549592	2.513227	2.468773	2.432404	2.418370	2.418421	2.418468	2.452136	2.457570	2.457618	2.456010	2.456062	2.429139	2.339524	2.336257	2.336303	2.336351	2.356622
2.509999	2.504036	2.496633	2.510264	2.521912	2.482271	2.457127	2.438310	2.438359	2.438407	2.438455	2.361770	2.350620	2.377192	2.545645	2.552953	2.560045	2.534898	2.561508	2.560731	2.625188	2.559176	2.539212	2.463965	2.451587	2.432031	2.433322	2.424971	2.399812	2.399859	2.453125	2.453173	2.502402	2.499531	2.468768	2.418316	2.418364	2.390401	2.337220	2.337266	2.452179	2.452228	2.452276	2.452327	2.429133	2.384351	2.336252	2.336298	2.336347	2.336393
2.505639	2.504446	2.514351	2.514401	2.514451	2.489308	2.488529	2.462973	2.438354	2.438402	2.438451	2.438499	2.361816	2.368076	2.551240	2.551291	2.552999	2.553051	2.553102	2.560725	2.560776	2.539154	2.539207	2.463961	2.431978	2.432026	2.424915	2.402560	2.399807	2.402655	2.453119	2.482736	2.482788	2.482837	2.492119	2.454726	2.390346	2.337170	2.331416	2.331463	2.401548	2.445179	2.445228	2.422865	2.427885	2.427933	2.427981	2.336294	2.336342	2.336389
2.505635	2.505684	2.514346	2.514396	2.489254	2.489303	2.489352	2.488576	2.463017	2.461408	2.438445	2.438494	2.440303	2.443666	2.443713	2.543414	2.546364	2.546418	2.552269	2.552320	2.541169	2.541219	2.539201	2.495174	2.451576	2.432021	2.424911	2.402556	2.402604	2.402651	2.453114	2.482730	2.482782	2.482831	2.482881	2.460521	2.390341	2.337166	2.331412	2.331458	2.330261	2.330307	2.313544	2.313592	2.321411	2.321457	2.319431	2.336289	2.336338	2.336384
2.505630	2.505679	2.519727	2.514390	2.489249	2.489298	2.489348	2.488571	2.488206	2.486598	2.480433	2.469284	2.438540	2.440347	2.440394	2.476212	2.490261	2.493213	2.532463	2.538314	2.541164	2.575645	2.575700	2.500142	2.483389	2.452233	2.429877	2.385118	2.407571	2.427224	2.455280	2.450356	2.359535	2.359581	2.404445	2.404492	2.404540	2.351168	2.337208	2.331454	2.330257	2.313493	2.313539	2.313587	2.318605	2.318651	2.316625	2.322274	2.336333	2.336379
2.505625	2.505674	2.505727	2.500391	2.489244	2.489293	2.489342	2.488566	2.486958	2.486593	2.542014	2.480476	2.469331	2.435785	2.466629	2.471235	2.476257	2.490309	2.490358	2.532508	2.538358	2.575640	2.575694	2.575745	2.519789	2.476389	2.434431	2.417049	2.436701	2.446510	2.446557	2.438518	2.415748	2.410194	2.410241	2.410288	2.408264	2.400442	2.400490	2.338907	2.330252	2.330298	2.313534	2.318555	2.321600	2.321646	2.318692	2.322270	2.358744	2.358791
2.505620	2.505670	2.505723	2.505773	2.500435	2.489288	2.489337	2.486904	2.486953	2.541957	2.542007	2.469273	2.435731	2.435779	2.435827	2.466672	2.469622	2.483673	2.483723	2.490402	2.490451	2.529702	2.566158	2.566209	2.512740	2.476799	2.434841	2.439451	2.453501	2.446505	2.446553	2.444944	2.438566	2.416206	2.410237	2.409455	2.408260	2.419516	2.411690	2.400532	2.331905	2.330293	2.313530	2.315749	2.321597	2.321642	2.324489	2.360761	2.361225	2.361272
2.541998	2.508464	2.508517	2.508567	2.503229	2.500479	2.489332	2.474881	2.474931	2.474979	2.379640	2.379687	2.309750	2.346189	2.435822	2.458268	2.458317	2.483668	2.483717	2.483767	2.486302	2.525552	2.559207	2.543801	2.513149	2.476794	2.434837	2.451377	2.683870	2.538292	2.509306	2.444939	2.439390	2.410600	2.410233	2.408622	2.475895	2.467660	2.406297	2.400743	2.382325	2.330288	2.330334	2.330384	2.315791	2.321638	2.318683	2.319144	2.355617	2.361267
2.648340	2.542043	2.508513	2.503175	2.500425	2.480882	2.466426	2.474875	2.474925	2.374202	2.374248	2.298502	2.298550	2.286991	2.336285	2.345863	2.402318	2.461265	2.483712	2.483761	2.507261	2.574926	2.552984	2.533434	2.468453	2.434785	2.448835	2.619712	2.620179	2.572622	2.531705	2.509350	2.439385	2.430616	2.430664	2.477498	2.475890	2.462267	2.411894	2.399079	2.380662	2.380708	2.380755	2.352791	2.330425	2.310860	2.305832	2.318725	2.355612	2.392084
2.648333	2.539239	2.503120	2.501512	2.498761	2.480877	2.480926	2.474869	2.432932	2.374197	2.293066	2.293111	2.278544	2.276931	2.285374	2.311131	2.320709	2.449959	2.469606	2.468006	2.507253	2.540903	2.541787	2.452234	2.421471	2.424005	2.424052	2.607686	2.607738	2.560596	2.555046	2.523573	2.523628	2.439014	2.478274	2.475835	2.473397	2.416815	2.411889	2.397416	2.376512	2.379459	2.365500	2.351542	2.329177	2.323421	2.306656	2.306701	2.376795	2.379230
2.531309	2.531358	2.500628	2.498191	2.495441	2.498806	2.483100	2.432879	2.427329	2.293018	2.293063	2.284710	2.278541	2.276928	2.282570	2.285415	2.316975	2.429942	2.429059	2.420817	2.420865	2.420913	2.396179	2.396227	2.410275	2.410322	2.410370	2.410421	2.547275	2.541725	2.523516	2.523566	2.523621	2.462054	2.463761	2.463809	2.416758	2.416810	2.416857	2.397410	2.376506	2.376552	2.362593	2.348636	2.326271	2.309508	2.306651	2.306696	2.351159	2.376737
2.531303	2.486576	2.408580	2.408628	2.422668	2.483046	2.476048	2.428519	2.334956	2.293015	2.293060	2.284707	2.278538	2.276924	2.276968	2.277013	2.308681	2.426206	2.427396	2.420812	2.378862	2.378909	2.378960	2.377763	2.377810	2.377856	2.358302	2.392684	2.406733	2.514440	2.516563	2.516613	2.456197	2.456245	2.462097	2.416704	2.357934	2.357984	2.405648	2.414827	2.376500	2.376547	2.373792	2.348631	2.320663	2.309503	2.306646	2.306277	2.309043	2.337107
2.486523	2.408524	2.396969	2.391627	2.405667	2.405715	2.422244	2.422296	2.329978	2.288037	2.281861	2.283461	2.283509	2.276921	2.276964	2.277009	2.308678	2.420710	2.423660	2.412407	2.378856	2.376416	2.376467	2.376514	2.376561	2.351406	2.350624	2.375876	2.406727	2.423577	2.504837	2.454478	2.362638	2.372219	2.386472	2.389005	2.355442	2.354249	2.354295	2.386811	2.376495	2.373740	2.348575	2.320612	2.320658	2.300793	2.300838	2.292177	2.309037	2.322592
2.479884	2.396912	2.391575	2.405615	2.405662	2.405709	2.405757	2.363826	2.285503	2.288034	2.279682	2.283458	2.284233	2.276917	2.276961	2.277006	2.307844	2.419875	2.419923	2.377976	2.377193	2.376410	2.376462	2.376509	2.351356	2.350572	2.350619	2.353469	2.375918	2.381566	2.381612	2.345253	2.295419	2.298264	2.372260	2.350416	2.336458	2.336509	2.350559	2.385148	2.382394	2.337319	2.337365	2.320608	2.306131	2.225149	2.216486	2.284295	2.281857	2.277757
2.472416	2.450283	2.450337	2.450386	2.405656	2.318945	2.268613	2.268662	2.285499	2.285543	2.279990	2.279723	2.279772	2.276914	2.276958	2.277002	2.277047	2.363879	2.363926	2.363558	2.363189	2.363236	2.362457	2.351305	2.351351	2.350567	2.350613	2.350664	2.350711	2.350757	2.275192	2.269433	2.269483	2.278655	2.298305	2.301251	2.305857	2.305908	2.347652	2.378610	2.373682	2.337314	2.337360	2.318530	2.225101	2.201513	2.206116	2.208648	2.245116	2.238527
2.497801	2.467067	2.450331	2.405604	2.268522	2.268980	2.269025	2.268659	2.268703	2.279942	2.277187	2.279720	2.279768	2.276911	2.276954	2.276999	2.274244	2.277092	2.352723	2.351940	2.351985	2.353276	2.353327	2.351300	2.351346	2.350562	2.350608	2.350659	2.350705	2.197261	2.267310	2.269428	2.269478	2.280724	2.298300	2.298344	2.301292	2.144498	2.144538	2.333182	2.333228	2.337308	2.320548	2.311891	2.282903	2.204824	2.206111	2.208642	2.208690	2.238521
2.497794	2.450271	2.405551	2.299258	2.268933	2.268977	2.269022	2.268656	2.268700	2.268743	2.278013	2.279716	2.279765	2.276907	2.276951	2.274196	2.232250	2.274289	2.345254	2.351936	2.353224	2.353271	2.353322	2.351295	2.351341	2.350557	2.350603	2.350654	2.124411	2.153596	2.195641	2.267350	2.280676	2.278646	2.298295	2.298339	2.158452	2.147296	2.144536	2.137114	2.237990	2.320497	2.311835	2.301934	2.289116	2.206063	2.206105	2.208637	2.200281	2.208729
2.434044	2.389319	2.299210	2.270131	2.268930	2.268974	2.269018	2.268652	2.268697	2.269569	2.272412	2.278054	2.277689	2.276904	2.276947	2.274192	2.232248	2.232296	2.273501	2.273545	2.274832	2.336468	2.334445	2.348490	2.351336	2.350552	2.350598	2.207848	2.153551	2.149861	2.228308	2.265687	2.267396	2.278641	2.278686	2.278730	2.239668	2.239717	2.183745	2.176322	2.176365	2.238028	2.308098	2.300269	2.209332	2.207302	2.206100	2.197740	2.200275	2.200319
2.389266	2.256143	2.248837	2.248881	2.268512	2.268556	2.269015	2.269064	2.269108	2.269566	2.269610	2.272038	2.276856	2.276901	2.276944	2.276988	2.274233	2.268684	2.268728	2.273541	2.273585	2.272799	2.272849	2.334487	2.338578	2.341423	2.346031	2.245283	2.198349	2.228261	2.226957	2.257803	2.265733	2.266606	2.266650	2.267108	2.236346	2.236396	2.232291	2.190323	2.190366	2.190408	2.307263	2.300263	2.217730	2.206052	2.199044	2.190269	2.158563	2.198240
2.307397	2.256139	2.242198	2.248878	2.248920	2.268553	2.269012	2.269061	2.269520	2.269563	2.269607	2.268407	2.276853	2.276897	2.276940	2.276984	2.277029	2.268681	2.268724	2.273538	2.272752	2.272796	2.272845	2.272890	2.327062	2.338618	2.343952	2.245279	2.231946	2.224109	2.226952	2.257798	2.257849	2.257892	2.170400	2.170442	2.218094	2.218143	2.232287	2.232331	2.232374	2.231587	2.307257	2.300257	2.221879	2.198997	2.131395	2.120231	2.053045	2.108175
2.360556	2.307437	2.256186	2.262866	2.268506	2.268550	2.268594	2.269058	2.269102	2.269560	2.269604	2.348014	2.346821	2.276894	2.276937	2.276981	2.277025	2.268677	2.267892	2.267106	2.272748	2.272792	2.272841	2.272471	2.293461	2.338612	2.338658	2.240298	2.221262	2.224416	2.226947	2.238192	2.238242	2.167865	2.164174	2.166290	2.166332	2.213990	2.218181	2.232326	2.231955	2.307620	2.307251	2.241231	2.196459	2.078855	2.064889	2.035577	2.053041	2.053082
2.363349	2.356863	2.303751	2.291766	2.291810	2.253198	2.253242	2.258684	2.258729	2.269142	2.291990	2.348010	2.346817	2.391645	2.391691	2.276978	2.268625	2.267844	2.267059	2.267103	2.272744	2.311980	2.312031	2.300463	2.293456	2.338606	2.331186	2.260619	2.227064	2.227108	2.224454	2.224498	2.167819	2.161638	2.158777	2.066197	2.073912	2.188780	2.217346	2.223197	2.307570	2.307200	2.299779	2.251594	2.196453	2.064846	1.959902	2.035572	2.035617	2.041049
2.357951	2.357996	2.291716	2.290516	2.283922	2.249875	2.253238	2.253287	2.253332	2.254204	2.254248	2.276682	2.360076	2.382513	2.382559	2.391732	2.267791	2.249173	2.249217	2.267099	2.272741	2.311976	2.311612	2.311657	2.332646	2.331133	2.263882	2.257813	2.227059	2.182304	2.143145	2.143187	2.130790	2.127927	2.060762	2.060801	2.073909	2.188775	2.188817	2.223192	2.266075	2.267777	2.266163	2.256151	2.067603	2.006021	1.959898	1.959936	2.035612	2.035652
2.357946	2.084406	2.245697	2.283873	2.283917	2.244892	2.244936	2.245400	2.245445	2.253370	2.247817	2.247861	2.348665	2.370167	2.373011	2.373058	2.373105	2.249998	2.250042	2.224169	2.227530	2.266143	2.305385	2.305430	2.294688	2.263832	2.257758	2.227010	2.098263	2.098303	2.126342	2.139864	2.138668	2.060718	2.060758	2.060797	2.060837	2.066484	2.110397	2.119150	2.135996	2.240906	2.240950	2.191726	2.067599	2.067639	1.974829	1.959933	1.959975	1.960014
2.095558	2.095596	2.265279	2.283868	2.241939	2.241983	2.244931	2.245396	2.245440	2.245482	2.233706	2.222555	2.232977	2.344971	2.368546	2.370252	2.370299	2.280783	2.222047	2.219291	2.219333	2.241770	2.295008	2.280116	2.276013	2.250236	2.257338	2.097804	2.055848	2.075278	2.092116	2.092157	2.071463	2.071501	2.046340	2.029577	2.018829	2.021674	2.102926	2.110435	2.126968	2.136032	2.193332	2.186328	2.196435	2.196478	2.067259	1.962833	1.959972	1.960010
2.218660	2.212478	2.257497	2.255882	2.241934	2.241978	2.244926	2.365718	2.348975	2.241743	2.222506	2.222550	2.203009	2.175065	2.124728	2.211533	2.280727	2.255587	2.230440	2.215447	2.235083	2.235127	2.279236	2.275961	2.276006	2.256453	2.091116	2.055806	2.055846	2.050076	2.075313	2.075353	2.069800	2.046298	2.029536	2.029574	2.029613	2.018871	2.102921	2.102962	2.116073	2.117357	2.117399	2.176780	2.173504	2.173547	2.064351	1.962829	1.959968	1.996422
2.212432	2.207079	2.207129	2.241886	2.241929	2.241973	2.311971	2.345602	2.345649	2.258528	2.222502	2.202955	2.102255	2.102295	2.124724	2.211528	2.219968	2.225412	2.223796	2.223839	2.229683	2.225992	2.251236	2.267556	2.267601	2.130575	2.091113	2.055804	2.050034	2.041775	2.067011	2.068711	2.068758	2.037997	2.038555	2.024592	2.024632	2.018868	2.102917	2.102958	2.108600	2.108640	2.108681	2.092235	2.081072	2.081113	1.997851	1.997891	1.999180	2.037811
2.159472	2.036409	2.034795	2.171933	2.239849	2.239893	2.272992	2.295417	2.295462	2.256033	2.202907	2.183361	2.102252	2.102292	2.102331	2.124762	2.124803	2.108666	2.111506	2.121507	2.121547	2.217687	2.242930	2.244635	2.155099	2.161365	2.130612	2.046672	2.042147	2.041771	2.067008	2.068707	2.091154	2.066718	2.035958	2.035581	2.080423	2.102873	2.102913	2.102954	2.102995	2.103034	2.064178	2.061319	2.061359	1.997810	1.997848	1.997886	2.004155	2.004194
2.032220	2.032258	2.032304	2.032342	2.169480	2.230971	2.219809	2.253437	2.242289	2.169576	2.169618	2.163020	2.083987	2.091084	2.091123	2.077467	2.077827	2.077874	2.111501	2.111542	2.112827	2.112869	2.146506	2.146548	2.155094	2.161360	2.130608	2.042104	2.042144	2.064166	2.064204	2.067044	2.065016	2.065055	2.066340	2.175581	2.198025	2.102868	2.102908	2.102949	2.089710	2.094730	2.060438	2.060485	2.000257	1.922185	1.922221	1.997882	2.004151	2.004190
2.032218	2.032255	2.032302	2.054724	2.053516	2.166612	2.177832	2.177881	2.169529	2.169570	2.093014	2.093055	2.093102	2.081949	2.077422	2.069067	2.069107	2.077870	2.077910	2.111538	2.111578	2.112864	2.014941	2.014980	2.146585	2.152224	2.152266	2.121520	2.059972	2.064162	2.064200	2.044642	2.034214	2.059451	2.066336	2.088775	2.102816	2.102864	2.102904	2.102945	2.089705	2.053339	2.058359	2.000214	1.865821	1.863367	1.863401	1.933458	1.997922	2.004186
2.038858	2.032254	2.032300	2.054721	2.048948	2.169390	2.169432	2.169482	2.169524	2.099610	2.093009	2.093050	2.081904	2.080699	2.069022	2.069062	2.069102	2.069564	2.073340	2.090174	2.100781	2.105803	2.058266	2.058306	2.065402	2.146620	2.146662	2.059928	2.059968	2.043731	2.044599	2.036239	2.034211	2.034249	2.034288	2.066371	2.088811	2.102860	2.102899	2.100450	1.958084	1.958120	2.005146	2.005190	2.005229	1.940852	1.933418	1.931380	1.995843	1.998372
2.038857	2.035158	2.032299	2.048908	2.116093	2.119023	2.169427	2.169477	2.099566	2.092964	2.093004	2.042676	2.042722	2.049911	2.072338	2.069057	2.063500	2.063547	2.064002	2.064042	2.086473	2.105798	2.058261	2.058301	2.037406	2.037444	1.978697	1.984340	1.992777	1.992815	1.996172	2.035406	2.034208	2.034245	1.975487	2.035567	2.066407	2.088855	2.086819	2.030855	1.968873	1.968909	2.024745	2.024790	2.024829	2.005264	1.933414	1.931376	1.931419	1.998368
2.038856	2.038893	2.054678	2.116050	2.116089	2.110318	2.119060	2.099522	1.989392	2.042593	2.042632	2.042672	2.042718	2.049907	2.049946	2.049985	2.046704	1.898421	1.831288	1.831737	1.929731	1.932258	1.960292	1.960329	1.991158	1.993270	1.979312	1.979356	1.992774	1.992812	1.996170	2.035403	2.035450	1.976692	1.957131	1.976766	2.035603	2.088851	2.088890	2.030851	1.969285	1.968906	2.019351	2.024786	2.013623	1.971858	1.933411	1.933448	1.933491	1.961952
2.052842	2.052879	2.116006	2.113971	2.110273	2.110314	2.099470	2.067495	2.042551	2.042589	2.042629	2.042668	2.042714	2.042754	2.041546	2.049981	2.046700	2.046746	1.831286	1.831321	1.831769	1.865391	1.960289	1.960326	1.991154	1.991191	1.991229	1.991274	1.993388	1.996641	2.027472	2.035399	2.035446	1.976690	1.957129	1.945541	2.013200	2.088847	2.032884	2.018923	2.011286	1.994521	2.002545	2.013581	1.991420	1.991459	1.988695	1.935520	1.935564	1.935601
2.030418	2.030456	2.138886	2.124939	2.116586	2.108234	2.074701	2.067491	2.042547	1.975433	2.042625	2.042664	2.042711	2.042750	2.041542	2.031617	2.038806	2.035947	2.035986	1.820525	1.854144	1.864451	1.937265	1.991113	2.005146	2.094755	2.079019	1.975494	1.994108	1.994147	1.990447	2.013510	2.013557	2.013594	1.943427	1.943462	1.949099	2.010444	2.032881	2.030844	2.016883	2.016505	2.015607	1.991378	1.991416	1.991455	1.988691	1.952321	1.950921	1.950958
2.029585	2.082773	2.136805	2.138923	2.116581	2.074657	2.073036	2.058570	1.974979	1.941439	1.955882	2.039862	2.039908	2.042746	2.031573	2.030367	2.027499	2.035941	1.876461	1.856906	1.854141	1.838814	1.883638	1.994724	2.084331	2.078972	2.075691	2.000160	1.975006	1.975874	1.804329	1.986330	2.003174	2.045205	2.004495	1.940138	1.940175	2.002968	2.075602	2.075642	2.030465	2.015565	2.008130	1.991374	1.991412	1.991451	1.988687	1.966849	1.950919	1.978963
2.029582	2.029619	2.082818	2.085765	2.069018	2.069058	2.069098	2.058566	1.963785	1.941437	1.955879	2.037060	2.042703	2.078793	2.076341	2.030362	2.028325	1.876423	1.862466	1.854105	1.825305	1.819634	1.819260	1.906061	2.048845	2.058850	2.058890	1.974962	1.846236	1.793914	1.793947	1.975945	2.010926	2.032328	2.032368	1.990826	1.993368	2.024320	2.070200	2.070240	2.019879	2.014316	1.997553	1.991370	1.991408	1.991447	1.994496	1.987280	1.994383	1.991099
2.008752	2.008788	2.008836	2.010120	2.069015	2.069055	2.069094	2.036180	1.969072	1.964233	1.964270	2.037056	2.042699	2.078788	2.076335	2.030357	2.024800	1.877251	1.862463	1.837312	1.825302	1.822538	1.819257	1.852878	1.906094	1.927291	1.927329	1.846198	1.846233	1.793082	1.793115	1.975109	1.973495	2.007127	2.007166	2.007619	1.993363	1.993410	2.015526	2.051965	2.018629	1.996266	1.996304	1.996349	1.991405	1.991443	1.997293	1.987278	1.993966	1.991097
1.998780	1.998817	1.996788	1.996826	2.066104	2.066144	2.066183	2.038253	2.036216	1.969105	1.986651	2.006275	2.037099	2.034013	2.031559	2.024756	1.985618	1.904510	1.863292	1.862496	1.852563	1.825334	1.822053	1.852875	1.906089	1.906125	1.904500	1.834567	1.789724	1.789758	1.793113	1.807143	1.807186	1.816755	1.970766	1.981184	1.981223	1.985101	2.015521	2.051959	2.001599	1.982973	1.983012	1.988871	1.991401	1.991439	1.980593	1.987275	1.993964	1.994001
1.992546	1.992583	1.992630	1.991838	2.013644	2.057002	2.066180	2.091406	2.089369	2.073342	2.006233	2.006272	2.019673	2.028412	2.024712	2.016356	1.954833	1.904508	1.863289	1.862494	1.855882	1.850519	1.848484	1.854117	1.901733	1.906120	1.893300	1.834564	1.789722	1.789756	1.793111	1.793145	1.807184	1.805555	1.819587	1.981180	1.981218	1.976697	1.984718	1.984756	1.975980	1.978816	1.980931	1.983053	1.989736	1.975986	1.980590	1.995993	1.997284	2.019204
2.034499	1.992579	1.874310	1.956189	1.989794	2.046612	2.071830	2.071878	2.071919	2.087327	2.087367	2.037045	2.028369	2.031206	2.027505	2.016352	1.977216	1.904505	1.904126	1.901670	1.862110	1.850515	1.848481	1.848516	1.901729	1.901764	1.834518	1.826163	1.789720	1.789754	1.793109	1.793143	1.807182	1.821211	1.883158	1.919586	1.933621	1.936466	1.931933	1.967538	1.965914	1.976011	1.978126	1.980664	1.966808	1.953581	1.963785	1.995576	1.995621	2.019202
1.992538	1.874264	1.872231	1.867281	1.970818	1.984843	1.984881	1.973737	1.978345	2.071952	2.087362	2.087402	2.039886	2.031202	2.029993	2.016347	1.977212	1.904502	1.901631	1.901667	1.901286	1.850512	1.848478	1.848513	1.901725	1.901760	1.836176	1.798170	1.781410	1.789752	1.793107	1.849125	1.849169	1.895455	1.912288	1.919583	1.919620	1.937817	1.936498	1.965871	1.965909	1.939608	1.894953	1.894996	1.910802	1.944440	1.959213	1.980622	2.015007	2.016292
1.942380	1.869691	1.867243	1.867279	1.867312	1.909309	1.909345	1.935813	1.955960	1.986770	2.071986	2.087398	2.039882	2.039091	2.032896	2.021743	1.954823	1.901592	1.890827	1.901249	1.901283	1.864501	1.850551	1.848510	1.879331	1.884963	1.836173	1.799829	1.781408	1.783934	1.849087	1.899508	1.899553	1.906649	1.912284	1.913981	1.918171	1.937814	1.972891	1.965036	1.956675	1.890345	1.892042	1.894993	1.907476	1.944437	1.970920	2.001667	2.050673	2.073852
1.942377	1.917239	1.869734	1.867276	1.867310	1.909305	1.909342	1.910632	1.913993	1.955992	1.996360	2.037034	2.039879	2.038671	2.038708	2.021739	1.904453	1.901173	1.901209	1.901246	1.899203	1.889684	1.850548	1.850584	1.848542	1.848575	1.837416	1.799826	1.783898	1.783932	1.813201	1.859070	1.898719	1.899584	1.906683	1.912316	1.931949	1.959990	1.981791	1.965032	1.956670	1.872603	1.872639	1.878082	1.896272	1.910832	1.970916	2.008618	2.050669	2.073018
1.942373	1.886468	1.886514	1.867273	1.889685	1.965248	1.909338	1.909383	1.910666	1.922750	1.967244	2.037030	2.039875	2.038667	2.038705	1.929402	1.904451	1.904494	1.901206	1.899581	1.927183	1.920572	1.889724	1.848503	1.848538	1.848572	1.848607	1.848650	1.800689	1.811919	1.813198	1.813232	1.853928	1.854793	1.899617	1.911482	1.957140	1.957187	1.964989	1.965027	1.873397	1.872600	1.872636	1.824881	1.868269	1.886875	1.983375	2.025415	2.064666	2.068029
2.040261	1.942405	1.887646	1.886851	1.889682	1.909298	1.909335	1.909379	1.910662	1.936431	1.940623	2.037026	2.063804	2.038664	1.933933	1.906905	1.904448	1.901167	1.901204	1.927560	1.927179	1.923061	1.892213	1.848500	1.848535	1.848568	1.848604	1.848231	1.848266	1.849133	1.813195	1.820292	1.820752	1.851991	1.854825	1.911478	1.957136	1.957183	1.964985	1.965022	1.875471	1.875505	1.828359	1.824879	1.833637	1.891027	1.997372	2.025412	2.064662	2.068025
2.038593	1.915566	1.909491	1.881029	1.881063	1.886917	1.886953	1.888244	1.917724	1.936428	1.999369	2.063752	2.063800	2.037413	1.914346	1.906902	1.904445	1.901165	1.931980	1.930354	1.927176	1.923057	1.861427	1.848496	1.848532	1.848565	1.848600	1.848228	1.849094	1.849545	1.820256	1.820706	1.823243	1.829595	1.852023	1.939468	1.950702	1.956348	1.956384	1.954759	1.951473	1.875917	1.828357	1.824876	1.829481	1.905024	1.997369	2.025408	2.064657	2.065220
1.915528	1.914732	1.909488	1.881026	1.869872	1.869907	1.863022	1.870131	1.895342	1.947616	1.999366	2.063748	2.063796	2.031814	2.031851	1.906069	1.904442	1.901162	1.931976	1.932013	1.932048	1.928456	1.864333	1.853064	1.809460	1.803895	1.803929	1.801478	1.798713	1.806227	1.808337	1.822366	1.822410	1.851985	1.933196	1.939464	1.939501	1.852767	1.922787	1.956417	1.954793	1.915108	1.875949	1.822796	1.829479	1.899620	1.913366	2.025404	2.050653	2.054015
1.914694	1.914728	1.884312	1.873160	1.869869	1.855918	1.864267	1.870129	1.901574	1.951353	1.999363	1.999400	2.033018	2.033057	2.031847	1.906066	1.901115	1.901159	1.931973	1.959991	1.960026	1.960063	1.928497	1.861373	1.811120	1.805140	1.802375	1.801170	1.801204	1.808303	1.822329	1.822363	1.822407	1.822440	1.898050	1.928875	1.914304	1.914351	1.915632	1.922820	1.926793	1.923504	1.913895	1.838346	1.839628	1.899202	1.899651	1.930200	2.025447	2.058998
1.913028	1.910265	1.884309	1.873157	1.855880	1.855916	1.864264	1.870127	1.878891	1.998906	1.999359	1.999397	1.999444	2.007875	2.008326	2.008364	1.993440	1.993487	1.993525	1.959987	1.952956	1.958812	1.959274	1.914538	1.825027	1.813865	1.814425	1.802830	1.802864	1.822295	1.828561	1.828595	1.819606	1.819638	1.898047	1.903679	1.914301	1.915594	1.921227	1.924063	1.926790	1.954820	1.951533	1.839590	1.848767	1.899615	1.902973	1.919808	1.930242	2.027975
1.913024	1.909430	1.909477	1.882263	1.855877	1.855913	1.864262	1.870125	1.874732	1.999318	2.002266	2.002304	1.999441	1.999894	2.008323	2.008361	2.001333	1.993898	1.971137	1.961311	1.950042	1.952989	1.958855	1.914535	1.825025	1.828382	1.881587	1.901221	1.901257	1.903787	1.831053	1.831087	1.828637	1.898007	1.903641	1.908663	1.909946	1.921189	1.924023	1.929659	1.928033	1.928067	1.940572	1.856627	1.854168	1.865402	1.921431	1.921468	1.932317	2.027972
1.912189	1.912223	1.912271	1.909510	1.859200	1.865471	1.865506	1.874695	1.881798	2.000147	2.002263	2.002301	1.999853	1.999476	2.007904	2.086996	2.001329	1.978994	1.971549	1.968373	1.961342	1.957973	1.914080	1.847375	1.850735	1.881549	1.901589	1.901634	1.914971	1.915007	1.894285	1.860736	1.905368	1.919396	1.916523	1.916557	1.916593	1.929499	1.937931	1.929655	1.929691	1.940532	1.898576	1.881822	1.863812	1.866646	1.922675	1.922712	1.922756	2.026306
1.914680	1.912635	1.912683	1.909922	1.865434	1.812328	1.823549	1.839806	1.882628	2.000144	2.035827	2.035866	2.061394	2.089408	2.089030	2.091867	2.085255	1.993889	1.993927	1.993550	1.968404	1.864915	1.848169	1.848204	1.850733	1.901551	1.919046	1.917843	2.021424	2.021463	1.917948	1.910917	1.910964	1.919394	1.916520	1.916554	1.927592	1.929912	1.938344	1.938380	1.940495	1.940529	1.898573	1.898617	1.898653	1.898689	1.903074	1.903110	1.922754	1.981590
1.914677	1.914711	1.914758	1.868309	1.809495	1.809529	1.812360	1.840637	1.882627	2.016923	2.033745	2.033783	2.089363	2.089403	2.092238	2.091862	2.085666	2.085300	2.007912	1.993545	1.867675	1.852281	1.851077	1.850696	1.851147	1.915267	1.916134	2.019720	2.021421	2.021459	2.021495	1.941700	1.927754	1.919392	1.919428	1.933373	1.940670	1.954713	1.943939	1.943976	1.978436	1.951724	1.951761	1.951807	2.041430	2.041469	1.903903	1.922706	1.947950	1.991626
1.914673	1.855980	1.856441	1.817967	1.812405	1.812438	1.820373	1.834399	2.016884	2.016920	2.016958	2.033780	2.089774	2.092196	2.092233	2.091857	2.088987	2.028207	1.996716	1.976754	1.867672	1.852280	1.852323	1.851110	1.854471	1.914849	1.990855	2.013288	2.021418	2.021456	2.021492	2.021530	1.988604	1.988639	1.994912	2.002208	2.044231	2.044281	2.044318	2.034379	2.004873	1.996510	1.996548	2.043050	2.069422	2.069461	2.069082	2.020695	2.011182	1.987880
1.855945	1.855977	1.856439	1.862712	1.817997	1.820338	1.834356	2.010605	2.016881	2.016917	2.016955	2.033776	2.067392	2.089394	2.091813	2.088942	2.083387	2.033079	2.004196	1.977166	1.879277	1.883054	1.885178	1.854434	1.891373	1.909251	1.990852	2.015780	2.021414	2.025195	2.027725	2.027763	1.993590	1.993625	1.994909	2.042526	2.050961	2.052675	2.044314	2.044353	2.044391	2.022033	2.050065	2.092105	2.085077	2.077855	2.069493	2.021522	1.987837	1.985381
1.855942	1.855975	1.861427	1.886631	1.895055	1.896338	1.933148	2.003116	2.069376	2.069527	2.016951	2.016989	2.016621	1.875547	1.997832	2.084590	2.035825	2.035873	2.033114	2.004647	1.968311	1.921729	1.929675	1.897988	1.898024	1.959615	1.990848	2.021373	2.025153	2.027686	2.027722	2.022163	1.999824	1.993622	1.993659	2.086887	2.087343	2.089058	2.052708	2.044349	2.056029	2.072474	2.114502	2.102079	2.132913	2.121755	2.080797	2.033243	1.987832	1.987870
1.841958	1.841990	1.856019	1.877895	1.878832	1.916472	1.916509	2.000200	2.046653	2.058334	2.016116	2.016154	1.942644	1.900721	1.900754	1.998698	2.037900	2.037117	2.034358	2.012960	1.990311	1.939988	1.928842	1.925967	1.959579	1.990392	2.021209	2.021370	2.027645	2.027683	2.027719	2.022160	2.022210	2.019335	2.086846	2.086883	2.087338	2.089054	2.094689	2.058148	2.061625	2.110717	2.246065	2.246119	2.141307	2.141347	2.110562	2.080832	2.033287	1.987865
1.841956	1.841988	1.852689	1.875467	1.894660	1.894696	1.899724	1.891121	2.001898	2.051675	2.055458	2.010744	1.980023	1.900719	1.900752	2.026668	2.037896	2.037945	2.035186	2.012957	2.007094	2.007132	2.007180	1.993228	1.993265	1.990389	1.990426	2.010061	2.027642	2.027680	2.027716	2.027754	2.036200	2.089297	2.086842	2.086878	2.086918	2.094232	2.094685	2.070365	2.079552	2.239780	2.246060	2.349688	2.349733	2.169308	2.169347	2.106023	2.052881	2.005324
1.841954	1.838658	1.841871	1.875047	1.874248	1.874284	1.833202	1.851964	1.891154	1.938734	1.935400	1.955016	1.948378	1.895310	1.900750	2.026664	2.037892	2.138649	2.121905	2.035220	2.038167	2.040701	2.040750	2.007214	1.993262	1.992465	1.992502	2.012137	2.025144	2.027678	2.027713	2.036146	2.103361	2.087214	2.086421	2.086874	2.086913	2.088629	2.069490	2.070361	2.112194	2.202746	2.324431	2.349682	2.349727	2.326069	2.183339	2.106018	2.052876	2.005320
1.828223	1.828255	1.842283	1.875043	1.875076	1.861129	1.833198	1.833242	1.841181	1.838717	1.925455	1.935432	1.845973	1.849752	1.867369	1.900784	2.138591	2.138644	2.121900	2.088370	2.035252	2.037370	2.037419	2.032466	2.032505	1.992462	2.012085	2.012134	2.013003	2.016784	2.027710	2.036143	2.103357	2.098403	2.086417	2.086453	2.086909	2.086962	2.069070	2.069525	2.075802	2.113474	2.311949	2.321763	2.341403	2.198680	2.125934	2.102189	2.057030	2.029073
1.828220	1.828252	1.842280	1.875871	1.875072	1.861125	1.833194	1.833239	1.833273	1.838714	1.838748	1.847174	1.847218	1.846952	1.851144	1.872810	1.995925	2.088285	2.088325	2.004440	1.951322	1.951358	2.032424	2.032462	1.984937	1.989964	1.990001	2.009635	2.012168	2.016781	1.996926	2.033568	2.105017	2.098399	2.094695	2.083538	2.083577	2.066837	2.064075	2.035518	2.042211	2.077083	2.309446	2.315102	2.279812	2.198675	2.125930	2.125970	2.106394	2.044842
1.695385	1.710809	1.828295	1.870274	1.869475	1.835953	1.833191	1.833236	1.819287	1.819318	1.824761	1.824795	1.824839	1.844453	1.851141	1.863240	1.872844	1.995970	1.996007	1.951285	1.951319	1.951355	1.951402	1.948942	1.982552	1.986746	1.970412	1.970459	1.972992	1.994393	1.996923	2.062985	2.105013	2.095898	2.094690	2.083533	2.066781	2.055638	2.030485	2.009303	2.048447	2.077079	2.219870	2.273108	2.279806	2.198670	2.142722	2.125966	2.126017	2.072834
1.688309	1.688339	1.741609	1.827494	1.835915	1.835950	1.833188	1.820498	1.820532	1.822644	1.828503	1.828537	1.825252	1.844865	1.851138	1.863239	1.872842	1.892467	1.951246	1.951283	1.951316	1.951353	1.951399	1.957031	1.968675	1.969956	1.874865	1.886517	1.956503	1.989815	2.054207	2.097165	2.100017	2.095894	2.095933	2.067985	2.059325	2.034190	2.003439	2.009300	2.029458	2.057483	2.077114	2.219918	2.273144	2.192010	2.119267	2.125962	2.126014	2.084060
1.554098	1.651987	1.688379	1.719169	1.740837	1.833150	1.833184	1.798122	1.814219	1.827218	1.828501	1.862096	1.899864	1.851104	1.851136	1.863237	1.878320	1.889553	1.942737	1.948368	1.948401	1.951350	1.956992	1.973814	1.968672	1.879177	1.879211	1.883188	1.953172	2.048342	2.048378	2.087592	2.093054	2.095889	2.095929	2.067981	2.034135	2.003402	2.003436	2.009713	2.012663	2.057479	2.077111	2.219912	2.245147	2.217198	2.119263	2.119303	2.126010	2.084057
1.467422	1.554123	1.652026	1.688408	1.719196	1.775154	1.775188	1.777729	1.798153	1.815913	1.844030	1.862093	1.866299	1.866334	1.866366	1.877220	1.883912	1.934307	1.948329	2.000150	2.000185	1.983969	1.987762	1.987799	1.987836	1.884355	1.881477	1.929086	1.951505	1.976609	1.973315	1.981257	2.020483	2.081893	2.067940	2.053984	2.003348	2.003398	2.009673	2.018031	2.057441	2.057476	2.077107	2.169524	2.217150	2.217192	2.155648	2.152889	2.119350	2.123134
1.467423	1.492611	1.612879	1.646228	1.686353	1.717560	1.718841	1.680149	1.690585	1.798182	1.841114	1.860841	1.862135	1.866331	1.944309	1.927563	1.934258	1.948290	1.986123	2.000146	2.000181	1.980637	1.983182	1.983219	1.983256	1.984955	1.954217	1.954264	1.954185	1.973277	1.973311	1.953761	1.981305	2.020514	2.050616	2.000811	2.003344	2.010468	2.017992	2.062808	2.062846	2.062465	2.077103	2.152726	2.155565	2.175200	2.217225	2.214468	2.152938	2.119385
1.487592	1.489879	1.529060	1.604583	1.605859	1.610884	1.675228	1.679730	1.701769	1.775807	1.829924	1.860838	1.860883	1.905484	1.927525	1.933387	1.934255	1.934302	1.930176	1.930212	1.930245	1.930281	1.966694	1.980719	1.983253	1.984951	1.957011	1.957059	1.954182	1.950890	1.939731	1.953758	1.953808	1.962767	1.983640	1.997479	2.022326	2.023626	2.024493	2.062805	2.062427	2.062463	2.079899	2.079949	2.079988	2.156433	2.217333	2.217375	2.192236	2.145972
1.478080	1.495470	1.537447	1.604581	1.604608	1.605887	1.636793	1.679727	1.703015	1.826141	1.832718	1.857921	1.885634	1.911257	1.927522	1.933801	1.933836	1.933051	1.932254	1.931874	1.931907	1.930278	1.949907	1.966728	1.980752	1.984948	1.957008	1.957056	1.957092	1.943024	1.939728	1.953754	1.955469	1.895608	1.954406	1.983671	2.022323	2.022375	2.054026	2.054064	2.054102	2.076527	2.079895	2.079945	2.080817	2.082935	2.124957	2.161386	2.173921	2.173961
1.480874	1.522837	1.589979	1.586262	1.583376	1.604636	1.633877	1.674730	1.777628	1.802827	1.813151	1.841268	1.844644	1.886264	1.911286	1.933798	1.992569	1.990953	1.990990	1.990611	1.987848	1.987885	1.966687	1.966724	1.980748	1.984945	1.984981	1.958301	1.947147	1.946766	2.018898	1.960179	1.955466	1.910730	1.912430	1.954436	1.999934	2.022372	2.022407	2.054061	2.076488	2.076524	2.077811	2.079942	2.080813	2.086261	2.090042	2.168455	2.173501	2.198735
1.480873	1.521170	1.519127	1.583345	1.583372	1.590479	1.632625	1.671812	1.683029	1.769746	1.777689	1.768554	1.819470	1.878767	1.881597	1.924768	1.966757	1.966807	1.984743	1.984780	1.984814	1.986217	1.966684	1.966721	1.980745	1.980779	1.984978	1.986275	1.958335	2.025102	2.018894	2.018100	1.960226	1.910727	1.912427	1.912459	1.959693	1.962656	2.022404	2.085270	2.107696	2.087340	2.086962	2.080770	2.086219	2.086258	2.090039	2.168451	2.173497	2.198731
1.339184	1.473402	1.501815	1.502259	1.525486	1.531759	1.593420	1.604700	1.604730	1.683055	1.694924	1.758143	1.768594	1.819500	1.878796	1.881628	1.920637	1.887122	1.880497	1.894518	1.920360	1.912004	1.889673	1.896784	1.896819	1.980775	1.980812	1.985023	1.957500	1.957536	2.007651	2.015181	2.002192	1.920783	1.912424	1.913635	1.917416	1.917881	2.005999	2.093664	2.107695	2.107730	2.087375	2.087010	2.086216	2.086254	2.086290	2.090074	2.165096	2.165136
1.329191	1.390719	1.493902	1.493930	1.516323	1.525511	1.525540	1.537534	1.551600	1.551625	1.551654	1.694952	1.712661	1.727626	1.764129	1.884239	1.884274	1.885869	1.880492	1.880528	1.887221	1.884628	1.884675	1.884710	1.896817	1.916431	1.969618	1.956928	1.957080	1.929140	1.920014	1.971359	1.981817	1.981851	1.920330	1.917379	1.917414	1.920793	2.014394	2.084506	2.152469	2.152505	2.135896	2.087423	2.087045	2.086251	2.086287	2.090071	2.094700	2.165133
1.322528	1.322550	1.484738	1.490179	1.493952	1.501892	1.525537	1.527657	1.439694	1.443048	1.490134	1.617365	1.626148	1.724827	1.735979	1.770404	1.885102	1.884317	1.885900	1.828449	1.815562	1.874334	1.878128	1.880660	1.886940	1.896847	1.956877	1.959839	1.929101	1.929137	1.929169	1.981763	1.981815	1.981848	1.983966	1.967211	1.973908	1.990748	2.014392	2.081590	2.120922	2.152502	2.152542	2.136361	2.091621	2.091659	2.256827	2.255204	2.255261	2.268695
1.322527	1.322549	1.328175	1.381021	1.387707	1.479522	1.501917	1.497611	1.497639	1.469703	1.476392	1.553108	1.609075	1.701681	1.727650	1.845077	1.885098	1.885145	1.845192	1.808867	1.815559	1.815593	1.838665	1.838699	1.852121	1.886969	1.898128	1.901089	1.901124	1.926337	1.934163	1.981760	1.981812	1.983927	1.983963	1.983997	1.984033	1.989497	1.993577	2.081588	2.118005	2.120954	2.152539	2.152591	2.152631	2.234809	2.256821	2.255199	2.255255	2.262374
1.387655	1.328972	1.330672	1.330697	1.330719	1.446445	1.488410	1.488447	1.496388	1.490821	1.490848	1.541863	1.550290	1.597858	1.707660	1.855910	1.873018	1.879728	1.854592	1.804283	1.815557	1.815590	1.821881	1.821914	1.852119	1.853399	1.895328	1.898289	1.901121	1.903238	1.981720	1.982589	1.985556	1.985589	1.985626	1.983994	1.984030	1.986880	2.060732	2.070761	2.071632	2.130434	2.143378	2.152589	2.222594	2.234804	2.256816	2.256858	2.058191	2.100328
1.371241	1.337717	1.330672	1.330696	1.330718	1.392250	1.481744	1.481781	1.478299	1.478325	1.477103	1.482723	1.482760	1.492366	1.597882	1.797417	1.842197	1.855987	1.854588	1.804280	1.805560	1.815588	1.821878	1.826909	1.836583	1.853397	1.853431	1.887878	1.899037	1.901154	1.981717	1.985501	1.988884	1.988917	2.006873	2.003577	2.003613	2.045637	2.052334	2.062364	2.063234	2.130430	2.130469	2.231269	2.222684	2.234382	2.234837	2.234879	2.209745	2.100325
1.371240	1.371263	1.330671	1.330695	1.330717	1.389452	1.392274	1.392308	1.364374	1.367193	1.367218	1.474628	1.480258	1.482785	1.492389	1.492833	1.501190	1.780593	1.776341	1.756732	1.758011	1.818084	1.822709	1.828156	1.853364	1.853395	1.853428	1.887042	1.891956	1.932523	1.942549	1.988829	1.988882	2.134399	2.006871	2.003573	2.003610	2.003663	2.051498	2.052368	2.056153	2.056188	2.123387	2.124689	2.191894	2.225218	2.234832	2.234873	2.220564	2.214777
1.413170	1.404029	1.367724	1.328611	1.323635	1.383859	1.389476	1.364347	1.292032	1.362729	1.365550	1.365575	1.413145	1.413171	1.426879	1.426906	1.465786	1.481649	1.716714	1.728825	1.756758	1.818081	1.821874	1.850531	1.853361	1.853392	1.856223	1.888289	1.891954	1.928355	1.942546	1.988827	2.134358	2.271483	2.129437	2.001488	2.001525	2.003243	2.045248	2.051532	2.052403	2.054103	2.055390	2.059072	2.187841	2.190681	2.225250	2.198485	2.219312	2.214773
1.404003	1.400277	1.363973	1.319445	1.319467	1.362797	1.357230	1.301163	1.301188	1.348564	1.365548	1.365573	1.349304	1.349329	1.405278	1.416490	1.426096	1.426132	1.450614	1.706329	1.728850	1.793505	1.840499	1.844281	1.853359	1.875767	1.877051	1.877097	1.891118	1.889070	1.925469	1.942579	2.134353	2.134390	2.129432	2.096610	2.087423	2.073489	2.073524	2.076361	2.076750	2.052434	2.053304	2.053355	2.056608	2.145899	2.188863	2.197232	2.209731	2.209772
1.359208	1.359231	1.350882	1.317361	1.317382	1.312407	1.305591	1.303957	1.343123	1.345942	1.345967	1.345992	1.332639	1.332664	1.377428	1.398636	1.398663	1.395902	1.422407	1.450638	1.643933	1.717632	1.771887	1.839697	1.864903	1.864935	1.864969	1.887749	1.889033	1.897460	1.897491	1.897526	1.933466	2.129387	2.098652	2.095773	2.095812	2.087474	2.076318	2.076356	2.068001	2.049098	2.052468	2.052519	2.052557	2.053844	2.145930	2.196345	2.196401	2.196442
1.320821	1.318344	1.337963	1.312359	1.301199	1.299973	1.303922	1.303955	1.303979	1.343143	1.345964	1.332602	1.332636	1.332661	1.374091	1.382506	1.382532	1.246375	1.247647	1.354121	1.354561	1.584929	1.632516	1.794290	1.832826	1.832858	1.858718	1.878999	2.024845	1.896207	1.896239	1.882703	1.897574	2.044330	2.095732	2.095767	2.087413	2.084671	2.076313	2.076352	1.863736	1.992481	2.042886	2.042937	2.042975	2.045095	2.103898	2.158592	2.192231	2.188108
1.256995	1.262434	1.267886	1.282077	1.280780	1.280804	1.294995	1.295028	1.283869	1.239157	1.224180	1.237536	1.332632	1.332657	1.349457	1.369056	1.305064	1.245539	1.245562	1.247668	1.247689	1.247712	1.568302	1.627543	1.683751	1.683780	1.805393	1.839006	1.855824	1.871272	1.876241	1.892522	1.958581	2.039743	2.039781	2.049813	2.049851	2.064611	2.064646	2.002542	1.954959	1.980816	2.038717	2.038768	2.020481	2.020519	2.029299	2.088106	2.127624	2.186436
1.161957	1.161976	1.172843	1.172864	1.181270	1.280801	1.280825	1.275926	1.231218	1.207380	1.224178	1.224201	1.324241	1.332654	1.332677	1.307536	1.251931	1.243454	1.243477	1.243500	1.242687	1.242710	1.323253	1.534109	1.534139	1.546247	1.630663	1.784188	1.817788	1.830737	1.852432	1.868774	1.882988	1.989325	2.028528	2.028563	2.028602	2.045444	2.038399	1.990873	1.939958	1.939992	1.970862	2.001694	2.001732	2.001770	2.001805	2.001843	2.064897	2.137701
1.161954	1.161974	1.162005	1.164528	1.144685	1.175455	1.269639	1.231193	1.214442	0.989310	1.207400	1.224198	1.278132	1.282322	1.237606	1.237629	1.228068	1.243451	1.243474	1.243497	1.242685	1.242708	1.244823	1.324941	1.363527	1.375632	1.439690	1.498465	1.599189	1.638380	1.717148	1.760568	1.789780	1.809393	1.946506	1.986957	2.004017	2.004073	1.992800	1.970455	1.810836	1.919991	1.942114	1.985442	1.987563	1.987601	1.987636	1.995172	2.062390	2.134777
1.161951	1.161971	1.114484	1.087386	1.089071	1.143037	1.143058	1.152255	1.050800	1.050817	1.050835	1.101179	1.121558	1.237584	1.237604	1.220126	1.231333	1.238449	1.243472	1.179178	1.179197	1.187608	1.188888	1.193493	1.198514	1.210617	1.367264	1.437224	1.452247	1.586953	1.593647	1.704675	1.734780	1.736061	1.744010	1.920287	1.961990	1.991090	1.968743	1.790377	1.790412	1.793241	1.919186	1.938825	1.933031	1.874305	1.864341	1.864377	1.937840	1.939960
1.161948	1.114452	1.086531	1.036237	1.036254	1.089923	1.143055	1.145169	1.150191	1.049567	1.049585	1.101178	1.114473	1.167616	1.220100	1.220122	1.231330	1.236779	1.174154	1.176380	1.176399	1.179217	1.188053	1.193075	1.193513	1.222454	1.247351	1.356463	1.353452	1.353477	1.332434	1.332459	1.693050	1.698676	1.698708	1.698739	1.850971	1.851024	1.744625	1.680309	1.691590	1.691619	1.673320	1.682767	1.682799	1.682414	1.682443	1.682475	1.721698	1.721731
1.161946	1.086500	1.036218	1.036236	1.036253	1.115079	1.145137	1.150168	1.150189	1.049567	1.049585	1.099927	1.136005	1.166780	1.164716	1.223453	1.223476	1.203518	1.161300	1.176378	1.176398	1.179215	1.182458	1.189323	1.218682	1.220369	1.244849	1.325991	1.326015	1.293605	1.295294	1.276690	1.282142	1.539220	1.539249	1.502909	1.502937	1.540360	1.540387	1.540417	1.585211	1.597738	1.576038	1.576080	1.478829	1.478856	1.478880	1.474325	1.384814	1.458550
1.161943	1.036189	1.036217	1.036236	1.111722	1.129054	1.145135	1.150167	1.150187	1.094296	1.094315	1.102427	1.102454	1.102474	1.159122	1.164735	1.175941	1.159194	1.161299	1.166738	1.175146	1.176417	1.183707	1.284405	1.252240	1.242741	1.256034	1.256066	1.295246	1.295270	1.205785	1.212355	1.276723	1.282161	1.404971	1.404994	1.388235	1.383690	1.476036	1.476063	1.476091	1.488617	1.494894	1.466953	1.466980	1.473257	1.468698	1.395970	1.384812	1.384837
1.114428	1.036189	1.039551	1.061931	1.087104	1.087124	1.143049	1.150165	1.150186	1.155796	1.116679	1.102426	1.102454	1.102473	1.102491	1.102511	1.161247	1.161276	1.166716	1.166737	1.159617	1.176416	1.182039	1.248047	1.252238	1.256009	1.256032	1.256064	1.256087	1.256110	1.209535	1.209557	1.212386	1.223595	1.231534	1.281906	1.281929	1.280178	1.382876	1.422903	1.422930	1.481112	1.453161	1.453199	1.453226	1.460754	1.388026	1.376858	1.381060	1.381085
1.134856	1.070221	1.070249	1.070268	1.094607	1.087123	1.143047	1.150164	1.155775	1.155794	1.158316	1.158337	1.142010	1.102890	1.105408	1.115849	1.118665	1.132673	1.183805	1.183826	1.168786	1.159637	1.182037	1.192115	1.255987	1.256008	1.256030	1.256062	1.256085	1.258609	1.209534	1.209556	1.209588	1.223593	1.223615	1.223635	1.274010	1.321602	1.380373	1.382899	1.361376	1.367828	1.372020	1.447599	1.447626	1.455154	1.402014	1.376856	1.376891	1.381083
1.158791	1.148216	1.097521	1.114988	1.115006	1.115026	1.113795	1.141776	1.141797	1.158711	1.158732	1.158753	1.142008	1.144530	1.154971	1.118646	1.118665	1.160338	1.183805	1.183826	1.168786	1.159636	1.190425	1.223708	1.226648	1.230837	1.230859	1.239280	1.253286	1.256106	1.257794	1.207471	1.220238	1.220258	1.219446	1.219466	1.299064	1.367905	1.379119	1.380395	1.366135	1.367825	1.371184	1.372053	1.419643	1.427170	1.427194	1.376854	1.376889	1.376914
1.164630	1.162980	1.181785	1.165961	1.120426	1.117527	1.113794	1.113822	1.113842	1.158709	1.158730	1.150365	1.154269	1.159710	1.160562	1.160583	1.160603	1.177113	1.183805	1.183825	1.177174	1.196646	1.223684	1.226624	1.226647	1.174905	1.230857	1.239279	1.250488	1.254854	1.253207	1.253230	1.219700	1.212754	1.212776	1.212796	1.293226	1.369032	1.378698	1.378724	1.361964	1.367821	1.307130	1.309664	1.329215	1.329238	1.376826	1.376851	1.376887	1.376912
1.262445	1.262465	1.257912	1.212426	1.170566	1.117526	1.113793	1.113821	1.116760	1.162461	1.162481	1.165421	1.175410	1.172635	1.160562	1.160582	1.177083	1.217629	1.220152	1.220174	1.258260	1.258283	1.233861	1.228290	1.226645	1.171986	1.180518	1.197327	1.197349	1.247591	1.253205	1.219665	1.219698	1.218884	1.212774	1.212794	1.354763	1.363193	1.368635	1.360268	1.360293	1.306271	1.307128	1.317998	1.318022	1.329237	1.334854	1.376849	1.376884	1.379707
1.273288	1.262464	1.361318	1.324885	1.252239	1.176176	1.120047	1.122161	1.122181	1.164127	1.164148	1.165420	1.183797	1.178227	1.178245	1.178313	1.214679	1.217628	1.218901	1.263659	1.263679	1.258281	1.256229	1.233881	1.227894	1.177578	1.180517	1.180547	1.197348	1.197369	1.208454	1.216866	1.219697	1.219299	1.216524	1.216544	1.219900	1.359800	1.359822	1.360264	1.248389	1.256746	1.267606	1.317997	1.318020	1.334831	1.376822	1.404827	1.404863	1.421678
1.273288	1.365866	1.365903	1.361340	1.252238	1.243502	1.180783	1.129250	1.129270	1.129287	1.165398	1.174177	1.183798	1.273275	1.273295	1.197712	1.197733	1.220129	1.227288	1.263657	1.263677	1.256195	1.256227	1.256250	1.219920	1.180496	1.180517	1.187217	1.206103	1.206124	1.211788	1.216865	1.216898	1.169369	1.158202	1.169893	1.228654	1.304092	1.365655	1.298542	1.253806	1.239542	1.250819	1.273890	1.341058	1.384300	1.448674	1.441197	1.441235	1.441261
1.365841	1.365864	1.361313	1.325298	1.252654	1.251425	1.243523	1.226785	1.137194	1.151188	1.179160	1.179181	1.269915	1.269938	1.270375	1.228463	1.228485	1.231435	1.251028	1.266158	1.263676	1.263698	1.263731	1.270425	1.217319	1.200854	1.189690	1.189719	1.206519	1.220524	1.234770	1.234792	1.182570	1.178124	1.169875	1.169893	1.295557	1.312845	1.312866	1.301042	1.239522	1.250797	1.256239	1.257103	1.333914	1.342331	1.384320	1.384345	1.384381	1.465852
1.365839	1.361273	1.325272	1.277786	1.277807	1.269445	1.290576	1.290609	1.253294	1.200828	1.200849	1.211553	1.208415	1.228004	1.228441	1.228463	1.231821	1.251422	1.268219	1.268242	1.268262	1.274957	1.274989	1.244254	1.217319	1.203356	1.189690	1.201812	1.218612	1.310920	1.310941	1.241046	1.249836	1.205104	1.181063	1.295533	1.295556	1.312374	1.314950	1.309378	1.298333	1.255800	1.256239	1.332639	1.338499	1.355078	1.360694	1.417277	1.417312	1.410546
1.367506	1.365859	1.332362	1.294054	1.286983	1.300979	1.298500	1.296447	1.309818	1.267912	1.267934	1.267956	1.225933	1.213859	1.230650	1.231799	1.276550	1.278668	1.278691	1.283301	1.274934	1.274956	1.274988	1.275011	1.244276	1.207943	1.201783	1.218591	1.319286	1.322645	1.322666	1.335616	1.324465	1.208858	1.202329	1.303038	1.314319	1.331137	1.354352	1.351041	1.298332	1.292045	1.295403	1.338475	1.355055	1.355078	1.424340	1.424365	1.427197	1.420135
1.375848	1.375870	1.342373	1.299061	1.294074	1.300978	1.301002	1.309795	1.309818	1.326108	1.288043	1.288065	1.288097	1.247316	1.250130	1.294879	1.292816	1.292849	1.300379	1.322768	1.313195	1.313218	1.313251	1.313274	1.285877	1.212948	1.212969	1.319261	1.328877	1.440760	1.447873	1.447898	1.338866	1.268966	1.275244	1.317216	1.340276	1.382267	1.373115	1.354375	1.348804	1.295380	1.302074	1.356699	1.360475	1.376760	1.400896	1.440088	1.440123	1.639867
1.377516	1.344005	1.354055	1.306571	1.305756	1.339315	1.345597	1.435066	1.435091	1.326108	1.325297	1.316976	1.317009	1.354580	1.352097	1.304891	1.304913	1.305363	1.327750	1.411645	1.411667	1.328696	1.324975	1.324999	1.316634	1.218788	1.212970	1.328853	1.373618	1.447848	1.447871	1.463745	1.447005	1.368914	1.340969	1.407379	1.407403	1.385065	1.395094	1.391365	1.388592	1.373427	1.356666	1.357951	1.360476	1.387952	1.409291	1.440090	1.652761	1.679035
1.355250	1.355270	1.358645	1.358669	1.350306	1.347660	1.351439	1.429727	1.423911	1.418343	1.326132	1.326155	1.363777	1.363800	1.363821	1.363845	1.363868	1.363902	1.447794	1.447820	1.414169	1.338707	1.336655	1.353454	1.353477	1.316653	1.325065	1.373593	1.373617	1.447846	1.453291	1.458151	1.457015	1.424850	1.424874	1.469645	1.462580	1.462620	1.462225	1.492063	1.494886	1.486569	1.430648	1.433187	1.448224	1.449500	1.469105	1.593965	1.820627	1.814406
1.368730	1.371545	1.372834	1.372857	1.372877	1.372900	1.372924	1.434734	1.434759	1.434781	1.447740	1.447765	1.446549	1.446574	1.441005	1.437692	1.437716	1.465707	1.464481	1.447819	1.447841	1.444947	1.458751	1.388878	1.390570	1.492839	1.477014	1.454683	1.447819	1.447845	1.447697	1.446965	1.459935	1.461208	1.549012	1.554629	1.552153	1.546774	1.540542	1.595554	1.585940	1.585965	1.546832	1.550208	1.557325	1.516641	1.583459	1.599560	1.731095	1.753509
1.373613	1.372798	1.473432	1.487430	1.493042	1.493068	1.493094	1.493133	1.473595	1.484884	1.484910	1.492486	1.492106	1.491297	1.489234	1.488008	1.488034	1.501423	1.498945	1.490626	1.545061	1.545088	1.545128	1.544321	1.566716	1.516457	1.492864	1.470533	1.467763	1.453266	1.372193	1.397246	1.467444	1.548985	1.554605	1.554628	1.552153	1.630509	1.625113	1.594717	1.585938	1.585963	1.546830	1.550207	1.558575	1.578429	1.594109	1.670212	1.694722	1.731123
1.498191	1.498214	1.487404	1.504196	1.574081	1.574109	1.560164	1.560205	1.562736	1.571524	1.591116	1.691762	1.691807	1.689751	1.687275	1.577456	1.577484	1.588373	1.588401	1.588429	1.581360	1.559023	1.559063	1.615007	1.605857	1.541575	1.516482	1.471783	1.470558	1.467787	1.474980	1.467405	1.523375	1.554577	1.554605	1.554628	1.669323	1.630507	1.625110	1.597635	1.585935	1.546800	1.550165	1.558547	1.564413	1.592415	1.670180	1.694258	1.694302	1.730703
1.612750	1.612776	1.612821	1.584906	1.592026	1.592054	1.562667	1.562707	1.571499	1.591087	1.599499	1.691759	1.691804	1.691835	1.687271	1.661310	1.572474	1.577523	1.588400	1.588428	1.588453	1.588480	1.624991	1.625019	1.625048	1.560766	1.560794	1.544057	1.499345	1.499370	1.499392	1.524585	1.566236	1.605410	1.680946	1.680972	1.736936	1.669368	1.605530	1.598467	1.590104	1.562650	1.562677	1.564386	1.592386	1.600217	1.694226	1.694256	1.694300	1.694330
1.618337	1.618362	1.618408	1.625533	1.592025	1.592053	1.592081	1.573975	1.571498	1.571522	1.599498	1.599526	1.691801	1.698927	1.691859	1.577453	1.577481	1.582530	1.588400	1.588427	1.588452	1.593904	1.602332	1.602360	1.612820	1.612844	1.567052	1.567092	1.533565	1.504671	1.521470	1.566193	1.605386	1.854297	1.854331	1.854361	1.770494	1.726553	1.605528	1.605556	1.607377	1.562649	1.564345	1.592357	1.600188	1.703374	1.703400	1.699259	1.699303	1.699333
1.618335	1.618361	1.625503	1.629706	1.629731	1.625585	1.600464	1.592121	1.574002	1.599468	1.599496	1.607909	1.698894	1.698924	1.688100	1.688130	1.579983	1.582528	1.582556	1.588427	1.593876	1.593904	1.608591	1.612792	1.612820	1.626823	1.612872	1.570013	1.570040	1.533592	1.561577	1.689230	1.689277	1.848869	1.854327	1.854357	1.852304	1.726550	1.665048	1.645793	1.612258	1.564317	1.564344	1.597362	1.695834	1.703373	1.703399	1.700091	1.699301	1.700166
1.618334	1.618359	1.630512	1.630540	1.629730	1.629759	1.629787	1.629829	1.621509	1.619030	1.666568	1.672859	1.698057	1.698087	1.690601	1.690631	1.693457	1.691832	1.663910	1.616418	1.616443	1.630245	1.630287	1.639497	1.640777	1.640802	1.642082	1.640872	1.765888	1.821716	1.823414	1.789893	1.789944	1.789972	1.854323	1.854353	1.827130	1.734892	1.672139	1.672168	1.653330	1.612282	1.569350	1.645453	1.695831	1.703371	1.703397	1.700089	1.700134	1.700164
1.618333	1.618357	1.630511	1.630540	1.630564	1.629758	1.629786	1.629828	1.641615	1.669041	1.669070	1.672857	1.672901	1.698085	1.690598	1.690628	1.688989	1.687782	1.662655	1.615164	1.610181	1.616470	1.626112	1.708718	1.749809	1.750671	1.751119	1.767941	1.825436	1.824634	1.823411	1.809463	1.789941	1.789969	1.778816	1.829180	1.829213	1.746076	1.673389	1.672166	1.670110	1.644963	1.653754	1.704144	1.704174	1.703369	1.700058	1.700087	1.700132	1.704334
1.628770	1.618773	1.630510	1.630539	1.655711	1.654905	1.629785	1.629828	1.629856	1.674048	1.674078	1.677030	1.672899	1.672929	1.693935	1.690625	1.688986	1.662622	1.564820	1.583453	1.611431	1.616468	1.655571	1.742263	1.759068	1.806583	1.888110	1.888161	1.886943	1.846999	1.823408	1.809459	1.819528	1.799982	1.800014	1.798416	1.798448	1.751667	1.744849	1.739287	1.703670	1.644961	1.653753	1.704142	1.748926	1.748122	1.700056	1.700086	1.700130	1.704332
1.746786	1.630464	1.630510	1.655685	1.655710	1.655739	1.655768	1.630662	1.630690	1.658660	1.676999	1.677028	1.672897	1.672927	1.671283	1.632183	1.632630	1.632672	1.589685	1.587208	1.615185	1.616466	1.686320	1.759034	1.759065	1.862532	1.870914	1.888157	1.886939	1.847830	1.825490	1.828445	1.823031	1.825146	1.825179	1.798412	1.798444	1.753751	1.751692	1.744878	1.737228	1.703694	1.711235	1.748893	1.748924	1.748955	1.748147	1.748178	1.765132	1.739151
1.742190	1.708691	1.655655	1.655684	1.669679	1.669709	1.655767	1.636250	1.658634	1.678220	1.676997	1.677026	1.677071	1.672925	1.672951	1.633852	1.633881	1.636428	1.636457	1.621420	1.616435	1.621474	1.626108	1.686348	1.717837	1.743024	1.862561	1.867204	1.867237	1.844904	1.825487	1.826355	1.826408	1.823056	1.825176	1.825204	1.808458	1.786180	1.751689	1.750468	1.742109	1.716965	1.722421	1.748891	1.762693	1.762724	1.763800	1.763831	1.764295	1.764326
1.738011	1.708689	1.708738	1.678035	1.669678	1.655737	1.655766	1.655809	1.659885	1.689075	1.681589	1.681618	1.681662	1.680857	1.679629	1.679241	1.645732	1.645775	1.642046	1.641657	1.621444	1.623977	1.598861	1.626553	1.695470	1.717861	1.743052	1.860520	1.852167	1.815854	1.822562	1.825516	1.818016	1.727023	1.825173	1.825201	1.825234	1.816939	1.781196	1.742076	1.716937	1.716963	1.716993	1.748888	1.762692	1.776708	1.763797	1.761742	1.763875	1.811878
1.717042	1.708687	1.708736	1.689209	1.672471	1.669706	1.655765	1.659855	1.689049	1.694504	1.694533	1.681617	1.681661	1.712432	1.681716	1.681745	1.679687	1.645774	1.642045	1.642073	1.642098	1.623975	1.624018	1.626552	1.692128	1.695494	1.743050	1.743096	1.759902	1.759933	1.773940	1.780651	1.736927	1.727021	1.729139	1.825199	1.819679	1.886846	1.881867	1.781225	1.742104	1.716960	1.742162	1.742208	1.748917	1.762933	1.789678	1.847908	1.875931	1.875965
1.714507	1.708685	1.708734	1.689207	1.672469	1.672498	1.669734	1.678160	1.694478	1.694503	1.699126	1.699156	1.729940	1.729970	1.720390	1.714992	1.728996	1.685319	1.685349	1.685379	1.801418	1.665902	1.665946	1.626968	1.692126	1.725698	1.739707	1.759867	1.759899	1.759930	1.759958	1.729778	1.726576	1.717923	1.729137	1.821438	1.886786	1.886842	1.883532	1.881897	1.781254	1.742128	1.741741	1.741371	1.742236	1.753287	1.758783	1.847904	1.875926	1.864691
1.708657	1.708683	1.708733	1.708763	1.689232	1.689261	1.689291	1.689336	1.750938	1.887308	1.887341	1.746660	1.743912	1.734336	1.734362	1.835002	1.834617	1.734051	1.686183	1.686212	1.681226	1.670076	1.668867	1.668897	1.713652	1.724860	1.739703	1.743091	1.757100	1.757131	1.760499	1.737708	1.729080	1.729106	1.799039	1.813047	1.877393	1.886837	1.886867	1.794074	1.781250	1.780443	1.741321	1.736776	1.736807	1.736838	1.742459	1.870861	1.867156	1.797260
1.708660	1.708692	1.778567	1.778601	1.708789	1.700440	1.700472	1.770356	1.770390	1.871016	1.869800	1.876519	1.731244	1.734330	1.834968	1.835003	1.834621	1.812298	1.762024	1.694978	1.695010	1.688777	1.688809	1.713614	1.738805	1.738838	1.739707	1.743081	1.762938	1.762972	1.770939	1.745810	1.756281	1.745875	1.799033	1.813048	1.877396	1.892666	1.892702	1.803253	1.782917	1.761705	1.741327	1.736768	1.731374	1.729738	1.813680	1.825988	1.820429	1.774875
1.725452	1.778565	1.778599	1.778633	1.778667	1.778701	1.778736	1.770388	1.770421	1.769202	1.869832	1.766476	1.731275	1.737156	1.812643	1.834618	1.834653	1.812329	1.812364	1.770313	1.770346	1.795536	1.795570	1.759265	1.738835	1.739704	1.750177	1.750210	1.748990	1.749023	1.770970	1.745840	1.756312	1.745906	1.813045	1.813079	1.828347	1.892698	1.892734	1.850824	1.812086	1.787699	1.781305	1.736797	1.729733	1.729767	1.813709	1.820424	1.775705	1.772817
1.771148	1.767422	1.778631	1.778665	1.778699	1.778733	1.774589	1.766241	1.663019	1.663050	1.663081	1.688262	1.731306	1.737187	1.812675	1.812292	1.834685	1.815156	1.812396	1.816189	1.795534	1.795568	1.812373	1.812407	1.739700	1.739734	1.740602	1.750240	1.749021	1.749054	1.749087	1.757054	1.757087	1.868963	1.868998	1.827091	1.827126	1.892730	1.895562	1.901571	1.859658	1.828931	1.817692	1.803949	1.729762	1.729796	1.722314	1.722765	1.728225	1.766168
1.784132	1.773303	1.784512	1.783292	1.779984	1.778765	1.766239	1.660093	1.658583	1.660286	1.660317	1.663142	1.737185	1.812673	1.812290	1.834682	1.834717	1.830993	1.812716	1.814133	1.817926	1.817961	1.817995	1.792809	1.759298	1.739764	1.739797	1.739830	1.749051	1.749084	1.749117	1.749150	1.810696	1.854379	1.876784	1.910376	1.908743	1.908781	1.987877	1.895631	1.894123	1.890402	1.960562	1.900364	1.774541	1.728154	1.722760	1.722793	1.725749	1.727035
1.784165	1.774588	1.773368	1.774943	1.771634	1.770414	1.766270	1.660123	1.658613	1.660316	1.660346	1.663172	1.774987	1.812287	1.812321	1.834715	1.825977	1.826012	1.806482	1.809988	1.817958	1.817993	1.835506	1.798431	1.759329	1.739794	1.734815	1.729419	1.729452	1.729486	1.723927	1.723960	1.786922	1.816880	1.836489	1.892451	1.892488	1.903801	1.904256	1.874785	1.872024	1.918605	1.918643	1.900395	1.772900	1.728183	1.700245	1.700570	1.714881	1.714914
1.783779	1.774620	1.774653	1.768838	1.771665	1.770446	1.770479	1.678303	1.664362	1.660346	1.660376	1.699531	1.775018	1.785496	1.812353	1.825974	1.826009	1.806479	1.806514	1.803754	1.808800	1.820016	1.828437	1.818030	1.759359	1.734812	1.675173	1.673534	1.704320	1.690988	1.696867	1.696900	1.766835	1.783646	1.766904	1.766939	1.842475	1.836248	1.835032	1.849052	1.872055	1.876686	1.896299	1.846450	1.772930	1.700242	1.697769	1.694879	1.714491	1.647807
1.779215	1.774652	1.774686	1.771664	1.771697	1.770478	1.739774	1.680840	1.668988	1.661629	1.660406	1.699561	1.728923	1.773671	1.795228	1.826006	1.826041	1.826076	1.803750	1.787014	1.803819	1.809605	1.823616	1.823652	1.813083	1.753993	1.731115	1.673563	1.690983	1.683916	1.691049	1.691082	1.691114	1.712391	1.712424	1.667717	1.642691	1.606369	1.607653	1.662581	1.670129	1.776654	1.801859	1.801895	1.693052	1.681897	1.681930	1.682798	1.638199	1.635433
1.779247	1.779281	1.774717	1.771695	1.771728	1.763380	1.742312	1.744435	1.682990	1.660405	1.660436	1.660467	1.728536	1.744919	1.795259	1.821860	1.821894	1.821930	1.783669	1.787045	1.787078	1.798454	1.809670	1.813079	1.813114	1.812732	1.756852	1.721121	1.691011	1.683944	1.583320	1.584186	1.654120	1.654153	1.665206	1.642686	1.639921	1.606396	1.606427	1.616064	1.628206	1.628238	1.693850	1.693883	1.681892	1.681925	1.558882	1.558912	1.599064	1.613082
1.780951	1.779313	1.774749	1.768933	1.771760	1.763411	1.764698	1.765985	1.707335	1.677202	1.677233	1.713595	1.728149	1.733771	1.735373	1.816460	1.818166	1.720374	1.720405	1.725034	1.685932	1.683875	1.705270	1.764010	1.800613	1.812763	1.785419	1.709036	1.657489	1.574546	1.545780	1.548316	1.548345	1.565153	1.640846	1.642713	1.637024	1.603499	1.581284	1.543378	1.543406	1.555548	1.566764	1.681888	1.682755	1.586851	1.558908	1.558938	1.558967	1.599121
1.780565	1.778510	1.775617	1.771759	1.771792	1.771826	1.764729	1.760428	1.707365	1.702384	1.713593	1.727312	1.727344	1.718602	1.716963	1.716996	1.718699	1.718732	1.705395	1.666294	1.666325	1.648393	1.648425	1.701573	1.761985	1.778313	1.714044	1.658740	1.620625	1.546613	1.545806	1.514789	1.514817	1.509416	1.530435	1.636311	1.605582	1.580444	1.396731	1.406364	1.471969	1.555574	1.567208	1.568073	1.587682	1.587713	1.558935	1.558965	1.555235	1.577644
1.780598	1.778960	1.779697	1.774298	1.771823	1.771857	1.771890	1.757952	1.722648	1.716387	1.724802	1.760880	1.753808	1.716961	1.716993	1.717026	1.695749	1.695782	1.666291	1.627189	1.627219	1.648421	1.648453	1.648485	1.584216	1.494784	1.512775	1.563708	1.620652	1.608152	1.513115	1.514815	1.514843	1.509442	1.505711	1.486165	1.495799	1.487439	1.406362	1.407642	1.454885	1.482881	1.556047	1.568100	1.590632	1.588992	1.586933	1.566421	1.586032	1.577670
1.784391	1.784425	1.781818	1.779763	1.778124	1.771889	1.771922	1.723483	1.723514	1.723548	1.723579	1.753807	1.750496	1.733816	1.700308	1.696999	1.695778	1.656678	1.620083	1.620114	1.620144	1.681547	1.648481	1.584214	1.494781	1.441690	1.498597	1.559140	1.616502	1.608179	1.513141	1.514841	1.518628	1.514898	1.494098	1.494127	1.487435	1.487464	1.452387	1.426463	1.462847	1.477731	1.492577	1.571050	1.590659	1.590690	1.589048	1.619597	1.586058	1.577697
1.807412	1.802848	1.844792	1.843991	1.779827	1.778190	1.771953	1.769480	1.723545	1.723578	1.723610	1.750912	1.741333	1.701978	1.702009	1.702043	1.585254	1.585285	1.585314	1.620142	1.620043	1.663132	1.648508	1.514349	1.441688	1.441715	1.523786	1.532203	1.555017	1.521494	1.521522	1.529489	1.529516	1.504702	1.494123	1.494152	1.487461	1.488742	1.471210	1.462847	1.462872	1.485275	1.495527	1.554295	1.571105	1.590716	1.627110	1.625471	1.586085	1.446239
1.912343	1.912379	1.912413	1.900746	1.849097	1.845370	1.837356	1.785992	1.763667	1.723609	1.723640	1.712390	1.707824	1.691245	1.674506	1.590685	1.590714	1.589909	1.589938	1.603398	1.622996	1.620103	1.520614	1.447279	1.441714	1.447333	1.523813	1.523842	1.523870	1.521521	1.521548	1.529516	1.529543	1.529572	1.504755	1.490801	1.490828	1.490857	1.507593	1.462872	1.485273	1.485301	1.507704	1.558080	1.558526	1.631285	1.627138	1.627169	1.499389	1.450188
1.918648	1.912414	1.912448	1.911648	1.900814	1.860343	1.856615	1.848709	1.763699	1.763733	1.723671	1.712002	1.707854	1.707888	1.674536	1.590713	1.590742	1.592444	1.615875	1.615487	1.628874	1.623056	1.553064	1.453572	1.447331	1.451119	1.481900	1.523869	1.524314	1.521547	1.521574	1.529542	1.529570	1.533359	1.535057	1.507120	1.492107	1.492136	1.495505	1.503471	1.503497	1.756638	1.756671	1.642022	1.642469	1.642501	1.642531	1.632791	1.527389	1.525748
2.035354	1.976715	1.976751	1.925655	1.919837	1.935828	1.935445	1.848742	1.834253	1.763764	1.763796	1.753800	1.750070	1.713769	1.679998	1.590742	1.595785	1.606264	1.615904	1.652275	1.654999	1.642912	1.595156	1.553122	1.462011	1.459532	1.464572	1.500949	1.528936	1.538287	1.538314	1.533329	1.533356	1.555050	1.555078	1.535531	1.507173	1.503442	1.503468	1.593288	1.595823	1.643404	1.647612	1.647644	1.648091	1.687286	1.687317	1.639249	1.602075	1.526609
2.129843	2.032086	2.032123	2.027146	2.027183	1.977363	1.965277	1.923395	1.845465	1.829305	1.787415	1.767805	1.750937	1.713799	1.700142	1.595785	1.595813	1.595844	1.647676	1.720391	1.713735	1.713769	1.611900	1.554820	1.463709	1.464573	1.484656	1.521032	1.545678	1.545289	1.545316	1.546598	1.563404	1.563434	1.587666	1.643630	1.643660	1.635301	1.595791	1.595822	1.595850	1.595881	1.621212	1.622496	1.648119	1.667733	1.687345	1.664454	1.633711	1.593778
2.129462	2.120307	2.040565	2.023838	2.019276	1.979558	1.960032	1.962842	1.915940	1.840517	1.829371	1.785810	1.717557	1.711870	1.613938	1.595813	1.595842	1.595872	1.658655	1.715824	1.713765	1.713799	1.712576	1.554847	1.463735	1.463763	1.464624	1.495895	1.523882	1.545734	1.546597	1.546626	1.566485	1.569311	1.653237	1.659441	1.659471	1.659503	1.635358	1.604623	1.604651	1.598833	1.598861	1.615676	1.617376	1.648179	1.667791	1.667823	1.637080	1.581158
2.120302	2.120345	2.107666	2.040641	2.008025	1.979592	1.960066	1.912595	1.915974	1.851729	1.837788	1.819381	1.725660	1.661718	1.625148	1.613998	1.595870	1.615469	1.657430	1.706241	1.710451	1.710485	1.709680	1.638751	1.554902	1.488953	1.474998	1.495504	1.523909	1.529530	1.549131	1.566486	1.566513	1.575607	1.679495	1.674095	1.672452	1.659949	1.659978	1.640432	1.609693	1.604710	1.598889	1.553037	1.553064	1.617435	1.650325	1.648776	1.606840	1.585363
2.120340	2.106410	2.039383	2.035242	1.996882	1.960064	1.789623	1.804181	1.851726	1.851762	1.837820	1.783078	1.725691	1.675411	1.661777	1.625208	1.610293	1.609906	1.640686	1.655819	1.703376	1.731367	1.722621	1.638779	1.554930	1.507427	1.510379	1.526289	1.529111	1.579892	1.588855	1.588885	1.595181	1.701868	1.714016	1.714048	1.674153	1.672513	1.660007	1.678842	1.678453	1.640323	1.606437	1.558913	1.558522	1.558552	1.604593	1.609637	1.606868	1.596581
1.870052	1.873852	1.883369	1.985703	1.970511	1.800075	1.793836	1.805050	1.852595	1.852631	1.837853	1.762421	1.755764	1.725755	1.670454	1.625237	1.624847	1.610353	1.621145	1.639074	1.665547	1.691735	1.691766	1.638807	1.546569	1.558302	1.552736	1.552766	1.555589	1.577412	1.585539	1.585988	1.683895	1.757831	1.769980	1.770014	1.727322	1.725684	1.756899	1.762365	1.762396	1.749442	1.624084	1.606495	1.558967	1.558997	1.604620	1.604651	1.604679	1.596607
1.870086	1.870122	1.876713	1.876750	1.801328	1.801362	1.811318	1.852595	1.967219	1.852664	1.842066	1.765510	1.759688	1.733467	1.727906	1.670516	1.634072	1.634104	1.621592	1.634087	1.632026	1.627460	1.627489	1.549234	1.546596	1.552059	1.552086	1.558385	1.572394	1.572424	1.578044	1.605173	1.681127	1.742816	1.757892	1.754582	1.747091	1.756480	1.756929	1.762396	1.762426	1.757864	1.738638	1.718255	1.718286	1.718319	1.716678	1.635453	1.626252	1.597216
1.870119	1.870156	1.872698	1.800074	1.801360	1.862879	1.864584	1.945540	1.939304	1.942687	1.856910	1.798248	1.764736	1.759753	1.734626	1.722379	1.679666	1.678862	1.673300	1.634115	1.632890	1.604546	1.557619	1.552057	1.545369	1.549579	1.552113	1.577310	1.583607	1.571616	1.571643	1.589288	1.644382	1.684115	1.742876	1.775058	1.752714	1.752749	1.756541	1.756993	1.757859	1.757058	1.751238	1.746258	1.746289	1.793882	1.769861	1.766136	1.683942	1.683976
1.876007	1.876044	1.808456	1.808491	1.809777	1.862913	1.862945	1.862981	1.945609	1.948443	1.948478	1.890522	1.798311	1.764802	1.763578	1.734690	1.728031	1.723884	1.687569	1.678379	1.658837	1.617532	1.558324	1.549966	1.549994	1.550024	1.552141	1.583607	1.571613	1.566050	1.566077	1.566943	1.596031	1.658008	1.742906	1.770909	1.775120	1.752778	1.756571	1.757023	1.757053	1.753327	1.748760	1.746287	1.746318	1.745099	1.744712	1.693552	1.690656	1.689436
1.876041	1.876078	1.811834	1.809778	1.809809	1.809844	1.809875	1.863015	1.882612	1.951404	1.951438	1.949805	1.890588	1.792787	1.784431	1.784884	1.756959	1.756993	1.755350	1.747441	1.685962	1.590932	1.553281	1.547718	1.550253	1.564264	1.584672	1.584702	1.569680	1.566078	1.566105	1.566971	1.582075	1.641256	1.658065	1.742970	1.748594	1.756570	1.757018	1.757053	1.757083	1.753356	1.753387	1.748824	1.683257	1.641326	1.585401	1.617878	1.617905	1.609579
1.929170	1.929208	1.887322	1.885268	1.809842	1.809877	1.809908	1.863048	1.864753	1.867584	1.963180	1.951511	1.949873	1.795615	1.792850	1.793303	1.793333	1.793368	1.814092	1.814128	1.814159	1.693968	1.581790	1.561281	1.569696	1.629414	1.629441	1.629472	1.629500	1.569738	1.569764	1.573686	1.587955	1.641284	1.658094	1.706639	1.749878	1.749912	1.757048	1.757083	1.757113	1.757147	1.757178	1.691616	1.642576	1.600643	1.587100	1.618323	1.618351	1.617964
2.062373	1.981371	1.934866	1.929314	1.846626	1.810328	1.810359	1.811230	1.864368	1.867617	1.935990	1.952800	2.002733	1.949946	1.843201	1.843237	1.801752	1.801787	1.814124	1.928790	1.928824	1.825410	1.743991	1.707545	1.699186	1.702146	1.727342	1.727376	1.727406	1.618273	1.601521	1.604478	1.646715	1.739043	1.737401	1.707922	1.707952	1.707985	1.708014	1.757112	1.757143	1.757177	1.751613	1.692062	1.684568	1.684601	1.685048	1.623947	1.623974	1.618410
2.034464	1.985170	1.934900	1.929349	1.863428	1.810361	1.811228	1.811263	1.864401	1.934736	1.952795	2.003150	2.003186	2.002807	1.887962	1.843269	1.801784	1.801819	1.858889	1.900865	1.900898	1.900935	1.794351	1.744055	1.713040	1.713073	1.713102	1.713136	1.710656	1.682594	1.682623	1.683073	1.739038	1.739072	1.738684	1.707952	1.707981	1.708014	1.708043	1.712675	1.757172	1.757207	1.757237	1.831970	1.752158	1.709809	1.710256	1.710708	1.738716	1.663205
1.993112	1.981973	1.900960	1.884666	1.881903	1.881104	1.811260	1.811295	1.811326	1.951123	2.001472	2.003185	2.003220	2.003260	1.894268	1.835859	1.813524	1.801851	1.860594	1.902570	1.900930	1.900968	1.825505	1.815323	1.760004	1.726482	1.726511	1.715358	1.715387	1.705070	1.703555	1.760359	1.741158	1.739102	1.739132	1.739166	1.708010	1.708043	1.677303	1.677336	1.709647	1.760999	1.761029	1.760099	1.759293	1.710256	1.710285	1.710737	1.710766	1.663233
2.005392	1.927178	1.902667	1.889851	1.881937	1.890359	1.889555	1.811328	1.810104	1.963747	1.994530	2.001548	2.003255	1.894269	1.900156	1.858257	1.835922	1.835958	1.874295	1.913475	1.906399	1.836534	1.830973	1.795781	1.765053	1.731530	1.732395	1.732428	1.732457	1.732490	1.763283	1.760808	1.760420	1.750002	1.750031	1.750066	1.747298	1.719360	1.677331	1.674567	1.685464	1.713471	1.761059	1.761093	1.757361	1.756559	1.710732	1.710765	1.710794	1.711664
2.012120	2.005885	1.910933	1.903860	1.903474	1.895983	1.895179	1.843648	1.843679	1.966709	1.967998	1.894233	1.894265	1.900157	1.919758	1.900644	1.858740	1.875133	1.973022	1.913508	1.906432	1.870120	1.831005	1.797485	1.763960	1.763994	1.756731	1.775998	1.776027	1.833332	1.844550	1.822211	1.766303	1.766338	1.766367	1.754695	1.754724	1.751961	1.705432	1.685465	1.685493	1.685525	1.713529	1.761123	1.762986	1.763020	1.754529	1.712466	1.711659	1.711693
2.072956	2.005959	1.989224	1.931844	1.931876	1.923967	1.893957	1.843681	1.852913	1.852949	1.833412	1.833448	1.900571	1.920178	1.950963	1.920248	1.900710	1.973441	1.973056	1.972259	1.913574	1.906503	1.831037	1.808702	1.763991	1.767370	1.769909	1.770779	1.834582	1.896146	1.991269	1.855647	1.827708	1.826490	1.822339	1.788290	1.754754	1.756043	1.756072	1.705494	1.685522	1.685555	1.713559	1.757390	1.757420	1.757455	1.718313	1.718347	1.714614	1.711721
2.056261	2.005995	1.938951	1.938989	1.939022	1.924002	1.910058	1.852916	1.852947	1.852983	1.833445	1.833481	1.886627	1.953474	1.953507	1.951036	1.951069	2.060149	1.992375	1.973130	1.913608	1.891276	1.846567	1.831105	1.808765	1.812146	1.814685	1.831500	1.834614	1.896179	1.935366	1.939586	1.940037	1.939657	1.879696	1.866353	1.912684	1.831600	1.831631	1.828322	1.845009	1.845046	1.816136	1.757420	1.757449	1.718732	1.718761	1.724647	1.718405	1.714676
1.899789	1.899826	1.899857	1.899894	1.925081	1.925119	1.925151	1.897786	1.897818	1.897855	1.869931	1.869967	1.897954	1.970679	1.955632	1.953580	1.953612	1.999068	1.999102	1.994123	1.925662	1.891309	1.846599	1.838664	1.816324	1.816360	1.816389	1.833204	1.837155	1.896212	1.935399	1.987167	1.987619	1.987659	1.939723	1.925646	1.924842	1.831631	1.831662	1.831698	1.845040	1.841314	1.816166	1.757450	1.729919	1.724614	1.724643	1.724676	1.718434	1.714705
1.829952	1.843962	1.843992	1.860798	1.899960	1.928500	1.928532	1.928569	1.928601	1.907091	1.893145	1.893181	1.979877	1.970714	1.970747	1.955705	1.959921	1.999103	1.999137	1.999176	1.962441	1.934517	1.861270	1.861305	1.843747	1.843782	1.843812	1.843848	1.883033	1.896244	1.896276	1.987201	1.987653	1.987692	1.987308	1.939794	1.925711	1.844625	1.831693	1.834527	1.851343	1.841345	1.841376	1.729501	1.738310	1.727153	1.725090	1.724706	1.724734	1.718496
1.835425	1.849434	1.849464	1.866270	1.943139	1.942340	1.937770	1.937807	1.982566	1.982604	1.982637	1.982676	1.982708	1.981492	1.970781	1.955740	1.955772	1.959994	1.999171	1.999211	1.985263	1.972994	1.975954	1.871663	1.871695	1.871731	1.865905	1.865941	1.909884	1.899884	1.905509	1.959786	1.948528	1.948566	1.987341	1.938991	1.902658	1.847454	1.834522	1.834558	1.835007	1.851411	1.826293	1.731203	1.738340	1.727182	1.727210	1.727244	1.769244	1.771369
1.849433	1.849469	1.864844	1.943143	1.943174	1.942375	2.098945	2.095222	1.988192	1.988231	1.988263	1.988302	1.988335	1.982782	1.970816	1.955774	1.955806	1.960028	1.999206	1.999246	1.999279	1.999319	2.001025	2.033893	2.033928	1.930493	1.930524	1.930562	1.930593	1.941818	1.961454	1.961493	1.961525	1.948600	1.948632	1.939860	1.902691	1.847486	1.836644	1.835007	1.835038	1.835074	1.835104	1.740014	1.738370	1.738404	1.795198	1.829646	1.829676	1.797002
1.921968	1.922005	1.949986	1.948769	1.948800	2.099784	2.098982	2.190303	2.188667	2.026568	2.027438	1.988338	1.988370	1.988409	1.982013	1.955809	1.955841	1.955880	1.995058	1.982968	1.977981	1.978021	1.994810	2.023472	2.033963	2.034003	2.034037	2.056451	2.056485	1.986603	1.986635	1.965709	1.965741	1.965780	1.965812	1.965850	1.921124	1.915437	1.847548	1.836711	1.835069	1.835105	1.835135	1.803339	1.762554	1.796872	1.843632	1.843668	1.846496	1.839006
1.952045	1.952083	1.977973	2.113721	2.099780	2.099822	2.098183	2.190342	2.188704	2.163589	2.027474	1.988792	1.990916	1.988445	1.982048	1.961281	1.955875	1.955914	1.955946	1.889888	1.899717	1.913738	1.981016	1.996975	2.030234	2.030274	2.034072	2.056487	2.073302	2.075853	2.047917	2.042363	2.034005	2.027353	2.027386	2.056915	2.045759	1.939783	1.935213	1.870905	1.864244	1.856464	1.856494	1.803370	1.808995	1.851000	1.847426	1.843699	1.846527	1.841546
2.010158	2.010196	2.117064	2.115015	2.113794	2.099859	2.098220	2.165220	2.163583	2.149648	2.025133	1.990919	1.990951	1.990990	1.985430	1.985469	1.961348	1.955948	1.902852	1.889921	1.885768	1.899788	1.903584	1.911152	1.918296	1.929628	1.997749	2.064888	2.081703	2.081744	2.047952	2.047992	2.042431	2.033243	2.055655	2.089265	2.084959	2.045835	1.953547	1.970733	1.883515	1.864024	1.852862	1.819323	1.819351	1.858559	1.862094	1.850292	1.846558	1.846595
2.068892	2.066003	2.123379	2.166204	2.135491	2.115966	2.113908	2.120530	2.118891	2.023880	2.027261	2.027300	2.030129	2.080496	2.080530	2.055407	1.989895	1.961421	1.916866	1.902923	1.889985	1.904005	1.911147	1.788134	1.924186	1.929662	1.978182	2.064924	2.087595	2.087636	2.081814	2.103971	2.104005	2.055657	2.055690	2.055731	2.057019	2.026287	1.970729	1.978296	1.970798	1.889439	1.875479	1.875514	1.869270	1.897287	1.897317	1.895163	1.879720	1.854571
2.048426	2.048465	2.129560	2.177122	2.166278	2.127185	2.113527	2.109385	2.025550	2.025590	2.026878	2.027336	2.030165	2.080533	2.080566	2.080608	2.055476	1.986622	1.957304	1.957343	1.929410	1.911150	1.894401	1.862661	1.866875	1.941827	1.978217	2.068725	2.087632	2.087673	2.125717	2.109863	2.104041	2.055692	2.044536	2.044576	2.026281	1.970603	1.973562	1.973600	1.973630	1.970870	1.920538	1.917229	1.917259	2.001240	2.121593	2.112853	1.993167	1.879789
2.098775	2.098817	2.129598	2.203290	2.179707	2.116041	2.115657	2.113607	2.025586	2.025626	2.026914	2.027373	2.046977	2.080570	2.080603	2.080645	2.058308	1.986657	1.974116	1.957377	1.929444	1.918296	1.907404	1.866878	1.874857	1.908300	2.060329	2.085543	2.085576	2.122792	2.122826	2.109900	2.104077	2.103282	2.044571	2.039016	2.025061	1.956415	1.972759	2.088342	2.138736	2.138779	2.135467	2.135509	2.269852	2.367834	2.351084	2.239200	2.099539	1.987385
2.077888	2.098018	2.168771	2.199563	2.179746	2.128633	2.116113	2.115737	2.031062	2.031102	2.027369	2.033001	2.047013	2.080606	2.080640	2.080681	2.080715	1.986692	1.974150	1.968597	1.918291	1.918329	1.901580	1.866911	1.871544	1.910844	2.059110	2.085579	2.113583	2.122829	2.122863	2.119139	2.109969	2.110012	2.105862	2.039052	2.025096	2.025136	2.073984	2.157487	2.157521	2.254265	2.254302	2.267343	2.269890	2.351084	2.325938	2.309195	2.149367	2.099615
2.097596	2.098056	2.167973	2.171648	2.171683	2.128672	2.118243	2.118285	2.067996	2.065241	2.040110	2.033037	2.038661	2.080643	2.105842	2.119865	2.128288	2.128331	1.974185	1.974224	1.968663	1.918363	1.901613	1.866944	1.871577	1.983598	2.047959	2.085616	2.119058	2.153634	2.153669	2.153711	2.149980	2.110048	2.107990	2.063977	2.039119	2.044755	2.141166	2.141209	2.141243	2.137522	2.210305	2.220808	2.237474	2.268300	2.309186	2.309233	2.300069	2.144426
2.098053	2.100889	2.168849	2.171687	2.171722	2.127036	2.128743	2.086832	2.084069	2.079506	2.079539	2.060007	2.039116	2.081098	2.106297	2.119902	2.128325	2.115814	1.974219	1.968666	1.968697	1.918397	1.898850	1.856935	1.871610	1.985307	2.049668	2.116133	2.149863	2.153672	2.153706	2.163790	2.230961	2.150060	2.108026	2.091988	2.047259	2.046044	2.093639	2.124458	2.120727	2.120770	2.115050	2.124295	2.085154	2.085196	2.268374	2.309271	2.309308	2.182615
2.109675	2.109717	2.179769	2.218799	2.205023	2.174315	2.129618	2.092462	2.086903	2.082758	2.082790	2.080035	2.079649	2.106015	2.106048	2.106091	2.119973	2.128405	2.115885	1.968701	1.968732	1.918430	1.898883	1.856969	1.881686	2.013311	2.049704	2.116170	2.149901	2.153709	2.163366	2.230546	2.230999	2.230625	2.204696	2.204740	2.093312	2.096152	2.094930	2.104908	2.104942	2.115052	2.124288	2.113138	2.085190	2.085231	2.139687	2.169387	2.191810	2.184743
2.117666	2.117708	2.218796	2.218839	2.215107	2.177150	2.149227	2.156803	2.221141	2.257533	2.253383	2.108033	2.124424	2.121118	2.121151	2.109476	2.134676	2.206458	2.134069	1.973338	1.918426	1.918464	1.918494	1.943221	1.909689	1.912655	2.016175	2.074381	2.152448	2.158767	2.158801	2.228074	2.230619	2.222271	2.205988	2.204778	2.204813	2.174525	2.149379	2.107454	2.109579	2.109621	2.115930	2.113174	2.113207	2.114505	2.141397	2.141439	2.134361	2.100821
2.117705	2.117747	2.218835	2.218879	2.192782	2.182212	2.182245	2.207167	2.221181	2.257573	2.254679	2.253469	2.225542	2.231028	2.231063	2.223156	2.210217	2.206496	2.134943	1.985927	1.923063	1.921427	1.941962	1.943256	1.909723	1.909760	2.020814	2.152452	2.158762	2.158805	2.158839	2.158881	2.172197	2.222309	2.222344	2.206070	2.206105	2.213262	2.206184	2.151551	2.109615	2.087272	2.106892	2.113210	2.114498	2.122071	2.119175	2.116289	2.100814	2.098058
2.223969	2.224432	2.224466	2.224511	2.218954	2.192865	2.204651	2.207206	2.207241	2.221265	2.254718	2.253508	2.230186	2.231067	2.231102	2.264704	2.242805	2.210300	2.134827	1.999355	1.949044	1.949082	1.943252	1.943290	1.943322	2.013286	2.032038	2.149560	2.152523	2.158843	2.158876	2.158919	2.161044	2.220255	2.220290	2.212384	2.212419	2.213300	2.213335	2.158700	2.109651	2.106894	2.106927	2.113664	2.114246	2.119308	2.122140	2.119253	2.107255	2.107297
2.262443	2.226147	2.236646	2.241295	2.241329	2.217214	2.209713	2.207246	2.207280	2.256397	2.256432	2.256478	2.230225	2.231107	2.264698	2.289911	2.264779	2.225672	2.141979	2.077698	1.957469	1.957507	1.953770	2.097158	2.029359	2.032043	2.032074	2.068478	2.149631	2.217625	2.217659	2.158956	2.217738	2.219875	2.212377	2.212422	2.212456	2.212501	2.206259	2.149793	2.109686	2.106930	2.113658	2.110902	2.110934	2.119345	2.239712	2.239757	2.122251	2.111098
2.312924	2.237490	2.237524	2.241336	2.241369	2.233460	2.234063	2.279695	2.277219	2.276010	2.276045	2.267702	2.258227	2.231146	2.264737	2.287155	2.287190	2.264864	2.261551	2.251133	2.119719	2.119761	2.116027	2.116069	2.104762	2.042828	2.042858	2.056885	2.158875	2.217663	2.217697	2.279287	2.273728	2.216565	2.212415	2.212459	2.212494	2.206261	2.202948	2.113455	2.096699	2.110732	2.113693	2.113736	2.113768	2.273295	2.273331	2.239794	2.239829	2.122329
2.312965	2.313012	2.237564	2.238446	2.244071	2.327991	2.323004	2.315934	2.310528	2.327636	2.343193	2.343241	2.258267	2.235371	2.235406	2.264823	2.287230	2.287277	2.283963	2.255357	2.247002	2.165937	2.122342	2.121547	2.112751	2.056850	2.057300	2.094542	2.097503	2.161885	2.217735	2.273731	2.273766	2.216603	2.216637	2.212497	2.206672	2.200440	2.202985	2.096703	2.096735	2.096776	2.113729	2.113771	2.178167	2.266219	2.271695	2.246553	2.238192	2.238238
2.432081	2.345466	2.345502	2.350317	2.350353	2.350400	2.345412	2.315975	2.310568	2.327677	2.344490	2.286234	2.239134	2.239179	2.239212	2.237164	2.293130	2.288991	2.284003	2.284049	2.247041	2.171569	2.166008	2.122421	2.122456	2.068494	2.094537	2.097508	2.097540	2.161922	2.226298	2.265377	2.272549	2.272595	2.216675	2.212534	2.079393	2.075249	2.094735	2.097575	2.096770	2.096812	2.113765	2.113807	2.203389	2.266257	2.263494	2.243792	2.243827	2.238275
2.436312	2.363674	2.363709	2.363757	2.359187	2.370014	2.368375	2.323133	2.316051	2.316098	2.295857	2.301346	2.245453	2.225922	2.252648	2.252693	2.305729	2.337964	2.333814	2.284089	2.253358	2.177886	2.166046	2.164415	2.142073	2.150487	2.150520	2.152655	2.161917	2.242208	2.273015	2.275461	2.283889	2.286623	2.272669	2.216757	2.085288	2.079470	2.075316	2.072428	2.097643	2.101870	2.115893	2.113843	2.113875	2.115173	2.157315	2.243829	2.243864	2.229915
2.424729	2.410960	2.410996	2.492124	2.386202	2.381644	2.381680	2.377676	2.318186	2.295444	2.295479	2.295944	2.225918	2.233079	2.252688	2.353411	2.406583	2.399516	2.357618	2.292082	2.252960	2.239725	2.172363	2.164453	2.142110	2.142153	2.150557	2.161922	2.236607	2.331768	2.331803	2.297881	2.297916	2.331536	2.325294	2.277776	2.216829	2.081599	2.081630	2.086275	2.086306	2.122175	2.122207	2.122249	2.087182	2.101347	2.120681	2.243866	2.243901	2.229952
2.455525	2.411004	2.441793	2.492168	2.492206	2.490582	2.489783	2.454470	2.347564	2.295903	2.259586	2.259632	2.265108	2.276039	2.373082	2.462522	2.462559	2.406674	2.399442	2.307193	2.307228	2.292203	2.252242	2.179561	2.142147	2.148051	2.158987	2.220706	2.260323	2.326366	2.326401	2.351628	2.348315	2.331576	2.331611	2.277815	2.221889	2.208230	2.157192	2.157235	2.142307	2.124304	2.124336	2.131912	2.111804	2.111846	2.114676	2.236868	2.242499	2.229989
2.477936	2.455619	2.470904	2.503667	2.497843	2.540118	2.539737	2.489459	2.448270	2.329620	2.262139	2.262184	2.276034	2.357179	2.482192	2.482242	2.482280	2.422474	2.395681	2.320212	2.314385	2.307315	2.253118	2.194841	2.180889	2.195358	2.217770	2.259909	2.260362	2.326406	2.326441	2.351668	2.351704	2.317605	2.292458	2.228173	2.212828	2.212873	2.212906	2.220065	2.220098	2.155780	2.154556	2.140762	2.131980	2.118029	2.236861	2.236906	2.236939	2.242582
2.498499	2.492268	2.486860	2.504549	2.503749	2.540163	2.539782	2.529366	2.477816	2.363217	2.278808	2.267667	2.268120	2.429933	2.479724	2.482286	2.482323	2.482373	2.412505	2.395772	2.314426	2.314472	2.314506	2.275391	2.237292	2.236081	2.249683	2.263716	2.264587	2.264633	2.326481	2.326528	2.318435	2.318481	2.293335	2.229886	2.217052	2.217096	2.220059	2.220104	2.220136	2.242568	2.239803	2.212855	2.210795	2.236028	2.295671	2.295718	2.242574	2.242620
2.451016	2.455967	2.483124	2.521763	2.557743	2.548583	2.539827	2.512633	2.474510	2.359910	2.340369	2.267708	2.270253	2.429976	2.466369	2.472700	2.472737	2.472787	2.472405	2.424069	2.423686	2.420804	2.359302	2.322985	2.282603	2.262553	2.261330	2.261376	2.261410	2.261874	2.270566	2.329304	2.329338	2.315723	2.318556	2.318603	2.237492	2.233879	2.236004	2.236049	2.278057	2.275590	2.251848	2.249095	2.251926	2.295675	2.295709	2.295756	2.236752	2.227851
2.450371	2.456012	2.525108	2.569895	2.557788	2.551978	2.531888	2.512677	2.474553	2.359951	2.273296	2.180772	2.256580	2.329338	2.466412	2.472743	2.472780	2.472411	2.424062	2.423692	2.420797	2.401266	2.384519	2.321770	2.320132	2.302175	2.301790	2.300581	2.300615	2.261913	2.274088	2.318154	2.331053	2.339494	2.339528	2.326178	2.287038	2.287084	2.278017	2.278063	2.434806	2.474321	2.474358	2.398009	2.385176	2.383550	2.365717	2.295794	2.237626	2.208295
2.506333	2.525955	2.570727	2.570779	2.557834	2.557886	2.531933	2.510762	2.421465	2.273303	2.169866	2.173259	2.192298	2.329380	2.430097	2.466505	2.472404	2.471617	2.423686	2.392833	2.392868	2.392917	2.321764	2.285445	2.320172	2.302215	2.310223	2.348180	2.348215	2.261533	2.234958	2.293014	2.337813	2.434666	2.428840	2.329148	2.287077	2.287123	2.287156	2.384440	2.434847	2.476874	2.474399	2.452061	2.398085	2.396459	2.391471	2.370828	2.295867	2.230724
2.525950	2.570736	2.570774	2.570825	2.570863	2.557932	2.541191	2.527139	2.439934	2.273344	2.226390	2.192307	2.204901	2.314017	2.430139	2.466548	2.471610	2.471660	2.395758	2.393294	2.392910	2.392958	2.392993	2.323108	2.321888	2.328233	2.380202	2.378994	2.348255	2.320325	2.270398	2.274213	2.424191	2.428846	2.428881	2.358977	2.295644	2.287163	2.354356	2.356496	2.395401	2.445822	2.445858	2.455869	2.439114	2.413005	2.407180	2.391560	2.304014	2.286742
2.570731	2.570782	2.570820	2.570872	2.570909	2.560774	2.560811	2.537101	2.523871	2.440027	2.313380	2.242388	2.244095	2.314059	2.459526	2.463794	2.467046	2.471703	2.395799	2.393335	2.393370	2.393419	2.418630	2.393084	2.321928	2.319881	2.327470	2.366302	2.366338	2.349599	2.322493	2.343057	2.371071	2.423291	2.423327	2.359018	2.359052	2.357006	2.357040	2.350632	2.367456	2.426274	2.445899	2.446654	2.439154	2.435436	2.418415	2.418465	2.382425	2.286780
2.569940	2.569992	2.517740	2.570918	2.570955	2.569615	2.560857	2.556720	2.527968	2.526764	2.440106	2.315143	2.315176	2.457859	2.463787	2.464256	2.468899	2.468949	2.396260	2.278827	2.357182	2.396392	2.421603	2.421652	2.323225	2.323272	2.332117	2.388118	2.367215	2.367264	2.369354	2.341423	2.270383	2.275035	2.314241	2.314287	2.359093	2.357047	2.357081	2.362571	2.364699	2.367545	2.425094	2.439159	2.463415	2.462628	2.429651	2.413481	2.375765	2.291841
2.645478	2.570038	2.570912	2.570965	2.571001	2.573850	2.569698	2.560955	2.553033	2.533510	2.446851	2.390696	2.390730	2.447013	2.447467	2.452543	2.388517	2.390240	2.286779	2.286825	2.377326	2.416536	2.440909	2.434258	2.397928	2.395045	2.400674	2.428699	2.428734	2.386986	2.347012	2.341464	2.267492	2.267537	2.275107	2.314327	2.359133	2.357087	2.401896	2.404457	2.365444	2.374725	2.425135	2.435432	2.435467	2.434680	2.428854	2.413521	2.343890	2.291879
2.638404	2.579740	2.563000	2.587788	2.587825	2.594580	2.599938	2.599991	2.574859	2.546120	2.546156	2.446673	2.437913	2.436287	2.452536	2.455099	2.388559	2.390282	2.334373	2.377334	2.427001	2.452225	2.452260	2.444351	2.530712	2.530763	2.530800	2.530852	2.516899	2.428826	2.386224	2.345844	2.336931	2.264227	2.305946	2.350765	2.350799	2.424289	2.424324	2.424373	2.490032	2.490083	2.420151	2.391662	2.387928	2.387977	2.387173	2.358968	2.347278	2.296523
2.638451	2.579786	2.579823	2.587835	2.594574	2.605812	2.611442	2.611495	2.606776	2.555380	2.546202	2.535363	2.454291	2.460934	2.525300	2.527865	2.458528	2.433404	2.447260	2.457780	2.482991	2.483040	2.483075	2.569849	2.561931	2.697126	2.697166	2.697222	2.572899	2.550569	2.431700	2.372323	2.345918	2.339531	2.339564	2.350806	2.376024	2.418049	2.423109	2.457997	2.488817	2.458083	2.393747	2.393796	2.293071	2.287232	2.290196	2.377012	2.359041	2.301167
2.741390	2.584860	2.586153	2.587881	2.605806	2.631027	2.611489	2.612379	2.606823	2.606876	2.569446	2.560283	2.559481	2.540387	2.527858	2.527909	2.517311	2.469931	2.482950	2.483000	2.538982	2.539033	2.569842	2.617453	2.662690	2.697172	2.697211	2.709832	2.704275	2.586817	2.456051	2.417650	2.353078	2.347529	2.348399	2.359640	2.381090	2.381138	2.423150	2.435650	2.435685	2.393754	2.393788	2.333937	2.300229	2.300275	2.359351	2.388359	2.377086	2.359129
2.789616	2.659390	2.602538	2.594630	2.631020	2.631074	2.631111	2.621642	2.612463	2.612516	2.606959	2.575138	2.565958	2.566010	2.540468	2.526534	2.503490	2.505203	2.508169	2.578154	2.539026	2.539078	2.606255	2.617498	2.609581	2.662791	2.709822	2.709878	2.679140	2.676398	2.595996	2.447767	2.417726	2.358192	2.363821	2.375062	2.380540	2.397931	2.397964	2.397594	2.394277	2.401333	2.401366	2.350728	2.356204	2.370246	2.395470	2.413856	2.408027	2.382200
2.789667	2.771289	2.657381	2.647379	2.639457	2.636714	2.638699	2.638752	2.638789	2.730027	2.730065	2.625528	2.618443	2.616402	2.581604	2.545848	2.512317	2.508179	2.578147	2.600579	2.578236	2.539123	2.558741	2.578377	2.578416	2.578469	2.578505	2.682080	2.679186	2.676443	2.606529	2.582103	2.542983	2.506541	2.506577	2.380548	2.387701	2.387749	2.387782	2.401824	2.401857	2.413100	2.413134	2.413182	2.417822	2.560622	2.572384	2.572436	2.428345	2.414266
3.022770	2.999497	2.846880	2.719004	2.647464	2.639694	2.638746	2.638800	2.638836	2.736778	2.789833	2.789891	2.663241	2.623570	2.582488	2.585054	2.545929	2.582345	2.600571	2.631396	2.600661	2.578333	2.578369	2.578422	2.578461	2.578514	2.591535	2.695111	2.682163	2.679421	2.670930	2.670986	2.612982	2.526288	2.517929	2.519237	2.401146	2.387791	2.387824	2.401865	2.413093	2.469118	2.469152	2.469203	2.556005	2.627842	2.639606	2.639660	2.626979	2.464827
3.109509	3.010736	2.992343	2.846989	2.717415	2.649241	2.640889	2.640942	2.638883	2.722842	2.736865	2.725609	2.672504	2.588092	2.588547	2.599073	2.621487	2.638324	2.643955	2.631442	2.628681	2.597962	2.584009	2.584062	2.578506	2.578559	2.591580	2.706468	2.695195	2.682265	2.673908	2.673963	2.629095	2.540323	2.526367	2.533539	2.532718	2.479596	2.473766	2.473816	2.537536	2.536332	2.536368	2.536419	2.556048	2.556101	2.635881	2.635935	2.627023	2.579488
2.992709	2.992353	2.992395	2.992458	2.760386	2.717519	2.656029	2.640989	2.641025	2.724986	2.725023	2.727593	2.691269	2.630649	2.599066	2.599119	2.638317	2.681156	2.672801	2.649651	2.644093	2.604291	2.584055	2.584107	2.584146	2.578603	2.644233	2.695204	2.695241	2.695297	2.695334	2.680292	2.672790	2.540366	2.526410	2.533583	2.541157	2.541209	2.539987	2.606371	2.579123	2.546028	2.544807	2.544859	2.556091	2.556143	2.568744	2.635979	2.632665	2.632719
2.985639	2.985701	2.992448	2.897428	2.721284	2.721339	2.717605	2.717660	2.729587	2.729643	2.749792	2.744401	2.744438	2.651645	2.612520	2.612572	2.700731	2.700786	2.700823	2.672902	2.667749	2.662208	2.644648	2.644702	2.588800	2.588284	2.644279	2.650767	2.695287	2.695343	2.695380	2.692503	2.674091	2.554670	2.546309	2.555159	2.560791	2.560843	2.608457	2.607254	2.581262	2.547614	2.544850	2.544902	2.544938	2.552110	2.568788	2.636023	2.632708	2.638361
2.985692	2.992459	2.897419	2.835955	2.721332	2.721388	2.717654	2.739665	2.759280	2.761013	2.771107	2.764030	2.744487	2.663424	2.612566	2.618214	2.700778	2.700833	2.700870	2.720914	2.720951	2.733995	2.701459	2.699419	2.615523	2.596723	2.596758	2.649975	2.672949	2.695390	2.695427	2.692549	2.682532	2.675047	2.675084	2.683937	2.683974	2.608465	2.608501	2.606459	2.605239	2.570048	2.544893	2.544945	2.552101	2.563350	2.568830	2.636066	2.636103	2.638405
2.908540	2.896029	2.896068	2.840196	2.725572	2.721437	2.721474	2.743904	2.761005	2.771119	2.771156	2.771632	2.764116	2.744592	2.663508	2.704979	2.705016	2.700881	2.700917	2.720962	2.729797	2.729853	2.724024	2.802419	2.802461	2.696359	2.649966	2.596857	2.650057	2.695436	2.695473	2.692595	2.788917	2.763236	2.707304	2.709455	2.684019	2.608509	2.608545	2.606504	2.605283	2.604650	2.573897	2.552109	2.552144	2.570229	2.573063	2.640300	2.641592	2.647246
2.915298	2.908652	2.896120	2.896180	2.840286	2.725676	2.725713	2.725768	2.767759	2.767816	2.855118	2.883568	2.884444	2.884504	2.954476	2.954538	2.893035	2.705119	2.712155	2.721010	2.726912	2.729482	2.729518	2.802468	2.802510	2.802716	2.752404	2.660122	2.702131	2.700929	2.697614	2.801913	2.799019	2.789441	2.709444	2.684028	2.672870	2.620284	2.620320	2.614927	2.605746	2.605380	2.602483	2.552152	2.581931	2.585773	2.588606	2.655844	2.655879	2.655934
3.002042	2.988121	2.954900	2.917493	2.911940	2.833689	2.725762	2.725818	2.767809	2.848006	2.879787	2.884456	2.884495	2.954488	2.954528	2.954590	2.893085	2.884345	2.783535	2.729722	2.726961	2.729530	2.807906	2.802517	2.808154	2.806117	2.806155	2.764241	2.713909	2.742457	2.757233	2.821653	2.821691	2.821749	2.690840	2.690895	2.687579	2.620329	2.558790	2.553396	2.612493	2.606681	2.614676	2.632326	2.612767	2.608211	2.655834	2.655889	2.655924	2.655979
3.024468	2.978535	2.968936	2.946624	2.939958	2.912052	2.836293	2.840542	2.840581	2.840639	2.856476	2.884926	2.884546	2.954539	2.954579	2.893097	2.884335	2.839634	2.795329	2.794117	2.794155	2.802890	2.852870	2.808161	2.806108	2.806166	2.806203	2.713921	2.742450	2.784480	2.841756	2.830920	2.830958	2.824731	2.818484	2.693740	2.687625	2.620374	2.558834	2.615016	2.667813	2.667868	2.685501	2.733142	2.713584	2.712383	2.712000	2.712056	2.689696	2.697292
3.075856	3.005305	2.968988	2.946676	2.942525	2.864274	2.840534	2.843527	2.843565	2.843623	2.845757	2.865396	2.885016	2.884656	2.884695	2.884755	2.843396	2.840102	2.840141	2.840200	2.844847	2.852881	2.847471	2.847531	2.797775	2.806214	2.733500	2.733556	2.755978	2.841768	2.880983	3.107869	3.102463	2.990585	2.905978	2.808534	2.692984	2.684793	2.765863	2.765920	2.780623	2.696707	2.696743	2.733188	2.733225	2.713685	2.713302	2.713358	2.814101	2.786162
3.075911	3.003262	2.969041	2.946728	2.932784	2.851735	2.848548	2.736725	2.731731	2.770246	2.855447	2.875086	2.889677	2.889736	2.889775	2.889835	2.861897	2.853563	2.853182	2.853241	2.855386	2.853349	2.852968	2.847580	2.844688	2.799977	2.780143	2.752218	2.784009	2.867585	3.032298	3.106664	3.102516	2.990636	2.957376	2.895612	2.808619	2.774253	2.768842	2.780632	2.780669	2.696753	2.696789	2.743710	2.743746	2.724206	2.728013	2.799027	2.814148	2.814205
3.095665	3.095730	2.979572	2.968447	2.940800	2.940861	2.851952	2.852010	2.790358	2.790414	2.875616	2.914837	2.899368	2.913414	2.913453	2.913513	2.908941	2.908163	2.904010	2.889662	2.861722	2.773652	2.830770	2.853077	2.846413	2.800026	2.777677	2.780249	2.784057	2.867634	3.004797	3.026965	3.018610	2.987887	2.926640	2.848335	2.827523	2.812496	2.837724	2.839459	2.785326	2.738183	2.719043	2.755489	2.750497	2.750553	2.798179	2.799075	2.804978	2.810482
3.098655	3.003630	2.986751	2.968500	2.943367	2.943428	2.944305	2.944367	2.972095	2.983474	2.914829	2.914889	3.105151	2.987721	2.989017	2.989079	2.930368	2.928751	2.914958	2.915018	2.868478	2.777892	2.777928	2.856060	2.851492	2.801750	2.779401	2.784069	2.789553	2.865169	2.870520	3.018620	3.018661	2.987938	2.877988	2.850060	2.850097	2.852820	2.844057	2.844117	2.793335	2.738230	2.755480	2.761135	2.756142	2.870975	2.871013	2.994253	2.995131	3.001060
3.003621	3.003684	3.000788	2.968553	2.943419	2.807264	2.944357	2.969594	2.969632	2.975563	2.983566	3.010053	3.021282	3.022602	2.989070	2.989132	2.930419	2.928803	2.915009	2.915069	2.809069	2.784647	2.784264	2.996287	2.992140	2.857887	2.790346	2.790404	2.789602	2.865219	2.878965	2.979910	2.979949	2.979593	2.878875	2.850108	2.850146	2.855803	2.852906	2.852127	2.802602	2.802660	2.803115	2.803173	2.918554	3.005398	3.005438	2.995141	2.995180	2.995243
3.003675	3.003737	3.003776	2.975732	2.931019	2.852762	2.846511	2.969646	2.969685	2.975615	2.975654	2.983680	3.010145	3.021398	3.022695	2.989185	2.989224	3.080355	3.074108	2.915120	2.811634	2.784696	2.784731	3.002626	2.992191	2.857517	2.790395	2.790452	2.789650	2.862469	2.871592	2.982056	2.982095	2.982157	2.979682	2.850995	2.850194	2.850253	2.855888	2.866006	2.871641	2.871700	2.804420	2.811618	2.918602	3.005447	3.014707	2.996866	2.995229	2.995292
3.014916	3.003791	3.005507	2.980397	2.935683	2.944966	2.979697	2.969698	2.969737	2.925316	2.925354	2.972124	2.987964	3.010261	3.013507	3.007281	3.067613	3.080409	3.080449	3.000640	2.910598	2.784745	2.997438	2.992199	2.991823	2.835181	2.835217	2.790501	2.863297	2.878311	2.962293	3.000968	3.001007	3.001069	3.001108	2.899585	2.856110	2.856169	2.861804	2.871653	2.871690	2.871749	2.813285	2.803268	2.807930	2.945165	2.980056	2.980118	2.961682	2.961744
3.090484	3.075444	3.005561	2.980869	2.989712	2.992570	2.992609	2.979812	2.925307	2.779903	2.779939	2.925466	2.963822	2.969753	3.007272	3.038110	3.067667	3.066473	3.024544	3.007819	2.988994	2.997451	2.986591	2.986234	2.986278	2.835230	2.835266	2.863310	2.878301	2.914730	2.923569	3.001993	3.004830	3.014952	3.014991	3.001221	2.899672	2.892606	2.892643	2.894380	2.902530	2.902590	2.871835	2.813390	2.897561	2.945214	2.946509	2.926252	2.919165	2.919226
3.075434	3.075499	3.056379	3.017698	3.017736	3.017799	3.001054	2.992724	2.939194	2.886103	2.877755	2.961741	2.961778	2.975127	3.031393	3.062232	3.056821	3.056885	3.024597	3.024659	3.007501	2.997503	2.986642	2.986286	2.885589	2.835279	2.835315	2.873703	2.886734	2.895597	2.910304	2.938351	3.014942	3.068183	3.099159	3.090840	3.028476	2.982227	2.982265	2.900028	2.902579	2.902640	2.950266	2.950328	2.952327	2.952389	2.957037	2.951499	2.920890	2.919274
3.075489	3.075554	3.062027	3.065302	3.017790	3.017853	3.018729	3.002008	2.993654	2.993716	3.062854	3.054113	3.006593	3.023442	3.056352	3.056835	3.056874	3.056938	3.062847	3.024713	3.015947	3.003005	2.994794	2.971213	2.881709	2.845389	2.845425	2.887167	2.893911	2.899001	2.910356	2.938403	3.072783	3.104621	3.141195	3.134554	3.081710	2.986888	2.983992	2.900077	2.902629	2.950279	2.950316	2.950377	2.952795	2.974835	2.959886	2.957148	2.951586	2.910923
3.093574	3.062043	3.065293	3.052629	3.055184	3.055667	3.061156	3.065413	3.065451	3.157832	3.206420	3.203973	3.084980	3.056366	3.053607	2.981346	2.981384	3.029285	3.029323	3.062964	3.060205	3.007668	3.000296	2.954475	2.881759	2.865856	2.873438	2.873497	2.873533	2.899052	2.932796	3.068038	3.068077	3.110543	3.146698	3.134607	3.081762	3.003450	2.986976	2.978641	2.956135	3.028981	3.029020	3.046270	3.059648	3.059294	2.959935	2.951598	2.951635	2.944571
3.095159	3.089629	3.050508	3.052822	3.055657	3.055721	3.061211	3.065467	3.152227	3.157888	3.213604	3.204029	3.167700	3.056420	2.981337	2.981399	2.981436	2.985272	3.029376	3.063017	3.063056	3.012752	3.004960	3.002507	2.963372	2.891092	2.873488	2.873547	2.845597	2.879511	3.068027	3.068091	3.073160	3.132002	3.152621	3.134660	3.134700	3.092778	3.012179	3.003844	3.043641	3.043705	3.052127	3.088584	3.082754	3.063535	2.959985	2.951647	2.944558	3.034217
3.092556	3.050526	3.050564	3.073004	3.060324	3.055776	3.055814	3.080911	3.148089	3.152073	3.213660	3.204084	3.167754	3.061505	2.982228	2.956270	2.956307	2.985324	3.027752	3.061393	3.063109	3.010006	3.010043	3.002559	3.002601	2.971451	2.873538	2.851208	2.852920	2.852979	3.068080	3.069821	3.131990	3.157246	3.325093	3.323486	3.159649	3.103730	3.026228	3.026290	3.048723	3.082380	3.088572	3.097440	3.091475	3.082870	3.044027	2.951696	2.951733	2.951795
3.101419	3.101483	3.089779	3.089843	3.091139	3.175124	3.075450	3.075514	3.073875	3.141083	3.145321	3.167770	3.167810	3.061558	2.986054	2.960934	2.960552	2.960613	2.985833	3.061447	3.063162	3.063226	3.063264	3.063329	3.013418	2.979898	2.915568	2.875325	2.855769	2.870922	2.969052	3.107518	3.132044	3.157300	3.272102	3.316822	3.303151	3.104621	3.104660	3.082330	3.082368	3.110982	3.113536	3.113601	3.111124	3.111189	3.072315	3.047180	2.974421	2.973644
3.306775	3.306844	3.229820	3.156333	3.175115	3.175181	3.175220	3.075569	3.075607	3.073994	3.125792	3.143765	3.116390	3.061612	3.030873	2.986169	2.975013	2.974656	2.985885	3.061500	3.063215	3.088464	3.088503	3.063381	3.070134	2.986240	2.986277	2.986339	2.954877	2.963324	2.974555	2.973222	3.107609	3.132163	3.157394	3.305681	3.303206	3.195929	3.106390	3.106454	3.112227	3.113550	3.113589	3.113654	3.111176	3.144839	3.111280	3.049747	2.984533	2.984594
3.334805	3.334875	3.334916	3.314994	3.307486	3.303920	3.248011	3.178279	3.079436	3.074049	3.123050	3.121438	3.062722	3.061666	3.061704	3.170892	3.170931	3.061870	3.059110	3.060432	3.063268	3.088518	3.102548	3.151300	3.151344	3.053459	2.989127	2.989189	2.999709	2.974571	2.977406	3.046047	3.046084	3.109824	3.207832	3.303220	3.303261	3.199756	3.117775	3.112242	3.113537	3.113602	3.113641	3.113706	3.113744	3.111293	3.111332	3.063798	3.049836	3.052415
3.356692	3.338575	3.338615	3.327497	3.315094	3.312366	3.298419	3.234006	3.178374	3.127260	3.127298	3.082880	3.066131	3.064518	3.064555	3.100995	3.101033	3.061924	3.077195	2.923079	2.918920	3.095281	3.109311	3.151355	3.129010	3.053512	2.989179	2.989242	3.198477	3.206931	3.078219	3.048899	3.046137	3.082589	3.202435	3.303276	3.303317	3.266995	3.157994	3.121667	3.116106	3.116171	3.127949	3.128014	3.125956	3.126021	3.111384	3.181448	3.229087	3.220471
3.377587	3.337796	3.338675	3.327556	3.322001	3.307245	3.298478	3.295611	3.231586	3.166334	3.152952	3.127838	3.082972	3.064572	3.064609	3.064673	3.064711	3.080010	3.083540	2.935292	2.923165	2.951210	3.099566	3.148166	3.148209	3.072017	3.053602	3.174015	3.188048	3.198599	3.201574	3.165254	3.081320	3.132471	3.202489	3.283736	3.283776	3.269985	3.160847	3.158114	3.155352	3.167159	3.128002	3.128068	3.127686	3.267745	3.267784	3.267853	3.245493	3.246939
3.407427	3.338695	3.338735	3.327616	3.322061	3.322130	3.321336	3.320987	3.315575	3.303482	3.174822	3.166496	3.096028	3.070497	3.070534	3.064727	3.061966	3.080064	3.083594	3.066868	2.963363	3.022193	3.130654	3.168770	3.168813	3.159234	3.208810	3.174069	3.174108	3.162267	3.162306	3.195961	3.196839	3.196906	3.196945	3.202611	3.269970	3.272556	3.160900	3.160966	3.161005	3.206125	3.167252	3.150519	3.267730	3.267799	3.273709	3.280487	3.280527	3.258194
3.365529	3.296794	3.327605	3.327675	3.327714	3.330583	3.321395	3.315593	3.303469	3.303540	3.303580	3.166552	3.116226	3.099503	3.082751	3.071210	3.077957	3.078022	3.083648	3.102167	3.102623	3.102687	3.151260	3.179311	3.184121	3.278086	3.268479	3.267709	3.191776	3.162322	3.148939	3.196016	3.196893	3.196961	3.082229	3.082293	3.208156	3.272611	3.272650	3.194332	3.206112	3.206179	3.153023	3.153088	3.273655	3.273724	3.280473	3.280542	3.280581	3.303052
3.321679	3.321749	3.321788	3.330251	3.330291	3.330642	3.321034	3.305584	3.303527	3.303598	3.303638	3.158213	3.122572	3.114243	3.105886	3.089161	3.078011	3.078075	3.086501	3.105440	3.242601	3.242670	3.263259	3.263327	3.287302	3.278143	3.268536	3.334939	3.267804	3.172305	3.162414	3.163320	3.203657	3.083923	3.083960	3.084024	3.124227	3.275601	3.275641	3.222065	3.222103	3.222170	3.231015	3.292543	3.290065	3.290134	3.290173	3.289404	3.306392	3.303106
3.325094	3.325165	3.325204	3.333667	3.346152	3.337413	3.406279	3.391107	3.305682	3.305753	3.161139	3.164561	3.164598	3.164665	3.114335	3.114401	3.125630	3.117307	3.161686	3.200643	3.200680	3.242726	3.242764	3.263385	3.287359	3.364682	3.362205	3.338352	3.271216	3.189556	3.188335	3.188402	3.185640	3.185707	3.125436	3.117104	3.118818	3.130082	3.153186	3.154929	3.222158	3.254530	3.450973	3.451045	3.444376	3.444448	3.444490	3.312699	3.306447	3.306516
3.352003	3.352073	3.344561	3.346172	3.382581	3.413010	3.413051	3.405153	3.315388	3.310425	3.164969	3.165036	3.164654	3.164721	3.164758	3.131245	3.125685	3.136519	3.166775	3.200699	3.200737	3.242783	3.242821	3.255053	3.364669	3.445907	3.379056	3.340087	3.267352	3.262388	3.242832	3.242900	3.244616	3.325865	3.188735	3.118835	3.118871	3.142005	3.088849	3.154983	3.233967	3.450571	3.487429	3.487503	3.475233	3.450106	3.450147	3.450220	3.312793	3.306571
3.357658	3.357729	3.346162	3.378406	3.373831	3.413071	3.413110	3.410808	3.404413	3.315517	3.311781	3.311851	3.311890	3.212346	3.164813	3.131301	3.136509	3.141608	3.169767	3.200755	3.200793	3.200860	3.247492	3.255110	3.364308	3.379075	3.373662	3.373733	3.340184	3.267478	3.262482	3.244634	3.244672	3.325921	3.325960	3.326030	3.325650	3.142059	3.143773	3.158393	3.293656	3.482833	3.487068	3.481689	3.475291	3.475364	3.475405	3.609887	3.589378	3.350876
3.357719	3.353316	3.543453	3.377628	3.373891	3.373962	3.414430	3.414502	3.368939	3.315575	3.311838	3.311909	3.311948	3.312018	3.166547	3.139326	3.144397	3.181952	3.209974	3.210041	3.215531	3.221051	3.255099	3.266362	3.272004	3.362339	3.373719	3.373791	3.357036	3.267534	3.244622	3.243011	3.243050	3.324300	3.454371	3.415251	3.325706	3.230590	3.188622	3.242440	3.422502	3.467372	3.472027	3.474617	3.471994	3.475423	3.475463	3.589394	3.586081	3.465745
3.353306	3.403733	3.392444	3.378527	3.320231	3.320301	3.325796	3.355806	3.355845	3.315633	3.315252	3.315323	3.315362	3.312076	3.166603	3.172962	3.193136	3.218389	3.229753	3.229820	3.240345	3.312184	3.306204	3.267259	3.272900	3.381289	3.373777	3.357054	3.357093	3.337570	3.295063	3.295133	3.293494	3.341153	3.416778	3.414051	3.325763	3.230645	3.231101	3.239139	3.420461	3.467430	3.467470	3.467544	3.468843	3.465833	3.465873	3.493814	3.485884	3.469157
3.476458	3.409389	3.403833	3.334242	3.325886	3.325956	3.323057	3.323127	3.339116	3.355975	3.337554	3.320836	3.320873	3.315490	3.309932	3.186863	3.193193	3.238164	3.299770	3.301936	3.312175	3.312243	3.311861	3.300602	3.419334	3.410177	3.374255	3.357112	3.357151	3.354423	3.295539	3.295190	3.295227	3.341210	3.341248	3.341320	3.289424	3.231120	3.231156	3.234581	3.410022	3.414289	3.414329	3.467602	3.467642	3.468974	3.463414	3.493871	3.485941	3.365600
3.507014	3.479112	3.409489	3.376268	3.376307	3.373441	3.342702	3.342772	3.346309	3.350439	3.339284	3.328446	3.328484	3.328555	3.326772	3.226375	3.226831	3.246618	3.299828	3.306610	3.306647	3.468478	3.608464	3.534103	3.534150	3.528352	3.408596	3.357589	3.354409	3.298495	3.295596	3.295666	3.319067	3.355531	3.355569	3.303706	3.250550	3.240130	3.234567	3.238831	3.339663	3.358348	3.358386	3.380857	3.383277	3.433752	3.461793	3.491412	3.485998	3.365656
3.507076	3.507151	3.451236	3.376329	3.376367	3.376438	3.373539	3.348428	3.346368	3.346438	3.342281	3.339414	3.331480	3.326373	3.298846	3.301992	3.226469	3.246676	3.302824	3.347672	3.451264	3.622065	3.596094	3.573780	3.528337	3.530091	3.413690	3.365619	3.306874	3.298552	3.298589	3.307889	3.307926	3.322970	3.323008	3.359158	3.359195	3.351295	3.312134	3.312203	3.369086	3.383157	3.383195	3.380914	3.383753	3.419808	3.447850	3.441211	3.435649	3.365711
3.529520	3.529596	3.529635	3.376389	3.376428	3.376499	3.373599	3.373671	3.371610	3.380076	3.346536	3.343250	3.264236	3.300684	3.303520	3.304848	3.325026	3.325096	3.344724	3.347731	3.487708	3.622128	3.622169	3.528350	3.530075	3.530151	3.415426	3.371833	3.306930	3.307000	3.307038	3.307946	3.319312	3.345684	3.345721	3.345791	3.354082	3.354152	3.485781	3.485854	3.485893	3.483869	3.480551	3.430925	3.425929	3.406283	3.405902	3.405974	3.352805	3.352877
3.529164	3.529239	3.529279	3.491443	3.370613	3.373622	3.373659	3.440885	3.380065	3.380136	3.346595	3.349323	3.315779	3.309835	3.402222	3.415723	3.348594	3.350343	3.344782	3.343174	3.487769	3.571810	3.543861	3.532740	3.530269	3.530344	3.426815	3.421013	3.374728	3.374800	3.310451	3.319332	3.323565	3.345742	3.345779	3.348648	3.348686	3.485801	3.567036	3.567112	3.567151	3.483928	3.480610	3.430984	3.425987	3.426059	3.406378	3.425331	3.369644	3.369295
3.411722	3.434177	3.490172	3.425894	3.395155	3.396066	3.415691	3.415763	3.402510	3.380196	3.346654	3.349382	3.349419	3.408119	3.405219	3.363312	3.348653	3.350402	3.348761	3.483175	3.555984	3.543882	3.504736	3.504811	3.530330	3.530405	3.530445	3.474258	3.419431	3.383112	3.380350	3.323586	3.323622	3.345800	3.550212	3.421500	3.421537	3.567056	3.567096	3.567172	3.567211	3.486085	3.478571	3.431042	3.426044	3.426117	3.425316	3.425388	3.422909	3.369352
3.434165	3.434239	3.434276	3.423018	3.400671	3.400744	3.396164	3.396237	3.402570	3.402643	3.380294	3.380366	3.430775	3.405241	3.405279	3.363372	3.357944	3.358015	3.370090	3.511224	3.515879	3.515954	3.504797	3.504871	3.516395	3.530466	3.530505	3.530580	3.430687	3.383170	3.387961	3.323644	3.323680	3.354258	3.554468	3.556642	3.541843	3.567117	3.567156	3.567232	3.486071	3.463744	3.438580	3.433618	3.433655	3.426175	3.425373	3.425446	3.456289	3.453845
3.501796	3.462420	3.453644	3.437349	3.415001	3.420949	3.409235	3.405950	3.410605	3.402703	3.430724	3.430797	3.537177	3.537253	3.470126	3.425136	3.358004	3.358075	3.378962	3.521776	3.518038	3.517274	3.504857	3.490937	3.490982	3.519048	3.548882	3.548958	3.541022	3.458097	3.458134	3.458207	3.358861	3.358932	3.556627	3.556703	3.556742	3.567178	3.567217	3.567293	3.486130	3.438601	3.438639	3.434096	3.433713	3.426233	3.425431	3.456309	3.455507	3.455581
3.503958	3.462482	3.454125	3.454199	3.457174	3.440458	3.435039	3.417763	3.414443	3.410738	3.435401	3.435475	3.436351	3.478123	3.489492	3.481170	3.425233	3.401648	3.544425	3.555696	3.536145	3.524185	3.510227	3.510302	3.510347	3.520913	3.548944	3.549019	3.616668	3.541159	3.462810	3.462883	3.462920	3.488191	3.563822	3.648876	3.648916	3.646476	3.645676	3.567353	3.529732	3.485004	3.485042	3.537901	3.506579	3.493500	3.492699	3.511538	3.511576	3.455638
3.526404	3.499058	3.496158	3.501828	3.585529	3.586025	3.608589	3.606988	3.417861	3.423810	3.423846	3.434831	3.451659	3.462926	3.502145	3.501380	3.501418	3.544450	3.555684	3.555759	3.556637	3.545515	3.544294	3.559906	3.561210	3.562964	3.722565	3.714671	3.616730	3.541220	3.462870	3.462943	3.488178	3.546339	3.647169	3.653554	3.653174	3.653252	3.653292	3.631816	3.552192	3.529866	3.484681	3.484755	3.501038	3.493558	3.512360	3.534840	3.512473	3.455696
3.564943	3.532698	3.613459	3.613536	3.596786	3.596862	3.606975	3.744170	3.671453	3.436043	3.436079	3.436152	3.469769	3.520218	3.625350	3.554618	3.504278	3.516524	3.555746	3.583250	3.657464	3.657542	3.601879	3.571165	3.572469	3.726508	3.720253	3.714734	3.597196	3.597272	3.541319	3.491000	3.501530	3.647192	3.647232	3.658509	3.676319	3.654153	3.653353	3.638172	3.552252	3.485122	3.437555	3.437628	3.484852	3.501171	3.512419	3.512494	3.512532	3.456593
3.799198	3.696589	3.623178	3.623255	3.606504	3.596927	3.607039	3.612713	3.612751	3.436104	3.436141	3.442930	3.520206	3.643423	3.643462	3.555520	3.544500	3.555771	3.584916	3.730542	3.729323	3.724786	3.660725	3.660803	3.704098	3.726573	3.720317	3.714797	3.608456	3.608533	3.597373	3.571546	3.571584	3.619257	3.647294	3.675503	3.683942	3.684021	3.803360	3.698578	3.558608	3.493996	3.488432	3.488086	3.488130	3.504587	3.520871	3.512552	3.512590	3.532810
3.799267	3.787174	3.721878	3.638012	3.639310	3.628474	3.638726	3.607180	3.436094	3.282248	3.437042	3.510158	3.651806	3.651884	3.648983	3.649061	3.649099	3.654213	3.735983	3.730607	3.730646	3.730726	3.665406	3.665484	3.665530	3.726637	3.726676	3.721158	3.714901	3.714981	3.712221	3.672399	3.639398	3.639476	3.651553	3.831386	3.927605	3.927689	3.816854	3.760933	3.704968	3.569657	3.561300	3.496547	3.496583	3.513041	3.532681	3.532757	3.532794	3.532869
3.825216	3.819841	3.791899	3.717688	3.647771	3.647848	3.647886	3.645165	3.468899	3.390612	3.469007	3.526173	3.657748	3.694209	3.722236	3.722316	3.656719	3.656797	3.741086	3.730672	3.730711	3.730791	3.730831	3.665547	3.665594	3.693666	3.727999	3.728080	3.721261	3.716723	3.717741	3.723416	3.673059	3.640378	3.653714	3.764251	3.835270	3.826952	3.760915	3.760996	3.701253	3.693777	3.635009	3.539032	3.530248	3.530323	3.533161	3.533236	3.533273	3.561889
3.995967	3.825367	3.761612	3.733708	3.717794	3.880178	3.880219	3.880302	3.659261	3.614561	3.480264	3.536311	3.667887	3.704350	3.732377	3.732457	3.731655	3.731735	3.743670	3.732416	3.732455	3.732535	3.732574	3.732654	3.699108	3.730124	3.730162	3.783135	3.754487	3.754566	3.742852	3.740132	3.737652	3.729337	3.729376	3.740656	3.744892	3.747773	3.760979	3.758121	3.749766	3.693839	3.615467	3.539932	3.538709	3.538785	3.533220	3.533295	3.552640	3.553555
4.022488	3.937648	3.846886	3.837312	3.890520	3.880247	3.891481	4.052619	3.940720	3.659404	3.614663	3.614739	3.722809	3.750876	3.737061	3.751135	3.749495	3.749574	3.749613	3.743816	3.732520	3.732600	3.746912	3.748251	3.748298	3.782663	3.783121	3.783201	3.760151	3.771430	3.808987	3.798993	3.737716	3.737796	3.740639	3.740719	3.744956	3.770238	3.812004	3.806628	3.749828	3.609890	3.609927	3.610004	3.608782	3.608860	3.589293	3.589370	3.592765	3.552776
4.038514	3.941498	3.937759	3.900206	3.905843	3.907464	4.034272	4.033100	3.940789	3.816194	3.746266	3.756423	3.756461	3.761998	3.910379	3.910463	3.895249	3.895333	3.752618	3.752698	3.752736	3.768349	3.768388	3.768468	3.779850	3.783569	3.783188	3.783268	3.789467	3.810692	3.932243	3.921833	3.919774	3.749060	3.749099	3.749179	3.758873	3.784155	3.817945	3.759507	3.649078	3.612751	3.609987	3.610065	3.615704	3.614522	3.608957	3.589430	3.592824	3.617256
4.058741	3.993901	3.989743	3.977232	4.030442	4.050255	4.050297	4.034431	3.841367	3.812205	3.756410	3.756490	3.779200	3.885638	3.920944	4.147749	4.137295	3.973777	3.847855	3.795312	3.819281	3.769256	3.769294	3.777350	3.782716	3.783216	3.783254	3.794533	4.032547	4.032634	3.933989	3.932395	3.921939	3.754024	3.755880	3.758899	3.779509	3.852395	3.834801	3.770485	3.723204	3.622468	3.627123	3.630001	3.615764	3.615841	3.589413	3.589489	3.589526	3.624447
4.092392	4.019578	3.990654	4.043069	4.064095	4.064183	4.050368	4.047937	3.870963	3.823609	3.766134	3.775871	3.779268	3.908099	4.154449	4.155798	4.147863	3.991900	3.865976	3.829108	3.831245	3.831326	3.822128	3.861402	3.861450	4.066043	4.066084	4.032575	4.032617	4.032703	4.018186	3.934141	3.873425	3.793288	3.754126	3.756025	3.930784	3.888864	3.888904	3.840827	3.780663	3.727965	3.728003	3.781294	3.702915	3.630176	3.605006	3.589550	3.600921	3.617791
4.288197	4.288290	4.283715	4.280728	4.064167	4.064255	4.055479	3.961250	3.877329	3.826616	3.759483	3.773420	3.902207	4.132087	4.154521	4.155871	4.130721	4.010444	3.901314	3.901396	3.887999	4.010837	4.004998	3.995847	4.063086	4.066113	4.066574	4.066242	4.066283	4.032773	4.032813	4.009943	3.927530	3.868955	3.793391	3.793473	3.927492	3.930935	3.937692	3.956263	3.939508	3.781237	3.781275	3.781357	3.781395	3.703057	3.605067	3.605144	3.605180	3.608058
4.288273	4.288366	4.286589	4.280803	4.196891	4.071046	4.064368	3.968879	3.884956	3.885040	3.885498	3.888381	3.924668	3.930630	4.133461	4.133550	4.132472	4.140120	4.027350	4.019878	4.064429	4.097690	4.097451	4.088302	4.063156	4.066183	4.066224	4.105509	4.105550	4.066440	4.032882	4.140211	3.991997	3.922223	3.793456	3.817471	3.930917	3.937862	3.962963	4.063864	4.003977	3.917822	3.781339	3.781420	3.915892	3.817950	3.605128	3.605205	3.608042	3.672541
4.306406	4.293901	4.293944	4.212881	4.145758	4.092673	4.081237	3.977767	3.885026	3.885108	3.887946	3.888450	3.888488	3.908308	3.931999	4.130824	4.138423	4.138512	4.070251	4.070338	4.099352	4.103780	4.187107	4.088373	4.063226	4.063313	4.066294	4.119016	4.124096	4.105709	4.147749	4.142381	4.126885	3.927748	3.807797	3.821736	3.875819	3.938349	4.063844	4.063932	4.057254	3.983556	3.940894	3.932721	3.915956	3.818013	3.655603	3.608067	3.624908	3.672603
4.306488	4.297317	4.292067	4.278143	4.182924	4.160601	4.094473	4.081381	4.016645	4.016709	3.887603	3.888085	3.888566	3.890727	3.908426	4.129622	4.130948	4.138572	4.140318	4.120788	4.107975	4.141494	4.134001	4.110131	4.071002	4.063366	4.066370	4.085471	4.119135	4.124521	4.147828	4.203895	4.142501	3.936619	3.807872	3.809191	3.821849	3.876796	4.058885	4.142964	4.141351	4.061883	3.987875	3.957131	3.827245	3.678863	3.679341	3.665394	3.643187	3.641565
4.440731	4.306481	4.297311	4.308719	4.291996	4.191037	4.191103	4.175632	4.072978	4.016642	3.946315	3.935182	3.888502	3.890663	3.893664	4.079868	4.121222	4.123387	4.125973	4.138636	4.138702	4.129529	4.109859	4.104465	4.060297	4.035165	4.064625	4.066370	4.079593	4.155255	4.233720	4.211387	4.147055	3.922556	3.809073	3.809133	3.832992	4.053158	4.146614	4.146679	4.146747	4.068960	3.966665	3.919118	3.843565	3.819266	3.740905	3.740964	3.665398	3.659997
4.516207	4.438626	4.301436	4.301506	4.263938	4.190966	4.191453	4.191100	4.175628	4.072975	4.016219	4.016283	3.935179	3.889339	3.893601	4.035016	4.081965	4.084130	4.125905	4.137729	4.137794	4.129463	4.127849	4.073604	4.069889	4.035100	4.044824	4.054547	4.060211	4.233585	4.233653	4.211321	4.121790	3.934253	3.893434	3.837492	3.837554	4.056875	4.157751	4.157817	4.146683	4.068898	3.918997	3.919058	3.864088	3.853230	3.853292	3.758125	3.740968	3.726885
4.440577	4.440648	4.304302	4.260438	4.263866	4.266873	4.252950	4.272608	4.261757	4.247126	4.064153	4.016216	3.936794	3.904670	3.908932	3.944682	4.021442	4.097082	4.144734	4.148160	4.148226	4.129396	4.073474	4.048342	4.044628	4.043014	3.967490	3.975112	4.054547	4.215879	4.215948	4.193617	4.188923	4.120112	3.932575	3.893436	3.941101	4.055973	4.147608	4.145575	4.134441	4.134508	4.061762	3.919000	3.919063	3.928791	3.951259	3.951322	3.951386	4.007467
4.274864	4.174198	4.160273	4.239390	4.266733	4.266801	4.272468	4.266657	4.260845	4.262166	4.233265	3.975431	3.944708	3.947290	3.950855	3.959737	4.021377	4.099814	4.145227	4.148092	4.149418	4.141088	4.085168	4.085233	4.048342	4.039030	3.967426	3.974629	3.978892	4.032151	4.179484	4.179551	4.187177	4.162047	4.120114	3.949242	4.032328	4.032394	4.111982	4.145511	4.134377	4.134444	4.061700	3.918941	3.919005	3.911928	3.951200	3.951263	3.984936	4.007407
4.274791	4.274859	4.242189	4.242259	4.281360	4.266729	4.259797	4.308416	4.299246	4.298475	4.232774	4.098507	3.944643	3.947226	3.953590	4.012429	4.099682	4.141732	4.145160	4.149285	4.149352	4.149419	4.211070	4.118759	4.085233	4.072142	4.044490	3.974566	3.805254	3.806996	4.033833	4.128529	4.131114	4.119983	4.104931	4.033039	4.032266	4.032331	4.036595	4.117445	4.134314	3.969163	3.918820	3.918882	3.918947	3.911870	3.911932	3.984812	4.007283	4.015747
4.325082	4.308363	4.309271	4.309343	4.306472	4.331017	4.322133	4.312962	4.299172	4.285803	4.204717	4.148812	4.098504	3.944641	3.953525	4.012363	4.128159	4.141664	4.145092	4.146419	4.149284	4.149353	4.211001	4.118693	4.118760	4.118827	4.106715	4.064648	3.885543	3.878887	3.893227	4.044472	4.044537	4.044604	4.040470	4.036336	4.032203	4.032269	4.036533	4.036598	3.969039	3.882295	3.918761	3.918824	3.918888	3.911812	3.902636	3.989939	3.990005	4.015687
4.325008	4.325078	4.367117	4.415456	4.420414	4.420486	4.331016	4.322129	4.309599	4.285730	4.249422	4.201915	4.126421	4.102281	3.968012	4.004879	4.105700	4.125359	4.142226	4.143553	4.143619	4.143688	4.143754	4.143821	4.147667	4.181327	4.180415	4.168302	4.075847	3.896044	4.046864	4.044409	4.044473	4.044541	4.044606	4.036273	4.032140	4.032206	4.036470	4.036536	3.968979	3.918640	3.918702	3.918765	3.918830	3.911754	3.955786	3.947870	3.947937	3.948001
4.366902	4.366973	4.399347	4.399422	4.390253	4.409911	4.320443	4.311556	4.311626	4.276705	4.249350	4.201845	4.185122	4.185189	4.000969	3.965070	4.004878	4.110319	4.123827	4.143485	4.143552	4.143621	4.143688	4.147534	4.147601	4.184060	4.185388	4.185454	4.084321	4.075850	4.067936	4.068002	4.066807	4.044478	4.044543	4.039989	4.040057	4.028223	4.022408	4.022473	3.968919	3.966183	3.918643	3.918706	3.918772	3.912115	3.955727	3.947811	3.947878	3.947942
4.404995	4.402127	4.385411	4.364906	4.364977	4.372608	4.311413	4.233134	4.297562	4.276632	4.249278	4.201773	4.185051	4.106760	3.964103	3.964586	4.004812	4.123691	4.123760	4.143418	4.143486	4.143554	4.143621	4.138090	4.141936	4.179655	4.185321	4.185389	4.115049	4.080965	4.067873	4.067938	4.066743	4.066813	4.044481	4.039927	4.039995	4.028161	4.022346	3.960812	3.960879	3.968923	3.968986	3.969050	3.943915	3.927600	3.951887	3.947752	3.947818	3.947883
4.401978	4.402050	4.364755	4.354751	4.347262	4.275147	4.226694	4.226763	4.282789	4.272359	4.271592	4.184913	4.184981	4.067513	3.964038	3.964102	4.051343	4.123624	4.123693	4.143351	4.143418	4.143488	4.143556	4.143621	4.143689	4.161534	4.185255	4.181122	4.164811	4.164881	4.074668	4.067874	4.066679	4.066749	4.062195	4.062261	4.064430	4.027819	4.011364	3.949832	3.949899	3.949964	3.966828	3.966892	3.963600	3.963665	3.947628	3.947273	3.947340	3.922200
4.385942	4.364607	4.287452	4.168053	4.168120	4.170987	4.174418	4.194925	4.207860	4.272286	4.271520	4.271589	4.184911	4.067446	4.005950	4.050790	4.051276	4.051761	4.073251	4.143284	4.144191	4.143842	4.143489	4.143555	4.147402	4.147473	4.158596	4.172656	4.164744	4.164816	4.088041	4.070330	4.067875	4.066686	4.062131	4.064297	4.062687	4.016837	3.983304	3.949771	3.949839	3.946964	3.961027	3.963472	3.963540	3.953526	3.939589	3.910389	3.910876	3.910940
4.272138	4.262128	4.251697	4.165040	4.150828	4.168117	4.169029	4.179598	4.179665	4.179734	4.270187	4.245073	4.072909	4.005815	3.986984	4.050724	4.051209	4.051694	4.051765	4.143217	4.213672	4.213745	4.143423	4.143489	4.143976	4.144047	4.124795	4.138857	4.142285	4.089170	4.075241	4.074047	4.070332	4.067883	4.062068	4.068853	4.062624	4.025173	3.983243	3.933331	3.927939	3.928004	3.919248	3.933312	3.936181	3.922246	3.885907	3.899410	3.876795	3.854875
4.241403	4.243993	4.202097	4.181463	4.150756	4.103261	4.011436	4.016541	4.112022	4.112509	4.059417	4.071515	4.071581	3.986848	3.986078	3.986983	4.005948	4.028400	4.050859	4.137681	4.213604	4.213677	4.213326	4.143423	4.143490	4.119621	4.119689	4.123536	4.084416	4.075110	4.075177	4.075243	4.096443	4.070340	4.062005	4.068790	4.055420	4.047507	4.008796	3.947408	3.927878	3.917023	3.844290	3.846453	3.846520	3.846583	3.779444	3.791266	3.843415	3.854398
3.988983	3.989049	4.181315	4.150616	3.994012	3.994077	4.001708	4.011434	4.016539	3.931127	3.936235	4.059414	4.070673	4.048342	3.986012	3.986077	3.986982	4.000067	4.044913	4.042038	4.111092	4.121244	4.101721	4.116477	4.116544	4.119415	4.116683	4.091559	4.063635	4.070426	4.070493	4.092952	4.145784	4.138718	4.070340	4.056126	4.055357	4.031064	4.008872	3.947346	3.810508	3.802591	3.707459	3.715500	3.717664	3.717725	3.717786	3.729607	3.729671	3.742613
3.815473	3.815535	3.907084	3.993878	3.993943	3.994009	3.994080	3.997086	3.987361	3.923921	3.931130	4.009538	4.057029	4.057095	3.991543	3.986011	3.979356	3.944706	3.975018	3.978022	4.039240	4.086887	4.106545	4.116409	4.116477	4.116549	4.116617	4.091494	4.063570	4.049362	4.049428	4.040674	4.074330	4.095404	4.081190	4.055223	4.007412	4.007480	3.937559	3.811642	3.802469	3.802532	3.707402	3.707463	3.491518	3.555974	3.586130	3.586189	3.597592	3.521066
3.815407	3.815470	3.816371	3.902046	3.927287	3.974912	3.969103	3.969168	3.910351	3.918395	3.923924	4.004431	4.054861	4.057027	3.993020	3.985945	3.968097	3.968161	3.972433	3.976697	3.978023	4.086821	4.112075	4.116342	4.116411	4.116483	4.091362	4.057139	4.037465	4.037537	4.020803	4.020869	4.020935	4.019736	4.019803	4.020290	3.998528	3.980401	3.888083	3.798562	3.802410	3.802474	3.707345	3.589817	3.578681	3.555921	3.569978	3.572136	3.559178	3.517235
3.815341	3.815404	3.815466	3.843510	3.924700	3.961403	3.961474	3.885439	3.798772	3.826137	3.896151	3.991343	3.998970	4.004075	3.986654	3.979159	3.968031	3.968096	3.968168	3.925138	3.918210	3.978029	4.078842	4.086888	3.906446	3.906515	3.914975	4.045597	4.031803	4.020671	4.020738	3.821091	3.787272	3.787342	4.019737	3.994612	3.972710	3.883758	3.794240	3.598339	3.591405	3.603644	3.603702	3.589763	3.589826	3.586666	3.569925	3.559062	3.554925	3.608185
3.790101	3.790163	3.790224	3.843444	3.902522	3.913777	3.888669	3.798646	3.798708	3.798771	3.892726	3.987916	3.963201	3.963266	3.952146	3.949413	3.933672	3.934156	3.931429	3.889519	3.889584	3.945622	4.013707	4.003139	3.902183	3.902252	3.902732	4.031671	4.027537	3.998216	3.848958	3.806330	3.787212	3.787282	3.768022	3.775226	3.610138	3.594806	3.594865	3.587086	3.477971	3.587210	3.603647	3.589709	3.578573	3.578633	3.558951	3.554810	3.608072	3.608131
3.759267	3.776112	3.790160	3.837078	3.888468	3.888533	3.801880	3.723048	3.723108	3.798707	3.873760	3.954959	3.949144	3.952007	3.952080	3.927660	3.927726	3.924992	3.922266	3.885255	3.885320	3.927224	3.938483	3.966532	3.846257	3.850527	3.977101	4.027405	4.010680	3.961767	3.838817	3.834259	3.789950	3.767900	3.513245	3.487134	3.489717	3.533866	3.533924	3.472396	3.472458	3.462014	3.537657	3.547377	3.549121	3.549180	3.549237	3.534175	3.587436	3.590436
3.759202	3.759264	3.788835	3.788904	3.832454	3.832518	3.796497	3.722985	3.723046	3.675548	3.756747	3.755967	3.750989	3.756788	3.756858	3.754121	3.754183	3.747103	3.747173	3.710857	3.602906	3.736023	3.775262	3.775324	3.828557	3.846264	3.956875	3.977102	3.968772	3.866678	3.834135	3.798498	3.774348	3.668057	3.516971	3.487079	3.489663	3.489721	3.489777	3.457222	3.457284	3.456081	3.438219	3.450877	3.490277	3.490334	3.514467	3.506124	3.458591	3.464949
3.759138	3.759200	3.758001	3.779179	3.779241	3.798885	3.798954	3.722923	3.675426	3.622333	3.660725	3.725265	3.725327	3.750988	3.756796	3.756857	3.746981	3.723519	3.611666	3.593127	3.593187	3.620394	3.735184	3.723064	3.728723	3.728791	3.728854	3.711294	3.711356	3.711424	3.704057	3.768768	3.718310	3.667999	3.491725	3.486185	3.487089	3.487147	3.485103	3.485161	3.457232	3.453229	3.438166	3.438224	3.251143	3.377177	3.483618	3.480874	3.464840	3.420101
3.775856	3.774658	3.760438	3.774494	3.774555	3.779239	3.726159	3.726221	3.675364	3.622273	3.616038	3.725203	3.714201	3.732023	3.741754	3.744613	3.723396	3.653508	3.580829	3.564505	3.592546	3.587152	3.609597	3.672634	3.672695	3.672763	3.621192	3.621251	3.631393	3.656358	3.687484	3.699018	3.698659	3.491613	3.466480	3.466538	3.481016	3.486673	3.485049	3.485107	3.460540	3.454437	3.438114	3.264746	3.264806	3.343667	3.476563	3.487123	3.493908	3.426772
3.844454	3.844098	3.830299	3.773007	3.753489	3.700404	3.718955	3.736784	3.722858	3.618012	3.615978	3.711279	3.709518	3.709579	3.709649	3.709710	3.653388	3.580703	3.543549	3.543607	3.564506	3.559111	3.559171	3.559230	3.399942	3.525930	3.612739	3.612798	3.608658	3.620475	3.651321	3.684545	3.564260	3.466370	3.444036	3.444513	3.444577	3.444634	3.486676	3.486734	3.461606	3.445987	3.356042	3.340280	3.340342	3.343617	3.468110	3.487071	3.493856	3.449401
3.919483	3.917029	3.884749	3.784130	3.700279	3.700341	3.700410	3.700472	3.700533	3.610524	3.660802	3.706596	3.706658	3.706719	3.578097	3.569334	3.569394	3.546784	3.451724	3.448419	3.473659	3.466582	3.363245	3.299782	3.302358	3.399951	3.478361	3.478417	3.471476	3.466500	3.466558	3.466614	3.466250	3.466316	3.444402	3.444460	3.368953	3.369009	3.447436	3.447494	3.445877	3.437114	3.351371	3.340230	3.340292	3.344827	3.420467	3.479878	3.493805	3.449351
4.112671	3.956117	3.889721	3.778470	3.675042	3.675104	3.675173	3.675234	3.605363	3.607524	3.660741	3.656180	3.656241	3.577970	3.544039	3.544096	3.544156	3.457483	3.451668	3.451724	3.448421	3.448485	3.367399	3.317088	3.311547	3.302367	3.399954	3.395808	3.390824	3.466445	3.466503	3.466560	3.466616	3.466682	3.443929	3.368840	3.354908	3.354964	3.447383	3.445761	3.445825	3.434960	3.340124	3.340179	3.340242	3.340297	3.414817	3.426636	3.438321	3.499693
4.101412	3.913522	3.818615	3.679960	3.675399	3.521205	3.512879	3.512938	3.516212	3.519068	3.605850	3.656119	3.642193	3.576651	3.543980	3.426539	3.457371	3.457427	3.457493	3.451668	3.448365	3.448429	3.448487	3.367400	3.308689	3.308751	3.383518	3.377271	3.377328	3.452948	3.453006	3.459364	3.466562	3.466208	3.443875	3.354375	3.354857	3.354913	3.447331	3.447388	3.512949	3.445831	3.340073	3.340129	3.328995	3.326252	3.334986	3.342603	3.351487	3.499642
3.913387	3.832348	3.775204	3.685778	3.679957	3.636241	3.521631	3.516096	3.516153	3.605722	3.608864	3.608503	3.607304	3.544273	3.504757	3.426483	3.426541	3.426596	3.426662	3.451612	3.448309	3.448374	3.441710	3.440087	3.440145	3.439369	3.380104	3.377218	3.377275	3.377338	3.402580	3.402636	3.408993	3.415781	3.354267	3.354323	3.360404	3.360460	3.436083	3.447336	3.447401	3.447459	3.436040	3.357723	3.326146	3.158248	3.158299	3.342554	3.351439	3.426384
3.784674	3.775077	3.663270	3.663341	3.679894	3.677856	3.636248	3.633512	3.633572	3.632793	3.608804	3.607183	3.504994	3.504631	3.487915	3.487972	3.426485	3.426540	3.430387	3.426662	3.448253	3.448318	3.441655	3.440031	3.440089	3.383353	3.301703	3.265238	3.256471	3.362867	3.368520	3.377397	3.383754	3.260686	3.267461	3.354272	3.359932	3.429957	3.430433	3.436088	3.462472	3.462530	3.449983	3.436046	3.343741	3.312156	3.158253	3.235009	3.351390	3.351446
3.552448	3.552508	3.647244	3.655297	3.655357	3.675273	3.636186	3.633451	3.632670	3.631051	3.595721	3.589899	3.504516	3.487790	3.487858	3.487914	3.426429	3.426485	3.426552	3.426607	3.454642	3.458765	3.448321	3.441656	3.358895	3.339372	3.301651	3.256365	3.256420	3.256482	3.362870	3.374824	3.253432	3.253495	3.253548	3.298101	3.354284	3.359937	3.429960	3.430438	3.451225	3.462478	3.449932	3.449990	3.436060	3.419313	3.313001	3.229081	3.299407	3.345096
3.488067	3.490646	3.543839	3.641792	3.652354	3.652416	3.635705	3.632549	3.630929	3.617968	3.598293	3.575976	3.478013	3.487731	3.487800	3.426316	3.421332	3.426009	3.426496	3.454528	3.454586	3.485427	3.448266	3.441600	3.358841	3.357645	3.335175	3.289890	3.256369	3.256431	3.256486	3.362873	3.246659	3.246723	3.270288	3.326313	3.340369	3.354289	3.399122	3.429965	3.435629	3.446882	3.542793	3.534871	3.534939	3.419262	3.312952	3.293414	3.293477	3.335805
3.507331	3.490587	3.490644	3.559943	3.652292	3.635573	3.632846	3.632488	3.611963	3.598162	3.569134	3.368933	3.371511	3.377447	3.399318	3.399374	3.421277	3.421333	3.426021	3.435023	3.479842	3.492914	3.486252	3.462515	3.448585	3.431731	3.349247	3.289838	3.249176	3.256380	3.256435	3.256488	3.245348	3.246673	3.283105	3.333532	3.326454	3.368489	3.399071	3.429913	3.435577	3.423031	3.433022	3.534817	3.414531	3.312849	3.298908	3.293365	3.293429	3.329874
3.552013	3.507330	3.507388	3.557651	3.559942	3.560002	3.504136	3.492853	3.483248	3.469444	3.368822	3.368877	3.371454	3.371510	3.379682	3.399318	3.401896	3.331762	3.382181	3.434968	3.484388	3.480675	3.473592	3.462459	3.448529	3.419492	3.338690	3.282644	3.282700	3.249187	3.249243	3.249296	3.245298	3.245363	3.333424	3.328439	3.328503	3.326459	3.373953	3.374011	3.334902	3.346574	3.374616	3.374674	3.251032	3.251087	3.295362	3.293317	3.293380	3.329825
3.551952	3.552012	3.507328	3.515079	3.559881	3.559942	3.492735	3.483132	3.483189	3.483249	3.377156	3.368821	3.368878	3.371454	3.371522	3.368216	3.303937	3.312383	3.353293	3.417688	3.479290	3.473476	3.360783	3.402803	3.404962	3.340681	3.330244	3.328618	3.282648	3.249136	3.249192	3.249245	3.251819	3.256505	3.325532	3.325589	3.247299	3.250716	3.326328	3.326384	3.335272	3.335329	3.335384	3.250922	3.250984	3.251039	3.298254	3.295369	3.293332	3.326977
3.551891	3.551952	3.536887	3.547579	3.538816	3.485742	3.485810	3.485870	3.516691	3.516751	3.444103	3.379268	3.379325	3.349022	3.349090	3.273059	3.269334	3.282932	3.326351	3.407529	3.407587	3.334921	3.297894	3.297949	3.324473	3.200744	3.231573	3.227845	3.226639	3.249085	3.249141	3.251715	3.251768	3.256455	3.256509	3.247186	3.250611	3.254447	3.260098	3.276389	3.276452	3.276508	3.250818	3.250874	3.250936	3.301370	3.301425	3.323452	3.318475	3.291239
3.536708	3.536768	3.538625	3.538697	3.537075	3.484003	3.484071	3.484131	3.484188	3.453484	3.442365	3.440741	3.379269	3.356950	3.276314	3.269225	3.252056	3.281054	3.322095	3.322150	3.322207	3.308286	3.297840	3.297894	3.176263	3.058712	3.196966	3.225693	3.225748	3.225811	3.226707	3.229280	3.251718	3.255564	3.255618	3.255674	3.250561	3.254398	3.271241	3.276339	3.276403	3.245675	3.250770	3.273214	3.430006	3.334906	3.325867	3.323823	3.316325	3.287829
3.525724	3.538505	3.538563	3.536956	3.497865	3.483943	3.464267	3.460966	3.434462	3.426275	3.426343	3.435223	3.379214	3.356894	3.348980	3.259089	3.285567	3.281000	3.277286	3.277340	3.277396	3.277462	3.308289	3.298261	3.081097	3.084519	3.095916	3.225642	3.225697	3.225761	3.181051	3.226289	3.248726	3.248792	3.352374	3.248902	3.245890	3.250988	3.267830	3.267887	3.251168	3.251224	3.273110	3.429886	3.432055	3.432114	3.440573	3.436011	3.316276	3.312972
3.524403	3.524463	3.503937	3.341828	3.341882	3.422194	3.422262	3.422321	3.423218	3.423697	3.423765	3.426343	3.362077	3.342555	3.342623	3.292598	3.292655	3.285567	3.281013	3.277286	3.277343	3.255030	3.245003	3.248838	3.081048	3.081110	3.086204	3.105838	3.212202	3.212266	3.214842	3.223155	3.248675	3.293509	3.293564	3.248851	3.243319	3.245896	3.267781	3.267837	3.267902	3.272580	3.393950	3.401151	3.401219	3.440465	3.440522	3.435960	3.419221	3.321320
3.447113	3.431208	3.411693	3.311102	3.235660	3.265543	3.408222	3.408281	3.363594	3.356103	3.356170	3.350200	3.330681	3.285988	3.286896	3.286950	3.285458	3.283832	3.283900	3.283955	3.259533	3.254977	3.244950	3.245004	3.245060	3.090139	3.091873	3.097386	3.097439	3.211375	3.217589	3.262273	3.270443	3.273872	3.248745	3.243205	3.240329	3.240384	3.240438	3.242997	3.243062	3.263287	3.272584	3.322743	3.322809	3.322866	3.432067	3.409017	3.396481	3.298581
3.409662	3.409722	3.390207	3.220846	3.206919	3.216217	3.149591	3.165191	3.165243	3.165297	3.224087	3.279376	3.288676	3.285933	3.283901	3.275973	3.278130	3.283778	3.283846	3.283901	3.259480	3.244841	3.242376	3.239069	3.229462	3.112038	3.090143	3.092295	3.097390	3.105015	3.221320	3.238159	3.248010	3.248078	3.245334	3.245389	3.239859	3.223948	3.226102	3.226158	3.243013	3.153523	3.157778	3.259986	3.321919	3.321976	3.398821	3.394259	3.394328	3.296431
3.384394	3.374966	3.198876	3.033977	3.044531	3.044584	3.109971	3.149173	3.164770	3.165244	3.165728	3.274844	3.274901	3.266132	3.266201	3.246678	3.267585	3.283724	3.283793	3.281747	3.244722	3.230803	3.230859	3.239017	3.229409	3.044852	3.053728	3.054763	3.058597	3.104967	3.163770	3.238109	3.243757	3.248027	3.266959	3.278598	3.239493	3.223898	3.223952	3.226109	3.226174	3.153476	3.153528	3.144758	3.273549	3.293195	3.363213	3.363272	3.361660	3.198269
3.081226	3.032360	2.984881	2.968168	2.951442	2.980062	3.044594	3.089806	3.129598	3.145197	3.131699	3.131751	3.254837	3.254891	3.246570	3.246624	3.246681	3.267585	3.281638	3.269508	3.230684	3.096493	3.096547	3.094077	2.995665	2.916562	2.916612	2.970794	3.058548	3.058611	3.156577	3.229367	3.241606	3.255663	3.281009	3.281067	3.239442	3.052037	3.052088	3.197486	3.197552	3.150038	3.131210	3.144711	3.144775	3.293144	3.293200	3.291577	3.113082	3.191497
2.879878	2.884129	2.884177	2.884239	2.710937	2.718126	2.862637	2.874030	2.896867	2.984194	3.115682	3.105230	3.112006	3.145774	3.182196	3.182248	3.165524	3.243884	3.265920	3.251990	3.098901	3.093646	3.093700	3.091230	3.091283	2.959315	2.917407	2.959414	3.046316	3.046378	3.046431	3.227635	3.227689	3.233342	3.244587	3.241846	3.191552	3.051990	3.052041	3.040749	3.091176	3.091229	3.124859	3.132057	3.144727	3.144783	3.120767	2.947863	3.087848	3.113089
2.884029	2.884079	2.884127	2.710846	2.688524	2.688570	2.702910	2.714301	2.772238	2.779428	2.973702	3.105177	3.105232	3.081245	3.139907	3.159534	3.159589	3.163423	3.179575	3.120896	3.098576	2.962142	2.962193	3.091181	3.091234	3.018572	2.959320	2.953906	2.953957	3.046330	3.046383	3.077206	3.219234	3.219303	3.224952	3.202627	3.191502	3.051943	3.042330	3.042383	3.040765	3.040817	3.040868	3.047224	3.053590	3.054484	3.054534	3.054587	3.071012	3.087856
2.883979	2.772202	2.698978	2.682261	2.688478	2.688525	2.702866	2.703753	2.707578	2.768039	2.862906	2.963618	2.963670	2.969601	3.126699	3.151919	3.151974	3.152027	3.156297	3.156349	3.113336	2.962095	2.962147	2.962196	3.038042	3.015163	2.990449	2.951339	2.951810	3.002222	3.044235	3.044285	2.984893	2.931106	2.931155	3.009539	3.009602	3.046434	3.042283	3.042336	3.042399	2.968023	2.954082	2.954134	2.961338	3.040447	3.048892	3.054542	3.054605	3.071020
2.772106	2.766418	2.698932	2.685012	2.684361	2.688479	2.688535	2.695725	2.697030	2.846834	2.851935	2.916294	2.952696	2.963670	3.120344	3.151867	3.151922	3.151975	3.153304	3.156297	3.111605	2.957847	2.962101	2.962149	3.016734	2.990350	2.990402	2.990452	2.990504	2.999378	3.002227	2.982696	2.926797	2.926163	2.928313	2.970327	3.004933	3.046387	3.043496	3.026343	3.009618	3.007149	2.954038	2.954089	2.938910	2.928475	2.928523	3.012522	3.048256	3.087764
2.777649	2.766370	2.726858	2.698944	2.682214	2.634038	2.637034	2.643803	2.695724	2.831240	2.865853	2.873463	2.874354	2.877763	2.935722	3.095873	3.095927	3.095979	3.133676	3.133728	2.957739	2.957800	2.957851	3.016634	2.990241	2.990303	2.990355	2.990405	2.990877	2.990939	2.990991	2.982650	2.926752	2.924017	2.925747	2.967761	3.060143	3.049702	3.043449	3.026296	3.009573	3.007104	2.953994	2.931661	2.852403	2.854974	2.916581	2.922228	3.002035	3.161449
2.774660	2.765902	2.718408	2.708383	2.688859	2.672132	2.634049	2.637036	2.639181	2.683962	2.818227	2.840643	2.873466	2.873514	2.864332	2.847602	2.850173	3.095928	3.123961	3.133677	2.957692	2.957753	2.957805	2.990141	2.990193	2.990256	2.990308	2.990358	2.990410	2.990893	2.982553	2.982603	2.926707	2.922292	2.922340	3.006879	3.060096	3.051745	3.051375	3.043036	3.009527	2.953899	2.925262	2.841376	2.852361	2.916489	2.922134	2.922185	3.001990	3.004698
2.756563	2.756611	2.747413	2.711681	2.703340	2.678227	2.621820	2.634891	2.637036	2.637082	2.746003	2.785193	2.782722	2.799546	2.837844	2.844615	2.844665	2.850174	2.989681	2.950581	2.954704	2.954765	2.984450	2.990093	2.990145	2.986427	2.986479	2.988629	2.938336	2.982034	2.982507	2.982556	2.980925	2.922247	2.920615	2.943045	2.995550	3.048756	3.051328	3.051382	3.009481	2.953855	2.869262	2.880239	2.927322	2.958151	2.953157	3.006085	3.001945	2.979469
2.756514	2.747740	2.742324	2.711635	2.678134	2.630656	2.616734	2.462466	2.546380	2.617290	2.745957	2.746003	2.726754	2.726800	2.799560	2.837845	2.820842	2.830554	2.835658	2.846631	2.936167	2.936230	2.976839	2.980670	2.980722	2.877567	2.860837	2.860884	2.860934	2.943946	2.982040	3.052018	3.050808	3.012830	2.942949	2.934175	2.934237	2.995557	3.051281	3.051335	3.009435	2.942620	2.875523	2.891963	2.893705	2.958107	3.011871	3.006040	2.982315	2.979425
2.614878	2.744896	2.744943	2.716098	2.630565	2.613838	2.395837	2.353944	2.457844	2.541760	2.617301	2.617345	2.575453	2.572974	2.605484	2.674072	2.682523	2.742549	2.752274	2.785325	2.930237	2.969175	2.971748	2.971798	2.894240	2.877522	2.860791	2.860839	2.860889	2.929915	2.990385	3.029593	3.029644	3.026770	3.004009	2.973292	2.936714	2.950634	3.009429	3.020672	3.020736	3.006921	2.942625	2.875531	2.891981	3.014718	3.005943	3.003894	2.982271	2.981903
2.621136	2.620341	2.715991	2.632191	2.628033	2.396167	2.396218	2.354326	2.382321	2.457847	2.491448	2.494286	2.494329	2.509756	2.518766	2.536876	2.541963	2.682524	2.690972	2.771834	2.925147	2.966606	2.969179	2.969650	2.958515	2.894256	2.894307	2.863591	2.863641	2.876729	2.990338	3.029546	3.026655	3.016637	3.017948	3.006537	2.969554	2.972968	3.016108	3.027350	3.027415	3.027468	3.006926	2.962216	2.998650	3.006268	3.005898	2.984264	2.982227	2.973033
2.637057	2.623658	2.587364	2.565060	2.560900	2.513423	2.408784	2.382663	2.382702	2.470009	2.503609	2.505315	2.495694	2.495736	2.530361	2.536836	2.539676	2.676178	2.730076	2.769268	2.819650	2.908774	2.945179	2.957415	2.969654	2.958532	2.894261	2.863546	2.859394	2.859455	2.872954	3.024035	3.016521	3.047357	3.017901	3.006490	2.966567	2.972923	3.016062	3.027305	3.027369	3.027423	3.006880	2.993498	2.998605	3.005803	3.005853	2.984220	2.972936	2.972989
2.660122	2.607865	2.564959	2.565016	2.560857	2.560902	2.482686	2.394809	2.405774	2.591859	2.576256	2.511997	2.512041	2.516285	2.530321	2.538750	2.584371	2.676134	2.730031	2.730077	2.746902	2.746542	2.810340	2.945180	2.957420	2.969671	2.894216	2.847953	2.794865	2.794926	2.848115	2.880305	3.021605	3.031760	3.001044	2.914415	2.866230	2.955385	3.009292	3.023896	3.023962	3.023595	2.998009	2.989669	2.993517	2.998613	2.998664	2.992413	2.972893	2.972945
2.740693	2.644157	2.638739	2.629262	2.625104	2.588812	2.482645	2.421902	2.593031	2.696511	2.658966	2.584643	2.584689	2.553978	2.554036	2.583444	2.584330	2.595718	2.682455	2.724441	2.724489	2.722447	2.695648	2.720860	2.724270	2.797037	2.827848	2.785947	2.785997	2.786057	2.818682	2.835510	2.880308	2.909748	2.892885	2.842590	2.842652	2.866237	3.014131	3.015025	3.015091	2.987406	2.983674	2.975334	2.977659	2.980654	2.991894	2.992368	2.972849	2.967582
2.718377	2.718426	2.707291	2.637183	2.625060	2.588769	2.527328	2.530169	2.684670	2.686819	2.657241	2.576197	2.576242	2.681278	2.681339	2.588994	2.589880	2.601269	2.682412	2.724397	2.724445	2.722403	2.720771	2.720817	2.720865	2.701577	2.816036	2.821547	2.779649	2.754265	2.782280	2.818685	2.835514	2.838375	2.823583	2.644627	2.770711	2.842659	2.943404	2.935747	2.935812	2.972229	2.972280	2.952751	2.835478	2.843514	2.980659	2.972319	2.964398	2.883867
2.718331	2.718379	2.712542	2.697643	2.625015	2.588725	2.529242	2.529286	2.649528	2.663552	2.646692	2.646737	2.646783	2.671988	2.672050	2.574244	2.588998	2.589882	2.712961	2.729945	2.833447	2.829727	2.783455	2.696819	2.701474	2.701534	2.796659	2.779555	2.751640	2.754221	2.754271	2.801861	2.801908	2.790205	2.624961	2.625008	2.655992	2.770718	2.815373	2.879758	2.935766	2.929094	2.929144	2.814503	2.821290	2.812699	2.843940	2.860777	2.855796	2.847453
2.707359	2.707408	2.707453	2.696336	2.697642	2.616632	2.530040	2.529244	2.551649	2.646590	2.646648	2.646272	2.646320	2.612817	2.612878	2.573782	2.574248	2.589840	2.613252	2.716745	2.726168	2.807313	2.783409	2.713552	2.705212	2.701490	2.522573	2.547410	2.597792	2.751657	2.751706	2.756199	2.784212	2.762193	2.623240	2.626229	2.645865	2.687867	2.695057	2.695105	2.873053	2.873104	2.814410	2.620169	2.629894	2.647174	2.706400	2.754978	2.847360	2.845309
2.707313	2.707361	2.684462	2.684524	2.696335	2.616588	2.529998	2.529202	2.526304	2.646545	2.645763	2.645808	2.612310	2.612354	2.612834	2.573740	2.574206	2.589798	2.613210	2.677559	2.713954	2.714014	2.718925	2.705120	2.588588	2.535516	2.542286	2.542328	2.645839	2.746570	2.744518	2.744565	2.756202	2.756266	2.627953	2.628840	2.645825	2.687826	2.695016	2.695064	2.850631	2.838073	2.617141	2.533415	2.561444	2.587941	2.687026	2.749894	2.842275	2.842746
2.707265	2.696135	2.575418	2.575478	2.575522	2.517294	2.517350	2.520336	2.520378	2.640617	2.644038	2.610539	2.610586	2.610630	2.573654	2.573698	2.563146	2.593539	2.643922	2.677516	2.713910	2.699261	2.696514	2.588500	2.541725	2.542201	2.542247	2.645751	2.729251	2.740223	2.744475	2.713759	2.705820	2.617781	2.617826	2.625017	2.628859	2.673801	2.694975	2.695024	2.819239	2.818449	2.589130	2.558408	2.561406	2.579917	2.676898	2.748578	2.794675	2.842283
2.459758	2.458542	2.468921	2.575435	2.516786	2.516831	2.447013	2.516933	2.567286	2.634416	2.637837	2.575271	2.536183	2.421615	2.549148	2.551291	2.563104	2.563147	2.635895	2.705833	2.699998	2.696422	2.620980	2.588459	2.541685	2.541742	2.663119	2.727477	2.731292	2.731354	2.700642	2.694804	2.610955	2.611016	2.611060	2.611107	2.625036	2.673760	2.680950	2.680998	2.675708	2.672814	2.583627	2.553326	2.561369	2.563096	2.566922	2.676907	2.676967	2.677014
2.459717	2.459761	2.468879	2.517962	2.516744	2.447445	2.433525	2.433569	2.553796	2.556637	2.562158	2.523068	2.464413	2.461660	2.468441	2.541164	2.541210	2.550498	2.637223	2.696963	2.699113	2.620892	2.569462	2.518905	2.518950	2.519007	2.718562	2.731199	2.731248	2.650218	2.616418	2.601203	2.610914	2.610976	2.611020	2.611067	2.611126	2.664198	2.667039	2.659942	2.660002	2.658789	2.616878	2.555389	2.563012	2.564319	2.527998	2.528043	2.525302	2.632216
2.747509	2.747558	2.596109	2.530865	2.503254	2.483736	2.433485	2.433528	2.430207	2.430251	2.467209	2.472714	2.460591	2.457837	2.457895	2.438789	2.438833	2.531125	2.648362	2.693137	2.673049	2.569375	2.515278	2.495750	2.506722	2.506779	2.555361	2.722767	2.650116	2.616330	2.599599	2.599643	2.610873	2.610935	2.610980	2.541112	2.465660	2.524435	2.659853	2.659901	2.658700	2.658748	2.555305	2.555351	2.562975	2.564282	2.527961	2.525209	2.519671	2.529094
2.753050	2.741333	2.742893	2.598186	2.556310	2.483694	2.433444	2.413483	2.413524	2.424747	2.458343	2.444516	2.429451	2.426697	2.392831	2.398335	2.433330	2.478098	2.623523	2.637017	2.592335	2.515192	2.515237	2.495709	2.486271	2.487168	2.491836	2.547799	2.547845	2.434941	2.507284	2.599603	2.591078	2.603329	2.541027	2.465568	2.465623	2.524397	2.646782	2.646830	2.641846	2.641894	2.552745	2.555313	2.562096	2.586621	2.586665	2.525172	2.519634	2.523463
2.741236	2.731621	2.726624	2.598141	2.483607	2.411916	2.400792	2.400836	2.389950	2.401173	2.401228	2.401690	2.424093	2.373823	2.375981	2.328922	2.350818	2.430810	2.475595	2.475637	2.459182	2.459239	2.495627	2.476099	2.476144	2.428671	2.465062	2.476288	2.514910	2.478619	2.478664	2.570981	2.567242	2.476449	2.463513	2.466920	2.475511	2.637757	2.632758	2.641745	2.641806	2.641854	2.546401	2.555275	2.562059	2.586583	2.695714	2.586673	2.525193	2.553632
2.724379	2.612654	2.595933	2.302574	2.302613	2.406286	2.406341	2.395752	2.389910	2.280954	2.281007	2.281045	2.373742	2.375044	2.328845	2.269491	2.284242	2.289324	2.303355	2.454347	2.453551	2.302647	2.459244	2.476059	2.423953	2.391225	2.392530	2.429338	2.460321	2.460378	2.460423	2.463407	2.463741	2.441997	2.445401	2.459737	2.472532	2.470474	2.627673	2.627721	2.641765	2.546320	2.445678	2.432175	2.511677	2.586545	2.642950	2.642998	2.553549	2.553595
2.503586	2.503632	2.302480	2.302536	2.295851	2.406245	2.406300	2.353791	2.283670	2.280916	2.280969	2.225110	2.225570	2.326228	2.267314	2.273237	2.287987	2.289287	2.289342	2.289380	2.247490	2.246701	2.383724	2.449031	2.398276	2.392447	2.392911	2.339831	2.339874	2.353379	2.353421	2.320347	2.320807	2.326748	2.440739	2.444987	2.456393	2.456437	2.465435	2.588528	2.596575	2.484755	2.437123	2.438848	2.509538	2.561335	2.642911	2.642958	2.643019	2.570341
2.446251	2.435118	2.422973	2.423032	2.420132	2.406204	2.358752	2.330555	2.283631	2.280878	2.225035	2.225073	2.225534	2.225571	2.273161	2.287910	2.289212	2.289250	2.289306	2.289344	2.246614	2.246666	2.347872	2.366493	2.353507	2.269691	2.205431	2.183229	2.183269	2.192567	2.296057	2.296096	2.313205	2.313261	2.380848	2.380891	2.382226	2.382269	2.387902	2.392149	2.475425	2.484717	2.431623	2.437131	2.549060	2.549106	2.642451	2.642500	2.710110	2.710160
2.435033	2.422890	2.422931	2.420049	2.420090	2.358658	2.314001	2.308159	2.303155	2.280840	2.232143	2.232181	2.226338	2.226375	2.233995	2.248742	2.276734	2.287953	2.382584	2.436008	2.257827	2.249493	2.262984	2.337366	2.273385	2.205356	2.205396	2.190341	2.190381	2.190431	2.220532	2.242937	2.270936	2.313225	2.313264	2.344065	2.344120	2.344162	2.343928	2.343971	2.422089	2.426337	2.430162	2.431887	2.549022	2.549068	2.549112	2.630269	2.634114	2.642990
2.393558	2.393601	2.384147	2.327798	2.313866	2.313908	2.274840	2.314004	2.309000	2.286685	2.229312	2.197767	2.192764	2.192801	2.144522	2.182994	2.276697	2.297395	2.438448	2.433025	2.307831	2.260365	2.264609	2.256261	2.251679	2.240549	2.207043	2.207080	2.190346	2.218355	2.218395	2.220535	2.242940	2.248880	2.246123	2.262940	2.257949	2.253786	2.253825	2.259331	2.337684	2.355383	2.367614	2.379831	2.431908	2.451144	2.521106	2.543527	2.584553	2.626556
2.382340	2.382384	2.243015	2.062311	2.134996	2.202098	2.224924	2.313965	2.311063	2.286648	2.228015	2.223429	2.192728	2.199069	2.200384	2.202523	2.228138	2.266612	2.297414	2.368697	2.310315	2.262850	2.256187	2.256225	2.245085	2.245137	2.215962	2.212637	2.212677	2.212309	2.217941	2.218399	2.080743	2.080794	2.139546	2.240244	2.253711	2.253752	2.211846	2.211887	2.217403	2.178293	2.222124	2.294912	2.376067	2.434713	2.438538	2.530877	2.572890	2.583722
2.203487	2.203527	2.142391	2.134925	2.134961	2.143803	2.224887	2.314347	2.313966	2.311067	2.286663	2.282079	2.282121	2.324522	2.310606	2.226380	2.226421	2.228140	2.264530	2.311076	2.310278	2.262814	2.256151	2.245008	2.247571	2.239238	2.236757	2.215965	2.212643	2.189909	2.189949	2.078155	2.078610	2.079922	2.138673	2.240210	2.253676	2.253717	2.211813	2.217318	2.178221	2.178261	2.178298	2.279890	2.363841	2.422485	2.443109	2.443574	2.446995	2.455028
2.203449	2.130972	2.130884	2.146066	2.143308	2.224378	2.275146	2.314308	2.313928	2.312709	2.288727	2.286664	2.290909	2.310931	2.310988	2.282240	2.226385	2.225582	2.224377	2.310198	2.308559	2.308614	2.262819	2.256153	2.256195	2.256248	2.255028	2.235498	2.193607	2.162339	2.142389	2.142425	2.140506	2.138604	2.141437	2.216967	2.257004	2.257046	2.227333	2.228215	2.178189	2.178229	2.178266	2.217182	2.279910	2.363849	2.430880	2.443118	2.443596	2.454992
2.040460	2.062848	2.112777	2.121235	2.121691	2.220785	2.270906	2.270948	2.312628	2.307082	2.288689	2.257989	2.258030	2.290910	2.310531	2.310150	2.231098	2.224286	2.211311	2.264453	2.270084	2.270139	2.272282	2.261140	2.246911	2.242341	2.242382	2.255031	2.202820	2.165668	2.142776	2.143233	2.140474	2.140527	2.141404	2.226602	2.226654	2.223899	2.227300	2.188195	2.178157	2.178197	2.180756	2.180796	2.180848	2.263139	2.339252	2.430889	2.435992	2.468776
2.040425	2.040462	2.062848	2.071282	2.114091	2.219486	2.220800	2.220841	2.285146	2.304942	2.288231	2.230632	2.230674	2.233654	2.275379	2.275418	2.275460	2.264320	2.264377	2.211313	2.264458	2.270102	2.257954	2.193705	2.239456	2.242305	2.242347	2.254996	2.165584	2.146067	2.143163	2.143200	2.143236	2.141335	2.151041	2.151080	2.120376	2.103639	2.174142	2.188163	2.181067	2.180687	2.180724	2.180764	2.152852	2.184640	2.291110	2.341363	2.432173	2.463694
2.040390	2.040427	2.040462	2.060071	2.080528	2.114094	2.161644	2.151597	2.149112	2.246949	2.237337	2.237375	2.224332	2.202583	2.207262	2.258613	2.258655	2.264283	2.222419	2.206381	2.202491	2.227278	2.224377	2.224415	2.228240	2.228293	2.192417	2.165510	2.078894	2.143238	2.143131	2.143167	2.144885	2.145360	2.151008	2.151048	2.120344	2.120384	2.172429	2.188130	2.316803	2.309278	2.180692	2.180732	2.152821	2.156644	2.260316	2.265823	2.341385	2.457351
2.078625	2.040393	2.040428	2.040480	2.046102	2.046140	2.104023	2.142189	2.133820	2.139448	2.237298	2.157190	2.157230	2.017548	2.023756	2.207263	2.233467	2.218543	2.204626	2.202142	2.199661	2.205303	2.227704	2.228162	2.119196	2.191921	2.191961	2.153286	2.143155	2.146001	2.146040	2.144816	2.144852	2.144907	2.145364	2.143448	2.151067	2.170677	2.184694	2.315031	2.309621	2.292467	2.180660	2.169515	2.156573	2.159282	2.168002	2.260324	2.330164	2.416902
2.078590	2.078628	2.067489	2.041409	2.041445	2.041482	2.041532	2.091837	2.133784	2.133824	2.133876	2.148623	2.014538	2.014572	2.017418	2.183735	2.200542	2.210668	2.200387	2.130557	2.115510	2.115561	2.207831	2.121226	2.119163	2.119214	2.143967	2.151150	2.153292	2.351833	2.142224	2.142261	2.139354	2.139409	2.139445	2.139485	2.195451	2.198015	2.301499	2.301541	2.301597	2.197366	2.180627	2.178733	2.162008	2.164991	2.260250	2.265758	2.285387	2.328912
2.117663	2.117702	2.109358	2.066246	2.041410	2.041448	2.032671	2.033129	2.091838	2.091877	2.091928	2.007891	2.011711	2.011745	2.011797	2.053747	2.094316	2.103600	2.104495	2.113755	2.115476	2.115527	2.118361	2.121192	2.121232	2.110353	2.143933	2.146072	2.151156	2.151208	2.131681	2.139285	2.139322	2.139376	2.139413	2.195365	2.195418	2.234599	2.237160	2.301506	2.189725	2.189766	2.197371	2.206662	2.209659	2.257235	2.265683	2.285299	2.285355	2.284135
2.199082	2.124811	2.109322	2.044703	2.043898	2.035529	2.035579	2.035617	2.035652	2.035690	2.006983	2.007858	1.887747	1.891562	1.936319	1.983855	2.057955	2.057991	2.058044	2.113722	2.113761	2.115494	2.118328	2.185440	2.183378	2.174604	2.174644	2.143936	2.113229	2.113281	2.120467	2.139252	2.141391	2.141446	2.141483	2.168216	2.195385	2.195426	2.235444	2.237168	2.189692	2.189733	2.197339	2.203266	2.209626	2.257202	2.309128	2.310433	2.310489	2.310532
2.213011	2.162770	2.088496	2.052234	2.052269	2.052307	2.047734	2.047772	2.044024	2.018077	2.006950	1.890624	1.891499	1.891532	1.891580	1.936321	1.983860	2.039634	2.039687	2.042664	2.102401	2.110836	2.183265	2.183303	2.248317	2.244169	2.236099	2.146697	2.143942	2.113248	2.120435	2.135731	2.141358	2.141413	2.141450	2.141490	2.168236	2.196233	2.235410	2.241043	2.237189	2.225227	2.197307	2.197347	2.203288	2.276742	2.301947	2.328711	2.330029	2.334278
2.215074	2.164835	2.097707	2.068591	2.068626	2.068665	2.067875	2.064130	2.064166	2.012752	1.901045	1.901077	1.901113	1.891501	1.891550	1.969820	2.042508	2.039601	2.039654	2.039689	2.042670	2.094852	2.103275	2.180746	2.247860	2.244133	2.236063	2.146663	2.143908	2.113215	2.129651	2.135698	2.141325	2.141381	2.141418	2.141458	2.169885	2.237019	2.242649	2.242691	2.245689	2.250357	2.250395	2.250437	2.259743	2.276709	2.301913	2.327836	2.328734	2.328778
2.164757	2.156295	2.105657	2.105712	2.104908	2.104947	2.250267	2.245685	2.125594	2.032870	2.012769	2.012803	2.024017	1.899853	1.899903	1.992142	2.042475	2.027798	2.021545	2.021580	2.036752	2.036802	1.966975	2.099074	2.176968	2.235985	2.146592	2.115885	2.113130	2.116545	2.116585	2.140835	2.141292	2.141348	2.216858	2.194957	2.199636	2.244133	2.244171	2.244214	2.249860	2.250323	2.345419	2.367748	2.272745	2.272787	2.311971	2.308229	2.327859	2.326221
1.970064	1.985477	2.019030	2.106938	2.106974	2.160782	2.248127	2.248266	2.234337	2.114249	2.035681	2.035715	2.057510	2.056285	2.031193	2.031228	2.016552	2.010282	2.010335	2.010370	2.016713	1.966908	1.966944	2.099040	2.168945	2.174465	2.115815	2.020828	2.020866	2.113149	2.113189	2.113225	2.136635	2.141316	2.194462	2.194924	2.236909	2.241576	2.244138	2.244179	2.249826	2.308999	2.334120	2.334163	2.323038	2.323081	2.323121	2.322324	2.327826	2.327869
1.981204	2.018962	2.020258	2.106903	2.162806	2.162847	2.217458	2.234260	2.234299	2.117007	2.113872	2.113909	2.110165	2.070221	2.070275	2.031195	2.011895	2.011930	2.011984	2.002671	1.960794	1.966877	1.973219	2.099007	2.099046	2.104564	2.019649	2.019684	1.998476	2.020885	2.108951	2.108988	2.121638	2.130103	2.152501	2.194470	2.236875	2.236917	2.244104	2.249737	2.303329	2.325658	2.331289	2.331333	2.331391	2.337027	2.337067	2.524441	2.427631	2.334143
2.031446	2.034847	2.105972	2.162733	2.162770	2.162811	2.150255	2.164385	2.156042	2.116972	2.112997	2.113033	2.112924	2.108757	2.078623	2.070277	2.031200	2.011897	2.009331	1.967452	1.966797	1.970209	1.973189	2.001192	2.107421	2.040601	2.040639	2.037731	2.018008	2.075341	2.108918	2.108955	2.121605	2.130070	2.132902	2.152929	2.180935	2.188124	2.245331	2.245373	2.245430	2.266917	2.266956	2.331299	2.336948	2.336992	2.418113	2.428796	2.428857	2.427641
2.031412	2.034813	2.034848	2.106413	2.162734	2.162775	2.169772	2.164349	2.156006	2.105763	2.112962	2.112998	2.112890	2.111244	2.111301	2.091780	2.077849	2.041563	2.024853	1.980181	1.980218	1.980268	2.001126	2.107348	2.127147	2.040570	2.040608	2.037700	2.241553	2.113050	2.079552	2.037689	2.056224	2.140129	2.140166	2.143001	2.162621	2.190614	2.194981	2.245339	2.245396	2.252586	2.266922	2.336856	2.381645	2.418035	2.418077	2.423169	2.428821	2.427605
1.967711	1.967748	2.019737	2.064481	2.162278	2.235634	2.221819	2.164312	2.144796	2.084939	2.066847	2.066882	2.115526	2.118356	2.118413	2.121392	2.121432	2.052706	1.994086	1.980150	1.980187	1.999796	2.001095	2.121188	2.121228	2.060100	2.040577	2.260815	2.250767	2.225672	2.088770	2.038499	2.051569	2.056248	2.140134	2.142969	2.201894	2.207525	2.251695	2.245306	2.245362	2.245404	2.289626	2.320421	2.400735	2.400781	2.407528	2.407573	2.427524	2.427570
1.968939	1.968976	2.019284	2.019338	2.160140	2.221725	2.220100	2.164276	2.144760	2.084905	2.089161	2.066849	2.115491	2.118321	2.121321	2.121358	2.121398	2.121434	1.994055	1.994089	1.999715	2.027707	2.107244	2.121155	2.121195	2.127135	2.233364	2.260779	2.229784	2.092903	2.088738	2.088774	2.038503	2.093516	2.142897	2.238140	2.254967	2.310913	2.310953	2.251703	2.245328	2.245371	2.245410	2.289636	2.289694	2.357128	2.357169	2.407537	2.421897	2.399996
2.156025	1.968944	1.968978	2.017623	2.054062	2.144591	2.164199	2.139642	2.072641	2.077724	2.077777	2.087482	2.115457	2.118287	2.121287	2.121744	2.261473	2.214017	2.118515	2.027585	2.027623	2.105910	2.107211	2.121122	2.163076	2.227401	2.233330	2.224416	2.096602	2.096655	2.092911	2.088742	2.095506	2.132316	2.182958	2.254876	2.260524	2.310878	2.310918	2.310962	2.276884	2.245337	2.245376	2.230897	2.121656	2.200541	2.357947	2.366751	2.377994	2.371731
2.123167	1.966810	2.017536	2.017590	2.052346	2.045239	2.059257	2.061397	2.044674	2.001010	2.077743	2.078199	2.087487	2.115459	2.121253	2.261393	2.261436	2.261475	2.214041	2.174396	2.167290	2.105876	2.105916	2.147865	2.209378	2.224571	2.235694	2.101996	2.096570	2.096623	2.097083	2.100483	2.136430	2.170026	2.171745	2.196422	2.254900	2.310843	2.330449	2.330493	2.330552	2.318822	2.246184	2.246227	2.197103	2.206818	2.341512	2.366717	2.377960	2.375902
2.056107	2.056146	2.017502	2.017557	2.064081	2.066315	2.066368	2.049649	2.002200	2.002239	2.078129	2.078165	2.087453	2.087489	2.118275	2.192899	2.257195	2.261438	2.261500	2.211942	2.174402	2.142164	2.105883	2.147831	2.209763	2.224536	2.146636	2.096498	2.096538	2.097012	2.100415	2.178700	2.178738	2.170413	2.172553	2.155702	2.198968	2.316275	2.335880	2.335924	2.336825	2.336870	2.318827	2.279737	2.252980	2.262695	2.331805	2.377865	2.377926	2.377130
2.056072	2.056111	2.017469	2.017524	2.081795	2.078051	2.070958	2.054239	2.057637	2.057677	2.080617	2.080653	2.080693	2.081150	2.114728	2.190340	2.223905	2.257197	2.258100	2.210645	2.210687	2.184514	2.153821	2.149234	2.149275	2.140676	2.140717	2.141174	2.096926	2.100343	2.187879	2.187917	2.187535	2.180866	2.177987	2.189802	2.193223	2.204444	2.321870	2.336730	2.336791	2.337676	2.348231	2.348275	2.287752	2.287796	2.302258	2.333102	2.377892	2.377937
2.137022	2.056077	2.056533	2.081724	2.215814	2.215857	2.157925	2.071383	2.057604	2.085574	2.085628	2.080619	2.080659	2.114215	2.114694	2.114731	2.190346	2.190384	2.168095	2.171497	2.220741	2.189945	2.163037	2.163075	2.151763	2.140643	2.140683	2.141562	2.144966	2.151749	2.187846	2.187884	2.201378	2.201438	2.203579	2.193134	2.193190	2.193232	2.321835	2.335854	2.336756	2.337641	2.373624	2.373669	2.287719	2.287762	2.302225	2.319092	2.341541	2.372337
2.136986	2.137027	2.081632	2.165470	2.215777	2.240954	2.205368	2.071349	2.074328	2.085540	2.166594	2.166632	2.114144	2.114180	2.114660	2.114696	2.113896	2.168000	2.168060	2.171461	2.187059	2.178098	2.178140	2.163882	2.163082	2.151785	2.151826	2.152705	2.148717	2.151296	2.185290	2.187851	2.201345	2.201405	2.201443	2.201485	2.201542	2.321760	2.335774	2.335819	2.335039	2.363034	2.368665	2.360299	2.296071	2.287729	2.305433	2.313468	2.321939	2.341552
2.231892	2.136991	2.137028	2.123544	2.183098	2.231336	2.231394	2.086028	2.086065	2.096015	2.115621	2.115658	2.114437	2.125917	2.114625	2.114662	2.131463	2.142403	2.142883	2.054095	2.076839	2.097046	2.178106	2.163848	2.225355	2.199399	2.198600	2.204525	2.285598	2.274481	2.188051	2.190612	2.191070	2.198280	2.204205	2.332798	2.332859	2.372030	2.372071	2.363732	2.362953	2.368588	2.413324	2.413370	2.393867	2.315007	2.306661	2.313435	2.327497	2.352701
2.231854	2.136955	2.123029	2.075945	2.139099	2.199498	2.241446	2.234763	2.097202	2.097242	2.111682	2.117305	2.129630	2.125883	2.114590	2.131387	2.142331	2.142368	2.053457	2.054062	2.076807	2.094071	2.178073	2.261859	2.246765	2.208615	2.208657	2.302758	2.327501	2.327562	2.282899	2.193522	2.193560	2.204134	2.276829	2.332763	2.374743	2.371994	2.372036	2.372081	2.374097	2.374143	2.370820	2.398815	2.412758	2.336222	2.336262	2.328491	2.350520	2.352668
2.217404	2.136919	2.083780	2.092665	2.140325	2.230180	2.241409	2.273134	2.234765	2.111593	2.117234	2.184303	2.332376	2.154770	2.151046	2.151084	2.154909	2.097818	2.064356	2.078267	2.076775	2.076828	2.250432	2.250471	2.250515	2.246789	2.246832	2.344660	2.383793	2.375026	2.375071	2.285006	2.276691	2.286847	2.320420	2.399877	2.399940	2.385687	2.382934	2.425172	2.416824	2.370742	2.370784	2.355742	2.334461	2.336188	2.336229	2.336273	2.342916	2.407972
2.217366	2.136882	2.083745	2.088007	2.137347	2.221315	2.273052	2.334535	2.332474	2.198135	2.184228	2.184267	2.223410	2.223449	2.156477	2.162821	2.143310	2.102830	2.102889	2.111756	2.079536	2.229209	2.234840	2.245811	2.245855	2.246754	2.344583	2.459174	2.436841	2.379885	2.377137	2.385169	2.370575	2.337111	2.337151	2.421028	2.399904	2.395324	2.431397	2.425135	2.416788	2.376296	2.353979	2.327758	2.322229	2.336154	2.336195	2.339035	2.397796	2.468715
2.135544	2.096494	2.081609	2.083769	2.137312	2.221278	2.324662	2.330292	2.330333	2.206086	2.184192	2.184231	2.223374	2.223413	2.162749	2.162786	2.143276	2.143313	2.143374	2.131276	2.135942	2.189645	2.189687	2.188464	2.233205	2.333568	2.448159	2.450725	2.436803	2.383782	2.385089	2.376749	2.360867	2.360934	2.411272	2.449898	2.454589	2.431318	2.431360	2.422996	2.417172	2.412592	2.376302	2.316788	2.311259	2.311304	2.320869	2.446693	2.453910	2.462790
2.102002	2.096459	2.081574	2.083735	2.142171	2.220400	2.321831	2.320464	2.320504	2.222806	2.200643	2.200681	2.184237	2.156346	2.162714	2.162752	2.162793	2.165624	2.170311	2.148002	2.189553	2.189611	2.188392	2.185066	2.185108	2.332270	2.341958	2.383635	2.383681	2.373831	2.376670	2.376712	2.355363	2.358374	2.408712	2.439224	2.450346	2.454599	2.459268	2.459316	2.434202	2.428361	2.397213	2.332138	2.311225	2.311270	2.320835	2.446657	2.446722	2.286237
2.096383	2.076879	2.078176	2.081598	2.131206	2.220363	2.256724	2.317632	2.289747	2.289792	2.222828	2.187943	2.156273	2.156311	2.162679	2.162717	2.238171	2.254969	2.210072	2.212213	2.220245	2.220304	2.188358	2.185032	2.185074	2.189758	2.327952	2.330516	2.330561	2.373793	2.373839	2.373881	2.358270	2.358338	2.358379	2.358425	2.444720	2.459188	2.459231	2.465588	2.459345	2.434212	2.397177	2.332944	2.322547	2.286259	2.322633	2.325473	2.275224	2.282419
2.076804	2.076844	2.078141	2.125668	2.156301	2.167273	2.220386	2.220429	2.293072	2.295219	2.293599	2.195895	2.168011	2.162583	2.162644	2.238092	2.238135	2.238174	2.207514	2.210076	2.220210	2.223213	2.220312	2.184998	2.185040	2.185099	2.327916	2.327957	2.369908	2.372495	2.373803	2.373844	2.372204	2.358302	2.358343	2.366380	2.369237	2.378116	2.404027	2.406868	2.465617	2.450943	2.443836	2.397907	2.286602	2.286647	2.293417	2.329795	2.282342	2.290772
2.076769	2.076809	2.078107	2.147160	2.162602	2.162644	2.171079	2.231744	2.304386	2.304430	2.303231	2.205530	2.184373	2.184411	2.238016	2.238055	2.238099	2.238138	2.207479	2.220132	2.223119	2.265077	2.223221	2.220317	2.187530	2.280044	2.327879	2.327920	2.369870	2.372458	2.373766	2.373807	2.373849	2.358265	2.359989	2.366344	2.378034	2.378080	2.378122	2.406832	2.463056	2.443756	2.443378	2.443426	2.286568	2.286613	2.329716	2.329761	2.352183	2.419309
2.076734	2.076774	2.140757	2.147125	2.159774	2.159816	2.162667	2.231707	2.304348	2.368618	2.368682	2.374190	2.234605	2.259778	2.307321	2.295588	2.277163	2.238102	2.207443	2.221779	2.221822	2.265041	2.265085	2.265125	2.284572	2.282531	2.282576	2.285980	2.288548	2.319641	2.321368	2.380079	2.380121	2.371087	2.371129	2.362793	2.369166	2.369212	2.391608	2.454691	2.454757	2.443298	2.443341	2.443389	2.337259	2.336884	2.343235	2.352086	2.419226	2.419274
2.084266	2.079262	2.079298	2.085665	2.095791	2.159781	2.224060	2.224103	2.304310	2.368579	2.374109	2.374151	2.416086	2.424506	2.424577	2.418733	2.285504	2.277166	2.207408	2.178016	2.221787	2.265006	2.304155	2.304195	2.301296	2.282496	2.282540	2.288468	2.301970	2.336427	2.329323	2.363280	2.380084	2.380153	2.371093	2.371139	2.369130	2.397117	2.433484	2.433532	2.447570	2.441729	2.443304	2.373099	2.373163	2.339374	2.339415	2.351631	2.357705	2.419238
2.087174	2.084272	2.084308	2.086471	2.095757	2.165330	2.224023	2.227010	2.299647	2.309901	2.343354	2.381260	2.431571	2.431614	2.431685	2.424579	2.403182	2.285927	2.217044	2.189725	2.221752	2.249743	2.302857	2.299953	2.307537	2.299220	2.282505	2.292638	2.301935	2.329243	2.371192	2.480188	2.455478	2.405262	2.377365	2.377412	2.397034	2.433404	2.433447	2.447466	2.441644	2.441692	2.370493	2.373063	2.373128	2.339339	2.339381	2.332275	2.346312	2.413734
2.129015	2.087180	2.087217	2.091482	2.162729	2.223926	2.226929	2.299568	2.299608	2.309863	2.315392	2.350504	2.431531	2.431574	2.431645	2.431688	2.427531	2.419584	2.270644	2.225998	2.226042	2.248446	2.297084	2.299917	2.299121	2.282424	2.291301	2.292603	2.317788	2.371110	2.484311	2.491054	2.472202	2.435956	2.394092	2.394139	2.431637	2.431685	2.437316	2.441540	2.438662	2.363265	2.366251	2.370504	2.367204	2.332154	2.332195	2.346214	2.390993	2.389779
2.128979	2.087146	2.091386	2.158451	2.201779	2.223889	2.226892	2.299530	2.305155	2.305200	2.309888	2.314554	2.431491	2.431534	2.431605	2.431648	2.431696	2.427534	2.343220	2.270648	2.270693	2.270755	2.298729	2.298770	2.259711	2.078215	2.270991	2.292567	2.359653	2.399128	2.438164	2.474643	2.472163	2.472236	2.435961	2.434327	2.430608	2.430656	2.433073	2.435914	2.385687	2.366174	2.366216	2.366262	2.362962	2.360064	2.360106	2.390892	2.389696	2.363659
2.212690	2.128985	2.154148	2.197500	2.200482	2.207252	2.226856	2.305076	2.305117	2.305162	2.305225	2.309169	2.365934	2.431494	2.431566	2.500915	2.487508	2.431700	2.381503	2.359203	2.459909	2.459977	2.309206	2.260473	2.212194	2.212255	2.262576	2.292532	2.393977	2.399091	2.399137	2.474604	2.472545	2.472198	2.464250	2.427980	2.428047	2.430198	2.435829	2.435877	2.371140	2.267803	2.304168	2.300006	2.299228	2.362974	2.360070	2.360117	2.380826	2.380873
2.338270	2.248986	2.204360	2.193259	2.161209	2.200488	2.226820	2.305037	2.332998	2.333044	2.308669	2.303126	2.294795	2.304506	2.432367	2.488259	2.488308	2.487511	2.435938	2.469493	2.476507	2.471109	2.459986	2.270110	2.232163	2.232224	2.293718	2.352296	2.352343	2.399894	2.399941	2.474566	2.472086	2.464168	2.413926	2.389577	2.377088	2.399429	2.430204	2.371039	2.306182	2.306227	2.314651	2.312593	2.310133	2.310178	2.362980	2.363027	2.392570	2.380837
2.377393	2.294722	2.204323	2.154140	2.155439	2.166413	2.226783	2.330126	2.324971	2.330903	2.308631	2.294712	2.294757	2.176026	2.315050	2.432371	2.487426	2.488312	2.480580	2.480624	2.480673	2.480321	2.462740	2.454405	2.413821	2.427766	2.363574	2.356886	2.356933	2.404904	2.480371	2.475368	2.474150	2.423520	2.413889	2.395008	2.393813	2.389297	2.367171	2.374099	2.306149	2.314576	2.317411	2.315354	2.310099	2.377207	2.452697	2.444330	2.393797	2.387954
2.377352	2.294682	2.154039	2.093950	2.104918	2.138460	2.166437	2.222972	2.324932	2.330864	2.308593	2.277921	2.166281	2.147195	2.176056	2.325382	2.459462	2.476260	2.477175	2.438695	2.438743	2.471483	2.455583	2.413735	2.423035	2.427729	2.363537	2.363579	2.376901	2.497075	2.511091	2.511136	2.474112	2.423483	2.419320	2.405907	2.405974	2.386649	2.337816	2.343331	2.362954	2.367628	2.499680	2.499308	2.466539	2.463793	2.463837	2.455472	2.486279	2.480438
2.389502	2.295904	2.092592	2.112836	2.104884	2.166342	2.155890	2.222935	2.222975	2.302604	2.275052	2.266716	2.166247	2.146740	2.156476	2.252746	2.361691	2.449911	2.417586	2.417629	2.429032	2.431203	2.405275	2.405318	2.420053	2.423065	2.427739	2.374715	2.441795	2.511002	2.511052	2.511097	2.496420	2.420080	2.419282	2.391902	2.375208	2.327644	2.333575	2.337827	2.362918	2.505455	2.508024	2.499270	2.466502	2.463756	2.465483	2.465532	2.465602	2.465651
2.393665	2.195530	2.115881	2.105654	2.125232	2.166306	2.233366	2.222898	2.222938	2.222982	2.253789	2.195198	2.178490	2.146706	2.146770	2.243038	2.346514	2.344873	2.342842	2.342883	2.369778	2.402397	2.402444	2.405280	2.419173	2.420083	2.434095	2.434139	2.434186	2.501289	2.538070	2.501804	2.501428	2.428877	2.419245	2.394809	2.375171	2.322140	2.322181	2.330220	2.330286	2.382487	2.497080	2.469190	2.463671	2.463720	2.465447	2.473910	2.473980	2.465614
2.195449	2.187119	2.188419	2.115909	2.167068	2.208143	2.233329	2.358577	2.318963	2.229673	2.231418	2.195163	2.195206	2.178493	2.180241	2.286381	2.342270	2.327173	2.265812	2.233101	2.242398	2.401517	2.401565	2.401608	2.404448	2.419287	2.419336	2.419379	2.426998	2.434217	2.501720	2.501765	2.404048	2.414873	2.405241	2.391828	2.345938	2.321263	2.321305	2.304589	2.304654	2.318669	2.382495	2.413275	2.413343	2.418979	2.463727	2.473874	2.504681	2.492949
2.189982	2.188343	2.188382	2.188449	2.159044	2.165814	2.207748	2.322247	2.318924	2.285470	2.247291	2.287257	2.287303	2.265008	2.257928	2.299850	2.298634	2.265706	2.218307	2.218346	2.233110	2.342955	2.345525	2.335893	2.394047	2.419249	2.419297	2.357898	2.361310	2.353604	2.353651	2.353693	2.389624	2.399575	2.391743	2.391791	2.349116	2.340782	2.304508	2.304554	2.302516	2.318634	2.349624	2.410445	2.413307	2.413355	2.418987	2.470472	2.501278	2.492913
2.207684	2.203944	2.199510	2.188412	2.159008	2.159472	2.165840	2.322208	2.318885	2.293807	2.293872	2.293913	2.285583	2.257823	2.257891	2.256670	2.256715	2.232164	2.109375	2.199337	2.232234	2.261096	2.257625	2.277213	2.349865	2.389030	2.352772	2.353235	2.285867	2.286538	2.286583	2.282418	2.328880	2.384815	2.390865	2.390912	2.349922	2.314226	2.308680	2.304519	2.318553	2.318599	2.337810	2.340380	2.410478	2.413320	2.417991	2.425731	2.470506	2.470555
2.232766	2.229026	2.202264	2.199541	2.200841	2.171326	2.235590	2.322169	2.333377	2.330059	2.293834	2.293875	2.285546	2.257786	2.256593	2.256633	2.252473	2.232128	2.195898	2.209816	2.209860	2.234785	2.254377	2.276757	2.344781	2.344848	2.352735	2.353198	2.289197	2.286083	2.286128	2.282383	2.339360	2.329336	2.329378	2.329424	2.219172	2.308604	2.315915	2.322659	2.318518	2.318565	2.222965	2.278883	2.351773	2.413284	2.415852	2.418004	2.470470	2.465049
2.244080	2.228989	2.227347	2.227415	2.207532	2.238012	2.238076	2.388855	2.433561	2.431086	2.302171	2.293838	2.257708	2.256487	2.253192	2.252391	2.252436	2.232091	2.199648	2.201405	2.209825	2.232227	2.274157	2.347489	2.344743	2.344811	2.349905	2.353160	2.292106	2.272084	2.272130	2.286134	2.282389	2.272363	2.262728	2.224662	2.219139	2.220867	2.315880	2.324307	2.324373	2.323461	2.323503	2.334909	2.351738	2.352627	2.352669	2.415023	2.465385	2.465013
2.448501	2.442244	2.228991	2.233265	2.235407	2.237975	2.388767	2.433476	2.433520	2.433568	2.405992	2.293800	2.263138	2.250866	2.222445	2.204893	2.204937	2.207921	2.199613	2.205540	2.209790	2.248945	2.257367	2.294397	2.300028	2.300094	2.346924	2.364632	2.297119	2.272050	2.272095	2.272136	2.282355	2.272329	2.272369	2.266525	2.224693	2.314121	2.315845	2.315892	2.324338	2.328172	2.334828	2.353740	2.352545	2.352593	2.352634	2.366651	2.465348	2.464977
2.448460	2.447247	2.300902	2.233227	2.233267	2.233312	2.387886	2.432594	2.433479	2.433528	2.433599	2.408519	2.276137	2.232433	2.214911	2.214951	2.207846	2.205782	2.207113	2.205505	2.209756	2.248909	2.257331	2.294360	2.294407	2.294473	2.296622	2.303393	2.292036	2.266968	2.263227	2.277232	2.358802	2.358875	2.302754	2.302800	2.304363	2.316038	2.314127	2.314174	2.316310	2.316357	2.334490	2.351602	2.352511	2.352558	2.352600	2.464400	2.464471	2.461996
2.445895	2.445944	2.286147	2.286218	2.233230	2.233275	2.364523	2.364571	2.364613	2.433487	2.433558	2.423582	2.384549	2.379124	2.214876	2.214915	2.206969	2.207008	2.207077	2.200423	2.207618	2.209784	2.254503	2.255654	2.294370	2.294436	2.294483	2.235882	2.247518	2.279026	2.334926	2.354517	2.354559	2.352949	2.302299	2.293089	2.295949	2.313210	2.313251	2.312456	2.316275	2.316322	2.317626	2.343152	2.343220	2.343267	2.343309	2.365706	2.455177	2.455227
2.445853	2.440436	2.408903	2.286180	2.233193	2.233238	2.314244	2.314291	2.314332	2.369247	2.384418	2.384461	2.379042	2.379085	2.371169	2.214459	2.214504	2.206973	2.198666	2.200388	2.209686	2.212273	2.237447	2.259824	2.294754	2.294400	2.248624	2.248664	2.250392	2.323064	2.354438	2.354480	2.354522	2.302643	2.302263	2.207350	2.213725	2.311527	2.319948	2.313263	2.307860	2.307907	2.307948	2.317638	2.328879	2.328926	2.341826	2.354497	2.354565	2.368582
2.445811	2.423535	2.298111	2.271499	2.235258	2.235303	2.235368	2.316355	2.272464	2.325695	2.348093	2.340565	2.340612	2.372738	2.370709	2.370752	2.214468	2.206133	2.200313	2.200353	2.210913	2.228991	2.259748	2.259789	2.259834	2.255693	2.255319	2.250311	2.250356	2.255050	2.334853	2.354444	2.304218	2.304290	2.222230	2.224799	2.213692	2.311492	2.319913	2.319960	2.307826	2.193349	2.193388	2.307961	2.327582	2.338803	2.341791	2.353200	2.354531	2.368547
2.325775	2.303497	2.303538	2.291224	2.291265	2.257898	2.257964	2.258010	2.275370	2.325656	2.340484	2.336321	2.336368	2.326317	2.362679	2.370713	2.370761	2.206097	2.200279	2.200318	2.213670	2.258405	2.258451	2.258491	2.258537	2.255658	2.255704	2.255324	2.187932	2.195148	2.195193	2.304141	2.304183	2.304255	2.305979	2.224766	2.224831	2.311458	2.356187	2.356235	2.319993	2.193317	2.193356	2.285579	2.305200	2.305668	2.308234	2.316276	2.351130	2.365146
2.289459	2.289505	2.303500	2.303572	2.303614	2.296932	2.269091	2.271928	2.322206	2.344582	2.332455	2.332497	2.320348	2.320390	2.356752	2.362683	2.370722	2.201856	2.200243	2.203075	2.203119	2.254736	2.257574	2.257614	2.277893	2.277960	2.255669	2.255710	2.196697	2.195115	2.195159	2.329768	2.390716	2.390791	2.305944	2.307558	2.307626	2.316051	2.366250	2.366297	2.373099	2.336836	2.310558	2.310604	2.300153	2.299778	2.266298	2.266344	2.316310	2.365112
2.289421	2.303419	2.317414	2.443066	2.443110	2.411314	2.296962	2.322126	2.344496	2.435385	2.332417	2.328253	2.320309	2.320352	2.322528	2.362644	2.212947	2.201820	2.200208	2.203039	2.203084	2.212824	2.254746	2.255896	2.271011	2.271078	2.271124	2.255254	2.255299	2.228589	2.306553	2.385240	2.402038	2.399590	2.363329	2.307523	2.307591	2.313108	2.321528	2.372994	2.380217	2.380266	2.373155	2.373203	2.332941	2.332989	2.266265	2.266311	2.317539	2.365651
2.361932	2.353613	2.370408	2.370461	2.370514	2.363838	2.358003	2.351059	2.357840	2.359995	2.343302	2.332419	2.328265	2.328317	2.332154	2.175891	2.201750	2.201799	2.201848	2.204688	2.204737	2.212778	2.212827	2.211194	2.255914	2.271033	2.271083	2.254381	2.254431	2.255323	2.264628	2.385208	2.403699	2.403752	2.346539	2.307495	2.313015	2.318958	2.339400	2.360570	2.380173	2.422121	2.424968	2.426284	2.426338	2.345387	2.345438	2.345490	2.388707	2.388760
2.392538	2.392592	2.370322	2.370375	2.358655	2.357867	2.357920	2.355182	2.356497	2.292934	2.297611	2.343274	2.332392	2.328239	2.287418	2.287469	2.287521	2.287573	2.289840	2.291154	2.294149	2.238368	2.234632	2.234682	2.229379	2.268516	2.254264	2.254315	2.254365	2.261989	2.273398	2.301104	2.389402	2.389455	2.352060	2.346528	2.347843	2.352408	2.353302	2.360508	2.444347	2.475124	2.475180	2.476498	2.482140	2.483038	2.346223	2.388597	2.392017	2.392071
2.392450	2.392504	2.373027	2.369870	2.368242	2.358624	2.247056	2.247107	2.289439	2.297060	2.347347	2.347400	2.332314	2.329156	2.287342	2.292441	2.292494	2.314837	2.291029	2.294026	2.294078	2.294130	2.241141	2.240198	2.268397	2.268448	2.257983	2.254248	2.258927	2.261923	2.275857	2.302722	2.302774	2.391492	2.375481	2.352048	2.352102	2.342247	2.352399	2.353293	2.444284	2.475061	2.475117	2.509952	2.533195	2.603081	2.483033	2.388540	2.391961	2.392015
2.389839	2.389894	2.391210	2.371734	2.368998	2.256597	2.246977	2.247029	2.289360	2.347213	2.347267	2.347321	2.342329	2.336495	2.291893	2.292367	2.292419	2.279128	2.148603	2.291009	2.291062	2.292797	2.290326	2.529499	2.553076	2.486134	2.475674	2.257968	2.258861	2.265224	2.280420	2.305601	2.305655	2.392267	2.392322	2.378415	2.361716	2.361769	2.353178	2.353232	2.444221	2.474998	2.476317	2.476374	2.533132	2.549949	2.550008	2.438339	2.399711	2.400607
2.389751	2.389807	2.395442	2.391179	2.356912	2.250630	2.246898	2.422746	2.423223	2.349923	2.347187	2.347241	2.368629	2.342305	2.291817	2.292291	2.292345	2.174638	2.181417	2.279161	2.270802	2.270855	2.406272	2.531945	2.539155	2.486059	2.419767	2.350030	2.265105	2.272310	2.287469	2.290314	2.304328	2.392200	2.392256	2.392312	2.392368	2.404892	2.404948	2.405005	2.474877	2.476196	2.476254	2.414065	2.483944	2.549886	2.549946	2.441074	2.399233	2.399709
2.389663	2.389719	2.389775	2.389832	2.345361	2.250551	2.278505	2.311469	2.349787	2.355730	2.355784	2.372277	2.372334	2.345591	2.297629	2.292216	2.297318	2.247134	2.247186	2.359993	2.360049	2.294491	2.294544	2.413405	2.426731	2.426789	2.360420	2.288887	2.288941	2.288995	2.289048	2.289103	2.289156	2.383720	2.383776	2.392247	2.404772	2.404828	2.404885	2.404942	2.484490	2.484548	2.425118	2.425176	2.483882	2.537005	2.549883	2.549944	2.441073	2.402141
2.389575	2.389632	2.389688	2.389745	2.347953	2.283838	2.305792	2.305847	2.310948	2.311003	2.355704	2.380875	2.375045	2.345513	2.320720	2.320776	2.298504	2.248324	2.247114	2.361600	2.359975	2.298625	2.298680	2.303782	2.326168	2.335898	2.336794	2.292606	2.292660	2.288929	2.355986	2.356043	2.356099	2.361318	2.361374	2.389236	2.395031	2.404764	2.404821	2.481000	2.484426	2.484484	2.484544	2.484603	2.536884	2.556493	2.549821	2.549883	2.546578	2.418844
2.498053	2.491808	2.439816	2.389659	2.347869	2.348767	2.329257	2.329313	2.315914	2.315970	2.380737	2.380794	2.394651	2.375023	2.323166	2.320699	2.304011	2.254560	2.254613	2.369096	2.369153	2.307386	2.268365	2.212596	2.313441	2.336670	2.337146	2.292538	2.302689	2.380681	2.376110	2.364389	2.361616	2.361252	2.361309	2.372535	2.392442	2.397127	2.404758	2.411128	2.484362	2.484420	2.643656	2.612159	2.572973	2.573034	2.553547	2.549822	2.549884	2.418787
2.510153	2.498022	2.491776	2.395993	2.368155	2.370968	2.374808	2.333017	2.333074	2.372193	2.385701	2.380713	2.395412	2.391686	2.370795	2.320623	2.303937	2.278877	2.290821	2.369021	2.369079	2.369137	2.268716	2.277337	2.277392	2.319317	2.347171	2.347228	2.413325	2.375985	2.376042	2.374838	2.363233	2.361186	2.361244	2.372470	2.386488	2.392435	2.404695	2.411064	2.470336	2.540204	2.642747	2.609149	2.572909	2.553422	2.553485	2.553547	2.551085	2.424201
2.510061	2.510123	2.503457	2.409781	2.381944	2.390412	2.370941	2.371000	2.371058	2.393437	2.385620	2.397374	2.395331	2.387401	2.370716	2.320547	2.303862	2.278804	2.278858	2.290385	2.369004	2.369063	2.369121	2.280058	2.319190	2.319248	2.341634	2.347160	2.369549	2.375917	2.375974	2.381616	2.380413	2.363224	2.362441	2.372405	2.372464	2.372521	2.392851	2.413105	2.414427	2.540139	2.539361	2.539003	2.536542	2.553359	2.553422	2.550961	2.549763	2.424144
2.509968	2.510031	2.510092	2.390208	2.390268	2.381919	2.381977	2.390446	2.393296	2.426835	2.516668	2.516731	2.516795	2.393629	2.370638	2.320471	2.278674	2.264778	2.264833	2.231709	2.231765	2.368990	2.369047	2.494699	2.508909	2.397329	2.397387	2.402915	2.369480	2.375849	2.390208	2.384914	2.593769	2.575324	2.432169	2.414217	2.372400	2.374140	2.392788	2.410097	2.427484	2.491765	2.539297	2.538940	2.553234	2.545302	2.545366	2.545430	2.529925	2.404310
2.509876	2.509940	2.510001	2.510065	2.510129	2.504307	2.437418	2.425941	2.428792	2.426751	2.530037	2.525896	2.521335	2.404750	2.376867	2.326703	2.284908	2.271013	2.231582	2.231639	2.231695	2.301519	2.494138	2.496993	2.508832	2.397257	2.402783	2.402845	2.372776	2.366986	2.375839	2.551759	2.575188	2.573148	2.436423	2.419735	2.372336	2.372394	2.388097	2.406746	2.424056	2.488335	2.522173	2.533406	2.550225	2.545239	2.545304	2.527697	2.394517	2.394575
2.467948	2.468011	2.509910	2.509974	2.518407	2.512586	2.504279	2.445383	2.428708	2.428771	2.529950	2.560704	2.551939	2.516270	2.396319	2.396380	2.326687	2.270941	2.262205	2.262263	2.262321	2.301448	2.496852	2.504066	2.406451	2.397186	2.402712	2.404457	2.406201	2.372768	2.437561	2.534020	2.575957	2.573076	2.419607	2.419669	2.372272	2.372331	2.386351	2.402055	2.406745	2.479015	2.521268	2.522174	2.533408	2.545176	2.536406	2.395660	2.394460	2.394519
2.461972	2.462037	2.467983	2.509884	2.518317	2.512497	2.504191	2.437310	2.428624	2.428688	2.426646	2.560617	2.546808	2.591474	2.507839	2.488374	2.326612	2.270447	2.270504	2.270563	2.277657	2.297250	2.492648	2.487245	2.406378	2.413171	2.404323	2.406068	2.425668	2.442477	2.442539	2.459884	2.458266	2.425786	2.385507	2.377194	2.377256	2.372267	2.372329	2.372391	2.402055	2.470958	2.515314	2.522111	2.550098	2.538803	2.455365	2.415150	2.395665	2.394463
2.483197	2.458163	2.458225	2.494167	2.509860	2.504040	2.437160	2.437225	2.436868	2.420196	2.420257	2.496442	2.539154	2.591807	2.591452	2.488292	2.323746	2.323387	2.270432	2.270492	2.282326	2.319502	2.492570	2.492636	2.411773	2.362865	2.405934	2.425534	2.442343	2.442407	2.442469	2.459394	2.458197	2.458259	2.402189	2.377129	2.377192	2.373466	2.372266	2.372329	2.383559	2.402053	2.507257	2.543237	2.538676	2.538740	2.528709	2.440223	2.395608	2.390083
2.463350	2.463416	2.468943	2.458200	2.462050	2.459326	2.458127	2.455404	2.428797	2.411704	2.411766	2.405102	2.488855	2.592141	2.591786	2.424464	2.323671	2.323312	2.323370	2.271261	2.272582	2.317327	2.490391	2.488775	2.369842	2.371167	2.405862	2.425462	2.425527	2.431173	2.441137	2.462116	2.469293	2.463467	2.402123	2.391021	2.391085	2.387360	2.372203	2.383434	2.383497	2.383557	2.402056	2.406747	2.538613	2.528580	2.528648	2.441006	2.320157	2.320215
2.496722	2.463325	2.438289	2.438242	2.452447	2.452513	2.452575	2.442132	2.416100	2.399429	2.404957	2.405021	2.405086	2.488839	2.488482	2.488549	2.424450	2.354768	2.324137	2.305931	2.305993	2.321421	2.446777	2.469166	2.473017	2.407680	2.424484	2.425391	2.425456	2.431103	2.441067	2.462045	2.454120	2.401151	2.390892	2.390956	2.391021	2.455821	2.455887	2.455954	2.383435	2.394013	2.382910	2.378767	2.406751	2.529780	2.503456	2.411380	2.320943	2.328997
2.501673	2.468812	2.432623	2.432689	2.438221	2.441917	2.441980	2.442046	2.416016	2.416082	2.421610	2.404940	2.396637	2.396702	2.488399	2.488467	2.499467	2.435370	2.359798	2.317019	2.317081	2.317144	2.445019	2.472875	2.499624	2.480159	2.464321	2.464388	2.464455	2.464522	2.463324	2.428866	2.392649	2.389920	2.309042	2.340649	2.390957	2.404975	2.460870	2.474398	2.480508	2.410779	2.399678	2.410833	2.429027	2.445842	2.442963	2.415108	2.331407	2.331467
2.519234	2.475867	2.431314	2.431381	2.431449	2.439882	2.439945	2.425114	2.425181	2.425247	2.437082	2.420414	2.412112	2.399566	2.399628	2.462365	2.460331	2.435292	2.407149	2.403431	2.317009	2.317073	2.444944	2.492331	2.499548	2.509290	2.473079	2.471045	2.464804	2.464871	2.463253	2.440994	2.392582	2.339616	2.308978	2.309042	2.340650	2.404910	2.470900	2.483167	2.480444	2.433050	2.433117	2.433949	2.449925	2.445782	2.445849	2.415471	2.409533	2.342581
2.540577	2.512765	2.441693	2.433396	2.433464	2.461275	2.445980	2.427973	2.428040	2.450808	2.450872	2.440430	2.423762	2.415462	2.447315	2.447383	2.401671	2.401738	2.407072	2.403356	2.403422	2.370009	2.439822	2.481094	2.496722	2.498054	2.498118	2.470972	2.464732	2.475962	2.507833	2.463251	2.440993	2.389787	2.308915	2.308979	2.340587	2.411155	2.456878	2.483102	2.483171	2.480444	2.480093	2.477714	2.455486	2.430156	2.445790	2.443333	2.409476	2.398370
2.540483	2.540556	2.543410	2.543481	2.472048	2.461188	2.450098	2.446804	2.450656	2.450724	2.475356	2.470381	2.459939	2.460009	2.448916	2.408252	2.403275	2.401661	2.395837	2.403279	2.403347	2.403414	2.403478	2.439816	2.450397	2.496717	2.496783	2.496854	2.489774	2.509377	2.509444	2.495714	2.440924	2.400235	2.336761	2.337667	2.343889	2.388762	2.456813	2.470839	2.481424	2.481489	2.477582	2.469313	2.469383	2.427572	2.430165	2.443275	2.409419	2.353639
2.540390	2.543251	2.695562	2.695638	2.695716	2.461101	2.461166	2.461236	2.461305	2.489683	2.489749	2.489820	2.632776	2.632852	2.588295	2.583897	2.403198	2.401583	2.395761	2.392045	2.403271	2.403340	2.400614	2.400682	2.427962	2.438124	2.496709	2.496780	2.538705	2.509305	2.512316	2.495643	2.453854	2.393479	2.355584	2.340394	2.343826	2.438784	2.466918	2.466989	2.470844	2.477448	2.486810	2.469251	2.469321	2.427512	2.434733	2.452892	2.363620	2.363682
2.569563	2.581084	2.695464	2.695541	2.656584	2.656659	2.656730	2.631249	2.511415	2.489177	2.489665	2.530841	2.554178	2.623935	2.624006	2.579454	2.576740	2.400512	2.400576	2.406912	2.406980	2.407049	2.404324	2.402711	2.402780	2.428800	2.443162	2.538559	2.538631	2.524753	2.516449	2.512316	2.495644	2.453852	2.393481	2.365641	2.486099	2.486166	2.463908	2.463979	2.464050	2.470654	2.478373	2.478444	2.434538	2.339688	2.321552	2.324410	2.324477	2.363626
2.672618	2.665131	2.653434	2.653510	2.650226	2.658667	2.658738	2.642086	2.606137	2.586692	2.534045	2.530755	2.545684	2.559703	2.579294	2.576581	2.576656	2.534318	2.523229	2.498198	2.417416	2.414696	2.386025	2.404319	2.402707	2.427886	2.428792	2.443161	2.524607	2.524679	2.516377	2.516450	2.499780	2.464946	2.465017	2.503203	2.503277	2.486099	2.463843	2.438795	2.463986	2.459425	2.469400	2.441558	2.377424	2.357719	2.324288	2.324354	2.324422	2.363571
2.669578	2.665034	2.658801	2.653415	2.650131	2.650208	2.641915	2.616899	2.616975	2.608645	2.539002	2.539076	2.530743	2.517786	2.517854	2.537450	2.537525	2.523080	2.523148	2.535415	2.421124	2.414621	2.386792	2.413917	2.427742	2.427814	2.427879	2.428792	2.432648	2.452063	2.513515	2.513588	2.513661	2.499778	2.509791	2.509864	2.509938	2.487680	2.426352	2.420114	2.456469	2.440972	2.434314	2.409263	2.388303	2.374411	2.357730	2.357799	2.380203	2.427728
2.665697	2.662835	2.703421	2.661486	2.641630	2.636286	2.591748	2.616807	2.616884	2.618643	2.542279	2.542353	2.539065	2.521485	2.517770	2.517844	2.414155	2.414226	2.524103	2.524179	2.421049	2.418597	2.414613	2.439790	2.494814	2.483535	2.427807	2.427880	2.400052	2.432228	2.488332	2.513517	2.513591	2.509648	2.509722	2.559759	2.559836	2.509939	2.487686	2.462642	2.462715	2.462361	2.440982	2.439792	2.414742	2.374353	2.374422	2.424741	2.430550	2.430616
2.665599	2.662738	2.676441	2.661390	2.571840	2.560765	2.588715	2.608310	2.616794	2.616872	2.611900	2.542268	2.538980	2.521402	2.517687	2.450790	2.409032	2.414148	2.422622	2.507363	2.443287	2.418522	2.439643	2.495505	2.494738	2.492291	2.483529	2.427808	2.399981	2.402997	2.432225	2.477174	2.502360	2.520740	2.581937	2.582013	2.582091	2.562895	2.562971	2.563048	2.576544	2.576615	2.571225	2.548587	2.439803	2.383203	2.388322	2.424683	2.430492	2.472435
2.609754	2.662641	2.676343	2.676424	2.561018	2.560674	2.560745	2.608219	2.612079	2.616782	2.588973	2.589051	2.542258	2.521317	2.515502	2.509272	2.408953	2.409026	2.422545	2.439353	2.409966	2.410039	2.432420	2.488281	2.491299	2.491375	2.484716	2.427736	2.399911	2.402927	2.404256	2.419888	2.502289	2.578998	2.581865	2.581943	2.582022	2.579569	2.562903	2.568028	2.581526	2.581596	2.643077	2.632641	2.509523	2.439811	2.417554	2.421833	2.427644	2.472376
2.658260	2.676172	2.720845	2.662039	2.561767	2.561844	2.560655	2.564516	2.564594	2.457773	2.467090	2.500623	2.522122	2.521234	2.568400	2.562172	2.508426	2.408108	2.408175	2.406034	2.408630	2.408703	2.408771	2.486943	2.484496	2.484573	2.423806	2.399769	2.402785	2.410006	2.410074	2.419819	2.506538	2.531607	2.581794	2.581873	2.809504	2.579500	2.562835	2.567961	2.573086	2.589903	2.589983	2.632575	2.622139	2.521730	2.462156	2.424567	2.425062	2.472318
2.749829	2.749915	2.705618	2.661942	2.575613	2.561754	2.561825	2.564427	2.564926	2.457689	2.467006	2.467081	2.547132	2.730272	2.724463	2.561247	2.511133	2.408030	2.249140	2.375281	2.382613	2.408628	2.408697	2.484345	2.484421	2.484498	2.400885	2.378643	2.395915	2.395988	2.412949	2.419751	2.503524	2.503596	2.531614	2.720052	2.718876	2.708438	2.543001	2.543080	2.567972	2.581998	2.583187	2.636294	2.649336	2.647308	2.530159	2.466799	2.425005	2.443696
2.749727	2.738888	2.696694	2.604797	2.565855	2.565935	2.586823	2.586905	2.586985	2.520311	2.524586	2.546968	2.740182	2.737326	2.724373	2.558375	2.511051	2.407953	2.296475	2.296547	2.375279	2.382612	2.407782	2.484268	2.484345	2.484423	2.378499	2.378573	2.387477	2.395919	2.412039	2.412954	2.482776	2.468242	2.461971	2.545752	2.675486	2.682711	2.683636	2.539227	2.543092	2.577306	2.583122	2.649188	2.647167	2.647243	2.647325	2.520921	2.473547	2.485510
2.741222	2.705343	2.655209	2.565682	2.565764	2.554917	2.554149	2.565381	2.565881	2.573037	2.542600	2.640256	2.740089	2.737234	2.575444	2.516774	2.502605	2.438394	2.367335	2.289091	2.292105	2.346200	2.370836	2.474102	2.474180	2.449156	2.368337	2.368412	2.368486	2.369401	2.369470	2.392703	2.468102	2.458501	2.453532	2.453609	2.453687	2.682638	2.526464	2.430294	2.456520	2.516033	2.560918	2.569677	2.644577	2.645916	2.638007	2.638089	2.509775	2.529618
2.696531	2.685470	2.565929	2.554441	2.543597	2.512177	2.478801	2.479300	2.497870	2.500470	2.545301	2.541598	2.681073	2.673173	2.620122	2.523417	2.499581	2.434112	2.394331	2.285655	2.289090	2.292105	2.334004	2.353600	2.353675	2.363420	2.360698	2.352365	2.345712	2.345786	2.340809	2.352688	2.428085	2.456330	2.422775	2.422852	2.422930	2.389024	2.406415	2.419950	2.422971	2.458629	2.518993	2.561240	2.561322	2.561396	2.638363	2.510056	2.490830	2.494267
2.685285	2.535107	2.459934	2.460012	2.512008	2.512088	2.478713	2.488039	2.469069	2.469988	2.499617	2.541512	2.617242	2.622902	2.612470	2.507782	2.495296	2.455373	2.410984	2.285583	2.263347	2.266782	2.275215	2.292174	2.292247	2.292321	2.337013	2.331202	2.345223	2.340673	2.340741	2.330304	2.330379	2.291781	2.294377	2.389306	2.375434	2.375503	2.389036	2.396683	2.406012	2.456463	2.543050	2.555288	2.561258	2.477608	2.477687	2.485337	2.490772	2.494209
2.674261	2.535015	2.459845	2.447738	2.505615	2.519631	2.505768	2.450835	2.460159	2.463600	2.533360	2.603200	2.590254	2.581933	2.498373	2.477437	2.477518	2.467552	2.406283	2.258579	2.255709	2.255782	2.265517	2.282323	2.282396	2.282470	2.180031	2.302822	2.330788	2.330863	2.326728	2.310065	2.279455	2.283727	2.283154	2.283228	2.283303	2.280579	2.280652	2.293764	2.388707	2.511553	2.523218	2.538861	2.477474	2.421732	2.422230	2.479696	2.481459	2.494150
2.707600	2.643598	2.508104	2.508185	2.515677	2.515759	2.428396	2.428476	2.428555	2.430315	2.430387	2.500154	2.497713	2.497796	2.477274	2.477355	2.477437	2.461896	2.344866	2.258508	2.055032	2.169424	2.233625	2.234958	2.235031	2.196635	2.179966	2.180038	2.302829	2.308369	2.302972	2.298842	2.279391	2.268300	2.272999	2.273073	2.276246	2.280518	2.280591	2.286554	2.310365	2.511488	2.527553	2.455082	2.362998	2.357908	2.399846	2.419920	2.494020	2.571286
2.643414	2.625899	2.555384	2.510461	2.507758	2.419878	2.419950	2.420030	2.420109	2.397891	2.355047	2.352602	2.384028	2.365615	2.365684	2.365762	2.364159	2.344721	2.325274	2.054901	2.057910	2.091437	2.170683	2.197378	2.193134	2.196570	2.179901	2.179974	2.180045	2.190319	2.307531	2.298777	2.268169	2.268237	2.268311	2.183742	2.189281	2.280456	2.284316	2.286494	2.304879	2.454858	2.465875	2.372116	2.366612	2.357851	2.366299	2.402657	2.481342	2.633583
2.625714	2.594224	2.520128	2.369739	2.369818	2.390090	2.390160	2.390240	2.383596	2.339081	2.328003	2.328079	2.358818	2.365536	2.362243	2.225725	2.210249	2.215898	2.183391	2.102233	2.091304	2.105314	2.163512	2.197310	2.197383	2.193561	2.179837	2.179910	2.179981	2.180053	2.201017	2.228140	2.226111	2.226179	2.215248	2.183682	2.183756	2.189287	2.284255	2.286435	2.286510	2.320448	2.359783	2.372057	2.372135	2.366165	2.402520	2.472367	2.611992	2.631685
2.583956	2.519961	2.456592	2.348645	2.348725	2.349643	2.221569	2.224165	2.327355	2.327432	2.327923	2.355873	2.355951	2.345104	2.189341	2.173863	2.173937	2.174009	2.149867	2.102167	2.105179	2.165103	2.194579	2.199766	2.198998	2.199073	2.179772	2.082240	2.179918	2.173684	2.196749	2.196822	2.197807	2.197875	2.215187	2.219886	2.183697	2.183762	2.222779	2.267533	2.286451	2.321682	2.348369	2.368634	2.372344	2.436596	2.472226	2.603469	2.611930	2.612008
2.311470	2.311550	2.409268	2.348560	2.348640	2.212180	2.213086	2.221566	2.207707	2.207781	2.327844	2.355793	2.346206	2.191725	2.189269	2.187661	2.182272	2.151681	2.094043	2.096525	2.114781	2.165036	2.195773	2.194585	2.210702	2.179642	2.048645	2.048715	2.082249	2.149209	2.149274	2.159620	2.159692	2.159759	2.215126	2.219826	2.219902	2.183703	2.197653	2.271258	2.321553	2.340239	2.347468	2.350070	2.368654	2.436536	2.472587	2.611778	2.611867	2.611946
2.311385	2.295079	2.295149	2.297748	2.134010	2.212101	2.213849	2.203354	2.188809	2.180523	2.182691	2.355713	2.346127	2.229146	2.196761	2.196835	2.176515	2.152452	2.088821	2.088893	2.102105	2.151030	2.165036	2.195779	2.194592	2.182099	2.179642	2.082118	2.087457	2.149146	2.139964	2.140036	2.140108	2.140174	2.143611	2.219765	2.219842	2.197521	2.204324	2.337394	2.337472	2.338804	2.347409	2.350011	2.350091	2.430588	2.472106	2.611715	2.611805	2.611885
2.213796	2.197489	2.102831	2.105424	2.133934	2.175801	2.212090	2.199916	2.202512	2.180448	2.182617	2.185632	2.319483	2.246944	2.232922	2.185614	2.185690	2.112406	2.112470	2.098605	2.098677	2.152293	2.211747	2.184363	2.190322	2.190398	2.187943	2.176557	2.174108	2.164934	2.139902	2.139975	2.140048	2.140115	2.158268	2.158341	2.183520	2.198724	2.324216	2.336912	2.336992	2.337062	2.344406	2.347429	2.416996	2.422652	2.459008	2.520482	2.605855	2.516634
2.206153	2.197408	2.102755	2.105348	2.175649	2.192441	2.198081	2.199419	2.199914	2.205452	2.185484	2.188920	2.249732	2.248971	2.232848	2.185543	2.168896	2.124947	2.123330	2.104423	2.104496	2.153067	2.211679	2.212176	2.190256	2.190333	2.187878	2.182069	2.165217	2.164871	2.139841	2.139914	2.086999	2.105144	2.105216	2.158282	2.161147	2.198666	2.318688	2.328441	2.328521	2.334172	2.342664	2.344427	2.347451	2.347525	2.347605	2.495535	2.495622	2.484537
2.263484	2.185565	2.102679	2.108634	2.175571	2.197936	2.198003	2.198081	2.199418	2.205377	2.188771	2.188847	2.253019	2.249737	2.191279	2.168749	2.149890	2.124879	2.123683	2.123338	2.126730	2.154681	2.212031	2.212108	2.184305	2.187745	2.186972	2.176428	2.164733	2.164808	2.139779	2.086869	2.086941	2.105086	2.105158	2.158224	2.168237	2.198607	2.226577	2.328380	2.334040	2.334112	2.342605	2.342686	2.227270	2.313986	2.339178	2.358791	2.484401	2.437040
2.243901	2.097076	2.083103	2.002698	2.108633	2.175570	2.197926	2.198004	2.175791	2.151940	2.152428	2.113535	2.188849	2.253023	2.249731	2.191283	2.172117	2.130385	2.123616	2.123692	2.123345	2.137889	2.189662	2.212040	2.212118	2.186839	2.186907	2.181941	2.164670	2.164746	2.109045	2.086810	2.086882	2.086949	2.158089	2.160954	2.169819	2.197820	2.204204	2.307490	2.333980	2.403792	2.334135	2.289621	2.289701	2.313929	2.350282	2.492665	2.485604	2.409345
2.097764	2.091584	2.000876	2.002627	2.108558	2.172707	2.172775	2.136634	2.136709	2.136784	2.143996	2.113464	2.160910	2.249587	2.249657	2.328035	2.194343	2.172124	2.124809	2.123625	2.123279	2.195829	2.213156	2.211973	2.214573	2.186774	2.181798	2.181876	2.176377	2.128435	2.104780	2.082546	2.086824	2.086890	2.090328	2.158106	2.160973	2.169828	2.197838	2.301123	2.317941	2.387751	2.377325	2.281153	2.289644	2.345516	2.491676	2.491764	2.485545	2.420450
2.144443	2.112467	2.002485	2.002555	2.108483	2.172630	2.172698	2.172777	2.136635	2.143854	2.113319	2.113393	2.144120	2.179848	2.327875	2.321235	2.268368	2.194350	2.172122	2.172201	2.171017	2.170674	2.212247	2.213166	2.213245	2.181664	2.181733	2.181812	2.181890	2.176391	2.128442	2.086691	2.086765	2.090196	2.104144	2.057649	2.071668	2.169812	2.197780	2.301063	2.309513	2.317953	2.315248	2.271424	2.289587	2.345459	2.443191	2.487919	2.485486	2.413664
2.147150	2.144443	2.092959	2.009470	2.009543	2.119626	2.172622	2.172702	2.141183	2.113134	2.104844	2.113322	2.144048	2.177564	2.330320	2.274935	2.268295	2.268376	2.194349	2.172132	2.172210	2.145521	2.164793	2.212258	2.211497	2.209476	2.181668	2.181748	2.181826	2.182325	2.171242	2.139808	2.117577	2.102750	2.104927	2.071537	2.090112	2.090178	2.175718	2.197803	2.301085	2.301157	2.279655	2.273470	2.249480	2.285821	2.364932	2.471037	2.471128	2.409822
2.153792	2.151086	2.151154	2.103461	2.103538	2.134255	2.183048	2.183129	2.158135	2.143707	2.113130	2.113251	2.143976	2.177492	2.241650	2.238369	2.235931	2.229288	2.187555	2.074519	2.109144	2.144614	2.144684	2.212191	2.211430	2.209410	2.181603	2.181684	2.182183	2.176574	2.145975	2.144371	2.144449	2.124313	2.107658	2.123444	2.090056	2.098489	2.179445	2.284516	2.301025	2.301098	2.279597	2.281782	2.283587	2.272728	2.295129	2.364960	2.409688	2.390234
2.153713	2.153793	2.156647	2.156305	2.276155	2.276237	2.348734	2.320966	2.283420	2.194355	2.143704	2.135424	2.164093	2.241505	2.241576	2.241658	2.236699	2.235940	2.176338	2.067729	2.069906	2.108315	2.144618	2.160004	2.212624	2.194720	2.181538	2.181619	2.187583	2.187663	2.151490	2.151569	2.152067	2.225897	2.206964	2.170792	2.170873	2.179309	2.288155	2.363544	2.353959	2.336795	2.301125	2.304194	2.304278	2.294990	2.295074	2.295157	2.303654	2.298147
2.181482	2.181564	2.156149	2.275988	2.276073	2.276157	2.320797	2.320884	2.291698	2.279643	2.190571	2.157220	2.190046	2.219141	2.241502	2.241584	2.241669	2.241751	2.241823	2.180553	2.108172	2.106148	2.104116	2.159938	2.160017	2.194654	2.192623	2.192706	2.198251	2.198331	2.187252	2.187753	2.227863	2.242229	2.206063	2.181046	2.178339	2.288010	2.296461	2.353811	2.348432	2.341780	2.301067	2.300352	2.304221	2.294933	2.295018	2.295102	2.301917	2.297673
2.198111	2.197773	2.197424	2.197925	2.209149	2.209231	2.287291	2.292949	2.293033	2.283346	2.190496	2.187791	2.189973	2.219067	2.241428	2.241511	2.255528	2.312382	2.315243	2.315331	2.205646	2.139526	2.137496	2.159873	2.190612	2.196270	2.196341	2.196424	2.196505	2.198268	2.198341	2.234023	2.242093	2.242167	2.233885	2.233968	2.287035	2.295474	2.295517	2.353749	2.348371	2.295455	2.264020	2.264104	2.278064	2.289298	2.294962	2.295047	2.295134	2.296890
2.198030	2.197273	2.197345	2.197427	2.197930	2.200797	2.219727	2.297801	2.287383	2.194129	2.190997	2.188138	2.194521	2.244068	2.244140	2.247010	2.262178	2.311467	2.315169	2.315258	2.315344	2.185665	2.185737	2.211212	2.214192	2.205871	2.205942	2.196359	2.196441	2.196523	2.198278	2.208869	2.237827	2.242105	2.242188	2.242272	2.286973	2.303779	2.381947	2.373630	2.353776	2.264717	2.263963	2.264047	2.264132	2.275365	2.406138	2.281956	2.295080	2.295154
2.294131	2.291698	2.198945	2.199028	2.197852	2.202866	2.211293	2.278224	2.273268	2.195470	2.195544	2.195626	2.196129	2.202205	2.244066	2.244151	2.250960	2.266812	2.312309	2.315184	2.315271	2.308214	2.211062	2.219506	2.225163	2.219784	2.211451	2.236623	2.196377	2.190155	2.187441	2.173584	2.173666	2.209984	2.215532	2.221192	2.288087	2.381794	2.381884	2.370358	2.225429	2.270125	2.263905	2.258524	2.250620	2.261854	2.274975	2.276322	2.247601	2.247674
2.413774	2.413868	2.291691	2.209450	2.203966	2.202788	2.211216	2.278144	2.261519	2.206738	2.206812	2.206895	2.207399	2.207484	2.204725	2.206909	2.209095	2.213801	2.312235	2.315111	2.326345	2.325173	2.325251	2.316979	2.225096	2.219718	2.226892	2.236557	2.226975	2.191353	2.173440	2.173523	2.173605	2.173679	2.206643	2.205466	2.280037	2.363387	2.363477	2.223718	2.218224	2.219138	2.260063	2.300682	2.252470	2.245174	2.171712	2.256753	2.256840	2.265284
2.414946	2.415040	2.413860	2.231539	2.214917	2.217786	2.326471	2.321147	2.285293	2.248441	2.206737	2.206821	2.207325	2.212982	2.206753	2.206837	2.209024	2.213730	2.303803	2.312252	2.326272	2.325521	2.325180	2.302620	2.219565	2.219652	2.218465	2.236492	2.235736	2.228256	2.180944	2.181027	2.173964	2.173618	2.061341	2.058897	2.206753	2.277529	2.238578	2.215251	2.202388	2.204143	2.215384	2.256687	2.253409	2.206645	2.203617	2.203700	2.256787	2.269436
2.415697	2.414952	2.410412	2.301070	2.301161	2.362668	2.362747	2.362840	2.318635	2.285302	2.276294	2.276381	2.274368	2.272776	2.270751	2.226266	2.211054	2.234002	2.270076	2.270165	2.337125	2.326289	2.325108	2.311374	2.269661	2.219586	2.211255	2.211342	2.236512	2.236597	2.194862	2.190323	2.184832	2.189951	2.078475	2.069727	2.089326	2.209289	2.212163	2.195519	2.198547	2.202404	2.202491	2.203641	2.206515	2.199260	2.189688	2.203648	2.256734	2.316806
2.415607	2.415704	2.399188	2.300987	2.301079	2.357016	2.362664	2.362758	2.360328	2.318644	2.318724	2.309727	2.307716	2.307808	2.272778	2.230395	2.243928	2.244855	2.264432	2.270094	2.337052	2.429313	2.325037	2.312144	2.303873	2.220360	2.211189	2.211277	2.236447	2.240736	2.240813	2.240900	2.240987	2.193673	2.189975	2.181652	2.209156	2.209230	2.195374	2.195462	2.195547	2.202348	2.202435	2.194112	2.194197	2.199207	2.182487	2.182571	2.250373	2.312546
2.415519	2.415615	2.301656	2.300905	2.300997	2.331872	2.362581	2.437862	2.437958	2.363279	2.321586	2.321676	2.332424	2.299093	2.255241	2.255329	2.244276	2.250355	2.264360	2.336888	2.431928	2.427976	2.428061	2.320433	2.306590	2.295536	2.220369	2.215414	2.215500	2.219790	2.244952	2.245040	2.253534	2.253612	2.314720	2.295895	2.236976	2.209171	2.195316	2.192616	2.145299	2.149309	2.202379	2.194057	2.194142	2.154529	2.157976	2.178314	2.195137	2.243668
2.420997	2.413007	2.301573	2.300823	2.300915	2.331789	2.362498	2.441557	2.440129	2.367819	2.326128	2.335041	2.332347	2.332441	2.324957	2.322107	2.277631	2.277720	2.344657	2.382760	2.433688	2.433784	2.386192	2.327771	2.306521	2.295467	2.311935	2.266222	2.219639	2.219726	2.219804	2.253382	2.320369	2.320450	2.406760	2.317671	2.236916	2.209112	2.191629	2.081030	2.143716	2.149254	2.214095	2.214182	2.152298	2.152374	2.152458	2.171450	2.178686	2.195159
2.418389	2.409980	2.301286	2.301377	2.311970	2.331707	2.345708	2.362510	2.367645	2.367738	2.367821	2.376736	2.404681	2.404778	2.404860	2.396973	2.377836	2.352860	2.352940	2.353035	2.349347	2.392757	2.387269	2.334423	2.344600	2.358143	2.358223	2.352745	2.341491	2.232690	2.253230	2.320212	2.320304	2.328549	2.396606	2.384932	2.287036	2.192325	2.080891	2.080975	2.134609	2.154776	2.203949	2.209082	2.202442	2.152321	2.152406	2.152491	2.152579	2.125376
2.408113	2.301123	2.301203	2.301294	2.303908	2.328265	2.331704	2.362428	2.367563	2.367657	2.451283	2.460202	2.524354	2.524457	2.434158	2.396895	2.380280	2.352784	2.352865	2.352961	2.353055	2.392153	2.397810	2.396114	2.361248	2.374791	2.397165	2.397263	2.389794	2.422337	2.327464	2.320147	2.312253	2.309813	2.377027	2.373760	2.294960	2.089581	2.050632	2.084284	2.134554	2.154721	2.220624	2.284849	2.283258	2.202466	2.152354	2.152440	2.164301	2.169463
2.339913	2.301039	2.301119	2.303731	2.308026	2.331542	2.362249	2.362346	2.423853	2.451112	2.452039	2.491964	2.524269	2.524374	2.434078	2.385987	2.380203	2.377778	2.352790	2.365071	2.365166	2.408995	2.415447	2.401614	2.361177	2.374300	2.397094	2.389629	2.423010	2.423107	2.415209	2.327491	2.312188	2.309749	2.315638	2.312369	2.147994	2.089525	2.089609	2.117840	2.154591	2.222578	2.275648	2.286893	2.286985	2.202412	2.180190	2.175093	2.177706	2.169413
2.345394	2.339924	2.320353	2.320446	2.323902	2.357079	2.362165	2.420732	2.445888	2.451868	2.451955	2.499020	2.508783	2.499226	2.386652	2.385909	2.380126	2.377702	2.381565	2.364996	2.381806	2.423689	2.436866	2.430661	2.394540	2.383494	2.379374	2.382260	2.415796	2.415053	2.415139	2.415237	2.394410	2.328930	2.326502	2.178862	2.147936	2.125709	2.125795	2.156550	2.169471	2.180699	2.275590	2.275682	2.247821	2.247901	2.220105	2.202929	2.205544	2.334801
2.390238	2.384771	2.315951	2.277074	2.277169	2.354152	2.443320	2.475523	2.475624	2.451783	2.459852	2.469613	2.510379	2.510484	2.499230	2.386671	2.380049	2.380146	2.380229	2.373653	2.404966	2.436703	2.517580	2.511380	2.430686	2.379221	2.379304	2.371419	2.374302	2.395476	2.401137	2.394245	2.394342	2.387284	2.334003	2.185107	2.179735	2.163085	2.164013	2.172467	2.168772	2.180000	2.191887	2.191976	2.237255	2.247847	2.247938	2.253075	2.322891	2.446264
2.618369	2.390251	2.384768	2.318062	2.318578	2.443149	2.510047	2.509312	2.500595	2.475640	2.473629	2.473731	2.512815	2.512921	2.510489	2.499250	2.386693	2.386791	2.386875	2.381934	2.401530	2.432846	2.511200	2.494917	2.414226	2.366964	2.367047	2.322566	2.322661	2.374331	2.374417	2.394177	2.394275	2.394362	2.334359	2.311737	2.205913	2.191522	2.183248	2.172411	2.172079	2.183307	2.202341	2.191921	2.203165	2.237281	2.237793	2.307603	2.374366	2.446206
2.648359	2.632299	2.621259	2.479415	2.479520	2.574686	2.581496	2.572786	2.656412	2.500612	2.475645	2.475747	2.514832	2.521659	2.557949	2.544083	2.474568	2.389500	2.386799	2.385640	2.404240	2.404340	2.386781	2.386880	2.367478	2.366893	2.366977	2.322498	2.322594	2.364487	2.370146	2.370245	2.377487	2.288391	2.287225	2.312094	2.312192	2.227700	2.227792	2.216957	2.216628	2.216707	2.213437	2.203019	2.217051	2.233863	2.237319	2.237831	2.326145	2.391212
2.659598	2.632203	2.621165	2.621274	2.621386	2.607577	2.572587	2.569757	2.569864	2.572911	2.514539	2.514643	2.522308	2.522416	2.557864	2.557971	2.544109	2.459888	2.459135	2.409107	2.407946	2.386620	2.386708	2.367307	2.367406	2.366822	2.366906	2.322849	2.322946	2.358846	2.358932	2.314445	2.281100	2.283285	2.283379	2.282213	2.312130	2.227641	2.227733	2.305881	2.305976	2.294709	2.344990	2.334578	2.239302	2.233808	2.233901	2.217837	2.236852	2.240561
2.648369	2.648483	2.632621	2.621599	2.621712	2.588421	2.574176	2.572607	2.572715	2.572822	2.514453	2.521278	2.521384	2.522332	2.557781	2.549486	2.537834	2.529431	2.518381	2.517649	2.413441	2.405031	2.403019	2.383621	2.366649	2.366751	2.368517	2.360260	2.324139	2.324236	2.314282	2.314379	2.294969	2.281961	2.282056	2.282151	2.286032	2.286114	2.305721	2.310444	2.310541	2.341289	2.350395	2.345029	2.334618	2.239329	2.233847	2.215262	2.229232	2.239668
2.658768	2.648387	2.641344	2.623604	2.621618	2.588329	2.574505	2.574617	2.573885	2.468210	2.468301	2.473865	2.521299	2.521409	2.557696	2.547302	2.533863	2.521151	2.518301	2.517570	2.461553	2.414308	2.412436	2.409752	2.367355	2.365357	2.371013	2.334898	2.329114	2.323640	2.318683	2.315995	2.295745	2.281897	2.281993	2.285872	2.300261	2.300343	2.317429	2.317530	2.337140	2.362424	2.350336	2.344970	2.334560	2.331284	2.244945	2.226362	2.229402	2.240414
2.658671	2.647870	2.634529	2.634641	2.623624	2.590337	2.606388	2.606502	2.588915	2.589025	2.473677	2.473782	2.521215	2.565872	2.565965	2.557720	2.530623	2.522750	2.521161	2.517490	2.461476	2.431769	2.433120	2.413725	2.411041	2.398587	2.393102	2.362562	2.352997	2.353096	2.461848	2.346935	2.324742	2.296963	2.257360	2.275107	2.286354	2.300282	2.317368	2.336981	2.367742	2.499641	2.484198	2.457798	2.387474	2.362470	2.268038	2.229252	2.240280	2.256561
2.647658	2.647774	2.634434	2.634547	2.562618	2.606203	2.606297	2.645163	2.656410	2.656523	2.646123	2.632377	2.613002	2.565788	2.565880	2.565990	2.541043	2.524349	2.522760	2.517411	2.408906	2.432534	2.433045	2.469358	2.477025	2.477134	2.410367	2.404901	2.393238	2.496424	2.512486	2.512593	2.387310	2.338503	2.299589	2.294798	2.291756	2.322496	2.380815	2.367580	2.424226	2.498736	2.465992	2.457735	2.379780	2.357565	2.234988	2.235084	2.245804	2.279348
2.626981	2.625417	2.647774	2.602368	2.588569	2.591199	2.606205	2.656204	2.675635	2.675749	2.789041	2.771414	2.691438	2.616390	2.599781	2.599893	2.563235	2.525528	2.525620	2.522791	2.453279	2.432459	2.432551	2.469283	2.476951	2.591265	2.591359	2.591474	2.594947	2.570825	2.570922	2.646260	2.512629	2.396954	2.397057	2.373604	2.372869	2.502215	2.492235	2.473432	2.480219	2.485575	2.484004	2.382140	2.359940	2.357508	2.234935	2.235031	2.240706	2.279294
2.637800	2.627001	2.647678	2.644014	2.588477	2.591108	2.594982	2.656112	2.679957	2.902743	2.891935	2.776888	2.771129	2.766633	2.683215	2.599808	2.566512	2.566624	2.609074	2.609191	2.525762	2.471372	2.468681	2.469208	2.591072	2.591187	2.633065	2.636543	2.636657	2.637612	2.646070	2.646185	2.646300	2.646400	2.646515	2.565817	2.565091	2.545012	2.535456	2.511591	2.504555	2.502545	2.483941	2.385022	2.361984	2.345346	2.268336	2.234977	2.235918	2.279241
2.707257	2.696463	2.792267	2.792388	2.647817	2.594795	2.594891	2.667151	2.889920	2.895613	2.887325	2.885351	2.874979	2.837718	2.737760	2.599723	2.566430	2.604885	2.638393	2.638512	2.599113	2.560239	2.512994	2.529907	2.530016	2.606234	2.595407	2.606665	2.606779	2.636696	2.637637	2.646110	2.646225	2.646327	2.646442	2.646558	2.656672	2.645003	2.556203	2.556318	2.556429	2.538030	2.495028	2.475580	2.345199	2.345289	2.303572	2.239548	2.243011	2.282130
2.882426	2.797519	2.793844	2.793967	2.716125	2.607720	2.601099	2.601215	2.667176	2.888687	2.885126	2.857957	2.858083	2.734627	2.661247	2.587458	2.599755	2.621507	2.621604	2.648930	2.649046	2.599146	2.517958	2.529830	2.529940	2.608677	2.608774	2.612471	2.612585	2.637460	2.645919	2.646035	2.646151	2.646253	2.646369	2.661103	2.661223	2.656699	2.570424	2.570540	2.564349	2.556458	2.504632	2.400256	2.347663	2.345231	2.303516	2.259784	2.259886	2.293428
2.807364	2.804554	2.804658	2.806882	2.729941	2.684387	2.601007	2.601125	2.662465	2.798640	2.786892	2.787016	2.587992	2.589790	2.585999	2.586113	2.587491	2.621423	2.648726	2.704533	2.704653	2.649080	2.604206	2.616084	2.722028	2.764566	2.764669	2.756439	2.750990	2.751112	2.645843	2.645960	2.646917	2.646179	2.646296	2.646413	2.661152	2.661251	2.660949	2.579720	2.579834	2.564378	2.514656	2.418270	2.350127	2.350218	2.356937	2.320798	2.320903	2.377903
2.764012	2.762879	2.806656	2.806781	2.721867	2.721148	2.715685	2.731822	2.759772	2.789306	2.770098	2.617145	2.619362	2.589703	2.585913	2.587289	2.596647	2.620703	2.648642	2.704448	2.704568	2.704689	2.710363	2.710483	2.772074	2.772201	2.756232	2.756358	2.750910	2.751033	2.755761	2.755884	2.751805	2.699927	2.648325	2.665160	2.727954	2.727637	2.694738	2.666043	2.579767	2.579864	2.558966	2.509240	2.392278	2.372858	2.370331	2.370436	2.377913	2.380790
2.762651	2.762778	2.778734	2.771722	2.771010	2.721052	2.729502	2.746323	2.747500	2.744684	2.624604	2.624722	2.624840	2.591297	2.587088	2.596443	2.596563	2.604659	2.648558	2.685498	2.716244	2.704605	2.710279	2.760525	2.763169	2.757726	2.749475	2.669936	2.750830	2.755575	2.814646	2.814772	2.786573	2.782480	2.744550	2.734743	2.729561	2.727984	2.694667	2.661351	2.619667	2.615563	2.603495	2.570386	2.553777	2.397778	2.378371	2.371220	2.381640	2.380735
2.851306	2.753866	2.748407	2.748532	2.755377	2.705421	2.710982	2.736151	2.733335	2.744589	2.744698	2.628833	2.628951	2.586905	2.590362	2.594678	2.598159	2.604576	2.676889	2.685413	2.716160	2.716282	2.704627	2.702974	2.754995	2.757644	2.749393	2.730026	2.733089	2.764318	2.806209	2.814692	2.814819	2.814929	2.795134	2.768677	2.729488	2.727911	2.728034	2.661281	2.619600	2.619699	2.610154	2.592619	2.578799	2.553814	2.481453	2.481565	2.479999	2.466617
2.851200	2.742851	2.742850	2.615009	2.620589	2.541179	2.552405	2.704716	2.741011	2.744495	2.744604	2.708551	2.641881	2.619739	2.594476	2.597953	2.604375	2.644821	2.676804	2.711752	2.716075	2.716198	2.686062	2.686184	2.724281	2.757561	2.749312	2.741709	2.741832	2.789306	2.789417	2.817180	2.825664	2.822835	2.803415	2.773909	2.768732	2.729519	2.729643	2.665415	2.665535	2.626356	2.626479	2.610206	2.610324	2.597332	2.528979	2.517943	2.492972	2.494748
2.732547	2.727113	2.559269	2.564843	2.540974	2.541090	2.541187	2.598895	2.704745	2.742301	2.708335	2.708459	2.691885	2.695108	2.634870	2.615506	2.615630	2.665854	2.675458	2.681045	2.715991	2.716114	2.708661	2.708785	2.735961	2.736089	2.769347	2.788972	2.789099	2.789226	2.799840	2.816680	2.822644	2.815193	2.796413	2.796121	2.865906	2.769183	2.735874	2.669127	2.681436	2.662031	2.654592	2.763407	2.632536	2.612400	2.554005	2.517883	2.504063	2.505841
2.417743	2.417858	2.428445	2.534153	2.546447	2.541000	2.541098	2.598804	2.704651	2.708135	2.708243	2.691671	2.697674	2.707040	2.708403	2.665519	2.665646	2.668551	2.675373	2.669825	2.681083	2.711830	2.750916	2.751043	2.735878	2.766638	2.788758	2.847371	2.869781	2.869913	3.028101	2.955822	2.954277	2.935488	2.920014	2.864431	2.864568	2.769949	2.736642	2.711895	2.725914	2.726018	2.823685	2.805741	2.787001	2.702256	2.684727	2.554060	2.534668	2.536447
2.417655	2.417770	2.428357	2.492445	2.498021	2.540910	2.568828	2.571732	2.611009	2.714126	2.680846	2.664594	2.684196	2.706950	2.707055	2.707180	2.668343	2.672402	2.664154	2.664281	2.675539	2.750721	2.795377	2.795506	2.751086	2.751217	2.844631	2.869565	2.869698	2.869831	2.897174	2.941873	2.923103	2.931204	2.919933	2.864353	2.864490	2.769876	2.747916	2.766957	2.792720	2.823480	2.976884	2.977021	2.898988	2.872205	2.854685	2.739693	2.718586	2.706236
2.417566	2.417681	2.339268	2.428382	2.498772	2.540821	2.577974	2.582558	2.610919	2.680646	2.667739	2.664924	2.687465	2.706860	2.796018	2.796149	2.684956	2.665597	2.672420	2.672548	2.680915	2.795178	2.795291	2.795421	2.743022	2.740633	2.839506	2.866960	2.867934	2.868068	2.829146	2.827597	2.825628	2.859168	2.868342	2.868477	2.712031	2.717179	2.766752	2.766885	2.809010	2.958531	2.976809	3.107926	3.202692	3.197778	2.854615	2.806523	2.726928	2.706172
2.382582	2.362076	2.345480	2.345589	2.501672	2.544509	2.577883	2.579687	2.672033	2.672158	2.672266	2.671552	2.684380	2.712229	2.712335	2.801516	2.773927	2.684994	2.665616	2.675247	2.680832	2.680957	2.789745	2.789036	2.784966	2.825869	2.829760	2.839558	2.867430	2.836932	2.835786	2.835919	2.836052	2.827764	2.836253	2.716869	2.717000	2.741478	2.766680	2.797461	2.808938	2.889854	2.962444	3.084734	3.188678	3.197699	3.155754	2.825967	2.757525	2.689383
2.405160	2.383397	2.372365	2.372476	2.505361	2.552765	2.573595	2.580700	2.616303	2.672066	2.683091	2.683217	2.689328	2.689878	2.712246	2.779161	2.779297	2.779427	2.685014	2.691864	2.680748	2.680874	2.675524	2.784750	2.825646	2.825783	2.829675	2.815939	2.822793	2.836850	2.844527	2.844661	2.844795	2.844911	2.882812	2.867821	2.866700	2.883527	2.925406	2.841965	2.842940	2.862556	2.890560	2.953684	3.084802	3.183685	3.097148	2.976407	2.809223	2.681333
2.668609	2.668739	2.658770	2.657636	2.629587	2.576185	2.576286	2.612731	2.614114	2.628774	2.683000	2.683127	2.683254	2.684225	2.712157	2.754026	2.779207	2.779338	2.779448	2.723918	2.680665	2.680791	2.670402	2.777105	2.825561	2.825699	2.837992	2.822577	2.824811	2.830406	2.844446	2.844581	2.907436	2.907555	2.907692	2.884456	2.883337	3.017166	3.017309	2.927573	2.863630	2.890346	2.890487	2.931317	3.006697	3.084852	3.125232	2.988524	2.851054	2.692198
2.808538	2.739420	2.738269	2.740288	2.776578	2.760339	2.697213	2.616681	2.617225	2.669992	2.681649	2.681777	2.683164	2.684136	2.684242	2.753936	2.779116	2.779249	2.779359	2.779496	2.730681	2.691842	2.687021	2.780800	2.825475	2.837795	2.840428	2.822494	2.826409	2.827384	2.830441	2.855843	2.907355	2.907474	2.918754	2.981867	3.068365	3.018346	3.017229	3.011075	2.975000	2.973858	2.929423	2.929563	2.985435	3.052440	3.077779	3.035501	2.863176	2.661475
2.869606	2.808574	2.807427	2.966071	2.963700	2.787736	2.760351	2.698511	2.669773	2.669900	2.681559	2.681687	2.683075	2.684047	2.684154	2.753846	2.775347	2.775480	2.779271	2.786127	2.793927	2.769694	2.765189	2.790375	2.793029	2.794007	2.844544	2.822411	2.826327	2.827302	2.841703	2.845199	2.880949	2.918114	2.937703	3.079894	3.110687	3.080170	3.017149	3.010996	2.972822	2.959914	2.915481	2.923185	2.929630	3.046902	3.035280	3.019456	2.982954	2.741225
2.894524	2.894669	2.953178	2.966804	2.963594	2.856063	2.804543	2.771306	2.716178	2.677366	2.688604	2.688734	2.688863	2.701172	2.701280	2.766772	2.775258	2.775391	2.792199	2.797484	2.797619	2.797754	2.792411	2.795329	2.795464	2.708356	2.800336	2.822328	2.822464	2.834782	2.841622	2.864023	2.865000	2.918034	2.942243	3.079810	3.110603	3.110728	3.074090	3.008816	3.006176	2.947588	2.922971	2.928995	2.929557	2.929680	3.005173	2.977580	2.975207	2.858222
2.894418	2.908465	2.952651	2.963340	2.963488	2.956916	2.925604	2.918615	2.771344	2.724192	2.725145	2.725277	2.700948	2.701083	2.701191	2.778388	2.889827	2.795357	2.792110	2.797816	2.797952	2.798088	2.800568	2.798184	2.798320	2.800140	2.822524	2.917322	2.917464	2.929367	2.934531	2.863522	2.864920	2.917953	3.078628	3.079726	3.110519	3.107283	3.107434	3.026805	3.006098	2.958858	2.936827	2.928922	2.929484	2.929608	2.929750	2.935706	2.929549	2.898124
2.894312	2.889422	2.920123	2.946025	2.946174	2.955972	2.952734	2.929638	2.918655	2.775161	2.850379	2.984040	2.984606	2.851221	2.829080	2.829217	2.865531	2.866511	2.816539	2.828019	2.811779	2.811916	2.923364	2.923507	2.870607	2.870752	2.917089	2.917236	2.917379	2.929283	2.921366	2.909938	2.910919	3.080913	3.080332	3.110278	3.110435	3.107200	3.087854	3.088010	3.070093	3.064755	2.950527	2.920024	2.928992	2.929116	2.951460	2.938576	2.946200	2.937074
2.884554	2.884700	2.945774	2.945919	2.946069	2.946214	2.933164	2.922189	2.922332	2.922476	2.992607	2.992754	2.984505	2.915110	2.851238	2.851377	2.886012	2.866419	2.866535	2.955728	2.955874	2.950980	2.951105	2.951250	2.951396	2.931905	2.933704	2.933853	2.928634	2.894841	2.903413	2.903555	2.990859	3.080095	3.110040	3.110193	3.110351	3.087620	3.087772	3.075744	3.070013	3.061735	3.056319	2.919950	2.920094	2.912234	2.948447	2.963211	2.982359	2.953726
2.951167	2.939986	2.940107	2.940253	2.904256	2.851568	2.857980	2.858125	2.858267	2.941685	2.941810	2.940696	2.932496	2.932646	2.851145	2.851285	2.934790	2.936144	2.963831	2.955635	2.955781	2.955927	2.951854	2.952000	2.952147	2.957757	2.961658	2.945107	2.893354	2.894758	2.903330	2.945238	2.987991	3.080009	3.110794	3.110108	3.110267	3.087537	3.070044	3.069781	3.061530	3.058294	2.930300	2.858009	2.822880	2.820058	2.818096	2.929189	2.936814	2.932312
2.939728	2.939879	2.940000	2.904003	2.851325	2.854982	2.855099	2.858026	2.883773	2.891471	2.927750	2.926059	2.936176	2.936327	2.928941	2.934545	2.952698	3.000143	2.975492	2.975646	2.973274	2.973422	2.959321	2.959469	2.968435	2.974047	2.974169	2.954680	2.868216	2.886322	2.902359	2.936802	2.946141	3.084545	3.132037	3.110863	3.110183	3.089305	3.063660	3.061297	3.058089	2.930075	2.841827	2.815946	2.816086	2.756591	2.779019	2.764028	2.802983	2.900592
2.841702	2.822389	2.855865	2.861568	2.862293	2.862435	2.862553	2.874296	2.874439	2.891372	2.930433	2.947266	3.103855	3.104016	3.084672	3.084826	3.084985	3.052907	3.036340	2.981430	2.981579	2.981728	2.973507	2.973656	2.973805	3.012925	3.013049	2.971295	2.890715	2.890859	2.902276	2.937559	3.003581	3.135154	3.135312	3.127907	3.126809	3.099630	3.061058	3.049500	2.996730	2.841608	2.841755	2.815875	2.754723	2.754842	2.754980	2.741670	2.734246	2.775165
2.780446	2.822287	2.855762	2.864822	2.864971	2.862334	2.871267	2.871416	2.874340	2.930207	2.947019	3.106114	3.106270	3.106431	3.104041	3.084725	3.084886	3.046092	3.034983	2.998551	2.994502	2.994652	2.997301	2.989103	3.016457	3.012835	3.012960	3.013116	2.893571	2.893717	2.910545	2.997046	2.998876	3.131707	3.131865	3.158453	3.187943	3.173371	3.057616	2.983476	2.841417	2.841535	2.813827	2.815804	2.732368	2.732486	2.732623	2.734661	2.723036	2.723149
2.780345	2.822184	2.967426	2.984256	2.920471	2.862234	2.871166	2.874096	2.882583	2.899518	2.935271	2.978079	3.097822	3.106328	3.106458	3.104096	3.084786	3.084942	3.046121	2.993418	2.994408	2.997079	3.141908	3.142067	3.131728	3.016524	3.012870	3.013028	2.893487	2.893633	2.985469	2.988560	2.994592	3.122798	3.153585	3.154274	3.150238	3.171185	3.100211	2.980456	2.841342	2.841462	2.818377	2.715338	2.715476	2.737881	2.742642	2.753926	2.741462	2.713711
3.120220	2.983872	2.983997	2.967470	2.906467	2.870946	2.871065	2.882338	2.882904	2.893962	2.899965	3.014132	3.097718	3.106225	3.106355	3.103994	3.104158	3.084843	3.046024	2.993324	2.994315	3.035941	3.141811	3.131473	3.170593	3.130538	3.012781	3.012099	2.931532	2.929581	2.951979	2.985535	2.988628	3.049854	3.113630	3.147202	3.137550	3.116678	3.092566	2.975757	2.867285	2.813535	2.782094	2.709808	2.737695	2.737814	2.778795	2.778936	2.754005	2.750338
3.121783	2.991316	2.974765	2.978851	2.920631	2.893191	2.893312	2.890054	2.890201	2.892184	2.955481	3.014030	3.103177	3.106122	3.103734	3.103893	3.104058	3.104216	3.151639	3.135114	3.037897	3.038053	3.034826	3.126339	3.124820	3.111071	3.036059	3.009227	2.931447	2.931597	2.929625	2.935342	2.985604	3.032645	3.025659	2.981707	3.096033	3.071739	2.999492	2.846477	2.765855	2.752045	2.680610	2.701757	2.732165	2.773964	2.920815	2.920965	2.921120	2.917461
3.013281	2.991207	2.998047	2.981524	2.978902	2.928651	2.932132	2.942830	2.939204	2.940194	2.955381	3.068599	3.105854	3.106019	3.104891	3.103791	3.103957	3.104117	3.134847	3.135015	3.135176	3.135338	3.124559	3.124721	3.112491	3.093177	3.037648	3.009979	2.933041	2.933192	2.929541	2.929692	2.985100	2.978091	2.981470	2.974904	2.971283	2.971410	2.827237	2.752196	2.738413	2.544141	2.518572	2.525844	2.660308	2.768433	2.823236	2.920895	2.921051	2.917392
3.032624	3.020045	3.020173	3.031447	3.031610	2.978950	2.975930	2.976089	2.973305	2.948435	2.955281	3.077782	3.105750	3.119821	3.106048	3.103690	3.103856	3.104017	2.998444	3.004168	3.135078	3.135240	3.135379	3.124412	3.110974	3.055485	3.019388	3.015769	3.010886	2.938674	2.935025	2.935176	2.980816	2.933905	2.944042	2.940416	2.940573	2.815672	2.807465	2.738199	2.529467	2.356897	2.370888	2.431076	2.525911	2.659100	2.771029	2.862318	2.920981	2.921106
3.129775	3.024338	3.031181	3.031338	3.031502	2.967726	2.975826	2.975986	2.976140	2.976294	2.976427	3.086020	3.086180	3.105813	3.105945	3.104848	3.103755	3.073215	3.073347	3.069733	3.134979	3.135143	3.135490	3.080112	3.080272	3.055394	3.055524	3.043511	3.038630	3.038788	3.105725	3.035301	2.980733	2.930043	2.923476	2.923629	2.903986	2.807242	2.687652	2.517927	2.356737	2.356837	2.356964	2.421087	2.523063	2.534785	2.660013	2.854685	2.920912	2.921037
3.129659	3.024228	3.028134	3.029970	3.030134	2.967622	2.974043	2.998121	2.998278	2.981753	2.976326	2.976481	3.068396	3.071081	3.071213	2.996284	2.999805	3.073117	3.082484	3.170668	3.170834	3.146382	3.085316	3.081278	3.080180	3.055303	3.043256	3.038382	3.083069	3.122196	3.118556	3.114100	2.979935	2.925760	2.923394	2.923549	2.895554	2.687439	2.517725	2.389766	2.353735	2.356777	2.369088	2.417029	2.437119	2.532358	2.542948	2.771040	2.862336	2.920969
3.222080	3.180574	3.025087	3.028183	2.924412	2.963478	2.973939	2.996339	2.998174	2.998332	2.981785	2.976381	2.971080	2.984148	2.984277	2.985693	2.999708	3.072178	3.164937	3.170568	3.170734	3.146284	3.143906	3.141133	3.133897	3.029598	3.029729	3.014307	3.037206	3.037367	3.064710	3.063194	2.925546	2.923158	2.923313	2.895317	2.696071	2.642290	2.389574	2.398105	2.401172	2.399534	2.416842	2.438193	2.513525	2.541493	2.619780	2.762617	2.835202	2.862392
3.300602	3.222138	3.180595	3.025137	2.963217	2.963374	2.963501	2.988681	2.988839	3.053829	3.053967	2.977644	2.970981	2.987827	2.985438	2.960568	2.974162	3.066518	3.072213	3.165010	3.170635	3.168704	3.135679	3.127499	3.091344	3.073510	3.012064	3.028607	3.000940	2.960408	2.765145	2.764032	2.764286	2.764411	2.764558	2.700675	2.661846	2.472420	2.425216	2.425349	2.458892	2.458998	2.507629	2.530042	2.610948	2.614007	2.631482	2.631620	2.776631	2.835258
3.222682	3.222020	3.191594	3.061155	3.035679	2.946904	2.948711	2.963560	3.013753	3.044492	3.049666	3.049828	3.049990	3.050158	2.989117	2.973483	2.974066	3.063219	3.066133	3.163650	3.167283	3.141002	3.139046	3.100901	3.092722	3.075835	3.053710	3.012140	2.839451	2.743253	2.738758	2.729665	2.754861	2.764334	2.768682	2.676963	2.564120	2.472355	2.469701	2.469837	2.469967	2.507428	2.529845	2.529979	2.610884	2.613944	2.619653	2.771370	2.771523	2.816702
3.173122	3.173298	3.134536	3.045782	3.029277	2.940506	2.902460	2.918986	3.013649	3.044387	3.044526	3.048046	3.048209	3.050056	2.989019	2.989178	2.991022	3.055145	3.080309	3.155574	3.140736	3.103541	3.098644	3.091989	3.081028	3.053484	3.011883	2.775537	2.743027	2.739815	2.735740	2.729588	2.733514	2.762890	2.676747	2.676890	2.669840	2.575299	2.575436	2.575578	2.713310	2.621535	2.621680	2.621820	2.610820	2.612043	2.752668	2.833598	2.811470	2.811593
3.173004	3.159289	3.109414	3.029000	2.984706	2.896357	2.914527	2.810491	2.810641	3.013706	3.026377	3.026540	3.026703	3.026872	2.965836	2.978587	2.981534	3.066643	3.066778	3.059813	3.132135	3.097881	3.031789	2.878954	2.877850	2.585992	2.714090	2.714241	2.714387	2.589310	2.588169	2.613355	2.615175	2.615295	2.615436	2.662899	2.663047	2.663164	2.663308	2.672961	2.679826	2.679945	2.635538	2.635679	2.634140	2.756654	2.819450	2.819602	2.819760	2.811527
3.158996	3.109164	3.028726	2.984432	2.895679	2.868046	2.799114	2.788154	2.784527	2.985068	2.999416	2.999579	2.879939	2.880101	2.949107	2.949268	2.954994	3.041359	3.051569	3.037309	3.022782	3.014130	2.894662	2.739410	2.681139	2.591373	2.644454	2.683555	2.683701	2.589235	2.588094	2.610498	2.613422	2.615222	2.615364	2.615505	2.662976	2.663093	2.663237	2.663387	2.673036	2.635324	2.635471	2.633933	2.631134	2.752385	2.788743	2.819535	2.819693	2.783603
3.019501	3.019671	2.814683	2.814835	2.814994	2.867944	2.795240	2.795397	2.912541	2.971118	2.968737	2.877168	2.767387	2.768801	2.777738	2.893563	2.939421	2.932026	2.912691	2.923769	2.923928	2.894438	2.777751	2.739327	2.678959	2.652656	2.644376	2.644525	2.683622	2.583702	2.583821	2.588161	2.613349	2.615150	2.615292	2.615434	2.615582	2.604562	2.540252	2.540395	2.549306	2.606259	2.606406	2.625045	2.625188	2.722786	2.724615	2.660700	2.660850	2.660967
2.967970	2.815342	2.805771	2.814735	2.814894	2.815047	2.795142	2.795300	2.885487	2.913439	2.894118	2.767143	2.768553	2.777523	2.777646	2.776119	2.883559	2.879100	2.879228	2.720932	2.723600	2.777536	2.769689	2.767741	2.733096	2.652577	2.644297	2.644027	2.639133	2.583628	2.530878	2.583889	2.609497	2.613397	2.615220	2.615363	2.615511	2.604072	2.540185	2.540329	2.548820	2.600732	2.601719	2.624979	2.625123	2.622460	2.622603	2.660636	2.660787	2.660905
2.815080	2.801350	2.783445	2.789471	2.800062	2.800215	2.795044	2.793944	2.794097	2.855394	2.836071	2.855530	2.802872	2.792539	2.777555	2.776028	2.878848	2.879007	2.712297	2.716649	2.720996	2.777450	2.769603	2.765558	2.682944	2.649978	2.647158	2.644369	2.588450	2.530687	2.530805	2.530944	2.586740	2.591061	2.594983	2.617391	2.615440	2.604423	2.540118	2.540263	2.540402	2.598985	2.599133	2.607365	2.608349	2.622396	2.622539	2.624364	2.646797	2.646915
2.803185	2.781122	2.780827	2.780980	2.797865	2.798019	2.797725	2.796626	2.799559	2.861279	2.888160	2.882760	2.869489	2.859162	2.810822	2.881947	2.882113	2.882272	2.716408	2.720761	2.720911	2.721061	2.779593	2.769671	2.654366	2.652418	2.650018	2.594530	2.558505	2.552347	2.530733	2.530872	2.531012	2.524198	2.591131	2.615220	2.615370	2.604353	2.551606	2.540197	2.540337	2.598918	2.599067	2.599211	2.608284	2.608407	2.630458	2.630603	2.624451	2.646853
2.908631	2.777246	2.777370	2.777524	2.777684	2.786173	2.786299	2.796528	2.838367	2.908425	2.908563	2.905366	2.895036	2.902333	2.892812	2.881853	2.882019	2.795991	2.662655	2.655252	2.693018	2.720977	2.779508	2.771266	2.754731	2.660315	2.657076	2.657229	2.640684	2.633692	2.633816	2.553218	2.530941	2.531060	2.574362	2.613469	2.615300	2.615418	2.615563	2.615294	2.621006	2.621125	2.599002	2.599146	2.485696	2.610863	2.630395	2.630540	2.624389	2.639648
2.908524	2.780920	2.768936	2.719087	2.719244	2.777740	2.785781	2.786362	2.838269	2.887767	2.887903	2.883449	2.875637	2.898040	2.898171	2.887214	2.795747	2.662451	2.620865	2.662724	2.702588	2.807099	2.807232	2.798993	2.799149	2.774278	2.710426	2.693892	2.693622	2.693773	2.693900	2.633888	2.592245	2.530990	2.531131	2.574435	2.613549	2.615348	2.615494	2.620793	2.620939	2.621057	2.621209	2.599081	2.599226	2.624723	2.638685	2.638833	2.639466	2.713170
2.568476	2.649174	2.654849	2.724443	2.719147	2.777642	2.777768	2.786320	2.798589	2.887668	2.887805	2.887967	2.883513	2.871985	2.872116	2.863992	2.791879	2.762451	2.664165	2.711587	2.935288	2.810370	2.803367	2.803105	2.799065	2.774195	2.710346	2.710503	2.757947	2.758102	2.758233	2.757968	2.633961	2.592295	2.534001	2.573105	2.613479	2.613598	2.620572	2.620724	2.620871	2.620990	2.621143	2.621290	2.627318	2.633013	2.638621	2.728369	2.723066	2.720669
2.554496	2.568532	2.654753	2.730003	2.777387	2.777544	2.786061	2.789999	2.795610	2.804104	2.870930	2.884987	2.879694	2.876086	2.788689	2.791626	2.791789	2.797402	2.771722	2.947044	2.946318	2.932633	2.810417	2.810576	2.785703	2.769178	2.770564	2.798542	2.798700	2.791300	2.841617	2.831281	2.744609	2.630654	2.572890	2.564687	2.612149	2.613528	2.614936	2.620656	2.620803	2.620923	2.621076	2.621224	2.623052	2.623178	2.643767	2.643917	2.723001	2.720605
2.526631	2.541549	2.641654	2.722355	2.777288	2.784577	2.785963	2.795356	2.795514	2.823458	2.870832	2.884890	2.885053	2.865767	2.855304	2.855466	2.855633	2.861251	2.946779	2.949731	2.945806	2.945973	2.946115	2.823082	2.785619	2.770355	2.770482	2.816932	2.875036	2.866802	2.902740	2.894508	2.795191	2.700143	2.630309	2.611925	2.613338	2.614298	2.614866	2.620587	2.620736	2.620856	2.621010	2.621159	2.617947	2.618072	2.618221	2.643852	2.722936	2.720541
2.554310	2.543554	2.643656	2.724355	2.759321	2.760736	2.792316	2.795259	2.861529	2.919146	2.913832	2.923696	2.923863	2.881770	2.880224	2.907813	2.922253	2.924518	2.941910	2.938726	2.938894	2.945882	2.945184	2.907523	2.821478	2.796614	2.816684	2.883605	2.878311	2.919731	2.916933	2.902823	2.797211	2.703427	2.635803	2.630387	2.614108	2.614228	2.614797	2.623459	2.643093	2.643215	2.637647	2.634437	2.617882	2.618008	2.623726	2.624296	2.624452	2.619951
2.698618	2.607337	2.607457	2.696482	2.710485	2.710639	2.792218	2.842390	2.952218	2.952387	2.927625	2.923597	2.923764	2.920582	2.892085	2.891411	2.922997	2.924424	2.924560	2.923054	2.859276	2.859440	2.859998	2.860162	2.860326	2.830376	2.816600	2.852925	2.878227	2.911302	2.909291	2.909459	2.836135	2.700570	2.633944	2.634095	2.630471	2.630594	2.635784	2.647073	2.647225	2.647347	2.643304	2.634371	2.634522	2.617944	2.618514	2.618664	2.546414	2.547792
2.687615	2.629458	2.640688	2.710228	2.710389	2.791992	2.808788	2.945813	2.945982	2.946151	2.946294	2.944366	2.923667	2.901348	2.892829	2.797660	2.837998	2.852059	2.852191	2.852362	2.850847	2.798185	2.798321	2.826707	2.835684	2.816387	2.816517	2.852842	2.869328	2.899042	2.909208	2.909376	2.842773	2.710992	2.585888	2.635283	2.635440	2.635562	2.635714	2.647004	2.647157	2.647279	2.669708	2.643389	2.637974	2.624181	2.624332	2.607463	2.607619	2.607740
2.713519	2.666474	2.666597	2.722294	2.774445	2.777382	2.798315	2.945710	2.945880	2.946051	2.946194	2.929693	2.927765	2.926262	2.898607	2.837736	2.837906	2.851968	2.852101	2.852272	2.850758	2.850922	2.826038	2.826201	2.835599	2.835769	2.847969	2.869078	2.910964	2.900638	2.909124	2.909293	2.842694	2.717634	2.635950	2.635682	2.644188	2.653550	2.653703	2.651555	2.651708	2.651832	2.674261	2.669795	2.637908	2.624116	2.613131	2.611601	2.607557	2.688439
2.780695	2.686451	2.692448	2.739813	2.775186	2.777284	2.945430	3.028941	2.945778	2.945949	2.929424	2.929175	2.925988	2.926165	2.926302	2.863653	2.851711	2.851876	2.852010	2.881080	2.868291	2.867199	2.845098	2.820239	2.820403	2.836838	2.867561	2.868993	2.869160	2.884337	2.915758	2.915928	2.909380	2.842753	2.713938	2.647317	2.653355	2.653479	2.653632	2.653793	2.652686	2.661424	2.674192	2.691051	2.669463	2.616696	2.616848	2.613219	2.613377	2.674764
2.973648	2.793343	2.786763	2.803586	2.794528	3.010484	3.028651	3.028835	2.945677	2.934736	2.934462	2.929076	2.925890	2.916418	2.916555	2.859783	2.818269	2.804585	2.838071	2.860480	2.866942	2.867110	2.845010	2.811759	2.811923	2.836753	2.868315	2.868909	2.869077	2.869245	2.914992	2.917525	2.916016	2.887186	2.839061	2.688980	2.653284	2.653409	2.653563	2.652463	2.661231	2.683623	2.699226	2.690984	2.691140	2.669528	2.616784	2.616937	2.621297	2.682683
3.009632	3.009815	2.819983	2.820147	3.020267	3.033015	3.032739	2.934292	2.934464	2.934216	2.934362	2.925621	2.916143	2.916320	2.839802	2.798285	2.799715	2.799879	2.810186	2.838153	2.843879	2.838486	2.615381	2.631796	2.729264	2.819984	2.868230	2.868824	2.868993	2.869162	2.869304	2.867373	2.895359	2.887106	2.838983	2.741771	2.689071	2.709673	2.709831	2.701178	2.676288	2.693114	2.693278	2.690916	2.686034	2.675031	2.669620	2.621076	2.682494	2.682621
3.009521	3.009705	2.880967	2.881136	3.020160	3.032489	3.028438	2.934190	2.915067	2.915239	2.915384	2.915556	2.908074	2.839574	2.800808	2.670368	2.790028	2.799789	2.799922	2.796737	2.774664	2.734705	2.645881	2.645617	2.729182	2.818641	2.820873	2.821466	2.873527	2.869079	2.869221	2.867292	2.859484	2.883246	2.883417	2.722381	2.716983	2.686505	2.700942	2.701107	2.676219	2.676346	2.690690	2.684968	2.685127	2.674965	2.693918	2.689827	2.682430	2.682558
3.006636	2.880715	2.865781	2.860492	2.988751	3.013915	3.014088	2.984230	2.906573	2.904223	2.904389	2.898999	2.839303	2.825573	2.800727	2.789773	2.774407	2.774566	2.746463	2.746620	2.732775	2.734610	2.645808	2.645959	2.734972	2.737227	2.737382	2.742575	2.826159	2.837445	2.832988	2.859233	2.888577	2.852950	2.853114	2.711390	2.686293	2.686447	2.689960	2.675987	2.642744	2.642895	2.673925	2.684898	2.685051	2.668502	2.669494	2.673847	2.682353	2.680406
2.810752	2.797028	2.816146	2.816305	2.855343	2.989070	2.989240	2.920437	2.906715	2.873806	2.873970	2.774118	2.664083	2.656262	2.775897	2.776055	2.748421	2.704742	2.706993	2.707147	2.710657	2.620753	2.653476	2.653625	2.737187	2.737342	2.742533	2.742688	2.775481	2.853512	2.837721	2.902803	2.888694	2.864402	2.756064	2.686665	2.686817	2.689490	2.690062	2.665169	2.672039	2.672191	2.676492	2.676645	2.668445	2.668597	2.668749	2.669740	2.680345	2.680497
2.778140	2.785006	2.788517	2.816445	2.816603	2.847573	2.933837	2.920580	2.876300	2.873945	2.774092	2.668671	2.668821	2.659741	2.692659	2.748392	2.692963	2.704864	2.701555	2.701706	2.649619	2.653440	2.653589	2.817779	2.817938	2.823133	2.841341	2.841500	2.892404	2.892567	2.907375	2.903341	2.903505	2.850183	2.767090	2.697686	2.635469	2.635618	2.651204	2.665269	2.659120	2.663470	2.676590	2.676742	2.668541	2.668692	2.668842	2.658275	2.664414	2.680589
2.784990	2.785146	2.788656	2.788813	2.788969	2.786607	2.929787	2.920723	2.876439	2.776585	2.721174	2.722585	2.676076	2.676226	2.696140	2.692935	2.693085	2.616040	2.643301	2.646229	2.654769	2.654917	2.817743	2.817900	2.970996	2.976200	2.994415	2.969553	2.967619	2.946378	2.943762	2.903458	2.903622	2.895388	2.852976	2.711226	2.655725	2.639918	2.635866	2.659071	2.659220	2.663568	2.668337	2.668487	2.659817	2.668787	2.668936	2.658368	2.661037	2.697002
2.796453	2.788640	2.788795	2.788950	2.786589	2.785485	2.912370	2.920866	2.865466	2.729120	2.741857	2.783689	2.742161	2.692291	2.676497	2.706064	2.650624	2.617415	2.618400	2.651957	2.654884	2.794049	2.835912	2.970959	2.971125	2.973809	2.950623	2.967577	2.949693	2.946500	2.913283	2.900218	2.895343	2.895503	2.894826	2.853247	2.853407	2.826479	2.822438	2.698138	2.659319	2.668286	2.668435	2.659764	2.659913	2.663001	2.669030	2.622260	2.635848	2.691522
2.794180	2.794335	2.788934	2.786572	2.785887	2.924515	2.912514	2.890449	2.726687	2.744035	2.747542	2.747694	2.747845	2.742439	2.728692	2.706187	2.706336	2.650889	2.651036	2.646461	2.655000	2.835878	2.888868	2.966891	2.971253	2.946388	2.950748	2.815089	2.815243	2.877077	2.911723	2.911464	2.900497	2.895619	2.894941	2.853359	2.848899	2.837722	2.831688	2.815146	2.668237	2.668385	2.668532	2.659861	2.660009	2.663096	2.646847	2.635791	2.635937	2.691612
2.860974	2.794475	2.794627	2.789226	2.888806	2.924659	2.915593	2.821131	2.750619	2.747519	2.747670	2.747822	2.906384	2.893225	2.890027	2.867531	2.870468	2.870627	2.809623	2.743049	2.749495	2.866589	2.872309	2.889153	2.903218	2.911772	2.807495	2.807650	2.804865	2.906118	2.945228	2.912002	2.901034	2.859454	2.854154	2.853471	2.849010	2.837832	2.826231	2.798552	2.668336	2.668484	2.668630	2.730031	2.668925	2.649579	2.657861	2.635882	2.636027	2.759563
2.961105	2.861276	2.833654	2.842458	2.898175	2.889106	2.833278	2.763969	2.767528	2.767678	2.767829	2.909719	2.909876	2.898342	2.893045	2.876003	2.876160	2.876318	2.870916	2.743171	2.749615	2.866715	2.872434	2.883717	2.892267	2.892426	2.807612	2.804828	2.813327	2.875634	2.906397	2.900991	2.859412	2.859567	2.854267	2.852323	2.849121	2.827446	2.798505	2.776389	2.665916	2.668582	2.668727	2.668874	2.669021	2.657808	2.657954	2.661038	2.758666	2.759658
2.961257	2.864198	2.862573	2.879503	2.904663	2.892237	2.867388	2.767509	2.767659	2.767808	2.948605	2.948766	2.906657	2.897900	2.888144	2.876136	2.876292	2.876449	2.871046	2.747907	2.752673	2.866841	2.872560	2.883841	2.886096	2.800024	2.801854	2.804945	2.810504	2.808979	2.875910	2.876065	2.851551	2.851705	2.852281	2.849077	2.827400	2.799721	2.776343	2.681844	2.659717	2.624134	2.624275	2.624418	2.646839	2.657901	2.658046	2.814159	2.818094	2.772729
2.992856	2.895792	2.885044	2.885200	2.904804	2.904959	2.896728	2.878847	2.870615	2.943027	2.943186	2.939991	2.897877	2.892738	2.876112	2.868298	2.876423	2.871019	2.796255	2.748029	2.748178	2.748325	2.868068	2.872841	2.872995	2.800142	2.800292	2.802123	2.807837	2.809094	2.861756	2.861910	2.859283	2.845521	2.701370	2.700255	2.799677	2.799830	2.681799	2.681946	2.664015	2.637667	2.624370	2.624513	2.646934	2.647076	2.730553	2.808688	2.817241	2.811823
3.019948	3.014554	2.907411	2.907567	3.099443	3.099608	3.091388	3.072361	2.990308	2.943167	2.934098	2.848088	2.848239	2.884533	2.876246	2.876401	2.723630	2.723777	2.723924	2.721287	2.743683	2.741731	2.861480	2.861635	2.861788	2.798162	2.798311	2.800561	2.802388	2.877669	2.890059	2.875941	2.862182	2.700910	2.701056	2.701200	2.781232	2.763750	2.574586	2.577665	2.637621	2.637764	2.629550	2.624608	2.647029	2.702496	2.730649	2.803216	2.803367	2.807299
3.067326	3.067491	3.085372	3.132773	3.132941	3.133107	3.124887	3.114197	3.065964	2.979441	2.848068	2.834322	2.834472	2.867986	2.868039	2.868193	2.723753	2.723899	2.721264	2.703570	2.712323	2.734717	2.740583	2.744926	2.745072	2.756550	2.734438	2.735424	2.749636	2.805437	2.891856	2.890330	2.862298	2.701017	2.702842	2.702984	2.702289	2.678749	2.622168	2.619525	2.637718	2.637859	2.632120	2.632261	2.702449	2.733384	2.733531	2.736461	2.740388	2.738855
3.284185	3.212121	3.142825	3.142993	3.136451	3.133261	3.125040	3.115977	3.090610	2.978326	2.854075	2.834455	2.834604	2.865602	2.882435	2.868326	2.723876	2.721240	2.703549	2.691523	2.698799	2.712585	2.715667	2.703316	2.703459	2.703603	2.650351	2.650492	2.730224	2.799676	2.890295	2.890448	2.890602	2.750476	2.717220	2.703089	2.703233	2.702538	2.634443	2.631799	2.631937	2.632077	2.632215	2.632776	2.683204	2.733481	2.733627	2.741596	2.741742	2.741889
3.285611	3.277450	3.285587	3.220958	3.167908	3.158427	3.127084	3.115504	3.108960	2.976372	2.873885	2.829556	2.829702	2.843755	2.849153	2.779784	2.754589	2.746392	2.702628	2.691642	2.698918	2.704513	2.662929	2.671416	2.698118	2.692806	2.692947	2.709037	2.728657	2.799791	2.843101	2.890565	2.892397	2.750584	2.717326	2.711169	2.723245	2.723390	2.711178	2.644493	2.632034	2.632174	2.632731	2.646727	2.671935	2.744497	2.750367	2.753030	2.760316	2.807826
3.277443	3.277616	3.277785	3.259607	3.211225	3.179248	3.158027	3.150641	3.104498	3.003691	2.885406	2.827173	2.817671	2.817820	2.796449	2.796597	2.779216	2.759645	2.727782	2.707084	2.699037	2.615612	2.615749	2.615887	2.669151	2.692920	2.693060	2.709150	2.711387	2.713629	2.754837	2.810647	2.810796	2.795233	2.736499	2.736639	2.758749	2.794672	2.758617	2.758763	2.747766	2.739094	2.646682	2.646821	2.672030	2.747533	2.752983	2.763204	2.810714	2.819220
3.241231	3.219170	3.219335	3.219505	3.220932	3.172276	3.150635	3.146184	3.137124	3.014240	2.858701	2.810109	2.810252	2.786368	2.788189	2.795886	2.789737	2.759770	2.759916	2.696078	2.607355	2.607488	2.615862	2.615998	2.621697	2.669405	2.665345	2.654353	2.694645	2.708703	2.714412	2.810761	2.810908	2.780429	2.752735	2.750357	2.758854	2.795198	2.795341	2.795069	2.795212	2.759152	2.646777	2.646916	2.672278	2.717140	2.763158	2.844095	2.844244	2.847179
3.068586	3.177131	3.180024	3.180192	3.152562	3.049874	3.043323	3.132081	3.044816	3.014387	2.828254	2.808564	2.780899	2.758798	2.758938	2.781332	2.784410	2.759896	2.760041	2.696198	2.607469	2.607601	2.607737	2.621675	2.669798	2.665321	2.662519	2.662658	2.664052	2.678109	2.697734	2.803739	2.780398	2.780539	2.750324	2.750464	2.758961	2.800763	2.800905	2.795174	2.794896	2.795042	2.767751	2.669295	2.703169	2.753452	2.844049	2.962780	2.955795	2.922512
3.088831	3.088992	3.087890	3.074728	3.049870	3.047509	2.979533	2.965424	2.942094	2.828242	2.745545	2.686343	2.686478	2.725553	2.725690	2.725832	2.723188	2.767572	2.760165	2.696318	2.615929	2.607715	2.607849	2.635810	2.648511	2.648649	2.662631	2.662769	2.662904	2.663042	2.677099	2.697981	2.773374	2.750289	2.750432	2.750571	2.750713	2.745287	2.745005	2.786883	2.795000	2.795146	2.797386	2.801472	2.801617	2.795879	2.971551	2.962883	2.955898	2.919672
3.088990	3.087892	3.071369	3.046511	3.046669	2.979526	2.979679	2.952150	2.906092	2.761643	2.678361	2.681856	2.686603	2.686742	2.686877	2.723176	2.725829	2.767698	2.760290	2.696438	2.616044	2.607827	2.607962	2.622916	2.653661	2.653797	2.656868	2.662881	2.654663	2.654800	2.654937	2.655071	2.661923	2.687310	2.747755	2.750677	2.749979	2.750122	2.749840	2.794545	2.795105	2.797348	2.813790	2.813935	2.795837	2.971503	2.971656	2.955848	2.933744	2.882553
3.087892	3.071373	3.052284	3.035763	2.971977	2.968770	2.952149	2.942231	2.906235	2.673738	2.673875	2.678627	2.684212	2.686867	2.687000	2.730012	2.801638	2.767823	2.762932	2.713406	2.631749	2.617967	2.630336	2.715175	2.701087	2.653911	2.656981	2.648766	2.654773	2.551907	2.552038	2.552165	2.552295	2.638360	2.677481	2.733308	2.744209	2.744350	2.794507	2.794651	2.794789	2.791880	2.799996	2.800140	3.064810	3.142979	3.006608	3.006758	3.010693	2.882652
2.901084	2.901232	3.040372	2.971973	2.933202	2.929992	2.939586	2.923422	2.656101	2.581145	2.545121	2.545251	2.553720	2.564866	2.687124	2.860312	2.860454	2.796875	2.766412	2.766548	2.716602	2.716737	2.741656	2.724104	2.724239	2.656961	2.657092	2.648877	2.654882	2.571499	2.552140	2.552266	2.594162	2.630490	2.673388	2.727845	2.739277	2.744455	2.744590	2.790558	2.794894	2.793663	2.793801	2.793943	2.805230	3.003202	3.003356	3.006865	3.010798	2.847513
2.756681	2.756820	2.761985	2.762125	2.809532	2.943137	2.930286	2.806769	2.606679	2.590494	2.545240	2.545370	2.551057	2.559421	2.617965	2.790319	2.857229	2.796163	2.765698	2.733280	2.733419	2.741636	2.761257	2.744697	2.735489	2.712745	2.657205	2.657339	2.657469	2.657605	2.663615	2.608057	2.594266	2.596491	2.634505	2.727951	2.731028	2.739943	2.744694	2.790663	2.799616	2.793766	2.793903	2.786487	2.797774	2.891851	2.894784	2.898286	2.847465	2.847610
2.756820	2.761989	2.762122	2.762261	2.762400	2.936992	2.930431	2.806905	2.768111	2.682400	2.581939	2.556615	2.551174	2.551304	2.559661	2.618216	2.790584	2.782377	2.732431	2.707518	2.711010	2.741756	2.761377	2.761516	2.741173	2.712861	2.658115	2.649897	2.652124	2.652259	2.707968	2.663853	2.594369	2.596593	2.596724	2.697115	2.731133	2.731692	2.744798	2.799584	2.806436	2.801005	2.794005	2.797734	2.797875	2.805569	2.812428	2.843221	2.847564	2.848127
2.756958	2.757096	2.762259	2.762397	2.828546	2.932525	2.925124	2.808300	2.768245	2.751602	2.673854	2.565080	2.551293	2.551421	2.559778	2.620852	2.643238	2.718502	2.646286	2.662774	2.662906	2.724266	2.765273	2.761636	2.741291	2.709774	2.649876	2.638872	2.641097	2.652368	2.652501	2.663961	2.594472	2.594596	2.613536	2.641973	2.706590	2.736414	2.749940	2.806406	2.806540	2.806681	2.923842	2.909295	2.797976	2.805669	2.812527	2.847519	2.862018	2.867736
2.778502	2.778639	2.828823	2.828545	2.832416	2.919561	2.813865	2.804397	2.767874	2.759660	2.673982	2.582311	2.565741	2.559773	2.618325	2.635150	2.635276	2.637923	2.636418	2.646192	2.660239	2.688200	2.744004	2.765531	2.745185	2.669162	2.653957	2.539934	2.542991	2.615517	2.611030	2.611156	2.611285	2.613508	2.629168	2.648790	2.652280	2.741556	2.750883	2.806511	2.806644	2.806784	2.923950	2.909402	2.909547	2.798211	2.806328	2.843420	2.867692	2.872873
2.778642	2.828831	2.821836	2.830320	2.829202	2.813864	2.804401	2.785063	2.776857	2.729697	2.683796	2.582432	2.582553	2.587715	2.635140	2.635270	2.635395	2.644753	2.646183	2.646308	2.660355	2.743988	2.770701	2.769426	2.765782	2.666529	2.655519	2.542975	2.543095	2.543221	2.616172	2.616296	2.616426	2.701556	2.706727	2.653929	2.757893	2.764709	2.764839	2.809555	2.806749	2.806887	2.914402	2.909508	2.909653	2.798311	2.802228	2.806561	2.848698	2.872971
2.793328	2.818492	2.818624	2.829203	2.829342	2.805659	2.705661	2.744660	2.743537	2.696371	2.678777	2.678490	2.678615	2.696282	2.696407	2.711639	2.672805	2.663747	2.654650	2.654773	2.743978	2.742848	2.766626	2.769545	2.769677	2.663056	2.663182	2.655760	2.552010	2.626640	2.626769	2.622276	2.744957	2.701663	2.706833	2.757863	2.770973	2.766493	2.764943	2.765079	2.809791	2.929600	2.914510	2.909616	2.909760	2.887600	2.806526	2.817995	2.808814	2.835335
2.793469	2.775578	2.800737	2.823894	2.822354	2.805797	2.705792	2.718497	2.735322	2.735449	2.732799	2.720772	2.801592	2.695987	2.696531	2.696662	2.711049	2.672215	2.663117	2.743964	2.742840	2.723251	2.723384	2.766881	2.771626	2.665685	2.665810	2.735558	2.741254	2.741389	2.736906	2.749550	2.777538	2.756946	2.722887	2.762586	2.762720	2.766597	2.765046	2.767969	2.857267	2.873975	2.916717	2.909723	2.909865	2.883389	2.720331	2.725917	2.804291	2.832492
2.733869	2.734002	2.734127	2.734261	2.793227	2.754412	2.705923	2.706047	2.735453	2.735578	2.735710	2.801595	2.849030	2.801861	2.746329	2.746463	2.813809	2.815204	2.790975	2.791104	2.789142	2.728405	2.728537	2.739157	2.740009	2.740981	2.742786	2.742919	2.741366	2.736885	2.737017	2.753857	2.787721	2.787849	2.750395	2.750521	2.758209	2.766702	2.767936	2.793151	2.857373	2.857512	2.874215	2.889095	2.883358	2.838894	2.812416	2.787458	2.804388	2.832587
2.734009	2.734140	2.631349	2.545246	2.676112	2.692927	2.706055	2.706178	2.706309	2.726063	2.726194	2.801728	2.801855	2.746331	2.746456	2.746588	2.813518	2.813234	2.813371	2.791228	2.789265	2.756366	2.728656	2.729930	2.740125	2.741096	2.742901	2.743032	2.919728	2.736997	2.737128	2.753968	2.798975	2.799103	2.789774	2.748109	2.752019	2.765128	2.768041	2.784895	2.793382	2.880704	2.880836	2.894340	2.894480	2.894612	2.866624	2.874044	2.810781	2.790862
2.734148	2.631362	2.598100	2.545371	2.545492	2.546447	2.617155	2.706308	2.706439	2.703207	2.751634	2.751767	2.751892	2.746458	2.746582	2.743930	2.746839	2.813781	2.813497	2.791352	2.766428	2.728644	2.723206	2.701059	2.707895	2.740373	2.743015	2.921396	2.943811	2.921670	2.762310	2.762435	2.768443	2.788070	2.756450	2.756574	2.760483	2.760617	2.766465	2.773852	2.791841	2.875235	2.880940	2.897802	2.894583	2.978344	2.960435	2.874144	2.810878	2.816050
2.823417	2.762235	2.631612	2.598354	2.546456	2.553279	2.600586	2.617398	2.645350	2.667730	2.706818	2.707367	2.746454	2.746586	2.746709	2.764606	2.767515	2.813258	2.822013	2.822140	2.766550	2.733262	2.705242	2.705371	2.708010	2.718208	2.722527	2.923198	2.964493	2.964636	2.842205	2.768422	2.768553	2.756425	2.756557	2.756681	2.858386	2.861042	2.769205	2.772277	2.774079	2.875340	2.897768	2.964807	2.978315	3.054410	3.038603	2.960675	2.875103	2.855182
2.801342	2.762375	2.743024	2.656908	2.660388	2.595139	2.612375	2.645350	2.656607	2.667856	2.667982	2.668110	2.668647	2.746713	2.746835	2.767515	2.823318	2.834588	2.838577	2.836187	2.797338	2.761228	2.755485	2.727766	2.705609	2.645908	2.650222	2.756194	2.964616	2.964758	2.964898	2.873245	2.873380	2.780536	2.779830	2.857103	2.857238	2.858634	2.861279	2.769442	2.786354	2.875444	2.964774	2.976064	3.019970	3.056618	3.046688	3.003323	2.914238	2.880376
2.801486	2.787707	2.746097	2.660394	2.664711	2.665249	2.640330	2.651577	2.667866	2.737562	2.737690	2.668234	2.664996	2.665123	2.746962	2.817448	2.834582	2.828843	2.837866	2.836313	2.789072	2.783324	2.783454	2.783585	2.705724	2.681121	2.683757	2.683882	2.775309	2.964880	2.967957	3.029384	3.029526	2.962786	2.895026	2.857215	2.857349	2.858744	2.861388	2.769545	2.769667	2.824083	2.967669	2.976172	2.975892	3.059247	3.015049	3.015183	2.943306	2.904404
2.835015	2.787849	2.660401	2.636741	2.639799	2.664961	2.665503	2.662836	2.685227	2.737692	2.737819	2.734594	2.665120	2.665246	2.703231	2.759039	2.814765	2.826034	2.824070	2.828085	2.805904	2.789319	2.788190	2.788320	2.720103	2.692374	2.683868	2.694481	2.714133	2.838523	2.971014	2.971146	3.032586	3.033137	2.966400	2.895267	2.862077	2.862212	2.769518	2.756401	2.756521	2.787527	2.931117	2.967496	2.976418	3.022990	3.023131	3.026924	2.976870	2.968642
2.859017	2.859150	2.661791	2.636872	2.636994	2.665091	2.665633	2.685230	2.685356	2.702173	2.737949	2.738078	2.668599	2.667047	2.667161	2.703480	2.759287	2.771158	2.822520	2.814287	2.813159	2.789441	2.788731	2.788860	2.798212	2.722861	2.720647	2.705735	2.819003	2.853979	2.971135	2.971266	2.971823	2.983281	2.990555	2.985109	2.901808	2.876258	2.859508	2.767654	2.767774	2.877195	2.918782	2.931359	2.976525	3.023097	3.023238	3.032606	3.030527	3.030667
2.931507	2.920512	2.817756	2.662049	2.662171	2.666479	2.686084	2.688982	2.703025	2.703140	2.704522	2.738207	2.738324	2.667170	2.667284	2.664621	2.662825	2.663366	2.688554	2.814412	2.813283	2.806274	2.788852	2.788981	2.800848	2.809787	2.892378	2.903838	2.904382	2.974175	2.976829	2.971385	2.966368	2.977824	2.977963	2.980308	3.007835	3.007976	2.943123	2.859750	2.859873	2.873944	2.877427	2.893929	2.976632	3.023205	3.032579	3.036069	3.036209	3.133963
2.938632	2.931792	2.838940	2.818030	2.666494	2.666609	2.686214	2.703029	2.703154	2.703269	2.703392	2.735401	2.736775	2.683999	2.664621	2.662830	2.662944	2.663066	2.688673	2.814117	2.806277	2.806398	2.738834	2.738960	2.739078	2.805710	2.810026	2.903959	2.904501	2.976815	2.976951	2.971505	2.966068	2.966193	2.950386	3.001101	3.007953	3.008093	2.949560	2.882101	2.882223	2.877409	2.877532	2.882281	2.894166	2.981484	3.026809	3.027359	3.125111	3.250764
3.112457	2.938917	2.887536	2.825298	2.666626	2.666739	2.703047	2.703160	2.852808	2.709955	2.704778	2.706161	2.739838	2.745835	2.673969	2.674090	2.663064	2.688669	2.814124	2.806274	2.805143	2.782979	2.738954	2.739078	2.739195	2.739319	2.674996	2.698817	2.817821	2.907272	2.977072	2.977199	2.966187	2.966311	2.984370	2.984495	2.882632	2.818529	2.883335	2.883468	2.883589	2.883720	2.888550	2.888681	2.894269	2.939759	3.026915	3.027465	3.027602	3.125362
3.159929	2.993086	2.898582	2.679633	2.667176	2.669653	2.692044	2.706645	2.713745	2.713858	2.713980	2.759140	2.759254	2.746800	2.694003	2.694124	2.694238	2.694359	2.814251	2.806399	2.805267	2.738529	2.739072	2.751360	2.750218	2.739435	2.689158	2.694733	2.804930	2.837572	2.971619	2.971745	2.969092	2.969216	2.988264	2.988389	2.887779	2.838720	2.838837	2.883575	2.884115	2.884245	2.897889	2.896341	2.909063	2.912544	2.980029	3.006246	3.006382	3.037918
3.008848	3.008564	2.954395	2.865457	2.690214	2.673137	2.695529	2.710968	2.758738	2.797831	2.777829	2.770407	2.759382	2.759507	2.759620	2.768099	2.768215	2.710416	2.830314	2.825397	2.763518	2.752490	2.754291	2.754414	2.751593	2.750458	2.750573	2.750696	2.800850	2.831544	2.851899	2.969078	2.969211	2.969333	3.000132	2.996479	2.891666	2.838827	2.838943	2.884103	2.889258	2.898293	2.897994	2.898124	2.909166	2.935377	2.999862	3.022300	3.047540	3.113337
3.008584	3.004526	3.004648	2.901788	2.879647	2.902037	2.902167	2.767955	2.793236	2.793349	2.793473	2.784793	2.784906	2.898496	2.896098	2.823810	2.823927	2.831601	2.844699	2.844815	2.787546	2.787661	2.831404	2.814751	2.764713	2.756446	2.750688	2.750810	2.801805	2.804029	2.834302	2.965422	2.965554	2.997327	3.000250	3.000372	2.891777	2.850086	2.883661	2.886999	2.889905	2.898399	2.898519	2.903684	2.909270	2.938838	3.005909	3.055876	3.122960	3.193503
3.008738	3.004680	3.004801	2.901933	2.902061	2.902181	2.904405	2.776441	2.771566	2.821326	2.821450	2.821576	3.069106	2.929267	2.898747	2.898875	2.915260	2.875071	2.875199	2.847456	2.845065	2.850904	2.851029	2.837313	2.814987	2.759079	2.756675	2.815742	2.804018	2.813373	2.813497	2.965542	2.965673	2.969569	3.002047	3.002168	3.000623	3.000757	2.936747	2.895052	2.895589	2.895717	2.903241	2.906726	2.909793	3.004623	3.039487	3.167386	3.172982	3.196971
3.019372	3.009025	3.004953	2.966112	2.902206	2.910708	2.784817	2.784928	2.788406	2.821459	2.821582	3.064007	3.072485	3.064267	2.912718	2.912846	2.912964	2.897485	2.875327	3.011958	3.012510	3.090649	3.090785	2.956568	2.954591	2.946751	2.946871	2.917601	2.827298	2.813487	2.813610	2.843009	2.969568	2.971365	2.971498	3.002285	3.000739	3.030408	3.000993	2.929044	2.899054	2.899180	2.900557	2.906831	2.996213	3.041113	3.126067	3.164584	3.164723	3.164863
3.034197	3.033071	3.009298	2.966261	2.941362	2.883007	2.791241	2.788416	2.792732	2.821591	2.952613	3.064152	3.064274	3.064410	2.912851	2.912978	2.913095	2.913222	3.013651	3.026351	3.104501	3.213298	3.207417	3.202524	3.020912	2.956944	2.926405	2.910919	2.860862	2.827539	2.838812	2.965781	2.986049	2.986167	2.986299	3.008723	3.038782	3.042815	3.043356	3.002228	2.932626	2.907653	2.899403	2.906935	2.996321	3.031471	3.044614	3.134873	3.135009	3.135146
3.062434	3.034482	3.033343	3.016440	2.946958	2.797124	2.797245	2.795258	2.809875	2.911656	2.952752	2.958453	3.064418	3.064553	2.935300	2.935426	2.935543	3.077579	3.077714	3.120859	3.139931	3.213440	3.216366	3.216506	3.149449	2.957909	2.926528	2.912718	2.911154	2.930796	3.014555	3.016705	2.986167	2.920804	2.921352	3.028070	3.095124	3.055940	3.056060	3.061650	3.005991	2.991433	2.996169	3.005531	3.005661	3.021409	3.044721	3.134982	3.135117	3.135252
3.272360	3.077927	3.061340	3.030844	2.913507	2.825886	2.822653	2.863819	2.855979	2.914310	2.947860	2.958592	2.997706	3.064696	3.071943	2.974564	3.077584	3.077715	3.178161	3.169058	3.168774	3.230209	3.230348	3.216645	3.205625	3.199890	2.953145	2.930972	2.931085	3.020422	3.047374	3.039130	2.997613	2.940855	2.958359	3.008666	3.095241	3.179827	3.169040	3.081042	3.081161	3.017141	3.017261	3.017390	3.007447	3.035464	3.103414	3.125857	3.125991	3.146325
3.342467	3.245153	3.100478	3.070430	3.040346	2.909571	2.906341	2.892526	2.880913	2.947874	2.948000	2.948128	2.958844	3.064839	3.072085	3.063344	3.063465	3.066950	3.167399	3.169198	3.230643	3.232867	3.233005	3.229368	3.225720	3.225858	3.214835	2.971851	3.032160	3.040656	3.044142	3.044829	3.014462	3.018824	3.008665	3.095227	3.195753	3.199471	3.199593	3.188823	3.187267	3.137194	3.126160	3.095607	3.073421	3.095861	3.104363	3.114805	3.140719	3.146434
3.258594	3.258733	3.202982	3.102865	3.054422	3.040615	2.990608	3.037504	3.032186	3.026012	2.948139	2.948267	2.953410	2.962044	3.068033	3.053839	3.053958	3.060797	3.166283	3.224927	3.227999	3.230222	3.235662	3.235799	3.229634	3.226415	3.215390	3.198800	3.186757	3.088745	3.045105	3.056278	3.066056	3.077500	3.158108	3.230736	3.216188	3.216327	3.200505	3.187265	3.187386	3.167995	3.137432	3.095719	3.095850	3.095970	3.104472	3.103753	3.140828	3.146542
3.215044	3.214341	3.110851	3.055283	3.052626	3.046334	3.046462	3.149642	3.046139	3.040803	2.954568	2.954694	2.956482	2.962181	2.999327	3.046012	3.054096	3.062314	3.116261	3.116378	3.119445	3.230363	3.235803	3.235939	3.236064	3.218758	3.216094	3.216229	3.219706	3.213034	3.090483	3.066049	3.066177	3.140057	3.340984	3.341110	3.324049	3.328808	3.200627	3.200765	3.187506	3.168112	3.067804	3.067932	3.095961	3.096080	3.104581	3.104281	3.103992	3.156724
3.176221	3.156858	3.112414	3.086453	3.083796	3.071337	3.168962	3.168241	3.082501	3.046399	3.041075	2.954833	2.962192	2.962318	3.007013	3.009235	3.048661	3.064426	3.071808	3.074857	3.119582	3.228409	3.235944	3.236079	3.225052	3.218895	3.216230	3.219720	3.219840	3.206035	3.096728	3.085691	3.138805	3.194698	3.314759	3.316070	3.316210	3.318449	3.200750	3.200887	3.184268	3.067798	3.067915	3.068043	3.068171	3.096190	3.095899	3.104389	3.157540	3.157672
3.183712	3.139280	3.106810	3.083819	3.083946	3.076517	3.169116	3.169232	3.104450	3.074405	3.068960	3.074663	3.034778	3.007041	3.009248	3.031570	3.031684	3.056893	3.059118	3.074993	3.119719	3.233163	3.233297	3.225068	3.220157	3.219032	3.216366	3.219854	3.206032	3.203650	3.203783	3.203065	3.189254	3.189372	3.177341	3.291100	3.291237	3.188168	3.099587	3.108949	3.109064	3.109192	3.112666	3.112796	3.068280	3.068396	3.071313	3.096545	3.174856	3.311047
3.139308	3.139437	3.139551	3.106256	3.098838	3.093923	3.169271	3.168547	3.166584	3.086291	3.074679	3.074808	3.071147	3.035048	3.053878	3.031708	3.031820	3.031945	3.060093	3.119728	3.166282	3.177551	3.177682	3.172780	3.220295	3.219169	3.216501	3.206047	3.206164	3.206299	3.203914	3.203195	3.189382	3.119771	3.107736	3.107849	3.101685	3.085644	3.095406	3.081588	3.109179	3.109307	3.112214	3.115698	3.079552	3.071295	3.071421	3.096652	3.158178	3.310741
3.139467	3.139594	3.139707	3.132293	3.215701	3.155463	3.155592	3.164509	3.166737	3.166851	3.159014	3.147408	3.075064	3.085674	3.054018	3.054142	3.037408	3.037531	3.062746	3.161680	3.161809	3.173077	3.171110	3.171239	3.171776	3.175952	3.204589	3.232605	3.240691	3.210625	3.209498	3.190219	3.119782	3.119894	3.120024	3.120137	3.129913	3.129395	3.126990	3.095653	3.109295	3.112212	3.112327	3.115811	3.079662	3.071404	3.090351	3.090465	3.096886	3.169748
3.139625	3.139751	3.139024	3.204883	3.186150	3.155619	3.150174	3.161185	3.166889	3.167002	3.167130	3.167261	3.089882	3.054888	3.054158	3.054281	3.054393	3.059967	3.062881	3.152199	3.171842	3.171119	3.171247	3.171795	3.183235	3.158267	3.182414	3.232739	3.232854	3.433746	3.380893	3.216038	3.192994	3.120017	3.120147	3.129906	3.140101	3.140232	3.136567	3.151738	3.165634	3.165763	3.138414	3.138122	3.079772	3.073590	3.090460	3.090573	3.108324	3.060725
3.139783	3.139908	3.176237	3.211748	3.205171	3.166969	3.150377	3.140179	3.104082	3.173861	3.173988	3.174118	3.174230	3.097280	3.093197	3.087870	3.065681	3.065804	3.152228	3.152339	3.152466	3.171258	3.171386	3.171932	3.165087	3.151271	3.158515	3.207773	3.450524	3.438503	3.438642	3.381156	3.210425	3.168695	3.126981	3.140096	3.140222	3.249433	3.248288	3.178227	3.177081	3.174691	3.174806	3.138236	3.079882	3.077895	3.073823	3.110823	3.091410	3.128463
3.149161	3.149286	3.227284	3.288986	3.289117	3.225144	3.172327	3.113326	3.113452	3.130282	3.183361	3.174268	3.174378	3.314841	3.445970	3.208049	3.153792	3.152240	3.118913	3.052108	3.080111	3.151879	3.171523	3.160915	3.147924	3.097852	3.101318	3.189451	3.220117	3.374494	3.381173	3.375002	3.375137	3.210666	3.154056	3.154166	3.251941	3.252074	3.249671	3.217851	3.196732	3.196860	3.195715	3.175049	3.112936	3.113047	3.113611	3.117079	3.170917	3.168250
3.149320	3.154892	3.272026	3.291664	3.353370	3.384142	3.384276	3.161690	3.130323	3.172237	3.183511	3.183221	3.319474	3.450625	3.450744	3.252948	3.208310	3.154059	3.119053	3.091278	3.091400	3.172375	3.172500	3.173045	3.148058	3.097982	3.102999	3.114152	3.220250	3.219960	3.255785	3.375140	3.375274	3.390072	3.155857	3.155965	3.252486	3.252619	3.252311	3.252443	3.218083	3.196978	3.197091	3.197218	3.196925	3.194247	3.169891	3.196020	3.196146	3.421569
3.272788	3.272916	3.279439	3.357596	3.386706	3.386824	3.384442	3.373659	3.261470	3.261580	3.217110	3.281353	3.328853	3.359653	3.359767	3.359899	3.360018	3.256987	3.220870	3.127265	3.180369	3.180480	3.190670	3.190794	3.190487	3.165510	3.138063	3.138185	3.232545	3.220512	3.223428	3.261066	3.386922	3.387037	3.173178	3.173285	3.264358	3.348201	3.348315	3.348450	3.252676	3.197096	3.197208	3.197334	3.197460	3.234076	3.209080	3.196128	3.341416	3.430060
3.292356	3.292484	3.292594	3.365727	3.388550	3.386991	3.390182	3.390547	3.373959	3.262574	3.262701	3.261994	3.281618	3.329143	3.359923	3.367182	3.367298	3.338875	3.278900	3.221122	3.205607	3.232136	3.223874	3.223999	3.226900	3.241284	3.233028	3.247667	3.247776	3.269149	3.269276	3.390700	3.390833	3.388010	3.346293	3.346406	3.480475	3.480615	3.416548	3.355288	3.326362	3.252923	3.197325	3.197450	3.234077	3.234190	3.209191	3.215597	3.322227	3.525758
3.304256	3.293906	3.292758	3.396551	3.453932	3.451536	3.401498	3.401611	3.385021	3.273629	3.273755	3.273885	3.273994	3.353235	3.378440	3.366685	3.360092	3.360222	3.359936	3.357532	3.293519	3.246113	3.245818	3.248732	3.293472	3.304921	3.324560	3.324688	3.327734	3.422719	3.422851	3.414141	3.433805	3.433919	3.434055	3.492641	3.492776	3.492915	3.428843	3.368547	3.361108	3.350330	3.259448	3.230548	3.242840	3.234303	3.234427	3.307123	3.326794	3.517907
3.304422	3.293652	3.372069	3.461935	3.454104	3.451707	3.401665	3.385051	3.385184	3.273785	3.273910	3.287453	3.300137	3.351294	3.376498	3.367257	3.405992	3.406122	3.378369	3.378480	3.369131	3.307192	3.248746	3.293499	3.293610	3.313263	3.315472	3.321051	3.422723	3.422858	3.427585	3.433810	3.433943	3.434055	3.442434	3.442547	3.492911	3.493049	3.488549	3.486590	3.379915	3.350455	3.322654	3.322782	3.309953	3.310065	3.310192	3.301913	3.318516	3.511314
3.455337	3.372966	3.448036	3.456932	3.457064	3.454393	3.387621	3.326674	3.326803	3.326911	3.340033	3.340582	3.353266	3.526277	3.527230	3.515207	3.604563	3.487151	3.406409	3.406519	3.408326	3.377759	3.377887	3.363375	3.321645	3.313402	3.313093	3.368743	3.416154	3.424803	3.447255	3.433949	3.434080	3.434191	3.437117	3.442681	3.467929	3.493184	3.486585	3.472039	3.449823	3.376540	3.323615	3.323742	3.318446	3.310182	3.301916	3.302027	3.324489	3.335526
3.455513	3.448099	3.440248	3.447048	3.457237	3.446201	3.329243	3.327672	3.326964	3.327070	3.340190	3.340320	3.340846	3.353552	3.526554	3.515368	3.529010	3.529144	3.406561	3.406671	3.406799	3.406912	3.378033	3.371888	3.321786	3.313541	3.313651	3.410733	3.424810	3.424943	3.447394	3.434088	3.434217	3.437118	3.437252	3.453978	3.454109	3.468198	3.475393	3.472172	3.377377	3.323627	3.323737	3.340095	3.340220	3.418504	3.452817	3.444540	3.324605	3.335639
3.583906	3.448274	3.440421	3.440553	3.440683	3.440795	3.329405	3.262597	3.257146	3.258925	3.337414	3.340476	3.340582	3.340711	3.370381	3.515531	3.529171	3.529304	3.406714	3.406822	3.406949	3.407061	3.390450	3.372033	3.338665	3.338790	3.439341	3.441567	3.450063	3.450196	3.450325	3.437017	3.551564	3.551677	3.448551	3.448660	3.454242	3.557651	3.549793	3.475660	3.377503	3.324589	3.328473	3.345798	3.418514	3.486793	3.542607	3.525941	3.470226	3.470356
3.625903	3.585044	3.440594	3.440726	3.440854	3.343385	3.293322	3.276695	3.264555	3.337448	3.340506	3.340633	3.340738	3.340865	3.370536	3.529638	3.529333	3.529464	3.510074	3.406973	3.407099	3.407210	3.411110	3.411236	3.411347	3.439374	3.439486	3.439614	3.441818	3.450337	3.450465	3.551576	3.547369	3.547480	3.461094	3.441664	3.448923	3.510335	3.519673	3.511433	3.488486	3.381531	3.328595	3.342143	3.463310	3.496928	3.542732	3.542847	3.533748	3.480821
3.626090	3.618681	3.585337	3.440899	3.441026	3.349125	3.343672	3.312718	3.312843	3.346409	3.346532	3.348754	3.348857	3.348984	3.374190	3.529801	3.529495	3.529625	3.510232	3.435875	3.416473	3.445755	3.445043	3.430913	3.439394	3.439520	3.439631	3.439757	3.441960	3.442091	3.441379	3.544591	3.547513	3.547623	3.461231	3.356817	3.443344	3.468598	3.493844	3.511565	3.511674	3.501749	3.342140	3.330517	3.473620	3.477507	3.509349	3.543810	3.549526	3.539587
3.626277	3.592953	3.585519	3.584817	3.458218	3.378721	3.368273	3.315392	3.313002	3.346567	3.484249	3.505758	3.402668	3.388124	3.413330	3.495959	3.530075	3.530205	3.535788	3.436027	3.439088	3.445066	3.445192	3.453687	3.439541	3.439666	3.439775	3.441997	3.442102	3.441813	3.441519	3.555914	3.547657	3.505897	3.356845	3.354865	3.363361	3.463987	3.477226	3.478196	3.503429	3.501879	3.498214	3.490372	3.477521	3.495251	3.495378	3.580578	3.599576	3.599706
3.406208	3.406331	3.464986	3.460360	3.460486	3.471491	3.402899	3.380692	3.380817	3.515674	3.630991	3.584016	3.506025	3.428053	3.527851	3.497796	3.535687	3.535815	3.535947	3.525458	3.439238	3.453296	3.459291	3.453835	3.442623	3.439812	3.513735	3.519732	3.519838	3.548010	3.559303	3.558995	3.556189	3.506037	3.514976	3.363369	3.463990	3.477253	3.490780	3.490910	3.506496	3.523232	3.520825	3.520952	3.515520	3.501667	3.516058	3.540920	3.605152	3.605282
3.333920	3.423265	3.416661	3.478135	3.478260	3.483397	3.483940	3.484043	3.510159	3.588357	3.588486	3.588619	3.603815	3.846057	3.821440	3.676497	3.661389	3.653152	3.536106	3.432978	3.439390	3.444527	3.453860	3.453984	3.454091	3.442893	3.523947	3.524073	3.522500	3.553608	3.559449	3.559559	3.559268	3.531734	3.520424	3.522625	3.477257	3.500454	3.500558	3.525817	3.536238	3.677082	3.674259	3.601236	3.537987	3.501791	3.511985	3.553183	3.605273	3.605402
3.423315	3.423436	3.478180	3.478308	3.551505	3.553289	3.531523	3.510197	3.510325	3.543899	3.588655	3.619471	3.622930	3.846238	3.843835	3.814209	3.671200	3.653319	3.536266	3.446545	3.465115	3.465220	3.473296	3.468387	3.468493	3.555434	3.555543	3.526317	3.524323	3.524453	3.580563	3.580672	3.580800	3.541940	3.530904	3.543733	3.500458	3.500587	3.525818	3.545494	3.687155	3.680156	3.746449	3.680399	3.552077	3.501914	3.502039	3.580097	3.595327	3.630662
3.456950	3.484959	3.478354	3.478482	3.551681	3.553883	3.566162	3.557781	3.543965	3.588697	3.619509	3.619641	3.620584	3.620716	3.844014	3.814388	3.672207	3.669416	3.624905	3.607455	3.607582	3.590947	3.473444	3.473566	3.569715	3.581004	3.571048	3.560691	3.537731	3.571357	3.580709	3.580817	3.580943	3.581046	3.557728	3.546387	3.520137	3.535784	3.546336	3.581927	3.681002	3.680293	3.680404	3.698991	3.601372	3.594349	3.594476	3.585233	3.597106	3.606871
3.532739	3.510234	3.479367	3.479493	3.534429	3.566212	3.580166	3.582364	3.638283	3.636291	3.636418	3.636550	3.636653	3.636785	3.753050	3.753182	3.680746	3.669582	3.658554	3.641102	3.641229	3.641337	3.591229	3.553407	3.581028	3.581153	3.640978	3.681705	3.680971	3.681105	3.598047	3.598154	3.598280	3.726006	3.701817	3.573485	3.565940	3.569425	3.591865	3.830595	3.681141	3.681270	3.659876	3.676783	3.693956	3.694066	3.727703	3.727814	3.706171	3.707559
3.594274	3.533039	3.513862	3.539091	3.553462	3.560690	3.587883	3.638327	3.638458	3.697839	3.932317	3.932459	3.770746	3.770881	3.753226	3.753357	3.680915	3.669750	3.638227	3.641263	3.641390	3.641496	3.641623	3.606590	3.623048	3.647180	3.703115	3.703243	3.707540	3.707673	3.649174	3.621362	3.724790	3.709798	3.751814	3.708358	3.569432	3.569560	3.848637	3.955173	3.939765	3.682246	3.676789	3.685725	3.697025	3.708163	3.736225	3.736335	3.741079	3.723055
3.736726	3.594579	3.558417	3.558544	3.560761	3.568407	3.588057	3.638922	3.697220	3.700112	3.932100	3.932240	3.865791	3.782219	3.782324	3.774490	3.693660	3.615647	3.615777	3.634023	3.636939	3.637044	3.641781	3.645822	3.647208	3.657815	3.858912	3.947671	3.947780	3.707824	3.649321	3.649426	3.709842	3.972412	3.958592	3.753743	3.569568	3.569695	3.846268	3.953227	3.953337	3.953473	3.710593	3.697031	3.697158	3.737487	3.736358	3.736466	3.714246	3.720666
3.840262	3.770096	3.755951	3.672398	3.582427	3.582529	3.613339	3.639098	3.697817	3.706156	3.736974	3.932428	3.920117	3.866111	3.782499	3.710071	3.620718	3.615811	3.615939	3.634184	3.637100	3.641815	3.648647	3.647258	3.654909	3.657968	3.945617	3.915133	3.917756	3.908701	3.708101	3.724960	3.866643	3.866749	3.866886	3.741328	3.569704	3.569830	3.617405	3.838869	3.953486	3.953622	3.772178	3.708338	3.737514	3.943498	3.906898	3.736597	3.714375	3.720793
3.851053	3.837224	3.833137	3.763528	3.696986	3.697090	3.644204	3.644302	3.708748	3.708847	3.737990	3.922292	3.932722	3.920440	3.805001	3.782803	3.710346	3.632322	3.663889	3.666778	3.657944	3.648681	3.666832	3.666955	3.667058	3.942738	3.936141	3.913633	3.896986	3.794386	3.808771	3.808878	3.876025	3.866904	3.867040	3.878047	3.752503	3.617444	3.617541	3.821560	3.839118	3.839248	3.769800	3.737523	3.826203	3.906905	3.907038	3.759078	3.714503	3.720921
3.851250	3.851379	3.845901	3.769583	3.697169	3.697272	3.697395	3.705864	3.708926	3.739719	3.781702	3.925413	3.936680	3.933331	3.927854	3.822071	3.747677	3.745011	3.669777	3.667778	3.678227	3.661417	3.789955	3.790081	3.848814	3.854394	3.936307	3.897046	3.891565	3.807541	3.808926	3.809032	3.876180	3.876283	3.878096	3.973154	3.959322	3.948138	3.821573	3.819608	3.839263	3.836875	3.768261	3.767549	3.826342	3.826448	3.826576	3.734080	3.731411	3.721049
3.876587	3.859955	3.856284	3.703934	3.697352	3.697453	3.736640	3.736737	3.739800	3.781757	3.783139	3.925601	3.977102	3.977240	3.977343	3.966310	3.807452	3.761926	3.762056	3.760057	3.774407	3.778827	3.778952	3.790245	3.835021	3.849108	3.845860	3.904624	3.916466	3.916602	3.807823	3.876208	3.876337	3.892791	3.943197	3.957265	3.985057	3.960872	3.948394	3.863750	3.861754	3.861882	3.790749	3.790874	3.828578	3.828683	3.792780	3.734210	3.732378	3.757650
3.860024	3.860150	3.856478	3.856611	3.845423	3.845527	3.736823	3.739852	3.793994	3.794091	3.794215	3.826198	3.984413	3.984549	3.998607	3.977657	3.955567	3.907252	3.905290	3.891137	3.813649	3.778993	3.779117	3.790409	3.790512	3.790636	3.790739	3.879690	3.919177	3.919311	3.884638	3.876365	3.888233	3.892946	3.943353	3.971130	4.001985	4.005320	3.980680	3.896587	3.871546	3.864124	3.864228	3.792272	3.828717	3.778529	3.778653	3.781840	3.782803	3.785025
3.853098	3.856575	3.856673	3.856803	3.851481	3.845717	3.739939	3.752186	3.810520	3.826961	3.754518	3.813258	3.981665	3.995757	3.992085	3.991796	3.962562	3.952497	3.891213	3.856552	3.817590	3.813920	3.814044	3.831355	3.809120	3.809243	3.821084	3.821208	3.894204	3.919470	4.067616	4.005563	3.888389	3.943374	3.943508	3.996422	4.175325	4.175467	4.103625	3.981808	3.905640	3.868462	3.864371	3.859465	3.792534	3.778664	3.770966	3.781972	3.782934	3.785155
3.856646	3.856771	3.871951	3.856997	3.851673	3.770842	3.812869	3.818545	3.827046	3.827141	3.827264	3.852514	3.989387	3.992170	4.005808	3.986238	3.985496	3.985206	3.891388	3.818894	3.688628	3.850137	3.850261	3.908604	3.877991	3.825754	3.825855	3.825978	3.884720	4.067651	4.060236	4.013273	4.010468	3.968670	3.968803	4.021298	4.175488	4.175628	4.168036	4.082533	4.059446	3.900042	3.879884	3.870782	3.817818	3.782994	3.782005	3.782943	3.783065	3.783187
3.869832	3.872050	3.877173	3.877302	3.877426	3.811256	3.813053	3.818728	4.028194	3.933390	3.908393	3.933647	4.067736	4.006314	4.005992	4.002348	4.010828	4.007183	3.940848	3.892498	3.820024	3.850305	3.909067	3.909192	3.909293	3.878279	3.826015	3.884785	4.058041	4.060272	4.021298	4.014694	4.013565	3.982795	3.982927	3.998392	4.098812	4.154822	4.146957	4.134934	4.070776	4.059730	3.892189	3.892314	3.839346	3.800325	3.800446	3.811020	3.811142	3.867159
3.997704	4.002859	3.969465	3.880847	3.878328	3.813117	3.813237	4.028256	4.028389	3.933577	3.933701	4.067829	4.067927	4.065128	4.006597	4.002532	4.002634	3.962690	3.952343	3.977421	3.932868	3.956443	3.959502	3.959627	3.959728	3.959434	3.949893	3.955887	4.058209	4.058343	4.058472	4.014857	4.013726	3.982953	3.994259	4.042686	4.096456	4.091141	4.135795	4.135094	4.070930	3.906491	3.906591	3.906714	3.897192	3.893936	3.894060	3.894159	3.958562	3.958687
4.002936	4.003062	3.995345	4.013791	3.960329	3.960428	4.037156	4.089863	4.028583	3.933764	3.933887	4.054063	4.054159	4.051358	4.063738	4.061350	3.999044	3.994559	3.988822	3.988916	3.956516	3.956616	3.956740	3.959797	3.959897	3.960021	3.959702	3.956052	3.957823	4.058511	4.058639	4.054128	4.013888	4.011048	3.994418	4.046200	4.046326	4.096751	4.116543	4.116678	4.055594	3.927183	3.915540	4.108057	4.099379	4.098644	4.098773	4.009301	4.009428	3.959244
4.005236	4.005361	4.023890	4.047484	4.052638	4.061112	4.122652	4.098862	4.091452	3.935208	3.935330	4.054255	4.054349	4.051547	4.063926	4.057765	4.043903	3.994740	3.994870	4.001250	3.956691	3.956789	3.956911	3.959968	3.977253	3.991342	3.988926	3.975082	3.964694	4.045833	4.060482	4.060582	4.015308	3.997381	4.004639	4.052228	4.052354	4.052486	4.124112	4.046426	4.046521	4.055871	4.279532	4.279246	4.147882	4.108857	4.102275	4.012379	4.009568	4.021017
4.074991	4.023999	4.042527	4.217963	4.218092	4.223224	4.284771	4.502475	4.431425	4.091743	4.055573	4.054446	4.152266	4.149466	4.057827	4.043990	4.035711	3.998274	3.998402	4.001428	3.962314	3.962411	3.960017	3.964749	3.991388	4.038996	4.050832	4.008079	3.983719	3.973366	4.060648	4.060747	4.043408	4.021431	4.060680	4.060773	4.054189	4.054319	4.054832	4.124823	4.124917	4.279587	4.279691	4.279404	4.243482	4.111103	4.111649	4.027897	4.021032	4.022834
4.128231	4.126261	4.218040	4.218174	4.223330	4.284851	4.284981	4.447010	4.447153	4.251805	4.119709	4.156139	4.152461	4.151337	4.065979	4.036637	4.036733	4.002505	4.001516	4.007055	3.962489	3.962584	3.964800	3.978886	4.073955	4.086654	4.139416	4.139542	4.003304	4.062928	4.062911	4.060912	4.061036	4.070773	4.082223	4.082315	4.082439	4.076279	4.074694	4.141752	4.243847	4.240622	4.240304	4.243507	4.232457	4.148708	4.138350	4.134255	4.028162	4.025489
4.128438	4.128561	4.215892	4.234306	4.234434	4.285063	4.285192	4.394178	4.394317	4.319023	4.252137	4.184833	4.176125	4.176257	4.176350	4.082085	4.064445	4.044178	4.041512	3.981824	3.978591	3.971978	4.071118	4.074033	4.074130	4.086828	4.139590	4.139715	4.134776	4.124007	4.235470	4.266304	4.266433	4.090637	4.082383	4.082473	4.082596	4.082725	4.152679	4.208145	4.196497	4.126193	4.125871	4.232484	4.232612	4.152349	4.149679	4.146982	4.147107	4.045477
4.157973	4.139661	4.229091	4.470304	4.465828	4.298263	4.298391	4.298484	4.363963	4.364058	4.368931	4.262949	4.231483	4.225330	4.224583	4.082270	4.068400	4.068521	4.072839	4.050581	4.036870	4.084167	4.219349	4.074210	4.074305	4.077780	4.080389	4.102862	4.120693	4.226995	4.266379	4.266478	4.269541	4.196980	4.170288	4.170378	4.170502	4.211435	4.211526	4.211658	4.153615	4.140322	4.126442	4.235156	4.232766	4.228671	4.156118	4.171872	4.191287	4.084200
4.392700	4.392829	4.501812	4.609163	4.596311	4.466153	4.301535	4.305397	4.364174	4.364266	4.378358	4.369275	4.281952	4.275799	4.353255	4.250040	4.147772	4.148313	4.214086	4.214175	4.299216	4.302242	4.289375	4.093942	4.074480	4.077953	4.078046	4.078167	4.103121	4.227170	4.274938	4.276295	4.269713	4.197148	4.185540	4.196807	4.212025	4.211597	4.211687	4.158714	4.158803	4.149281	4.168522	4.235731	4.235857	4.235953	4.171923	4.152171	4.113154	4.113275
4.392922	4.395842	4.627688	4.627831	4.610788	4.610891	4.566626	4.463394	4.364385	4.364475	4.369348	4.368645	4.368736	4.361746	4.361837	4.326633	4.272542	4.272666	4.267350	4.337277	4.422326	4.439188	4.371144	4.097473	4.097565	4.078127	4.078218	4.089235	4.140037	4.232377	4.288949	4.293657	4.276594	4.269976	4.258368	4.219331	4.212189	4.173189	4.158743	4.158871	4.149314	4.168582	4.235763	4.235887	4.236011	4.253718	4.146770	4.118906	4.124478	4.253208
4.395936	4.396062	4.627922	4.628063	4.628196	4.651754	4.630108	4.570714	4.442796	4.386189	4.385477	4.368852	4.368941	4.369074	4.340673	4.336889	4.336985	4.398568	4.398702	4.440836	4.453537	4.439384	4.400677	4.379848	4.229064	4.229186	4.212514	4.168209	4.168294	4.173451	4.302120	4.295927	4.293955	4.273501	4.345738	4.340796	4.203968	4.164965	4.145484	4.137644	4.137730	4.182295	4.235501	4.236042	4.250842	4.177549	4.177669	4.124501	4.124620	4.253354
4.396158	4.396283	4.628155	4.628295	4.668641	4.668742	4.654912	4.633217	4.736978	4.433882	4.386525	4.304814	4.304901	4.340787	4.350931	4.342535	4.404089	4.403796	4.451424	4.467856	4.555714	4.450478	4.392488	4.392613	4.380135	4.229367	4.229459	4.243832	4.248947	4.314329	4.314452	4.302808	4.296224	4.369676	4.347589	4.340968	4.246058	4.176307	4.168425	4.168551	4.137885	4.140519	4.140609	4.167005	4.261478	4.261571	4.193751	4.153718	4.153837	4.321722
4.396380	4.358380	4.386394	4.590402	4.614131	4.619815	4.633354	4.633446	4.739726	4.732696	4.386316	4.305018	4.305103	4.310260	4.325850	4.342733	4.404290	4.451910	4.486827	4.493482	4.565976	4.556014	4.413917	4.403983	4.393179	4.296615	4.238022	4.260776	4.310605	4.345248	4.367729	4.569055	4.378568	4.369851	4.356147	4.354136	4.341264	4.246352	4.246436	4.176676	4.146007	4.146124	4.160468	4.179873	4.275051	4.301139	4.302938	4.303030	4.371095	4.429655
4.470191	4.436801	4.386614	4.386744	4.386867	4.364614	4.371020	4.454903	4.633811	4.623845	4.335823	4.305222	4.305305	4.310041	4.236647	4.326169	4.451987	4.498072	4.500998	4.506674	4.588812	4.572982	4.490815	4.412558	4.403429	4.308535	4.291858	4.302876	4.310783	4.345426	4.367907	4.390359	4.378745	4.370025	4.370155	4.371078	4.371200	4.375941	4.295650	4.262647	4.262728	4.259912	4.243227	4.243345	4.317972	4.308000	4.428353	4.428866	4.413189	4.432601
4.470420	4.470544	4.411973	4.402466	4.380241	4.380331	4.371234	4.399251	4.399381	4.387731	4.315217	4.305425	4.305507	4.310242	4.313676	4.348719	4.508072	4.518673	4.506790	4.557452	4.589016	4.699492	4.585047	4.447957	4.447629	4.439368	4.344436	4.327785	4.327868	4.323663	4.345725	4.390537	4.435383	4.390741	4.413088	4.413171	4.375982	4.376110	4.356623	4.354650	4.368987	4.455781	4.522975	4.474585	4.479740	4.479832	4.484854	4.484946	4.485070	4.617606
4.372890	4.412115	4.427697	4.425309	4.453776	4.467692	4.419076	4.399466	4.399593	4.387943	4.388062	4.316804	4.310318	4.313795	4.313874	4.498549	4.550192	4.555764	4.552542	4.569393	4.678506	4.678600	4.596145	4.568038	4.520618	4.520741	4.506858	4.486862	4.330841	4.346202	4.390625	4.435439	4.436399	4.457860	4.413260	4.397412	4.376152	4.376279	4.376360	4.371590	4.416405	4.523050	4.551938	4.537940	4.479900	4.499565	4.747728	4.703226	4.703355	4.622382
4.413896	4.427840	4.453894	4.468680	4.476341	4.632875	4.596968	4.565209	4.556961	4.484400	4.470552	4.431563	4.325048	4.313996	4.397902	4.503366	4.513932	4.555971	4.569515	4.594749	4.678715	4.680065	4.596346	4.596470	4.573915	4.574039	4.521023	4.492640	4.484758	4.391106	4.391224	4.391730	4.457956	4.458036	4.500945	4.501025	4.397702	4.393217	4.393297	4.373851	4.371834	4.508964	4.542881	4.552228	4.538227	4.577186	4.747898	4.747991	4.703520	4.603673
4.777966	4.445659	4.454116	4.471001	4.602427	4.768751	4.915699	4.911178	4.629964	4.568575	4.509884	4.470892	4.431851	4.423178	4.430799	4.430911	4.430997	4.556875	4.616665	4.620937	4.625251	4.627024	4.596547	4.596670	4.596759	4.573395	4.563006	4.546362	4.546443	4.398412	4.398529	4.398614	4.443463	4.500995	4.626935	4.627017	4.501323	4.397997	4.393464	4.393589	4.509012	4.517525	4.517613	4.534085	4.548881	4.574834	4.748067	4.734323	4.700331	4.587481
4.758793	4.666725	4.496385	4.571662	4.733832	4.767731	4.915943	4.846175	4.632984	4.630270	4.568917	4.513440	4.638851	4.638981	4.436032	4.431114	4.431198	4.577615	4.664520	4.694774	4.675332	4.652791	4.631540	4.631662	4.631750	4.563112	4.563198	4.563319	4.547471	4.424592	4.398708	4.398792	4.443642	4.501174	4.501301	4.501379	4.501498	4.401944	4.402020	4.400047	4.508771	4.508891	4.515684	4.516223	4.520955	4.537959	4.649950	4.731136	4.721199	4.607349
4.722991	4.666963	4.560871	4.560998	4.723176	4.759589	4.759713	4.739264	4.633209	4.630493	4.580448	4.580575	4.589187	4.592667	4.567591	4.483865	4.495682	4.604221	4.690292	4.694980	4.751006	4.751095	4.741161	4.678809	4.636559	4.577975	4.575545	4.565606	4.563587	4.547787	4.424050	4.443704	4.502535	4.502611	4.519085	4.484778	4.484896	4.484182	4.402187	4.449849	4.516907	4.509060	4.509144	4.515970	4.516508	4.519388	4.530694	4.656913	4.612282	4.609605
4.725327	4.723354	4.680264	4.667406	4.723413	4.759825	4.759948	4.641686	4.641815	4.596197	4.602034	4.602161	4.611611	4.602101	4.567804	4.484072	4.542818	4.550058	4.648015	4.742293	4.767573	4.774784	4.774907	4.775030	4.691249	4.636878	4.636962	4.630238	4.625285	4.609486	4.659933	4.666723	4.633291	4.577858	4.519263	4.519338	4.501848	4.583070	4.591948	4.541737	4.528397	4.512164	4.509312	4.509429	4.515834	4.516755	4.466525	4.503083	4.578722	4.583872
4.742334	4.736866	4.734848	4.720733	4.720854	4.723733	4.723853	4.678367	4.626928	4.613029	4.616917	4.647787	4.719841	4.611953	4.585620	4.600816	4.541346	4.541461	4.639422	4.759700	4.752278	4.767868	4.775114	4.776493	4.782170	4.776843	4.835664	4.759046	4.739005	4.739134	4.668088	4.673621	4.673740	4.675911	4.645278	4.555867	4.555984	4.592051	4.592124	4.578835	4.538084	4.532331	4.509480	4.509595	4.513202	4.514121	4.503160	4.535943	4.611585	4.632403
4.781697	4.781818	4.737182	4.720971	4.721090	4.723968	4.755507	4.755581	4.635530	4.637697	4.657935	4.918004	4.941566	4.879517	4.642560	4.641413	4.610746	4.634476	4.729086	4.759912	4.760032	4.746137	4.757989	4.776698	4.782373	4.969967	4.954129	4.828448	4.809651	4.751907	4.673730	4.673811	4.676025	4.821514	4.768510	4.645536	4.645653	4.645779	4.592300	4.579010	4.538256	4.538370	4.537192	4.516049	4.513367	4.532731	4.550872	4.611627	4.666419	4.963070
4.846217	4.782062	4.737420	4.728749	4.724121	4.747662	4.755740	4.755812	4.758034	4.744688	4.744805	4.951781	5.004966	4.951989	4.799586	4.650012	4.641706	4.641821	4.724270	4.727276	4.727393	4.727474	4.729687	4.772294	4.845073	4.954255	4.929194	4.892967	4.820338	4.761743	4.638820	4.683642	4.683340	4.775700	4.768701	4.768774	4.709582	4.688750	4.657217	4.586311	4.548488	4.538540	4.537361	4.516216	4.513532	4.532894	4.551033	4.611787	4.666579	4.985623
4.846466	4.782305	4.740041	4.733882	4.732742	4.730026	4.753603	4.761633	4.763854	4.751198	4.751315	4.952016	5.002409	5.002541	4.952295	4.799927	4.650303	4.681170	4.724482	4.727486	4.727602	4.727681	4.732825	4.732941	4.755816	4.950697	4.929406	4.929528	4.820540	4.728384	4.683754	4.683833	4.776239	4.775891	4.776017	4.773993	4.774110	4.774236	4.688163	4.653746	4.555786	4.548353	4.538787	4.537641	4.517050	4.528444	4.533167	4.551270	4.587743	4.976992
4.782433	4.749009	4.740281	4.740405	4.734237	4.746043	4.744620	4.763959	4.773719	4.751425	4.751540	4.879567	5.002645	5.002776	5.002848	4.940495	4.803579	4.725410	4.727628	4.764045	4.764160	4.767034	4.767149	4.726860	4.721490	4.774736	4.935485	4.857302	4.734324	4.734447	4.734562	4.762333	4.776433	4.776083	4.775789	4.774182	4.782689	4.781137	4.771284	4.684693	4.653991	4.572989	4.553781	4.542283	4.539596	4.517288	4.509853	4.405272	4.414184	4.599333
4.693235	4.693347	4.733208	4.789235	4.784323	4.779791	4.777111	4.777177	4.780491	4.780558	4.790905	4.886084	4.886152	5.015999	5.016908	5.003202	4.902069	4.814396	4.814521	4.814589	4.839870	4.961728	4.961847	4.961966	4.774825	4.774939	4.775016	4.774010	4.779944	4.766084	4.768320	4.776513	4.776627	4.776694	4.775980	4.774370	4.761492	4.771401	4.771468	4.684872	4.654167	4.654278	4.626267	4.626379	4.626490	4.545429	4.511272	4.405427	4.414336	4.445465
4.683123	4.719556	4.719620	4.789474	4.789586	4.801391	4.801503	4.802963	4.803085	4.819926	4.904205	4.892599	4.892666	4.893210	5.016304	5.000082	5.000159	4.951631	4.839904	4.839971	4.838828	4.961948	4.962065	4.962183	4.956812	4.775144	4.776894	4.782875	4.830487	4.872564	4.909040	4.914145	4.792328	4.785268	4.777009	4.761566	4.761679	4.719840	4.684931	4.654278	4.654342	4.654452	4.626440	4.626550	4.626660	4.545593	4.547232	4.532885	4.513405	4.409981
4.719684	4.719794	4.784154	4.887712	4.971541	5.014099	5.014215	5.014283	4.933328	4.926691	4.957016	4.957140	4.892896	4.879193	4.877164	5.000314	5.000390	5.000507	4.858013	4.846891	4.839043	4.839117	4.937114	4.864659	4.864734	4.775348	4.782963	4.783074	4.830687	4.914157	4.964621	4.918956	4.914461	4.888961	4.947712	4.943587	4.761867	4.680859	4.680921	4.677686	4.677748	4.697442	4.670257	4.628398	4.628507	4.550232	4.547541	4.553059	4.505598	4.510734
4.721179	4.720032	4.784393	4.959108	4.970532	5.014347	5.014462	4.999865	5.370619	5.225291	4.951387	4.951511	4.943614	4.943738	4.877390	4.877502	5.009838	5.009953	4.858232	4.858295	4.853379	4.850517	4.850629	4.850740	4.779631	4.783094	4.811242	4.820990	4.815186	4.861601	4.928303	4.923347	4.914660	4.947789	4.953508	4.949380	4.929912	4.678525	4.671461	4.671577	4.677925	4.689224	4.689294	4.628570	4.581109	4.560332	4.549245	4.547771	4.505754	4.513824
4.736079	4.736187	4.744633	4.800669	4.969366	4.983418	5.005911	5.000109	5.302225	5.225546	4.951624	4.950070	4.945942	4.943971	4.951416	4.901189	4.887434	5.010600	5.032679	5.023524	5.023639	4.978961	4.858803	4.845901	4.808750	4.811373	4.829043	4.829152	4.821251	4.863058	4.904438	4.923548	4.869597	4.943381	4.943922	4.929995	4.930108	4.751168	4.678767	4.678882	4.678941	4.679047	4.678276	4.628741	4.627589	4.627656	4.560601	4.565120	4.521003	4.521107
4.802509	4.790049	4.815869	4.815987	4.939127	4.975548	4.989379	4.995032	5.006340	5.241301	5.225918	4.951982	4.952042	4.959964	4.955405	4.877205	4.905253	5.028426	5.053857	5.053918	5.054032	5.054102	5.009461	4.887616	4.887686	4.900366	4.900435	5.074528	5.065790	5.053761	5.041721	5.007846	4.976110	4.944002	4.930132	4.865978	4.772193	4.775243	4.742257	4.725584	4.689596	4.687186	4.687252	4.678555	4.629016	4.629081	4.636152	4.569053	4.540863	4.542642
5.334013	5.321565	5.052385	5.048318	5.055970	4.986129	4.998421	4.995276	5.210731	5.241556	5.258451	5.241797	4.974060	5.003924	4.989998	4.975433	4.970056	5.031587	5.054085	5.054144	5.054256	5.244537	5.242978	5.243093	5.199787	5.182268	5.186528	5.147477	5.147538	5.519345	5.423382	5.047222	5.018417	4.944203	4.773648	4.673112	4.691237	4.731904	4.739504	4.739618	4.724585	4.689877	4.689941	4.688627	4.659365	4.659429	4.578373	4.540920	4.541020	4.541120
5.523054	5.497206	5.308517	5.193987	5.079443	5.043303	5.004260	5.218822	5.210987	5.211045	5.241924	5.242049	5.216924	5.010612	5.020304	5.014967	5.051397	5.184539	5.182987	5.183046	5.328621	5.328692	5.243209	5.243323	5.207554	5.207668	5.203534	5.203648	5.203707	5.444443	5.423609	5.377584	5.029521	4.951529	4.670310	4.673297	4.690582	4.706903	4.732141	4.800819	4.805915	4.730462	4.708137	4.694247	4.672109	4.653999	4.687891	4.626382	4.588757	4.801570
5.497372	5.491208	5.306693	5.194250	5.079696	5.074316	5.133157	5.219078	5.211241	5.183329	5.183440	5.183562	5.032576	5.041073	5.041127	5.416068	5.414042	5.345347	5.345473	5.345531	5.328861	5.328929	5.245116	5.201007	5.207779	5.207891	5.203754	5.203867	5.203922	5.418812	5.413359	5.471699	5.359906	5.023077	4.673430	4.625911	4.626011	4.651305	4.659358	4.757414	4.770459	4.794451	4.730700	4.730801	4.694520	4.730207	4.730309	4.732048	4.846904	4.940822
5.329168	5.329281	5.306962	5.152558	5.141480	5.141126	5.135370	5.155016	5.183107	5.183161	5.183690	5.183810	5.032813	5.032930	5.032983	5.358860	5.358926	5.366581	5.343623	5.328987	5.329101	5.329167	5.341012	5.227522	5.208004	5.208113	5.208179	5.199895	5.189474	5.307142	5.368330	5.354986	5.353425	5.031676	4.681998	4.626093	4.626192	4.626299	4.609165	4.620466	4.621772	4.657495	4.730874	4.750254	4.750355	4.766761	4.806046	4.846970	4.970231	4.970336
5.329443	5.307180	5.198154	5.150723	5.152507	5.135517	5.153123	5.153175	5.155388	5.183412	5.183940	5.184059	5.033050	5.031909	5.026094	5.048580	5.353580	5.334109	5.157988	5.158040	5.234215	5.262797	5.262907	5.227750	5.227814	5.196186	5.191639	5.165350	5.233681	5.202794	5.258869	5.248875	5.033508	4.934824	4.745463	4.670696	4.659898	4.634860	4.626525	4.626631	4.646376	4.554665	4.593591	4.722437	4.750526	4.799829	4.806217	4.806274	4.968728	4.968832
5.298967	5.165981	5.163234	5.157474	5.140796	5.141544	5.142488	5.153429	5.155640	5.139743	5.150620	5.184308	5.182263	5.026279	5.048709	5.018651	5.018709	5.028150	5.135841	5.158273	5.178490	5.178551	5.178657	5.209543	5.299146	5.238532	5.165463	5.165570	5.163944	5.088504	4.937492	4.951797	4.937906	4.873587	4.745648	4.718455	4.707656	4.655304	4.648225	4.648330	4.642777	4.646645	4.718320	4.750600	4.789885	4.800001	4.791702	4.791758	4.915714	4.969004
5.221085	5.194221	5.155107	5.153547	5.136868	5.136925	5.143731	5.142791	5.139525	5.055645	5.139676	5.175758	5.175807	5.061212	5.039190	5.018885	4.879045	4.796850	4.800309	4.931848	4.935298	5.019300	5.170506	5.292193	5.292253	5.213200	5.165686	5.118217	5.090280	4.939271	4.951942	4.951998	4.938106	4.873780	4.873890	5.231225	5.169653	5.080921	5.073844	4.827644	4.704397	4.704072	4.720921	4.746582	4.746678	4.748424	4.770915	4.871747	4.888642	4.888741
5.207368	5.162864	5.069772	5.069883	5.069985	5.137183	5.137285	5.143195	5.126372	5.044579	5.128614	5.168468	5.156783	5.156898	5.040549	5.019120	4.879269	4.778634	4.797173	4.808945	4.932166	5.016170	5.152719	5.197597	5.197653	5.155796	5.108276	4.936525	4.939367	4.946180	4.952145	4.952200	4.952298	5.078291	5.078403	5.189449	5.163155	5.081122	5.074043	4.836092	4.819206	4.821816	4.721096	4.732924	4.647495	4.740195	4.771085	4.871919	4.872016	4.872114
5.163028	5.071662	5.056628	5.056737	5.070240	5.070293	5.137541	5.137585	5.108746	5.038840	5.030143	5.147771	5.142787	5.142900	5.042209	5.018097	4.841860	4.778850	4.779911	4.809158	4.979958	5.016391	5.085783	5.153049	5.144723	5.077656	4.926580	4.936733	4.943479	4.952251	4.952347	4.952401	5.078452	5.078496	5.030836	5.040098	5.040197	5.036535	4.839106	4.819348	4.819389	4.752014	4.733005	4.646314	4.647663	4.653580	4.777960	4.878797	4.872187	4.872283
5.099802	5.056845	5.056886	5.056994	5.057093	5.057144	5.106751	5.108887	5.039044	4.855684	4.854103	5.044921	5.133399	5.087649	5.017732	4.778810	4.700503	4.711904	4.743744	4.802670	4.980180	5.016613	5.094805	5.144879	5.136551	5.075078	4.927628	4.860550	4.876510	4.946589	4.946685	4.898551	4.994856	4.994896	4.802913	4.807141	4.807235	4.788866	4.783037	4.783140	4.749585	4.748217	4.661480	4.656960	4.657050	4.657098	4.878920	4.878970	4.872358	4.872453
5.054497	5.054594	5.057146	5.057252	5.057349	5.057397	5.100724	5.107045	4.855881	4.854242	4.821245	4.823174	5.016300	5.010810	4.751712	4.643060	4.683089	4.712118	4.743958	4.791572	4.973698	5.016834	5.159670	5.150970	5.148088	5.076135	4.927838	4.860754	4.860792	4.944280	5.061058	4.994967	4.869096	4.760799	4.628136	4.628172	4.628260	4.627101	4.637915	4.668809	4.748303	4.748394	4.748441	4.657129	4.657218	4.657264	4.846406	4.846452	4.871272	4.872622
4.904573	4.871088	4.871124	4.890490	5.054254	5.099626	5.099721	5.052186	4.885546	4.826984	4.822049	4.822149	4.813807	4.743941	4.634391	4.637374	4.644120	4.703953	4.744170	4.830969	4.973920	5.017055	5.159898	5.159994	5.148313	5.086829	4.974910	4.874955	4.874990	4.952003	5.001245	4.982018	4.760958	4.600647	4.617808	4.651399	4.643106	4.643202	4.637370	4.648665	4.698086	4.748570	4.821695	4.819690	4.701668	4.693331	4.693419	4.692625	4.701113	4.725928
4.729088	4.608849	4.625634	4.656892	4.679366	5.009739	5.009833	5.003851	4.857304	4.820099	4.822282	4.718829	4.702069	4.634995	4.654676	4.654762	4.654804	4.657403	4.724790	4.755726	4.881771	4.986487	5.115339	5.160221	5.160686	5.099197	5.022710	4.875161	4.842933	4.950954	5.009835	4.977561	4.653990	4.615380	4.625951	4.643199	4.643285	4.643381	4.648745	4.685239	4.685271	4.805753	4.799664	4.799752	4.791460	4.693501	4.693587	4.640427	4.601309	4.654408
4.255452	4.255528	4.459846	4.472920	4.473002	4.616874	4.956491	4.855770	4.737197	4.648352	4.651787	4.680365	4.695474	4.674587	4.674617	4.674702	4.657948	4.668923	4.645463	4.697154	4.881988	4.980004	5.115565	5.160866	5.172108	5.169270	5.070553	4.980282	4.951481	4.951581	4.959632	4.819692	4.677128	4.667902	4.667997	4.771752	4.886632	4.880028	4.859946	4.776065	4.655696	4.642790	4.763233	4.764996	4.752186	4.693670	4.640550	4.640590	4.653227	4.654569
3.817612	3.868040	3.901677	4.027674	4.114491	4.136325	4.331689	4.590136	4.591874	4.598219	4.602125	4.695640	4.695704	4.695768	4.695833	4.873064	4.847938	4.671650	4.660916	4.660980	4.980173	4.980241	4.982822	5.113343	5.158206	5.143500	5.118434	5.054112	4.952555	4.952623	4.812703	4.819891	4.674366	4.677363	4.677427	4.739090	4.876354	4.860079	4.851766	4.776229	4.642900	4.642963	4.643026	4.648691	4.648754	4.643902	4.660309	4.656695	4.695393	4.696715
3.817619	3.850041	3.876140	3.883732	3.830873	3.876524	4.119599	4.298173	4.592305	4.591182	4.602135	4.697744	4.857358	4.922510	4.863794	4.873076	4.873142	4.848016	4.671725	4.887739	4.980186	4.980255	4.942203	4.941433	4.941500	4.941568	5.062020	4.953342	4.908615	4.907844	4.907911	4.819907	4.730377	4.674444	4.674508	4.708939	4.776203	4.794368	4.755231	4.610661	4.630325	4.636275	4.636339	4.636402	4.635894	4.637634	4.660326	4.681341	4.695408	4.694634
3.834503	3.868140	3.872799	3.872853	3.825019	3.832190	3.882867	4.141442	4.337609	4.375668	4.504178	4.680583	4.909053	4.920583	4.928189	4.933283	4.999124	5.015989	4.920879	4.925135	4.925202	4.948015	4.942218	4.941449	4.927519	4.899590	4.899657	4.779337	4.791133	4.928388	4.926361	4.825368	4.741591	4.730457	4.708889	4.745354	4.732432	4.594873	4.572536	4.459467	4.504332	4.627891	4.636356	4.636419	4.641511	4.637650	4.660760	4.667948	4.680583	4.694650
3.829069	3.862707	3.862760	3.872863	3.598627	3.671140	3.832251	3.848636	4.037944	4.315286	4.411441	4.663424	4.897495	4.914734	4.929460	4.933298	4.933365	4.933433	4.920893	4.925149	4.858028	4.830451	4.905840	4.905071	4.899539	4.899606	4.779286	4.791081	4.817956	4.955214	4.943972	4.926446	4.904003	4.780055	4.759968	4.757101	4.619962	4.564506	4.459419	4.459481	4.498746	4.501895	4.630772	4.641464	4.635927	4.637667	4.659938	4.660841	4.661743	4.763751
3.812286	3.812338	3.806948	3.807000	3.653355	3.659003	3.659053	3.829381	3.969055	4.070230	4.294415	4.621978	4.769187	4.777210	4.808443	4.914884	4.912020	4.903689	4.916719	4.855043	4.855109	4.827951	4.876956	4.877023	4.892433	4.723240	4.723306	4.791094	4.928352	4.963628	5.179289	5.257648	4.916895	4.813363	4.774227	4.772198	4.743182	4.620040	4.582599	4.543502	4.498760	4.498823	4.591010	4.635880	4.635944	4.636008	4.659954	4.660019	4.704892	4.763768
3.647167	3.759325	3.759377	3.759429	3.644725	3.659011	3.659060	3.663717	3.781857	3.806615	4.101283	4.288886	4.601160	4.620905	4.774359	4.884128	4.898192	4.889862	4.828187	4.828253	4.827899	4.876905	4.858963	4.857355	4.695127	4.716133	4.527621	4.733437	4.928368	4.942699	4.963712	4.952471	4.906923	4.831390	4.831455	4.788969	4.772280	4.726462	4.687324	4.620183	4.520559	4.479609	4.514820	4.640504	4.674175	4.693512	4.659970	4.660035	4.704909	4.765881
3.641731	3.678167	3.759386	3.759439	3.759490	3.659328	3.653206	3.657444	3.673405	3.763689	3.834311	3.950187	4.277759	4.484967	4.708978	4.725375	4.726278	4.726343	4.713427	4.710979	4.711042	4.853889	4.848512	4.756188	4.347888	4.379360	4.388635	4.536491	4.718392	4.723902	4.938441	4.927310	4.927377	4.907007	4.831470	4.831537	4.789050	4.789117	4.789183	4.707093	4.637149	4.520636	4.516091	4.647775	4.659856	4.659922	4.663337	4.663402	4.666267	4.758752
3.641320	3.641790	3.759395	3.759448	3.759500	3.659337	3.648189	3.653264	3.657501	3.749041	3.766547	3.803385	4.075870	4.252286	4.471225	4.471287	4.482235	4.583081	4.571001	4.506673	4.476583	4.625374	4.641352	4.364243	4.354182	4.379370	4.388645	4.533152	4.642412	4.673275	4.802382	4.927325	4.927393	4.907023	4.837085	4.841604	4.841671	4.861938	4.862005	4.849926	4.707173	4.684835	4.701765	4.703506	4.706372	4.675437	4.665447	4.665513	4.667253	4.740134
3.641328	3.678184	3.678234	3.678286	3.678337	3.654106	3.618054	3.630664	3.642856	3.718486	3.722593	3.874178	3.965808	4.060862	4.293272	4.364862	4.364922	4.347396	4.453841	4.457253	4.389808	4.393302	4.348281	4.339057	4.354192	4.360116	4.447656	4.632309	4.673224	4.673289	4.744588	4.804138	4.854606	4.897395	4.893271	4.873606	4.970056	5.034975	5.032842	4.982505	4.982574	4.988018	4.853353	4.853420	4.853488	4.978111	4.947180	4.916465	4.740088	4.673615
3.797920	3.681540	3.681592	3.678294	3.656578	3.651605	3.646210	3.614346	3.614396	3.625750	3.706405	3.722654	3.743640	3.871529	3.972364	4.258174	4.303026	4.305180	4.203435	4.204750	3.997866	4.038456	4.071404	4.197453	4.337035	4.418292	4.418354	4.606777	4.663187	4.673302	4.744601	4.893083	4.909484	4.909554	4.899984	4.990942	5.118199	5.115758	5.050033	4.999696	5.023221	5.047166	5.047237	5.064110	5.086586	5.247419	5.177956	5.081416	4.927444	4.746450
3.801358	3.697036	3.685367	3.678721	3.677936	3.651614	3.646220	3.612681	3.592011	3.603365	3.603415	3.509910	3.614350	3.768371	3.927995	3.954896	3.988808	3.957912	3.778921	3.793209	3.925083	4.014680	4.038522	4.136574	4.363421	4.380651	4.381968	4.407991	4.632400	4.678340	4.789423	4.909429	5.011379	5.017312	5.057895	5.203580	5.136644	5.118289	5.118360	5.023166	5.047110	5.047182	5.092906	5.132185	5.429462	5.403150	5.242483	5.085624	4.927462	4.793087
3.770576	3.706252	3.697095	3.678730	3.677944	3.669624	3.618082	3.592939	3.600524	3.491400	3.511961	3.512010	3.555570	3.768381	3.928007	3.938110	3.890572	3.762104	3.776836	3.791961	3.910857	3.927240	4.019691	4.117743	4.332636	4.352115	4.371437	4.382803	4.435389	4.497971	4.799067	5.016766	5.017254	5.057839	5.203522	5.203594	5.203667	5.136733	5.135129	5.164518	5.088168	5.094941	5.095013	5.450765	5.448748	5.403170	5.396543	5.202364	5.110010	4.967757
3.771839	3.770638	3.860262	3.860316	3.832746	3.678004	3.636508	3.611365	3.628577	3.633233	3.560499	3.560549	3.709391	3.715042	3.773885	3.773939	3.756199	3.762113	3.768446	3.776898	3.906811	3.910921	4.019701	4.089755	4.136652	4.310127	4.332379	4.379335	4.399914	4.493323	4.648156	5.016778	5.017267	5.129062	5.203535	5.203607	5.314019	5.314095	5.347774	5.165790	5.120087	5.094954	5.123032	5.450783	5.416935	5.424497	5.415357	5.387425	5.239735	5.050023
3.977120	3.966294	3.966350	3.862836	3.860379	3.804736	3.690198	3.690250	3.691976	3.739619	3.753668	3.757488	3.757541	3.754245	3.773895	3.773949	3.756627	3.766727	3.766780	3.776907	3.899154	3.927730	4.019711	4.108606	4.122479	4.180264	4.379283	4.383531	4.383593	4.426127	4.632672	4.891854	4.991319	5.100602	5.100668	5.312706	5.312781	5.314113	5.314186	5.159105	5.145305	5.145378	5.436720	5.416877	5.424440	5.436714	5.419985	5.392053	5.246036	5.092052
3.977129	3.966305	3.966360	3.966416	3.989909	3.987035	3.824464	3.709511	3.746271	3.756554	3.756607	3.802289	3.847136	3.911581	3.908288	3.778981	3.786150	3.763806	3.763860	3.780711	3.897359	3.907619	3.944122	4.122431	4.152213	4.163994	4.361709	4.387753	4.397603	4.593679	4.647418	4.795166	4.971653	4.971724	5.081004	5.162287	5.279980	5.307273	5.227387	5.159121	5.146235	5.174446	5.412449	5.413495	5.430377	5.436736	5.391997	5.254830	5.246055	5.246122
4.031187	4.008851	4.008906	4.027377	4.019036	4.017837	4.012030	3.814063	3.810350	3.795755	3.815405	3.846255	3.847147	3.910755	3.910810	3.857671	3.778206	3.778260	3.771877	3.771930	3.894440	3.900773	3.944131	3.973965	4.130453	4.194282	4.360071	4.466538	4.710220	4.729125	4.729193	4.743262	4.939848	4.939918	4.939981	4.959311	5.155259	5.209717	5.157389	5.125660	5.125732	5.151560	5.368917	5.427807	5.430397	5.340846	5.162344	5.162418	5.238116	5.238183
4.087716	4.045482	4.023145	4.027387	4.019046	4.017847	4.012039	4.001634	3.803244	3.795765	3.815415	3.847102	3.880752	3.911603	3.910822	3.857682	3.857736	3.857791	3.802686	3.771940	3.782452	3.824839	3.885340	3.957174	3.974030	4.169593	4.323662	4.505549	4.692234	4.699417	4.699484	4.699550	4.786428	4.859828	4.897990	4.822101	4.845617	4.894078	5.125603	5.125676	5.125747	5.128545	5.403095	5.402333	5.340791	5.158521	5.039121	5.039193	5.039264	5.102578
4.087724	4.063903	4.049733	4.116975	4.105836	4.042791	4.032382	4.001645	3.674157	3.674210	3.735852	3.858411	3.922859	3.922914	3.922970	3.894090	3.868946	3.857802	3.838258	3.771950	3.743262	3.818093	3.834948	3.894194	3.969853	4.182722	4.272071	4.358491	4.438420	4.443088	4.457153	4.474019	4.694190	4.752908	4.794834	4.623276	4.648044	4.898695	5.125618	5.125691	5.124925	5.147405	5.142873	5.142944	5.143018	5.042835	5.042906	5.037376	5.039280	5.082495
4.006454	4.065167	4.116926	4.109872	4.109931	4.073496	4.032392	4.001655	3.856134	3.735807	3.735860	3.859676	3.924124	3.927109	3.927165	3.902052	3.894155	3.869012	3.838268	3.782423	3.802980	3.818101	3.834956	3.961016	4.109870	4.210736	4.220424	4.229692	4.252776	4.437658	4.451724	4.457230	4.457292	4.500042	4.530660	4.509257	4.648055	4.898289	5.125633	5.125706	5.125778	5.147421	5.142889	5.142961	5.148897	5.153995	5.069720	5.042994	5.118881	5.194559
4.006462	4.025985	4.109824	4.109883	4.098645	4.037114	4.038002	4.001666	3.926133	3.856198	3.831056	3.831110	3.940037	3.940092	3.927176	3.918862	3.918917	3.903270	3.859204	3.830940	3.803406	3.825701	3.935638	3.966627	4.059478	4.116219	4.122975	4.151914	4.219182	4.237777	4.436668	4.450127	4.450189	4.454569	4.483092	4.497128	4.576102	4.880718	5.125229	5.125721	5.124956	5.166711	5.142905	5.148839	5.156031	5.164897	5.176174	5.149450	5.569877	5.490894
4.025935	4.042790	4.132427	4.109894	4.093156	4.038799	4.002456	4.002513	3.954975	3.934278	3.867141	3.867197	3.940046	4.018497	4.007674	4.005640	3.974897	3.931958	3.910870	3.870568	3.876894	3.930150	3.969120	4.006935	4.059488	4.065825	4.072580	4.141878	4.220927	4.436618	4.426636	4.426700	4.405972	4.447466	4.472639	4.495047	4.517299	4.740148	4.877451	5.104386	5.146141	5.146214	5.121988	5.056164	5.129322	5.156121	5.149394	5.497990	5.565294	5.565364
4.135119	4.132380	4.132437	4.120783	4.093168	4.043412	4.005812	3.958277	3.965027	3.934287	3.895146	3.939999	4.018451	4.124901	4.114081	4.114141	4.010310	3.980823	3.957323	3.965330	3.965380	3.969072	4.163697	4.163757	4.107102	4.065835	4.080991	4.207066	4.362953	4.426588	4.426651	4.387507	4.405986	4.411073	4.414477	4.453049	4.507652	4.688221	4.709667	4.843886	5.078938	5.079011	5.014663	5.017375	5.020248	5.087546	5.118429	5.124784	5.498090	5.360899
4.153630	4.155363	4.138625	4.131991	4.118246	4.076310	4.034366	3.995776	3.965036	3.965093	3.965149	4.018403	4.040860	4.124913	4.124973	4.116664	4.075977	3.990877	3.971432	3.971488	4.069480	4.172437	4.172497	4.165862	4.107114	4.093172	4.068027	4.129694	4.321957	4.336986	4.351052	4.351115	4.351176	4.351239	4.378081	4.411751	4.461497	4.677770	4.677836	4.720952	4.841457	4.989072	4.977841	4.975110	4.979368	4.992836	4.921432	4.933645	5.100340	5.100404
4.153640	4.153700	4.152504	4.132002	4.132062	4.086779	4.011239	4.002898	3.995843	3.967903	4.041783	4.073027	4.083964	4.127629	4.139210	4.139270	4.049727	3.996585	3.996643	4.003812	4.170297	4.172448	4.172508	4.172569	4.093123	4.067979	4.055065	4.068096	4.142739	4.325798	4.337062	4.351128	4.351190	4.351253	4.378093	4.378155	4.411829	4.640439	4.665711	4.674151	4.819286	4.982392	4.977859	4.888296	4.797316	4.807433	4.810849	4.810506	4.811830	4.909935
4.226436	4.153710	4.152514	4.152575	4.146295	4.104358	4.027144	4.027203	4.031024	4.031083	4.053378	4.083913	4.135722	4.154029	4.150099	4.150160	4.150218	4.002452	4.002511	4.003822	4.170308	4.180859	4.180920	4.180981	4.172639	4.067990	4.068049	4.070199	4.084068	4.179345	4.337077	4.342161	4.356226	4.356289	4.378106	4.378168	4.411842	4.521140	4.556683	4.570562	4.674231	4.867569	4.861361	4.793077	4.800681	4.807448	4.834726	4.846936	4.810589	4.810648
4.262841	4.226509	4.166327	4.166388	4.149651	4.173228	4.173280	4.207936	4.185597	4.079265	4.083861	4.123120	4.153980	4.154039	4.333302	4.182161	4.173434	4.085725	4.010888	4.019345	4.180811	4.180871	4.184697	4.191453	4.183111	4.074696	4.070152	4.084019	4.098081	4.179356	4.337090	4.342175	4.356240	4.343329	4.343383	4.378181	4.381045	4.411920	4.545493	4.572249	4.579011	4.674314	4.797629	4.800628	4.809069	4.809139	4.834741	4.972075	4.972145	5.012101
4.486646	4.304739	4.262352	4.203622	4.201174	4.201234	4.212484	4.212545	4.220972	4.198634	4.182927	4.153929	4.153990	4.341198	4.576468	4.341325	4.241033	4.228545	4.148108	4.176169	4.237827	4.180882	4.183035	4.184770	4.184829	4.175652	4.130904	4.130963	4.156904	4.159764	4.336267	4.331727	4.329278	4.343344	4.343397	4.357687	4.378258	4.379158	4.382569	4.418208	4.579024	4.677677	4.800994	4.809015	4.806283	4.809155	4.809224	4.954093	5.005778	5.129068
4.492733	4.324822	4.296887	4.267860	4.237288	4.234839	4.383280	4.324513	4.324575	4.229441	4.182935	4.179650	4.175110	4.421575	4.422476	4.422541	4.333450	4.320964	4.271330	4.237788	4.209836	4.201494	4.177607	4.177669	4.186129	4.221889	4.326954	4.153378	4.153440	4.159775	4.222032	4.298422	4.329291	4.343359	4.347178	4.351842	4.361531	4.379171	4.379233	4.382646	4.479906	4.674343	4.733782	4.800788	4.809100	4.809171	4.809240	4.856063	5.091221	5.135365
4.492744	4.492810	4.378086	4.296958	4.290330	4.290391	4.391237	4.391720	4.391782	4.431046	4.423998	4.376207	4.368324	4.368386	4.421234	4.421299	4.365357	4.333526	4.318948	4.209796	4.201446	4.176302	4.176363	4.184826	4.219747	4.239831	4.239893	4.147532	4.151777	4.151836	4.202311	4.218340	4.298497	4.329369	4.345099	4.348927	4.348991	4.349054	4.377991	4.378056	4.399461	4.422125	4.683376	4.803606	4.809117	4.809187	4.809255	4.859847	5.091240	5.100091
4.492754	4.492820	4.484485	4.378160	4.378224	4.397885	4.391665	4.391730	4.391793	4.431057	4.523520	4.424075	4.376283	4.368398	4.368462	4.368526	4.365788	4.358741	4.318961	4.201407	4.114645	4.114704	4.170774	4.176437	4.184897	4.187759	4.187821	4.099933	4.151789	4.193859	4.202323	4.202385	4.203281	4.203343	4.203394	4.205128	4.349005	4.349069	4.370472	4.378068	4.399474	4.422137	4.683391	4.803621	4.818759	4.809622	4.848909	4.868234	4.959590	4.959650
4.479112	4.501576	4.484496	4.484562	4.484628	4.451093	4.393766	4.391740	4.391802	4.431067	4.523532	4.516489	4.383986	4.376356	4.250865	4.348937	4.358690	4.355826	4.355890	4.212621	4.114656	4.114715	4.114776	4.114836	4.114894	4.114956	4.098213	4.099944	4.100423	4.193871	4.193933	4.193995	4.202457	4.202519	4.190436	4.190495	4.250019	4.351176	4.370486	4.370550	4.381074	4.629251	4.710290	4.818703	4.825888	4.928099	5.045828	4.949492	4.959607	4.960922
4.487484	4.509948	4.529648	4.546169	4.542473	4.447340	4.393776	4.393841	4.393904	4.393969	4.523545	4.573759	4.568808	4.368422	4.250876	4.250938	4.349010	4.358767	4.355903	4.344254	4.212683	4.114726	4.114786	4.114847	4.114906	4.114966	4.098223	4.099955	4.100016	4.189700	4.189762	4.189824	4.190302	4.190364	4.198817	4.202642	4.227879	4.365834	4.365897	4.365961	4.484732	4.607566	4.640274	4.726274	4.860811	4.964534	4.964604	4.957657	4.949580	5.001706
4.509891	4.537955	4.571618	4.812550	4.641445	4.451114	4.401313	4.328123	4.338639	4.398579	4.581650	4.573773	4.558785	4.362997	4.250886	4.250949	4.326037	4.321083	4.360098	4.360160	4.360212	4.124356	4.096866	4.114858	4.114917	4.114977	4.106182	4.099966	4.100027	4.189713	4.186009	4.189837	4.190315	4.210040	4.094049	4.049291	4.227820	4.367940	4.365911	4.365975	4.366037	4.491089	4.501199	4.640354	4.860826	4.964552	4.967552	4.956419	4.957746	5.025298
4.537898	4.537965	4.683623	4.803125	4.790236	4.646541	4.456195	4.403060	4.370194	4.401934	4.586263	4.573786	4.555873	4.421524	4.335198	4.342790	4.331486	4.331550	4.376422	4.381921	4.381973	4.309877	4.124428	4.124489	4.124548	4.107805	4.107866	4.106251	4.189665	4.189724	4.189787	4.190268	4.222539	4.228459	4.159865	4.159925	4.377093	4.379158	4.377129	4.365989	4.366051	4.366116	4.380826	4.414433	4.774906	4.860915	4.928349	4.957692	4.957763	5.035359
4.537907	4.537974	4.683634	4.798540	4.786487	4.786555	4.641008	4.590675	4.456336	4.456402	4.590875	4.590943	4.447855	4.335145	4.342736	4.348238	4.348300	4.388497	4.389399	4.389461	4.381985	4.369082	4.318736	4.262786	4.139616	4.122873	4.116242	4.205928	4.197625	4.191829	4.191891	4.197810	4.222551	4.228470	4.232703	4.381224	4.475984	4.379172	4.377143	4.377208	4.366065	4.366130	4.366195	4.380902	4.445057	4.720855	4.863929	4.957710	4.965312	4.973740
4.574315	4.574383	4.776745	4.776815	4.756819	4.763576	4.582258	4.590688	4.456346	4.456413	4.590888	4.604336	4.520395	4.357736	4.356965	4.357030	4.361274	4.389344	4.445420	4.445485	4.457613	4.536094	4.410131	4.331777	4.275824	4.142197	4.142259	4.215141	4.206002	4.197697	4.197760	4.197822	4.201228	4.281067	4.295758	4.381237	4.440128	4.426807	4.368790	4.360069	4.360132	4.361542	4.356132	4.357868	4.406995	4.562727	4.720519	4.956471	4.957798	4.965388
4.837515	4.836751	4.776759	4.769724	4.763524	4.567585	4.509467	4.452112	4.456356	4.456422	4.604279	4.702358	4.702428	4.494966	4.436224	4.394828	4.394891	4.460001	4.508679	4.540717	4.543571	4.537363	4.536176	4.536243	4.343053	4.265443	4.265507	4.321587	4.312450	4.308747	4.202373	4.202435	4.201241	4.214017	4.295770	4.300014	4.440141	4.416363	4.407642	4.360085	4.360147	4.289212	4.211799	4.229012	4.275336	4.542239	4.549417	4.706378	4.954050	4.957873
4.837529	4.836765	4.799346	4.776845	4.580910	4.419822	4.424054	4.424120	4.404583	4.456434	4.568510	4.688993	4.702442	4.684121	4.456383	4.439647	4.454345	4.524513	4.566590	4.550766	4.545383	4.543649	4.536190	4.569867	4.536323	4.343130	4.321537	4.321599	4.312463	4.312524	4.315516	4.214742	4.213966	4.221139	4.234155	4.295843	4.416312	4.423527	4.416480	4.404922	4.360161	4.287388	4.228964	4.247014	4.252935	4.527610	4.700884	4.706394	4.721524	4.906495
4.847991	4.848064	4.848133	4.799431	4.477489	4.441151	4.424064	4.404529	4.390798	4.402105	4.439368	4.533520	4.565234	4.574915	4.574984	4.564183	4.569265	4.569335	4.577891	4.566668	4.550832	4.548262	4.543730	4.543798	4.436555	4.363837	4.357212	4.450456	4.450522	4.428810	4.428877	4.417233	4.341665	4.322919	4.322969	4.357775	4.433476	4.436090	4.423606	4.405355	4.360595	4.343775	4.231778	4.229455	4.499236	4.684517	4.700900	4.706409	4.711498	4.711552
4.898157	4.898231	4.959903	4.924033	4.703938	4.684778	4.466077	4.410347	4.392436	4.399190	4.402180	4.379509	4.404779	4.567820	4.567889	4.569212	4.580147	4.580634	4.580704	4.569480	4.766502	4.595722	4.557124	4.551339	4.436567	4.421580	4.457097	4.450470	4.450537	4.450601	4.450794	4.417247	4.417310	4.384559	4.384610	4.384673	4.384738	4.435229	4.435294	4.442091	4.430949	4.343789	4.343854	4.371933	4.499251	4.517307	4.611755	4.700986	4.711513	4.711567
4.901093	4.898242	4.959915	5.005250	4.967167	4.760397	4.732446	4.449854	4.397463	4.229507	4.214438	4.228296	4.324372	4.429101	4.567901	4.581347	4.581413	4.580646	4.580715	4.769808	4.769862	4.707521	4.603330	4.557206	4.645601	4.454535	4.450420	4.450484	4.450551	4.487030	4.450682	4.414333	4.375306	4.384573	4.384623	4.384686	4.384752	4.435244	4.482932	4.483000	4.458979	4.422246	4.371884	4.371947	4.490861	4.517321	4.545404	4.685524	4.708181	4.767757
4.713623	4.901177	4.995660	5.005265	4.992384	4.955259	4.886477	4.558912	4.397475	4.229517	4.239442	4.248703	4.339429	4.402610	4.449660	4.581358	4.581424	4.580657	4.719341	4.719409	4.719463	4.692901	4.670565	4.666454	4.775046	4.635234	4.450434	4.450498	4.456837	4.493317	4.493384	4.420620	4.378665	4.384586	4.384635	4.384698	4.398772	4.481627	4.481692	4.481342	4.450210	4.436269	4.374700	4.371961	4.372027	4.481323	4.524756	4.545488	4.685608	4.742553
4.663228	4.710776	4.991910	5.001518	4.974429	4.955276	4.896524	4.736977	4.497254	4.424511	4.421857	4.443241	4.443309	4.451274	4.581300	4.581369	4.573075	4.674473	4.674543	4.694217	4.694270	4.688735	4.666817	4.706100	4.715575	4.693904	4.452957	4.456784	4.456851	4.496676	4.515979	4.439450	4.395404	4.395471	4.390921	4.451946	4.481574	4.469933	4.468742	4.446397	4.436217	4.374648	4.371912	4.371976	4.442086	4.450519	4.509548	4.515891	4.538125	4.575406
4.699512	4.697832	4.937052	4.935167	4.918526	4.916089	4.854535	4.766245	4.598287	4.551664	4.478917	4.461014	4.628157	4.672533	4.670932	4.805479	4.805549	4.690789	4.562023	4.546204	4.657872	4.666342	4.666413	4.666483	4.701585	4.504326	4.466349	4.466414	4.481951	4.518432	4.518501	4.518569	4.440782	4.410034	4.404941	4.482775	4.469880	4.516319	4.468757	4.446412	4.370832	4.364333	4.364399	4.365299	4.442101	4.509499	4.509564	4.515906	4.473695	4.510974
4.986187	4.964990	4.965062	4.933798	4.910054	4.857005	4.766186	4.676644	4.638417	4.638488	4.626853	4.631858	4.706584	4.694951	4.695022	4.693421	4.693490	4.617981	4.562034	4.560429	4.613489	4.657954	4.666427	4.666498	4.509705	4.509774	4.481831	4.481895	4.532177	4.627485	4.649005	4.686664	4.681714	4.440863	4.432968	4.469201	4.482858	4.516335	4.516400	4.468841	4.446492	4.364347	4.364414	4.364477	4.387794	4.498641	4.503306	4.438930	4.451541	4.445492
4.984528	4.965002	4.965073	4.945511	4.897481	4.726691	4.670734	4.598242	4.629232	4.629303	4.777802	4.716554	4.706596	4.706664	4.706736	4.695106	4.693502	4.626353	4.618064	4.562113	4.627714	4.657256	4.668531	4.534108	4.507874	4.518144	4.546225	4.554695	4.532189	4.627499	4.689535	4.812742	4.807794	4.645382	4.482948	4.483013	4.544715	4.546039	4.546105	4.476132	4.476197	4.457448	4.364429	4.364491	4.364558	4.387877	4.438878	4.438945	4.395265	4.401170
4.657000	4.805487	4.947956	4.947196	4.861090	4.726704	4.721155	4.640261	4.637643	4.698901	4.805393	4.777887	4.715802	4.706676	4.841977	4.716015	4.716083	4.716156	4.695330	4.695398	4.699212	4.708475	4.705746	4.705819	4.563029	4.563098	4.750851	4.747993	4.641241	4.616643	4.683279	4.809414	4.807811	4.645398	4.482961	4.483026	4.544730	4.546053	4.546119	4.546189	4.546255	4.550715	4.543258	4.364507	4.364573	4.365476	4.385195	4.323618	4.396534	4.405785
4.713014	4.788695	4.804314	4.946791	4.946867	4.861174	4.760408	4.655314	4.691733	4.698909	4.805403	4.943264	4.939996	4.900733	4.900807	4.842064	4.781174	4.784173	4.754573	4.754642	4.749262	4.749331	4.739372	4.739445	4.739514	4.876846	4.876921	4.795630	4.739301	4.682930	4.683294	4.711381	4.709777	4.640815	4.478375	4.483040	4.544744	4.538542	4.535263	4.535332	4.538325	4.550731	4.550801	4.537150	4.379642	4.379709	4.298515	4.304018	4.396549	4.417718
4.788633	4.805509	4.915924	4.915999	4.918875	4.918946	4.874191	4.690838	4.691742	4.733237	4.965764	4.943277	4.943352	4.940081	4.940158	4.935163	4.885191	4.865411	4.839993	4.889104	4.883725	4.873765	4.771745	4.773072	4.773141	4.848848	4.876100	4.874081	4.869139	4.710959	4.708523	4.708595	4.709793	4.709865	4.482987	4.483053	4.483122	4.483191	4.454027	4.454096	4.529809	4.531134	4.539609	4.550882	4.539744	4.379724	4.337757	4.385291	4.410574	4.410623
5.060279	5.029553	4.917608	4.916012	4.916087	4.918960	4.874204	4.872888	4.733173	4.733247	4.949899	4.943290	4.943366	4.943438	4.958139	4.937976	4.935247	4.912757	5.317605	4.886487	4.885285	4.885356	4.823433	4.773085	4.773155	4.588636	4.846012	4.869080	4.853271	4.710975	4.658113	4.658184	4.733344	4.733416	4.548436	4.483066	4.483136	4.483204	4.473654	4.454110	4.454175	4.529895	4.550832	4.553700	4.553770	4.553840	4.418820	4.418888	4.410589	4.460827
5.294521	5.107978	5.027968	4.909760	4.910129	4.910201	4.874216	4.908966	4.909038	4.904100	4.943228	4.943304	4.943380	4.943452	4.937926	4.935325	4.935397	5.062649	5.056459	4.885664	4.885717	4.885371	4.823447	4.773099	4.590599	4.584401	4.584471	4.842008	4.842082	4.741300	4.727365	4.733289	4.738374	4.738448	4.738498	4.730625	4.525175	4.513121	4.504488	4.454124	4.454189	4.477253	4.573425	4.575458	4.575528	4.575599	4.539407	4.430193	4.467484	4.525293
5.378551	5.234015	5.052523	4.934977	4.910142	4.918986	4.908901	4.914825	4.914896	4.937720	4.999257	4.999334	4.943394	4.904439	4.890309	4.890384	4.915772	4.915848	4.885607	4.885679	4.885731	4.876609	4.856208	4.744617	4.606755	4.584415	4.584486	4.584552	4.741246	4.741314	4.741387	4.820154	4.738389	4.738462	4.738513	4.707232	4.803445	4.517735	4.506593	4.462500	4.477197	4.477266	4.477336	4.575473	4.575543	4.575613	4.570245	4.539492	4.460809	4.516110
5.378570	5.236120	4.942851	4.902466	4.902542	4.910529	4.825138	4.834402	4.924098	5.032617	4.999271	4.998930	4.901070	4.884430	4.904113	4.898586	4.772933	4.784706	4.768297	4.902824	4.892430	4.893431	4.898242	4.844598	4.613038	4.584429	4.573295	4.573361	4.597593	4.738404	4.814244	4.814319	4.735942	4.720922	4.703835	4.699724	4.699797	4.554173	4.512878	4.477144	4.477210	4.477280	4.477349	4.570470	4.567196	4.558487	4.558554	4.460760	4.361491	4.451674
5.289265	5.236136	5.138904	4.942940	4.938475	4.942724	4.865144	4.865220	4.924108	5.056311	5.049283	4.988501	4.903173	4.901155	4.892828	4.782486	4.793000	4.768235	4.768309	4.835608	4.909251	4.932028	4.918733	4.875924	4.699012	4.587028	4.444223	4.586329	4.653638	4.681722	4.807156	4.742792	4.728852	4.720520	4.673032	4.668921	4.547848	4.547918	4.554255	4.560596	4.564085	4.477293	4.472346	4.541922	4.558433	4.488448	4.488514	4.470810	4.459587	4.451690
5.236072	5.140934	5.141008	5.070457	5.026683	5.044716	5.035999	5.036077	5.056247	5.091237	5.130524	5.133405	5.006973	4.942109	4.935035	4.852681	4.852754	4.846981	4.835549	4.916733	5.244535	4.942070	4.932118	4.924256	4.893142	4.608351	4.605916	4.595119	4.681668	4.681737	4.681810	4.726710	4.720463	4.653294	4.632445	4.570207	4.547863	4.547934	4.553852	4.554341	4.549469	4.472291	4.469016	4.479918	4.469954	4.488464	4.488530	4.486927	4.459602	4.451706
5.182501	5.182582	5.123845	5.100536	5.089757	5.066444	5.036010	5.014370	5.056260	5.095428	5.134717	5.138555	5.024949	5.011975	5.054662	5.054741	5.046043	5.040273	5.002753	5.221327	5.226395	4.957541	4.957620	4.950594	4.924343	4.774563	4.774638	4.774708	4.749292	4.744765	4.686003	4.683987	4.567093	4.548358	4.548406	4.547808	4.547878	4.547949	4.548016	4.543148	4.543214	4.466870	4.466940	4.469900	4.469969	4.470457	4.488545	4.488615	4.487009	4.459665
5.226356	5.226439	5.226515	5.160684	5.100625	5.066454	5.036021	5.026495	5.112488	5.103796	5.103871	5.013606	5.008155	5.022013	5.030864	5.349268	5.349347	5.346629	5.279948	5.226357	4.957482	4.957555	4.957632	5.034651	5.030547	4.848794	4.784433	4.848940	4.968309	4.968382	4.782880	4.686092	4.567108	4.555895	4.528808	4.542218	4.547894	4.547965	4.536823	4.543163	4.537625	4.537697	4.466412	4.469915	4.470403	4.470472	4.488560	4.488630	4.533534	4.533582
5.274382	5.270708	5.324549	5.317534	5.554362	5.584620	5.569226	5.142546	5.142622	5.112582	5.105975	5.106054	5.013698	4.996964	5.167102	5.329653	5.341426	5.338709	5.336285	5.259990	5.072352	5.072426	5.072505	5.198578	5.030562	4.870951	4.866849	4.925756	4.976264	5.035172	5.021044	4.866332	4.827693	4.556328	4.548436	4.550763	4.550834	4.539697	4.431025	4.537574	4.537641	4.537712	4.537783	4.476200	4.476270	4.484747	4.488575	4.579048	4.665883	4.653809
5.270630	5.248860	5.317461	5.752138	5.713394	5.575867	5.569242	5.554296	5.405926	5.286158	5.216310	5.209709	5.141483	5.143646	5.167116	5.167197	5.156068	5.165338	5.335467	5.263349	5.119990	5.059909	5.160842	5.162176	5.128632	4.870964	4.866863	4.925771	4.976279	5.028921	5.009362	5.040063	5.023841	4.820264	4.606825	4.605639	4.560878	4.499305	4.499372	4.544276	4.621721	4.621793	4.537798	4.476215	4.484692	4.514021	4.514088	4.514159	4.665900	4.650064
5.248785	5.324490	5.759996	5.752154	5.783068	5.698046	5.554228	5.554314	5.549385	5.311484	5.209644	5.203043	5.203124	5.141574	5.158727	4.996335	4.996458	4.996537	5.151232	5.170378	5.107474	5.059923	5.060003	5.128573	5.078220	4.990613	4.973563	4.973635	4.962507	4.955477	5.008126	4.984389	4.979030	4.822370	4.769895	4.606907	4.560893	4.509767	4.509833	4.657754	4.653644	4.621810	4.537814	4.484637	4.507276	4.514035	4.514102	4.503305	4.562196	4.682752
5.428042	5.649391	5.727897	5.752169	5.704661	5.535819	5.449044	5.445788	5.328224	5.304820	5.209659	5.209741	5.161123	5.138789	4.965781	4.965859	4.988068	4.988146	4.996630	5.145181	5.120020	5.066621	4.992781	4.992859	4.992933	5.066201	5.060431	4.982057	4.955420	4.955493	4.949305	4.933088	4.704286	4.693497	4.693544	4.610265	4.465588	4.509780	4.663965	4.664038	4.664107	4.653733	4.619096	4.484651	4.484722	4.499421	4.499487	4.562146	4.587436	4.585023
5.706933	5.707023	5.746319	5.704591	5.664600	5.491022	5.445722	5.328162	5.293062	5.181587	5.181663	5.167738	5.156127	5.133793	4.965796	4.965874	4.988081	4.976954	4.988239	5.154803	5.154855	5.066637	4.993213	4.992874	4.982087	5.060369	5.048334	4.974971	4.975049	4.955510	4.955588	4.862539	4.711822	4.710224	4.710273	4.710342	4.534941	4.535013	4.663980	4.664054	4.664123	4.647899	4.647136	4.462100	4.397862	4.484808	4.520053	4.562163	4.576586	4.557824
5.668543	5.666961	5.683715	5.664532	5.664621	5.491040	5.361707	5.232942	5.188201	5.187448	5.187107	5.167755	5.008163	4.996545	4.996624	4.988020	4.985658	4.992002	5.059317	5.161082	5.160299	5.139493	4.993227	4.982029	4.946599	4.944588	4.953611	4.969975	4.975066	4.975140	4.955605	4.864226	4.771413	4.771488	4.771119	4.729158	4.611493	4.608642	4.663996	4.662816	4.647842	4.647080	4.626677	4.377330	4.377399	4.424767	4.511711	4.509274	4.566154	4.554916
5.615626	5.613627	5.601187	5.653349	5.490978	5.365012	5.385521	5.257172	5.212431	5.199571	5.185642	5.049942	5.008177	5.006999	5.007078	4.976827	4.985671	5.003220	5.048960	5.060241	5.161149	5.141596	4.994912	4.979955	4.954551	4.947947	4.948024	4.748644	4.896629	4.955542	4.974817	4.955281	4.829262	4.829154	4.805392	4.748390	4.737603	4.734755	4.696385	4.636508	4.624878	4.626622	4.455748	4.377345	4.377414	4.424782	4.452873	4.498843	4.487626	4.511640
5.472315	5.480682	5.464484	5.464570	5.396675	5.396754	5.396808	5.389338	5.292750	5.248014	5.204860	5.179476	5.166614	5.007012	4.965071	4.965149	4.996889	5.020042	5.048973	5.091072	5.161164	5.160823	5.101392	4.967024	4.954567	4.954647	4.884922	4.753671	4.753747	4.896717	4.955637	4.938904	4.871102	4.890813	4.890864	4.979212	4.953388	4.906053	4.856825	4.670154	4.636594	4.521769	4.502050	4.471290	4.406362	4.405179	4.424862	4.431647	4.427533	4.369483
5.472330	5.469495	5.469576	5.321338	5.165397	5.126257	5.158035	5.334429	5.292762	5.292847	5.353089	5.348581	5.373878	5.166707	4.965084	4.965163	4.976443	5.041807	5.090176	5.090250	5.160343	5.182575	5.154678	5.073508	4.967113	4.891542	4.809651	4.753684	4.753759	4.787454	4.787530	4.792202	4.871116	4.873700	4.915782	4.953326	5.160997	5.111782	4.876461	4.674767	4.566551	4.496562	4.488054	4.488120	4.468033	4.424812	4.409834	4.431664	4.372382	4.369918
5.455420	5.455507	5.226031	5.239889	5.239972	5.182182	5.197260	5.309393	5.292775	5.621952	5.617442	5.373810	5.348683	5.175072	4.984707	4.965177	4.965250	4.979338	5.067641	5.076122	5.182515	5.182592	5.182674	5.096910	4.988009	4.935673	4.891635	4.801802	4.801878	4.787468	4.792140	4.792217	4.847321	4.861600	4.881544	4.846944	4.985743	4.982898	4.876481	4.566500	4.432050	4.432121	4.454438	4.471320	4.464705	4.455585	4.437877	4.419980	4.375201	4.344413
5.455437	5.457610	5.239816	5.239900	5.239985	5.489369	5.525838	5.525927	5.674478	5.674568	5.617462	5.348616	5.175011	5.158278	5.046354	4.979198	4.979272	4.983527	5.067657	5.076137	5.076187	5.076262	5.073420	4.990456	4.988024	4.969312	4.969391	4.947521	4.801893	4.619829	4.787560	4.792231	4.842741	4.839478	4.824472	4.803241	4.800810	4.877264	4.711159	4.571111	4.432065	4.437567	4.437638	4.454519	4.463050	4.455601	4.433105	4.419161	4.420062	4.387051
5.498436	5.402212	5.237027	5.239912	5.236954	5.458330	5.489438	5.525942	5.526024	5.526112	5.379019	5.175361	5.158217	5.147088	5.046369	4.979211	4.989305	4.997197	5.078527	5.076515	5.074477	5.067871	5.063360	5.063441	5.060593	5.051487	4.990813	4.969482	4.801908	4.779562	4.774209	4.774286	4.779369	4.816104	4.804873	4.730398	4.669117	4.669192	4.669261	4.571127	4.436675	4.437581	4.437653	4.443324	4.463066	4.440577	4.433122	4.433192	4.421751	4.362831
5.425507	5.408902	5.239839	5.239924	5.236967	5.237045	5.242939	5.243024	5.355156	5.328530	5.314601	5.278621	5.158232	5.113484	5.035121	4.990079	4.994328	4.997210	5.078541	5.076530	5.074491	5.067886	5.067968	5.068049	5.068125	5.051503	5.044068	5.001749	4.961643	4.787983	4.774225	4.774302	4.765602	4.754402	4.735654	4.676874	4.695030	4.702207	4.637752	4.613181	4.436688	4.437596	4.437667	4.432720	4.430459	4.451038	4.440659	4.435717	4.278823	4.361175
5.800807	5.633008	5.408996	5.242736	5.236979	5.237057	5.245872	5.245957	5.355170	5.342735	5.314617	5.289488	5.149850	5.131744	5.053381	5.011382	5.011456	5.078474	5.196231	5.192134	5.067826	5.067902	5.067982	5.040045	5.068140	5.044004	5.136190	5.136266	5.001846	4.825383	4.821702	4.816350	4.767706	4.754418	4.695615	4.694970	4.651702	4.653030	4.651846	4.616121	4.591680	4.437610	4.437682	4.424798	4.458502	4.487490	4.451120	4.292561	4.239370	4.293920
5.779128	5.616751	5.568679	5.269033	5.249510	5.249588	5.246718	5.358860	5.484049	5.355270	5.347002	5.333081	5.307953	5.154949	5.062577	5.012228	5.012303	5.196163	5.192072	5.185470	5.109869	5.067916	5.039979	5.038389	5.056465	5.066437	5.066518	5.066594	5.014390	4.864628	4.860949	4.883621	4.883694	4.774480	4.703982	4.650806	4.651717	4.651792	4.633902	4.618940	4.614118	4.468454	4.468526	4.459282	4.494954	4.495027	4.451136	4.294246	4.292640	4.293099
5.605473	5.552339	5.378744	5.344680	5.344767	5.344847	5.358786	5.384085	5.484065	5.484152	5.366214	5.352111	5.352197	5.347270	5.062590	5.062672	5.204443	5.196179	5.192088	5.182685	5.067855	5.039912	5.038324	5.056406	5.056480	5.044037	5.044118	5.010567	4.873340	4.862138	4.967452	4.967532	4.960646	4.900910	4.709305	4.706870	4.704440	4.729134	4.729205	4.633992	4.623323	4.556133	4.477730	4.468607	4.490200	4.489437	4.451153	4.410191	4.292655	4.293113
5.471806	5.426299	5.378758	5.328421	5.328506	5.328587	5.374413	5.478156	5.484079	5.495018	5.382503	5.366314	5.352212	5.377982	5.338424	5.337259	5.327739	5.200786	5.190556	5.067822	5.067871	5.038257	5.028319	5.028400	5.056497	5.054074	5.010509	4.892891	4.892970	4.898584	4.946302	4.974358	4.954815	4.900927	4.891368	4.748922	4.740767	4.740844	4.645626	4.642899	4.631274	4.586978	4.556222	4.477812	4.456582	4.448300	4.414732	4.410208	4.289745	4.289786
5.471820	5.471908	5.426394	5.328434	5.328521	5.328600	5.359467	5.471614	5.481293	5.492230	5.366240	5.366328	5.369513	5.349561	5.338440	5.337275	5.337355	5.211356	5.095305	5.062412	5.062459	5.034514	5.019036	5.019535	5.011678	4.975629	4.965690	4.892906	4.892985	4.907906	4.910788	4.957560	4.957633	4.934034	4.923585	4.884359	4.743587	4.740860	4.766406	4.663674	4.645787	4.739123	4.730011	4.594227	4.452421	4.448316	4.414747	4.289696	4.288507	4.288547
5.524937	5.525027	5.510268	5.431086	5.328535	5.328614	5.328664	5.359568	5.359648	5.369332	5.492327	5.470301	5.358678	5.349577	5.337204	5.337291	5.242107	5.186154	5.081964	5.079239	5.034454	4.870461	4.887236	4.990995	4.985999	4.978149	4.975725	4.902940	4.930156	4.928144	4.926668	4.957575	4.957649	4.950632	4.932009	4.895649	4.836874	4.794913	4.791645	4.784205	4.766320	4.741943	4.723347	4.589408	4.477664	4.448333	4.289640	4.288457	4.288522	4.288561
5.862657	5.746705	5.524289	5.489931	5.485431	5.328628	5.328677	5.045805	5.160748	5.295311	5.359829	5.376727	5.364296	5.355018	5.337221	5.295279	5.233716	5.145687	5.137365	5.079255	4.870400	4.870473	4.887249	4.991009	5.229271	5.042797	4.992437	4.919652	4.928082	4.928156	4.945051	4.960513	5.044542	5.029119	4.932025	4.783561	4.794850	4.803337	4.785871	4.770859	4.766337	4.723289	4.589357	4.488521	4.480186	4.448349	4.296811	4.288473	4.304409	4.304449
5.853080	5.807162	5.716774	5.529114	5.467509	5.320715	5.211503	5.037889	5.037965	5.152916	5.244973	5.359931	5.375577	5.360637	5.336283	5.291540	5.179839	5.165317	5.145787	5.037239	4.870412	4.887180	4.887260	5.198326	5.237636	5.229373	5.017673	5.017749	5.017831	4.919821	4.912805	5.044484	5.068290	5.041297	4.932042	4.794786	4.794866	4.785815	4.779205	4.770875	4.735340	4.693007	4.522105	4.488537	4.480202	4.296762	4.296826	4.296896	4.304422	4.291098
5.843504	5.807181	5.786829	5.686017	5.347120	5.299511	5.211515	5.037899	5.037974	5.038058	5.072827	5.165370	5.349185	5.360652	5.350310	5.291555	5.179855	5.169090	5.034674	5.004881	4.883362	4.887192	4.982488	5.198341	5.233478	5.252404	5.224466	5.017764	5.017846	4.883101	4.883181	4.928758	5.024120	5.021697	4.923651	4.808815	4.766072	4.766150	4.752025	4.721272	4.692949	4.522048	4.488486	4.396113	4.396184	4.296776	4.296841	4.296912	4.312542	4.343417
5.807104	5.807197	5.747626	5.686037	5.291104	5.291183	5.201516	5.037910	5.037985	5.038068	5.069083	5.161628	5.248333	5.360669	5.360756	5.350413	5.169023	5.034608	5.034331	4.877487	4.883374	4.895550	4.982500	5.227811	5.403124	5.249083	5.221145	5.017779	4.975228	4.883117	4.883198	4.889539	4.886810	4.884385	4.878824	4.836078	4.759826	4.758234	4.721211	4.705840	4.527596	4.513713	4.480151	4.372744	4.392024	4.296791	4.296856	4.295673	4.292397	4.309256
5.804619	5.790116	5.746393	5.290378	5.284862	5.291198	5.291246	5.211626	5.211705	5.214711	5.161554	5.161640	5.125846	5.212784	5.336157	5.326231	5.170290	5.027468	4.983907	4.878751	4.878797	4.878870	4.878951	5.339386	5.339466	5.238667	5.067805	4.975162	4.953122	4.899948	4.883213	4.661887	4.661957	4.878796	4.850036	4.843847	4.758173	4.721158	4.716218	4.532554	4.513657	4.457965	4.438831	4.354806	4.145782	4.137027	4.170728	4.269922	4.292412	4.282846
5.865681	5.785547	5.710545	5.290394	5.284877	5.291214	5.291260	5.309700	5.309780	5.214723	5.161567	5.126610	5.125861	5.125938	5.204958	5.205044	5.154030	4.996659	4.867841	4.877512	4.877556	4.875127	4.904962	5.338570	5.338651	5.066903	4.863003	4.894385	4.938114	4.936100	4.849301	4.630478	4.630548	4.632710	4.657976	4.650949	4.664802	4.662076	4.519198	4.488379	4.457910	4.447545	4.354758	4.127774	4.047687	4.062964	4.161973	4.288187	4.283658	4.282861
5.845267	5.807520	5.715153	5.300600	5.284892	5.063634	5.135510	5.289693	5.309794	5.242637	5.143225	5.126625	5.125875	5.118027	5.118111	5.118195	5.069982	4.996675	4.877158	4.860418	4.860462	4.867629	4.904140	5.066223	5.066299	4.921788	4.894327	4.884802	4.921854	4.904400	4.633221	4.630494	4.630564	4.557767	4.552800	4.642559	4.642634	4.505369	4.391351	4.370968	4.447490	4.447563	4.136493	4.100116	4.046447	4.047766	4.188646	4.283609	4.282838	4.187085
5.822875	5.730516	5.484056	5.300615	5.125209	5.125286	5.135523	5.135608	5.242563	5.242651	5.143239	5.039189	5.112123	5.112202	5.102691	5.029920	5.029995	5.002961	4.851722	4.863060	4.860476	4.867641	4.867723	4.917711	4.882318	4.882398	4.873060	4.868544	4.851097	4.718970	4.623756	4.609819	4.557708	4.557784	4.552815	4.614966	4.611284	4.392732	4.383435	4.370985	4.371050	4.334682	4.144440	4.100129	4.038527	4.032749	4.170170	4.170238	4.178652	4.178689
5.511054	5.491964	5.434827	5.316058	5.143817	5.135490	5.135536	5.135621	5.135699	5.138587	5.111971	5.099543	5.098792	5.097200	5.024429	5.024512	5.002896	4.991769	4.874156	4.863075	4.850059	4.860562	4.860642	4.869680	4.856401	4.841043	4.731822	4.855208	4.843603	4.718988	4.609759	4.550977	4.551046	4.352120	4.530292	4.530361	4.521609	4.392747	4.387208	4.359788	4.359854	4.334698	4.136522	4.100142	4.094366	4.058946	4.134696	4.148125	4.175745	4.125440
5.514820	5.511159	5.482471	5.423725	5.316160	5.233568	5.230812	5.131881	5.119447	5.109106	5.100308	5.098723	5.097139	5.024361	4.868186	4.867850	4.874009	4.874090	4.874170	4.835011	4.833385	4.833458	4.861208	4.856346	4.838895	4.729674	4.606438	4.596910	4.655843	4.609699	4.433202	4.433276	4.430839	4.348083	4.348122	4.521968	4.398950	4.390495	4.374043	4.359804	4.359869	4.345749	4.126577	4.117455	4.058895	4.058962	4.059023	4.072450	3.943076	3.990890
5.593514	5.587770	5.600162	5.547019	5.416024	5.306664	5.297120	5.119384	5.109036	5.097444	5.098655	5.097071	4.945136	4.863948	4.807985	4.791382	4.787700	4.767340	4.767418	4.767489	4.708681	4.708752	4.788496	4.825007	4.706249	4.583012	4.552259	4.398180	4.392829	4.392896	4.400897	4.426196	4.412492	4.348098	4.348135	4.162610	4.224345	4.244752	4.374057	4.359820	4.351599	4.339565	4.176277	4.117471	4.072686	3.974638	3.974697	3.943028	3.876163	3.951892
5.596330	5.561402	5.600179	5.542033	5.468508	5.392354	5.282125	5.108973	5.097374	5.094540	5.087945	4.945069	4.863889	4.807919	4.791316	4.763034	4.763106	4.727314	4.595679	4.340245	4.340283	4.331172	4.331244	4.415392	4.538774	4.538848	4.384776	4.379836	4.379909	4.203400	4.207225	4.305396	4.396233	4.331838	4.150455	4.157613	4.219349	4.322722	4.331919	4.334794	4.325259	4.179563	4.157206	3.943682	3.943748	3.966241	3.932956	3.909400	3.918226	4.007973
5.561327	5.558084	5.576015	5.571520	5.440174	5.384485	5.250035	5.084803	5.065866	5.064699	4.932075	4.928404	4.847222	4.791251	4.733360	4.730518	4.727253	4.516501	4.326011	4.331082	4.331119	4.331185	4.331257	4.322921	4.269737	4.384718	4.379785	4.379851	4.197743	4.197807	4.113791	4.079455	4.158009	4.158078	4.121675	4.121737	4.183473	4.236037	4.236100	4.148611	4.148674	4.148743	3.935762	3.932482	3.932548	3.915794	3.899327	3.899393	3.909471	3.999219
5.526743	5.526835	5.494121	5.485873	5.476888	5.300445	5.084734	5.065805	5.049621	4.932015	4.928338	4.847156	4.645458	4.733300	4.730459	4.730536	4.413404	4.272706	4.272777	4.272842	4.326961	4.327026	4.318691	4.171592	4.143630	4.143700	4.222428	4.222493	4.197338	4.197819	4.104624	4.085083	4.158022	4.158092	4.121688	4.121750	4.121819	4.163935	4.161912	3.980072	3.969282	3.969348	3.935775	3.935000	3.935066	3.893080	3.884729	3.884795	3.884854	3.995475
4.921561	5.443394	5.466191	5.466281	5.287043	5.001316	4.981763	5.030799	5.030875	4.840413	4.704178	4.674168	4.595033	4.587597	4.584754	4.413351	4.272646	4.112978	4.076615	4.060580	4.058530	4.150543	4.150612	4.156222	4.139470	4.131614	4.215766	4.215830	4.190676	4.120785	4.115848	4.110323	4.158036	4.167703	4.131298	4.078102	4.084847	4.084917	3.988781	3.980084	3.969294	3.969361	3.969428	3.935013	3.935079	3.935145	3.935205	3.884808	3.884867	3.974616
4.752004	4.752082	4.752156	4.724817	4.724896	4.867873	4.960518	4.940588	4.819085	4.689109	4.680774	4.564893	4.591712	4.584693	4.399948	4.332763	4.199562	4.177213	4.107220	4.063759	4.145069	4.145133	4.145202	4.124951	4.113203	4.131626	4.210174	4.210238	4.210309	4.190752	4.190823	4.225246	4.253341	4.168550	4.132145	4.078949	4.084860	4.072828	4.065796	4.014099	4.014161	3.969374	3.969441	3.968667	3.970466	4.057442	4.064182	3.935285	3.884880	3.884913
4.735762	4.730006	4.610009	4.615506	4.699645	4.722318	4.831244	4.801519	4.650273	4.401649	4.401717	4.374691	4.519953	4.509181	4.397159	4.282332	4.198323	4.177224	4.146466	4.139441	4.145081	4.145144	4.127697	4.104393	4.063365	3.978032	3.983939	4.210250	4.210322	4.210386	4.227274	4.255376	4.258961	4.249855	4.168599	4.135025	4.065679	4.065747	4.101300	4.053360	4.014174	4.014242	3.969455	3.970414	4.020944	4.057457	4.064197	3.935299	3.884893	3.884926
4.717438	4.597032	4.600852	4.578513	4.569745	4.664439	4.678185	4.681042	4.423309	4.384151	4.371295	4.371368	4.360602	4.360668	4.282273	4.243110	4.175914	4.145157	4.060916	4.139452	4.139487	4.127640	4.104337	4.059562	3.970885	3.978043	3.978111	4.028858	4.127030	4.208313	4.210470	4.255390	4.258976	4.243611	4.243646	4.121687	4.121757	4.111395	4.094638	4.055459	4.014188	4.008649	4.007047	4.005022	4.024714	4.063315	4.064212	3.921294	3.884906	3.884938
4.567378	4.567455	4.545107	4.533257	4.527081	4.563578	4.563613	4.403662	4.365748	4.365821	4.365888	4.365962	4.357628	4.262596	4.245853	4.243122	4.171756	4.139330	4.060926	4.123202	4.121984	4.108034	4.043640	3.970835	3.975067	3.972332	3.972399	4.020110	4.020179	4.037342	4.064723	4.203279	4.243556	4.243627	4.243661	4.128793	4.121770	4.094590	4.055405	4.041457	4.008595	4.008663	4.007061	4.007123	4.005104	4.061244	4.061306	3.918386	3.905508	3.869091
4.279504	4.281660	4.489080	4.490823	4.151836	4.146065	4.182528	4.227435	4.231251	4.323800	4.357494	4.357567	4.267963	4.262609	4.258512	4.241768	4.170935	4.094500	4.044676	4.043487	4.107983	4.063202	3.970778	3.969411	3.969471	3.972342	3.972410	4.020122	4.032286	4.034550	4.037421	4.192031	4.217323	4.245427	4.097908	4.097970	4.094535	4.094604	4.041402	4.041471	4.041533	4.008676	4.007075	3.993836	3.996290	3.997674	3.997735	3.910887	3.869073	3.869105
4.281599	4.281671	4.289655	4.283476	4.283549	4.182504	4.216165	4.231197	4.231262	4.231334	4.323878	4.326754	4.321407	4.253450	4.253521	4.208752	4.094441	4.060879	4.044688	4.063118	4.063151	4.063214	3.965184	3.966502	3.969482	3.972353	4.031749	4.038066	4.034499	4.034561	4.177958	4.178029	4.178093	4.102476	4.097921	4.067949	4.080366	4.080434	4.027232	4.041485	4.039461	4.039528	4.005003	3.978777	3.970916	3.994351	3.801489	3.801554	3.810207	3.807734
4.314528	4.289600	4.283415	4.283488	4.274393	4.277792	4.227386	4.231208	4.231273	4.231345	4.323890	4.321347	4.312250	4.253463	4.208693	3.990878	3.990939	4.044631	4.043448	4.063130	4.051906	3.953869	3.965194	3.969432	3.969493	4.050456	4.050526	4.038077	4.037313	4.188327	4.177971	4.178042	4.178107	4.153985	4.067901	4.064209	4.066364	4.027184	4.027246	4.039412	4.039474	3.969786	3.966632	3.966275	3.970932	3.778076	3.700398	3.724927	3.728402	3.767685
4.289538	4.280860	4.280510	4.278916	4.277738	4.227363	4.231147	4.231219	4.231284	4.231356	4.290273	4.314806	4.306472	4.214239	3.990819	3.976715	3.976776	4.038805	4.038875	4.032266	3.953819	3.953880	3.861729	3.972361	3.988267	4.050466	4.106596	4.093316	4.182855	4.182919	4.179653	4.178056	4.150177	4.146910	4.064161	3.999747	3.971062	3.841153	4.033517	4.039426	3.978913	3.930552	3.929784	3.929843	3.770098	3.687836	3.687892	3.662085	3.646702	3.646730
4.474335	4.474411	4.278854	4.278927	4.253779	4.231123	4.231158	4.231230	4.259319	4.273404	4.290285	4.288691	4.230815	4.177817	3.976657	3.976725	3.963447	3.963515	3.963583	3.949630	3.953830	3.764820	3.764886	3.869727	3.988277	4.038801	4.093264	4.087490	4.087560	4.087623	4.084356	4.099136	4.146855	4.073922	4.003870	3.971008	3.836510	3.841164	3.891687	3.891753	3.939677	3.930567	3.922706	3.762955	3.698533	3.675648	3.653274	3.646660	3.645464	3.639650
4.474349	4.418380	4.275533	4.278939	4.253791	4.228634	4.231169	4.259265	4.259331	4.273416	4.271815	4.271888	4.211396	4.200208	4.165813	3.969233	3.829155	3.823385	3.823452	3.761847	3.756086	3.764827	3.769480	3.988225	3.988286	4.084796	4.125200	4.080413	4.080483	4.080546	4.034745	4.034813	4.039879	4.048706	3.970960	3.831451	3.831517	3.832834	3.832893	3.883007	3.889528	3.920153	3.889379	3.668028	3.662667	3.640298	3.645361	3.631403	3.625618	3.568398
4.055012	4.275478	4.275544	4.276867	4.228580	4.228646	4.228679	4.259276	4.273355	4.271760	4.240989	4.241061	4.247801	4.247866	4.199459	3.969244	3.941277	3.829231	3.823461	3.828939	3.828971	3.931993	3.980662	4.063917	4.086404	4.125142	4.125213	4.080425	4.052559	4.034691	4.034760	4.034828	4.034890	3.925625	3.763056	3.828243	3.828308	3.828791	3.828851	3.853035	3.847207	3.872506	3.667986	3.612103	3.616754	3.616815	3.616870	3.562307	3.557772	3.316656
4.061687	4.061757	4.182737	4.191557	4.192880	4.192945	4.228690	4.298523	4.335022	4.241771	4.241002	4.241075	4.241147	4.247046	4.011686	3.977173	3.977235	3.969384	3.935817	3.935462	3.912350	3.964762	4.010556	4.056424	4.086415	4.071895	4.013097	3.986059	3.985294	4.052217	4.034774	3.891870	3.858289	3.763037	3.763067	3.763125	3.788422	3.785985	3.782984	3.783048	3.825162	3.499714	3.458478	3.458114	3.371253	3.371310	3.528101	3.528161	3.291358	3.218479
4.061696	4.075778	4.072092	4.072162	4.024590	4.178790	4.187874	4.241006	4.266935	4.241784	4.241015	4.025281	4.020767	4.005794	3.997682	3.977184	3.969327	3.969395	3.969464	3.969526	3.969556	3.971285	3.984463	4.052683	4.075171	4.055087	4.013109	3.999830	3.986141	3.984951	3.894734	3.858242	3.858301	3.858367	3.755989	3.756047	3.731924	3.724064	3.720368	3.708754	3.496746	3.458433	3.458075	3.321341	3.321398	3.309358	3.251660	3.245157	3.133463	3.060581
4.129871	4.068290	4.068353	4.006542	4.010361	4.024663	4.176031	4.176103	4.216501	4.240964	4.081276	4.020708	4.009110	4.001220	3.991859	3.988177	3.980550	3.980618	3.980687	3.980749	3.970776	3.950038	3.971365	3.989545	4.055028	4.058434	4.058504	4.055232	3.999911	3.981211	3.861106	3.846997	3.837049	3.837115	3.823126	3.727286	3.724014	3.687887	3.686275	3.634087	3.455052	3.455110	3.321303	3.321354	3.171922	3.170308	3.166603	3.051691	3.052156	3.054983
4.068230	4.068300	3.992470	3.992540	3.995525	4.016264	4.066742	4.148088	4.134404	4.134475	4.081287	4.009053	3.989503	3.975550	3.987703	3.988188	3.982645	3.980629	3.971947	3.958255	3.942447	3.931295	3.950119	3.972320	3.996704	4.058445	4.097762	4.094073	4.120196	4.118592	3.845276	3.837004	3.837063	3.808517	3.786117	3.721879	3.687837	3.686233	3.648731	3.590826	3.427541	3.322881	3.311723	3.118604	3.112401	3.165732	3.166614	3.051702	3.052166	3.058030
3.948123	3.948191	3.981234	3.989217	3.961790	3.999762	4.066752	4.064323	4.053138	4.053208	4.025244	3.911572	3.779907	3.780799	3.939192	3.982177	3.980572	3.971890	3.946538	3.942431	3.931247	3.931308	3.885012	3.899668	3.966785	4.054705	4.094022	4.249095	4.247500	4.186827	3.836951	3.720695	3.670722	3.670783	3.463341	3.462977	3.463036	3.463095	3.502198	3.503925	3.427556	3.160269	3.121069	3.114444	3.112830	3.112884	3.051659	3.040496	2.922769	2.929049
3.948134	3.948202	3.972836	3.950485	3.911317	3.913044	3.983140	4.047671	4.053149	4.025191	3.911516	3.779850	3.763099	3.726720	3.780041	3.965104	3.947665	3.946483	3.946551	3.819106	3.679281	3.651003	3.663570	3.663634	3.885152	3.925602	3.995599	4.034908	4.186364	3.915387	3.790733	3.670682	3.395985	3.309130	3.307487	3.306704	3.284331	3.180648	3.157347	3.159069	3.160226	3.121026	3.121080	3.119877	3.119097	3.057462	3.026433	2.922732	2.922778	2.880668
3.948145	3.802483	3.745129	3.736899	3.751959	3.851282	3.851311	3.980304	4.040246	4.031985	4.001217	3.763042	3.726670	3.690899	3.721796	3.847087	3.849647	3.830092	3.816142	3.678846	3.541518	3.648096	3.648159	3.648223	3.648280	3.765252	3.765317	3.827308	3.820287	3.781096	3.670637	3.393143	3.283853	3.276405	3.080171	2.976482	2.976534	2.958240	2.958286	2.958338	2.977982	3.121036	3.121090	3.140322	3.126198	3.071492	3.026443	3.026496	2.878985	2.884013
3.850068	3.845971	3.767558	3.733992	3.736973	3.752025	3.836135	3.839308	4.015683	4.015752	3.969987	3.709385	3.651693	3.655499	3.666394	3.721872	3.727346	3.766655	3.766720	3.646240	3.619713	3.619769	3.619832	3.619895	3.619951	3.606261	3.674400	3.674457	3.577076	3.446306	3.393097	3.260470	3.260520	3.207305	2.968522	2.968569	2.958615	2.958249	2.879787	2.879838	2.977991	3.020103	3.121101	3.126154	3.126208	3.126263	3.071551	3.033179	2.883998	2.891111
3.871137	3.854548	3.750910	3.725672	3.717330	3.717387	3.725823	3.792896	3.921884	3.906540	3.685171	3.651642	3.651705	3.323809	3.285571	3.296841	3.426140	3.439532	3.442093	3.554276	3.615974	3.616030	3.616093	3.584068	3.577873	3.573350	3.502944	3.500080	3.439181	3.150956	3.142674	3.254647	3.254697	3.204817	2.952199	2.950161	2.949795	2.899378	2.879796	2.879846	2.899488	2.983660	3.048206	3.126164	3.126219	3.196378	3.196428	3.078705	2.905117	2.905140
3.854492	3.839985	3.677266	3.679828	3.592287	3.592343	3.592369	3.592432	3.680108	3.660551	3.651591	3.410599	3.360204	3.292983	3.295958	3.294350	3.426150	3.426210	3.439602	3.439656	3.435515	3.390681	3.390740	3.312304	3.227457	3.227514	3.429422	3.429475	3.147167	3.124786	3.120256	3.120310	3.120358	2.952186	2.950123	2.949753	2.899335	2.888170	2.879804	2.857423	2.857468	2.919176	3.031391	3.053267	3.131650	3.201811	3.201860	3.202333	3.084602	3.069611
[truncated: 2,195 more rows]
[truncated: 1,310 more columns]
