# Supplementary material for: XYZ color data on the visual degradation of vegetables
Source: Data Brief. 2020 Jan 3;28:105079. doi: 10.1016/j.dib.2019.105079 (PMC7093819; doi:10.1016/j.dib.2019.105079)
Supplement: Multimedia component 4 [file mmc4.zip › strawberry72h.csv]

�O�h���lX
1.164492	1.167579	1.171058	1.170995	1.170931	1.170500	1.188488	1.188423	1.195341	1.238299	1.250120	1.248214	1.253108	1.238879	1.235137	1.285416	1.315236	1.315163	1.282060	1.284195	1.308631	1.309112	1.364080	1.363271	1.366342	1.383561	1.383486	1.388005	1.452154	1.452994	1.480451	1.490534	1.528131	1.501335	1.531473	1.540948	1.544357	1.556924	1.599250	1.597325	1.622334	1.634746	1.727308	1.729971	1.729876	1.719626	1.719532	1.752376	1.771923	1.771826
1.164564	1.167651	1.173887	1.171066	1.170635	1.178443	1.179114	1.194743	1.234031	1.239420	1.243028	1.248289	1.253184	1.253116	1.283988	1.285492	1.317599	1.317527	1.285994	1.298055	1.309260	1.309190	1.364160	1.363350	1.363276	1.383641	1.388161	1.428736	1.452237	1.455467	1.489965	1.496685	1.500279	1.504912	1.511264	1.542505	1.542421	1.586324	1.599339	1.614943	1.622424	1.656840	1.729425	1.729330	1.729235	1.729140	1.746315	1.753758	1.772018	1.817442
1.240240	1.188197	1.173959	1.173895	1.170706	1.178515	1.191732	1.194816	1.234105	1.239495	1.243103	1.257313	1.257429	1.287260	1.286190	1.289428	1.289357	1.297153	1.329664	1.331430	1.331357	1.372769	1.372695	1.365636	1.383797	1.393034	1.433613	1.435557	1.435478	1.455550	1.496851	1.500446	1.510411	1.511616	1.514107	1.543879	1.583357	1.590090	1.615121	1.629222	1.636986	1.654909	1.729520	1.729425	1.732470	1.751217	1.756636	1.772211	1.817639	1.817539
1.240316	1.200871	1.188205	1.173967	1.181776	1.188194	1.194953	1.237005	1.236937	1.243245	1.257457	1.257573	1.287407	1.309369	1.309297	1.309960	1.305573	1.306605	1.331581	1.348812	1.364303	1.375240	1.375165	1.399314	1.474719	1.500266	1.471881	1.442442	1.442363	1.462435	1.513300	1.593378	1.593290	1.597064	1.598999	1.594198	1.594110	1.614448	1.629401	1.630883	1.655091	1.719397	1.729614	1.733932	1.738081	1.756828	1.778798	1.817838	1.817737	1.839613
1.223064	1.222996	1.222928	1.225672	1.225605	1.227768	1.230849	1.242043	1.248823	1.293282	1.297071	1.296999	1.309519	1.309447	1.310110	1.340341	1.336649	1.341172	1.348965	1.369790	1.380727	1.382675	1.404619	1.447007	1.479768	1.500129	1.500781	1.486549	1.491247	1.513469	1.593556	1.595307	1.595219	1.599177	1.599089	1.627287	1.636624	1.640580	1.645823	1.721138	1.725288	1.733851	1.734123	1.735131	1.738176	1.777423	1.779446	1.817200	1.817099	1.817734
1.252572	1.239901	1.243141	1.243072	1.243003	1.246428	1.261082	1.261564	1.306026	1.308712	1.296045	1.306522	1.309597	1.313018	1.334199	1.341523	1.346781	1.350406	1.437068	1.440666	1.445552	1.448823	1.448743	1.448664	1.500482	1.500951	1.529172	1.533868	1.533783	1.598884	1.598795	1.598708	1.627647	1.627558	1.628571	1.637175	1.637084	1.672348	1.721329	1.722337	1.730901	1.730805	1.734218	1.735226	1.739926	1.778071	1.814088	1.816562	1.817196	1.817096
1.259268	1.246596	1.243217	1.243148	1.246572	1.261597	1.298745	1.310775	1.310701	1.310261	1.309821	1.309748	1.314743	1.334352	1.347009	1.346936	1.347413	1.358761	1.437152	1.443326	1.451929	1.451850	1.454180	1.534317	1.534231	1.534146	1.534060	1.533956	1.588057	1.598975	1.613302	1.628933	1.628843	1.696339	1.704955	1.691602	1.691507	1.721153	1.722528	1.733668	1.733571	1.730900	1.734313	1.735321	1.740021	1.813736	1.814186	1.855916	1.855811	1.817193
1.270557	1.270487	1.246787	1.246718	1.250142	1.298896	1.309248	1.312325	1.312252	1.312179	1.318726	1.320228	1.362840	1.389664	1.422638	1.423111	1.358548	1.395035	1.440363	1.444698	1.452015	1.455081	1.535226	1.535141	1.542595	1.583401	1.639925	1.630694	1.630602	1.632351	1.632260	1.632170	1.703702	1.709862	1.709766	1.709672	1.783437	1.787936	1.790043	1.783658	1.783558	1.783459	1.783359	1.781052	1.813200	1.813834	1.856119	1.856015	1.907726	1.913690
1.276336	1.276265	1.276194	1.281640	1.279994	1.306699	1.311350	1.312772	1.312698	1.321821	1.323322	1.365757	1.388904	1.411784	1.423274	1.431655	1.431575	1.440529	1.444863	1.469489	1.469407	1.535402	1.569638	1.583670	1.584316	1.640848	1.652895	1.630787	1.632535	1.632445	1.632353	1.700031	1.703798	1.709958	1.715381	1.810307	1.810941	1.801097	1.800996	1.793721	1.793621	1.839081	1.838976	1.820024	1.814034	1.840619	1.863579	1.915296	1.913899	1.913792
1.278070	1.276344	1.281790	1.281719	1.306850	1.311504	1.311430	1.314507	1.320870	1.381738	1.381660	1.384342	1.389906	1.421249	1.432187	1.432108	1.466386	1.466489	1.471128	1.471047	1.541095	1.580792	1.590142	1.590789	1.641034	1.653083	1.657589	1.659889	1.658222	1.654267	1.734813	1.738027	1.713042	1.723434	1.796363	1.817952	1.820157	1.820975	1.823449	1.823348	1.849956	1.881374	1.845333	1.845230	1.848267	1.895612	1.909639	1.920551	1.920442	1.920702
1.306413	1.297697	1.316530	1.316456	1.316382	1.341512	1.341436	1.335015	1.380794	1.381821	1.384502	1.385344	1.417733	1.432353	1.432273	1.454598	1.460218	1.471297	1.471215	1.491591	1.578949	1.590325	1.590970	1.641222	1.664264	1.665642	1.667940	1.665687	1.665593	1.731546	1.745766	1.745669	1.750353	1.754120	1.818155	1.819626	1.820258	1.821077	1.823550	1.823449	1.883055	1.890805	1.889225	1.889119	1.895821	1.895715	1.909743	1.909636	1.934347	1.935896
1.301711	1.320548	1.316610	1.316537	1.401532	1.401453	1.385575	1.380956	1.387684	1.398630	1.398551	1.410025	1.428839	1.444503	1.454397	1.456340	1.466601	1.469831	1.491761	1.531020	1.590506	1.622032	1.647113	1.654887	1.663072	1.664266	1.668036	1.673647	1.731742	1.744392	1.745865	1.750920	1.754317	1.841774	1.845081	1.844978	1.833870	1.821179	1.823652	1.883266	1.891935	1.891829	1.896874	1.926518	1.926409	1.924092	1.909846	1.934561	1.936108	1.936000
1.320703	1.320629	1.324050	1.411264	1.411183	1.419751	1.406700	1.397171	1.397092	1.403314	1.404155	1.411950	1.446510	1.456141	1.482370	1.482288	1.479444	1.491933	1.531932	1.565960	1.597039	1.625273	1.647208	1.654982	1.663167	1.664362	1.664635	1.726419	1.741277	1.746064	1.751117	1.754516	1.815736	1.839853	1.845184	1.845081	1.848104	1.839575	1.841041	1.892148	1.892039	1.897087	1.926732	1.933986	1.933876	1.933768	1.936431	1.936323	1.938789	1.965378
1.380023	1.325310	1.379915	1.411350	1.419364	1.419837	1.419756	1.408650	1.404397	1.406159	1.409229	1.413875	1.464997	1.473709	1.487979	1.487896	1.487812	1.536526	1.539382	1.566052	1.593985	1.625368	1.661465	1.667444	1.664552	1.664458	1.689531	1.722836	1.731939	1.746531	1.782669	1.782568	1.815838	1.837748	1.845288	1.856173	1.856803	1.858539	1.891438	1.928399	1.933442	1.935357	1.942609	1.938694	1.938583	2.041052	1.968676	1.966995	1.966882	2.002980
1.381212	1.380031	1.380919	1.414196	1.415587	1.419924	1.419842	1.420315	1.442551	1.442470	1.448460	1.454678	1.473878	1.488152	1.488068	1.487985	1.522534	1.539561	1.539473	1.592881	1.624266	1.661289	1.661561	1.667540	1.670941	1.677140	1.689628	1.691106	1.732038	1.774405	1.780377	1.780277	1.812443	1.844140	1.851595	1.853148	1.856170	1.856802	1.891543	1.928505	1.933916	1.935463	1.942715	1.998507	2.020387	2.020273	2.019051	2.004800	2.006341	2.010095
1.381297	1.381220	1.386341	1.406300	1.417513	1.431604	1.437825	1.450082	1.449999	1.460024	1.459940	1.497674	1.497773	1.532312	1.532224	1.532138	1.544155	1.544069	1.593064	1.624454	1.676298	1.661385	1.666075	1.671134	1.677331	1.677236	1.691298	1.722665	1.733910	1.774506	1.780478	1.780377	1.814018	1.848662	1.848554	1.851594	1.851487	1.853775	1.889807	1.928611	1.930893	1.935570	1.993205	2.020614	2.020497	2.020382	2.020265	2.020703	2.024452	2.024707
1.455465	1.387610	1.409594	1.418970	1.431035	1.477386	1.477301	1.477586	1.477501	1.483860	1.497848	1.497949	1.529360	1.532404	1.532315	1.547485	1.571012	1.594538	1.625930	1.677782	1.688398	1.682006	1.671325	1.671231	1.677428	1.677333	1.722860	1.730060	1.738728	1.753238	1.760131	1.773335	1.789027	1.837758	1.848658	1.851698	1.851590	1.886155	1.930795	1.936576	1.935050	1.979680	2.015315	2.025438	2.025321	2.020492	2.020374	2.083648	2.087761	2.105158
1.455554	1.455472	1.432747	1.437267	1.515379	1.515294	1.533274	1.535948	1.544694	1.544791	1.543782	1.543695	1.551480	1.551393	1.561060	1.642852	1.642756	1.669021	1.677900	1.700561	1.700462	1.700366	1.684529	1.677622	1.677525	1.707325	1.728599	1.734878	1.736065	1.740753	1.757085	1.764551	1.789128	1.837861	1.848761	1.848657	1.853350	1.892548	1.936794	1.943128	1.943015	1.972766	2.015904	2.025549	2.025430	2.025315	2.058190	2.083760	2.094157	2.105271
1.467241	1.467158	1.467073	1.521267	1.521281	1.527499	1.536864	1.544877	1.544971	1.570498	1.570407	1.569951	1.604510	1.605341	1.643043	1.642949	1.669214	1.670224	1.691293	1.703791	1.703691	1.703043	1.702944	1.701559	1.725064	1.742425	1.737352	1.737739	1.737637	1.740852	1.757185	1.764651	1.836412	1.836675	1.848865	1.848760	1.853453	1.883843	1.905616	1.943235	1.943122	1.972874	2.016014	2.025659	2.025541	2.058422	2.066156	2.083319	2.083749	2.098017
1.471014	1.467248	1.516556	1.522936	1.522847	1.529065	1.545058	1.545155	1.570681	1.570593	1.669747	1.669284	1.620357	1.621186	1.627536	1.650513	1.650417	1.670323	1.698279	1.703338	1.703239	1.703142	1.725078	1.726554	1.774100	1.767704	1.747144	1.737353	1.741971	1.746291	1.764851	1.795727	1.836515	1.836779	1.848968	1.852008	1.875570	1.883948	1.897210	1.906534	1.950437	1.975376	1.985021	2.025769	2.025651	2.066390	2.083551	2.083431	2.092907	2.102842
1.501059	1.500974	1.516649	1.570316	1.570223	1.539166	1.545152	1.588775	1.591260	1.669946	1.684026	1.683929	1.686776	1.699017	1.698918	1.651164	1.669963	1.725246	1.725145	1.725230	1.730101	1.759911	1.759807	1.765968	1.769011	1.768910	1.768690	1.764422	1.764318	1.765792	1.780821	1.801170	1.841960	1.859156	1.864203	1.882968	1.886002	1.892710	1.897315	1.906640	1.950544	1.975484	1.978315	2.025880	2.063477	2.074358	2.074235	2.086859	2.093019	2.104428
1.547138	1.547050	1.553264	1.568754	1.570318	1.573933	1.583069	1.604159	1.607113	1.691961	1.695380	1.701729	1.706601	1.700224	1.699019	1.698370	1.777009	1.776907	1.734639	1.733435	1.760114	1.760013	1.759909	1.766070	1.765965	1.773617	1.778870	1.863740	1.863629	1.781395	1.803769	1.861871	1.861761	1.864418	1.883181	1.883074	1.891634	1.897533	1.906855	1.968060	1.969418	1.975592	2.011431	2.040136	2.074590	2.074470	2.076741	2.077543	2.095341	2.104725
1.584764	1.580254	1.580159	1.581541	1.582000	1.587987	1.605923	1.608962	1.692528	1.695583	1.730554	1.726179	1.726077	1.723953	1.723299	1.777404	1.778688	1.782085	1.780405	1.772430	1.793261	1.760115	1.760011	1.759909	1.769215	1.777788	1.863954	1.863847	1.888596	1.895304	1.871522	1.871416	1.877682	1.883398	1.883286	1.962623	1.968513	1.972268	1.972151	1.972038	1.983000	2.015898	2.023638	2.063530	2.079124	2.078267	2.078143	2.079865	2.079741	2.100124
1.598675	1.596005	1.595911	1.595820	1.604755	1.604664	1.681674	1.687941	1.695781	1.730761	1.732684	1.732585	1.730824	1.749629	1.781029	1.779084	1.778977	1.782190	1.782084	1.794578	1.794471	1.793262	1.769558	1.769456	1.776535	1.782328	1.797960	1.866901	1.888704	1.895411	1.895298	1.884178	1.884066	1.885531	1.977584	1.984513	1.978868	1.974036	1.977235	1.992194	2.017231	2.021831	2.033428	2.064748	2.080342	2.080222	2.087837	2.087717	2.087592	2.104290
1.606878	1.606234	1.600614	1.600523	1.610011	1.660360	1.686564	1.688043	1.710067	1.730865	1.732788	1.732320	1.733792	1.751023	1.782423	1.782320	1.782398	1.783584	1.787816	1.798736	1.797523	1.797419	1.797312	1.776743	1.782164	1.797802	1.798063	1.800909	1.892481	1.895519	1.895406	1.895298	1.884541	1.910284	1.975300	1.984625	1.982295	1.991616	1.997578	2.022621	2.022870	2.028944	2.030395	2.056339	2.087274	2.088075	2.119740	2.119617	2.118937	2.118816
1.606978	1.606887	1.606239	1.610080	1.665162	1.665067	1.699378	1.718194	1.718460	1.732996	1.732892	1.732792	1.732320	1.751127	1.753233	1.770459	1.783792	1.785264	1.787921	1.798841	1.830226	1.845865	1.846491	1.799155	1.802732	1.812072	1.815280	1.825127	1.834461	1.891006	1.895513	1.895774	1.897233	1.957586	1.973199	1.982524	2.009327	2.048528	2.022850	2.023102	2.024456	2.030714	2.054174	2.056452	2.087387	2.117770	2.119854	2.119732	2.119604	2.153498
1.655966	1.641678	1.642870	1.642776	1.672633	1.732689	1.732584	1.728124	1.733199	1.737993	1.737888	1.736213	1.745664	1.753442	1.759049	1.779040	1.800986	1.813334	1.813225	1.820994	1.830332	1.846709	1.846597	1.849807	1.850064	1.842254	1.834780	1.834676	1.834566	1.891113	1.892474	1.895881	1.935100	1.951220	1.973310	2.009376	2.017303	2.017186	2.017064	2.022845	2.029284	2.085857	2.085730	2.113895	2.118008	2.117885	2.119969	2.124561	2.124433	2.154166
1.709403	1.709304	1.674509	1.674412	1.732893	1.758019	1.759488	1.760123	1.738197	1.745100	1.744995	1.798042	1.796090	1.753547	1.765289	1.779532	1.817231	1.813440	1.821206	1.821100	1.833102	1.833465	1.849100	1.849914	1.853487	1.862042	1.850911	1.852095	1.891331	1.891221	1.896097	1.935326	1.942213	1.951514	1.973421	2.017538	2.018706	2.018588	2.018466	2.023067	2.147332	2.148865	2.120423	2.121405	2.124411	2.119290	2.123877	2.124675	2.154406	2.218711
1.720733	1.720448	1.709305	1.714182	1.714078	1.732899	1.759595	1.765205	1.772101	1.770424	1.819174	1.814830	1.811955	1.811850	1.776423	1.779638	1.817338	1.840325	1.829188	1.829081	1.832103	1.849319	1.849207	1.852969	1.862257	1.879466	1.879352	1.905720	1.905604	1.902615	1.902499	1.937279	1.945469	1.973651	2.018136	2.024102	2.023979	2.023862	2.023739	2.075238	2.084634	2.118824	2.121644	2.122074	2.124526	2.125693	2.125564	2.164083	2.165523	2.193948
1.720654	1.720554	1.725425	1.714286	1.714182	1.733004	1.761913	1.765312	1.772208	1.832004	1.831892	1.831786	1.827435	1.827329	1.827217	1.817556	1.816708	1.829406	1.829295	1.832321	1.847959	1.847851	1.847739	1.851502	1.862364	1.879575	1.904648	1.905828	1.905712	1.907445	1.937500	1.951992	1.970730	1.977462	2.024332	2.035228	2.035104	2.034985	2.067609	2.075352	2.085486	2.104592	2.122313	2.124770	2.125932	2.183974	2.190856	2.179425	2.177071	2.176945
1.772813	1.766400	1.742777	1.726905	1.733947	1.735322	1.762572	1.765972	1.832036	1.832114	1.832002	1.862292	1.862178	1.853269	1.849284	1.827955	1.817938	1.822558	1.832535	1.850208	1.850094	1.849986	1.843474	1.845310	1.860897	1.887994	1.909919	1.905937	1.907664	1.910503	1.952215	1.970961	1.977689	1.999393	2.035459	2.035342	2.035217	2.038244	2.067723	2.077863	2.104831	2.131963	2.142896	2.142772	2.185094	2.203832	2.203697	2.199327	2.180331	2.187573
1.772922	1.769273	1.739750	1.742044	1.736367	1.737557	1.768025	1.774228	1.827721	1.860415	1.862512	1.868855	1.868741	1.868633	1.861144	1.857163	1.822772	1.822665	1.826794	1.836138	1.842879	1.843693	1.843950	1.857969	1.886638	1.910699	1.918141	1.923010	1.922893	1.921675	1.967203	1.978106	1.993537	2.029613	2.040294	2.040175	2.038477	2.066674	2.118998	2.123114	2.132021	2.144662	2.155595	2.169621	2.185213	2.185085	2.204923	2.207007	2.209823	2.209695
1.769485	1.751005	1.750897	1.745407	1.742781	1.749686	1.768501	1.809024	1.839401	1.862739	1.869077	1.868967	1.868852	1.868744	1.862176	1.862351	1.857157	1.825537	1.826348	1.842547	1.842986	1.846013	1.869210	1.881699	1.912127	1.912384	1.941940	1.942013	1.941894	1.984282	1.983054	1.982939	2.029846	2.039169	2.045128	2.045010	2.066910	2.115742	2.135941	2.140979	2.140848	2.144595	2.171439	2.171312	2.185332	2.205178	2.223301	2.223172	2.214737	2.214610
1.758959	1.752034	1.751926	1.751823	1.742887	1.749792	1.768608	1.811161	1.839512	1.862850	1.863472	1.869079	1.868963	1.868855	1.864968	1.879511	1.878103	1.857710	1.857596	1.841917	1.842540	1.861872	1.877194	1.909773	1.912237	1.928240	1.942052	1.942124	2.012269	2.012151	2.000014	1.998791	2.029960	2.039283	2.042845	2.045124	2.045182	2.090566	2.132912	2.141097	2.144101	2.171692	2.171558	2.185584	2.205427	2.226809	2.226672	2.231154	2.229173	2.232019
1.752614	1.752510	1.752033	1.751930	1.751821	1.760895	1.784485	1.811270	1.858645	1.862962	1.863584	1.903871	1.882322	1.870542	1.878407	1.884600	1.884483	1.871799	1.868918	1.868807	1.857663	1.866167	1.880069	1.879959	1.912347	1.912604	1.932289	2.012509	2.012384	2.023286	2.016864	1.999642	2.009798	2.030139	2.042406	2.045423	2.048800	2.090683	2.133030	2.145826	2.160861	2.170889	2.171677	2.204576	2.227061	2.226930	2.226793	2.237291	2.297164	2.295186
1.752721	1.752618	1.752509	1.752406	1.760183	1.763972	1.809826	1.811380	1.858757	1.863074	1.882025	1.884127	1.885116	1.883431	1.889618	1.898729	1.885701	1.885590	1.888087	1.885578	1.869537	1.866276	1.874460	1.880068	1.882534	1.905748	1.939594	2.007090	2.015648	2.017104	2.016979	2.015570	2.010280	2.030622	2.045656	2.049042	2.052420	2.053037	2.145508	2.161113	2.160980	2.165474	2.203903	2.212559	2.227182	2.227052	2.234776	2.292818	2.295443	2.317317
1.779653	1.757458	1.754194	1.754090	1.768914	1.768811	1.809936	1.822713	1.862926	1.868719	1.883060	1.885347	1.885229	1.889848	1.898953	1.898842	1.911332	1.906977	1.906860	1.891037	1.885569	1.931398	1.936443	1.884902	1.887367	1.911023	2.001122	2.007205	2.012073	2.015644	2.015802	2.015684	2.036022	2.108303	2.112229	2.052662	2.057331	2.065513	2.148210	2.161232	2.194134	2.198626	2.207276	2.213603	2.227304	2.235036	2.245263	2.290727	2.302697	2.363223
1.780684	1.758489	1.762805	1.773744	1.790718	1.793749	1.821086	1.842652	1.860704	1.868831	1.871481	1.885459	1.885342	1.899184	1.902018	1.914515	1.949270	1.949154	1.919578	1.919465	1.938635	1.938520	1.937108	1.936993	1.946465	1.994608	1.999207	2.010469	2.012188	2.012069	2.011943	2.036264	2.106973	2.112111	2.112347	2.120233	2.078990	2.082374	2.148328	2.196975	2.208317	2.209108	2.209795	2.213724	2.213586	2.215598	2.237346	2.287529	2.301713	2.362427
1.786327	1.786221	1.881247	1.792785	1.792672	1.793858	1.827505	1.837967	1.860816	1.863843	1.864095	1.866752	1.885454	1.902249	1.914742	1.952459	1.952152	1.954820	1.975185	1.975068	1.951239	1.944935	1.944813	1.976630	1.978351	1.998709	2.005977	2.012614	2.012487	2.012183	2.012057	2.014338	2.107091	2.112598	2.123168	2.120721	2.088549	2.088795	2.197226	2.209683	2.209545	2.217921	2.217781	2.209784	2.208539	2.216272	2.217608	2.215321	2.288431	2.304573
1.824090	1.877242	1.868452	1.868340	1.824951	1.824844	1.828722	1.833346	1.837961	1.860819	1.863838	1.866864	1.890296	1.911419	1.940079	1.952575	1.955604	1.975977	2.008266	2.008147	1.999772	1.987475	1.997343	1.999069	1.998943	2.003068	2.008122	2.008004	2.014447	2.016727	2.016600	2.016482	2.119573	2.123420	2.125686	2.128145	2.128011	2.195554	2.214657	2.247840	2.217805	2.217673	2.217902	2.249230	2.249089	2.217499	2.203575	2.211011	2.281342	2.300998
1.888909	1.886767	1.877238	1.883768	1.883649	1.860298	1.859626	1.838188	1.841577	1.860931	1.865610	1.873283	1.911645	1.913747	1.951883	1.955843	1.976211	2.047913	2.048024	2.048271	2.048142	2.039162	2.039034	2.036883	2.042686	2.042563	2.018808	2.020719	2.016962	2.019426	2.026312	2.137146	2.123666	2.132768	2.140201	2.140076	2.158829	2.205370	2.219394	2.250732	2.250591	2.250456	2.249486	2.263509	2.249579	2.228998	2.225416	2.256455	2.281465	2.282253
1.889025	1.886883	1.886025	1.883883	1.916897	1.914938	1.913524	1.908980	1.863753	1.864197	1.870353	1.912870	1.917480	1.947509	1.955152	1.997601	2.045941	2.056153	2.056394	2.048391	2.076627	2.072628	2.063156	2.063033	2.051049	2.050557	2.042551	2.044460	2.043284	2.030529	2.052447	2.139666	2.148759	2.156015	2.156064	2.159086	2.200387	2.222291	2.267789	2.267654	2.263636	2.255009	2.268199	2.267694	2.267550	2.264269	2.269109	2.278594	2.281956	2.310679
1.890268	1.890155	1.898765	1.903386	1.919043	1.925020	1.929630	1.954540	1.952753	1.905284	1.909592	1.917715	1.947740	1.952239	1.997838	2.046192	2.060887	2.068700	2.069124	2.076880	2.084628	2.080627	2.080495	2.065920	2.056335	2.056212	2.056081	2.059282	2.068565	2.052694	2.110830	2.149017	2.155895	2.156137	2.159334	2.190311	2.213103	2.247598	2.267915	2.267780	2.263945	2.263810	2.273122	2.268555	2.268412	2.269376	2.269231	2.281486	2.310939	2.334389
1.890384	1.890271	1.899620	1.903502	1.919160	1.929870	1.966034	1.965916	1.959145	1.959028	1.917592	2.018766	2.023435	1.998992	2.006432	2.052035	2.064516	2.068822	2.077127	2.084883	2.090472	2.090347	2.090215	2.077485	2.061623	2.061499	2.069490	2.069369	2.069237	2.111638	2.113534	2.149139	2.156018	2.156259	2.188901	2.201366	2.201226	2.245508	2.265825	2.298835	2.355340	2.344184	2.282671	2.277364	2.274074	2.277446	2.274154	2.311765	2.335207	2.335068
1.893638	1.890387	1.890266	1.904356	1.965778	1.968882	1.969309	1.969190	1.969063	1.966731	2.019008	2.054307	2.027616	2.006680	2.006551	2.039542	2.069068	2.072096	2.085130	2.099262	2.106355	2.107336	2.097748	2.096514	2.096380	2.098101	2.069610	2.069488	2.075818	2.120067	2.138363	2.149446	2.153370	2.187502	2.200327	2.200197	2.255337	2.256309	2.299100	2.355619	2.355469	2.344312	2.282796	2.282659	2.279368	2.278493	2.312952	2.339176	2.339025	2.348412
1.893755	1.893641	1.893520	1.968608	1.979528	1.981625	1.968874	1.969308	1.969181	1.976264	2.043965	2.044580	2.054232	2.035186	2.038193	2.064877	2.072343	2.085385	2.094710	2.106244	2.109062	2.108936	2.107325	2.104515	2.132742	2.170698	2.179052	2.078101	2.120499	2.151222	2.151269	2.151142	2.177774	2.181901	2.200450	2.255423	2.255278	2.256434	2.344873	2.344732	2.344582	2.344440	2.322259	2.303238	2.303092	2.302953	2.339443	2.339302	2.348677	2.348537
1.893872	1.893758	1.947303	1.980330	2.015006	2.011728	1.981616	1.969427	1.978162	1.998553	2.045748	2.054487	2.054354	2.057371	2.057238	2.066291	2.073019	2.102850	2.108070	2.107105	2.109185	2.109058	2.108924	2.135588	2.171693	2.178579	2.179176	2.155416	2.153691	2.153561	2.152499	2.152372	2.179005	2.183598	2.230491	2.236656	2.255403	2.262285	2.346296	2.346153	2.344710	2.344568	2.344416	2.322246	2.303217	2.336116	2.339569	2.341090	2.348803	2.380118
1.911355	1.912818	1.947422	1.990052	2.023067	2.022946	2.022814	2.025092	1.999716	2.034305	2.053441	2.054610	2.054476	2.057493	2.061807	2.073275	2.101595	2.107959	2.108932	2.111022	2.120672	2.183594	2.198636	2.190009	2.189866	2.178704	2.179301	2.150813	2.152890	2.152761	2.152622	2.183994	2.183853	2.228728	2.228584	2.236781	2.260331	2.262411	2.283837	2.346282	2.344839	2.344697	2.344544	2.344402	2.344251	2.356695	2.356542	2.360093	2.377242	2.377100
1.925424	1.950568	1.957143	1.988595	2.023190	2.023068	2.077415	2.069650	2.056892	2.058431	2.072496	2.054732	2.057738	2.062063	2.087718	2.088699	2.108026	2.129080	2.128944	2.128816	2.183853	2.193179	2.193038	2.190135	2.189992	2.189859	2.178687	2.175602	2.178611	2.184390	2.222053	2.223495	2.224925	2.225898	2.228709	2.230607	2.260457	2.260320	2.282855	2.346412	2.346261	2.344825	2.344671	2.344529	2.356966	2.356822	2.356669	2.357079	2.364785	2.374081
1.990279	1.990158	1.958002	1.957145	2.023313	2.071363	2.073074	2.076087	2.069639	2.072755	2.079084	2.083390	2.072467	2.097582	2.088949	2.139830	2.152989	2.133936	2.133800	2.184123	2.183980	2.183848	2.191318	2.190261	2.190118	2.187030	2.186887	2.178878	2.178735	2.216412	2.223753	2.223620	2.225050	2.232322	2.231983	2.233134	2.236138	2.260446	2.310668	2.345433	2.346389	2.345138	2.344799	2.357246	2.357094	2.358243	2.357350	2.357206	2.361771	2.371067
2.013431	2.005414	1.990150	2.001467	2.023435	2.049575	2.073199	2.076212	2.084203	2.079344	2.084380	2.084254	2.093099	2.097707	2.157166	2.157036	2.153116	2.152985	2.178287	2.178155	2.179674	2.179542	2.189413	2.189279	2.186180	2.185308	2.185164	2.185033	2.186737	2.230717	2.223879	2.232983	2.232837	2.229104	2.233392	2.233259	2.240327	2.309469	2.310795	2.326116	2.345409	2.346375	2.345112	2.357559	2.358515	2.358371	2.358216	2.358072	2.372075	2.371193
2.070402	2.013432	2.003373	2.012640	2.023558	2.050069	2.073323	2.083357	2.084328	2.089376	2.089239	2.093361	2.097957	2.141660	2.157294	2.157164	2.156568	2.184652	2.206799	2.250813	2.252326	2.252188	2.206326	2.203789	2.180393	2.180260	2.181409	2.184234	2.188437	2.221380	2.224005	2.233110	2.232963	2.232828	2.233517	2.237449	2.271945	2.310336	2.317221	2.345506	2.346647	2.346503	2.364847	2.367851	2.363447	2.363303	2.363147	2.377163	2.375528	2.371320
2.072108	2.070402	2.047706	2.047580	2.051240	2.073216	2.073448	2.083482	2.098557	2.110017	2.120439	2.120310	2.143836	2.155901	2.155760	2.218353	2.218207	2.214746	2.251082	2.261981	2.263494	2.252318	2.216663	2.207547	2.199520	2.186406	2.181534	2.182510	2.188561	2.221505	2.224130	2.233236	2.233089	2.232953	2.237708	2.272222	2.302732	2.317502	2.349105	2.348961	2.348808	2.366611	2.369603	2.382145	2.367826	2.363985	2.367996	2.377291	2.377134	2.371446
2.204220	2.204083	2.081444	2.071842	2.071889	2.073341	2.074128	2.080097	2.106575	2.160644	2.164751	2.164618	2.189719	2.188663	2.205870	2.205734	2.206881	2.206745	2.260220	2.260080	2.259929	2.215642	2.214758	2.209892	2.202233	2.186901	2.186386	2.184211	2.185914	2.188551	2.221484	2.223910	2.223763	2.241026	2.270805	2.276969	2.306741	2.329281	2.352746	2.357593	2.366885	2.366741	2.369733	2.368109	2.367955	2.364114	2.368123	2.377419	2.377261	2.377118
2.204354	2.123676	2.085635	2.081626	2.130432	2.074391	2.075176	2.075049	2.151110	2.156708	2.160630	2.160497	2.163679	2.163548	2.163404	2.192973	2.193751	2.204656	2.258133	2.257993	2.215907	2.215770	2.215624	2.215488	2.202729	2.187026	2.186880	2.186183	2.186038	2.188676	2.191672	2.224036	2.223889	2.267932	2.270933	2.277097	2.302145	2.329411	2.352876	2.367170	2.367016	2.370019	2.369862	2.369717	2.368084	2.368408	2.377693	2.377547	2.388403	2.377245
2.141863	2.141731	2.130165	2.138280	2.138137	2.119061	2.078074	2.077946	2.149576	2.151108	2.156692	2.160625	2.162514	2.163677	2.161684	2.161551	2.192955	2.204785	2.204640	2.213966	2.249694	2.249555	2.219449	2.219312	2.193940	2.190109	2.189593	2.186308	2.190968	2.191942	2.194384	2.203679	2.224015	2.260111	2.277361	2.302426	2.302273	2.332135	2.362455	2.398526	2.437997	2.414231	2.414070	2.413922	2.412284	2.407414	2.403001	2.402853	2.388531	2.388386
2.141994	2.130807	2.130110	2.148206	2.139560	2.120483	2.120340	2.118546	2.130662	2.151051	2.150906	2.160754	2.162642	2.163805	2.163660	2.161678	2.193084	2.204914	2.204768	2.220195	2.220045	2.219908	2.221241	2.213220	2.213072	2.211272	2.210754	2.211174	2.191092	2.194655	2.194509	2.197889	2.224140	2.260238	2.270833	2.302555	2.327602	2.343208	2.398251	2.442749	2.483793	2.458448	2.415496	2.415347	2.414633	2.412266	2.412104	2.403906	2.389583	2.388514
2.131068	2.130937	2.152905	2.152218	2.142832	2.121905	2.120468	2.120337	2.132823	2.130659	2.151034	2.157555	2.164064	2.163933	2.163788	2.195209	2.211280	2.211143	2.210997	2.213818	2.213670	2.215110	2.213485	2.213348	2.213199	2.213062	2.211435	2.211300	2.211707	2.194780	2.194633	2.216922	2.245504	2.260366	2.270961	2.321231	2.327731	2.381137	2.396904	2.412962	2.458735	2.459876	2.458685	2.456959	2.453098	2.450173	2.411865	2.404036	2.403874	2.388641
2.131200	2.145284	2.153222	2.152904	2.146289	2.134666	2.120596	2.120464	2.133690	2.133559	2.133415	2.158053	2.164193	2.164061	2.195474	2.204779	2.204631	2.204494	2.206197	2.213947	2.213798	2.215239	2.215091	2.214955	2.217394	2.213374	2.213225	2.213091	2.215530	2.215393	2.221065	2.232428	2.248034	2.263651	2.285267	2.321360	2.321203	2.381269	2.397036	2.399661	2.413674	2.455287	2.458819	2.458667	2.456929	2.452894	2.411994	2.405738	2.403078	2.402931
2.145548	2.145416	2.145456	2.153220	2.148823	2.141111	2.166230	2.166095	2.133818	2.133687	2.158316	2.162989	2.164322	2.164190	2.170330	2.187257	2.189698	2.211650	2.208175	2.215926	2.230711	2.289014	2.292559	2.223034	2.222884	2.222377	2.222228	2.242586	2.242435	2.243406	2.233799	2.233663	2.248161	2.263778	2.280956	2.287297	2.335510	2.377893	2.387718	2.387570	2.387411	2.422829	2.458953	2.458801	2.461316	2.461164	2.452860	2.414934	2.408853	2.454990
2.145680	2.145547	2.145587	2.153352	2.148953	2.164999	2.164212	2.161488	2.151867	2.154879	2.160095	2.159961	2.161294	2.164305	2.171740	2.177351	2.189827	2.218622	2.251605	2.251465	2.297056	2.302646	2.302493	2.291312	2.225971	2.225279	2.245625	2.245488	2.245337	2.246862	2.248930	2.248794	2.264312	2.264645	2.284413	2.290575	2.334530	2.378024	2.386370	2.387701	2.387542	2.415088	2.456218	2.461614	2.461450	2.465736	2.465569	2.521536	2.511920	2.511766
2.145812	2.145679	2.188370	2.153483	2.153337	2.165130	2.164982	2.148231	2.154400	2.155008	2.160224	2.161569	2.164566	2.172571	2.172424	2.190104	2.214821	2.256620	2.256470	2.256330	2.302368	2.302780	2.302626	2.302483	2.290734	2.262228	2.262075	2.261937	2.262893	2.267562	2.251647	2.276985	2.266104	2.286360	2.290843	2.334818	2.377195	2.384815	2.386502	2.387833	2.390172	2.412525	2.456352	2.456569	2.466023	2.466240	2.506352	2.506196	2.506025	2.496253
2.149104	2.148970	2.188503	2.188366	2.172421	2.170254	2.170106	2.162075	2.161927	2.174511	2.185415	2.186943	2.189383	2.194798	2.196683	2.215102	2.267939	2.276121	2.275969	2.294760	2.292015	2.302914	2.326418	2.319964	2.302090	2.282857	2.282702	2.283672	2.286846	2.299315	2.269114	2.276375	2.298285	2.375936	2.381891	2.383320	2.386671	2.386796	2.388113	2.387964	2.388728	2.393759	2.398591	2.463547	2.464493	2.470727	2.482504	2.482719	2.482550	2.502859
2.159039	2.158905	2.194185	2.188499	2.188349	2.188215	2.171162	2.170101	2.174036	2.185694	2.189799	2.189663	2.192102	2.194928	2.199588	2.244554	2.276396	2.278660	2.278508	2.297299	2.294738	2.304528	2.320243	2.320099	2.319570	2.355325	2.392742	2.318490	2.299782	2.297596	2.299289	2.298016	2.384543	2.383667	2.383599	2.383452	2.388654	2.389984	2.390280	2.390131	2.390155	2.393890	2.398722	2.446360	2.469350	2.469196	2.480047	2.482483	2.482684	2.480311
2.294195	2.273510	2.215767	2.211560	2.209743	2.220109	2.216626	2.174315	2.174906	2.199561	2.201400	2.193678	2.193528	2.195059	2.244827	2.270026	2.276531	2.278794	2.297576	2.345507	2.345346	2.326269	2.326113	2.354933	2.355978	2.398039	2.392879	2.391153	2.386161	2.386011	2.365627	2.380770	2.386911	2.388337	2.388173	2.388025	2.387861	2.390116	2.396713	2.396923	2.394171	2.394022	2.431654	2.447604	2.447439	2.469330	2.480181	2.480026	2.480596	2.480444
2.300256	2.300111	2.256198	2.247362	2.279827	2.279685	2.285078	2.231236	2.199828	2.207589	2.201532	2.212447	2.220583	2.243905	2.246625	2.270345	2.273520	2.276523	2.298451	2.346569	2.421096	2.422794	2.363172	2.361359	2.402213	2.398176	2.393014	2.391289	2.386296	2.386331	2.376795	2.379054	2.380740	2.386894	2.388306	2.388158	2.387993	2.389323	2.390084	2.394465	2.394303	2.394153	2.412888	2.437556	2.447572	2.469464	2.480315	2.480160	2.492583	2.493170
2.301322	2.301177	2.300093	2.297544	2.289031	2.288889	2.288731	2.293298	2.241023	2.236148	2.235995	2.235856	2.245472	2.246913	2.246758	2.273810	2.273654	2.279803	2.346483	2.417333	2.423087	2.422934	2.395952	2.388399	2.417472	2.413248	2.393150	2.385117	2.385136	2.386280	2.376929	2.379188	2.379023	2.380723	2.386863	2.391992	2.391827	2.389456	2.387715	2.388489	2.394435	2.413186	2.431920	2.437689	2.443823	2.479510	2.479338	2.491778	2.492717	2.492563
2.317267	2.317121	2.321701	2.322110	2.301410	2.296529	2.299701	2.297521	2.296438	2.323144	2.335616	2.335469	2.335307	2.331092	2.307239	2.307094	2.336162	2.341490	2.349777	2.412739	2.423228	2.423075	2.422910	2.427587	2.421497	2.417457	2.399023	2.385437	2.385271	2.386415	2.375767	2.376915	2.376750	2.379006	2.388572	2.392125	2.391960	2.391809	2.388772	2.388621	2.389014	2.394416	2.413151	2.429863	2.434330	2.434176	2.471143	2.470987	2.477111	2.483251
2.311673	2.311526	2.321843	2.321696	2.322090	2.321946	2.325116	2.324970	2.322773	2.336843	2.337421	2.337274	2.337111	2.340038	2.338949	2.338802	2.344192	2.349519	2.380923	2.412880	2.419482	2.423215	2.423050	2.427727	2.427558	2.421482	2.391274	2.391125	2.386701	2.375512	2.375346	2.375568	2.375402	2.384059	2.388705	2.390223	2.392092	2.391941	2.390199	2.389308	2.389144	2.388994	2.392345	2.411094	2.428162	2.429584	2.429415	2.429260	2.470022	2.479867
2.311814	2.311668	2.316247	2.321838	2.321676	2.350526	2.325257	2.327516	2.324948	2.337724	2.337561	2.337413	2.375148	2.375000	2.373908	2.365864	2.365699	2.370176	2.381062	2.419051	2.419622	2.422801	2.429501	2.429348	2.427698	2.427544	2.424043	2.401812	2.380055	2.375646	2.375480	2.375331	2.384343	2.384192	2.388838	2.363562	2.390189	2.392074	2.390331	2.390180	2.389276	2.389125	2.388958	2.390658	2.412544	2.428140	2.429545	2.427355	2.449689	2.473149
2.311956	2.311809	2.311647	2.321979	2.321817	2.321672	2.322065	2.325250	2.338009	2.337864	2.408773	2.408619	2.375288	2.375140	2.378491	2.378340	2.370281	2.370315	2.386199	2.419191	2.419022	2.418869	2.429086	2.428933	2.427837	2.427683	2.427513	2.401949	2.397894	2.380038	2.375613	2.376761	2.376594	2.384325	2.362174	2.363693	2.390321	2.392206	2.390463	2.390311	2.389592	2.389256	2.389088	2.388937	2.410268	2.425864	2.419677	2.419523	2.448709	2.452074
2.345293	2.311950	2.311788	2.313221	2.313058	2.314779	2.314616	2.314468	2.329251	2.408346	2.408916	2.408763	2.375429	2.378798	2.386526	2.388966	2.388799	2.390683	2.419486	2.419332	2.419162	2.419009	2.418842	2.426110	2.425940	2.425786	2.424320	2.420836	2.396178	2.391212	2.375747	2.375598	2.376727	2.357658	2.366194	2.369200	2.392676	2.392339	2.382716	2.382565	2.386572	2.389386	2.389219	2.389067	2.388347	2.408023	2.402854	2.407794	2.428370	2.452205
2.346177	2.312832	2.311929	2.313362	2.313199	2.316215	2.316051	2.326963	2.325503	2.336415	2.390944	2.390791	2.391363	2.384984	2.386667	2.389107	2.390976	2.419795	2.419627	2.419473	2.419303	2.419149	2.426404	2.426250	2.426079	2.425925	2.421125	2.418566	2.391500	2.387088	2.384697	2.373510	2.375564	2.376709	2.369479	2.369702	2.392809	2.392657	2.392488	2.387609	2.387259	2.386551	2.389349	2.389197	2.386254	2.386102	2.385934	2.407830	2.409235	2.395652
2.313121	2.311393	2.311229	2.312662	2.319819	2.322835	2.333732	2.357938	2.337997	2.336555	2.336389	2.390007	2.390764	2.378721	2.382070	2.389248	2.419906	2.419937	2.419769	2.419615	2.435227	2.468214	2.468042	2.426390	2.426219	2.426064	2.418856	2.418704	2.391636	2.387223	2.387054	2.386904	2.376438	2.376841	2.369982	2.369834	2.393312	2.393159	2.393176	2.393023	2.394242	2.393537	2.389665	2.389327	2.386384	2.386231	2.386063	2.385911	2.386298	2.395781
2.302638	2.316719	2.316555	2.316963	2.316799	2.322976	2.349675	2.349525	2.343878	2.337991	2.336528	2.382186	2.377344	2.377195	2.377767	2.386796	2.406588	2.419893	2.419910	2.435541	2.468515	2.466134	2.465962	2.427930	2.423210	2.426210	2.426038	2.421997	2.418670	2.418515	2.416861	2.394632	2.383424	2.373811	2.376421	2.392038	2.400853	2.401812	2.401643	2.418179	2.418011	2.417672	2.392388	2.389642	2.388088	2.385713	2.383969	2.385113	2.385870	2.386276
2.270032	2.269148	2.311670	2.322449	2.327681	2.323117	2.345076	2.344926	2.344760	2.338130	2.337964	2.337814	2.377485	2.377335	2.377907	2.397162	2.399399	2.408983	2.420051	2.435683	2.466435	2.466276	2.466104	2.465945	2.465954	2.426349	2.426176	2.422869	2.422697	2.418652	2.416998	2.394767	2.379653	2.379501	2.395099	2.399580	2.402099	2.405095	2.420690	2.419054	2.417959	2.417805	2.411427	2.408679	2.388218	2.385842	2.385672	2.383759	2.383590	2.385848
2.269432	2.269287	2.269127	2.313886	2.320044	2.326221	2.326056	2.345068	2.344900	2.344753	2.338103	2.337953	2.377626	2.377476	2.394679	2.397303	2.404277	2.409124	2.409141	2.417815	2.463799	2.463640	2.463467	2.463308	2.466095	2.426488	2.415270	2.415674	2.415502	2.416369	2.416197	2.400459	2.380528	2.380376	2.425097	2.429206	2.411688	2.411534	2.423973	2.420669	2.420500	2.417937	2.412114	2.394628	2.391497	2.385971	2.385615	2.385463	2.383717	2.388199
2.268645	2.268501	2.269266	2.324451	2.324285	2.326362	2.337260	2.337110	2.347264	2.352794	2.355524	2.353890	2.355203	2.377617	2.394820	2.399403	2.421789	2.404263	2.404095	2.404125	2.463942	2.463782	2.463608	2.463449	2.426783	2.423924	2.432644	2.432492	2.425279	2.421879	2.421706	2.418034	2.413781	2.424664	2.434693	2.440839	2.441777	2.424280	2.420958	2.420803	2.420634	2.420479	2.418731	2.415424	2.408771	2.400279	2.385929	2.389018	2.378008	2.377859
2.268785	2.268640	2.306424	2.323482	2.320166	2.331084	2.335549	2.347573	2.355306	2.360836	2.355664	2.355512	2.355343	2.360381	2.383904	2.413759	2.418772	2.404404	2.397919	2.397950	2.431946	2.466518	2.466344	2.472484	2.432851	2.426383	2.432783	2.432631	2.425417	2.426839	2.424998	2.421691	2.417997	2.435189	2.440573	2.440976	2.441913	2.441756	2.421092	2.420937	2.420767	2.420612	2.420439	2.420284	2.420114	2.408747	2.405424	2.394243	2.389161	2.389011
2.268925	2.268780	2.306380	2.314359	2.325259	2.325482	2.333206	2.346603	2.364189	2.362557	2.355804	2.355652	2.355482	2.360521	2.368133	2.391673	2.407295	2.403585	2.403416	2.401683	2.401511	2.440824	2.475380	2.433166	2.432991	2.426522	2.434501	2.432770	2.429542	2.426977	2.426803	2.426650	2.427773	2.440885	2.440710	2.441112	2.442049	2.441892	2.441717	2.421811	2.420900	2.420744	2.420571	2.420416	2.420246	2.415364	2.413893	2.413739	2.432004	2.433889
2.269065	2.268919	2.304940	2.306372	2.325770	2.330365	2.339669	2.364131	2.397618	2.392463	2.392289	2.355792	2.355622	2.361032	2.368273	2.368121	2.403880	2.403726	2.403557	2.401823	2.401651	2.440966	2.440794	2.433306	2.433131	2.429626	2.434640	2.429854	2.429680	2.429524	2.430646	2.432903	2.447110	2.446953	2.440846	2.452287	2.453222	2.442027	2.441852	2.441695	2.421774	2.420878	2.420704	2.507221	2.497589	2.415495	2.414024	2.413869	2.437324	2.437170
2.335433	2.306173	2.306007	2.307440	2.334806	2.333656	2.333487	2.352969	2.387569	2.392606	2.392431	2.355932	2.351021	2.356432	2.363595	2.368261	2.392338	2.403867	2.402119	2.401964	2.441265	2.441107	2.440935	2.438553	2.433641	2.435894	2.435903	2.436121	2.451909	2.451470	2.453703	2.453734	2.453557	2.453399	2.455544	2.455389	2.455212	2.442163	2.441987	2.441830	2.439247	2.421196	2.455509	2.497902	2.497724	2.432959	2.414155	2.413999	2.437455	2.441564
2.363193	2.354947	2.352182	2.352030	2.348523	2.336207	2.333628	2.331993	2.333863	2.334270	2.339105	2.338953	2.339340	2.359166	2.363735	2.363582	2.392479	2.397328	2.386467	2.402105	2.441407	2.441249	2.441076	2.438694	2.438517	2.433624	2.435858	2.452041	2.458360	2.461538	2.453842	2.453872	2.453695	2.483506	2.483326	2.458678	2.458500	2.456859	2.442122	2.440111	2.439382	2.438668	2.496623	2.496461	2.496283	2.488242	2.432915	2.432757	2.435919	2.446330
2.366316	2.366163	2.362828	2.370089	2.355993	2.348517	2.336178	2.336026	2.335856	2.339600	2.344064	2.326529	2.350972	2.359306	2.363875	2.363721	2.381457	2.383254	2.400821	2.441726	2.452603	2.452444	2.441217	2.438834	2.438657	2.438499	2.440732	2.452181	2.458500	2.461678	2.462241	2.454197	2.512388	2.512224	2.512598	2.484049	2.459193	2.458478	2.453295	2.449149	2.448975	2.497683	2.496759	2.496597	2.488539	2.488377	2.488195	2.436226	2.437348	2.465365
2.379956	2.365566	2.366135	2.373397	2.370062	2.358397	2.353580	2.336167	2.339889	2.341223	2.344204	2.337059	2.351112	2.368345	2.372913	2.373871	2.381968	2.397610	2.442028	2.467138	2.465379	2.465218	2.450742	2.432672	2.432494	2.438639	2.440871	2.440717	2.458455	2.458481	2.462380	2.468535	2.512528	2.512365	2.512738	2.512578	2.484564	2.483846	2.476249	2.476088	2.497983	2.498376	2.498193	2.490149	2.488673	2.488511	2.499360	2.503832	2.462686	2.470223
2.380103	2.379947	2.365538	2.372985	2.372813	2.369500	2.358368	2.347246	2.341513	2.344145	2.349350	2.351423	2.351252	2.369598	2.375746	2.441949	2.442141	2.441982	2.472745	2.473325	2.463853	2.463693	2.444024	2.442937	2.438021	2.431548	2.441011	2.440856	2.458038	2.456024	2.456772	2.456615	2.506921	2.509539	2.521974	2.524780	2.525151	2.483984	2.476386	2.476224	2.498676	2.498512	2.490448	2.488709	2.490106	2.489944	2.504130	2.503967	2.498873	2.471469
2.554282	2.380093	2.365683	2.373131	2.372957	2.418273	2.418097	2.408483	2.408306	2.382860	2.351716	2.351564	2.373227	2.399942	2.409247	2.445431	2.445251	2.475107	2.473631	2.473469	2.473287	2.466635	2.463766	2.443078	2.442898	2.431687	2.431508	2.437843	2.442399	2.442240	2.454685	2.454529	2.446375	2.505970	2.510519	2.521953	2.525291	2.484122	2.481715	2.477288	2.476739	2.498649	2.498465	2.490420	2.490241	2.492119	2.493234	2.502157	2.501974	2.473456
2.538618	2.402710	2.378807	2.378653	2.421912	2.437572	2.432650	2.422107	2.410862	2.404199	2.404022	2.418091	2.422364	2.409567	2.412913	2.449098	2.478937	2.501153	2.501715	2.501552	2.487645	2.480148	2.465762	2.459284	2.443038	2.442878	2.442698	2.436227	2.440127	2.439968	2.433476	2.399353	2.392315	2.411091	2.466869	2.506231	2.517545	2.484260	2.484077	2.481690	2.501546	2.512419	2.512233	2.505763	2.492972	2.493552	2.499303	2.499141	2.502109	2.501949
2.483397	2.402858	2.402682	2.418343	2.437876	2.437720	2.437541	2.437382	2.433494	2.417529	2.425255	2.423799	2.448909	2.451164	2.450983	2.504549	2.512524	2.518295	2.512920	2.508017	2.494108	2.491347	2.476959	2.465742	2.458687	2.450912	2.464938	2.464780	2.440266	2.440106	2.428234	2.399303	2.392449	2.392292	2.411047	2.470090	2.473987	2.477349	2.477166	2.481827	2.503723	2.514596	2.521274	2.519070	2.499044	2.498880	2.499439	2.499275	2.502243	2.535172
2.484784	2.484621	2.419576	2.435236	2.438024	2.447358	2.459731	2.459570	2.502080	2.502105	2.501920	2.511240	2.511054	2.509499	2.511168	2.523066	2.522881	2.521602	2.529134	2.523961	2.527124	2.522692	2.513420	2.476938	2.465701	2.465538	2.466934	2.469001	2.470302	2.470140	2.434685	2.427844	2.416898	2.392426	2.398926	2.398773	2.398596	2.451136	2.461531	2.475655	2.487164	2.488486	2.495537	2.522176	2.519026	2.499758	2.499574	2.502562	2.551229	2.551065
2.524495	2.506924	2.484588	2.444876	2.444695	2.460160	2.461462	2.502417	2.521948	2.525866	2.525679	2.525513	2.548020	2.535211	2.542346	2.527297	2.527110	2.533924	2.533741	2.535436	2.527271	2.550798	2.553766	2.529909	2.480235	2.470598	2.475051	2.494666	2.480274	2.470836	2.470095	2.463073	2.462518	2.416875	2.397762	2.398907	2.398729	2.405807	2.425855	2.466329	2.480993	2.492704	2.522478	2.523890	2.523708	2.514637	2.513894	2.630358	2.630161	2.551202
2.576869	2.524482	2.506890	2.503560	2.503373	2.457898	2.461611	2.522287	2.526180	2.526018	2.525830	2.550958	2.550212	2.550048	2.548159	2.545559	2.545927	2.545761	2.546882	2.546344	2.580910	2.580741	2.579812	2.576484	2.524193	2.506765	2.506021	2.505861	2.480415	2.471532	2.471348	2.471189	2.463027	2.461194	2.461010	2.468644	2.468460	2.424870	2.424690	2.467672	2.484655	2.498870	2.521039	2.524028	2.514939	2.514774	2.576061	2.630498	2.630301	2.551338
2.577026	2.546790	2.524447	2.503712	2.503525	2.503919	2.521863	2.531910	2.531350	2.526169	2.525981	2.550554	2.550363	2.559683	2.577489	2.577876	2.577684	2.577515	2.573893	2.578464	2.581061	2.598268	2.598078	2.600876	2.576442	2.566809	2.555670	2.533030	2.480742	2.480579	2.480394	2.480235	2.471144	2.470981	2.468940	2.468781	2.468597	2.468433	2.461105	2.460942	2.460762	2.495667	2.516166	2.515259	2.515076	2.573239	2.580928	2.580758	2.580008	2.571687
2.524118	2.525533	2.525343	2.503865	2.503676	2.504071	2.528510	2.531692	2.531502	2.528177	2.527987	2.551819	2.561113	2.560948	2.569291	2.589092	2.588900	2.588730	2.580640	2.581775	2.587531	2.598418	2.598229	2.598058	2.597122	2.596765	2.588136	2.559547	2.546725	2.543959	2.542098	2.518257	2.514818	2.487079	2.482440	2.468919	2.468734	2.469312	2.461240	2.461078	2.460897	2.485968	2.510922	2.510756	2.510758	2.573378	2.573185	2.573015	2.568093	2.567927
2.534948	2.534780	2.532919	2.509398	2.509210	2.509047	2.528663	2.531659	2.531654	2.531491	2.561604	2.561435	2.552150	2.565182	2.569443	2.577177	2.581072	2.580902	2.588417	2.587875	2.597628	2.585207	2.585017	2.596909	2.598665	2.604439	2.591067	2.569167	2.560705	2.560536	2.560344	2.530463	2.522383	2.487219	2.482579	2.482419	2.482234	2.482627	2.462489	2.459636	2.459455	2.460963	2.488887	2.510893	2.510894	2.512584	2.514994	2.514828	2.538283	2.563336
2.549348	2.534935	2.513244	2.513077	2.512888	2.529006	2.528815	2.531997	2.531806	2.561950	2.561758	2.561588	2.559540	2.565334	2.565141	2.574635	2.576022	2.579012	2.578732	2.589622	2.585529	2.585357	2.581825	2.583233	2.601992	2.604046	2.591215	2.586310	2.560851	2.560681	2.564200	2.530606	2.530417	2.516046	2.514001	2.509385	2.487663	2.487499	2.479980	2.465432	2.463674	2.463511	2.447555	2.493684	2.512516	2.512906	2.515131	2.514964	2.514775	2.518883
2.617565	2.549334	2.526986	2.514158	2.523356	2.532686	2.531567	2.534563	2.540698	2.560805	2.560612	2.560442	2.559692	2.565487	2.565293	2.574787	2.577754	2.577492	2.565422	2.572586	2.582519	2.580119	2.581974	2.600759	2.600561	2.602895	2.592942	2.586457	2.560997	2.564168	2.564346	2.569749	2.569556	2.532991	2.531687	2.557239	2.554075	2.551306	2.551113	2.519393	2.477450	2.466245	2.467173	2.497624	2.513209	2.515456	2.515267	2.515100	2.514910	2.519018
2.715866	2.549490	2.546132	2.528457	2.533004	2.532839	2.541212	2.541044	2.542433	2.560959	2.560765	2.560595	2.559845	2.564058	2.565444	2.571597	2.571402	2.569375	2.550781	2.571155	2.572540	2.580269	2.582123	2.600908	2.600710	2.600537	2.586772	2.558178	2.561326	2.564313	2.571639	2.571473	2.571279	2.589957	2.583913	2.576319	2.573153	2.576694	2.576498	2.551084	2.519345	2.478536	2.495698	2.511303	2.560654	2.515592	2.515402	2.515235	2.519316	2.519153
2.603638	2.603464	2.573193	2.574506	2.574310	2.542487	2.542851	2.580748	2.580552	2.556657	2.556463	2.556292	2.556469	2.565791	2.565596	2.571749	2.569697	2.569525	2.566735	2.572885	2.572689	2.572518	2.583386	2.602172	2.601973	2.563889	2.557376	2.558324	2.558872	2.566038	2.588782	2.588985	2.590275	2.588989	2.581365	2.576463	2.582579	2.581664	2.581467	2.573407	2.529136	2.522658	2.495835	2.513017	2.516359	2.523619	2.523428	2.523261	2.520565	2.520403
2.603797	2.603622	2.603423	2.574663	2.575023	2.577454	2.582004	2.580903	2.580706	2.556810	2.556616	2.556445	2.566110	2.565943	2.572073	2.570044	2.569848	2.569676	2.601097	2.598880	2.573396	2.573224	2.584092	2.583919	2.564764	2.557717	2.557522	2.557355	2.559018	2.580954	2.588094	2.592197	2.589307	2.589134	2.582624	2.582455	2.584394	2.584035	2.583838	2.573548	2.573356	2.522797	2.522605	2.518168	2.523924	2.530064	2.529872	2.529704	2.529512	2.561524
2.609527	2.609352	2.609152	2.624804	2.621075	2.587299	2.579189	2.581059	2.580861	2.568037	2.567841	2.568040	2.605800	2.623025	2.622824	2.570195	2.569999	2.601443	2.602829	2.602654	2.601993	2.584435	2.584241	2.584068	2.583870	2.564740	2.557668	2.557501	2.557306	2.579244	2.585641	2.601538	2.591031	2.589279	2.589082	2.585571	2.593264	2.593091	2.586581	2.586408	2.578326	2.578154	2.538522	2.538352	2.538164	2.537995	2.537802	2.540977	2.572316	2.567320
2.609687	2.609511	2.665828	2.624964	2.621233	2.593786	2.593587	2.581214	2.581016	2.572937	2.567994	2.567822	2.623353	2.623180	2.622979	2.620944	2.601770	2.603177	2.600381	2.601786	2.601586	2.601969	2.589131	2.588957	2.584018	2.564887	2.564690	2.563966	2.557451	2.577811	2.581049	2.588032	2.590434	2.589425	2.589227	2.592958	2.601767	2.604378	2.604180	2.597695	2.593972	2.593799	2.597316	2.597143	2.580803	2.580630	2.578205	2.575804	2.572454	2.610124
2.615790	2.626696	2.631243	2.626237	2.621392	2.620848	2.593743	2.593568	2.579128	2.571048	2.568148	2.598030	2.623508	2.623335	2.623133	2.622956	2.603504	2.603329	2.602113	2.601938	2.601737	2.601748	2.588909	2.583994	2.579055	2.578881	2.566045	2.564112	2.563915	2.577956	2.579338	2.588178	2.587979	2.590034	2.589371	2.594218	2.596806	2.604523	2.604325	2.604150	2.640157	2.739376	2.733689	2.679311	2.636523	2.599238	2.599040	2.592364	2.600974	2.610264
2.627034	2.631607	2.631404	2.626397	2.623222	2.594100	2.593899	2.587408	2.576125	2.571202	2.572304	2.598184	2.623292	2.623491	2.623288	2.605716	2.606258	2.607663	2.604866	2.602089	2.601888	2.601712	2.525657	2.573829	2.573630	2.573457	2.559968	2.556640	2.559602	2.578103	2.584221	2.586652	2.588125	2.590180	2.596111	2.600494	2.608187	2.609590	2.609391	2.679951	2.730243	2.733214	2.732260	2.683173	2.637410	2.637233	2.629145	2.628969	2.625423	2.681355
2.646852	2.646673	2.638551	2.626557	2.626167	2.594256	2.587739	2.569606	2.569406	2.568198	2.571157	2.572284	2.623819	2.623646	2.609209	2.605869	2.605667	2.607072	2.605761	2.614326	2.602039	2.562347	2.520416	2.556594	2.573778	2.562543	2.556025	2.555857	2.556588	2.564033	2.582694	2.588841	2.590314	2.596456	2.596256	2.602218	2.609911	2.615122	2.641752	2.680099	2.730392	2.729465	2.729253	2.699095	2.682931	2.679963	2.682543	2.681805	2.691522	2.686886
2.647014	2.646834	2.646629	2.642548	2.626326	2.594413	2.587895	2.569760	2.569560	2.561478	2.568153	2.572438	2.623974	2.623801	2.623597	2.623419	2.607401	2.602209	2.614656	2.614479	2.602189	2.550785	2.550592	2.550419	2.562863	2.562690	2.554684	2.554516	2.555804	2.561019	2.568625	2.591217	2.591388	2.591214	2.595473	2.595303	2.613214	2.613038	2.640969	2.667621	2.729799	2.729614	2.729402	2.699242	2.698852	2.698670	2.701615	2.701432	2.692781	2.682028
2.649034	2.648854	2.646790	2.642708	2.616905	2.594570	2.594368	2.569914	2.568227	2.561727	2.563013	2.575389	2.578719	2.623956	2.624495	2.623573	2.614351	2.612592	2.607649	2.602729	2.543859	2.543686	2.543492	2.542948	2.541820	2.533099	2.539221	2.542211	2.543685	2.519816	2.530955	2.570832	2.588376	2.591359	2.591158	2.595077	2.605926	2.625624	2.637399	2.667025	2.666823	2.729763	2.729551	2.707277	2.706886	2.706703	2.706492	2.701578	2.701368	2.691633
2.663450	2.649016	2.646951	2.617268	2.598065	2.594727	2.594524	2.584313	2.568380	2.568210	2.566426	2.572197	2.576828	2.580561	2.597759	2.619726	2.614504	2.608001	2.603057	2.544206	2.544006	2.543833	2.543267	2.528221	2.523934	2.523762	2.493541	2.496350	2.508979	2.510481	2.516603	2.530933	2.543650	2.589274	2.589259	2.589088	2.588887	2.615734	2.625566	2.664198	2.678017	2.729912	2.729699	2.729327	2.729120	2.724202	2.723989	2.723804	2.721919	2.692143
2.661383	2.647320	2.642362	2.617427	2.598222	2.594884	2.594681	2.584468	2.582778	2.566781	2.566579	2.572351	2.574193	2.580714	2.585257	2.619880	2.614657	2.608153	2.607953	2.588627	2.544153	2.543980	2.528539	2.524277	2.509854	2.473335	2.473140	2.478832	2.479753	2.479584	2.516745	2.527544	2.535244	2.536187	2.589218	2.589233	2.589031	2.588856	2.623295	2.663416	2.678164	2.730062	2.729662	2.729476	2.737156	2.736970	2.724136	2.723951	2.719277	2.719097
2.643573	2.638641	2.632018	2.610234	2.603509	2.603336	2.592049	2.584623	2.582933	2.564703	2.564501	2.564697	2.572302	2.572689	2.579921	2.589518	2.614810	2.608305	2.608105	2.592122	2.547647	2.534641	2.527755	2.524422	2.509997	2.473476	2.473281	2.478973	2.479893	2.474985	2.483713	2.516720	2.524329	2.536329	2.536131	2.589192	2.588989	2.588999	2.596604	2.647126	2.678312	2.681286	2.729810	2.729624	2.737304	2.737118	2.724283	2.724097	2.723883	2.719241
2.633682	2.632386	2.555327	2.562885	2.603666	2.603492	2.591648	2.585894	2.580856	2.564856	2.564654	2.564477	2.564647	2.569309	2.569106	2.586696	2.592630	2.610875	2.601931	2.583801	2.538865	2.538134	2.527900	2.534051	2.523438	2.488493	2.477234	2.477999	2.474179	2.475125	2.478834	2.483689	2.516664	2.518538	2.536273	2.562950	2.564608	2.570011	2.596748	2.647272	2.647441	2.678277	2.681037	2.729773	2.729563	2.727432	2.727218	2.703736	2.703525	2.718649
2.545604	2.543571	2.555483	2.563041	2.562653	2.561367	2.586226	2.582517	2.581010	2.565010	2.510995	2.510823	2.554932	2.564627	2.564981	2.586662	2.592224	2.592047	2.591848	2.584509	2.539012	2.538839	2.538085	2.529453	2.525162	2.488635	2.477375	2.472469	2.473203	2.475265	2.478416	2.478809	2.486142	2.516448	2.520060	2.563093	2.562891	2.570153	2.596892	2.597273	2.601723	2.652984	2.678027	2.684157	2.725721	2.727580	2.706856	2.703882	2.703669	2.701445
2.543900	2.543355	2.553869	2.553509	2.488854	2.488689	2.556299	2.582671	2.566636	2.471490	2.463382	2.483787	2.511704	2.555842	2.565132	2.588116	2.592377	2.592199	2.591999	2.589590	2.575531	2.538985	2.538790	2.539639	2.506429	2.477713	2.472775	2.472610	2.475575	2.475405	2.456250	2.475974	2.480517	2.489270	2.520200	2.558498	2.568798	2.568623	2.578090	2.597417	2.602797	2.615247	2.678173	2.684303	2.725869	2.705170	2.707002	2.706817	2.706604	2.707911
2.542383	2.542209	2.542751	2.509971	2.489005	2.498341	2.550120	2.546412	2.478135	2.472011	2.471815	2.484122	2.511853	2.524345	2.536231	2.577565	2.577361	2.577184	2.591221	2.589741	2.586373	2.580523	2.575303	2.540343	2.517639	2.477854	2.472915	2.461687	2.461493	2.456583	2.456388	2.456969	2.475917	2.490156	2.527222	2.562732	2.565783	2.568766	2.587510	2.601360	2.609990	2.642226	2.684633	2.684078	2.684242	2.707362	2.709751	2.709566	2.709352	2.717521
2.542539	2.534444	2.510296	2.510124	2.506578	2.504551	2.504353	2.504181	2.472881	2.472717	2.471963	2.484456	2.512560	2.518722	2.534336	2.534162	2.560110	2.559934	2.577136	2.593238	2.593034	2.589508	2.585216	2.559462	2.530431	2.477996	2.458830	2.455506	2.456891	2.456722	2.456527	2.456363	2.466769	2.491508	2.506182	2.556652	2.574295	2.573646	2.598706	2.600106	2.636972	2.684525	2.684312	2.681434	2.681227	2.685321	2.707294	2.708038	2.717847	2.717667
2.528822	2.523895	2.504684	2.504512	2.504870	2.504703	2.504504	2.490081	2.475634	2.472866	2.472669	2.485162	2.512895	2.512727	2.531510	2.558046	2.557842	2.560085	2.565094	2.597483	2.597276	2.593006	2.589457	2.567794	2.549547	2.478231	2.479335	2.460202	2.460006	2.459838	2.456666	2.461710	2.472861	2.474180	2.509857	2.539702	2.558452	2.575648	2.597270	2.605086	2.680021	2.681139	2.680925	2.680740	2.678954	2.678770	2.705766	2.716721	2.717435	2.750940
2.524224	2.524049	2.504837	2.505037	2.504837	2.504855	2.504655	2.504483	2.490033	2.489867	2.487622	2.486893	2.486695	2.512876	2.555397	2.566109	2.565904	2.560049	2.566175	2.597634	2.597427	2.595575	2.592955	2.587382	2.569782	2.487767	2.481895	2.467503	2.462565	2.468720	2.468524	2.468360	2.473000	2.485195	2.509999	2.539844	2.558595	2.574213	2.575587	2.607090	2.680168	2.681099	2.681071	2.680886	2.679099	2.675194	2.704962	2.715193	2.727695	2.752196
2.524378	2.524204	2.524374	2.505190	2.505175	2.505007	2.504807	2.504634	2.504434	2.490016	2.489818	2.487972	2.502671	2.513583	2.555548	2.566260	2.568287	2.568110	2.574235	2.601879	2.597579	2.595725	2.593104	2.591624	2.574023	2.534970	2.489943	2.488196	2.495997	2.495826	2.470896	2.470732	2.478436	2.532732	2.536809	2.536827	2.544522	2.558562	2.575729	2.606675	2.607031	2.646975	2.681217	2.681032	2.680823	2.676917	2.705108	2.708083	2.723190	2.748808
2.521557	2.524359	2.505515	2.505342	2.495637	2.505159	2.504958	2.504785	2.504584	2.493052	2.492852	2.536449	2.536245	2.553486	2.556630	2.566412	2.566206	2.568261	2.586390	2.602031	2.601823	2.619415	2.616977	2.593075	2.592867	2.575296	2.568113	2.497920	2.497720	2.508340	2.544761	2.544591	2.541227	2.542355	2.546431	2.536783	2.544479	2.557402	2.602533	2.602540	2.604942	2.606623	2.648025	2.681178	2.680968	2.678364	2.705253	2.708229	2.722591	2.723711
2.505864	2.497767	2.480317	2.480146	2.438759	2.495807	2.505110	2.534374	2.523085	2.523287	2.537334	2.559323	2.558558	2.559316	2.561528	2.563398	2.568589	2.582091	2.597616	2.602183	2.622539	2.622358	2.634805	2.633693	2.617668	2.592837	2.575237	2.573483	2.569006	2.568829	2.555698	2.555156	2.547139	2.546964	2.546760	2.546404	2.546200	2.557544	2.571090	2.602497	2.606574	2.606766	2.648169	2.657644	2.681114	2.684085	2.706701	2.708374	2.711691	2.723856
2.485415	2.477319	2.480469	2.456531	2.456520	2.480852	2.528172	2.540667	2.540462	2.543459	2.565422	2.559848	2.591302	2.559468	2.561680	2.565782	2.571344	2.582243	2.597863	2.618251	2.622692	2.622510	2.634958	2.634775	2.640888	2.643868	2.600965	2.586749	2.588031	2.589341	2.589134	2.559208	2.559004	2.552315	2.552110	2.548780	2.548575	2.558803	2.571233	2.571055	2.575507	2.610631	2.648500	2.657789	2.657581	2.657397	2.683455	2.700629	2.707103	2.706921
2.477643	2.477471	2.477271	2.480635	2.481169	2.481003	2.528325	2.540821	2.561204	2.569695	2.576558	2.579547	2.594061	2.593700	2.561831	2.565934	2.565726	2.576626	2.611978	2.613379	2.613167	2.620243	2.620037	2.641254	2.644203	2.646439	2.606045	2.592293	2.592830	2.604932	2.604723	2.666190	2.658530	2.657230	2.639540	2.639363	2.637289	2.592772	2.571375	2.571198	2.579371	2.599908	2.611868	2.648462	2.657725	2.657541	2.682022	2.699196	2.701769	2.707065
2.465386	2.477623	2.477422	2.481531	2.481321	2.484691	2.532014	2.565103	2.613691	2.592928	2.576713	2.579701	2.604824	2.604090	2.597923	2.561805	2.607027	2.611593	2.611386	2.612786	2.603081	2.602899	2.638612	2.644570	2.645472	2.647522	2.608428	2.608998	2.612138	2.617728	2.666519	2.666341	2.691412	2.691226	2.666645	2.640069	2.639856	2.600920	2.592706	2.584629	2.595391	2.600051	2.610894	2.658079	2.657869	2.657685	2.666940	2.702133	2.701914	2.702476
2.467027	2.464622	2.477574	2.477401	2.480355	2.484842	2.532168	2.589186	2.613849	2.613674	2.596043	2.595863	2.583741	2.604803	2.604033	2.607393	2.632504	2.632320	2.630994	2.612939	2.603232	2.603050	2.630202	2.633181	2.644507	2.647674	2.608578	2.609148	2.690502	2.665858	2.671413	2.691782	2.740559	2.691378	2.691160	2.682424	2.682208	2.674575	2.665981	2.684190	2.684536	2.666977	2.658409	2.658224	2.658014	2.667301	2.674717	2.711586	2.711366	2.711184
2.467179	2.464774	2.477726	2.473271	2.477350	2.504007	2.536231	2.609565	2.612890	2.613831	2.613620	2.596019	2.617049	2.605703	2.614989	2.640135	2.632659	2.631543	2.631147	2.613091	2.603383	2.615857	2.622348	2.626259	2.626044	2.634424	2.644448	2.652176	2.672145	2.673076	2.690068	2.766228	2.766002	2.743501	2.710092	2.706931	2.715537	2.714789	2.699302	2.699113	2.687841	2.687654	2.691716	2.666002	2.675265	2.675079	2.711921	2.711733	2.711512	2.711329
2.442904	2.461382	2.459883	2.475842	2.475640	2.506208	2.536384	2.606930	2.609510	2.609334	2.722130	2.772616	2.772388	2.674870	2.667855	2.642339	2.640074	2.631697	2.621805	2.613429	2.613027	2.612657	2.612448	2.582207	2.586650	2.628617	2.635662	2.644420	2.654159	2.684295	2.764524	2.766384	2.788287	2.789767	2.787863	2.787673	2.785211	2.722840	2.700940	2.699261	2.699045	2.707877	2.715289	2.678781	2.675411	2.678382	2.712068	2.718769	2.720684	2.725157
2.457237	2.457065	2.458731	2.475993	2.488468	2.506361	2.540076	2.607088	2.607247	2.687109	2.722292	2.772781	2.772552	2.768453	2.674809	2.645101	2.644885	2.640044	2.620468	2.615256	2.612992	2.612808	2.582537	2.576028	2.578237	2.589224	2.610507	2.619269	2.648266	2.686496	2.764680	2.766540	2.788443	2.788247	2.785039	2.784849	2.784620	2.771017	2.709174	2.707680	2.704304	2.704114	2.707803	2.678368	2.678715	2.678527	2.728188	2.735260	2.738575	2.739508
2.486084	2.474798	2.473307	2.488970	2.488781	2.501256	2.506469	2.552127	2.622668	2.691705	2.724766	2.765183	2.772891	2.772680	2.760640	2.672323	2.645205	2.641094	2.627857	2.620581	2.615352	2.583038	2.582841	2.576316	2.576119	2.578531	2.610817	2.623471	2.645413	2.680470	2.703984	2.733641	2.766632	2.785572	2.785360	2.781796	2.771526	2.771314	2.771102	2.707973	2.707767	2.705981	2.705775	2.713578	2.678453	2.724600	2.728491	2.765642	2.767296	2.739793
2.484391	2.479543	2.477865	2.488772	2.488770	2.506648	2.511115	2.550255	2.622658	2.674268	2.707331	2.707125	2.756576	2.765122	2.764539	2.681252	2.672109	2.644995	2.640883	2.627648	2.592165	2.585077	2.582831	2.582634	2.576110	2.580757	2.598714	2.613974	2.623266	2.645206	2.703975	2.717823	2.733426	2.788543	2.785351	2.780855	2.771516	2.771305	2.725550	2.707964	2.707758	2.705973	2.705767	2.711052	2.721261	2.724035	2.753924	2.759303	2.775360	2.778130
2.487919	2.482702	2.488950	2.488761	2.492112	2.500953	2.511107	2.618376	2.618177	2.669974	2.677224	2.707114	2.704302	2.703351	2.688896	2.688320	2.684950	2.676645	2.656701	2.653147	2.617944	2.597175	2.584871	2.576296	2.576100	2.580748	2.590797	2.609500	2.623258	2.645198	2.703408	2.717814	2.738160	2.788534	2.784597	2.780101	2.778027	2.727329	2.725541	2.707956	2.706171	2.705965	2.707339	2.718941	2.718735	2.721048	2.722145	2.753708	2.766225	2.766016
2.503762	2.502269	2.490429	2.492289	2.493777	2.499923	2.535615	2.617810	2.617611	2.661952	2.702838	2.702633	2.703546	2.703341	2.688886	2.689428	2.689224	2.688462	2.676431	2.656490	2.652749	2.603026	2.584861	2.575541	2.575346	2.575895	2.586132	2.606329	2.623250	2.687883	2.703400	2.733616	2.738152	2.742686	2.737630	2.737422	2.735352	2.727321	2.709733	2.707948	2.646315	2.642948	2.705752	2.711037	2.717148	2.716942	2.716736	2.735474	2.739737	2.744373
2.567165	2.503562	2.503373	2.495259	2.525554	2.525363	2.525918	2.533365	2.617600	2.658588	2.695002	2.697872	2.707168	2.703330	2.688875	2.689417	2.692380	2.689011	2.683127	2.660392	2.652739	2.646390	2.601888	2.581860	2.575336	2.575141	2.584633	2.599615	2.628264	2.670109	2.670280	2.675109	2.733402	2.730857	2.729719	2.735551	2.729382	2.711795	2.709725	2.695480	2.646308	2.646108	2.648889	2.668019	2.668191	2.716936	2.702570	2.702364	2.733680	2.729976
2.672889	2.593426	2.593231	2.574115	2.568331	2.568137	2.525162	2.524971	2.563263	2.584221	2.653717	2.688451	2.701661	2.687950	2.688864	2.689407	2.689204	2.689001	2.668221	2.660382	2.655523	2.652528	2.647297	2.591724	2.577376	2.582770	2.584624	2.604352	2.604155	2.623960	2.667478	2.670071	2.723615	2.727122	2.718904	2.721678	2.711992	2.709923	2.709716	2.673177	2.648164	2.649082	2.652422	2.652594	2.668184	2.657363	2.702562	2.702357	2.705504	2.725235
2.672875	2.629874	2.593220	2.593023	2.585002	2.579962	2.579022	2.555062	2.556172	2.567811	2.584015	2.637760	2.650975	2.687194	2.687736	2.689397	2.689194	2.688991	2.688787	2.660372	2.659985	2.659785	2.659584	2.652302	2.585192	2.584997	2.590578	2.600431	2.604147	2.603951	2.664861	2.664660	2.696163	2.712779	2.716473	2.706785	2.706580	2.706375	2.709708	2.709503	2.670190	2.652616	2.652602	2.666799	2.666599	2.657357	2.653615	2.686564	2.689713	2.637525
2.668107	2.644127	2.628078	2.593011	2.613231	2.605394	2.591592	2.591396	2.562684	2.569385	2.583818	2.618651	2.637549	2.680849	2.687726	2.689386	2.689184	2.688981	2.691573	2.691370	2.663702	2.663502	2.659575	2.657882	2.591519	2.591324	2.591129	2.600423	2.600226	2.603944	2.606357	2.664652	2.696155	2.692222	2.695918	2.706776	2.700794	2.701707	2.708022	2.709681	2.670183	2.652609	2.652782	2.666793	2.666220	2.653348	2.652029	2.651829	2.634176	2.635841
2.668093	2.667891	2.643915	2.613603	2.613406	2.613023	2.605186	2.604989	2.569567	2.569560	2.588746	2.620317	2.637538	2.650754	2.687715	2.689376	2.722416	2.726588	2.721633	2.691361	2.691159	2.663493	2.658074	2.653959	2.653759	2.591316	2.600610	2.600415	2.600217	2.600023	2.603740	2.663153	2.667695	2.692214	2.695909	2.689928	2.689724	2.689521	2.708014	2.709584	2.670176	2.652602	2.652403	2.666414	2.663232	2.653341	2.652022	2.651822	2.651620	2.633972
2.668080	2.667878	2.658167	2.643701	2.613394	2.613011	2.612815	2.615786	2.577570	2.577377	2.608860	2.628320	2.649082	2.650744	2.682955	2.722610	2.726784	2.726578	2.721623	2.721418	2.702876	2.695032	2.691288	2.653949	2.653190	2.607123	2.600602	2.600407	2.598628	2.592283	2.598701	2.661737	2.662468	2.661333	2.655356	2.640001	2.639802	2.639976	2.689306	2.698323	2.668305	2.650732	2.648856	2.663425	2.663225	2.662838	2.653133	2.651815	2.651613	2.632474
2.668067	2.658355	2.658154	2.657952	2.622890	2.613186	2.615972	2.590429	2.577560	2.577367	2.609222	2.645729	2.649817	2.650734	2.653145	2.726978	2.726773	2.726568	2.721612	2.705584	2.701562	2.695022	2.692583	2.691073	2.653181	2.652981	2.606919	2.600398	2.600201	2.600007	2.661928	2.661728	2.661528	2.661325	2.641124	2.639993	2.639794	2.600098	2.600273	2.606955	2.606759	2.645507	2.645308	2.645293	2.648822	2.654938	2.645233	2.643916	2.630802	2.605441
2.659847	2.659647	2.659447	2.630719	2.628937	2.614480	2.615961	2.615765	2.590222	2.609407	2.658307	2.659412	2.649807	2.653334	2.655185	2.726222	2.726763	2.726557	2.722721	2.705574	2.701552	2.698740	2.694809	2.687622	2.686116	2.652972	2.636958	2.636760	2.633397	2.633200	2.631883	2.661720	2.661520	2.647092	2.640743	2.637934	2.591712	2.591517	2.591318	2.591124	2.601347	2.639721	2.643810	2.643608	2.634463	2.639111	2.638912	2.632674	2.531450	2.526974
2.663749	2.663548	2.661858	2.661654	2.632187	2.631990	2.649219	2.652189	2.651428	2.659986	2.659600	2.659400	2.649797	2.650900	2.658433	2.662892	2.726752	2.726547	2.729505	2.729300	2.704802	2.701340	2.694800	2.686494	2.686105	2.670641	2.668577	2.636751	2.633388	2.633191	2.632993	2.631677	2.631480	2.625128	2.622322	2.619701	2.591703	2.591508	2.591310	2.591115	2.564071	2.572717	2.613581	2.613381	2.613185	2.613735	2.613538	2.545843	2.531445	2.530324
2.663736	2.663536	2.661845	2.661642	2.660697	2.654159	2.653960	2.653761	2.655423	2.655223	2.659775	2.661254	2.662172	2.649585	2.655441	2.661391	2.706816	2.725605	2.728562	2.729290	2.732068	2.708133	2.701128	2.694585	2.690841	2.683284	2.670432	2.633580	2.633380	2.633183	2.632985	2.604799	2.604604	2.604406	2.598059	2.592831	2.588536	2.545686	2.545492	2.543624	2.541383	2.541192	2.565434	2.572321	2.572129	2.571937	2.571744	2.531632	2.531440	2.538769
2.762089	2.684220	2.683273	2.667222	2.662175	2.703262	2.685632	2.656917	2.653547	2.655212	2.655013	2.659565	2.644837	2.644636	2.650770	2.658958	2.704382	2.722429	2.728552	2.729093	2.729075	2.708123	2.706339	2.706133	2.696051	2.680208	2.678329	2.657572	2.655506	2.644240	2.632977	2.632780	2.604597	2.604398	2.598052	2.597111	2.588527	2.545679	2.545485	2.543617	2.541376	2.541185	2.564681	2.565230	2.572123	2.571930	2.560688	2.530508	2.531062	2.538764
2.766363	2.727931	2.684007	2.683057	2.709791	2.704741	2.685620	2.656906	2.653535	2.653336	2.653138	2.634025	2.633827	2.613146	2.630364	2.647579	2.666374	2.668970	2.677903	2.728338	2.722736	2.705877	2.706330	2.706124	2.704618	2.686351	2.679998	2.657563	2.665192	2.664993	2.656711	2.643836	2.631456	2.604390	2.598044	2.597103	2.596909	2.596715	2.550698	2.545288	2.541369	2.541178	2.540988	2.540794	2.548435	2.560874	2.560682	2.530503	2.531056	2.538759
2.766349	2.727918	2.726781	2.705228	2.705025	2.690284	2.658585	2.656894	2.656692	2.642884	2.631601	2.607652	2.600377	2.601762	2.618980	2.618784	2.638235	2.666163	2.668757	2.709340	2.709137	2.703540	2.704083	2.705743	2.704609	2.702356	2.686141	2.685941	2.665183	2.664806	2.658285	2.652307	2.643631	2.604383	2.595985	2.597095	2.596902	2.596708	2.568077	2.550502	2.550312	2.550121	2.540981	2.540787	2.548429	2.548239	2.559098	2.559653	2.559458	2.563929
2.762979	2.762770	2.726769	2.719476	2.690473	2.643210	2.658574	2.656883	2.646238	2.629453	2.595256	2.578846	2.578652	2.594761	2.599314	2.604528	2.595492	2.624156	2.665950	2.697028	2.700929	2.702225	2.702023	2.701818	2.701617	2.696753	2.695620	2.685931	2.662013	2.661815	2.655293	2.655097	2.643622	2.634097	2.616518	2.595783	2.596895	2.596701	2.587025	2.567880	2.567689	2.553285	2.553095	2.552901	2.553271	2.557830	2.562375	2.562185	2.566725	2.563924
2.751776	2.753246	2.726009	2.703618	2.690461	2.654008	2.657070	2.650344	2.632809	2.574852	2.564776	2.562346	2.562154	2.564194	2.569783	2.588030	2.594363	2.595288	2.623945	2.632514	2.674667	2.678570	2.678370	2.674997	2.679542	2.679528	2.673004	2.672804	2.658275	2.661807	2.655286	2.653508	2.642495	2.648614	2.633891	2.616314	2.612959	2.595388	2.585712	2.568146	2.567956	2.569070	2.568879	2.570734	2.570544	2.560882	2.562370	2.562180	2.564108	2.563919
2.753253	2.753232	2.719282	2.701741	2.689048	2.658840	2.650531	2.645670	2.628881	2.574840	2.563645	2.559168	2.536811	2.537735	2.563991	2.582242	2.588017	2.590994	2.607739	2.623739	2.623543	2.622229	2.622032	2.658604	2.671058	2.670859	2.669451	2.656603	2.656401	2.656204	2.655278	2.655081	2.648809	2.642638	2.640203	2.633685	2.628749	2.595381	2.585706	2.580775	2.580583	2.569063	2.568873	2.569423	2.569232	2.569042	2.559381	2.549680	2.554219	2.558878
2.732821	2.718354	2.718150	2.692402	2.682694	2.680815	2.647440	2.644073	2.632785	2.574829	2.565137	2.536990	2.536800	2.537725	2.538654	2.544246	2.496579	2.519769	2.590787	2.603998	2.603430	2.578665	2.578286	2.598651	2.648139	2.647941	2.638362	2.638165	2.647254	2.640733	2.640536	2.640339	2.638542	2.631812	2.640194	2.633677	2.633481	2.603271	2.598334	2.598141	2.580576	2.567751	2.567561	2.566246	2.566056	2.556395	2.546706	2.546517	2.546323	2.554023
2.718544	2.718339	2.694180	2.673376	2.671497	2.665143	2.644260	2.602881	2.578928	2.565317	2.553748	2.508480	2.459584	2.470109	2.477946	2.480928	2.480745	2.506908	2.581097	2.587234	2.578848	2.568606	2.566176	2.576962	2.597329	2.630529	2.630333	2.591348	2.596745	2.598045	2.610496	2.633989	2.632378	2.632175	2.634777	2.632176	2.593945	2.593751	2.588814	2.588621	2.571057	2.558233	2.558043	2.547402	2.534582	2.534394	2.512624	2.485608	2.485416	2.485231
2.717970	2.683922	2.647839	2.647635	2.646317	2.642952	2.601572	2.574453	2.571832	2.553927	2.549824	2.505672	2.467490	2.472711	2.481102	2.480919	2.504474	2.518998	2.574745	2.578471	2.556131	2.543915	2.515254	2.557764	2.570233	2.570041	2.574140	2.591339	2.591141	2.596544	2.591501	2.597796	2.627628	2.634964	2.628448	2.541359	2.537067	2.549515	2.549320	2.549131	2.548942	2.558226	2.558036	2.514241	2.514054	2.505660	2.485786	2.485601	2.485409	2.401597
2.559658	2.597497	2.606811	2.606611	2.622530	2.582912	2.551315	2.563063	2.562866	2.553915	2.550181	2.530992	2.484894	2.490114	2.489928	2.502784	2.517125	2.516937	2.518798	2.551835	2.551645	2.545486	2.545296	2.557754	2.559146	2.558954	2.558764	2.558573	2.551289	2.554260	2.553695	2.558278	2.577051	2.579651	2.541541	2.541352	2.537060	2.536872	2.549313	2.549124	2.548935	2.547165	2.492323	2.483924	2.488475	2.486711	2.417913	2.414578	2.401769	2.397861
2.559646	2.559454	2.597291	2.598949	2.587197	2.560075	2.558019	2.557827	2.560429	2.550359	2.526318	2.526130	2.482085	2.481895	2.481710	2.482832	2.496247	2.512637	2.516736	2.518603	2.545666	2.545477	2.545287	2.545093	2.510114	2.498361	2.484781	2.484595	2.484405	2.465253	2.468987	2.544672	2.551759	2.538922	2.536793	2.530338	2.530150	2.529962	2.529768	2.519133	2.420581	2.485139	2.482529	2.482338	2.471104	2.418833	2.417907	2.414572	2.398032	2.393192
2.588158	2.587964	2.587772	2.579456	2.579263	2.514127	2.528195	2.543844	2.543648	2.530791	2.527991	2.491758	2.482074	2.481884	2.481699	2.482821	2.484690	2.486557	2.494204	2.506676	2.506490	2.545467	2.545278	2.512414	2.498538	2.484956	2.462637	2.462267	2.462079	2.465058	2.465061	2.468797	2.418060	2.526899	2.525779	2.525590	2.520365	2.520178	2.514574	2.459115	2.460052	2.459869	2.471470	2.471280	2.436370	2.408380	2.408200	2.404865	2.392057	2.393186
2.588145	2.587952	2.587759	2.577858	2.514302	2.517661	2.517474	2.531540	2.434746	2.434565	2.456552	2.488593	2.488408	2.487285	2.487100	2.484864	2.484680	2.484495	2.494195	2.506667	2.506481	2.507878	2.518382	2.512405	2.491662	2.464863	2.462629	2.462259	2.462071	2.461505	2.461321	2.407782	2.408911	2.416936	2.509971	2.460813	2.455594	2.455413	2.454105	2.460973	2.460045	2.459862	2.455762	2.455573	2.419601	2.391556	2.391378	2.402247	2.404674	2.391874
2.554855	2.554665	2.543188	2.542993	2.514290	2.517649	2.517463	2.438094	2.437908	2.434556	2.457102	2.456921	2.495116	2.498091	2.493614	2.488773	2.484671	2.484486	2.491387	2.494002	2.493818	2.493635	2.504139	2.498163	2.497979	2.468017	2.464673	2.462250	2.462062	2.458335	2.410739	2.383698	2.383709	2.408719	2.416752	2.452608	2.455587	2.455406	2.455217	2.457075	2.454468	2.449621	2.455755	2.428730	2.394339	2.391549	2.391371	2.391194	2.388313	2.380248
2.554842	2.550829	2.545975	2.542980	2.514278	2.504220	2.466772	2.466589	2.437899	2.437719	2.437540	2.467175	2.498652	2.500134	2.493604	2.492675	2.486714	2.486529	2.486339	2.486716	2.480187	2.482616	2.489896	2.503939	2.497970	2.471170	2.467826	2.465404	2.460375	2.452005	2.383866	2.383691	2.383516	2.407220	2.408535	2.427600	2.454273	2.455399	2.455210	2.455029	2.433762	2.430597	2.428910	2.428723	2.385453	2.375760	2.375583	2.374102	2.298182	2.298199
2.551007	2.550070	2.549882	2.526757	2.507561	2.466196	2.466015	2.466579	2.466391	2.466209	2.466028	2.467167	2.466985	2.506657	2.499940	2.492665	2.489869	2.486520	2.486330	2.480361	2.480177	2.482607	2.496853	2.496662	2.494798	2.474521	2.466138	2.463716	2.463527	2.451996	2.405984	2.383684	2.380710	2.380527	2.404049	2.411770	2.427414	2.454086	2.455204	2.434495	2.434316	2.430591	2.428904	2.399556	2.375929	2.375754	2.364194	2.345083	2.291645	2.294462
2.550247	2.550058	2.511848	2.511282	2.504382	2.466186	2.466005	2.465449	2.465261	2.506244	2.506060	2.487999	2.497894	2.506648	2.503850	2.496762	2.489859	2.486510	2.486320	2.480352	2.482221	2.494416	2.496284	2.496093	2.475816	2.469671	2.463143	2.462960	2.462772	2.406154	2.401136	2.374532	2.356516	2.356336	2.394077	2.397018	2.400014	2.417754	2.417568	2.376335	2.432070	2.433182	2.428151	2.391152	2.388550	2.375748	2.364187	2.280991	2.288094	2.291471
2.550235	2.512021	2.511463	2.507725	2.501011	2.497659	2.460768	2.460586	2.465251	2.506234	2.506049	2.487989	2.493218	2.504026	2.496935	2.496752	2.496569	2.489666	2.486311	2.485009	2.483518	2.494406	2.496275	2.477108	2.473007	2.463316	2.463135	2.462952	2.420088	2.404467	2.393663	2.372658	2.353523	2.353342	2.374499	2.374322	2.374520	2.380877	2.371837	2.371664	2.373357	2.430018	2.423867	2.391146	2.389477	2.369022	2.290809	2.280985	2.280809	2.286987
2.510611	2.510052	2.507905	2.504353	2.499874	2.496522	2.458331	2.458149	2.457961	2.465695	2.467097	2.482111	2.481927	2.481738	2.492632	2.492450	2.492267	2.489656	2.481635	2.481452	2.483509	2.465929	2.465747	2.464253	2.457165	2.452240	2.452060	2.451878	2.412987	2.400153	2.394948	2.350515	2.350343	2.339895	2.339723	2.331896	2.342780	2.352227	2.344855	2.352709	2.357275	2.352995	2.352823	2.398418	2.372737	2.361278	2.324875	2.281166	2.280803	2.281382
2.486435	2.486251	2.496228	2.497620	2.497435	2.494927	2.458320	2.458138	2.451416	2.449928	2.459246	2.458579	2.458396	2.467727	2.467544	2.487026	2.487030	2.481815	2.481625	2.481443	2.424320	2.425076	2.424898	2.418926	2.430278	2.452232	2.452051	2.430963	2.389681	2.391371	2.346947	2.346774	2.313209	2.305131	2.304962	2.304791	2.300329	2.320145	2.325193	2.339769	2.339598	2.339426	2.352818	2.383646	2.371152	2.368364	2.346893	2.324696	2.281544	2.268755
2.486423	2.486238	2.486055	2.488104	2.487920	2.485413	2.458309	2.454021	2.452713	2.449917	2.445256	2.450653	2.450471	2.452407	2.454091	2.461004	2.475189	2.475006	2.470896	2.418516	2.423378	2.423202	2.423023	2.418918	2.417621	2.447567	2.431333	2.390976	2.370245	2.370818	2.346939	2.310425	2.310069	2.281427	2.281260	2.304784	2.304615	2.306026	2.305848	2.309226	2.325250	2.325079	2.331223	2.343671	2.337153	2.336795	2.329528	2.284328	2.277178	2.167784
2.478195	2.478010	2.418011	2.417826	2.424555	2.391121	2.392156	2.401757	2.400454	2.438824	2.445245	2.442727	2.436758	2.436570	2.436389	2.403452	2.403275	2.403097	2.402913	2.406844	2.407258	2.408015	2.415745	2.418723	2.416119	2.406793	2.393385	2.365677	2.365496	2.346358	2.300919	2.300750	2.295843	2.287767	2.281253	2.282951	2.304896	2.302860	2.302683	2.305672	2.309050	2.325073	2.324903	2.316799	2.316442	2.318648	2.318476	2.285900	2.284146	2.237193
2.465224	2.412762	2.412585	2.387997	2.387820	2.395488	2.395314	2.399230	2.399323	2.393172	2.429485	2.427066	2.409841	2.409655	2.401565	2.371325	2.371151	2.370976	2.359964	2.354605	2.376573	2.404833	2.409411	2.406800	2.391314	2.391137	2.387974	2.362121	2.342974	2.299027	2.298858	2.296003	2.292676	2.287761	2.277011	2.270526	2.267934	2.263661	2.261620	2.281981	2.305496	2.301593	2.309316	2.309138	2.307288	2.316587	2.316416	2.315873	2.285717	2.241920
2.427187	2.412750	2.373976	2.373794	2.387436	2.387262	2.393063	2.391580	2.386153	2.386812	2.386077	2.356292	2.354437	2.352203	2.277658	2.278612	2.281611	2.357377	2.351968	2.349851	2.349677	2.359775	2.359602	2.350359	2.388130	2.387954	2.362287	2.352255	2.297133	2.270848	2.290950	2.290783	2.292670	2.277170	2.234356	2.267361	2.267928	2.263655	2.261614	2.267765	2.263865	2.265277	2.265112	2.304090	2.303921	2.303752	2.295739	2.301545	2.283471	2.242289
2.417090	2.399485	2.373965	2.348440	2.348266	2.349402	2.339176	2.331745	2.331567	2.319070	2.318900	2.333171	2.332999	2.282181	2.274101	2.277483	2.277318	2.279754	2.310469	2.322954	2.322783	2.322613	2.322068	2.339618	2.341028	2.359090	2.349433	2.305464	2.292644	2.284575	2.284407	2.290776	2.290609	2.275110	2.267521	2.267355	2.267922	2.267758	2.263475	2.261444	2.263859	2.263693	2.221181	2.233058	2.232896	2.224890	2.256285	2.256119	2.242447	2.237551
2.399651	2.382047	2.348609	2.343572	2.309858	2.309689	2.311761	2.311590	2.309732	2.309561	2.309392	2.321522	2.332989	2.282171	2.274092	2.243855	2.243692	2.267256	2.267082	2.260567	2.260401	2.293767	2.285941	2.312731	2.323628	2.323456	2.305626	2.292812	2.292636	2.284567	2.284212	2.278444	2.262206	2.269314	2.267516	2.267350	2.270344	2.267752	2.267391	2.281963	2.263853	2.243437	2.221175	2.217270	2.215326	2.215164	2.210520	2.200892	2.196028	2.198109
2.383893	2.336097	2.314214	2.310301	2.309846	2.305755	2.235918	2.244977	2.306546	2.309551	2.309382	2.309214	2.309043	2.278800	2.266612	2.236189	2.236026	2.256041	2.255867	2.208144	2.185841	2.195394	2.285933	2.284264	2.272830	2.272663	2.217376	2.218148	2.218352	2.260670	2.254901	2.254737	2.254572	2.252546	2.193326	2.267344	2.270339	2.267746	2.267385	2.269988	2.263847	2.243431	2.217809	2.213903	2.215320	2.215159	2.214996	2.205369	2.196023	2.197732
2.337939	2.337767	2.325664	2.313279	2.308252	2.253489	2.243638	2.243473	2.243301	2.299641	2.299472	2.301358	2.271121	2.263034	2.226256	2.226093	2.225931	2.206784	2.205121	2.183752	2.185833	2.185674	2.195226	2.231882	2.231533	2.213981	2.213820	2.217207	2.218158	2.260849	2.260497	2.259772	2.252713	2.173558	2.178070	2.193161	2.264747	2.264583	2.255936	2.255773	2.248699	2.241184	2.236352	2.214084	2.213923	2.215153	2.214991	2.194320	2.196018	2.197727
2.340543	2.340371	2.340200	2.324354	2.311230	2.304149	2.243628	2.243463	2.238061	2.244228	2.299933	2.271278	2.263198	2.236124	2.208842	2.203935	2.180045	2.179885	2.179157	2.178999	2.155118	2.161947	2.185506	2.212715	2.214136	2.213974	2.213813	2.213651	2.218152	2.218178	2.218016	2.189231	2.145284	2.145119	2.178065	2.247396	2.249849	2.249686	2.254249	2.254086	2.252616	2.245914	2.236346	2.220391	2.220230	2.215148	2.213408	2.194315	2.196014	2.201645
2.340532	2.340360	2.340190	2.340010	2.317553	2.303952	2.267368	2.238223	2.238051	2.237886	2.246109	2.263355	2.263188	2.218709	2.204086	2.167538	2.167381	2.167222	2.166496	2.155268	2.155110	2.157196	2.171268	2.178761	2.179351	2.179192	2.213806	2.213644	2.213662	2.189729	2.189570	2.184486	2.184329	2.184161	2.225069	2.239120	2.238958	2.238796	2.249507	2.254081	2.253918	2.252445	2.245745	2.240901	2.220224	2.213751	2.194656	2.194497	2.196009	2.206684
2.340521	2.340349	2.340179	2.320889	2.310442	2.299190	2.287940	2.262707	2.238041	2.237876	2.235021	2.234859	2.234695	2.218700	2.212297	2.167530	2.167373	2.166654	2.155416	2.153205	2.153047	2.137079	2.156096	2.171094	2.178597	2.178437	2.178280	2.188351	2.188184	2.177191	2.191043	2.192379	2.192222	2.225224	2.225063	2.239114	2.238952	2.238790	2.238618	2.235299	2.252604	2.252440	2.249849	2.245565	2.224888	2.211564	2.201936	2.201778	2.201608	2.193667
2.296156	2.295988	2.321056	2.317141	2.310431	2.299179	2.272097	2.262697	2.238778	2.222786	2.223933	2.234849	2.234686	2.234514	2.218529	2.167521	2.166804	2.153705	2.112232	2.105727	2.129293	2.128852	2.149564	2.155924	2.165253	2.165095	2.164938	2.169521	2.169308	2.172327	2.177025	2.190879	2.190722	2.190553	2.223562	2.235371	2.235210	2.235048	2.234128	2.230809	2.235636	2.241786	2.241623	2.245560	2.243819	2.213137	2.214761	2.214602	2.203285	2.206303
2.276151	2.233219	2.247053	2.313392	2.300830	2.272251	2.272087	2.271733	2.224247	2.224084	2.223923	2.234840	2.234676	2.234505	2.218521	2.217426	2.164927	2.153510	2.105872	2.074638	2.102950	2.128096	2.135011	2.147811	2.152398	2.159482	2.153534	2.152815	2.152649	2.154821	2.172160	2.176860	2.184550	2.184381	2.187637	2.201316	2.201157	2.228316	2.228143	2.227982	2.227821	2.235466	2.240039	2.240239	2.243814	2.249630	2.234353	2.216840	2.216669	2.216510
2.233371	2.233208	2.246482	2.246310	2.206560	2.274483	2.278243	2.275273	2.227227	2.224075	2.223914	2.234831	2.234667	2.206016	2.218512	2.217417	2.205858	2.158220	2.092036	2.074631	2.088711	2.088560	2.088408	2.088995	2.139614	2.144198	2.143483	2.129071	2.124236	2.132490	2.151292	2.161548	2.171295	2.173182	2.177491	2.177332	2.177175	2.198310	2.228137	2.227976	2.223079	2.229146	2.235672	2.240233	2.243808	2.244892	2.246970	2.235122	2.227875	2.227716
2.233361	2.233197	2.233036	2.217796	2.206551	2.210317	2.278233	2.266986	2.264009	2.257303	2.257139	2.234821	2.206176	2.206007	2.204912	2.209186	2.199495	2.149615	2.097260	2.088855	2.088703	2.088553	2.085598	2.085438	2.088650	2.113787	2.102385	2.095504	2.094409	2.095191	2.132139	2.147782	2.134990	2.145849	2.147750	2.155489	2.144683	2.165053	2.182251	2.187305	2.180833	2.188334	2.196211	2.194463	2.196734	2.238907	2.246966	2.255773	2.256264	2.241908
2.233350	2.233186	2.233025	2.210684	2.206542	2.206383	2.217317	2.266228	2.263999	2.257292	2.257129	2.234812	2.206168	2.205999	2.196681	2.202075	2.199486	2.158202	2.094404	2.092198	2.088696	2.088545	2.056674	2.056517	2.088644	2.088491	2.102565	2.095497	2.073214	2.074186	2.076838	2.037197	2.048107	2.117443	2.120280	2.119565	2.119412	2.130311	2.166456	2.168355	2.168199	2.168040	2.175545	2.183412	2.169905	2.170684	2.245196	2.254192	2.256261	2.257677
2.233339	2.233176	2.233015	2.194543	2.194383	2.194225	2.210580	2.210419	2.259316	2.257469	2.257306	2.225308	2.225146	2.196832	2.193207	2.190992	2.188777	2.110746	2.092340	2.092003	2.091851	2.088538	2.086704	2.080221	2.086394	2.086242	2.085157	2.060266	2.074329	2.076983	2.076832	2.037191	2.048102	2.047944	2.059702	2.092714	2.094142	2.119253	2.139612	2.166293	2.166137	2.165978	2.167877	2.154877	2.145380	2.148591	2.178932	2.256057	2.255883	2.276600
2.233328	2.233166	2.227957	2.194533	2.170623	2.183132	2.196113	2.195953	2.198214	2.209980	2.209821	2.209476	2.209315	2.199986	2.194779	2.193039	2.176589	2.138358	2.109541	2.109389	2.091843	2.091692	2.086697	2.077784	2.077634	2.083805	2.079373	2.068313	2.074322	2.076976	2.049324	2.050673	2.050526	2.050368	2.050221	2.067442	2.092557	2.116818	2.137176	2.137022	2.136868	2.136711	2.136557	2.129831	2.139770	2.145223	2.176312	2.183633	2.255319	2.276222
2.143039	2.137836	2.170938	2.170771	2.170239	2.170084	2.169928	2.158690	2.156941	2.198045	2.204878	2.204720	2.209306	2.206894	2.197574	2.185120	2.163927	2.143022	2.119137	2.118985	2.109228	2.086841	2.070779	2.037052	2.036533	2.044746	2.055271	2.070922	2.070764	2.044148	2.047738	2.050667	2.050520	2.050362	2.050216	2.067437	2.092552	2.116811	2.116647	2.137015	2.127391	2.127236	2.117884	2.119028	2.130980	2.163278	2.175187	2.176153	2.220068	2.272995
2.124024	2.118823	2.110071	2.112153	2.117982	2.122581	2.122429	2.122275	2.125278	2.157337	2.184084	2.183927	2.187507	2.206324	2.197564	2.185298	2.165974	2.143201	2.119129	2.118977	2.107537	2.077620	2.070772	2.053226	2.044888	2.041188	2.041041	2.055114	2.040737	2.040590	2.047359	2.047212	2.048646	2.050356	2.050210	2.076905	2.075075	2.089135	2.107916	2.109260	2.106866	2.118030	2.117878	2.119022	2.130975	2.161695	2.169949	2.172599	2.220063	2.270373
2.118967	2.110213	2.110062	2.109900	2.116665	2.095659	2.095510	2.100107	2.122105	2.121951	2.156613	2.183918	2.187499	2.199398	2.197929	2.187906	2.145592	2.142086	2.119308	2.111609	2.085667	2.077613	2.077462	2.068737	2.055757	2.041181	2.041035	2.040886	2.040730	2.016737	2.047353	2.048786	2.048640	2.050351	2.077050	2.076900	2.075069	2.076499	2.076339	2.102006	2.101856	2.099086	2.098936	2.109549	2.115192	2.139603	2.169945	2.172595	2.199555	2.248289
2.110357	2.103869	2.110053	2.109891	2.109738	2.088546	2.088397	2.092173	2.099939	2.121943	2.141342	2.177408	2.205167	2.204998	2.201846	2.148729	2.142421	2.132590	2.117991	2.097370	2.090894	2.090745	2.077455	2.069851	2.068394	2.052236	2.052089	2.040880	2.040723	2.046747	2.052021	2.053454	2.050504	2.050346	2.077044	2.080259	2.076746	2.074915	2.076333	2.102000	2.107458	2.101698	2.076838	2.076677	2.108196	2.132234	2.172184	2.198225	2.199551	2.199395
2.104012	2.103860	2.110044	2.109882	2.109729	2.087416	2.087267	2.092165	2.099932	2.126683	2.140772	2.201866	2.205158	2.204988	2.190592	2.187444	2.145575	2.145420	2.132418	2.098859	2.097585	2.090738	2.072705	2.069844	2.069696	2.064872	2.052083	2.040874	2.040717	2.046741	2.052015	2.053449	2.050499	2.050340	2.053560	2.080254	2.080106	2.077049	2.087938	2.099711	2.107453	2.079598	2.076833	2.076672	2.092414	2.130653	2.172180	2.194109	2.199174	2.199392
2.104003	2.103851	2.110034	2.109872	2.109720	2.087220	2.087071	2.087108	2.099924	2.117180	2.140764	2.173377	2.175090	2.174923	2.190583	2.187435	2.186905	2.148216	2.135402	2.127311	2.099158	2.094997	2.074381	2.072352	2.070624	2.069539	2.052075	2.051927	2.051769	2.046735	2.052010	2.053444	2.053111	2.052952	2.057294	2.080248	2.081679	2.092582	2.093542	2.102511	2.099557	2.079593	2.077015	2.076853	2.083623	2.100419	2.140206	2.143420	2.181691	2.200135
2.103994	2.103841	2.103692	2.103530	2.095275	2.084219	2.087063	2.087100	2.091241	2.117172	2.173524	2.175239	2.176578	2.176411	2.192071	2.190419	2.186897	2.182998	2.148044	2.128884	2.123595	2.096570	2.094838	2.074215	2.071552	2.063501	2.058614	2.051920	2.057933	2.052339	2.052004	2.051672	2.053106	2.057435	2.068342	2.068194	2.092726	2.093699	2.096341	2.102506	2.102356	2.099026	2.093642	2.086315	2.093084	2.134934	2.140202	2.143416	2.146990	2.187516
2.103984	2.103832	2.103683	2.095605	2.092274	2.084210	2.084062	2.069682	2.073264	2.117164	2.118136	2.175231	2.176570	2.176403	2.187318	2.191907	2.183148	2.182990	2.198633	2.192117	2.152418	2.106047	2.096411	2.089928	2.075556	2.069479	2.067023	2.066874	2.055658	2.055512	2.055365	2.053433	2.057589	2.070915	2.070768	2.070620	2.097395	2.097246	2.103398	2.123019	2.122868	2.119536	2.093637	2.093474	2.095195	2.127637	2.134776	2.140047	2.143434	2.179659
2.103975	2.103823	2.095757	2.094286	2.092265	2.089872	2.081809	2.087083	2.092909	2.115846	2.119999	2.176718	2.176561	2.187467	2.187310	2.191899	2.183139	2.198794	2.198624	2.193791	2.152409	2.106414	2.105888	2.105726	2.093326	2.089053	2.074685	2.067055	2.066898	2.055694	2.057126	2.057729	2.064753	2.070910	2.070764	2.070615	2.103000	2.109166	2.123912	2.124592	2.124441	2.124288	2.115722	2.093469	2.095190	2.097659	2.115632	2.140043	2.160778	2.162309
2.102843	2.094774	2.094625	2.094277	2.092256	2.089862	2.089714	2.087075	2.090656	2.115838	2.121487	2.149285	2.193425	2.193258	2.195974	2.191890	2.191735	2.182972	2.182804	2.177973	2.163587	2.152247	2.112576	2.108524	2.103419	2.109441	2.120353	2.120201	2.142156	2.142005	2.136988	2.213727	2.126712	2.126547	2.126022	2.099029	2.102995	2.109161	2.118469	2.124504	2.128737	2.128584	2.128434	2.128269	2.107902	2.107754	2.137572	2.149901	2.149735	2.160622
2.106000	2.102682	2.094429	2.094268	2.094118	2.092098	2.091950	2.098721	2.090648	2.115830	2.135190	2.166680	2.193417	2.197995	2.265846	2.263815	2.191727	2.182964	2.182234	2.179273	2.177806	2.160993	2.115001	2.076909	2.091436	2.109436	2.120347	2.125433	2.147388	2.142747	2.169445	2.169292	2.167642	2.166165	2.157969	2.152081	2.121396	2.121246	2.121082	2.134786	2.136214	2.136061	2.143018	2.142853	2.135034	2.142771	2.148926	2.148775	2.149731	2.143969
2.105991	2.102673	2.094420	2.094259	2.094108	2.093960	2.096618	2.114538	2.117557	2.121895	2.166826	2.177747	2.198155	2.266001	2.265837	2.263805	2.233581	2.186323	2.182787	2.182071	2.177798	2.175211	2.114993	2.120443	2.105652	2.109430	2.125579	2.125428	2.147382	2.174084	2.171871	2.171718	2.187356	2.193503	2.189233	2.185918	2.176187	2.176033	2.186713	2.170777	2.170624	2.180382	2.227167	2.226994	2.212111	2.204286	2.180468	2.148771	2.144116	2.159734
2.248493	2.211913	2.107264	2.094250	2.094100	2.096758	2.114682	2.121640	2.122039	2.121887	2.166818	2.198304	2.213965	2.251756	2.265828	2.265667	2.264010	2.233973	2.186146	2.183372	2.177789	2.149183	2.152209	2.127919	2.123880	2.114663	2.128193	2.150159	2.178970	2.178817	2.176603	2.187505	2.187351	2.187181	2.190184	2.190027	2.193801	2.245281	2.245106	2.186554	2.196315	2.289257	2.285541	2.255388	2.253733	2.246279	2.213586	2.211292	2.207191	2.159729
2.250913	2.211901	2.119920	2.111583	2.098769	2.115197	2.121783	2.122193	2.122031	2.128989	2.174720	2.214116	2.251920	2.251747	2.265819	2.265658	2.264001	2.258533	2.224306	2.190099	2.183206	2.152355	2.152201	2.159519	2.108073	2.117277	2.150307	2.181750	2.178964	2.223037	2.222878	2.197453	2.187345	2.187175	2.190179	2.217631	2.245433	2.245275	2.275088	2.295443	2.308352	2.308186	2.304469	2.285358	2.247555	2.244216	2.220906	2.216821	2.207186	2.186531
2.120213	2.120060	2.107245	2.094419	2.098760	2.115188	2.126117	2.125964	2.133099	2.174865	2.214638	2.252448	2.251911	2.251738	2.251576	2.264152	2.263991	2.258524	2.255917	2.224140	2.192367	2.183043	2.154438	2.155208	2.161792	2.145213	2.181900	2.181744	2.228801	2.228644	2.246688	2.246530	2.200286	2.194256	2.200417	2.217625	2.228063	2.245269	2.259299	2.299553	2.308346	2.367148	2.366981	2.312172	2.285192	2.277361	2.244050	2.220744	2.220571	2.228298
2.040141	2.088745	2.088598	2.091603	2.091453	2.122328	2.122927	2.124833	2.129723	2.174857	2.181407	2.209727	2.209195	2.251729	2.250818	2.249911	2.249752	2.258515	2.258341	2.240792	2.226405	2.190333	2.156947	2.155201	2.161785	2.163128	2.179461	2.188057	2.226549	2.246843	2.249840	2.249682	2.200281	2.198987	2.200412	2.217620	2.244299	2.245264	2.249205	2.307592	2.367312	2.367142	2.378388	2.332933	2.310928	2.288581	2.285424	2.242095	2.234063	2.233906
2.017201	2.036054	2.076985	2.079990	2.079840	2.079692	2.095266	2.095116	2.098120	2.105830	2.181025	2.181246	2.209187	2.209017	2.209692	2.208788	2.229188	2.229028	2.240942	2.240784	2.239042	2.234580	2.190169	2.158271	2.158119	2.186821	2.225271	2.227544	2.227373	2.245339	2.246675	2.240201	2.210042	2.206876	2.263557	2.263208	2.263048	2.244135	2.250884	2.383335	2.384289	2.384492	2.394241	2.378198	2.330708	2.310763	2.296379	2.280207	2.237052	2.235398
2.017192	2.017047	2.037399	2.079980	2.079830	2.079683	2.079535	2.087059	2.086899	2.089352	2.133499	2.140086	2.148355	2.170331	2.200615	2.208779	2.229179	2.229019	2.240933	2.240775	2.236310	2.236152	2.229546	2.169325	2.158112	2.185878	2.225264	2.225105	2.227367	2.238266	2.238855	2.240195	2.222668	2.222495	2.263550	2.272673	2.272513	2.262882	2.286591	2.357118	2.383160	2.382989	2.394235	2.383006	2.384336	2.381736	2.381352	2.354321	2.276469	2.276309
1.996600	1.996457	1.996317	2.035735	2.079820	2.079673	2.079526	2.079376	2.085579	2.085430	2.085283	2.075832	2.139923	2.144625	2.170167	2.202033	2.211778	2.241097	2.240925	2.236462	2.236302	2.236144	2.235983	2.169318	2.163719	2.163753	2.196611	2.225098	2.227360	2.238260	2.238099	2.221321	2.222663	2.222490	2.266538	2.263195	2.268202	2.268042	2.273266	2.286423	2.304874	2.367205	2.367599	2.372147	2.371980	2.367322	2.365842	2.355251	2.340767	2.331488
1.991349	1.956378	1.942828	1.948670	1.988013	1.987874	2.024131	2.025568	2.040195	2.066943	2.075783	2.036093	2.036134	2.135070	2.144463	2.171504	2.171351	2.175313	2.236799	2.236454	2.236293	2.236136	2.239136	2.243455	2.177955	2.170357	2.195482	2.224155	2.235977	2.238253	2.220722	2.222812	2.223593	2.239851	2.236512	2.206043	2.205888	2.268036	2.267858	2.273100	2.278368	2.288311	2.310799	2.334281	2.351468	2.345502	2.355411	2.355245	2.340761	2.334290
1.937291	1.915006	1.919076	1.923797	1.932612	1.953050	1.962409	2.023978	2.042807	2.042661	2.026736	2.026594	2.026637	2.038592	2.138942	2.142723	2.148064	2.155378	2.194108	2.236632	2.236285	2.236127	2.240460	2.240287	2.178510	2.173054	2.172528	2.222464	2.224913	2.237498	2.225453	2.223742	2.228324	2.240780	2.231453	2.206037	2.205882	2.264124	2.267851	2.269938	2.275206	2.285150	2.285552	2.297994	2.334112	2.345496	2.341211	2.340939	2.340755	2.307481
1.870227	1.870094	1.873709	1.876186	1.923091	1.949860	1.959237	2.019222	2.023813	2.026870	2.026729	2.026774	2.029251	2.044201	2.044056	2.143463	2.143313	2.152209	2.192519	2.192366	2.199510	2.221256	2.221098	2.189326	2.178443	2.173609	2.172521	2.172367	2.181221	2.183689	2.224698	2.228473	2.228318	2.238341	2.238185	2.231287	2.251650	2.264866	2.270091	2.278541	2.282313	2.277818	2.285548	2.297989	2.334107	2.333943	2.339521	2.339356	2.340749	2.339008
1.854678	1.854546	1.861905	1.868503	1.918778	1.949853	1.952900	1.959090	1.996451	2.001552	2.026908	2.029388	2.031303	2.037513	2.051163	2.054578	2.141392	2.147459	2.180489	2.192358	2.201563	2.211766	2.211610	2.189320	2.184675	2.178342	2.172515	2.172361	2.180091	2.179939	2.195576	2.219108	2.223819	2.236276	2.236120	2.231281	2.251643	2.264859	2.278695	2.278536	2.274419	2.274257	2.277655	2.334265	2.334101	2.333939	2.322167	2.339350	2.345905	2.347050
1.764432	1.760000	1.764185	1.861754	1.868363	1.918637	1.924935	1.959083	1.996443	2.000795	2.001405	2.031440	2.037663	2.049617	2.051157	2.124141	2.123993	2.142709	2.147286	2.182388	2.195190	2.206143	2.210855	2.184820	2.184669	2.178335	2.221478	2.221320	2.173907	2.172070	2.187706	2.211238	2.225261	2.231402	2.231246	2.231087	2.240588	2.252228	2.270666	2.278530	2.273638	2.274252	2.274094	2.324795	2.334096	2.333933	2.333767	2.330048	2.347209	2.347045
1.760118	1.759993	1.764178	1.766103	1.840274	1.872974	1.882337	1.924792	1.991005	1.990863	2.000649	2.031434	2.054741	2.062261	2.062115	2.120576	2.120429	2.142701	2.167827	2.185062	2.194868	2.194715	2.200176	2.177886	2.177735	2.198117	2.221471	2.215134	2.172215	2.172063	2.171909	2.187547	2.187394	2.195086	2.231240	2.231081	2.231861	2.258212	2.270660	2.275369	2.275532	2.274247	2.274089	2.308614	2.324627	2.337111	2.336570	2.336408	2.342316	2.348912
1.760111	1.759986	1.764172	1.764037	1.835125	1.862291	1.872649	1.872704	1.937816	1.961406	1.990716	2.053194	2.053423	2.057947	2.119031	2.120382	2.131488	2.167986	2.175723	2.185054	2.192800	2.194145	2.193989	2.177879	2.177728	2.198110	2.185224	2.208760	2.167527	2.167376	2.167222	2.167070	2.171655	2.187216	2.231233	2.232011	2.236723	2.237691	2.262898	2.270630	2.274403	2.274242	2.266783	2.301307	2.321065	2.333923	2.333757	2.334610	2.342311	2.342148
1.750606	1.691915	1.726619	1.759722	1.829498	1.858725	1.862341	1.868764	1.869557	1.937296	1.966317	2.013252	2.053416	2.057461	2.115278	2.129943	2.131480	2.174010	2.175714	2.175563	2.184891	2.184738	2.171860	2.171693	2.177722	2.177567	2.185217	2.185061	2.169099	2.167368	2.167214	2.165940	2.165789	2.170354	2.193371	2.201079	2.206731	2.215592	2.242378	2.262735	2.274398	2.274237	2.266778	2.313919	2.330523	2.330360	2.334018	2.333856	2.334422	2.334260
1.649232	1.649116	1.674186	1.708874	1.833766	1.849726	1.859149	1.862201	1.868613	1.871665	1.942585	1.979721	2.009732	2.099626	2.099476	2.104072	2.123981	2.143406	2.173272	2.173120	2.175401	2.175249	2.170354	2.171311	2.171535	2.177561	2.167484	2.164521	2.164354	2.164203	2.166084	2.165933	2.170518	2.187712	2.189057	2.193209	2.163043	2.167575	2.215414	2.246150	2.276640	2.278965	2.321023	2.330305	2.363637	2.331932	2.334013	2.334600	2.339285	2.339123
1.639982	1.635932	1.635820	1.640817	1.707163	1.835688	1.846423	1.849517	1.853682	1.871658	1.931506	1.943942	1.992391	2.009008	2.037326	2.038870	2.080954	2.135307	2.173264	2.168056	2.167901	2.163009	2.162856	2.162688	2.171153	2.137827	2.134307	2.142403	2.142238	2.142089	2.164043	2.165926	2.170886	2.171839	2.191860	2.176991	2.162851	2.167571	2.243679	2.282411	2.282253	2.281207	2.316285	2.330299	2.333666	2.335751	2.339626	2.339464	2.339281	2.339119
1.636042	1.635926	1.635814	1.640436	1.640695	1.707037	1.757567	1.785605	1.844121	1.853544	1.873561	1.930804	1.946607	2.004879	2.007900	2.038300	2.045980	2.120128	2.116966	2.119979	2.133127	2.163002	2.162848	2.162681	2.123036	2.134449	2.131492	2.142396	2.142231	2.142082	2.140807	2.165919	2.165769	2.168675	2.177140	2.176986	2.179082	2.219242	2.271518	2.282406	2.294285	2.286820	2.316280	2.322407	2.330693	2.335746	2.341198	2.339459	2.339276	2.339114
1.636035	1.635920	1.635058	1.639680	1.644375	1.685400	1.710096	1.736869	1.741606	1.790288	1.825210	1.873425	1.910104	1.946452	2.004730	2.038293	2.045973	2.042831	2.099572	2.099426	2.094723	2.107689	2.107541	2.094740	2.094595	2.111822	2.131485	2.131334	2.131170	2.129443	2.140800	2.165913	2.165762	2.170087	2.177134	2.176980	2.191813	2.219237	2.230489	2.289705	2.294281	2.331979	2.330824	2.322963	2.330688	2.335740	2.341193	2.339455	2.339272	2.339110
1.613357	1.614367	1.617252	1.628619	1.638748	1.648127	1.677365	1.686239	1.664091	1.742600	1.812320	1.818752	1.844823	1.914635	1.926879	1.932367	1.949704	1.990664	2.014218	2.039551	2.053629	2.053487	2.056151	2.081532	2.089287	2.094440	2.114105	2.124581	2.124418	2.127429	2.148661	2.186564	2.186413	2.179713	2.179563	2.191959	2.191808	2.218671	2.263239	2.289701	2.300587	2.338659	2.338124	2.379342	2.341328	2.338200	2.338035	2.339450	2.339267	2.364328
1.605144	1.605030	1.611811	1.611686	1.586296	1.632069	1.648006	1.662504	1.661275	1.663969	1.742473	1.812188	1.812997	1.844676	1.922130	1.926741	1.948387	1.990657	2.014211	2.014072	2.039213	2.053480	2.056145	2.058984	2.071904	2.089695	2.115248	2.115099	2.130594	2.133605	2.156898	2.186746	2.186595	2.250634	2.251977	2.234566	2.234412	2.237601	2.270748	2.294559	2.321091	2.338655	2.340071	2.353708	2.345444	2.342128	2.339529	2.339446	2.364486	2.370503
1.605136	1.605022	1.604911	1.534140	1.586289	1.586180	1.631948	1.641555	1.641428	1.649182	1.652232	1.720116	1.798374	1.809302	1.842960	1.913373	1.945571	1.986529	1.979818	1.979869	1.996542	2.040939	2.059135	2.058977	2.065580	2.078872	2.104187	2.110221	2.117955	2.136972	2.156893	2.186740	2.272905	2.274037	2.270911	2.256547	2.237750	2.237596	2.281599	2.297218	2.316029	2.340040	2.352498	2.353703	2.353541	2.350008	2.349843	2.366165	2.370475	2.370312
1.551980	1.549809	1.533877	1.534134	1.538711	1.585611	1.585502	1.615445	1.622441	1.641306	1.650352	1.672377	1.718113	1.796728	1.809166	1.819534	1.871935	1.932124	1.979811	1.979862	1.998409	2.004455	2.016472	2.058970	2.065574	2.078866	2.089056	2.101544	2.107057	2.136780	2.198391	2.205172	2.271084	2.279867	2.278399	2.272993	2.258260	2.258104	2.297371	2.297212	2.301786	2.340665	2.346812	2.351873	2.358268	2.354734	2.368759	2.371749	2.370471	2.370307
1.557034	1.536038	1.535933	1.538813	1.538705	1.538600	1.541658	1.577932	1.615313	1.641299	1.659180	1.659064	1.669254	1.669125	1.735404	1.765790	1.776537	1.780347	1.886138	1.924547	1.998403	2.009190	2.009049	2.011760	2.065568	2.075488	2.086615	2.086469	2.123484	2.146380	2.198385	2.207976	2.216631	2.266967	2.279705	2.278233	2.271253	2.270722	2.297365	2.301939	2.301781	2.324342	2.338376	2.338941	2.346273	2.354542	2.371720	2.371744	2.371558	2.370303
1.557028	1.540343	1.538926	1.538808	1.538700	1.535970	1.533616	1.536671	1.577804	1.633983	1.633870	1.636919	1.636804	1.632439	1.632324	1.640115	1.695209	1.766923	1.780205	1.877382	1.963907	2.004444	2.009043	2.015128	2.048187	2.069165	2.086610	2.121205	2.145022	2.187425	2.193642	2.207971	2.216627	2.266962	2.278387	2.278227	2.272450	2.270607	2.295672	2.297201	2.296106	2.294367	2.294209	2.338186	2.338773	2.346106	2.355948	2.371739	2.371553	2.373451
1.548359	1.539025	1.537233	1.537115	1.537007	1.535402	1.533610	1.533502	1.536547	1.541313	1.541207	1.541476	1.545093	1.575013	1.574902	1.574794	1.592578	1.661894	1.665515	1.769207	1.821942	1.926652	1.999559	2.013623	2.040257	2.069159	2.092707	2.135412	2.145016	2.187419	2.189513	2.199908	2.256748	2.272354	2.272198	2.269790	2.269633	2.269665	2.269486	2.269331	2.273454	2.273294	2.273138	2.270898	2.326980	2.331691	2.339958	2.355782	2.371549	2.371386
1.537065	1.536957	1.536852	1.536734	1.535501	1.533709	1.533604	1.533496	1.489960	1.502507	1.502404	1.503882	1.504901	1.531661	1.562257	1.530535	1.530430	1.579716	1.609538	1.615800	1.762516	1.812253	1.926511	1.981087	2.034441	2.036360	2.088335	2.132032	2.136740	2.185913	2.185946	2.189357	2.246809	2.263381	2.266382	2.266223	2.266067	2.265911	2.259549	2.255646	2.269169	2.273288	2.271071	2.270893	2.264429	2.267085	2.299944	2.339793	2.355593	2.371382
1.498740	1.489261	1.489158	1.491668	1.493062	1.454993	1.446082	1.445981	1.477500	1.481039	1.498462	1.498359	1.503771	1.503655	1.527261	1.527156	1.515804	1.485669	1.505238	1.564534	1.585660	1.689715	1.800500	1.923197	1.978134	2.023983	2.025424	2.096503	2.131861	2.184407	2.184253	2.185790	2.227083	2.242690	2.247033	2.249874	2.249720	2.259721	2.254670	2.254514	2.255483	2.268068	2.271066	2.264579	2.264424	2.263332	2.286822	2.299782	2.329552	2.329392
1.482421	1.482316	1.482214	1.486036	1.443216	1.446176	1.446077	1.440913	1.440801	1.443862	1.473807	1.490479	1.490373	1.490714	1.512632	1.514215	1.484081	1.483976	1.483861	1.498568	1.532311	1.532206	1.664098	1.708654	1.726020	1.900033	1.906463	2.020776	2.085088	2.110904	2.126311	2.156157	2.174950	2.212656	2.237794	2.242135	2.246715	2.239064	2.250165	2.207949	2.185714	2.185560	2.202507	2.218102	2.220760	2.238138	2.251098	2.250943	2.252716	2.262018
1.411199	1.411101	1.400504	1.411892	1.411792	1.412258	1.412161	1.404154	1.388875	1.388777	1.387370	1.387275	1.389134	1.463326	1.463223	1.371849	1.433500	1.472373	1.472258	1.480592	1.481050	1.480948	1.495251	1.521266	1.697656	1.704898	1.796007	1.905573	1.938583	1.941824	2.045086	2.044945	2.136617	2.136447	2.196152	2.210805	2.229744	2.225093	2.148146	2.170084	2.163000	2.162848	2.146768	2.146598	2.192009	2.191857	2.218504	2.219662	2.219486	2.222144
1.405755	1.400594	1.400497	1.400388	1.408622	1.408526	1.404247	1.388976	1.388869	1.387460	1.387365	1.387270	1.387173	1.387066	1.382601	1.386069	1.408101	1.424957	1.423534	1.420277	1.428425	1.428328	1.461400	1.487445	1.498398	1.512353	1.594472	1.731228	1.734092	1.734909	1.900628	1.900498	2.007766	2.007607	2.015360	2.066946	2.066803	2.065084	2.066419	2.123065	2.113358	2.105323	2.039659	2.038747	2.055950	2.058961	2.058816	2.048158	2.047995	2.166063
1.403873	1.400587	1.386613	1.396256	1.400283	1.406938	1.389443	1.320963	1.320862	1.333690	1.333599	1.371454	1.371358	1.382318	1.382597	1.386065	1.385971	1.391766	1.390346	1.390251	1.379657	1.387250	1.432962	1.456543	1.461130	1.487370	1.505179	1.568233	1.567174	1.619490	1.659008	1.745001	1.744881	1.816899	1.906409	1.980359	1.980222	1.980085	1.943690	1.955690	1.951243	1.951105	1.950969	1.947659	1.947523	1.972019	1.971879	1.974928	1.974769	1.977068
1.419668	1.390640	1.390169	1.390060	1.396151	1.349963	1.321051	1.320959	1.315795	1.318866	1.329844	1.346020	1.350802	1.350698	1.382592	1.386060	1.385966	1.382119	1.381075	1.380981	1.385760	1.385666	1.385569	1.433971	1.443248	1.443148	1.487264	1.496633	1.501254	1.503964	1.585658	1.585550	1.699078	1.712379	1.732509	1.786036	1.860084	1.859955	1.872723	1.872593	1.877195	1.881936	1.888114	1.880840	1.880709	1.869542	1.870160	1.870030	1.863507	1.882290
1.419661	1.398323	1.390537	1.390428	1.341234	1.342268	1.315795	1.315704	1.315790	1.318861	1.329840	1.346015	1.350798	1.347532	1.347439	1.350160	1.373774	1.371053	1.370947	1.382664	1.385756	1.385662	1.386690	1.386584	1.410079	1.409981	1.471469	1.474524	1.474410	1.503209	1.504792	1.531662	1.582062	1.689467	1.644402	1.661643	1.761160	1.775237	1.781469	1.781100	1.777823	1.773949	1.762788	1.762648	1.756903	1.753739	1.707899	1.633508	1.633379	1.642724
1.404604	1.315581	1.306807	1.303330	1.301738	1.278993	1.284158	1.315887	1.324601	1.338741	1.356042	1.350887	1.347631	1.339624	1.310894	1.303091	1.305817	1.341775	1.371693	1.371600	1.382563	1.385658	1.385561	1.386580	1.402979	1.425769	1.471464	1.471362	1.474406	1.474306	1.503100	1.504685	1.525240	1.525120	1.527642	1.574871	1.626828	1.626716	1.626587	1.626476	1.626364	1.634135	1.651514	1.651383	1.654414	1.655988	1.621191	1.579911	1.578474	1.630376
1.371368	1.315576	1.306802	1.306701	1.278137	1.278051	1.279840	1.295323	1.318782	1.338737	1.356038	1.355947	1.347627	1.339620	1.311078	1.305901	1.310127	1.347961	1.363789	1.371596	1.371501	1.385653	1.385557	1.385450	1.421926	1.444715	1.444617	1.442642	1.469369	1.474301	1.475324	1.469848	1.474062	1.476196	1.476097	1.475994	1.520600	1.520497	1.521127	1.534392	1.535788	1.535681	1.578827	1.583577	1.588531	1.591236	1.584820	1.575971	1.572695	1.573526
1.398230	1.377083	1.326363	1.315888	1.282822	1.279922	1.279836	1.295319	1.318778	1.348219	1.356034	1.355943	1.362039	1.350871	1.350215	1.319052	1.348988	1.372142	1.372037	1.363880	1.371684	1.374592	1.374497	1.385447	1.415358	1.434208	1.438237	1.442638	1.442527	1.472265	1.459535	1.454468	1.454933	1.455006	1.457158	1.475991	1.473266	1.520493	1.520373	1.532138	1.530722	1.530615	1.535573	1.581885	1.581778	1.578518	1.582380	1.572816	1.572692	1.572586
1.456093	1.417620	1.391917	1.361059	1.315793	1.282732	1.282646	1.315874	1.348309	1.350279	1.350188	1.362129	1.362035	1.361931	1.350774	1.356203	1.378236	1.378141	1.380475	1.380382	1.388186	1.379840	1.379745	1.385442	1.385349	1.415255	1.438232	1.442634	1.448837	1.449302	1.451640	1.453527	1.453429	1.453878	1.457156	1.471255	1.495273	1.531532	1.530661	1.529244	1.530718	1.530611	1.532945	1.535824	1.540783	1.551714	1.558732	1.558627	1.564809	1.564704
1.456838	1.421180	1.393789	1.391806	1.362461	1.322829	1.318962	1.324687	1.350368	1.350275	1.354312	1.354221	1.362032	1.361928	1.365773	1.365682	1.378233	1.380577	1.391727	1.392593	1.390434	1.431301	1.422386	1.389940	1.385720	1.416751	1.440479	1.448945	1.449396	1.449298	1.449198	1.449100	1.447424	1.448435	1.453777	1.455927	1.495270	1.530403	1.529344	1.529240	1.529137	1.529030	1.522577	1.528083	1.528168	1.557261	1.558730	1.558625	1.534862	1.534759
1.426527	1.424552	1.424456	1.396116	1.391704	1.367887	1.363855	1.351110	1.351945	1.355980	1.355889	1.362122	1.371034	1.415185	1.415087	1.411053	1.415699	1.421980	1.420400	1.420305	1.435145	1.432986	1.422382	1.421522	1.407026	1.406929	1.449041	1.454944	1.454832	1.449294	1.449194	1.449096	1.448546	1.448432	1.448334	1.448234	1.452826	1.492165	1.497794	1.489807	1.503899	1.519488	1.522574	1.528267	1.528915	1.557259	1.557151	1.534980	1.534860	1.534757
1.513649	1.497617	1.437107	1.436997	1.432394	1.396351	1.367791	1.352795	1.352691	1.355976	1.362209	1.365120	1.410598	1.415181	1.415084	1.422169	1.422074	1.423665	1.423556	1.437679	1.439880	1.468215	1.456574	1.429209	1.425361	1.448947	1.453540	1.454940	1.454828	1.449478	1.444643	1.445484	1.448543	1.448428	1.448331	1.448231	1.448134	1.452163	1.486749	1.489803	1.489703	1.513177	1.516639	1.521958	1.533789	1.535187	1.565776	1.565672	1.543485	1.534755
1.567437	1.564163	1.497510	1.486027	1.485924	1.485824	1.466747	1.373886	1.373030	1.371060	1.365208	1.365117	1.399797	1.410486	1.419821	1.436388	1.458413	1.466321	1.469368	1.475589	1.477787	1.468211	1.458634	1.458334	1.453734	1.474160	1.474061	1.469145	1.469032	1.454727	1.445577	1.445480	1.445383	1.448425	1.448328	1.448228	1.448130	1.448033	1.452046	1.486645	1.488046	1.491507	1.517573	1.517454	1.533786	1.559835	1.572339	1.572234	1.572112	1.617071
1.573274	1.564532	1.499568	1.489962	1.493800	1.493700	1.493600	1.467391	1.429331	1.429233	1.386938	1.384782	1.410590	1.419965	1.434040	1.456067	1.467890	1.469477	1.475684	1.480324	1.477783	1.477684	1.458630	1.458330	1.470865	1.470764	1.475809	1.475708	1.475595	1.475496	1.456202	1.449792	1.449695	1.445453	1.448512	1.454603	1.464073	1.456097	1.453544	1.453447	1.493296	1.493193	1.492343	1.523828	1.544173	1.559834	1.572338	1.597563	1.624117	1.617069
1.573267	1.569994	1.528143	1.504890	1.495296	1.495197	1.499601	1.499498	1.496568	1.450618	1.442617	1.438768	1.432101	1.433572	1.456160	1.467983	1.469574	1.481296	1.487502	1.489327	1.480218	1.477679	1.477578	1.471148	1.471049	1.474325	1.468915	1.481443	1.482909	1.482810	1.490589	1.477865	1.475329	1.468647	1.465394	1.465294	1.467636	1.463974	1.456730	1.493393	1.498921	1.498818	1.498718	1.532375	1.544171	1.572443	1.661461	1.670355	1.670225	1.702421
1.570096	1.539931	1.535082	1.504804	1.501538	1.504441	1.501849	1.505875	1.502382	1.526497	1.450518	1.442518	1.440246	1.514415	1.514310	1.490507	1.498853	1.498750	1.491675	1.489324	1.489222	1.480115	1.483954	1.483840	1.477425	1.481640	1.481542	1.495889	1.493226	1.492565	1.492463	1.519115	1.516200	1.513080	1.512979	1.473922	1.476077	1.548613	1.538548	1.538445	1.544158	1.527529	1.528554	1.541833	1.572546	1.661573	1.686226	1.704388	1.754685	1.753444
1.540031	1.539925	1.506604	1.506488	1.510702	1.510602	1.513880	1.514528	1.519155	1.519051	1.518950	1.518849	1.544675	1.550878	1.553024	1.529219	1.498849	1.498746	1.499570	1.499470	1.524639	1.524538	1.494428	1.495628	1.495529	1.501807	1.505461	1.505359	1.505245	1.504174	1.598455	1.601539	1.601433	1.601307	1.588579	1.588471	1.588366	1.588260	1.607777	1.607670	1.615148	1.615037	1.616056	1.572648	1.589618	1.678085	1.710804	1.796172	1.796032	1.760871
1.552040	1.549306	1.514109	1.513993	1.513889	1.531429	1.531327	1.531223	1.533793	1.533689	1.532748	1.550033	1.555746	1.561949	1.554709	1.554606	1.543567	1.598757	1.598634	1.598529	1.593947	1.584457	1.581190	1.517343	1.517243	1.520783	1.521246	1.521142	1.588899	1.600438	1.601642	1.610356	1.617756	1.617630	1.617524	1.636872	1.716538	1.716423	1.697362	1.698938	1.690941	1.646152	1.636998	1.622681	1.635332	1.697973	1.790285	1.811931	1.796031	1.791785
1.552035	1.551929	1.551826	1.555462	1.555356	1.557881	1.565685	1.572712	1.615278	1.663422	1.663311	1.589634	1.565819	1.565699	1.565593	1.567367	1.643100	1.652561	1.608204	1.608098	1.607989	1.596997	1.596888	1.597329	1.597223	1.663500	1.659072	1.591082	1.592649	1.613359	1.619443	1.621400	1.631956	1.639717	1.639609	1.725093	1.724979	1.724864	1.724166	1.724052	1.723938	1.700768	1.675430	1.674549	1.707542	1.751713	1.823382	1.815907	1.811037	1.795161
1.552030	1.551924	1.620302	1.621305	1.631918	1.641299	1.641191	1.648777	1.683432	1.675244	1.671754	1.671643	1.677724	1.677596	1.640622	1.640514	1.655298	1.696259	1.696130	1.680222	1.679920	1.678119	1.656096	1.655969	1.671494	1.684009	1.667327	1.667212	1.658664	1.658554	1.641081	1.649231	1.699573	1.701017	1.726146	1.726028	1.727603	1.752725	1.749959	1.823397	1.823275	1.817443	1.817322	1.719439	1.744696	1.821065	1.847021	1.852153	1.852007	1.905458
1.652637	1.652524	1.654856	1.665809	1.671725	1.670034	1.669924	1.685621	1.684930	1.684815	1.684704	1.706721	1.755487	1.741130	1.682547	1.683751	1.749995	1.754756	1.754622	1.710281	1.710165	1.695597	1.693792	1.689907	1.689796	1.689867	1.689756	1.677012	1.673727	1.677183	1.679321	1.704375	1.717853	1.742962	1.768657	1.790621	1.797263	1.828428	1.833464	1.873855	1.873729	1.826899	1.825201	1.822054	1.814051	1.821062	1.850021	1.849899	1.911208	1.911832
1.756212	1.727620	1.699145	1.699016	1.733691	1.733576	1.733650	1.733532	1.764532	1.778638	1.778520	1.777838	1.777154	1.777017	1.777083	1.835424	1.835302	1.840057	1.787789	1.786091	1.752803	1.752688	1.805705	1.805002	1.751510	1.750639	1.772622	1.747246	1.694338	1.694227	1.706737	1.771162	1.772360	1.784350	1.806319	1.798505	1.836241	1.836421	1.876040	1.874976	1.877478	1.841085	1.842277	1.845509	1.848577	1.850145	1.850019	1.884566	1.911205	1.952796
1.765351	1.765230	1.800364	1.800225	1.800853	1.800734	1.767411	1.769544	1.783636	1.783514	1.880422	1.879170	1.866210	1.845523	1.845020	1.844897	1.844774	1.840051	1.839909	1.787666	1.814392	1.814272	1.853625	1.845033	1.844346	1.822946	1.822824	1.786013	1.760623	1.774963	1.788065	1.857676	1.857553	1.859097	1.860552	1.855920	1.846676	1.878096	1.878850	1.877599	1.877473	1.877344	1.847228	1.850272	1.861787	1.871611	1.880940	1.885690	1.904450	1.952792
1.769853	1.801604	1.806229	1.861064	1.860936	1.868718	1.875966	1.876401	1.876256	1.885611	1.881354	1.880289	1.879033	1.878887	1.878570	1.878069	1.874927	1.874798	1.874653	1.844520	1.814387	1.821027	1.861318	1.861174	1.845842	1.825193	1.834084	1.833959	1.844519	1.866187	1.865685	1.865562	1.865439	1.893801	1.893677	1.890356	1.886852	1.894013	1.888982	1.899219	1.899092	1.889728	1.861226	1.861907	1.862722	1.881066	1.880939	1.896574	1.959487	1.953164
1.810974	1.810850	1.866084	1.873847	1.873719	1.925694	1.925565	1.904881	1.890804	1.888608	1.885478	1.881033	1.880153	1.898968	1.884617	1.879752	1.872667	1.874792	1.874647	1.844514	1.821143	1.827219	1.866570	1.866427	1.871117	1.867832	1.844031	1.844657	1.908918	1.908792	1.891304	1.890804	1.934856	1.997806	1.997673	1.996973	1.995901	1.976619	1.972707	1.972575	1.916358	1.895732	1.867606	1.868209	1.886363	1.877310	1.880937	1.896572	1.956298	1.959355
1.845766	1.866201	1.880184	1.880039	1.879910	1.900341	1.909700	1.909570	1.890797	1.890668	1.888476	1.888351	1.899108	1.898961	1.886190	1.879745	1.879620	1.874035	1.874640	1.858723	1.856026	1.857218	1.866566	1.874803	1.885947	1.885819	1.882539	1.924803	1.924655	1.921712	1.921581	1.982690	1.997960	1.997801	2.030794	2.030091	1.996835	1.994300	1.981525	1.974823	1.902164	1.897681	1.898306	1.913919	1.914731	1.891492	1.891551	1.948571	1.956295	1.959539
1.875387	1.875259	1.877014	1.880032	1.897297	1.900333	1.900208	1.900078	1.897301	1.890661	1.890536	1.907308	1.903421	1.898953	1.886183	1.886058	1.885932	1.879484	1.871817	1.866613	1.864036	1.870111	1.872877	1.874799	1.885944	1.885816	1.931503	1.931372	2.030348	2.027021	2.003629	2.003496	2.002987	2.032238	2.030788	2.030086	2.025970	1.981678	1.981521	1.981389	1.980320	1.934465	1.934337	1.924312	1.929442	1.929502	1.948697	1.956448	1.953289	1.975291
1.875380	1.875252	1.875128	1.889513	1.897290	1.900326	1.900201	1.897817	1.897670	1.896976	1.896851	1.907301	1.907171	1.904393	1.929541	1.889773	1.886489	1.886172	1.879707	1.878636	1.875085	1.874961	1.877275	1.874606	1.879930	1.944218	1.944090	2.000776	2.029028	2.036784	2.034766	2.020846	2.029726	2.032795	2.030782	2.030643	2.025965	1.985993	1.985835	1.981385	1.981254	1.960624	1.950325	1.950358	1.957176	1.975960	1.975826	1.960763	1.956290	1.970488
1.875373	1.875245	1.875121	1.889506	1.897282	1.898738	1.900194	1.897997	1.927695	1.926999	1.909487	1.909361	1.909230	1.909082	1.904255	1.904129	1.892083	1.891954	1.890714	1.884272	1.877187	1.877063	1.872198	1.877125	1.932888	1.943805	1.953148	1.989314	2.019444	2.021376	2.022552	2.026738	2.041590	2.041428	2.032655	2.032516	2.030278	1.985988	1.985831	1.981380	1.970213	1.953602	1.954788	1.957302	1.976087	1.975957	2.037281	2.037146	1.978688	1.979790
1.875366	1.875238	1.875114	1.895526	1.897165	1.900312	1.900187	1.928025	1.927687	1.928572	1.928445	1.909917	1.911290	1.911142	1.908945	1.904122	1.909820	1.909690	1.890708	1.876370	1.876242	1.939277	1.939144	1.920800	1.925333	1.931515	1.932966	1.963495	1.971795	1.973543	1.975474	2.022412	2.023405	2.041423	2.041288	2.041149	2.041014	1.997512	1.985826	1.981376	1.981245	1.970075	1.959514	1.970767	1.972704	2.037416	2.037277	2.037143	2.036981	2.060478
1.875359	1.875231	1.895665	1.895518	1.897080	1.900305	1.900180	1.930084	1.952062	1.949674	1.949545	1.954301	1.954168	1.936637	1.911005	1.910879	1.910753	1.910623	1.910475	1.910349	1.922364	1.939270	1.939138	1.939738	1.925326	1.925195	1.928224	1.932827	1.960819	1.969893	1.969759	1.971958	2.022273	2.026393	2.041283	2.041520	2.041385	2.038246	2.024154	2.017635	2.017502	2.007905	2.007773	1.994031	1.996341	1.997524	2.037273	2.037139	2.036977	2.059160
1.910146	1.910015	1.909890	1.897202	1.897261	1.900298	1.933370	1.978393	1.970336	1.956619	1.954423	1.954294	1.954161	1.954009	1.936498	1.936370	1.935303	1.924116	1.923966	1.926998	1.925928	1.945651	1.945518	1.939731	1.923817	1.923686	1.923183	1.930943	1.934249	1.960683	1.969002	1.969623	1.971823	2.023232	2.033392	2.041515	2.041380	2.036926	2.036576	2.025405	2.017497	2.011054	2.005139	1.990271	1.993896	2.019657	2.033701	2.033567	2.041283	2.059041
1.921603	1.921473	1.921347	1.915748	1.915618	1.941007	1.982843	1.982707	1.985560	1.977523	1.977394	1.970943	1.960474	1.960321	1.990203	1.992139	1.992007	1.991871	1.992656	1.930938	1.926861	1.942223	1.946827	1.945361	1.923811	1.923680	1.923553	1.924925	1.932665	1.934115	1.962045	1.969618	1.970803	1.983793	1.987419	1.992619	2.028760	2.036921	2.036571	2.036436	2.017492	2.008231	1.987608	1.987449	2.010958	2.025008	2.034063	2.033929	2.051097	2.050961
1.921596	1.921466	1.921340	1.915741	1.929839	1.940248	1.982835	1.982700	1.985177	1.985418	2.016893	2.016760	2.015119	2.014962	1.999592	1.999460	1.999329	1.999193	1.997158	1.989132	1.930801	1.947478	1.948700	1.946670	1.945226	1.923674	1.925050	1.924919	1.926347	1.935350	1.938788	1.943357	1.949241	1.968014	1.991172	1.997874	2.027633	2.028622	2.036753	2.053774	2.047440	2.008227	1.987603	1.983876	1.981491	2.004998	2.018104	2.025848	2.025686	2.025552
1.920085	1.919955	1.919829	1.929963	1.937737	1.970918	1.979632	1.980061	1.979907	2.009458	2.014630	2.015249	2.027751	2.027594	2.026440	1.999453	1.999698	2.004636	2.004481	2.016570	2.006959	2.000814	1.997859	1.993570	1.992311	1.945088	1.925044	1.926491	1.926341	1.932603	1.937169	1.949364	1.968167	1.975525	1.988543	2.010117	2.024179	2.035381	2.058225	2.053581	2.049313	2.009349	1.984030	1.969645	1.953756	1.952052	1.951919	1.957603	1.957446	1.949992
1.962778	1.946830	1.938789	1.934709	1.969356	1.969220	1.977363	1.977227	1.993243	1.993105	2.005225	2.014484	2.027736	2.027596	2.037498	2.026676	2.004761	2.004622	2.028921	2.028782	2.028267	2.028128	2.017089	2.007179	1.999148	1.992169	1.939237	1.939103	1.945357	1.932601	1.932468	1.947778	1.957109	1.977222	1.980656	2.024309	2.024170	2.071336	2.066759	2.059665	2.055578	2.053860	1.984014	1.955017	1.952179	1.952045	1.941954	1.941820	1.950126	1.949991
1.962806	1.962670	1.951433	1.969519	1.969383	1.962300	1.962163	1.962027	1.988758	1.989747	1.992992	2.004172	2.014371	2.027622	2.033872	2.033732	2.017797	2.025927	2.025788	2.031250	2.031111	2.028904	2.025194	2.020356	2.027770	1.999032	1.990475	1.953403	1.953268	1.945244	1.937222	1.944604	1.957129	1.977243	2.005497	2.016438	2.071499	2.072933	2.072791	2.066637	2.117087	2.116940	1.996880	1.957102	1.952197	1.942105	1.932015	1.934134	1.935878	1.935744
1.962834	1.954791	1.962562	1.969546	1.954558	1.950662	1.954286	1.954150	1.954013	1.944395	1.945952	1.990505	2.006497	2.021399	2.033897	2.033757	2.035496	2.037423	2.028971	2.029960	2.029819	2.025357	2.020519	2.037894	2.033431	2.023480	1.996511	1.964471	1.953290	1.949584	1.953019	1.960401	1.970294	1.993817	1.993680	2.021929	2.062125	2.080455	2.080311	2.117254	2.117107	2.107378	2.057316	1.985489	1.967222	1.933741	1.933606	1.934150	1.924866	1.924732
1.965870	1.965734	1.976667	1.973521	1.954584	1.950688	1.944228	1.947853	1.944556	1.944420	1.884348	1.890984	1.935728	2.002059	2.022457	2.028332	2.033641	2.054332	2.056257	2.056115	2.028830	2.025306	2.023850	2.033595	2.031762	2.023503	2.002846	1.991320	1.948613	1.948478	1.949469	1.952905	1.962234	1.984630	1.981332	2.001695	2.033397	2.048474	2.065675	2.103369	2.103222	2.103076	2.059725	2.005202	1.986995	1.981032	1.933622	1.918108	1.875741	1.853556
1.989621	1.976831	1.976694	1.974113	1.964951	1.950714	1.944254	1.944118	1.910792	1.876490	1.858637	1.864147	1.897458	1.970375	2.001945	2.023845	2.042657	2.030861	2.030718	2.036779	2.040396	2.021947	2.019551	2.017719	2.014196	2.014055	2.004142	1.980364	1.933599	1.933463	1.936711	1.940334	1.940199	1.936869	1.965721	1.967159	1.973330	1.990536	2.015224	2.049767	2.051200	2.052184	2.001601	1.987715	1.987012	1.933774	1.916306	1.873632	1.851446	1.845796
2.045002	2.011649	1.976722	1.974140	1.970243	1.964841	1.944280	1.901467	1.903026	1.879335	1.864301	1.864172	1.892219	1.970024	1.992492	2.022366	2.019217	2.011933	2.011791	2.011651	2.011020	2.012384	2.015064	2.014922	2.014219	2.005244	1.991571	1.975874	1.939441	1.932994	1.930341	1.930205	1.878014	1.862109	1.858785	1.944185	1.953322	1.951304	1.951167	1.962639	1.962500	1.973824	1.932705	1.932570	1.926047	1.925911	1.896735	1.896602	1.849207	1.831446
2.045031	2.014840	2.009093	1.991150	1.990823	1.970133	1.958407	1.936406	1.914143	1.914011	1.885433	1.892374	1.964923	1.967981	1.971228	1.989370	1.991149	2.004060	2.003919	2.003778	1.959426	1.959290	1.969641	1.969504	1.988420	1.980573	1.969721	1.939599	1.939462	1.929631	1.866455	1.866324	1.850418	1.851416	1.851286	1.850968	1.848959	1.848828	1.848699	1.848570	1.851258	1.856766	1.847335	1.847207	1.890526	1.884756	1.890927	1.890793	1.827643	1.829394
2.030826	2.012424	2.003967	1.991177	1.990850	1.990711	1.960689	1.958297	1.929974	1.914036	1.914655	1.922457	1.968144	1.968006	1.967869	1.966604	1.982111	1.999196	2.003754	1.959399	1.903996	1.896344	1.912000	1.940280	1.954351	1.944627	1.898722	1.898589	1.906117	1.868110	1.866474	1.776420	1.776295	1.776171	1.776048	1.797062	1.796937	1.792676	1.796685	1.757145	1.757022	1.764604	1.786778	1.838664	1.840821	1.852619	1.851550	1.827786	1.825592	1.816011
2.015039	2.006204	1.988182	1.988041	1.991065	1.990926	1.990786	1.958998	1.929999	1.914061	1.913928	1.965110	1.968169	1.968031	1.966765	1.962680	1.956713	1.956576	1.954859	1.899452	1.896499	1.891103	1.888151	1.879370	1.873599	1.873654	1.884424	1.855887	1.850903	1.850773	1.778067	1.751197	1.751074	1.733601	1.745159	1.745036	1.735173	1.745388	1.745266	1.749279	1.733391	1.736247	1.736126	1.784228	1.836110	1.833725	1.809022	1.806828	1.797306	1.767248
2.008741	2.008599	2.002928	1.989950	1.992409	1.992270	1.992129	1.962221	1.932281	1.929890	1.929756	1.964383	1.964246	1.964107	1.962841	1.956876	1.938161	1.938024	1.929914	1.859281	1.861594	1.825149	1.816374	1.842062	1.841933	1.841127	1.841938	1.833695	1.833565	1.782945	1.752842	1.751216	1.732800	1.732680	1.745177	1.743926	1.743804	1.742930	1.693930	1.678162	1.669149	1.693922	1.700150	1.736022	1.787908	1.810856	1.809602	1.808910	1.781567	1.781440
2.008770	2.008627	2.006906	1.990165	1.989838	1.992673	1.992155	1.992016	1.951497	1.932172	1.929781	1.940293	1.960698	1.956234	1.951772	1.938322	1.938184	1.928570	1.874737	1.858739	1.859171	1.816522	1.815267	1.806114	1.805987	1.777448	1.741588	1.762922	1.767308	1.752984	1.752860	1.732941	1.732818	1.730630	1.731449	1.731327	1.653485	1.653181	1.660951	1.660836	1.669165	1.693938	1.700166	1.740766	1.787924	1.800404	1.810745	1.809114	1.790790	1.781455
2.025725	2.012152	1.999361	1.999220	1.999080	1.999470	1.999328	1.992043	1.989457	1.948002	1.929806	1.926096	1.921636	1.928234	1.924526	1.917810	1.875025	1.874893	1.857387	1.857257	1.820807	1.816543	1.815288	1.806134	1.777594	1.741165	1.736872	1.737691	1.740951	1.734519	1.734396	1.732959	1.732836	1.731587	1.731467	1.704084	1.670849	1.670732	1.670616	1.678133	1.700086	1.712580	1.742408	1.800658	1.808413	1.801924	1.810761	1.806686	1.790805	1.784664
2.030636	2.030493	2.018692	2.016480	2.015964	2.011986	2.000936	1.999856	1.993132	1.970378	1.934344	1.888196	1.883739	1.907795	1.905592	1.879921	1.875047	1.857542	1.843196	1.814641	1.810376	1.810249	1.808242	1.808113	1.777614	1.745919	1.737831	1.739966	1.734659	1.734537	1.734414	1.734293	1.734170	1.739877	1.736936	1.708425	1.675190	1.675072	1.674956	1.701800	1.712715	1.766231	1.804068	1.808556	1.808430	1.821053	1.812844	1.794892	1.794767	1.790692
2.033299	2.033156	2.101014	2.091378	2.060627	2.053484	2.019776	2.008727	1.999741	1.993018	1.969137	1.921820	1.913785	1.907818	1.904036	1.879943	1.875070	1.852563	1.852431	1.814663	1.810397	1.810270	1.808262	1.784152	1.745687	1.745563	1.737851	1.739985	1.746630	1.741137	1.741013	1.741268	1.748101	1.747979	1.717963	1.714458	1.691134	1.686127	1.697047	1.712853	1.755280	1.813048	1.819225	1.808572	1.808071	1.823137	1.823010	1.807125	1.800045	1.794654
2.202821	2.202664	2.120055	2.119905	2.090697	2.087390	2.084985	2.070170	2.057609	2.035301	2.022557	1.956609	1.921709	1.913672	1.907708	1.888617	1.884307	1.855971	1.856967	1.823899	1.816247	1.786607	1.784601	1.781653	1.745707	1.736112	1.740126	1.746773	1.747589	1.747467	1.741408	1.748243	1.748307	1.753826	1.756525	1.737475	1.746441	1.732030	1.731910	1.746961	1.830245	1.835569	1.808715	1.808025	1.807900	1.823153	1.823027	1.822897	1.807015	1.794670
2.202852	2.202695	2.199155	2.198997	2.195081	2.183860	2.156681	2.144493	2.138132	2.073296	2.050123	2.022437	1.931853	1.923665	1.908484	1.895523	1.886136	1.866599	1.828562	1.828434	1.823602	1.821970	1.810184	1.810089	1.805637	1.737635	1.744470	1.747733	1.750053	1.751623	1.754695	1.748450	1.754531	1.755725	1.755603	1.812819	1.812693	1.764015	1.762389	1.768906	1.827255	1.826563	1.801213	1.801087	1.823300	1.823170	1.851406	1.826064	1.821237	1.816784
2.202884	2.199340	2.208674	2.203625	2.203470	2.193829	2.154158	2.137561	2.137407	2.101772	2.067534	2.042291	2.001402	1.925946	1.895868	1.883097	1.882962	1.866622	1.828584	1.828456	1.828326	1.824813	1.823968	1.814247	1.809982	1.742732	1.747875	1.750197	1.751765	1.755967	1.822109	1.839426	1.870846	1.863006	1.843949	1.844381	1.844252	1.844120	1.843991	1.833232	1.827272	1.826580	1.802806	1.802680	1.818805	1.823187	1.816856	1.819877	1.819749	1.819619
2.222125	2.207731	2.186883	2.186725	2.186570	2.174183	2.147226	2.137589	2.101948	2.063757	2.060225	2.014211	2.000111	1.905430	1.872570	1.872062	1.862450	1.862319	1.858614	1.858483	1.828347	1.832957	1.857144	1.856070	1.818653	1.815889	1.750339	1.751721	1.769272	1.821221	1.842625	1.875627	1.877071	1.877692	1.877561	1.858502	1.858372	1.938661	1.933072	1.859848	1.846149	1.827161	1.803387	1.804764	1.804638	1.804509	1.803254	1.802561	1.802435	1.819634
2.210117	2.187444	2.186913	2.186754	2.182648	2.174212	2.147254	2.102128	2.063930	2.021109	2.017580	2.017434	2.000136	1.952591	1.878048	1.872462	1.862473	1.860762	1.854122	1.853992	1.858372	1.866137	1.857166	1.862406	1.858138	1.818542	1.750359	1.769418	1.769293	1.828575	1.842645	1.876400	1.887308	1.896955	1.896822	1.928042	1.948409	1.968423	1.968284	1.942920	1.861050	1.851114	1.829867	1.806097	1.816875	1.816745	1.806466	1.806337	1.802450	1.802321
2.181307	2.181148	2.158853	2.158320	2.154216	2.149320	2.145702	2.107610	2.073550	2.021135	2.020992	2.017459	2.006256	2.001595	1.952477	1.877940	1.872349	1.862176	1.860462	1.860331	1.861023	1.857319	1.856247	1.858290	1.858159	1.809092	1.806306	1.774173	1.811920	1.827573	1.875799	1.889867	1.890483	1.898061	1.928388	1.948753	1.973661	1.973519	1.973193	1.973055	1.969716	1.886160	1.877563	1.838028	1.823196	1.823066	1.822938	1.822244	1.822116	1.816910
2.120528	2.120373	2.095248	2.095096	2.089792	2.089457	2.109857	2.081253	2.051069	2.044905	2.025533	2.019931	2.008726	2.008580	1.974019	1.935777	1.926796	1.920640	1.890492	1.876972	1.857471	1.853766	1.845815	1.845681	1.817136	1.809112	1.800120	1.785683	1.785555	1.802787	1.864159	1.880108	1.911649	1.928501	1.946845	1.965934	1.971424	1.971282	1.973212	1.973074	1.972932	1.958691	1.958361	1.946277	1.897284	1.867206	1.872152	1.895651	1.885151	1.885015
2.050961	2.050811	2.040836	2.050848	2.083268	2.087864	2.083197	2.081469	2.051097	2.050952	2.048362	2.026352	2.024140	2.012932	2.008463	2.005687	2.005541	1.929692	1.907888	1.890381	1.853919	1.845967	1.826890	1.784132	1.784006	1.796505	1.796378	1.798697	1.796915	1.799421	1.805832	1.864048	1.881873	1.912851	1.929139	1.971583	1.989993	1.987592	2.048946	2.048800	1.968250	1.958521	1.958379	1.946295	1.946157	1.928610	1.895805	1.895668	1.889894	1.879954
2.061903	2.044396	2.044251	2.050876	2.051672	2.083149	2.083225	2.083078	2.081345	2.073295	2.059488	2.037177	2.031578	2.029850	2.015975	2.011505	2.008198	1.965672	1.929575	1.909656	1.862782	1.827041	1.784281	1.784152	1.784027	1.783897	1.796398	1.798717	1.802724	1.805983	1.813741	1.813613	1.863933	1.870572	1.922201	1.947570	1.970712	1.987611	1.987471	1.987331	1.958678	1.958539	1.946450	1.946312	1.946175	1.942881	1.928491	1.914689	1.884833	1.883756
2.073222	2.053874	2.048984	2.048835	2.049819	2.051555	2.083026	2.087621	2.089538	2.083369	2.059515	2.048304	2.036119	2.034202	2.034058	2.026016	2.021392	1.978602	1.971310	1.940749	1.882694	1.837408	1.826932	1.826799	1.784047	1.783918	1.787930	1.809270	1.816099	1.815961	1.814513	1.814385	1.817639	1.867959	1.870460	1.941947	1.946889	1.968708	1.987491	1.987350	1.959448	1.952252	1.952110	1.946330	1.946192	1.946050	1.927003	1.914705	1.884849	1.883960
2.088118	2.065193	2.050142	2.049992	2.049847	2.051584	2.071987	2.088213	2.090883	2.083397	2.053559	2.053410	2.039720	2.040736	2.040592	2.040447	2.028527	1.982577	1.982433	1.982294	1.942512	1.902900	1.878283	1.878147	1.839482	1.796729	1.796791	1.816250	1.824010	1.855441	1.855306	1.823621	1.819351	1.867979	1.867847	1.935008	1.941830	1.968728	1.987510	1.987369	1.968306	1.953023	1.952128	1.946724	1.946209	1.946067	1.927020	1.915850	1.888062	1.887925
2.088148	2.061723	2.059507	2.059357	2.051757	2.049730	2.049580	2.072433	2.073222	2.080602	2.053587	2.053437	2.044486	2.043396	2.040617	2.048372	2.048222	2.028409	2.021943	2.021800	1.980104	1.949171	1.902789	1.890798	1.890665	1.873164	1.873032	1.862040	1.861905	1.902800	1.902661	1.859928	1.859793	1.886927	1.886794	1.886656	1.932257	1.933692	1.960520	1.961958	1.961366	1.961227	1.952898	1.952759	1.946603	1.946084	1.944370	1.926896	1.890523	1.890385
2.095121	2.094968	2.072677	2.072525	2.063983	2.060826	2.070161	2.070391	2.073249	2.080629	2.083643	2.118259	2.115663	2.104406	2.103315	2.100532	2.048247	2.025988	2.018769	1.988619	1.988474	1.978739	2.029001	2.028852	1.902417	1.902277	1.902143	1.933573	2.032590	1.970904	1.921615	1.921479	1.930804	1.924357	1.887942	1.886675	1.886542	1.932134	1.933574	1.960024	1.960256	1.961246	1.961738	1.960846	1.947561	1.946101	1.945963	1.944244	1.926775	1.893034
2.095151	2.094997	2.094848	2.072554	2.072407	2.074670	2.070565	2.090970	2.090816	2.076668	2.115055	2.115840	2.156887	2.157328	2.137461	2.103192	2.070764	2.030751	2.018793	2.015491	2.015343	2.042528	2.038620	2.036400	2.036255	1.960336	1.960197	2.008984	2.018430	2.018287	1.970780	1.967253	1.930823	1.933884	1.927438	1.891021	1.929749	1.929608	1.930035	1.930086	1.960275	1.960136	1.961568	1.956538	1.956398	1.946118	1.945979	1.944260	1.940453	1.922982
2.098757	2.098602	2.098265	2.096793	2.076916	2.074698	2.070594	2.090998	2.089150	2.089001	2.093933	2.111163	2.156914	2.154308	2.138241	2.109804	2.079633	2.058005	2.029874	2.018675	2.023264	2.048384	2.042406	2.039433	2.036466	2.036315	2.009337	2.020294	2.020146	2.010535	2.010386	2.008927	2.008780	1.992270	1.992128	1.947819	1.947681	1.947537	1.930242	1.930105	1.959917	1.960154	1.960009	1.960506	1.957356	1.957212	1.953875	1.953731	1.937836	1.932966
2.120319	2.116964	2.116815	2.109210	2.096673	2.075931	2.072202	2.089332	2.079579	2.079430	2.088879	2.092865	2.092716	2.099897	2.108780	2.088092	2.084928	2.084027	2.057878	2.056602	2.056450	2.048409	2.046757	2.041714	2.036489	2.036338	2.024600	2.031982	2.027141	2.026998	2.029859	2.062849	2.048399	2.039788	1.996287	1.996139	1.999239	1.999091	1.973720	1.960081	1.960312	1.962994	1.962285	1.961464	1.960384	1.957229	1.953892	1.953747	1.920523	1.910717
2.182267	2.178718	2.175364	2.116391	2.098019	2.080703	2.079420	2.089360	2.079606	2.079457	2.088907	2.092892	2.092742	2.099927	2.089847	2.088119	2.087965	2.151149	2.150236	2.100136	2.058921	2.048432	2.048286	2.046629	2.046484	2.058939	2.058982	2.034639	2.035054	2.102619	2.155675	2.155522	2.107876	2.082979	2.082831	2.056732	2.015582	2.012612	2.009316	1.982253	1.968043	1.967339	1.964443	1.963739	1.960401	1.960256	1.960681	1.953764	1.920539	1.907535
2.186820	2.177131	2.168883	2.167027	2.112882	2.108403	2.103164	2.101433	2.087727	2.087577	2.089686	2.095365	2.100109	2.101083	2.100934	2.100784	2.154340	2.159449	2.158159	2.158005	2.100569	2.094102	2.093952	2.051169	2.056293	2.058963	2.058817	2.058859	2.083435	2.102642	2.155698	2.155545	2.182205	2.177158	2.123834	2.085143	2.067647	2.055209	2.012489	2.002770	1.995706	1.991568	1.968931	1.963757	1.960984	1.960274	1.960134	1.959424	1.926199	1.911878
2.168665	2.168503	2.168348	2.171802	2.198529	2.139641	2.135153	2.125175	2.101305	2.093251	2.075679	2.104615	2.110864	2.110708	2.101525	2.105550	2.162265	2.178431	2.180298	2.180142	2.157870	2.102889	2.116949	2.099089	2.095334	2.095178	2.096722	2.080790	2.080823	2.097960	2.103262	2.149735	2.176395	2.177180	2.175143	2.123698	2.121288	2.115154	2.034585	2.006910	1.998878	1.991587	1.991063	1.968809	1.963635	1.960855	1.960151	1.960005	1.933082	1.934631
2.137057	2.136898	2.168378	2.168217	2.168062	2.143059	2.141770	2.141617	2.133515	2.109652	2.104799	2.104642	2.104493	2.108289	2.108139	2.169605	2.182189	2.187935	2.187771	2.181297	2.159213	2.152406	2.136734	2.136575	2.126639	2.126480	2.124446	2.126771	2.126613	2.096478	2.096322	2.147312	2.175477	2.176262	2.176106	2.175003	2.130152	2.121150	2.068569	2.030463	2.030312	1.991606	1.991081	1.990939	1.971885	1.968586	1.965812	1.957670	1.957530	1.936341
2.113359	2.113202	2.113051	2.132813	2.132661	2.145159	2.148763	2.148610	2.170959	2.170804	2.128535	2.128376	2.110841	2.114636	2.136606	2.169632	2.188804	2.191538	2.188550	2.188393	2.190487	2.168493	2.168338	2.178214	2.178060	2.203154	2.204690	2.204533	2.204368	2.188026	2.140525	2.147335	2.175499	2.176284	2.176128	2.175966	2.135819	2.107866	2.074610	2.051097	2.049250	2.030186	1.996933	1.991522	1.974043	1.972320	1.974484	1.968035	1.963192	1.936922
2.105480	2.105323	2.114022	2.132843	2.149633	2.155165	2.183465	2.183874	2.188605	2.179791	2.170677	2.170515	2.135593	2.136786	2.154014	2.158600	2.169497	2.191564	2.188576	2.188419	2.190513	2.196943	2.200508	2.200343	2.203344	2.204873	2.204715	2.206627	2.239604	2.238690	2.204634	2.183965	2.181920	2.181764	2.176151	2.175988	2.154765	2.131541	2.096186	2.093402	2.054538	2.050251	2.018572	2.017487	2.017343	2.004584	2.006887	1.976801	1.970358	1.987869
2.115112	2.114954	2.134462	2.151699	2.185396	2.254815	2.254646	2.257684	2.186376	2.179819	2.177028	2.176865	2.175129	2.157584	2.154041	2.163367	2.172495	2.191591	2.188750	2.185433	2.186021	2.190381	2.199969	2.199804	2.202805	2.204898	2.204739	2.239796	2.239628	2.241726	2.245697	2.213156	2.206404	2.202294	2.190530	2.178080	2.166884	2.150485	2.122000	2.102363	2.101453	2.096974	2.096816	2.032747	2.032602	2.019844	2.019700	2.006755	2.006612	1.992612
2.121356	2.138598	2.190641	2.189913	2.217054	2.251834	2.251664	2.254514	2.253403	2.248346	2.279796	2.279624	2.209924	2.209758	2.209035	2.172873	2.197799	2.194777	2.191935	2.185041	2.181717	2.185701	2.156598	2.164717	2.202830	2.202664	2.206343	2.237751	2.241534	2.241750	2.246474	2.276291	2.276120	2.268429	2.268265	2.193211	2.183591	2.166743	2.146777	2.121868	2.102790	2.108096	2.107938	2.046316	2.034127	2.023061	2.020660	2.110435	2.106896	2.064649
2.230090	2.229923	2.191802	2.222139	2.221415	2.253371	2.253012	2.252850	2.259003	2.261021	2.260858	2.260687	2.260524	2.256627	2.255712	2.221879	2.217987	2.217639	2.191961	2.185067	2.178584	2.150002	2.138648	2.142251	2.164965	2.204947	2.204789	2.206774	2.241559	2.293329	2.295414	2.276315	2.276144	2.272404	2.268288	2.263197	2.207270	2.183450	2.168303	2.168148	2.139606	2.120536	2.118119	2.117968	2.117817	2.121586	2.123785	2.135663	2.135509	2.105625
2.285415	2.239369	2.238832	2.229513	2.267120	2.256037	2.253042	2.309797	2.286509	2.261051	2.260887	2.260716	2.260552	2.257220	2.255739	2.223789	2.219896	2.217854	2.198952	2.182352	2.182186	2.151460	2.138673	2.142275	2.154619	2.167650	2.200643	2.210114	2.244595	2.295612	2.295438	2.295273	2.276167	2.272427	2.269440	2.263407	2.233091	2.235557	2.247818	2.222430	2.218875	2.220293	2.220126	2.219968	2.216845	2.216679	2.221504	2.217761	2.139102	2.127912
2.309102	2.285275	2.275244	2.275072	2.272084	2.290256	2.285939	2.290855	2.289174	2.286373	2.260917	2.261498	2.261334	2.258002	2.243618	2.224193	2.220865	2.219764	2.208456	2.186519	2.155363	2.155208	2.155052	2.142300	2.124648	2.125053	2.189777	2.207286	2.246878	2.273631	2.303745	2.303579	2.295123	2.288225	2.270405	2.270232	2.268537	2.274810	2.253675	2.263865	2.342524	2.338404	2.267294	2.264686	2.337022	2.336846	2.308477	2.257340	2.250403	2.146485
2.293389	2.286813	2.285143	2.284970	2.300620	2.297253	2.290112	2.289379	2.289204	2.289038	2.263582	2.261527	2.258202	2.243808	2.243645	2.243483	2.316435	2.260977	2.213220	2.202297	2.182237	2.155233	2.158466	2.117105	2.123167	2.125077	2.189802	2.207310	2.253303	2.303756	2.303769	2.314648	2.307696	2.294981	2.294815	2.294640	2.299933	2.277986	2.283658	2.304883	2.342547	2.342379	2.389492	2.389320	2.367083	2.366904	2.383762	2.374924	2.343850	2.267651
2.287020	2.286846	2.286681	2.300818	2.305396	2.300523	2.294887	2.289409	2.289234	2.289068	2.263611	2.260277	2.258984	2.258058	2.257895	2.281431	2.281068	2.261005	2.213247	2.202323	2.202155	2.158647	2.161503	2.161236	2.161270	2.185654	2.205611	2.252181	2.310260	2.332186	2.332196	2.316250	2.316074	2.309130	2.331047	2.331998	2.320530	2.320730	2.288883	2.294553	2.332217	2.482706	2.482516	2.477607	2.426995	2.426810	2.399847	2.385484	2.371622	2.335410
2.287052	2.286878	2.286714	2.302356	2.300683	2.303755	2.300378	2.303374	2.303198	2.303032	2.299705	2.285595	2.285429	2.281790	2.281625	2.281459	2.281096	2.261032	2.211202	2.202350	2.202180	2.167279	2.161528	2.161449	2.163742	2.199481	2.227446	2.292939	2.310285	2.332399	2.332222	2.330475	2.330297	2.339406	2.332648	2.332021	2.331853	2.319247	2.315925	2.301567	2.326028	2.410729	2.472539	2.472360	2.472180	2.425514	2.426656	2.399685	2.376487	2.369955
2.287650	2.287476	2.287311	2.307849	2.307683	2.307930	2.329891	2.318094	2.317917	2.317562	2.305720	2.302720	2.288807	2.285470	2.283233	2.281487	2.281312	2.280016	2.250718	2.207679	2.202206	2.167304	2.161553	2.163168	2.198094	2.206472	2.228412	2.292965	2.310310	2.332425	2.334317	2.334148	2.372918	2.394832	2.394658	2.333622	2.332064	2.319269	2.319101	2.318368	2.321344	2.399975	2.410566	2.435610	2.368061	2.367880	2.416255	2.392366	2.390687	2.373126
2.289567	2.289392	2.315403	2.315227	2.337238	2.337069	2.342729	2.333073	2.332331	2.327266	2.317426	2.317249	2.317083	2.304101	2.300397	2.290627	2.288872	2.281173	2.240817	2.239524	2.207534	2.167329	2.172632	2.180562	2.205086	2.206497	2.293156	2.300622	2.326306	2.337722	2.369102	2.375196	2.397101	2.394856	2.394682	2.389812	2.349666	2.331908	2.331738	2.321544	2.321366	2.325527	2.399812	2.371267	2.368082	2.367900	2.367728	2.388622	2.374269	2.361664
2.292801	2.292626	2.315436	2.315259	2.341979	2.341810	2.342761	2.342592	2.342413	2.342244	2.331838	2.330341	2.388535	2.386469	2.373491	2.363337	2.341036	2.288357	2.276317	2.242752	2.239377	2.212295	2.180754	2.171157	2.185327	2.206522	2.294500	2.298099	2.331603	2.341324	2.378729	2.378422	2.397126	2.396951	2.397907	2.433786	2.433609	2.431727	2.331761	2.331027	2.321388	2.325549	2.325747	2.371288	2.371115	2.370933	2.367748	2.365990	2.361865	2.355094
2.415183	2.400760	2.329705	2.329527	2.342011	2.404647	2.442413	2.442235	2.435723	2.430804	2.428555	2.426673	2.426497	2.426309	2.425674	2.405595	2.369774	2.340893	2.331265	2.291973	2.242604	2.230877	2.195976	2.184755	2.196404	2.253907	2.258828	2.290726	2.340291	2.355687	2.386098	2.397516	2.387730	2.398106	2.399508	2.432115	2.431938	2.431750	2.401919	2.331049	2.330869	2.325571	2.325768	2.371309	2.371137	2.334707	2.334538	2.365634	2.365462	2.361702
2.424636	2.403242	2.355613	2.342213	2.403724	2.456867	2.456677	2.456498	2.442079	2.435578	2.428473	2.426704	2.426528	2.432661	2.427964	2.427222	2.403932	2.380270	2.367624	2.335861	2.283561	2.234438	2.232248	2.232076	2.247704	2.247531	2.260925	2.293388	2.355883	2.388567	2.405060	2.397542	2.387754	2.399708	2.405842	2.431198	2.431962	2.409083	2.401942	2.349734	2.332209	2.335428	2.349483	2.374531	2.371158	2.334728	2.334558	2.334378	2.333080	2.332899
2.410431	2.405499	2.386983	2.380772	2.455949	2.456900	2.456710	2.469180	2.487961	2.441933	2.435432	2.428316	2.432880	2.432692	2.427994	2.427440	2.425934	2.396096	2.378983	2.355116	2.340718	2.297168	2.270157	2.268476	2.265865	2.265690	2.270422	2.294167	2.388766	2.405953	2.406780	2.394931	2.413022	2.410775	2.410599	2.429339	2.410235	2.409860	2.408931	2.404236	2.335620	2.338651	2.356094	2.381143	2.374380	2.370995	2.334579	2.334399	2.334229	2.334049
2.478349	2.474993	2.409315	2.440764	2.467473	2.457122	2.469582	2.488187	2.489574	2.487999	2.441787	2.433089	2.432911	2.431216	2.428025	2.427471	2.427282	2.419948	2.395937	2.356273	2.362116	2.344572	2.297029	2.270950	2.305522	2.305343	2.294359	2.299089	2.377744	2.394932	2.407371	2.412943	2.420014	2.410799	2.410623	2.410435	2.410259	2.410072	2.408954	2.405200	2.371904	2.349708	2.356116	2.355945	2.374401	2.374217	2.358286	2.358103	2.391443	2.384956
2.488066	2.478381	2.474849	2.472019	2.470710	2.470530	2.478765	2.492815	2.491302	2.491120	2.481338	2.477378	2.432942	2.432753	2.431068	2.427500	2.427312	2.427134	2.419788	2.402381	2.362144	2.361972	2.307472	2.307293	2.323076	2.327039	2.314242	2.299868	2.373036	2.377787	2.401274	2.412970	2.425124	2.433756	2.426422	2.410459	2.410283	2.395901	2.390642	2.390467	2.371361	2.374954	2.356138	2.355967	2.358662	2.374238	2.402429	2.402241	2.405643	2.391277
2.500759	2.487908	2.478236	2.474691	2.471874	2.489542	2.499059	2.512313	2.512117	2.492471	2.483066	2.481176	2.480995	2.456205	2.446545	2.437325	2.437136	2.427163	2.424713	2.417567	2.378531	2.362941	2.365926	2.370638	2.374611	2.327065	2.319004	2.332207	2.377986	2.377814	2.401300	2.412995	2.442433	2.440748	2.429082	2.410483	2.380340	2.375070	2.352819	2.371568	2.371383	2.372151	2.374791	2.349398	2.349226	2.374259	2.402450	2.405839	2.405663	2.391298
2.546682	2.512280	2.510779	2.524820	2.569671	2.555998	2.551277	2.549582	2.546933	2.508313	2.484417	2.484222	2.491199	2.491004	2.490822	2.464532	2.464340	2.444571	2.444379	2.426825	2.425693	2.439729	2.435595	2.373823	2.377796	2.374453	2.372369	2.447460	2.447457	2.451351	2.425912	2.420463	2.448673	2.442280	2.440595	2.413897	2.380364	2.357534	2.352842	2.352670	2.371405	2.371232	2.346766	2.346595	2.349248	2.374279	2.377684	2.399300	2.399124	2.396590
2.618823	2.612966	2.608253	2.627031	2.572155	2.556033	2.551311	2.549616	2.546966	2.546779	2.493491	2.493296	2.493114	2.491036	2.491607	2.491425	2.464371	2.521514	2.509449	2.509265	2.502475	2.472922	2.449835	2.435431	2.377635	2.378391	2.394496	2.447487	2.453135	2.452956	2.451187	2.451008	2.448699	2.440799	2.440620	2.440429	2.437614	2.358122	2.357950	2.357777	2.355710	2.360267	2.357822	2.357649	2.360302	2.377690	2.379023	2.382226	2.375424	2.370513
2.618860	2.614510	2.612812	2.612607	2.595018	2.572647	2.569997	2.551157	2.550956	2.550769	2.553595	2.553394	2.499175	2.498979	2.498797	2.494470	2.522861	2.522676	2.600332	2.525090	2.509097	2.475964	2.439983	2.433098	2.392060	2.392626	2.395464	2.449209	2.449018	2.452983	2.452791	2.460502	2.483435	2.459589	2.451687	2.451495	2.437638	2.402752	2.376053	2.365898	2.366865	2.366692	2.374040	2.373867	2.364278	2.365035	2.372772	2.372021	2.376575	2.376390
2.618897	2.614547	2.614356	2.621310	2.621119	2.594864	2.589008	2.576006	2.550989	2.550802	2.553628	2.560774	2.563413	2.534544	2.567545	2.567357	2.554345	2.573116	2.574232	2.556667	2.534151	2.489744	2.456400	2.433503	2.394419	2.392653	2.394056	2.437934	2.449044	2.459322	2.482800	2.488930	2.488735	2.472777	2.459435	2.451520	2.451340	2.462448	2.462268	2.454743	2.444568	2.448344	2.416296	2.424218	2.424042	2.384454	2.384281	2.376769	2.401804	2.401616
2.626960	2.626754	2.626561	2.708346	2.687586	2.642985	2.638066	2.624306	2.592131	2.550834	2.557806	2.558358	2.562692	2.563244	2.567577	2.567389	2.573336	2.573147	2.574262	2.567755	2.561234	2.542095	2.481900	2.464336	2.449905	2.437091	2.435879	2.435700	2.443894	2.478878	2.482827	2.482645	2.482450	2.472803	2.460214	2.460021	2.462666	2.462472	2.462292	2.462113	2.454573	2.454394	2.464183	2.429327	2.428396	2.425758	2.414243	2.402000	2.449090	2.401636
2.630955	2.630371	2.676056	2.705220	2.701857	2.677815	2.669729	2.650878	2.619044	2.550868	2.555390	2.557637	2.561971	2.562522	2.562334	2.568831	2.608128	2.607935	2.607728	2.567785	2.567582	2.561076	2.542691	2.542491	2.532833	2.521582	2.507190	2.494573	2.477014	2.478905	2.482854	2.486063	2.485867	2.482294	2.464760	2.464566	2.463444	2.463250	2.463824	2.463644	2.542282	2.543225	2.464207	2.464026	2.428984	2.452571	2.449378	2.449480	2.449111	2.401657
2.643995	2.685826	2.687211	2.707518	2.699781	2.690578	2.687160	2.657696	2.623821	2.550901	2.544389	2.551347	2.555681	2.562555	2.576589	2.579560	2.579719	2.607967	2.609078	2.567816	2.567612	2.567423	2.567234	2.544099	2.542336	2.521611	2.521425	2.579644	2.528042	2.483076	2.483822	2.486089	2.500093	2.499910	2.484210	2.466664	2.534610	2.534409	2.534035	2.533849	2.559259	2.559072	2.545120	2.507103	2.508426	2.504462	2.515584	2.507097	2.493435	2.401677
2.765869	2.687446	2.718889	2.718674	2.791638	2.783893	2.756820	2.675125	2.630262	2.552515	2.548567	2.552887	2.556468	2.556265	2.556077	2.579592	2.587287	2.610447	2.610239	2.568977	2.567642	2.567453	2.567264	2.543374	2.543943	2.542163	2.541976	2.541789	2.535371	2.532027	2.516988	2.519252	2.582163	2.510979	2.510041	2.532938	2.534635	2.534434	2.534248	2.546871	2.561356	2.561168	2.560967	2.558519	2.557766	2.546074	2.521634	2.515783	2.495905	2.401697
2.805682	2.777281	2.716854	2.802059	2.795444	2.791468	2.761567	2.687221	2.654014	2.630101	2.556285	2.556689	2.556501	2.551556	2.551368	2.582639	2.615760	2.613117	2.612908	2.610165	2.582181	2.575208	2.567293	2.567089	2.552692	2.543017	2.540191	2.537178	2.536976	2.546212	2.546009	2.579946	2.582190	2.520471	2.509502	2.532963	2.534660	2.534459	2.547083	2.548969	2.562958	2.562769	2.583060	2.586915	2.586160	2.588698	2.585305	2.581331	2.515620	2.472935
2.807606	2.807380	2.796102	2.795878	2.791713	2.770380	2.767708	2.761399	2.718664	2.713940	2.634839	2.559883	2.556534	2.554604	2.554416	2.582671	2.581031	2.615598	2.615389	2.616515	2.610176	2.575238	2.575048	2.568814	2.566931	2.566727	2.564230	2.564040	2.560679	2.557287	2.557082	2.575827	2.578259	2.520120	2.518992	2.520370	2.534686	2.547295	2.549181	2.548994	2.562982	2.583289	2.600424	2.623877	2.621423	2.612360	2.602661	2.598686	2.590393	2.509412
2.815561	2.815335	2.815125	2.795917	2.771188	2.770417	2.770195	2.767539	2.762794	2.718498	2.692917	2.642116	2.591194	2.562016	2.561827	2.584284	2.583323	2.615630	2.618580	2.618386	2.610207	2.611145	2.576209	2.576381	2.576194	2.586266	2.586075	2.579075	2.566501	2.557879	2.557109	2.572698	2.578285	2.581674	2.519960	2.522279	2.534905	2.547321	2.549206	2.556556	2.548817	2.600655	2.624094	2.650697	2.621446	2.612383	2.608987	2.590796	2.590415	2.563425
2.815600	2.815373	2.815164	2.775390	2.775184	2.780444	2.780221	2.772665	2.767353	2.707287	2.698982	2.696503	2.647607	2.597428	2.597236	2.590724	2.621698	2.621083	2.620872	2.654189	2.653977	2.651520	2.662379	2.662167	2.663929	2.663717	2.658432	2.652206	2.578896	2.572110	2.571338	2.571147	2.577159	2.576968	2.577719	2.532102	2.534931	2.547346	2.549232	2.549044	2.600872	2.600680	2.650917	2.648460	2.639409	2.631643	2.606749	2.590817	2.563840	2.536853
2.815640	2.815413	2.815203	2.775428	2.775221	2.780481	2.780258	2.773078	2.772478	2.713919	2.713718	2.700380	2.703571	2.651197	2.643099	2.649500	2.649287	2.649091	2.652460	2.654221	2.654386	2.681039	2.690200	2.689984	2.691296	2.691080	2.727191	2.719827	2.649007	2.616610	2.574380	2.574189	2.577185	2.577936	2.582079	2.585027	2.602918	2.605724	2.580300	2.580675	2.599389	2.608656	2.608448	2.646788	2.637856	2.631666	2.600468	2.557716	2.552251	2.526840
2.890050	2.815452	2.815242	2.775466	2.775259	2.780519	2.780295	2.776696	2.776284	2.772308	2.748533	2.703807	2.703605	2.655972	2.643132	2.649533	2.690402	2.685463	2.650491	2.654253	2.681269	2.725078	2.773878	2.791024	2.790821	2.790596	2.757237	2.747610	2.739285	2.661465	2.615532	2.604292	2.579850	2.582297	2.582105	2.581898	2.597479	2.602734	2.604238	2.602161	2.605105	2.604913	2.608472	2.640507	2.640311	2.631432	2.561900	2.561695	2.557548	2.554140
2.931232	2.850300	2.815280	2.802249	2.778313	2.778106	2.780332	2.780126	2.779902	2.776114	2.773719	2.743361	2.703640	2.670230	2.655808	2.671718	2.690435	2.690235	2.685279	2.689415	2.722862	2.770912	2.788760	2.790114	2.789910	2.856937	2.848997	2.801310	2.758279	2.739110	2.639185	2.638989	2.631427	2.582323	2.582132	2.581923	2.588041	2.602571	2.602379	2.602186	2.605130	2.608706	2.608496	2.630371	2.633328	2.633116	2.566822	2.554010	2.566426	2.557364
2.956197	2.933901	2.856158	2.818107	2.802078	2.804319	2.804093	2.803884	2.798767	2.785910	2.785703	2.775110	2.749034	2.709298	2.671949	2.673824	2.690468	2.690268	2.694386	2.723114	2.726053	2.768494	2.784269	2.785622	2.815418	2.851502	2.851289	2.803036	2.760193	2.753086	2.746551	2.697804	2.693251	2.608912	2.583477	2.588259	2.588067	2.587858	2.592943	2.603907	2.608924	2.608731	2.617754	2.618126	2.639999	2.649774	2.580242	2.559874	2.572289	2.572083
2.966042	2.956564	2.916790	2.859128	2.858726	2.858512	2.807146	2.806937	2.798804	2.792271	2.795079	2.813968	2.840775	2.813676	2.789136	2.691661	2.691443	2.694636	2.721275	2.726305	2.768732	2.784320	2.785880	2.815657	2.815449	2.822760	2.822549	2.822339	2.789152	2.770006	2.757981	2.740437	2.720102	2.693078	2.684396	2.684178	2.602288	2.592783	2.594664	2.604686	2.608948	2.617989	2.618344	2.640218	2.651895	2.651683	2.651487	2.649390	2.786246	2.786020
2.986655	2.963015	2.917773	2.907733	2.913908	2.913689	2.864350	2.809237	2.809009	2.808799	2.874165	2.873931	2.843828	2.826210	2.816517	2.803665	2.803437	2.797951	2.779429	2.779222	2.802689	2.837226	2.843331	2.842957	2.823021	2.822791	2.826727	2.826517	2.790125	2.785183	2.758765	2.757241	2.735908	2.735703	2.718145	2.717924	2.698516	2.655715	2.606978	2.606785	2.621035	2.666561	2.712489	2.718319	2.718117	2.717898	2.717696	2.800988	2.800780	2.795276
3.003316	2.999113	2.986231	2.985988	2.967666	2.915425	2.915187	2.812175	2.811947	2.874417	2.874202	2.873967	2.873752	2.843632	2.831125	2.825823	2.827174	2.826962	2.825790	2.865072	2.863329	2.863115	2.851846	2.846947	2.838842	2.838611	2.842546	2.826547	2.790344	2.785401	2.785175	2.783836	2.766082	2.735730	2.735526	2.704587	2.666531	2.661584	2.648463	2.648078	2.714085	2.715460	2.751496	2.755437	2.746512	2.746290	2.810695	2.810467	2.800803	2.800576
3.065074	3.064069	3.062519	3.060383	3.043751	2.957993	2.932445	2.945045	2.892769	2.880487	2.881128	2.880893	2.880677	2.886851	2.886635	2.881518	2.876193	2.876354	2.866639	2.866425	2.866190	2.868192	2.863122	2.848675	2.846886	2.838642	2.842577	2.834471	2.826349	2.823310	2.859377	2.870208	2.869031	2.776646	2.751198	2.708384	2.689255	2.685267	2.727646	2.733442	2.733031	2.751746	2.751521	2.756404	2.756199	2.807777	2.810720	2.810490	2.800827	2.800599
3.064363	3.062792	3.062562	3.062311	3.060195	2.976132	2.978340	2.956774	2.954952	2.954732	2.943200	2.922119	2.887123	2.887830	2.886671	2.883250	2.881317	2.881102	2.888973	2.879278	2.888235	2.888020	2.868198	2.864805	2.864594	2.848571	2.845766	2.845553	2.847770	2.864918	2.864684	2.868429	2.858490	2.818359	2.817771	2.751001	2.708210	2.715875	2.739327	2.735353	2.736210	2.751771	2.751735	2.756430	2.803508	2.803278	2.806221	2.810514	2.810304	2.800811
3.089988	3.062834	3.062604	3.062352	3.051049	2.996023	2.978381	2.972398	2.975548	2.975326	2.970202	2.963549	2.963327	2.895785	2.891232	2.886491	2.883049	2.889243	2.926924	2.932737	2.896167	2.906131	2.913811	2.888877	2.888664	2.883903	2.863163	2.854231	2.860429	2.860215	2.867543	2.867327	2.867093	2.858207	2.857615	2.779711	2.716123	2.719295	2.745901	2.742303	2.754076	2.751985	2.751760	2.802235	2.803533	2.803303	2.803093	2.810539	2.810517	2.810287
3.143008	3.090153	3.063023	3.051697	3.051656	3.046681	2.995818	2.995594	2.972194	2.971972	2.971749	2.969997	2.974518	2.970474	2.908615	2.904627	2.902316	2.940020	2.991915	2.984903	2.938753	2.914063	2.913846	2.949928	2.945187	2.897886	2.888149	2.873725	2.863476	2.867996	2.873885	2.873670	2.865516	2.866124	2.865155	2.777288	2.777080	2.746887	2.745928	2.745723	2.757873	2.757666	2.755178	2.803768	2.803557	2.803327	2.803117	2.807600	2.807389	2.810310
3.143051	3.090573	3.044456	3.054378	3.054148	3.053322	3.029073	2.995634	2.995953	2.972010	2.971788	2.976287	2.975498	2.975254	2.970289	2.966296	2.997468	2.995357	2.991951	2.991726	2.991480	2.994649	3.046094	3.045843	2.981326	2.935929	2.935709	2.948213	2.982697	2.971538	2.948277	2.942399	2.939328	2.933241	2.876931	2.862497	2.803921	2.809347	2.750290	2.750085	2.751694	2.760519	2.773915	2.797352	2.806599	2.805991	2.807854	2.809132	2.812072	2.838623
3.090872	3.071628	3.061903	3.063912	3.058935	3.049214	3.029113	3.028885	3.028635	3.028973	3.028745	2.976325	2.975536	2.972274	3.022627	3.022399	3.085995	3.083876	2.995147	2.994921	2.994863	3.007320	3.046129	3.044747	3.000661	2.995889	3.003556	3.008232	3.011663	2.998811	2.969745	2.963865	2.953230	2.938004	2.915695	2.879172	2.813514	2.810128	2.760276	2.753266	2.753040	2.779636	2.807202	2.827949	2.827738	2.827506	2.827295	2.826068	2.851134	2.879257
3.082108	3.071670	3.071438	3.071183	3.061460	3.046804	3.022930	3.022702	3.028298	3.028446	3.028784	2.976363	2.975574	3.027634	3.063757	3.087231	3.086975	3.083913	2.995182	2.994957	2.994709	2.994672	3.007128	3.000917	3.000695	2.995922	3.008492	3.018258	3.020746	3.012041	3.009371	3.006130	3.038374	2.987540	2.944528	2.926933	2.887279	2.814492	2.811127	2.810916	2.810685	2.810475	2.852759	2.852546	2.852334	2.833188	2.840087	2.874520	2.894788	2.902092
3.082152	3.071712	3.101543	3.101285	3.061501	3.027747	3.025422	3.025193	3.024943	3.028486	3.031463	3.031213	3.031506	3.067044	3.063795	3.074626	3.087012	3.086778	2.995218	2.994992	2.994744	2.994519	2.994293	3.003520	2.918030	2.963577	3.013804	3.023383	3.017008	3.009623	3.011827	3.047896	3.042554	3.038177	2.987346	2.966926	2.955661	2.917821	2.879754	2.868894	2.868657	2.876669	2.882843	2.882627	2.949878	2.949634	2.948118	2.945802	2.970791	3.015223
3.128721	3.101821	3.101585	3.101327	3.061543	3.029675	3.027536	3.026365	3.028754	3.033429	3.036595	3.041058	3.080350	3.077643	3.077411	3.056634	3.081762	3.084078	3.083821	3.012405	3.012155	3.011928	3.003803	2.987762	2.933854	2.963610	3.012329	3.019925	3.029480	3.029440	3.052535	3.052305	3.052052	3.046732	3.046503	3.040782	2.988041	2.959404	2.922909	2.879566	2.878489	2.884684	2.882870	2.977797	2.985492	2.979938	2.985236	2.984991	3.028884	3.030520
3.128765	3.122435	3.101628	3.101369	3.061584	3.029715	3.034744	3.059977	3.059725	3.057798	3.046064	3.064784	3.085104	3.095032	3.094800	3.086647	3.094344	3.087887	3.087629	3.087396	3.080916	3.034877	3.011735	2.987796	2.954415	2.954170	3.002933	3.013735	3.018198	3.024947	3.045213	3.052337	3.052084	3.046763	3.046534	3.046281	3.040583	2.979987	2.979762	2.979537	2.962187	2.950928	2.961620	2.988195	2.989668	2.989421	2.984469	2.992896	3.070185	3.071063
3.128808	3.123798	3.101671	3.079261	3.041059	3.031338	3.056098	3.059075	3.058822	3.058593	3.076772	3.097070	3.157779	3.157517	3.153319	3.147423	3.136411	3.133013	3.123909	3.093656	3.087175	3.080718	3.031476	2.987830	2.954448	2.954203	3.011075	3.017162	3.018230	3.022528	3.024729	3.045015	3.047024	3.046794	3.046565	3.052621	3.052391	3.050439	3.050209	3.049979	3.043418	2.972929	2.972961	2.999536	3.022848	3.019392	3.019165	3.105578	3.114017	3.116776
3.133756	3.105722	3.083333	3.079303	3.053757	3.051810	3.057721	3.055910	3.057731	3.058634	3.097933	3.156172	3.214730	3.203397	3.161261	3.151800	3.151537	3.151299	3.135949	3.139507	3.134907	3.118661	3.088416	3.043705	2.987716	2.982942	3.026923	3.026695	3.024864	3.025012	3.024760	3.050347	3.051789	3.091996	3.087613	3.087355	3.085425	3.085167	3.084933	3.084700	3.084442	3.024984	3.023156	3.026496	3.023629	3.063600	3.105864	3.096931	3.096696	3.110768
3.149645	3.094362	3.094128	3.093869	3.067568	3.062591	3.054426	3.050742	3.048907	3.097075	3.133208	3.186961	3.199367	3.199099	3.197913	3.159741	3.159477	3.159238	3.153882	3.143647	3.143006	3.139608	3.127701	3.097433	3.095129	3.093172	3.026957	3.026728	3.025273	3.027308	3.027056	3.052076	3.060704	3.092027	3.091794	3.087386	3.087152	3.086894	3.088923	3.092649	3.088808	3.086500	3.053137	3.052906	3.063883	3.101398	3.097216	3.096956	3.096721	3.096462
3.153274	3.113972	3.094171	3.093912	3.093677	3.067378	3.065540	3.064742	3.072392	3.083229	3.121176	3.124310	3.128978	3.182460	3.197953	3.159781	3.159516	3.155127	3.153920	3.149908	3.146815	3.146576	3.139925	3.138529	3.136220	3.093206	3.026990	3.026761	3.033228	3.036771	3.062881	3.072119	3.103421	3.103186	3.102952	3.094464	3.094434	3.094175	3.091216	3.092679	3.092420	3.088603	3.081540	3.081307	3.082771	3.091969	3.101190	3.092255	3.092021	3.091761
3.116918	3.116657	3.113780	3.113519	3.128246	3.128009	3.098797	3.098562	3.083503	3.083269	3.083035	3.115673	3.124113	3.128756	3.160059	3.159820	3.159554	3.156674	3.154901	3.149945	3.146851	3.140199	3.138828	3.138564	3.135689	3.090411	3.061758	3.035094	3.038612	3.042909	3.072384	3.115596	3.120240	3.120005	3.104562	3.115550	3.105506	3.095782	3.093970	3.097319	3.091884	3.091649	3.091767	3.091533	3.096027	3.102180	3.101946	3.100956	3.094687	3.095935
3.108473	3.108211	3.113823	3.128526	3.131308	3.131071	3.113554	3.100490	3.100229	3.099994	3.117862	3.117599	3.121512	3.123890	3.126294	3.156086	3.155820	3.158741	3.158476	3.154274	3.145945	3.140235	3.138864	3.135958	3.121512	3.062024	3.061791	3.046793	3.041097	3.050834	3.123755	3.126726	3.128162	3.167371	3.181452	3.187700	3.186325	3.122624	3.095577	3.097348	3.098219	3.104208	3.114983	3.114747	3.116775	3.116513	3.113125	3.112865	3.100748	3.100487
3.122761	3.122497	3.123203	3.130108	3.136096	3.135859	3.203612	3.216849	3.216577	3.217464	3.217219	3.143924	3.121552	3.121289	3.123693	3.145062	3.155859	3.158779	3.158513	3.158273	3.154046	3.148923	3.147929	3.139766	3.125319	3.099177	3.073898	3.049279	3.049023	3.094111	3.126995	3.128457	3.168586	3.213160	3.204051	3.225008	3.220612	3.220340	3.138088	3.104734	3.104473	3.113291	3.124065	3.123829	3.140445	3.140181	3.128912	3.128649	3.128412	3.108811
3.244671	3.220657	3.227769	3.215592	3.204170	3.208643	3.222608	3.225759	3.229637	3.229392	3.225374	3.218122	3.202218	3.141877	3.141638	3.144040	3.155331	3.155657	3.131691	3.158311	3.159624	3.158581	3.148719	3.148075	3.125732	3.083639	3.085291	3.085623	3.090833	3.105194	3.128727	3.168886	3.214380	3.214136	3.234556	3.225039	3.255345	3.255069	3.220124	3.165019	3.156235	3.130770	3.130507	3.150521	3.150416	3.190641	3.201430	3.215340	3.215095	3.195918
3.249245	3.228060	3.227813	3.221862	3.221587	3.221342	3.222651	3.225802	3.262892	3.262643	3.229189	3.225144	3.217917	3.201986	3.163806	3.165263	3.168013	3.155696	3.150689	3.150449	3.159661	3.162579	3.158377	3.158109	3.135766	3.089710	3.091362	3.091128	3.092446	3.125816	3.166518	3.236778	3.264769	3.264521	3.261255	3.264869	3.304275	3.269294	3.265602	3.257077	3.165725	3.163194	3.161352	3.211555	3.200748	3.201701	3.201457	3.215367	3.215122	3.195944
3.230833	3.230558	3.222935	3.226624	3.221631	3.221386	3.220808	3.255664	3.260293	3.262686	3.243463	3.228958	3.217958	3.206176	3.204799	3.206252	3.168051	3.155734	3.150726	3.152066	3.184973	3.162616	3.162375	3.139808	3.139575	3.137422	3.118237	3.118000	3.129244	3.165311	3.172865	3.236812	3.264803	3.264555	3.278196	3.320784	3.332478	3.313267	3.271549	3.257107	3.253232	3.172684	3.183452	3.211584	3.211341	3.211538	3.220195	3.215394	3.215149	3.217517
3.247673	3.231906	3.230528	3.230253	3.230006	3.223011	3.254069	3.253820	3.255430	3.257445	3.243505	3.227302	3.218800	3.217726	3.210876	3.210631	3.206584	3.155772	3.155174	3.154934	3.185954	3.185710	3.163355	3.162520	3.161907	3.171113	3.170870	3.180817	3.180547	3.171659	3.171390	3.262095	3.283772	3.288255	3.329024	3.345783	3.339490	3.320278	3.272712	3.258270	3.257993	3.211887	3.211858	3.211614	3.242894	3.242619	3.235015	3.226252	3.224119	3.232634
3.314145	3.264804	3.263423	3.265238	3.264989	3.315364	3.301872	3.271261	3.270982	3.260164	3.223546	3.220173	3.218841	3.221729	3.224313	3.287287	3.273610	3.210151	3.155212	3.154971	3.203675	3.203430	3.261184	3.260906	3.260663	3.235022	3.223723	3.226119	3.223203	3.179585	3.258228	3.281067	3.288540	3.290175	3.301140	3.354495	3.350842	3.350557	3.320056	3.277224	3.277888	3.287596	3.289013	3.243170	3.242923	3.252081	3.251833	3.340331	3.340075	3.238962
3.333094	3.318658	3.342592	3.331739	3.331484	3.331229	3.330567	3.301663	3.269964	3.261788	3.259955	3.223311	3.217326	3.218607	3.224353	3.266782	3.282330	3.249695	3.249416	3.224525	3.203713	3.213279	3.260090	3.259811	3.260601	3.260322	3.234811	3.237205	3.271657	3.271407	3.271883	3.288854	3.290461	3.295114	3.301174	3.354528	3.352762	3.350589	3.350332	3.288575	3.296179	3.295927	3.291118	3.290867	3.348533	3.348248	3.352720	3.352433	3.352178	3.351891
3.448684	3.448390	3.433972	3.503299	3.463082	3.424846	3.410315	3.406278	3.340961	3.261830	3.261579	3.258136	3.210456	3.206713	3.221563	3.229408	3.260740	3.258414	3.253229	3.252979	3.234099	3.236682	3.241173	3.259848	3.260638	3.256773	3.247477	3.249870	3.274900	3.276606	3.283118	3.303984	3.329464	3.327323	3.327069	3.358335	3.354304	3.354017	3.356968	3.356711	3.343810	3.314596	3.303559	3.344291	3.389544	3.353005	3.352748	3.354348	3.354092	3.360975
3.448733	3.444474	3.510253	3.509951	3.503264	3.502995	3.502692	3.443314	3.405275	3.351882	3.286921	3.261339	3.216820	3.210221	3.217429	3.229449	3.230752	3.230505	3.259684	3.259434	3.242085	3.242969	3.248948	3.273940	3.265958	3.260394	3.250155	3.253114	3.275313	3.282868	3.295779	3.329783	3.328178	3.327357	3.327103	3.353636	3.355469	3.377263	3.379079	3.364628	3.358032	3.343006	3.342721	3.355076	3.395801	3.395510	3.354664	3.354377	3.362800	3.362513
3.442352	3.510573	3.532457	3.511581	3.509728	3.509458	3.519913	3.475579	3.448444	3.431941	3.430732	3.345344	3.266036	3.236686	3.236437	3.231069	3.230792	3.230544	3.230267	3.261360	3.262212	3.277667	3.289683	3.290534	3.290289	3.277603	3.261702	3.275630	3.276927	3.279833	3.312609	3.323402	3.323117	3.322862	3.343117	3.351027	3.364967	3.378050	3.377980	3.378852	3.364371	3.363844	3.360647	3.407413	3.432372	3.415517	3.415256	3.416660	3.453240	3.449794
3.484017	3.510621	3.532505	3.532199	3.513173	3.519697	3.519394	3.502514	3.481703	3.463614	3.449445	3.372496	3.331535	3.264851	3.239497	3.235450	3.235172	3.234924	3.236345	3.283102	3.344433	3.315743	3.324171	3.323887	3.314015	3.311655	3.369601	3.367265	3.346420	3.306702	3.306416	3.317209	3.316923	3.316669	3.306789	3.336719	3.361845	3.365465	3.379143	3.378884	3.384632	3.387769	3.393517	3.432666	3.432968	3.432107	3.430901	3.451270	3.453270	3.452974
3.485953	3.483764	3.532554	3.535645	3.515674	3.515404	3.505662	3.497463	3.494517	3.477892	3.459804	3.366311	3.349770	3.290987	3.278418	3.252877	3.254295	3.254045	3.279429	3.341174	3.344472	3.344216	3.349482	3.355492	3.350524	3.356402	3.372280	3.369378	3.401432	3.399093	3.394836	3.317244	3.316957	3.316702	3.308143	3.307857	3.336493	3.351302	3.352365	3.384955	3.389759	3.403275	3.409399	3.448548	3.441114	3.442394	3.451596	3.453564	3.453300	3.453003
3.492798	3.485700	3.504349	3.506499	3.506229	3.496465	3.491822	3.505437	3.494562	3.477936	3.417575	3.356866	3.356606	3.294237	3.293982	3.278206	3.277923	3.279369	3.332033	3.336873	3.340926	3.344255	3.357399	3.355532	3.355281	3.388619	3.379866	3.415918	3.457525	3.448559	3.398834	3.321242	3.320954	3.319944	3.316480	3.309965	3.345208	3.352655	3.352964	3.395543	3.403567	3.415385	3.432434	3.468062	3.538726	3.538421	3.538149	3.520511	3.516278	3.509747
3.585001	3.515051	3.520065	3.519761	3.509485	3.506006	3.505701	3.510580	3.494607	3.477980	3.408131	3.370310	3.342866	3.326319	3.327572	3.327315	3.276453	3.310896	3.332073	3.401691	3.403004	3.404441	3.357438	3.357150	3.405855	3.400654	3.424712	3.473718	3.467754	3.458049	3.415134	3.397510	3.365367	3.365109	3.346543	3.349408	3.364586	3.364295	3.384796	3.388123	3.414735	3.432761	3.473456	3.624520	3.710932	3.682240	3.659175	3.637185	3.553359	3.542860
3.629647	3.629331	3.528027	3.527721	3.598112	3.593113	3.589591	3.554513	3.510320	3.494544	3.418368	3.409292	3.370093	3.367913	3.368430	3.368169	3.328577	3.332402	3.401994	3.415811	3.420422	3.420158	3.469883	3.470904	3.469321	3.465434	3.476220	3.505331	3.503704	3.471864	3.471562	3.422371	3.409518	3.366653	3.366395	3.368316	3.375944	3.385089	3.386339	3.403926	3.473122	3.491764	3.624832	3.630858	3.710964	3.710640	3.681987	3.659605	3.624291	3.572634
3.651858	3.629381	3.566058	3.563104	3.596084	3.593162	3.590582	3.558667	3.516810	3.516538	3.505267	3.409335	3.393261	3.388813	3.374324	3.374063	3.378348	3.378087	3.420457	3.420193	3.423621	3.471771	3.471503	3.524642	3.524376	3.519161	3.518889	3.511941	3.503742	3.471901	3.435297	3.433522	3.433223	3.409290	3.369585	3.376237	3.435919	3.435621	3.445548	3.504885	3.504581	3.540685	3.608156	3.630890	3.710996	3.710672	3.710384	3.664561	3.643877	3.579916
3.766402	3.661218	3.584837	3.580559	3.575563	3.591106	3.588149	3.558713	3.516855	3.516583	3.500592	3.409379	3.409115	3.408817	3.388781	3.381844	3.378389	3.416131	3.431636	3.448123	3.490201	3.498994	3.550851	3.553016	3.591922	3.571412	3.518928	3.517076	3.506936	3.471938	3.471635	3.471366	3.445883	3.432994	3.387609	3.436219	3.434066	3.433955	3.508691	3.520688	3.520382	3.597366	3.603469	3.629979	3.656494	3.668783	3.664912	3.646832	3.580259	3.575415
3.744294	3.692257	3.611197	3.581741	3.580331	3.580053	3.582571	3.544968	3.520488	3.516629	3.473942	3.473638	3.446136	3.463743	3.463475	3.465660	3.476494	3.428815	3.445270	3.454205	3.502513	3.502245	3.555631	3.596387	3.604597	3.592201	3.571174	3.518693	3.511709	3.511437	3.485876	3.471402	3.450653	3.433029	3.431819	3.436253	3.467414	3.506920	3.508724	3.516757	3.597678	3.597399	3.619156	3.618874	3.635932	3.649599	3.644031	3.584530	3.580288	3.574311
3.741703	3.741374	3.673896	3.603944	3.581512	3.582933	3.582619	3.582341	3.544705	3.532913	3.529052	3.497401	3.493730	3.488563	3.467740	3.476840	3.476537	3.432018	3.451353	3.502859	3.502555	3.559156	3.599951	3.613801	3.604638	3.593373	3.583844	3.610405	3.598572	3.573035	3.485913	3.471438	3.471134	3.470865	3.439042	3.471870	3.492635	3.525453	3.517063	3.520755	3.528331	3.597432	3.597117	3.618906	3.618624	3.617552	3.583298	3.496383	3.492715	3.574340
3.743832	3.697108	3.673946	3.640390	3.603713	3.581282	3.580967	3.582389	3.582074	3.560292	3.546799	3.523500	3.497928	3.505031	3.484209	3.483939	3.482054	3.495944	3.504751	3.504482	3.545254	3.595532	3.614158	3.624899	3.620471	3.609204	3.619977	3.612710	3.610126	3.581380	3.526200	3.494362	3.496133	3.495862	3.495592	3.515297	3.548719	3.555772	3.549190	3.548917	3.555926	3.557373	3.612062	3.596869	3.604470	3.585873	3.539269	3.496413	3.492744	3.492438
3.743884	3.731980	3.678745	3.664419	3.594510	3.594985	3.594667	3.580737	3.582121	3.581843	3.555672	3.532372	3.528934	3.508237	3.507964	3.523499	3.536595	3.495987	3.501206	3.504524	3.545296	3.592364	3.625257	3.623240	3.622967	3.628090	3.620016	3.610483	3.606955	3.607051	3.581479	3.578542	3.516683	3.530759	3.536150	3.549029	3.556118	3.555808	3.631236	3.630955	3.565988	3.617320	3.624886	3.619697	3.604502	3.604184	3.543075	3.541631	3.522449	3.526670
3.741860	3.713904	3.682203	3.664469	3.654687	3.594277	3.594714	3.580784	3.582168	3.581889	3.603019	3.595903	3.535540	3.536738	3.528559	3.539991	3.541379	3.541860	3.499312	3.540739	3.590985	3.653896	3.656772	3.623282	3.623007	3.628697	3.618923	3.610522	3.607560	3.607278	3.583593	3.583314	3.597347	3.569731	3.549375	3.553784	3.553510	3.639950	3.714859	3.722456	3.756395	3.756102	3.755770	3.722373	3.625753	3.616298	3.549656	3.546192	3.545916	3.531797
3.695289	3.691796	3.674097	3.664517	3.654736	3.594325	3.572424	3.572901	3.573906	3.603346	3.608541	3.606334	3.555457	3.555143	3.557699	3.557422	3.566593	3.568015	3.560982	3.587567	3.654223	3.657098	3.655303	3.647084	3.629434	3.628737	3.631613	3.618680	3.610241	3.609959	3.589106	3.597701	3.600027	3.604090	3.577798	3.577485	3.592982	3.712541	3.720138	3.755363	3.750123	3.756137	3.758069	3.744598	3.632393	3.622618	3.582676	3.572029	3.556272	3.555959
3.692175	3.691846	3.674147	3.664567	3.594655	3.572222	3.572471	3.572947	3.572631	3.576506	3.581703	3.557667	3.555502	3.567836	3.605497	3.608049	3.584021	3.585442	3.589280	3.650812	3.667679	3.667392	3.652890	3.644670	3.629097	3.628778	3.631653	3.663016	3.615566	3.608970	3.600473	3.601892	3.629656	3.646557	3.646274	3.606514	3.726122	3.744123	3.743075	3.731076	3.743359	3.749864	3.745490	3.678990	3.632426	3.632106	3.684265	3.683940	3.648815	3.642639
3.692226	3.691897	3.674197	3.621646	3.572550	3.572836	3.577996	3.577716	3.573999	3.573720	3.553684	3.555824	3.568196	3.605824	3.608375	3.608093	3.609473	3.613346	3.625856	3.668236	3.667722	3.667435	3.667149	3.644711	3.629139	3.628818	3.664852	3.716668	3.714827	3.626086	3.627464	3.630014	3.646877	3.648672	3.650655	3.696084	3.761674	3.745291	3.735935	3.743727	3.743393	3.739436	3.721876	3.679023	3.652950	3.680996	3.698045	3.696962	3.691387	3.691059
3.700777	3.698864	3.701632	3.675983	3.645774	3.605935	3.581253	3.580973	3.574045	3.573766	3.570512	3.568520	3.573718	3.574723	3.632404	3.632122	3.631801	3.634680	3.659326	3.674844	3.657712	3.651952	3.678522	3.678195	3.641077	3.640755	3.673202	3.716709	3.724271	3.721147	3.641897	3.646522	3.663195	3.667631	3.698903	3.766536	3.762088	3.785815	3.778155	3.765018	3.745759	3.739470	3.725515	3.672750	3.671898	3.697610	3.714657	3.709040	3.691417	3.691089
3.719904	3.719384	3.715928	3.701355	3.667978	3.636047	3.635725	3.668238	3.664324	3.640429	3.646376	3.634133	3.579807	3.594787	3.594508	3.635377	3.642372	3.655160	3.675173	3.680553	3.674564	3.657471	3.684041	3.683713	3.661324	3.661000	3.673808	3.794528	3.794190	3.791626	3.754175	3.731016	3.748436	3.741832	3.756271	3.779604	3.810549	3.810689	3.789143	3.777894	3.767171	3.740071	3.723717	3.671461	3.671931	3.671604	3.714689	3.709259	3.708780	3.691119
3.825634	3.816793	3.799865	3.715649	3.715358	3.735780	3.733369	3.733076	3.731232	3.716705	3.713251	3.683870	3.664680	3.598044	3.597765	3.639578	3.654167	3.740548	3.759896	3.808587	3.808249	3.796242	3.792735	3.762644	3.756125	3.755790	3.795434	3.799872	3.806142	3.805844	3.800769	3.775638	3.748475	3.762913	3.779977	3.818249	3.920488	3.833909	3.794656	3.788505	3.784768	3.744637	3.726960	3.672250	3.671962	3.671825	3.715664	3.710989	3.708999	3.693038
3.996659	3.914248	3.819190	3.809353	3.807354	3.799122	3.791957	3.790148	3.789808	3.730988	3.724205	3.744009	3.743717	3.683374	3.681010	3.768350	3.769336	3.838580	3.868262	3.867958	3.866101	3.895814	3.895456	3.895106	3.849264	3.834790	3.806067	3.807468	3.807127	3.806829	3.809119	3.808820	3.816413	3.819515	3.825260	3.827753	3.920527	3.912812	3.823826	3.812196	3.809778	3.757702	3.727749	3.672283	3.672184	3.680733	3.725327	3.724996	3.724704	3.727518
4.047238	4.016799	3.907910	3.862753	3.822189	3.812395	3.795667	3.791779	3.789857	3.789558	3.762211	3.744246	3.747164	3.746830	3.768691	3.849015	3.898989	3.898683	3.898332	3.868003	3.896165	3.895858	3.898711	3.898360	3.854218	3.845976	3.810641	3.807509	3.807168	3.816124	3.815782	3.815862	3.920606	3.920299	3.923390	3.929082	3.920887	3.914493	3.945305	3.933663	3.811890	3.759059	3.747941	3.701874	3.681094	3.682276	3.735571	3.735426	3.729458	3.749144
4.050506	4.050141	3.937399	3.937046	3.871572	3.853864	3.847099	3.825901	3.807235	3.813168	3.822124	3.761738	3.747212	3.757945	3.854087	3.849628	3.850038	3.892407	3.892057	3.891751	3.889889	3.895902	3.895596	3.910167	3.860908	3.817593	3.815783	3.821799	3.822779	3.822479	3.822514	3.824481	3.917246	3.916938	3.917952	3.920055	3.971038	3.954908	3.951764	3.942576	3.906405	3.836722	3.830901	3.747681	3.747388	3.783674	3.807016	3.836615	3.821988	3.824282
4.118881	4.092272	4.091949	3.990552	3.945930	3.945621	3.944511	3.924415	3.922175	3.921867	3.848809	3.835814	3.762436	3.855382	3.863768	3.863465	3.850840	3.893210	3.899470	3.899163	3.891445	3.897458	3.905273	3.877041	3.860952	3.860606	3.883263	3.882958	3.948199	3.951289	3.922522	3.870131	3.918029	3.918300	3.920446	3.924061	3.923752	3.923399	3.920258	3.929996	3.929642	3.906132	3.836412	3.823375	3.808888	3.807348	3.807049	3.823707	3.823343	3.833767
4.172765	4.155764	4.162026	4.111005	4.010866	3.991562	3.989125	3.986166	3.985807	4.018402	3.981710	3.878561	3.878257	3.877910	3.887868	3.887563	3.903020	3.917247	3.916895	3.913188	3.912836	3.899306	3.904289	3.910738	3.910439	3.910088	3.900307	3.923685	3.952586	3.952275	3.967787	3.942223	3.925059	3.924950	3.924641	3.925421	3.925113	3.923437	3.941488	3.936644	3.929678	3.929368	3.848608	3.825110	3.808923	3.807381	3.777511	3.822164	3.823375	3.824356
4.213612	4.204732	4.198228	4.163028	4.110736	4.032757	4.032393	4.027352	4.023824	4.021618	4.019033	3.981402	3.890957	3.890607	3.891884	3.903797	3.953956	3.953645	3.954870	3.954558	3.916283	3.915975	3.915668	3.915316	3.915017	3.947347	3.947040	3.947719	4.016831	4.031694	4.026231	4.025914	3.985755	3.980085	3.979582	3.979223	3.939130	3.957704	3.944736	3.944426	3.936325	3.929708	3.848643	3.812532	3.810656	3.810059	3.809759	3.807840	3.821897	3.824388
4.405989	4.320108	4.239283	4.200380	4.122504	4.109520	4.053724	4.052649	4.031786	4.031468	4.029260	4.020988	3.897808	3.909241	4.000641	3.982569	4.042192	4.041873	4.019382	4.012745	4.005839	3.928867	3.928559	3.935197	3.935276	3.945881	3.961296	4.122037	4.108442	4.099617	4.098881	4.089867	4.075748	4.075426	3.986745	3.995886	3.995571	3.968831	3.968520	3.948430	3.948074	3.921082	3.868702	3.818423	3.815478	3.813244	3.812944	3.809448	3.812295	3.824420
4.414931	4.321302	4.248600	4.214041	4.206528	4.206195	4.201656	4.058938	4.052336	4.042289	4.041970	4.033698	4.036033	4.037161	4.036845	4.076049	4.154549	4.154220	4.091247	4.052210	4.036045	4.031454	4.021315	4.044646	4.044337	4.058874	4.095562	4.125861	4.125490	4.122911	4.137172	4.123053	4.122677	4.075466	4.026266	3.999080	4.004623	4.001106	4.000792	3.998210	3.958123	3.950255	3.932556	3.932247	3.864671	3.839931	3.812977	3.809794	3.816862	3.817840
4.429410	4.364103	4.300918	4.278988	4.279381	4.256888	4.225445	4.195144	4.087191	4.105849	4.105525	4.037150	4.048735	4.054605	4.076420	4.186392	4.189175	4.188845	4.188467	4.131250	4.130878	4.138932	4.136906	4.137886	4.137568	4.139461	4.145180	4.125907	4.130270	4.162719	4.155730	4.136887	4.127253	4.085898	4.087086	4.061773	4.061453	4.083756	4.136880	4.118795	4.077938	4.011785	3.949934	3.932282	3.921452	3.858878	3.839663	3.821921	3.821621	3.882844
4.420025	4.354717	4.288486	4.286960	4.279439	4.274941	4.243518	4.192364	4.152432	4.109395	4.109070	4.111529	4.111204	4.128213	4.174492	4.189605	4.190171	4.189841	4.188517	4.188187	4.189388	4.187957	4.185926	4.181147	4.180826	4.243737	4.249446	4.249110	4.229400	4.181707	4.181328	4.173251	4.136552	4.128478	4.099749	4.093367	4.081709	4.083797	4.118174	4.136594	4.123182	4.110765	4.011456	3.989069	3.924633	3.915652	3.887099	3.886751	3.898984	3.900520
4.386839	4.351942	4.332865	4.332468	4.332122	4.320298	4.252454	4.192607	4.152486	4.134757	4.109871	4.121399	4.125796	4.140914	4.162324	4.189658	4.190222	4.189892	4.189512	4.189817	4.313159	4.309982	4.308127	4.302821	4.242470	4.242082	4.243446	4.229831	4.182460	4.182130	4.181372	4.185921	4.168157	4.135699	4.134804	4.152187	4.113300	4.105376	4.139754	4.121791	4.136257	4.122894	4.110426	4.009598	3.987643	3.912662	3.912343	3.911996	3.913198	3.903388
4.374444	4.365918	4.365571	4.349344	4.348998	4.345488	4.257874	4.228255	4.206515	4.146729	4.129001	4.115971	4.125848	4.140966	4.144985	4.170717	4.190273	4.189943	4.188618	4.208915	4.313397	4.310031	4.308157	4.298712	4.238359	4.185276	4.186645	4.182870	4.182505	4.182174	4.194043	4.185965	4.171789	4.167867	4.135967	4.140703	4.079334	4.081420	4.119009	4.142323	4.133461	4.186697	4.181409	4.093114	4.015533	3.987326	3.912371	3.912029	3.911715	3.901909
4.384321	4.374124	4.370731	4.370362	4.354167	4.330463	4.248646	4.235438	4.212452	4.210058	4.198629	4.116035	4.125892	4.127055	4.158082	4.170771	4.171366	4.189983	4.215553	4.208962	4.300063	4.308574	4.299328	4.276660	4.238391	4.181179	4.184983	4.187654	4.218865	4.223989	4.220799	4.299938	4.185646	4.171499	4.139589	4.132173	4.067835	4.075619	4.137224	4.184188	4.234297	4.230916	4.200922	4.115440	4.058159	4.012623	3.987027	3.926810	3.917026	3.883053
4.429801	4.429426	4.426028	4.370260	4.354066	4.353699	4.334346	4.324132	4.310917	4.218467	4.209607	4.190273	4.125802	4.145681	4.197517	4.210204	4.210796	4.275243	4.273939	4.273579	4.266795	4.286385	4.281865	4.276575	4.238308	4.181098	4.180746	4.183795	4.218786	4.221076	4.228614	4.224480	4.223747	4.185218	4.177119	4.145214	4.138555	4.145388	4.184470	4.253507	4.255794	4.234058	4.200854	4.115375	4.114840	4.056434	4.018272	4.014785	3.954576	3.916639
4.429694	4.429322	4.425924	4.425550	4.425178	4.410563	4.410288	4.384605	4.328416	4.321816	4.292350	4.291986	4.200030	4.185119	4.201775	4.210115	4.210330	4.238804	4.274796	4.273492	4.273134	4.266350	4.285937	4.281984	4.238225	4.181017	4.179343	4.178992	4.205478	4.207582	4.207227	4.219290	4.218936	4.219159	4.212569	4.203512	4.203348	4.182671	4.253793	4.253435	4.253078	4.246861	4.242158	4.207121	4.163891	4.127293	4.126947	4.183328	4.182977	4.182625
4.440738	4.439799	4.428842	4.425447	4.425075	4.431127	4.430755	4.400326	4.399957	4.381823	4.370115	4.347357	4.199939	4.185029	4.201685	4.206625	4.210242	4.238716	4.274708	4.274349	4.273993	4.273634	4.299079	4.292294	4.291932	4.198307	4.180586	4.178912	4.143831	4.146641	4.204693	4.206797	4.209601	4.212847	4.208714	4.208171	4.203085	4.202923	4.213609	4.236734	4.236378	4.242445	4.242088	4.207053	4.209534	4.163476	4.163128	4.162779	4.182913	4.182562
4.448192	4.447821	4.454818	4.454447	4.446705	4.431026	4.430654	4.430284	4.420840	4.411777	4.398962	4.363324	4.272580	4.216885	4.229383	4.201246	4.231904	4.232307	4.238276	4.274262	4.273906	4.273549	4.300694	4.300334	4.299974	4.301693	4.220131	4.181667	4.178483	4.146564	4.204616	4.204264	4.202967	4.208992	4.203726	4.200538	4.199430	4.199078	4.203456	4.201970	4.190580	4.179310	4.195671	4.196832	4.199881	4.193226	4.166087	4.165739	4.181146	4.183444
4.629017	4.556387	4.454714	4.454344	4.446603	4.430923	4.517566	4.563482	4.455538	4.415835	4.398863	4.324849	4.272487	4.216794	4.229291	4.219386	4.220476	4.231463	4.238189	4.274176	4.302258	4.306636	4.306278	4.300250	4.301969	4.317400	4.301252	4.233907	4.223539	4.210559	4.210207	4.204186	4.202891	4.200271	4.200816	4.199708	4.199357	4.199006	4.193922	4.191994	4.174300	4.179241	4.178893	4.195252	4.190108	4.193161	4.192811	4.183007	4.182659	4.214319
4.629474	4.556279	4.454608	4.443657	4.437996	4.517839	4.509146	4.563378	4.485699	4.447885	4.398765	4.324754	4.280727	4.220293	4.229201	4.217785	4.217622	4.215691	4.215341	4.269348	4.273734	4.301811	4.306192	4.305834	4.321267	4.327224	4.326298	4.301000	4.240112	4.234846	4.212397	4.212047	4.211697	4.202463	4.207734	4.200389	4.199283	4.172122	4.171772	4.174767	4.174419	4.179172	4.178825	4.179422	4.188529	4.188181	4.170630	4.179352	4.182595	4.212177
4.556549	4.530847	4.496146	4.471492	4.474044	4.508474	4.508286	4.490510	4.485597	4.469925	4.399990	4.332596	4.292042	4.230029	4.229111	4.217696	4.217533	4.217183	4.216834	4.220639	4.268909	4.293826	4.306107	4.305750	4.327499	4.327140	4.326215	4.363741	4.354687	4.249152	4.248797	4.319457	4.317142	4.302014	4.288806	4.286179	4.199210	4.172050	4.171700	4.171543	4.179452	4.179104	4.183481	4.183135	4.179006	4.170912	4.168487	4.158685	4.158339	4.153834
4.485685	4.480589	4.474923	4.458488	4.458117	4.457744	4.457561	4.457191	4.466307	4.439260	4.371428	4.367286	4.325149	4.291589	4.229588	4.218174	4.217822	4.217474	4.220905	4.220553	4.273561	4.299032	4.311313	4.333066	4.332706	4.332348	4.369882	4.369517	4.354604	4.335303	4.319736	4.319378	4.316497	4.316136	4.296855	4.287615	4.221218	4.193998	4.193647	4.196701	4.179383	4.183759	4.183413	4.183067	4.178939	4.170846	4.168422	4.158620	4.154119	4.054032
4.457417	4.457047	4.430970	4.437972	4.438785	4.436830	4.436460	4.452345	4.444065	4.374722	4.370197	4.363031	4.359835	4.324692	4.229497	4.200699	4.200350	4.217385	4.220818	4.220467	4.254704	4.292397	4.337307	4.348005	4.347265	4.353668	4.369798	4.359039	4.335580	4.327474	4.316065	4.315708	4.311694	4.311334	4.296779	4.287538	4.221143	4.217581	4.193008	4.192661	4.174211	4.131672	4.136061	4.149906	4.177928	4.168701	4.168357	4.154398	4.115748	4.053403
4.406377	4.396183	4.424297	4.423930	4.406157	4.342697	4.333323	4.257044	4.265761	4.370466	4.370100	4.362935	4.359739	4.324598	4.215182	4.200611	4.200262	4.199917	4.216951	4.235878	4.237044	4.249126	4.337222	4.347541	4.355076	4.355864	4.345112	4.337190	4.332108	4.327015	4.315985	4.311972	4.311615	4.311256	4.287820	4.269043	4.217856	4.182502	4.179317	4.166358	4.143943	4.104390	4.104051	4.102203	4.110752	4.111987	4.129221	4.123396	4.115684	4.069661
4.383781	4.383418	4.382671	4.326309	4.325950	4.284604	4.288456	4.254113	4.253758	4.246604	4.246250	4.255658	4.255309	4.215436	4.215092	4.206844	4.200174	4.199073	4.201066	4.235792	4.236959	4.249042	4.337135	4.355730	4.359728	4.345385	4.337469	4.332382	4.332025	4.326933	4.301702	4.301348	4.311537	4.296980	4.269323	4.200781	4.182773	4.170132	4.160523	4.157027	4.103341	3.997198	3.996870	3.975942	4.033916	4.083118	4.084292	4.083951	4.058409	4.031796
4.375925	4.368948	4.227510	4.116407	4.118147	4.129332	4.138632	4.250048	4.249693	4.159213	4.099113	4.098777	4.202810	4.204041	4.211600	4.197494	4.190447	4.190103	4.198644	4.208312	4.235362	4.288644	4.305464	4.360382	4.345657	4.334527	4.332660	4.332299	4.327209	4.283042	4.282686	4.286304	4.281984	4.281127	4.274539	4.259064	4.179865	4.160800	4.160452	4.082253	3.981021	3.900683	3.900929	3.903823	3.903497	4.021917	4.021586	3.922001	3.922246	3.922110
4.061302	4.060025	4.088167	4.087832	4.089575	4.060552	4.061244	4.061859	4.072484	4.078478	4.101857	4.098688	4.123647	4.121999	4.136554	4.172562	4.180909	4.160026	4.159687	4.177674	4.205995	4.275140	4.274791	4.278947	4.278592	4.271360	4.261561	4.318030	4.317677	4.273133	4.282607	4.282257	4.279828	4.275882	4.274463	4.258988	4.161068	4.159215	4.129573	4.050402	3.966517	3.901185	3.900865	3.898970	3.898645	3.876267	3.840338	3.840021	3.840276	3.789557
4.060259	4.056148	4.055809	4.059258	4.055692	4.024287	4.028494	4.042670	4.042336	4.072064	4.101767	4.098598	4.110568	4.106772	4.136466	4.136127	4.135784	4.135446	4.150907	4.159255	4.167043	4.187230	4.245318	4.250263	4.249911	4.244461	4.261479	4.261125	4.256808	4.246991	4.246640	4.242134	4.164491	4.164146	4.207215	4.161336	4.159482	4.134005	4.066432	4.009342	3.911276	3.901120	3.848790	3.848477	3.848157	3.821058	3.746699	3.759621	3.768768	3.767073
3.997895	3.997569	4.005742	4.011086	4.016050	3.982502	3.982745	4.024484	4.027313	4.041918	4.062755	4.092461	4.103863	4.106684	4.136377	4.136039	4.135697	4.135359	4.135023	4.134680	4.135288	4.150739	4.173764	4.227108	4.242646	4.244379	4.244033	4.216037	4.215695	4.215351	4.178524	4.134892	4.134552	4.130427	4.130088	4.132013	4.030192	4.025704	4.009114	3.895275	3.896842	3.844504	3.848727	3.780650	3.780338	3.780032	3.779726	3.746522	3.746219	3.755362
3.997799	3.997474	3.997141	3.899327	3.904681	3.950777	3.950456	3.982332	4.010295	4.013132	4.025240	4.059690	4.078432	4.103381	4.133074	4.132738	4.132396	4.068865	4.066079	4.039511	4.042020	4.041687	4.044196	4.043869	4.228353	4.230088	4.220275	4.189125	4.188786	4.166710	4.054683	4.043767	4.030773	4.009051	4.004375	3.881028	3.880712	3.930540	3.895526	3.865067	3.838143	3.844441	3.780895	3.780590	3.780278	3.779973	3.779856	3.779546	3.755613	3.749824
4.005453	3.997945	3.891612	3.904907	3.904591	3.904271	3.946019	3.945701	3.975299	3.986045	3.985715	3.985392	4.051455	4.051118	4.050601	4.050272	4.048236	4.047908	4.023885	4.029600	4.039104	4.041606	4.044116	4.054941	4.094077	4.218455	4.189391	4.189045	4.138121	4.064204	4.053284	3.999082	3.942358	3.935227	3.869295	3.868975	3.867715	3.865824	3.865314	3.753073	3.686565	3.686452	3.724290	3.751158	3.754000	3.753699	3.779609	3.779299	3.754800	3.749768
4.003466	3.891842	3.891520	3.894420	3.904501	3.904181	3.944984	3.943911	3.930340	3.939920	3.938013	3.967726	3.969191	4.014503	4.014178	3.969071	3.968742	3.969175	3.921221	3.931860	4.023145	4.029995	4.035907	4.043710	4.082846	4.070987	4.097492	4.097153	4.088128	4.077212	4.050561	3.999008	3.940207	3.870485	3.869226	3.832634	3.831378	3.742848	3.742538	3.682586	3.671194	3.670892	3.670595	3.708302	3.707997	3.708520	3.708221	3.734633	3.734330	3.734022
3.998076	3.904476	3.889916	3.891116	3.894015	3.943630	3.942557	3.925797	3.923840	3.923524	3.904230	3.901080	3.900954	3.900632	3.900318	3.889985	3.887207	3.874254	3.877155	3.849744	3.900661	3.957189	3.956870	3.964900	3.964574	3.964253	3.953727	3.961291	4.051025	4.050696	4.030812	3.940454	3.916480	3.869469	3.832882	3.828219	3.748187	3.742783	3.684142	3.682523	3.671133	3.669886	3.666566	3.666272	3.690360	3.697813	3.697515	3.697212	3.734273	3.729241
4.002727	3.997658	3.904062	3.903749	3.904947	3.907840	3.907526	3.892502	3.904779	3.904465	3.904144	3.882215	3.881904	3.878423	3.830171	3.827405	3.820771	3.820464	3.820157	3.823056	3.824261	3.823947	3.815111	3.814805	3.874745	3.874433	3.867695	3.824953	3.807649	3.807343	3.803440	3.800109	3.838170	3.835586	3.828466	3.748423	3.743018	3.651273	3.650973	3.666762	3.663821	3.657345	3.657051	3.656758	3.656457	3.664670	3.587188	3.544998	3.544715	3.678917
4.031761	4.028981	4.000068	3.911566	3.903344	3.904536	3.899530	3.848622	3.883880	3.882246	3.881927	3.878969	3.870531	3.830018	3.814991	3.814684	3.820691	3.806963	3.806658	3.681576	3.681282	3.680981	3.678797	3.755859	3.788011	3.787705	3.787401	3.791550	3.791436	3.745433	3.745127	3.715363	3.752231	3.773503	3.757819	3.740418	3.647721	3.647429	3.648075	3.657242	3.655879	3.652556	3.652263	3.647245	3.646945	3.587418	3.565709	3.544944	3.608669	3.688691
4.034828	4.028886	3.999973	3.957344	3.896229	3.888002	3.881996	3.876206	3.883792	3.882159	3.879194	3.870755	3.822689	3.811894	3.805080	3.804774	3.800870	3.800565	3.681802	3.681500	3.653421	3.654065	3.640507	3.650422	3.741678	3.742511	3.639626	3.639327	3.657750	3.647483	3.715024	3.713027	3.713806	3.758053	3.757752	3.739406	3.677615	3.647367	3.648013	3.647723	3.654242	3.641468	3.638025	3.647186	3.579140	3.559132	3.562819	3.608901	3.608615	3.660166
4.032275	4.009699	3.967057	3.939294	3.874022	3.865796	3.858280	3.866666	3.872020	3.871712	3.824627	3.767594	3.763135	3.811622	3.804998	3.801102	3.788152	3.610939	3.610654	3.602987	3.577125	3.560199	3.599385	3.599097	3.526929	3.601965	3.601679	3.601384	3.614782	3.625836	3.644473	3.699160	3.698864	3.698562	3.698267	3.677844	3.677551	3.647304	3.647951	3.647662	3.633384	3.625648	3.617231	3.616943	3.579083	3.553595	3.558795	3.608846	3.622171	3.624210
4.013087	4.004261	3.981945	3.939201	3.879412	3.871186	3.858191	3.866579	3.825159	3.824856	3.769858	3.701134	3.721777	3.762555	3.804915	3.791974	3.611151	3.608218	3.603586	3.579225	3.578943	3.578652	3.578369	3.519678	3.513911	3.527715	3.601610	3.601315	3.601220	3.605281	3.604988	3.631264	3.667252	3.666953	3.666662	3.641512	3.641223	3.593641	3.605328	3.638144	3.634074	3.622437	3.617171	3.616884	3.561446	3.496325	3.502854	3.529225	3.532351	3.627370
4.004483	3.989928	3.989600	3.899291	3.885024	3.884706	3.866797	3.787443	3.787133	3.770083	3.711743	3.702943	3.721697	3.721392	3.732158	3.698254	3.608428	3.589580	3.578242	3.577952	3.579938	3.581226	3.522532	3.519609	3.513843	3.511864	3.565245	3.564954	3.600963	3.600867	3.601519	3.601234	3.637219	3.655848	3.641744	3.639872	3.639583	3.604615	3.605266	3.638083	3.634013	3.633719	3.617111	3.616825	3.485770	3.476044	3.490325	3.518588	3.528897	3.627317
3.936361	3.936050	3.831337	3.831036	3.838488	3.837230	3.779750	3.787357	3.787048	3.784671	3.750416	3.739209	3.721426	3.703353	3.684102	3.689102	3.604761	3.590262	3.578169	3.580147	3.581445	3.581155	3.580874	3.519540	3.512073	3.551129	3.552428	3.563185	3.561582	3.561301	3.540009	3.539730	3.538003	3.556430	3.556528	3.560087	3.586919	3.613438	3.616239	3.638021	3.636978	3.646265	3.642826	3.616766	3.485714	3.489600	3.490271	3.514566	3.520971	3.627264
3.830277	3.829977	3.831247	3.830946	3.843295	3.825437	3.787190	3.787271	3.802271	3.801217	3.775772	3.735861	3.716620	3.689673	3.687804	3.628996	3.604685	3.612530	3.598035	3.588269	3.587990	3.581083	3.579224	3.551041	3.543571	3.551060	3.552361	3.535059	3.531625	3.531346	3.539944	3.539665	3.539386	3.539100	3.554511	3.554603	3.563209	3.586578	3.624117	3.637960	3.637673	3.643996	3.646861	3.625150	3.544955	3.498997	3.490218	3.499830	3.520919	3.621728
3.805612	3.822136	3.823904	3.830857	3.830556	3.820605	3.820304	3.820005	3.804591	3.793382	3.769260	3.716830	3.711798	3.662735	3.624533	3.616282	3.609524	3.598241	3.588486	3.588063	3.587784	3.586049	3.577074	3.575092	3.541801	3.541351	3.533512	3.517446	3.517170	3.520048	3.539879	3.545272	3.538685	3.538400	3.541714	3.522630	3.524245	3.562872	3.600413	3.623714	3.634461	3.634357	3.629345	3.577135	3.552775	3.546763	3.497660	3.502483	3.595182	3.618145
3.737501	3.740234	3.739929	3.733311	3.738500	3.745468	3.814735	3.814437	3.796755	3.786869	3.700217	3.699924	3.655392	3.617176	3.611385	3.601989	3.595234	3.588691	3.598299	3.588535	3.597731	3.595240	3.577003	3.567271	3.562258	3.541282	3.537916	3.517378	3.517103	3.516827	3.516543	3.400104	3.432959	3.467565	3.467295	3.512739	3.522295	3.542450	3.589260	3.600013	3.623370	3.629381	3.588385	3.586215	3.570928	3.548283	3.548005	3.547720	3.586809	3.594838
3.730945	3.730654	3.717700	3.721758	3.738413	3.742219	3.770382	3.790981	3.775549	3.709866	3.696920	3.661919	3.617392	3.601300	3.593121	3.554161	3.577932	3.588617	3.579488	3.578611	3.587808	3.595168	3.576932	3.567201	3.562188	3.561531	3.540938	3.524306	3.520440	3.474170	3.423417	3.423149	3.437628	3.467314	3.467234	3.466578	3.512025	3.540877	3.554524	3.599953	3.599673	3.594846	3.586436	3.582188	3.568981	3.548228	3.547951	3.500422	3.547389	3.588356
3.737094	3.724151	3.723850	3.722806	3.722515	3.738026	3.766327	3.758095	3.724886	3.697139	3.679454	3.658624	3.598300	3.558513	3.550393	3.551439	3.553800	3.564945	3.575634	3.575346	3.560325	3.571088	3.567409	3.562404	3.561739	3.545878	3.540870	3.524239	3.477779	3.474105	3.473826	3.423088	3.430005	3.467253	3.462636	3.463935	3.510641	3.512702	3.542365	3.587793	3.595076	3.566174	3.561926	3.571103	3.550337	3.548172	3.505374	3.505093	3.547335	3.562039
3.743243	3.737850	3.724897	3.723475	3.722430	3.719106	3.758301	3.757631	3.710577	3.684020	3.679372	3.598501	3.558724	3.547378	3.548994	3.548717	3.548433	3.553450	3.560815	3.560528	3.548910	3.544086	3.537090	3.536813	3.530584	3.528787	3.476445	3.472500	3.474311	3.474041	3.473762	3.435642	3.442559	3.462843	3.464151	3.508017	3.510580	3.511886	3.523392	3.523121	3.510431	3.510150	3.494124	3.493856	3.515627	3.515356	3.513194	3.547556	3.547281	3.546241
3.743154	3.740786	3.724809	3.722632	3.709299	3.709001	3.756135	3.710794	3.637792	3.609066	3.600835	3.581541	3.558647	3.542562	3.544179	3.548642	3.548358	3.489355	3.541193	3.547222	3.544301	3.526244	3.525970	3.525694	3.455974	3.460809	3.460542	3.463476	3.402757	3.428876	3.472186	3.473429	3.470242	3.469966	3.463459	3.507955	3.507684	3.522860	3.523332	3.510455	3.510373	3.494337	3.494067	3.503631	3.525402	3.519650	3.554025	3.552985	3.552711	3.546944
3.740984	3.737673	3.718294	3.700616	3.700895	3.700597	3.699932	3.661712	3.637710	3.608985	3.592894	3.575142	3.559703	3.544376	3.544104	3.548568	3.541667	3.524566	3.524294	3.524009	3.496464	3.496181	3.495910	3.440402	3.342287	3.342029	3.346878	3.370273	3.376325	3.402431	3.438936	3.456834	3.456568	3.435285	3.435020	3.438531	3.507623	3.522799	3.523273	3.510396	3.510126	3.494280	3.494011	3.503576	3.525725	3.559727	3.558443	3.556836	3.573126	3.551741
3.731443	3.718506	3.700814	3.688052	3.687764	3.697865	3.659642	3.659361	3.602905	3.564703	3.572315	3.572039	3.573844	3.574312	3.574038	3.542064	3.531950	3.524492	3.524221	3.496662	3.496392	3.496110	3.439021	3.383520	3.342222	3.341964	3.346436	3.346546	3.358899	3.405960	3.442843	3.442579	3.454928	3.454654	3.432316	3.437715	3.451638	3.510130	3.510606	3.510338	3.510068	3.509789	3.493765	3.525573	3.558746	3.560050	3.558388	3.563080	3.569290	3.569005
3.651559	3.644096	3.631326	3.687965	3.684464	3.511865	3.524450	3.522511	3.522228	3.514396	3.514113	3.524901	3.531060	3.570265	3.542263	3.510482	3.506609	3.526932	3.520990	3.496590	3.496321	3.439216	3.383714	3.383453	3.343735	3.341901	3.341646	3.346105	3.355682	3.407220	3.419567	3.442516	3.442252	3.454592	3.433530	3.413266	3.427939	3.427678	3.393173	3.485067	3.484800	3.493977	3.509462	3.519595	3.561336	3.559994	3.561610	3.574048	3.569236	3.565737
3.642209	3.598325	3.598035	3.482861	3.482592	3.482313	3.491497	3.502293	3.501823	3.501555	3.501274	3.504286	3.504018	3.451612	3.449081	3.448817	3.505023	3.504753	3.502784	3.409692	3.409432	3.376012	3.367059	3.363644	3.339699	3.337866	3.337612	3.341315	3.348057	3.381922	3.419504	3.425107	3.442190	3.448102	3.441976	3.419634	3.372087	3.380340	3.380070	3.384353	3.459722	3.484467	3.507830	3.517648	3.519258	3.559939	3.577302	3.577328	3.573461	3.551503
3.424511	3.396461	3.406016	3.405756	3.454499	3.468211	3.406304	3.412662	3.493222	3.492956	3.438147	3.437884	3.442362	3.443219	3.442958	3.443261	3.433514	3.382981	3.368536	3.370156	3.354116	3.347798	3.363835	3.361999	3.316568	3.314735	3.322234	3.337281	3.347994	3.381860	3.419441	3.425046	3.451588	3.448040	3.441915	3.424303	3.372029	3.371774	3.380013	3.373456	3.370552	3.452206	3.467695	3.483882	3.481591	3.514400	3.557772	3.560823	3.559415	3.551260
3.376032	3.375772	3.321106	3.332572	3.332315	3.324372	3.330544	3.230731	3.230473	3.386652	3.423703	3.429490	3.429229	3.428954	3.429071	3.424828	3.375606	3.360827	3.347385	3.347117	3.346864	3.346596	3.344830	3.319225	3.242344	3.218431	3.208356	3.223980	3.248640	3.276201	3.386262	3.420253	3.458333	3.454407	3.441854	3.440636	3.423036	3.370771	3.357267	3.350710	3.350455	3.350189	3.353083	3.362851	3.433456	3.453670	3.467565	3.528692	3.528420	3.438536
3.251337	3.251088	3.263902	3.266109	3.188402	3.189713	3.202513	3.212518	3.212263	3.226241	3.370505	3.379133	3.332802	3.332536	3.424260	3.375803	3.362903	3.347569	3.336350	3.322236	3.321986	3.322855	3.322604	3.260878	3.221072	3.218369	3.208294	3.208037	3.233698	3.253817	3.275884	3.303952	3.304837	3.438902	3.431016	3.416557	3.402112	3.360063	3.350339	3.350086	3.338865	3.338599	3.338345	3.330217	3.329950	3.332534	3.305512	3.265889	3.264318	3.260467
3.102517	3.102281	3.095793	3.075006	2.986252	2.992064	2.991837	3.009409	3.014275	3.113588	3.116365	3.126150	3.135559	3.285084	3.286795	3.287303	3.345464	3.338027	3.322433	3.303227	3.302979	3.302716	3.259417	3.248125	3.238403	3.231471	3.211755	3.212325	3.212082	3.233393	3.252179	3.266125	3.283222	3.281453	3.388394	3.372432	3.362719	3.343364	3.343097	3.241377	3.219076	3.222225	3.251909	3.251665	3.251405	3.255322	3.255075	3.254818	3.253249	3.249400
3.091098	2.932757	2.932522	2.931923	2.917475	2.917244	2.927232	2.891842	2.999137	3.029784	3.085336	3.119453	3.123448	3.252493	3.277251	3.277004	3.279792	3.331642	3.322365	3.303159	3.302912	3.302650	3.258218	3.248062	3.246229	3.231409	3.231168	3.224365	3.224123	3.223880	3.233779	3.240342	3.254287	3.260783	3.265265	3.265196	3.279133	3.280589	3.241566	3.205086	3.204844	3.204591	3.207753	3.207514	3.193086	3.195873	3.196768	3.196517	3.254523	3.254267
2.932907	2.932687	2.932075	2.917628	2.917407	2.917176	2.875016	2.887658	2.902502	3.002251	3.012602	3.012378	3.110079	3.122756	3.247833	3.247588	3.252070	3.309291	3.309044	3.308781	3.302845	3.302583	3.288135	3.246864	3.246609	3.244788	3.228908	3.224303	3.224062	3.223820	3.231451	3.245397	3.245152	3.243385	3.243140	3.243074	3.244531	3.247441	3.247183	3.205032	3.204790	3.204538	3.204297	3.193288	3.193035	3.194500	3.196718	3.196468	3.222177	3.259084
2.932837	2.932617	2.930424	2.897011	2.896792	2.864957	2.872303	2.874738	2.887367	2.899065	2.957718	2.976319	3.004528	3.102204	3.107712	3.184847	3.204922	3.236254	3.236012	3.238912	3.284604	3.288314	3.284914	3.270226	3.238416	3.236974	3.228847	3.225944	3.224002	3.216140	3.252151	3.255431	3.239421	3.210224	3.209983	3.212189	3.245042	3.247953	3.247128	3.137233	3.127355	3.194842	3.194602	3.189834	3.192985	3.192748	3.192509	3.204291	3.218536	3.221877
2.932766	2.930966	2.897159	2.885879	2.865116	2.864891	2.869592	2.872026	2.872366	2.880473	2.880246	2.935313	2.976058	3.046120	3.096424	3.096192	3.116643	3.182712	3.196681	3.226415	3.230713	3.247815	3.260196	3.255081	3.236775	3.230223	3.228029	3.226072	3.225644	3.208195	3.215827	3.222769	3.206258	3.209032	3.163524	3.164979	3.213595	3.244746	3.244489	3.184192	3.139905	3.194789	3.194550	3.203956	3.192934	3.192698	3.192460	3.200082	3.213192	3.212942
2.932695	2.930897	2.897468	2.885811	2.865049	2.863502	2.863287	2.869315	2.869088	2.868876	2.868650	2.874753	2.950581	3.010355	3.013534	3.023897	3.032736	2.995315	3.094018	3.119027	3.118986	3.230392	3.247508	3.218866	3.213509	3.213267	3.213029	3.158195	3.153232	3.152808	3.196148	3.206439	3.206200	3.134891	3.138251	3.164923	3.189902	3.211601	3.206809	3.184139	3.139853	3.139608	3.194497	3.198610	3.184374	3.183012	3.182965	3.198459	3.212388	3.211253
2.931044	2.930827	2.885957	2.865197	2.849858	2.849633	2.849420	2.857906	2.864864	2.864653	2.864427	2.850222	2.865026	2.945112	2.948487	2.956209	2.959193	2.964268	3.026043	3.093712	3.118734	3.123027	3.219043	3.200840	3.200209	3.133719	3.093610	3.100741	3.112993	3.126955	3.148724	3.202091	3.209168	3.208917	3.159820	3.159574	3.154234	3.179213	3.178962	3.140603	3.140369	3.139557	3.170821	3.174937	3.174876	3.154622	3.154577	3.182668	3.209881	3.209630
2.841046	2.826609	2.820713	2.842631	2.842417	2.796368	2.796159	2.803326	2.773887	2.737353	2.730332	2.805938	2.816786	2.833856	2.837429	2.858773	2.940131	2.958913	3.022389	3.038413	3.056931	3.100874	3.162180	3.169224	3.133892	3.087916	3.088445	3.093307	3.094972	3.109303	3.123440	3.205626	3.213270	3.208860	3.208622	3.154414	3.154180	3.179158	3.178908	3.169223	3.162370	3.163508	3.171148	3.175076	3.178230	3.154762	3.154529	3.162156	3.194148	3.195777
2.778478	2.773531	2.773311	2.779346	2.771238	2.768185	2.770815	2.711698	2.711485	2.714123	2.650733	2.729503	2.800943	2.807917	2.815274	2.786640	2.807980	2.811999	2.937099	2.975029	3.042858	3.058901	3.100586	3.092038	3.082154	3.081547	3.087630	3.087387	3.094914	3.113225	3.123383	3.208721	3.213402	3.212963	3.208565	3.252440	3.261653	3.261224	3.183771	3.175662	3.170511	3.171331	3.171097	3.175025	3.169114	3.156287	3.156055	3.155811	3.186535	3.186286
2.773669	2.773465	2.779485	2.771379	2.771173	2.770957	2.705973	2.711637	2.711424	2.650882	2.650675	2.658377	2.727543	2.757330	2.777389	2.778697	2.789259	2.805571	2.808525	2.875264	2.927417	3.028171	3.052947	3.085667	3.075784	3.075179	3.081263	3.087328	3.101294	3.113168	3.123327	3.161560	3.208615	3.210825	3.208509	3.261837	3.261596	3.269300	3.191660	3.178257	3.178023	3.178087	3.171045	3.158533	3.160554	3.156239	3.156007	3.155763	3.173895	3.173647
2.802341	2.802138	2.788533	2.788331	2.775647	2.709514	2.709693	2.698938	2.693141	2.691367	2.663809	2.671010	2.699241	2.733322	2.764634	2.772940	2.772726	2.793914	2.844215	2.855352	2.886704	2.987456	3.027926	3.075963	3.075346	3.075119	3.081204	3.087270	3.087045	3.091734	3.094893	3.096180	3.099106	3.203960	3.208263	3.216082	3.241120	3.225130	3.191795	3.191375	3.185846	3.185600	3.176289	3.174923	3.174674	3.160274	3.155831	3.146131	3.145900	3.145656
2.812334	2.804380	2.804161	2.801124	2.788062	2.710586	2.710388	2.698030	2.693082	2.695724	2.695515	2.705239	2.705045	2.737991	2.773084	2.772882	2.786875	2.823845	2.844157	2.864450	2.884755	2.883963	2.976831	2.991362	2.992454	3.068441	3.074527	3.067288	3.043413	3.055670	3.061485	3.078848	3.093819	3.181334	3.181101	3.182746	3.182702	3.190415	3.191742	3.191322	3.185794	3.176471	3.176237	3.174873	3.174624	3.146557	3.146326	3.146083	3.145852	3.145609
2.812268	2.809608	2.870473	2.867430	2.795372	2.779085	2.725167	2.732723	2.700597	2.695665	2.695457	2.705180	2.704987	2.743227	2.776051	2.790057	2.805051	2.823786	2.864615	2.864392	2.864185	2.883905	2.883696	2.972771	2.972540	3.003864	3.020421	3.013875	3.002054	2.951383	2.953676	3.007052	3.027320	3.042844	3.063169	3.072388	3.146278	3.146239	3.161934	3.166116	3.165884	3.161478	3.161245	3.161016	3.135576	3.135350	3.124802	3.146035	3.145805	3.151472
2.920388	2.901212	2.887789	2.866418	2.861671	2.782992	2.782789	2.786559	2.740536	2.700345	2.706453	2.705122	2.704929	2.743169	2.782307	2.789998	2.801022	2.855293	2.855088	2.864333	2.884639	2.883847	2.879857	2.879647	2.968889	2.968670	2.860780	2.861881	2.935778	2.935563	2.935335	2.952270	2.952243	2.952014	3.007708	3.012769	3.019167	3.023110	3.035734	3.093795	3.077682	3.078450	3.067445	3.108159	3.126448	3.108905	3.039049	3.047192	3.136679	3.127737
2.904512	2.890312	2.879024	2.878817	2.849504	2.808206	2.782726	2.782526	2.736505	2.736309	2.699775	2.695231	2.728195	2.756770	2.769201	2.777081	2.789916	2.841030	2.855030	2.864275	2.883636	2.883411	2.879800	2.875998	2.868023	2.859796	2.848110	2.849213	2.866349	2.900573	2.899026	2.900202	2.936240	2.936202	2.935988	2.881371	2.882295	2.893183	2.977706	3.015293	3.015074	2.990455	2.982482	2.982266	2.989786	3.000351	3.032261	3.037702	3.041251	3.052154
2.888371	2.880222	2.859670	2.832601	2.807980	2.782864	2.782662	2.765088	2.764873	2.736249	2.736036	2.744121	2.751819	2.750470	2.748194	2.731060	2.747492	2.818311	2.840202	2.838280	2.861744	2.882030	2.879743	2.873294	2.873073	2.872864	2.846921	2.847835	2.848955	2.861361	2.881444	2.898005	2.899371	2.935393	2.843786	2.860900	2.881111	2.885191	2.884966	2.884760	2.881525	2.877143	2.951380	2.951168	2.954909	2.965099	2.992863	3.031982	3.028736	3.031515
2.855780	2.811323	2.811290	2.811087	2.731213	2.719609	2.719414	2.736595	2.736383	2.736188	2.735977	2.731430	2.741029	2.748710	2.723257	2.725330	2.731740	2.815097	2.816351	2.835067	2.838021	2.861465	2.879686	2.879478	2.879257	2.875456	2.875250	2.847781	2.847768	2.860173	2.876663	2.876455	2.897364	2.889263	2.860691	2.860850	2.873184	2.880856	2.880632	2.881686	2.877317	2.873881	2.873672	2.875547	2.848561	2.852329	2.866309	2.963428	3.022260	3.020704
2.776689	2.776489	2.776271	2.651439	2.602271	2.675650	2.718596	2.723142	2.736322	2.736129	2.731567	2.731371	2.728340	2.723393	2.725469	2.725273	2.731683	2.745481	2.786314	2.789255	2.825343	2.824180	2.860258	2.860053	2.863806	2.874638	2.873299	2.852077	2.847715	2.864220	2.865577	2.868711	2.868819	2.868598	2.849482	2.849263	2.847355	2.859313	2.869047	2.788519	2.789453	2.831946	2.832687	2.797849	2.798579	2.847178	2.848675	2.888082	2.958252	3.020658
2.788723	2.776423	2.651376	2.602209	2.600698	2.649403	2.676299	2.708443	2.708233	2.692240	2.731507	2.731311	2.728281	2.723335	2.726357	2.731834	2.739947	2.744101	2.786257	2.786043	2.788057	2.824124	2.820769	2.820568	2.859778	2.860330	2.860128	2.850132	2.843879	2.854206	2.853987	2.856617	2.839077	2.827132	2.842245	2.845052	2.847306	2.848238	2.766619	2.766424	2.787833	2.787810	2.790759	2.791507	2.772401	2.792473	2.841065	2.840848	2.855964	2.838696
2.802649	2.690891	2.666820	2.651126	2.650936	2.660400	2.660209	2.668152	2.637742	2.646397	2.679352	2.672730	2.672542	2.680656	2.701045	2.724526	2.731570	2.739696	2.739504	2.771992	2.774952	2.805216	2.805017	2.811624	2.811410	2.836438	2.841722	2.844026	2.851333	2.851127	2.850908	2.799513	2.747371	2.772372	2.807531	2.812801	2.763765	2.766785	2.766572	2.767513	2.787787	2.787575	2.787376	2.779497	2.771412	2.767245	2.792230	2.828214	2.841063	2.832980
2.801637	2.800116	2.717318	2.698949	2.668252	2.660339	2.660148	2.626162	2.601060	2.599365	2.599165	2.598792	2.630182	2.621092	2.668308	2.691907	2.725840	2.729806	2.729615	2.725055	2.766266	2.792867	2.800990	2.789750	2.800575	2.800374	2.803710	2.796306	2.796107	2.799878	2.799663	2.736423	2.734715	2.747112	2.761034	2.725346	2.724336	2.725785	2.767472	2.767278	2.767270	2.785955	2.785757	2.785750	2.771369	2.753860	2.754800	2.836683	2.841020	2.840805
2.803407	2.794889	2.787920	2.773138	2.692075	2.668176	2.644294	2.618840	2.588332	2.580965	2.580765	2.580581	2.578130	2.577931	2.586071	2.596098	2.595902	2.638617	2.638434	2.667275	2.709679	2.697366	2.643551	2.647901	2.665170	2.677594	2.686106	2.685899	2.685710	2.685519	2.689287	2.689096	2.687392	2.681135	2.682457	2.693035	2.699086	2.702491	2.756400	2.767232	2.761739	2.785909	2.785901	2.785706	2.761880	2.770578	2.766032	2.836640	2.883464	2.853350
2.795020	2.788259	2.775160	2.746150	2.692013	2.638560	2.613102	2.588474	2.568608	2.568426	2.578439	2.578255	2.578074	2.527367	2.525612	2.525433	2.554656	2.557451	2.569893	2.585903	2.607805	2.609306	2.616687	2.621040	2.614534	2.615104	2.614922	2.608602	2.608421	2.641589	2.679214	2.679023	2.678832	2.653419	2.655690	2.681388	2.692735	2.697277	2.698646	2.707841	2.735795	2.749758	2.785667	2.785662	2.785448	2.770535	2.820702	2.840947	2.883420	2.853308
2.691051	2.701452	2.709941	2.676022	2.567618	2.567424	2.570733	2.557694	2.552580	2.533453	2.533257	2.548205	2.527507	2.456287	2.456117	2.504865	2.519888	2.510064	2.509889	2.563516	2.565606	2.566543	2.575631	2.601751	2.601554	2.584348	2.579437	2.579237	2.579057	2.578873	2.618076	2.617889	2.565578	2.565386	2.582289	2.586824	2.644740	2.649726	2.649714	2.671577	2.704012	2.711680	2.760433	2.760431	2.760220	2.770493	2.803348	2.821771	2.844298	2.856670
2.656224	2.656795	2.661695	2.615698	2.567559	2.560746	2.564623	2.552720	2.533574	2.526588	2.499554	2.473092	2.456423	2.456235	2.456066	2.455894	2.455709	2.488102	2.486985	2.486795	2.485110	2.505423	2.513760	2.573507	2.584481	2.567274	2.558014	2.557815	2.557635	2.565397	2.520319	2.520141	2.522989	2.492360	2.565159	2.582050	2.589748	2.644513	2.644501	2.645894	2.667753	2.717061	2.722795	2.732052	2.727122	2.735825	2.807089	2.824188	2.844445	2.846500
2.656161	2.649655	2.609957	2.609775	2.560882	2.560688	2.564565	2.552661	2.551140	2.499692	2.463190	2.434601	2.444456	2.450509	2.454691	2.455843	2.464926	2.447653	2.460047	2.486745	2.486384	2.505373	2.505200	2.564945	2.553656	2.549881	2.545352	2.545155	2.426763	2.407805	2.413866	2.423152	2.463949	2.492316	2.503169	2.565171	2.564991	2.579378	2.609102	2.639168	2.642828	2.691125	2.722752	2.727287	2.727080	2.786147	2.824357	2.824145	2.844402	2.846459
2.645239	2.572380	2.568589	2.522603	2.529233	2.547995	2.560449	2.564329	2.507564	2.471078	2.434719	2.434548	2.444403	2.450457	2.450289	2.455792	2.463551	2.463380	2.483720	2.492935	2.506839	2.505323	2.489074	2.495206	2.496530	2.494652	2.492965	2.429533	2.399419	2.403034	2.402853	2.383778	2.383612	2.462207	2.462035	2.461849	2.461677	2.457157	2.552532	2.587882	2.587888	2.608879	2.677084	2.697362	2.710579	2.755928	2.820530	2.820319	2.820122	2.844146
2.472496	2.472325	2.474459	2.469551	2.523691	2.528985	2.528809	2.516447	2.503124	2.448921	2.448734	2.442249	2.451726	2.450405	2.450238	2.450067	2.454422	2.454252	2.479131	2.491561	2.484961	2.489197	2.489024	2.488849	2.433479	2.439425	2.437744	2.429676	2.399563	2.402989	2.402809	2.379007	2.383570	2.381311	2.437856	2.437674	2.435233	2.441366	2.441180	2.448390	2.536578	2.540548	2.558531	2.553634	2.557035	2.686743	2.755693	2.807412	2.807216	2.840321
2.396600	2.396437	2.414376	2.448960	2.448789	2.457116	2.461295	2.461128	2.465678	2.453028	2.448680	2.452670	2.457987	2.451488	2.450186	2.450016	2.449833	2.455973	2.458642	2.458456	2.458288	2.497847	2.488975	2.487224	2.433431	2.439567	2.439211	2.431143	2.429464	2.429294	2.399928	2.376127	2.369719	2.379189	2.381105	2.393023	2.416732	2.433890	2.433705	2.439837	2.448179	2.531622	2.547903	2.514244	2.545532	2.594153	2.685002	2.778032	2.777838	2.781603
2.327030	2.366866	2.398279	2.399439	2.401353	2.407604	2.431625	2.461073	2.455789	2.481389	2.481200	2.478569	2.474538	2.456991	2.453669	2.453120	2.452937	2.458760	2.458592	2.458406	2.474010	2.497797	2.497626	2.495875	2.495688	2.448221	2.448054	2.431098	2.429418	2.429249	2.429067	2.378478	2.375163	2.374986	2.374821	2.386361	2.415745	2.415580	2.432718	2.439796	2.476911	2.481833	2.492052	2.508340	2.542344	2.594113	2.599988	2.655262	2.699699	2.718067
2.326975	2.359992	2.375608	2.398060	2.380768	2.407550	2.419950	2.456101	2.487489	2.483982	2.481145	2.480973	2.484965	2.456939	2.456773	2.453447	2.453265	2.456250	2.456084	2.455898	2.466395	2.483176	2.483007	2.495826	2.495640	2.495466	2.448008	2.439942	2.430887	2.429204	2.429023	2.378436	2.378271	2.374565	2.373077	2.372901	2.375196	2.415539	2.416301	2.442404	2.442235	2.476685	2.476513	2.491842	2.526997	2.561464	2.570051	2.603300	2.668194	2.718028
2.318978	2.351994	2.371582	2.371422	2.377310	2.380538	2.418383	2.487623	2.487434	2.488655	2.483739	2.483567	2.484912	2.484723	2.453565	2.453396	2.447351	2.450336	2.447334	2.447147	2.448559	2.479911	2.478796	2.478625	2.493889	2.493716	2.451114	2.450929	2.430841	2.429160	2.389586	2.389421	2.389257	2.388701	2.374360	2.375319	2.376290	2.416444	2.425208	2.434491	2.434323	2.434142	2.458281	2.482359	2.511445	2.528680	2.510898	2.569823	2.664042	2.698900
2.274836	2.274683	2.299782	2.299627	2.360802	2.360626	2.369919	2.411737	2.441549	2.441384	2.472636	2.472465	2.475401	2.456791	2.436113	2.446536	2.446354	2.447070	2.447284	2.447098	2.448509	2.438867	2.438701	2.438721	2.446862	2.449531	2.449366	2.441992	2.429282	2.389720	2.389543	2.394486	2.394322	2.394145	2.404952	2.390601	2.387789	2.426997	2.442560	2.442395	2.434283	2.434102	2.458430	2.461859	2.440587	2.446477	2.460121	2.562217	2.659839	2.660588
2.274782	2.274629	2.269730	2.268632	2.268477	2.269443	2.269855	2.282004	2.393912	2.422984	2.422800	2.422632	2.422468	2.430173	2.430008	2.429840	2.429658	2.429490	2.443701	2.443516	2.432759	2.423049	2.422886	2.372269	2.389623	2.396899	2.399575	2.399394	2.391353	2.391190	2.391958	2.394443	2.394279	2.405074	2.404911	2.404734	2.429767	2.429605	2.445357	2.442356	2.462579	2.481286	2.483574	2.460118	2.441305	2.446440	2.447598	2.484709	2.609199	2.626569
2.282626	2.277746	2.268732	2.268580	2.265267	2.265099	2.260594	2.263600	2.276057	2.295922	2.295748	2.302665	2.318397	2.303389	2.303235	2.303456	2.308018	2.307861	2.307707	2.348222	2.348064	2.347887	2.358070	2.357908	2.357734	2.389035	2.390388	2.391469	2.391309	2.391145	2.390969	2.404985	2.433619	2.440628	2.406444	2.406268	2.429726	2.445311	2.445127	2.466869	2.481429	2.481245	2.484291	2.438045	2.417662	2.417501	2.447560	2.467833	2.560480	2.594020
2.355244	2.292040	2.274495	2.265369	2.265215	2.251224	2.244073	2.243544	2.221276	2.221127	2.217555	2.236340	2.270900	2.286616	2.264377	2.265169	2.265380	2.274691	2.307660	2.346911	2.344863	2.344686	2.331285	2.337368	2.340349	2.340190	2.385740	2.385938	2.385779	2.390913	2.405105	2.430147	2.433576	2.415190	2.402619	2.402443	2.435215	2.435053	2.463210	2.482686	2.486111	2.482150	2.437980	2.430396	2.417625	2.417464	2.447523	2.455210	2.484933	2.517782
2.292140	2.291986	2.263387	2.263236	2.260813	2.244175	2.237969	2.209289	2.209121	2.208973	2.204071	2.132909	2.138063	2.146036	2.190068	2.206640	2.217769	2.265181	2.274493	2.308953	2.322991	2.322817	2.337795	2.348673	2.337151	2.340145	2.353228	2.384569	2.385734	2.401771	2.422391	2.430103	2.433532	2.412877	2.389524	2.389348	2.423205	2.434823	2.434640	2.459031	2.458863	2.423872	2.426924	2.430358	2.430176	2.436637	2.455353	2.455173	2.484896	2.484713
2.252455	2.244552	2.211221	2.217391	2.263031	2.244123	2.215817	2.209239	2.209072	2.204189	2.133007	2.093412	2.093274	2.145045	2.174246	2.174099	2.205487	2.217006	2.238175	2.253778	2.255143	2.322771	2.322617	2.337278	2.337106	2.339155	2.353184	2.350359	2.384366	2.399835	2.403442	2.425777	2.413012	2.395509	2.394023	2.389306	2.389145	2.395419	2.417281	2.413337	2.419470	2.425157	2.426885	2.430319	2.433354	2.452454	2.455316	2.485027	2.489211	2.501612
2.256752	2.223826	2.218554	2.218408	2.221919	2.235965	2.225413	2.225266	2.209022	2.204140	2.180302	2.093367	2.105713	2.144999	2.153692	2.153548	2.156545	2.178480	2.178337	2.178174	2.222179	2.245472	2.322571	2.326198	2.326028	2.335958	2.337505	2.349936	2.381673	2.381701	2.352352	2.359572	2.384616	2.395466	2.395305	2.391724	2.379656	2.388946	2.417240	2.417081	2.417864	2.427009	2.426846	2.430281	2.433695	2.433535	2.455279	2.490665	2.506678	2.506495
2.256699	2.228125	2.234579	2.238973	2.240404	2.254451	2.266115	2.258082	2.235452	2.223691	2.223526	2.200913	2.153436	2.153277	2.145760	2.145616	2.151644	2.154654	2.176591	2.178131	2.182717	2.226509	2.254739	2.257804	2.262369	2.321854	2.337461	2.349892	2.349737	2.346806	2.351174	2.357449	2.368823	2.395424	2.395263	2.391683	2.391522	2.413407	2.417199	2.417419	2.417824	2.426970	2.430402	2.439893	2.439712	2.436526	2.455242	2.484952	2.548661	2.549989
2.256646	2.256499	2.234224	2.250173	2.254563	2.270187	2.361533	2.358352	2.255406	2.251098	2.262928	2.219925	2.199145	2.153231	2.148552	2.153459	2.154754	2.176689	2.176546	2.176384	2.182674	2.184971	2.187477	2.192440	2.250598	2.314810	2.314658	2.330242	2.332170	2.344114	2.346591	2.358850	2.368781	2.395382	2.395221	2.395047	2.394887	2.417339	2.417537	2.417947	2.422386	2.432796	2.479357	2.479195	2.479011	2.458396	2.455205	2.521095	2.542947	2.546923
2.285020	2.280134	2.279965	2.248987	2.250351	2.416889	2.416728	2.409003	2.365832	2.365109	2.357491	2.264241	2.224651	2.217865	2.211540	2.183001	2.178492	2.176644	2.176502	2.176341	2.182063	2.136751	2.170095	2.188993	2.229813	2.265911	2.305159	2.304987	2.306917	2.333105	2.342386	2.342229	2.350775	2.365417	2.384157	2.383983	2.395414	2.417677	2.437962	2.438370	2.447099	2.502393	2.504496	2.504333	2.483692	2.478811	2.529329	2.535437	2.549342	2.546885
2.298584	2.291240	2.291071	2.286762	2.385437	2.416834	2.416673	2.408949	2.365211	2.363165	2.361411	2.358794	2.265558	2.224439	2.216098	2.185226	2.182798	2.176600	2.176458	2.176297	2.182020	2.167734	2.167594	2.188194	2.266019	2.265868	2.265721	2.268769	2.260744	2.260594	2.332892	2.332736	2.342030	2.353400	2.353244	2.353073	2.395373	2.437724	2.437542	2.459798	2.498183	2.502352	2.504456	2.504294	2.504108	2.515299	2.533643	2.561774	2.561604	2.560094
2.291334	2.291187	2.291018	2.290871	2.388598	2.412167	2.416618	2.408895	2.405877	2.363113	2.358900	2.358742	2.282863	2.257455	2.222672	2.215904	2.190953	2.182863	2.182722	2.188424	2.191499	2.185032	2.184891	2.239345	2.280164	2.280771	2.283273	2.286132	2.285986	2.276565	2.332849	2.332694	2.332539	2.353359	2.353203	2.353032	2.409501	2.437682	2.448520	2.448740	2.498141	2.502311	2.504416	2.504254	2.504069	2.504853	2.576446	2.579286	2.579116	2.561381
2.282958	2.282812	2.290965	2.290819	2.338027	2.386856	2.416563	2.413894	2.413713	2.363061	2.361939	2.358691	2.282815	2.284915	2.259531	2.255600	2.248816	2.201802	2.203173	2.203011	2.211382	2.203780	2.247774	2.254626	2.254464	2.262701	2.283230	2.314574	2.322303	2.340923	2.335455	2.333597	2.341579	2.350302	2.350147	2.359425	2.409649	2.437641	2.439034	2.439255	2.456673	2.497919	2.504376	2.504215	2.504976	2.504814	2.574325	2.574138	2.573968	2.578891
2.286063	2.282759	2.282590	2.290766	2.290617	2.337747	2.402889	2.410624	2.410444	2.362063	2.361887	2.361730	2.332294	2.311615	2.290963	2.267156	2.272862	2.272713	2.272567	2.252471	2.255921	2.298316	2.348861	2.296381	2.262806	2.283144	2.322390	2.322409	2.378843	2.373389	2.333710	2.335258	2.311615	2.320341	2.343754	2.372440	2.452326	2.449203	2.440696	2.449982	2.449821	2.495418	2.497714	2.504175	2.504937	2.504776	2.565959	2.563502	2.568063	2.576204
2.336482	2.282706	2.280959	2.282392	2.276001	2.316698	2.326014	2.329458	2.356110	2.359741	2.361835	2.363760	2.332244	2.325762	2.341882	2.341730	2.345035	2.337125	2.324361	2.314352	2.314204	2.368385	2.363064	2.346770	2.296173	2.333525	2.333376	2.418281	2.411882	2.378642	2.373172	2.307752	2.311574	2.320300	2.344092	2.474487	2.474325	2.532411	2.527682	2.519193	2.519027	2.524709	2.494646	2.494485	2.503952	2.504737	2.504573	2.565734	2.571999	2.576166
2.279582	2.277858	2.277691	2.267331	2.310434	2.316645	2.325961	2.325811	2.325638	2.329082	2.242383	2.317959	2.328346	2.333093	2.341833	2.357452	2.368321	2.355870	2.406867	2.392500	2.363971	2.372877	2.368186	2.345968	2.340883	2.333481	2.333143	2.386348	2.386195	2.384464	2.382717	2.369962	2.315317	2.332472	2.372393	2.474445	2.491350	2.535018	2.534830	2.528424	2.528257	2.524668	2.494606	2.488152	2.410881	2.446494	2.490840	2.490662	2.531142	2.577074
2.264397	2.264252	2.268435	2.268857	2.290240	2.308700	2.316439	2.322921	2.265944	2.229446	2.234200	2.244148	2.320916	2.328312	2.345003	2.412598	2.418732	2.426458	2.414006	2.399640	2.399487	2.363749	2.362273	2.335328	2.344430	2.334824	2.334486	2.334315	2.384576	2.391232	2.391060	2.385356	2.369764	2.361721	2.459064	2.475727	2.491308	2.492474	2.531640	2.534626	2.528216	2.520165	2.488271	2.470806	2.436014	2.446457	2.489230	2.506143	2.510700	2.588959
2.272238	2.268549	2.268950	2.268805	2.268657	2.297913	2.295871	2.268898	2.267407	2.267262	2.234151	2.244099	2.248309	2.326371	2.328115	2.411034	2.415150	2.414993	2.411119	2.403375	2.399438	2.376311	2.362227	2.362073	2.356991	2.352111	2.334442	2.334272	2.334124	2.387026	2.387043	2.386888	2.386733	2.425926	2.459021	2.471143	2.480246	2.492432	2.499061	2.541396	2.534419	2.527991	2.519959	2.488073	2.470586	2.450382	2.460418	2.496017	2.562371	2.588921
2.299043	2.298899	2.293486	2.293343	2.287710	2.288823	2.288675	2.288530	2.291200	2.281968	2.281801	2.272064	2.280188	2.284626	2.297098	2.390742	2.390568	2.390413	2.401990	2.403327	2.403174	2.383453	2.374536	2.363351	2.371127	2.352066	2.351918	2.334417	2.334270	2.375072	2.386811	2.386845	2.397713	2.459138	2.463519	2.471100	2.480203	2.499202	2.499020	2.541733	2.601367	2.624393	2.568693	2.530772	2.532099	2.517853	2.478368	2.480651	2.554007	2.610898
2.335614	2.335468	2.301326	2.293291	2.300285	2.288772	2.288624	2.322875	2.332352	2.311697	2.302259	2.300407	2.287205	2.284578	2.297050	2.296901	2.356651	2.353849	2.361835	2.401764	2.387364	2.388703	2.388553	2.382660	2.371081	2.353597	2.351874	2.354918	2.378398	2.386120	2.393768	2.404638	2.462508	2.476503	2.471423	2.475599	2.483576	2.499161	2.514717	2.541691	2.601324	2.627567	2.592712	2.575301	2.545223	2.535116	2.511360	2.494768	2.504638	2.565609
2.335560	2.325010	2.324840	2.388769	2.387669	2.320341	2.320192	2.323202	2.337034	2.336888	2.336717	2.316315	2.316170	2.303516	2.297001	2.296853	2.294039	2.328576	2.336564	2.340365	2.351002	2.354237	2.392290	2.394974	2.384019	2.370883	2.356622	2.362694	2.384598	2.393896	2.396875	2.425634	2.462464	2.476459	2.476300	2.483693	2.499275	2.514858	2.525184	2.598989	2.608830	2.608643	2.608284	2.605092	2.576396	2.546348	2.517874	2.504761	2.509143	2.565572
2.325101	2.324956	2.376875	2.383033	2.383826	2.344836	2.341658	2.385691	2.426910	2.418049	2.345369	2.326292	2.326148	2.354366	2.303323	2.296805	2.296640	2.326446	2.331787	2.335589	2.350831	2.354569	2.395082	2.394928	2.427846	2.427690	2.431323	2.390190	2.390042	2.394988	2.397399	2.452360	2.515185	2.525223	2.529602	2.533206	2.551933	2.554164	2.599617	2.608388	2.608219	2.608032	2.605214	2.604861	2.577928	2.546309	2.526920	2.531283	2.535096	2.577371
2.377143	2.376994	2.383127	2.394706	2.394553	2.356197	2.352264	2.393394	2.427613	2.427460	2.345318	2.345169	2.354487	2.354316	2.340928	2.339012	2.327116	2.326966	2.335712	2.349354	2.351541	2.377848	2.406387	2.439324	2.440287	2.481093	2.482831	2.512579	2.512233	2.512073	2.513469	2.528737	2.541172	2.542315	2.543856	2.552052	2.555037	2.554878	2.602790	2.613643	2.608176	2.607989	2.606497	2.605009	2.578077	2.554584	2.552046	2.531245	2.577516	2.674322
2.377086	2.376938	2.383071	2.394651	2.394499	2.358036	2.355994	2.394665	2.429450	2.434474	2.441484	2.368777	2.368631	2.359378	2.474339	2.474180	2.343149	2.344513	2.349477	2.363370	2.363415	2.388776	2.407916	2.439277	2.484354	2.486089	2.512715	2.577112	2.547027	2.547810	2.547628	2.584696	2.573509	2.548136	2.547974	2.555157	2.621100	2.623397	2.626611	2.665787	2.619726	2.608893	2.607780	2.606292	2.581443	2.586771	2.559870	2.573477	2.673337	2.690006
2.377030	2.376882	2.383016	2.394597	2.394444	2.394275	2.400434	2.410449	2.435706	2.434420	2.434242	2.441275	2.368581	2.359328	2.445904	2.445748	2.361955	2.361806	2.354790	2.356701	2.363369	2.388729	2.407492	2.439231	2.484686	2.511248	2.531570	2.577064	2.576904	2.577685	2.637340	2.584650	2.584485	2.548092	2.557375	2.673451	2.673281	2.673115	2.671397	2.665743	2.662166	2.619497	2.607738	2.607575	2.608142	2.586731	2.572413	2.576395	2.656612	2.689208
2.381709	2.378405	2.387311	2.394542	2.394390	2.394221	2.406692	2.410395	2.435652	2.434366	2.434188	2.434033	2.412563	2.357197	2.387514	2.421985	2.415444	2.370650	2.370505	2.370334	2.449492	2.456693	2.437634	2.481597	2.509845	2.530165	2.533159	2.577015	2.576856	2.581416	2.582179	2.584603	2.584439	2.584255	2.658077	2.660347	2.673235	2.673071	2.672676	2.667212	2.662500	2.627320	2.607695	2.607344	2.607154	2.607939	2.582552	2.579224	2.593212	2.656384
2.376356	2.373998	2.322549	2.322596	2.328882	2.394167	2.406638	2.410341	2.405626	2.434312	2.432054	2.430007	2.412511	2.357147	2.357002	2.412349	2.415394	2.417891	2.436656	2.447512	2.543998	2.543812	2.516679	2.511793	2.523971	2.527657	2.530652	2.534441	2.576807	2.576644	2.579611	2.580393	2.580230	2.581371	2.612819	2.657840	2.658807	2.668105	2.665640	2.667168	2.662456	2.624249	2.609037	2.602819	2.602062	2.600327	2.573428	2.573245	2.569937	2.571647
2.376300	2.336063	2.316442	2.322354	2.322397	2.322235	2.386774	2.405747	2.415480	2.432178	2.430109	2.429955	2.412459	2.357097	2.363575	2.407632	2.415344	2.436378	2.436607	2.544104	2.543946	2.543761	2.526083	2.516470	2.513268	2.513109	2.527453	2.534394	2.534239	2.576597	2.579563	2.579401	2.577723	2.580001	2.582298	2.612020	2.655922	2.658597	2.580742	2.579070	2.597906	2.610485	2.608427	2.608267	2.602588	2.600287	2.573388	2.437978	2.514868	2.526016
2.362038	2.335062	2.318479	2.315301	2.320453	2.322182	2.322038	2.405694	2.416561	2.415278	2.415103	2.436712	2.436942	2.423584	2.409246	2.407582	2.434210	2.434057	2.436558	2.533715	2.544590	2.533375	2.526033	2.516421	2.513219	2.513061	2.514042	2.527223	2.534192	2.538757	2.576367	2.577839	2.577677	2.577495	2.599567	2.599384	2.599220	2.587239	2.588566	2.588409	2.597864	2.593138	2.610278	2.669653	2.611443	2.577414	2.530075	2.518585	2.518427	2.527682
2.361981	2.317647	2.317479	2.324716	2.320401	2.322130	2.339769	2.353629	2.448980	2.453820	2.453645	2.472418	2.484696	2.440875	2.435997	2.434331	2.434160	2.434007	2.436887	2.440685	2.508296	2.508114	2.515839	2.514924	2.513171	2.484221	2.484070	2.513813	2.524683	2.524524	2.532295	2.535285	2.547720	2.582370	2.599522	2.599338	2.604474	2.606019	2.588523	2.589939	2.597821	2.596313	2.619745	2.619586	2.617692	2.586080	2.540738	2.540560	2.527823	2.538056
2.320381	2.317592	2.303223	2.311596	2.320348	2.339861	2.350312	2.404055	2.450130	2.453768	2.589216	2.617122	2.603089	2.556990	2.542077	2.541918	2.506617	2.433957	2.436837	2.440446	2.440489	2.481657	2.503564	2.514435	2.503231	2.488899	2.488747	2.513766	2.513613	2.524478	2.532248	2.536254	2.542273	2.584595	2.600233	2.600050	2.604430	2.616612	2.616802	2.605252	2.600547	2.599417	2.619703	2.617840	2.613865	2.580172	2.554852	2.540521	2.540363	2.543781
2.311230	2.311091	2.295902	2.296332	2.339971	2.385560	2.393361	2.458645	2.475819	2.585562	2.614391	2.614228	2.614071	2.610666	2.666440	2.591301	2.544837	2.506407	2.507012	2.440397	2.440818	2.448521	2.503515	2.503358	2.503183	2.503026	2.504450	2.504459	2.523232	2.512054	2.508095	2.539426	2.584920	2.602053	2.601891	2.604547	2.604385	2.616568	2.636834	2.636674	2.631967	2.639647	2.638536	2.661837	2.613824	2.580132	2.573682	2.545737	2.531428	2.539184
2.311176	2.311227	2.312196	2.334571	2.385671	2.421851	2.453440	2.493292	2.542006	2.583802	2.607648	2.614172	2.614015	2.623223	2.617389	2.614198	2.586336	2.537057	2.541382	2.513213	2.448648	2.448473	2.503465	2.503309	2.503134	2.504554	2.504592	2.523336	2.527160	2.529420	2.546564	2.574660	2.608814	2.662147	2.658197	2.604502	2.604341	2.615199	2.635464	2.635305	2.639790	2.639604	2.639440	2.639280	2.603502	2.575884	2.573642	2.545697	2.545539	2.535928
2.415468	2.415323	2.329499	2.351873	2.421207	2.453536	2.493385	2.493237	2.541950	2.578069	2.594598	2.614115	2.613959	2.613771	2.625848	2.617171	2.589877	2.558197	2.551989	2.521866	2.497444	2.503567	2.500009	2.497962	2.504661	2.504694	2.509086	2.523289	2.523707	2.584413	2.584234	2.604025	2.610660	2.662100	2.661936	2.610752	2.610590	2.613073	2.633338	2.639910	2.639746	2.639561	2.639397	2.602701	2.587735	2.586634	2.575117	2.564525	2.548571	2.548391
2.427329	2.415266	2.411493	2.418084	2.451127	2.458778	2.460206	2.493182	2.541894	2.578012	2.603056	2.609329	2.613903	2.613716	2.630712	2.625631	2.596636	2.596476	2.557992	2.532598	2.529608	2.517695	2.503366	2.503212	2.503226	2.509189	2.509039	2.523810	2.539407	2.584367	2.610951	2.603978	2.599277	2.608539	2.661889	2.657917	2.613184	2.613028	2.611705	2.611549	2.611387	2.631378	2.596613	2.601903	2.602474	2.603134	2.581846	2.575417	2.570541	2.548353
2.427272	2.410475	2.410301	2.414130	2.443058	2.457145	2.458573	2.493127	2.541837	2.566728	2.602810	2.602650	2.609117	2.616498	2.618047	2.630496	2.630313	2.630909	2.630753	2.589598	2.579984	2.529378	2.521351	2.521197	2.521022	2.527303	2.528485	2.531523	2.547498	2.578832	2.608066	2.603932	2.599231	2.601112	2.654460	2.654274	2.607650	2.607495	2.611661	2.589481	2.589322	2.603298	2.596702	2.599969	2.601676	2.601522	2.589378	2.575377	2.570502	2.532596
2.415296	2.410418	2.410245	2.410858	2.413926	2.442835	2.456941	2.458375	2.526454	2.533117	2.594428	2.588403	2.588247	2.608874	2.583187	2.584733	2.630259	2.630855	2.630700	2.630513	2.586367	2.581074	2.580921	2.580764	2.582289	2.574257	2.577701	2.547601	2.578941	2.645984	2.608019	2.603886	2.591803	2.591623	2.600906	2.584989	2.580856	2.585423	2.589592	2.590006	2.589848	2.590804	2.598509	2.601821	2.607504	2.607350	2.599750	2.592582	2.570463	2.532558
2.528851	2.434029	2.410189	2.411937	2.366547	2.384174	2.425096	2.441671	2.519397	2.529844	2.591154	2.588346	2.574003	2.495129	2.521974	2.580833	2.581223	2.628341	2.626294	2.626107	2.654310	2.654121	2.653964	2.655884	2.662513	2.643453	2.643298	2.650984	2.646664	2.646503	2.645752	2.607814	2.596299	2.591577	2.585124	2.579526	2.577665	2.585379	2.590116	2.589963	2.601163	2.600984	2.600826	2.607838	2.627905	2.627750	2.607152	2.603885	2.593521	2.587851
2.528790	2.481305	2.419598	2.411881	2.381825	2.384120	2.395076	2.441616	2.495058	2.499830	2.529608	2.568740	2.494496	2.485618	2.497389	2.572202	2.573601	2.620718	2.622646	2.622459	2.654257	2.654068	2.655994	2.662646	2.644509	2.644349	2.652068	2.683258	2.683101	2.650619	2.647786	2.737785	2.680687	2.607269	2.589102	2.580925	2.580768	2.585335	2.590073	2.601278	2.601121	2.600942	2.610221	2.628051	2.672822	2.672665	2.641758	2.608562	2.587992	2.587813
2.528729	2.481246	2.451094	2.423939	2.384230	2.391066	2.395023	2.441184	2.495002	2.494855	2.497894	2.494590	2.462916	2.463498	2.485420	2.537977	2.565916	2.567337	2.611995	2.609159	2.609005	2.653070	2.652914	2.655781	2.643512	2.644299	2.659778	2.683397	2.683242	2.682891	2.745334	2.744031	2.731890	2.635550	2.633119	2.588748	2.580723	2.580572	2.590029	2.589878	2.597293	2.600900	2.628163	2.676757	2.740393	2.742502	2.674732	2.608523	2.598934	2.587774
2.528668	2.501697	2.457346	2.457324	2.391176	2.391012	2.394023	2.458476	2.467762	2.469573	2.469397	2.472465	2.462863	2.462689	2.464878	2.494868	2.509385	2.558521	2.564674	2.610809	2.610656	2.610470	2.614480	2.614322	2.623793	2.624013	2.645671	2.659541	2.683003	2.671486	2.744148	2.738303	2.734989	2.681211	2.635344	2.590406	2.580679	2.580528	2.583550	2.583399	2.589679	2.591772	2.610487	2.624182	2.691985	2.691827	2.674692	2.608484	2.620255	2.620076
2.508786	2.477973	2.460315	2.457267	2.382986	2.389823	2.451184	2.458421	2.471302	2.472735	2.472560	2.472979	2.472268	2.462636	2.464069	2.491665	2.494645	2.543341	2.558320	2.564440	2.539715	2.539536	2.539388	2.584347	2.584169	2.610783	2.623855	2.625415	2.644153	2.645885	2.661022	2.719286	2.719121	2.636024	2.635297	2.588847	2.580635	2.578970	2.576894	2.578637	2.585661	2.585483	2.535005	2.535805	2.613442	2.614863	2.614705	2.614733	2.614575	2.658782
2.492249	2.470716	2.463474	2.431783	2.382932	2.389769	2.451128	2.461961	2.461787	2.471105	2.472506	2.472358	2.472215	2.472040	2.471898	2.474145	2.474345	2.518314	2.530718	2.539811	2.487682	2.486750	2.519681	2.519531	2.578820	2.578665	2.613963	2.613777	2.616884	2.618428	2.626764	2.633041	2.618718	2.552445	2.585384	2.585205	2.577183	2.577034	2.576851	2.565691	2.567430	2.543664	2.545972	2.546772	2.553087	2.606962	2.609949	2.614486	2.639935	2.647004
2.481711	2.479676	2.432624	2.432484	2.389689	2.389715	2.460093	2.469096	2.478383	2.471051	2.472453	2.532205	2.532058	2.475140	2.471089	2.463939	2.461688	2.454160	2.465429	2.470175	2.484226	2.467800	2.467659	2.467134	2.518931	2.573127	2.572978	2.571332	2.570235	2.571027	2.591440	2.591662	2.538000	2.541800	2.541647	2.552486	2.555172	2.564464	2.564850	2.564702	2.564548	2.564750	2.543471	2.545785	2.549203	2.551897	2.606766	2.614447	2.652012	2.648043
2.470609	2.470467	2.443163	2.438671	2.438526	2.455388	2.473535	2.500830	2.492896	2.492375	2.532301	2.532149	2.519514	2.459825	2.464035	2.460736	2.458486	2.456068	2.455926	2.470125	2.470000	2.467752	2.467611	2.467087	2.486300	2.506620	2.536829	2.534756	2.534609	2.525332	2.527240	2.473579	2.471859	2.504735	2.508560	2.508389	2.508997	2.510936	2.519191	2.564659	2.564885	2.566034	2.543430	2.545745	2.552004	2.586444	2.586290	2.614407	2.618967	2.633235
2.470551	2.470409	2.469100	2.468959	2.478462	2.481510	2.566576	2.564159	2.555085	2.558911	2.574806	2.521119	2.459567	2.431026	2.413552	2.413409	2.415893	2.390543	2.401373	2.452380	2.469951	2.465811	2.467185	2.450763	2.482087	2.481939	2.495528	2.522114	2.521969	2.524219	2.480177	2.488300	2.488153	2.519456	2.508517	2.509103	2.484162	2.509888	2.509712	2.509947	2.566168	2.547500	2.557573	2.552711	2.587119	2.586972	2.586251	2.619083	2.618927	2.616533
2.484690	2.484548	2.484373	2.517540	2.555681	2.558722	2.580079	2.578607	2.605478	2.601607	2.586856	2.529390	2.476851	2.430974	2.413501	2.413359	2.390635	2.392008	2.391872	2.424912	2.457302	2.465005	2.450860	2.450525	2.481850	2.481703	2.494345	2.495305	2.499137	2.487872	2.489976	2.502642	2.502496	2.535372	2.521026	2.513982	2.509858	2.509846	2.509670	2.509906	2.547254	2.561090	2.560940	2.656704	2.655381	2.652957	2.661663	2.661481	2.620460	2.616494
2.559210	2.557362	2.520779	2.552178	2.552027	2.555826	2.555675	2.573819	2.605419	2.604702	2.586799	2.586646	2.488214	2.478326	2.432487	2.421635	2.396263	2.396122	2.393527	2.436786	2.457253	2.464957	2.450811	2.450478	2.466056	2.481655	2.486426	2.494390	2.487973	2.487827	2.489931	2.492057	2.565396	2.570416	2.566028	2.561878	2.547569	2.547424	2.556682	2.551818	2.545887	2.550826	2.560899	2.655526	2.677974	2.661969	2.661622	2.661440	2.645567	2.620243
2.558014	2.555598	2.548543	2.547010	2.551968	2.551794	2.553347	2.553202	2.603469	2.603131	2.590338	2.590185	2.508400	2.500345	2.495476	2.490665	2.486521	2.484294	2.484153	2.507746	2.498154	2.462448	2.450763	2.459878	2.477030	2.481608	2.486010	2.474817	2.478462	2.482482	2.482314	2.482169	2.560701	2.557426	2.557276	2.542942	2.542792	2.543784	2.548323	2.547800	2.547650	2.539613	2.550635	2.676416	2.676228	2.661928	2.661771	2.661400	2.645527	2.627417
2.552466	2.550241	2.548484	2.546951	2.551910	2.551736	2.551586	2.546522	2.546342	2.584029	2.522506	2.511326	2.500467	2.495564	2.495424	2.493764	2.488485	2.492119	2.496704	2.551797	2.507554	2.462399	2.450715	2.477340	2.476982	2.481560	2.481420	2.470227	2.468384	2.469186	2.482269	2.519892	2.560655	2.555938	2.533631	2.483119	2.482974	2.482835	2.530602	2.547757	2.546661	2.535975	2.535826	2.548179	2.561427	2.597437	2.661730	2.661359	2.636777	2.622454
2.551081	2.543051	2.542305	2.547270	2.547121	2.551678	2.551528	2.546464	2.546286	2.516193	2.516017	2.503392	2.498524	2.495511	2.495372	2.488602	2.487487	2.492068	2.496653	2.507645	2.464982	2.462350	2.455020	2.477292	2.476934	2.473761	2.476641	2.465448	2.468338	2.469141	2.518857	2.519846	2.523486	2.450943	2.456017	2.490460	2.490316	2.490176	2.514599	2.530416	2.545294	2.543795	2.535785	2.497911	2.497736	2.540037	2.631636	2.645602	2.622593	2.611416
2.560225	2.560082	2.563059	2.562916	2.562768	2.549538	2.549390	2.547734	2.541500	2.541357	2.515962	2.515815	2.492604	2.492430	2.492291	2.487604	2.477973	2.477828	2.488781	2.447657	2.447520	2.455110	2.481741	2.477243	2.476886	2.476742	2.473575	2.468430	2.481354	2.481210	2.491621	2.503214	2.503070	2.502903	2.502759	2.502592	2.500365	2.523819	2.548502	2.560926	2.547524	2.546973	2.524813	2.497871	2.497697	2.497557	2.553861	2.553689	2.553541	2.561226
2.565463	2.536743	2.564954	2.567588	2.562710	2.549481	2.549333	2.547677	2.547499	2.541301	2.537149	2.517773	2.517632	2.485942	2.487507	2.487363	2.481328	2.478344	2.478205	2.447607	2.447471	2.467772	2.468201	2.468058	2.476838	2.476695	2.476557	2.487174	2.481308	2.484572	2.493872	2.503170	2.503027	2.550057	2.573508	2.573335	2.551165	2.551782	2.551605	2.565617	2.565469	2.565297	2.548676	2.526525	2.503906	2.514770	2.525532	2.553651	2.553503	2.573759
2.563825	2.563495	2.562940	2.562798	2.549595	2.569918	2.568255	2.547620	2.541387	2.537271	2.535201	2.528618	2.511143	2.416936	2.440062	2.441624	2.435593	2.481132	2.480804	2.448883	2.448747	2.461424	2.467585	2.467442	2.467843	2.474565	2.474427	2.476148	2.481262	2.484528	2.493827	2.503126	2.550183	2.587770	2.587621	2.573290	2.566851	2.551739	2.551563	2.574285	2.630324	2.625604	2.622309	2.622164	2.594239	2.583870	2.553784	2.553612	2.553465	2.574100
2.559224	2.550569	2.544526	2.549683	2.549536	2.569860	2.568197	2.541507	2.537356	2.537214	2.535144	2.528563	2.441758	2.435792	2.440010	2.441573	2.408330	2.431819	2.453736	2.453565	2.454997	2.454826	2.453366	2.377654	2.377495	2.448763	2.473813	2.474208	2.487512	2.485618	2.495356	2.532976	2.562725	2.587724	2.587576	2.587402	2.566807	2.567424	2.574383	2.629138	2.645050	2.641467	2.628630	2.625342	2.621942	2.611591	2.604076	2.563042	2.560434	2.569102
2.550652	2.544632	2.544477	2.549053	2.548899	2.547798	2.547643	2.541433	2.537304	2.537149	2.536995	2.534948	2.441697	2.435753	2.441662	2.443218	2.443071	2.442924	2.460486	2.466637	2.460621	2.460472	2.460323	2.459418	2.454546	2.450991	2.473755	2.474172	2.487463	2.491857	2.500037	2.499887	2.562668	2.587684	2.587528	2.587372	2.587215	2.586244	2.609939	2.635311	2.660384	2.660225	2.651166	2.650438	2.636132	2.621752	2.621594	2.622194	2.622037	2.619039
2.557909	2.544699	2.544544	2.544389	2.544235	2.544080	2.547709	2.547554	2.544938	2.544784	2.544629	2.536904	2.534856	2.441869	2.443425	2.443277	2.451005	2.461829	2.475855	2.481459	2.490585	2.496872	2.595918	2.595762	2.592767	2.581064	2.543170	2.533551	2.497199	2.506075	2.514064	2.514103	2.537552	2.587740	2.587584	2.587427	2.633640	2.635563	2.635403	2.640734	2.653055	2.651380	2.651220	2.650492	2.650332	2.648278	2.646793	2.647391	2.647230	2.649722
2.557976	2.544766	2.544611	2.523957	2.523803	2.531533	2.546198	2.547619	2.547463	2.552985	2.552830	2.544537	2.539083	2.538549	2.538016	2.537860	2.467714	2.484202	2.489541	2.495259	2.498517	2.589698	2.640066	2.639905	2.636907	2.625200	2.614818	2.569831	2.546066	2.512378	2.514309	2.514158	2.526593	2.567345	2.588965	2.606111	2.634265	2.634105	2.635269	2.635109	2.638357	2.638197	2.650706	2.650546	2.650386	2.649847	2.647603	2.647443	2.647283	2.649774
2.554070	2.547860	2.544677	2.512291	2.512137	2.520120	2.544686	2.547684	2.547528	2.553050	2.552894	2.550089	2.541985	2.541830	2.591401	2.597109	2.552151	2.484261	2.484111	2.505200	2.567293	2.586541	2.630474	2.620660	2.620499	2.615039	2.614879	2.565924	2.553507	2.512434	2.512282	2.512130	2.524566	2.561108	2.589021	2.604594	2.634321	2.634161	2.635325	2.635165	2.638412	2.638252	2.649625	2.650600	2.650439	2.649900	2.649740	2.647496	2.647335	2.647175
2.554515	2.553981	2.544555	2.532857	2.512202	2.513941	2.522679	2.544595	2.547592	2.553113	2.552958	2.529162	2.526359	2.547949	2.597332	2.599633	2.599474	2.552057	2.551901	2.555774	2.555618	2.545620	2.562785	2.571334	2.571177	2.571019	2.551972	2.551816	2.551660	2.549244	2.537516	2.537362	2.538782	2.540958	2.586179	2.588919	2.604492	2.634217	2.635381	2.669691	2.674246	2.667836	2.666538	2.666375	2.650492	2.650331	2.650171	2.654346	2.652101	2.651183
2.675532	2.642752	2.635904	2.596506	2.534659	2.522899	2.525393	2.525238	2.553333	2.553178	2.529379	2.529224	2.529071	2.550282	2.597396	2.599697	2.599537	2.572597	2.558262	2.551806	2.549379	2.539380	2.537900	2.461914	2.468199	2.470320	2.552030	2.551874	2.551718	2.552898	2.545133	2.544978	2.541168	2.541013	2.540859	2.587402	2.588818	2.618545	2.660471	2.674465	2.683958	2.683795	2.824233	2.821276	2.821102	2.820928	2.780684	2.780133	2.777879	2.690521
2.686645	2.675438	2.642660	2.620795	2.580957	2.553995	2.552135	2.558853	2.568155	2.553242	2.549933	2.529287	2.552773	2.606195	2.606034	2.599571	2.572817	2.558481	2.552022	2.551867	2.551710	2.547957	2.539285	2.464810	2.468255	2.470376	2.560228	2.557989	2.557832	2.561084	2.571836	2.571679	2.545069	2.541069	2.540913	2.540758	2.586223	2.608085	2.651629	2.674520	2.682688	2.809893	2.824292	2.821335	2.838453	2.838277	2.814942	2.778106	2.777177	2.690575
2.686717	2.675508	2.673263	2.647863	2.622026	2.582191	2.555228	2.563081	2.562923	2.562767	2.553149	2.564025	2.589084	2.606259	2.606098	2.599635	2.572690	2.552051	2.551894	2.551928	2.551770	2.551613	2.551458	2.552247	2.503278	2.506911	2.560286	2.560129	2.561296	2.580379	2.580222	2.578361	2.571580	2.564608	2.561421	2.561264	2.592571	2.608141	2.633422	2.660829	2.663810	2.763618	2.807475	2.819879	2.836997	2.832465	2.807994	2.773239	2.761516	2.690628
2.678772	2.675579	2.675415	2.698906	2.662844	2.662681	2.662515	2.581877	2.581719	2.591589	2.576861	2.589308	2.592301	2.606324	2.606162	2.585317	2.558370	2.537730	2.543060	2.548960	2.551831	2.557918	2.557763	2.552306	2.552148	2.558986	2.617022	2.625945	2.633922	2.583584	2.593080	2.588568	2.682121	2.681305	2.599120	2.595931	2.608358	2.625500	2.634613	2.657798	2.660721	2.667751	2.763506	2.796353	2.795421	2.784644	2.746746	2.757577	2.761571	2.715826
2.626782	2.626620	2.678512	2.682129	2.681963	2.662750	2.668891	2.668725	2.678777	2.678613	2.687905	2.665032	2.664868	2.599766	2.591844	2.583805	2.548284	2.537791	2.543121	2.549021	2.549620	2.551733	2.551577	2.549526	2.607320	2.683433	2.693866	2.626004	2.633981	2.632645	2.632485	2.693702	2.711453	2.700247	2.676275	2.608573	2.608414	2.636158	2.635994	2.648358	2.663937	2.667805	2.724252	2.747668	2.758503	2.746971	2.739606	2.740003	2.748731	2.715880
2.626852	2.626689	2.678582	2.682199	2.682032	2.711831	2.705229	2.705060	2.715108	2.707058	2.687972	2.687805	2.664934	2.648688	2.607860	2.591748	2.550617	2.538231	2.543182	2.508123	2.507967	2.551792	2.551637	2.593998	2.594972	2.616493	2.626226	2.627767	2.632466	2.642148	2.667170	2.722090	2.702048	2.696958	2.695215	2.676166	2.625776	2.634888	2.636050	2.635889	2.662477	2.687358	2.724308	2.728856	2.758559	2.743809	2.739663	2.739490	2.739886	2.720327
2.644275	2.644111	2.678653	2.694258	2.712069	2.711902	2.711732	2.715346	2.715176	2.715009	2.713580	2.694495	2.687707	2.660103	2.645748	2.606249	2.592028	2.541444	2.518035	2.502127	2.508027	2.551852	2.551697	2.576296	2.576135	2.585060	2.619988	2.624738	2.627224	2.640234	2.706699	2.706250	2.705515	2.700046	2.695275	2.673195	2.627405	2.625668	2.632508	2.624934	2.629504	2.665396	2.720273	2.728912	2.758616	2.739888	2.728714	2.719075	2.718903	2.695158
2.656967	2.656801	2.678723	2.694329	2.702302	2.702134	2.711801	2.712199	2.715245	2.715077	2.714908	2.722178	2.720876	2.718246	2.693098	2.688199	2.623607	2.550960	2.525973	2.517941	2.521696	2.525134	2.551756	2.575220	2.576195	2.590660	2.623386	2.624797	2.635155	2.640293	2.706758	2.706590	2.706143	2.703832	2.679598	2.676282	2.627462	2.625724	2.632564	2.636757	2.630126	2.629963	2.665289	2.749221	2.758483	2.739945	2.719682	2.703411	2.695380	2.685574
2.657038	2.656871	2.626733	2.634456	2.628238	2.628075	2.692381	2.701674	2.712476	2.712308	2.712138	2.711967	2.718484	2.702419	2.693165	2.691105	2.623672	2.521083	2.526033	2.523299	2.530082	2.529924	2.551816	2.575280	2.590881	2.595262	2.623446	2.635379	2.635403	2.635242	2.640188	2.654060	2.688323	2.688154	2.687986	2.638092	2.628974	2.632785	2.636974	2.636813	2.636648	2.636483	2.662883	2.731980	2.749105	2.742627	2.704016	2.703465	2.685796	2.684303
2.657108	2.655363	2.626802	2.626637	2.620419	2.620068	2.641983	2.678088	2.677919	2.710800	2.710629	2.710458	2.690047	2.675941	2.667384	2.634121	2.613468	2.588148	2.524958	2.531237	2.539593	2.547311	2.584959	2.591103	2.595482	2.672485	2.672320	2.649798	2.649632	2.649469	2.650878	2.656849	2.673997	2.677046	2.688044	2.639095	2.637987	2.636248	2.637029	2.636868	2.757818	2.750260	2.724446	2.662771	2.665806	2.649926	2.642378	2.643576	2.643408	2.607092
2.655600	2.655055	2.626492	2.610815	2.610650	2.618433	2.640348	2.641758	2.666822	2.677820	2.700102	2.695201	2.679773	2.620836	2.620670	2.613697	2.607228	2.594456	2.539142	2.540125	2.548287	2.574908	2.578724	2.591163	2.638066	2.672546	2.672381	2.673916	2.665436	2.665272	2.657077	2.644037	2.661564	2.675591	2.655920	2.638205	2.638043	2.636304	2.639924	2.722439	2.757876	2.757701	2.724503	2.672435	2.661885	2.657931	2.647354	2.653475	2.653307	2.620208
2.655292	2.655124	2.639449	2.610883	2.610718	2.610555	2.610389	2.613629	2.641658	2.643197	2.643408	2.643240	2.624662	2.623361	2.622815	2.617924	2.608302	2.546805	2.545068	2.548507	2.548347	2.557639	2.575756	2.591223	2.655451	2.655284	2.672442	2.673977	2.674375	2.672128	2.657137	2.661413	2.661246	2.649521	2.627639	2.630501	2.638100	2.640146	2.644712	2.685452	2.729327	2.729155	2.682095	2.672490	2.661939	2.657985	2.657821	2.656746	2.656578	2.621207
2.672721	2.655194	2.639519	2.610951	2.547683	2.547526	2.557079	2.569343	2.570883	2.624969	2.651609	2.643306	2.632107	2.624561	2.618530	2.608910	2.596768	2.549893	2.550300	2.548568	2.548407	2.575028	2.575816	2.591283	2.655512	2.655345	2.674207	2.674606	2.674436	2.674270	2.667477	2.649138	2.639527	2.627226	2.627696	2.634533	2.639044	2.644934	2.645336	2.654613	2.693100	2.736973	2.689723	2.675763	2.662940	2.660878	2.664163	2.656800	2.656631	2.656466
2.679223	2.679053	2.661530	2.632962	2.625608	2.592318	2.601991	2.586245	2.586082	2.648941	2.655081	2.654913	2.646235	2.635032	2.624649	2.612757	2.596831	2.597233	2.550360	2.550204	2.619369	2.581390	2.575876	2.575713	2.598870	2.659001	2.697356	2.685075	2.677713	2.675087	2.669619	2.660174	2.625171	2.623190	2.624487	2.631323	2.634379	2.640270	2.645391	2.666581	2.739664	2.737030	2.736861	2.724208	2.717409	2.664382	2.654520	2.656853	2.656684	2.656519
2.764922	2.752123	2.710809	2.681669	2.653103	2.671747	2.687419	2.686683	2.686512	2.688239	2.688070	2.687900	2.707032	2.688699	2.634929	2.630036	2.617384	2.617217	2.619761	2.619598	2.619431	2.581451	2.541907	2.575773	2.598930	2.651193	2.666352	2.678836	2.677773	2.675147	2.683848	2.674402	2.631285	2.623248	2.624544	2.633461	2.635761	2.640893	2.647718	2.666637	2.725243	2.737654	2.736918	2.722356	2.711785	2.676754	2.657077	2.656907	2.656737	2.656572
2.764994	2.752194	2.748869	2.742264	2.741523	2.739651	2.804153	2.800569	2.800390	2.800215	2.694444	2.711618	2.710315	2.731144	2.726303	2.717242	2.708744	2.625160	2.621840	2.618526	2.608897	2.577160	2.564022	2.570103	2.603776	2.651253	2.658085	2.678897	2.682943	2.692785	2.727252	2.725563	2.686038	2.645181	2.639982	2.635978	2.643388	2.643220	2.643053	2.661771	2.724732	2.726131	2.709116	2.680559	2.669218	2.669046	2.653155	2.656960	2.656790	2.614500
2.765066	2.764891	2.783657	2.780074	2.776304	2.787175	2.804225	2.800641	2.902983	2.799530	2.798594	2.734203	2.731385	2.778510	2.720631	2.715416	2.702567	2.640985	2.621902	2.621740	2.621571	2.581572	2.569569	2.569406	2.602322	2.639960	2.674775	2.676875	2.683003	2.727866	2.738334	2.727137	2.687611	2.659743	2.659574	2.659404	2.643444	2.643276	2.654608	2.701751	2.704723	2.702846	2.666211	2.655028	2.658263	2.587326	2.591141	2.593625	2.594407	2.602560
2.873201	2.862290	2.812134	2.808550	2.808181	2.805926	2.807323	2.903246	2.902301	2.824835	2.797529	2.783662	2.777812	2.764580	2.757779	2.700348	2.701119	2.641049	2.621966	2.623127	2.589866	2.594998	2.586960	2.586795	2.602382	2.662072	2.667455	2.673151	2.672980	2.726352	2.727374	2.727198	2.710347	2.710174	2.710000	2.709826	2.717528	2.711485	2.696926	2.700602	2.702509	2.702334	2.667559	2.667387	2.596441	2.594004	2.593843	2.600302	2.600138	2.610011
2.873276	2.858772	2.824833	2.808433	2.808254	2.883811	2.883624	2.911834	2.903132	2.824907	2.799491	2.790039	2.767288	2.761243	2.757847	2.735665	2.704969	2.625982	2.625812	2.636812	2.603550	2.613979	2.613820	2.618882	2.667982	2.672409	2.672242	2.673212	2.673040	2.712242	2.726239	2.731044	2.711732	2.711558	2.711384	2.813516	2.733075	2.731574	2.725530	2.712774	2.712598	2.707703	2.675376	2.667442	2.624804	2.596328	2.603928	2.606980	2.610222	2.613527
2.861437	2.825082	2.821313	2.821130	2.898268	2.931220	2.912097	2.911908	2.834424	2.827059	2.826877	2.794649	2.765272	2.751410	2.746879	2.735733	2.687695	2.626045	2.633443	2.636875	2.638029	2.636100	2.635939	2.696899	2.697667	2.745060	2.732158	2.705207	2.679399	2.679232	2.682467	2.683619	2.711791	2.711617	2.817546	2.817363	2.827975	2.761695	2.762085	2.749836	2.737073	2.716644	2.713447	2.700426	2.667325	2.667153	2.666986	2.675842	2.623289	2.626156
2.854137	2.852374	2.817037	2.846525	2.876275	2.886435	2.886246	2.835510	2.827308	2.827131	2.826948	2.789987	2.765656	2.763586	2.746948	2.735233	2.677735	2.620811	2.625938	2.633343	2.638092	2.643787	2.651502	2.693177	2.697729	2.752692	2.732411	2.705457	2.695899	2.679293	2.683851	2.683678	2.711851	2.776860	2.817608	2.828211	2.828036	2.828231	2.840826	2.850600	2.850415	2.843983	2.834910	2.827910	2.760077	2.739554	2.720510	2.677278	2.677296	2.682809
2.852634	2.852449	2.846786	2.833928	2.829961	2.827252	2.834253	2.823025	2.824354	2.827203	2.827019	2.792137	2.771967	2.757661	2.748023	2.731581	2.687827	2.616713	2.620704	2.576031	2.625733	2.635713	2.635739	2.690969	2.693946	2.718978	2.711996	2.692919	2.692743	2.673676	2.673503	2.681277	2.734643	2.776921	2.817669	2.828273	2.859576	2.859390	2.859582	2.850660	2.850475	2.849154	2.842920	2.874111	2.829298	2.746614	2.727569	2.721101	2.676591	2.677181
2.846395	2.840726	2.838918	2.834003	2.827505	2.827893	2.823282	2.823287	2.823102	2.824248	2.827091	2.798260	2.766798	2.758107	2.752063	2.743631	2.738343	2.687716	2.616605	2.612722	2.622578	2.627894	2.635800	2.682899	2.690602	2.700687	2.701462	2.692601	2.654624	2.654837	2.648366	2.673388	2.739237	2.744926	2.783097	2.849029	2.867508	2.859451	2.859264	2.850720	2.850535	2.849213	2.858711	2.858524	2.858336	2.766257	2.746497	2.732164	2.697392	2.706136
2.834672	2.829948	2.832679	2.838806	2.834459	2.834587	2.823544	2.823359	2.823174	2.827346	2.833214	2.833029	2.792101	2.783408	2.848006	2.830421	2.738411	2.701970	2.668688	2.608622	2.609461	2.606267	2.618712	2.673691	2.681641	2.700371	2.701524	2.640492	2.626333	2.626547	2.629527	2.648252	2.673280	2.739120	2.744807	2.849091	2.850237	2.857998	2.857811	2.856059	2.849458	2.849272	2.849095	2.862558	2.862370	2.858209	2.769285	2.769103	2.711643	2.708329
2.834747	2.830024	2.832755	2.834720	2.834533	2.816994	2.791868	2.791875	2.823246	2.827985	2.848685	2.848497	2.854879	2.889270	2.846753	2.825385	2.738479	2.702036	2.668752	2.605532	2.567533	2.600274	2.615368	2.670348	2.681704	2.682852	2.640723	2.626563	2.626392	2.626606	2.645335	2.646736	2.673339	2.731421	2.731052	2.730872	2.776350	2.816364	2.821156	2.835490	2.832484	2.813142	2.812967	2.810701	2.862429	2.858267	2.837378	2.775405	2.722705	2.725752
2.832052	2.828273	2.814791	2.814603	2.809682	2.777940	2.775297	2.767225	2.776065	2.823139	2.843461	2.847245	2.854951	2.889342	2.886312	2.781304	2.702282	2.702102	2.679852	2.618206	2.605423	2.609792	2.612780	2.612608	2.612436	2.612266	2.616576	2.626433	2.626262	2.644998	2.646968	2.673566	2.669802	2.719181	2.707835	2.702734	2.705968	2.757490	2.778463	2.781693	2.791998	2.667966	2.667802	2.727411	2.801300	2.835722	2.833839	2.781752	2.721812	2.743103
2.809625	2.807860	2.814866	2.809942	2.765563	2.765387	2.736798	2.735294	2.760358	2.773989	2.728372	2.808641	2.840894	2.842162	2.818572	2.735700	2.718117	2.702169	2.674053	2.612404	2.604349	2.588286	2.559755	2.559584	2.559414	2.568705	2.574408	2.596611	2.610616	2.629352	2.629179	2.629005	2.628839	2.621475	2.702975	2.699766	2.626364	2.562607	2.567617	2.582219	2.611084	2.614699	2.667857	2.727467	2.745254	2.787545	2.781991	2.764507	2.739164	2.741585
2.809702	2.807935	2.810205	2.765818	2.765635	2.737051	2.736869	2.736688	2.714276	2.715996	2.715819	2.725991	2.825071	2.821857	2.816372	2.729147	2.718184	2.704193	2.688245	2.604522	2.585117	2.451849	2.435935	2.454811	2.457864	2.463757	2.472367	2.573919	2.600528	2.587686	2.587515	2.561961	2.490056	2.487623	2.534815	2.532943	2.527244	2.527076	2.540914	2.582273	2.589106	2.614753	2.663369	2.704586	2.742164	2.741983	2.753734	2.739398	2.741810	2.762082
2.832401	2.766499	2.766076	2.765891	2.760224	2.757524	2.725847	2.724088	2.701862	2.714173	2.713617	2.705056	2.760094	2.810012	2.754623	2.718433	2.704443	2.694170	2.617054	2.578670	2.468149	2.429335	2.429182	2.428074	2.427912	2.440427	2.446327	2.436841	2.483940	2.507411	2.507246	2.484023	2.472214	2.472052	2.470186	2.510957	2.511556	2.511389	2.511223	2.540809	2.582157	2.591429	2.672820	2.683514	2.704462	2.721340	2.731768	2.725558	2.738819	2.766679
2.780369	2.766572	2.762992	2.760480	2.755002	2.746250	2.718921	2.714135	2.675265	2.683604	2.683425	2.686400	2.677906	2.677727	2.677546	2.623882	2.615574	2.598752	2.580034	2.463646	2.428799	2.429393	2.422935	2.421827	2.421665	2.421504	2.429299	2.435194	2.439759	2.442883	2.456899	2.453898	2.453743	2.453581	2.442240	2.447375	2.491961	2.491796	2.504851	2.504694	2.530474	2.579938	2.669469	2.669291	2.662039	2.663189	2.701119	2.703591	2.745309	2.777741
2.766829	2.763242	2.745291	2.741323	2.742717	2.717285	2.697980	2.670599	2.670418	2.670813	2.672524	2.672343	2.615381	2.515832	2.515286	2.524024	2.521020	2.507421	2.415802	2.388848	2.314595	2.317469	2.429235	2.422830	2.421721	2.421560	2.422165	2.432032	2.434519	2.434366	2.440128	2.453952	2.453797	2.418093	2.378431	2.378272	2.381150	2.399847	2.413855	2.486357	2.496711	2.542093	2.579830	2.629393	2.639817	2.651001	2.674431	2.703645	2.731778	2.823825
2.708230	2.694626	2.686323	2.686141	2.681044	2.646145	2.640860	2.626478	2.626300	2.626132	2.545865	2.545694	2.481359	2.440822	2.440658	2.440503	2.433532	2.357677	2.357520	2.314803	2.314649	2.317523	2.345751	2.422825	2.416420	2.420484	2.420897	2.429817	2.431925	2.431772	2.431611	2.451925	2.441931	2.438551	2.411551	2.378323	2.378174	2.391450	2.395265	2.413755	2.490218	2.515142	2.549368	2.622192	2.648766	2.648593	2.672024	2.726712	2.798884	2.803423
2.694878	2.686568	2.634054	2.515466	2.515298	2.528943	2.528770	2.544993	2.544821	2.485698	2.485533	2.466433	2.455686	2.439747	2.429938	2.429782	2.357891	2.357734	2.349692	2.329048	2.314704	2.317576	2.317432	2.422881	2.419692	2.418964	2.420385	2.420791	2.420629	2.417386	2.418799	2.439114	2.438768	2.435389	2.434089	2.411441	2.390903	2.366312	2.378000	2.399141	2.455551	2.523521	2.551880	2.622245	2.622072	2.648646	2.671888	2.799125	2.798939	2.798761
2.540462	2.522920	2.477667	2.477498	2.447732	2.447573	2.447407	2.418067	2.400921	2.410790	2.426272	2.458551	2.458395	2.439808	2.429998	2.429842	2.433651	2.349905	2.349748	2.329103	2.317028	2.317630	2.317486	2.317332	2.384949	2.384791	2.414705	2.413976	2.406057	2.405903	2.410467	2.410305	2.390682	2.390522	2.410522	2.411494	2.391711	2.368632	2.382023	2.451033	2.455601	2.551902	2.551932	2.613024	2.644153	2.656566	2.725430	2.799182	2.798995	2.796924
2.459987	2.459821	2.457205	2.392303	2.389495	2.382914	2.346446	2.350260	2.350479	2.355813	2.360195	2.458613	2.458456	2.439868	2.430058	2.429902	2.370623	2.349962	2.349804	2.329537	2.317082	2.317684	2.317540	2.351117	2.388788	2.388629	2.388478	2.414031	2.412733	2.405957	2.405796	2.388429	2.347324	2.349626	2.394387	2.407659	2.393844	2.382231	2.397779	2.454301	2.542852	2.552144	2.559355	2.613077	2.653955	2.672163	2.671994	2.679682	2.785234	2.785055
2.388982	2.388822	2.388669	2.392365	2.390125	2.353095	2.352935	2.343307	2.344473	2.351138	2.350981	2.380803	2.453412	2.437470	2.437305	2.374054	2.379570	2.357903	2.349860	2.329214	2.327859	2.330351	2.351329	2.389003	2.406180	2.388684	2.388532	2.380995	2.412788	2.406012	2.384861	2.343742	2.278070	2.306401	2.343420	2.351021	2.368701	2.384741	2.432464	2.529914	2.542905	2.550294	2.556758	2.633200	2.647574	2.663132	2.652932	2.665339	2.668613	2.668442
2.338504	2.338348	2.382415	2.382254	2.382094	2.373159	2.360370	2.350741	2.350583	2.355168	2.356589	2.394301	2.420339	2.437531	2.437365	2.418279	2.373953	2.370578	2.357801	2.349768	2.333842	2.336712	2.364942	2.384330	2.388898	2.386090	2.384614	2.379914	2.377294	2.391887	2.343954	2.301261	2.286128	2.291652	2.311973	2.353152	2.384951	2.430027	2.530126	2.531541	2.547680	2.547508	2.621320	2.611680	2.611502	2.611326	2.636331	2.625174	2.655371	2.656147
2.338566	2.338409	2.382478	2.382316	2.382156	2.384272	2.373060	2.360272	2.355377	2.355227	2.355070	2.357434	2.395342	2.420425	2.437425	2.432536	2.414961	2.380098	2.368897	2.349824	2.352692	2.352533	2.374708	2.381232	2.384224	2.386145	2.380128	2.379968	2.376402	2.370196	2.366063	2.301312	2.286556	2.291702	2.319089	2.355094	2.419644	2.430078	2.530179	2.531594	2.547733	2.569597	2.559974	2.559800	2.559626	2.559453	2.559290	2.559116	2.581489	2.568114
2.329931	2.334122	2.378570	2.382378	2.384486	2.384334	2.384171	2.372961	2.360172	2.355286	2.355128	2.372933	2.418093	2.427400	2.455635	2.450940	2.432432	2.383370	2.369896	2.356122	2.356152	2.355992	2.384599	2.390744	2.384279	2.388848	2.386047	2.376618	2.370403	2.370250	2.366117	2.287184	2.276958	2.286454	2.308922	2.411901	2.414020	2.419911	2.429966	2.479694	2.532044	2.547614	2.539695	2.539522	2.541242	2.541072	2.501575	2.504623	2.568328	2.570435
2.241536	2.241387	2.279136	2.314535	2.349687	2.351238	2.373181	2.373021	2.372860	2.372708	2.379166	2.390350	2.418152	2.427459	2.455694	2.455538	2.450835	2.387464	2.385724	2.370371	2.356207	2.357749	2.386231	2.393953	2.389062	2.393631	2.393479	2.376861	2.376321	2.370493	2.370332	2.305511	2.277008	2.276855	2.337630	2.401736	2.414071	2.415800	2.419799	2.436791	2.468112	2.483240	2.522434	2.522262	2.523983	2.523814	2.512980	2.564730	2.570650	2.570486
2.241595	2.243146	2.282598	2.314028	2.333389	2.351299	2.351138	2.373081	2.372920	2.379196	2.379036	2.387573	2.406663	2.453840	2.482073	2.481914	2.476074	2.463234	2.425212	2.425058	2.369887	2.370294	2.385340	2.389909	2.389117	2.388957	2.393533	2.376915	2.376374	2.372249	2.370385	2.308022	2.277436	2.277283	2.337681	2.345089	2.361959	2.367664	2.415687	2.423407	2.448977	2.459827	2.520783	2.522314	2.524035	2.522630	2.535815	2.564781	2.570701	2.570537
2.320814	2.320657	2.323722	2.332027	2.334139	2.342185	2.379920	2.411003	2.387160	2.379256	2.379096	2.387631	2.406344	2.453900	2.482133	2.476301	2.473865	2.444365	2.425270	2.425116	2.417064	2.376089	2.375939	2.375777	2.380344	2.379932	2.377131	2.372619	2.372456	2.372303	2.350082	2.310532	2.310384	2.330015	2.337424	2.346464	2.355776	2.365511	2.368500	2.423459	2.473672	2.473503	2.481483	2.522366	2.511495	2.513597	2.530388	2.533234	2.570752	2.570587
2.329571	2.329414	2.329265	2.357608	2.355183	2.364331	2.413117	2.447689	2.445630	2.399696	2.399534	2.401640	2.423763	2.453960	2.474305	2.474093	2.468063	2.444424	2.422302	2.414262	2.414096	2.372930	2.356191	2.356030	2.354923	2.378473	2.372457	2.377024	2.376860	2.381946	2.381726	2.378413	2.338244	2.352579	2.359917	2.359758	2.366477	2.369467	2.375171	2.425023	2.473724	2.473554	2.483108	2.511718	2.519416	2.519245	2.503377	2.496013	2.497735	2.554740
2.333412	2.329474	2.333106	2.351052	2.365108	2.413344	2.447917	2.466697	2.466527	2.464478	2.466580	2.455543	2.436447	2.436661	2.464898	2.474153	2.468879	2.441458	2.421415	2.413374	2.413208	2.355639	2.356246	2.356085	2.343311	2.343153	2.350506	2.380294	2.384859	2.389436	2.381839	2.374682	2.374531	2.374372	2.460849	2.460680	2.460524	2.462247	2.462079	2.475460	2.474972	2.474802	2.500210	2.516044	2.515871	2.507375	2.503428	2.503255	2.502895	2.487142
2.333473	2.333315	2.352122	2.355119	2.422871	2.427574	2.445711	2.466760	2.498166	2.496114	2.480158	2.466471	2.436507	2.436343	2.436554	2.482156	2.473289	2.460881	2.424817	2.413621	2.399260	2.399094	2.395724	2.356139	2.343364	2.343206	2.350559	2.385077	2.410130	2.384759	2.387058	2.371137	2.374015	2.475250	2.460902	2.460732	2.460577	2.482456	2.507481	2.503537	2.503364	2.529955	2.507754	2.507770	2.507596	2.504776	2.504614	2.504441	2.486027	2.494951
2.409370	2.360232	2.360081	2.419697	2.426093	2.427637	2.433140	2.445606	2.459657	2.470549	2.474728	2.464264	2.436567	2.436402	2.447281	2.447124	2.481669	2.473610	2.451862	2.430583	2.404801	2.404257	2.404104	2.402801	2.356032	2.385825	2.385294	2.385131	2.384084	2.383930	2.386731	2.388522	2.426062	2.461125	2.464739	2.464569	2.472980	2.483833	2.496511	2.504915	2.530184	2.530008	2.507807	2.493465	2.492157	2.490662	2.504665	2.504491	2.482291	2.471756
2.409434	2.360294	2.356740	2.391328	2.419837	2.427053	2.426886	2.433036	2.456562	2.459560	2.459392	2.416970	2.424000	2.436462	2.439777	2.439620	2.473462	2.473291	2.457723	2.457568	2.480116	2.479944	2.415129	2.411937	2.421231	2.419742	2.387429	2.386761	2.386407	2.398862	2.405318	2.414988	2.420949	2.436292	2.472359	2.469347	2.473917	2.483886	2.483715	2.504968	2.531561	2.531385	2.493690	2.492382	2.491830	2.490713	2.495254	2.495080	2.472878	2.472718
2.401000	2.396097	2.376001	2.385314	2.402000	2.409743	2.426948	2.461521	2.464508	2.459622	2.459453	2.417030	2.416875	2.416710	2.428790	2.439679	2.446698	2.457951	2.457782	2.457626	2.481687	2.480380	2.480222	2.470210	2.455976	2.455807	2.462270	2.455104	2.399071	2.398916	2.405371	2.405583	2.416462	2.420838	2.421428	2.469401	2.473969	2.483939	2.489432	2.505021	2.504847	2.504673	2.492607	2.492055	2.482988	2.481113	2.480952	2.473099	2.472928	2.458607
2.499497	2.490065	2.396694	2.396339	2.405653	2.409805	2.427009	2.464798	2.467784	2.465356	2.465187	2.420815	2.416935	2.416769	2.421336	2.442953	2.447135	2.463115	2.462945	2.460142	2.485906	2.481573	2.480281	2.479730	2.465493	2.465324	2.462327	2.457429	2.446413	2.398970	2.400507	2.401916	2.401760	2.401595	2.401807	2.413557	2.466961	2.466851	2.466680	2.488569	2.501872	2.501698	2.492091	2.479240	2.469794	2.469621	2.419622	2.402332	2.411819	2.440806
2.513014	2.510762	2.510600	2.475671	2.475501	2.475342	2.475171	2.475002	2.479567	2.526775	2.526602	2.475474	2.425445	2.417207	2.443170	2.461564	2.466501	2.485263	2.490385	2.490228	2.496366	2.558845	2.480339	2.476762	2.476588	2.465380	2.458915	2.455908	2.453656	2.436978	2.400561	2.401969	2.401813	2.401648	2.401859	2.401691	2.420001	2.419832	2.391876	2.407472	2.407304	2.411109	2.426700	2.412528	2.411602	2.408286	2.402359	2.417897	2.441008	2.447666
2.544683	2.542928	2.542763	2.542585	2.542410	2.516973	2.516797	2.516624	2.549610	2.547366	2.545611	2.522897	2.477597	2.477426	2.513554	2.480561	2.484550	2.489105	2.490444	2.500001	2.566081	2.558905	2.546261	2.514669	2.497145	2.466194	2.458971	2.458233	2.444757	2.444599	2.419654	2.408453	2.414351	2.414185	2.426114	2.420208	2.413752	2.402800	2.401056	2.400902	2.407354	2.411159	2.411005	2.416363	2.389613	2.389447	2.418113	2.430623	2.447867	2.452633
2.568885	2.565116	2.572850	2.572668	2.544055	2.542311	2.542132	2.549853	2.599707	2.612170	2.611988	2.541904	2.517313	2.513981	2.515506	2.480622	2.484611	2.490676	2.495230	2.501384	2.566142	2.559344	2.558802	2.544250	2.515685	2.466250	2.459027	2.447253	2.447082	2.447490	2.447322	2.445640	2.445484	2.439767	2.435687	2.428707	2.420105	2.402852	2.401107	2.366304	2.343084	2.378892	2.378740	2.378574	2.386332	2.389194	2.414127	2.426697	2.468372	2.473136
2.698539	2.656834	2.617158	2.572736	2.544121	2.543956	2.550095	2.606275	2.606091	2.605920	2.606873	2.560903	2.526828	2.526653	2.526476	2.523155	2.538485	2.538308	2.531514	2.567706	2.567526	2.559404	2.559240	2.593379	2.578824	2.515568	2.466146	2.465975	2.465802	2.448302	2.455131	2.488247	2.519606	2.521824	2.565701	2.562931	2.502647	2.409204	2.388557	2.342730	2.343133	2.347509	2.348934	2.344040	2.372212	2.386215	2.389086	2.415581	2.447037	2.532780
2.698611	2.675868	2.639349	2.572803	2.559985	2.544021	2.608604	2.608421	2.608236	2.608633	2.590837	2.590656	2.590490	2.590312	2.583515	2.581769	2.581592	2.610958	2.604157	2.603990	2.599458	2.599274	2.594002	2.593440	2.593256	2.564126	2.528321	2.528146	2.476638	2.472695	2.507957	2.517742	2.530188	2.577288	2.575276	2.562987	2.548066	2.486445	2.409085	2.344671	2.347722	2.347558	2.328513	2.344088	2.372261	2.386074	2.385918	2.385750	2.412435	2.487842
2.695093	2.675939	2.628358	2.572870	2.560051	2.559884	2.602731	2.608866	2.623991	2.633839	2.633657	2.608088	2.607919	2.615633	2.608833	2.608664	2.655830	2.653752	2.658298	2.658128	2.612188	2.599335	2.599168	2.593879	2.593317	2.569481	2.572150	2.574996	2.572356	2.532148	2.530081	2.529903	2.577523	2.583648	2.571549	2.553018	2.548122	2.491228	2.414179	2.385672	2.346447	2.347606	2.338008	2.348866	2.372309	2.386312	2.385966	2.385797	2.394902	2.400692
2.661271	2.613670	2.572175	2.529330	2.559173	2.559950	2.569625	2.584755	2.624058	2.633905	2.684254	2.687100	2.775339	2.768528	2.707787	2.650786	2.651735	2.653816	2.653628	2.653458	2.612249	2.612065	2.610764	2.599045	2.596213	2.594455	2.589426	2.575055	2.574873	2.564364	2.560403	2.594898	2.598889	2.587548	2.571605	2.553074	2.521398	2.491285	2.417068	2.388560	2.388769	2.388600	2.388446	2.377255	2.391257	2.391090	2.390934	2.390954	2.401762	2.400739
2.541307	2.541127	2.519748	2.527506	2.530489	2.537898	2.539499	2.539323	2.626014	2.684508	2.689059	2.693483	2.693307	2.763304	2.707854	2.650851	2.650287	2.608572	2.611223	2.612495	2.617794	2.617609	2.617443	2.611585	2.604908	2.598485	2.597370	2.575113	2.577767	2.577600	2.629692	2.599873	2.598947	2.587605	2.576450	2.525211	2.507716	2.460966	2.419389	2.416963	2.409294	2.409123	2.407393	2.407222	2.391305	2.391328	2.391172	2.401976	2.407296	2.412628
2.541376	2.542518	2.522975	2.526007	2.530229	2.534260	2.539562	2.542546	2.671615	2.704607	2.704418	2.693549	2.690349	2.681276	2.707921	2.650538	2.643546	2.608635	2.595817	2.601512	2.612372	2.617670	2.611831	2.610701	2.606167	2.598545	2.597430	2.597247	2.574989	2.595000	2.604277	2.599931	2.597302	2.578584	2.576507	2.525266	2.507770	2.492276	2.460842	2.417393	2.409345	2.407598	2.407443	2.402308	2.402138	2.419945	2.419789	2.419619	2.423048	2.487418
2.632859	2.632674	2.577189	2.548562	2.542389	2.543736	2.547525	2.632381	2.704853	2.704676	2.704485	2.704292	2.704115	2.701279	2.692201	2.658495	2.643610	2.613425	2.595879	2.612241	2.612434	2.612059	2.610946	2.604521	2.604336	2.603585	2.597490	2.587662	2.580288	2.580118	2.579936	2.587632	2.587461	2.578641	2.576563	2.525321	2.507825	2.507644	2.463354	2.415054	2.408388	2.408216	2.416384	2.402357	2.413160	2.419993	2.419837	2.520411	2.523072	2.534682
2.754728	2.754533	2.654337	2.597293	2.597113	2.618099	2.632631	2.699416	2.708701	2.704744	2.712450	2.721707	2.721529	2.711931	2.706445	2.693980	2.660641	2.656103	2.692210	2.658897	2.625569	2.603612	2.603445	2.603258	2.603829	2.599296	2.587905	2.578267	2.578456	2.578285	2.538689	2.577349	2.585060	2.584877	2.531233	2.531051	2.530508	2.530326	2.512814	2.463247	2.418082	2.417910	2.421159	2.420986	2.449473	2.546868	2.546700	2.546518	2.526580	2.530010
2.918063	2.810372	2.770675	2.764619	2.763101	2.762920	2.754353	2.757937	2.748261	2.735822	2.721968	2.721774	2.725943	2.725752	2.717664	2.717486	2.712948	2.730117	2.706480	2.692101	2.620149	2.615422	2.595943	2.595756	2.591031	2.589713	2.587965	2.578326	2.574354	2.534196	2.534017	2.533267	2.539406	2.539226	2.539043	2.534699	2.534535	2.534352	2.538331	2.514280	2.507041	2.506861	2.503104	2.502923	2.512313	2.531028	2.539184	2.517726	2.526630	2.530060
2.918141	2.810446	2.810261	2.805902	2.804002	2.799848	2.790764	2.790564	2.784663	2.770264	2.736642	2.743817	2.729169	2.725819	2.725624	2.725446	2.738894	2.764908	2.741268	2.720572	2.714325	2.615106	2.613992	2.597589	2.591092	2.537279	2.546575	2.549991	2.536567	2.530093	2.534073	2.533891	2.539462	2.539282	2.537585	2.537403	2.537238	2.538568	2.538385	2.538221	2.522286	2.518510	2.519350	2.515574	2.515392	2.512374	2.492504	2.500460	2.509365	2.512796
2.870793	2.870588	2.870398	2.805974	2.804075	2.799921	2.790836	2.790637	2.782278	2.769389	2.771460	2.743885	2.729236	2.729044	2.728848	2.769718	2.765174	2.785921	2.785528	2.751635	2.738119	2.664521	2.626043	2.601243	2.538084	2.537904	2.537737	2.546453	2.530317	2.534310	2.534130	2.533947	2.533213	2.535366	2.537641	2.537457	2.538806	2.538622	2.549598	2.557190	2.557007	2.584984	2.567224	2.567038	2.518092	2.515264	2.489339	2.494645	2.500333	2.512089
2.874648	2.870664	2.870474	2.806993	2.805848	2.799994	2.799790	2.794231	2.794027	2.771727	2.773419	2.762905	2.764047	2.742432	2.769968	2.765437	2.788462	2.785990	2.775558	2.751702	2.709779	2.644884	2.642175	2.618319	2.543437	2.543257	2.552553	2.552372	2.554457	2.547983	2.542697	2.534003	2.533269	2.537881	2.537697	2.539026	2.538861	2.559671	2.564973	2.564809	2.597708	2.592036	2.622671	2.606970	2.560662	2.527912	2.514580	2.494695	2.496598	2.507408
2.870946	2.870740	2.848368	2.806121	2.803087	2.802901	2.802697	2.800917	2.795989	2.795804	2.801084	2.786666	2.788561	2.772504	2.772303	2.798562	2.796659	2.778855	2.752894	2.708521	2.650810	2.643353	2.625753	2.641067	2.640879	2.626757	2.625452	2.664766	2.662305	2.646361	2.622651	2.601471	2.590833	2.590647	2.544750	2.544565	2.559909	2.581098	2.580914	2.569589	2.597762	2.671607	2.716034	2.699945	2.602861	2.536911	2.520118	2.496826	2.507621	2.511430
2.871022	2.848633	2.847499	2.844457	2.803159	2.802974	2.820721	2.821587	2.821383	2.820253	2.826928	2.826722	2.826535	2.864166	2.863957	2.805057	2.792926	2.766585	2.721892	2.710666	2.650873	2.641829	2.658674	2.641128	2.646611	2.763162	2.807147	2.806947	2.761009	2.683179	2.674292	2.795636	2.781199	2.629666	2.629476	2.655261	2.666437	2.620547	2.585695	2.613891	2.739602	2.734673	2.723966	2.707120	2.695830	2.541314	2.523196	2.509173	2.511643	2.511479
2.871099	2.851920	2.848519	2.847366	2.847160	2.823763	2.839241	2.842252	2.840352	2.863864	2.851757	2.949578	2.942766	2.936884	2.873503	2.873311	2.818846	2.810747	2.766449	2.711109	2.676804	2.661141	2.659869	2.664216	2.763420	2.807396	2.821408	2.855907	2.929128	2.928933	2.823390	2.814486	2.798534	2.797132	2.754369	2.749443	2.737730	2.783232	2.800362	2.798289	2.821587	2.809275	2.795030	2.703961	2.695886	2.547664	2.507501	2.506385	2.511693	2.580792
2.873631	2.854452	2.854262	2.848385	2.848179	2.849124	2.900946	2.911131	2.919423	2.919231	2.985373	2.973817	2.974592	2.964738	2.935161	2.918595	2.885649	2.859356	2.846918	2.737403	2.730209	2.729540	2.730877	2.733704	2.763484	2.820081	2.856177	2.900137	2.902382	2.928999	2.925951	2.845261	2.845072	2.797193	2.774922	2.754230	2.910083	2.831262	2.828785	2.825448	2.821647	2.815198	2.735235	2.720854	2.648695	2.547716	2.547546	2.506435	2.511743	2.580843
2.900588	2.873500	2.873309	2.849405	2.849199	2.849197	2.898186	2.909315	2.910993	2.919304	2.985448	2.981857	3.052063	3.042202	2.939392	2.926983	2.886476	2.862582	2.856003	2.846801	2.746153	2.746898	2.746590	2.763748	2.793525	2.834345	2.860975	2.863227	2.883522	2.883648	2.883379	2.883167	2.882975	2.863848	2.865907	2.908256	2.906742	2.900665	2.833572	2.833386	2.819248	2.769698	2.740589	2.725639	2.612526	2.547768	2.560217	2.554868	2.558090	2.557923
2.900666	2.900455	2.873384	2.849479	2.849462	2.852862	2.861911	2.904648	2.904436	2.908984	2.964357	2.963601	2.963402	2.966344	2.945593	2.918550	2.886546	2.876861	2.862442	2.854997	2.761661	2.760705	2.768928	2.798709	2.813775	2.841972	2.868603	2.868397	2.888692	2.883713	2.883444	2.883231	2.909844	2.882830	2.882618	2.906050	2.910588	2.901862	2.840630	2.833447	2.828511	2.782864	2.759550	2.714347	2.622795	2.557222	2.555104	2.555296	2.558141	2.565351
2.900743	2.900532	2.862393	2.877296	2.877089	2.876899	2.901907	2.901887	2.906415	2.955168	2.954417	2.946827	2.919522	2.917726	2.918829	2.857529	2.867880	2.862720	2.848301	2.848117	2.847908	2.847700	2.849217	2.855247	2.845964	2.869426	2.884445	2.884237	2.900101	2.937762	2.918264	2.982702	2.938351	2.925463	2.925246	2.917272	2.906868	2.898773	2.879081	2.845801	2.836135	2.790551	2.781984	2.749945	2.719687	2.613970	2.618146	2.558374	2.562542	2.565401
2.904032	2.865871	2.877582	2.877371	2.941977	2.974906	2.924109	2.923898	2.958275	2.978756	2.947500	2.919796	2.895901	2.823029	2.793039	2.792851	2.812681	2.821736	2.821530	2.848185	2.847975	2.847766	2.874535	2.880563	2.880351	2.945161	2.944964	2.927196	2.930196	2.930002	2.952931	2.973216	2.971696	2.949170	2.959673	2.953592	2.911660	2.906526	2.906311	2.906121	2.846030	2.797418	2.790426	2.781458	2.721446	2.660897	2.622928	2.625762	2.608443	2.613378
2.881268	2.877848	2.876523	2.915838	2.973671	2.973472	2.973629	2.958570	2.955328	2.958942	2.947870	2.896173	2.823308	2.789347	2.793108	2.812953	2.821255	2.821804	2.822920	2.849575	2.848042	2.873088	2.874603	2.880629	2.953005	2.948065	2.947868	2.957296	2.930261	2.935739	2.952997	2.973282	2.984123	2.977732	2.961440	2.959518	2.947789	2.947569	2.906373	2.906183	2.853968	2.839262	2.825776	2.788387	2.744200	2.707904	2.701174	2.678930	2.668711	2.629174
2.878132	2.876790	2.908671	2.906279	2.962980	2.966370	2.959826	2.954867	2.954269	2.952370	2.946107	2.913254	2.834340	2.796221	2.802815	2.814155	2.821323	2.823194	2.822987	2.849643	2.874691	2.920755	2.920564	2.948756	2.950238	2.950023	2.951906	2.957363	2.948619	2.950881	2.983028	3.004888	3.067829	3.061365	3.061138	3.025920	3.013995	3.012256	2.906436	2.869999	2.854028	2.853817	2.832833	2.794118	2.790761	2.729831	2.709103	2.708903	2.708708	2.760485
2.851761	2.851552	2.850793	2.874526	2.880637	2.882142	2.954782	2.954566	2.953022	2.952446	2.946182	2.906462	2.812368	2.807425	2.812832	2.814224	2.815154	2.822506	2.823053	2.886024	2.921041	2.920824	2.952201	2.951981	2.950307	2.952171	2.957645	2.953062	2.952088	2.980285	3.005176	3.105888	3.105680	3.105452	3.123573	3.075801	3.058200	3.012889	2.906498	2.870060	2.877978	2.843101	2.841970	2.832682	2.832472	2.793831	2.719112	2.716831	2.760724	2.760540
2.784488	2.777957	2.773614	2.773407	2.773202	2.774716	2.788489	2.931725	2.931504	2.906022	2.906753	2.843334	2.814706	2.809951	2.810498	2.813469	2.822782	2.822573	2.886281	2.889750	2.921110	2.921460	2.952838	2.953752	2.959013	2.957910	2.967543	2.959367	2.987545	3.113542	3.113314	3.113082	3.113062	3.164999	3.163060	3.105256	3.058268	3.024745	2.942558	2.895588	2.880497	2.880284	2.877637	2.896958	2.889239	2.889027	2.885050	2.873810	2.804313	2.760595
2.698086	2.698076	2.682765	2.705486	2.706988	2.733246	2.733232	2.788357	2.901946	2.901750	2.858475	2.824444	2.814964	2.827420	2.829599	2.823621	2.823417	2.864456	2.895300	2.895111	2.926472	2.926254	2.957633	2.959302	2.961350	2.970963	2.974547	3.061108	3.074381	3.113612	3.113384	3.113151	3.187063	3.182290	3.163898	3.119010	3.068546	3.035212	2.953022	2.916263	2.925693	2.928692	2.993104	2.982291	2.958238	3.036589	3.027494	2.952612	2.866279	2.795290
2.697591	2.680561	2.608319	2.618703	2.624957	2.660778	2.733302	2.782105	2.902021	2.906170	2.834207	2.840608	2.849300	2.885429	2.891533	2.885292	2.960894	2.914535	2.914318	2.917286	2.926541	2.957896	3.010106	3.012148	3.017593	3.027843	3.057622	3.067118	3.106141	3.105932	3.102677	3.148183	3.176358	3.164210	3.119066	3.118829	3.069748	3.036412	2.949045	2.925968	2.938424	3.072150	3.096536	3.096309	3.177857	3.154736	3.143550	3.113313	3.045861	2.864062
2.675919	2.601383	2.608387	2.618771	2.625024	2.660846	2.707818	2.793323	2.853178	2.913046	2.913587	2.840679	2.885711	2.891819	2.891604	2.997244	2.967013	2.914605	2.914387	2.917355	2.926610	2.959857	3.010177	3.021690	3.027133	3.053738	3.067735	3.084298	3.098272	3.098062	3.119916	3.106067	3.104153	3.102787	3.106520	3.070020	3.061933	2.950903	2.951755	2.954400	3.072442	3.072213	3.080713	3.199912	3.196836	3.247684	3.225521	3.160626	3.103685	2.904305
2.641190	2.640994	2.657628	2.660074	2.662902	2.706766	2.734365	2.825010	2.831121	2.860962	2.860751	2.877095	2.901909	3.032506	2.997521	2.997318	2.967086	2.913163	2.914457	2.926899	2.932996	2.959926	3.012516	3.021760	3.020587	3.040956	3.054952	3.058127	3.079410	3.079201	3.078973	3.078740	3.012871	3.012647	3.062437	3.080167	3.051957	3.047569	3.028425	3.060065	3.113041	3.147918	3.260410	3.260164	3.235898	3.231496	3.205112	3.165610	3.103749	2.934283
2.754802	2.686583	2.692070	2.693379	2.704252	2.734639	2.796830	2.831405	2.850161	2.861034	2.876628	2.934057	2.935559	2.997822	2.997595	2.997392	2.987693	2.935345	2.936636	2.936444	2.958329	2.958862	2.958667	2.951185	2.948128	3.014196	3.006242	3.032704	3.040035	3.054008	3.017500	3.031972	3.042810	3.064039	3.087462	3.099519	3.099317	3.065983	3.065563	3.125951	3.148220	3.190849	3.253859	3.249830	3.235966	3.232068	3.188049	3.118424	3.091592	2.934153
2.847005	2.846795	2.846982	2.884725	2.884511	2.880916	2.880699	2.880486	2.889753	2.889558	2.889344	2.933375	2.935632	2.997897	2.997669	2.997466	2.987766	2.966938	2.936707	2.963360	2.963136	2.963101	2.958170	2.957568	2.950653	2.969573	2.975685	2.977543	2.999057	2.998856	3.008916	3.033930	3.080024	3.206158	3.205915	3.175713	3.145546	3.145309	3.223892	3.222923	3.191157	3.190915	3.253737	3.259793	3.237168	3.200627	3.140858	3.110734	3.090332	3.069645
2.877466	2.877256	2.957543	2.937488	2.965735	2.965534	2.959830	2.989648	2.911958	2.902277	2.902061	2.901841	2.933250	2.958485	2.962984	2.962784	2.969744	2.969520	2.967541	2.966778	2.966554	2.993170	3.045073	3.044463	2.974777	2.974178	2.971520	2.992733	2.994587	2.998923	3.008983	3.041369	3.096054	3.207552	3.215816	3.212738	3.205719	3.224396	3.230267	3.319146	3.222747	3.190982	3.190772	3.249587	3.237235	3.181852	3.153216	3.123849	3.073071	2.927972
3.045358	3.045132	3.044926	3.099957	3.094058	3.093846	3.050511	3.019765	2.989496	2.911835	2.902134	2.901913	2.933323	2.942963	2.958333	2.970037	2.969816	2.969592	2.986997	2.988379	2.997627	3.045348	3.045146	3.044913	2.985896	2.974247	2.974046	2.992801	2.994655	3.000568	3.041665	3.055315	3.097445	3.178277	3.215887	3.213564	3.225209	3.230771	3.320195	3.319218	3.318963	3.211223	3.179491	3.174521	3.182156	3.178766	3.156496	3.115168	3.093750	2.950079
3.045439	3.045213	3.106698	3.106461	3.099806	3.093927	3.093689	3.044036	3.032735	2.987818	2.929110	2.936601	2.950625	2.960213	2.970310	2.973888	2.973668	2.993978	2.993750	3.012505	3.019079	3.018850	3.048620	3.048386	3.046641	3.017312	2.993091	2.999107	3.000836	3.090870	3.090641	3.096398	3.159978	3.213047	3.215957	3.214957	3.219728	3.225034	3.281043	3.320045	3.311848	3.279063	3.206349	3.174587	3.174344	3.156775	3.126628	3.115231	3.094570	3.080615
3.055060	3.056414	3.110935	3.110697	3.110464	3.185074	3.108925	3.102414	3.102176	3.038273	2.992204	2.974589	2.991768	3.023152	3.025001	3.015248	3.015025	3.054289	3.068219	3.068017	3.019906	3.061556	3.072407	3.110252	3.117385	3.068219	3.041180	3.001131	3.079806	3.133107	3.136465	3.203366	3.232611	3.239932	3.239685	3.222090	3.221122	3.269252	3.281114	3.291930	3.291488	3.279133	3.215872	3.210898	3.186135	3.174170	3.121585	3.115294	3.102831	3.080678
3.062011	3.061593	3.057231	3.098125	3.110545	3.124567	3.116961	3.111982	3.102256	3.054617	3.049645	3.052624	3.055061	3.056911	3.058189	3.152784	3.152548	3.147566	3.150537	3.153540	3.094460	3.083076	3.120769	3.202630	3.201250	3.172473	3.142267	3.136928	3.125641	3.133178	3.201225	3.203437	3.234385	3.240003	3.239756	3.250547	3.270707	3.262516	3.268571	3.280965	3.291558	3.279202	3.222244	3.221996	3.221748	3.216777	3.173262	3.121409	3.115122	3.084647
3.145765	3.057519	3.098444	3.095184	3.094951	3.104371	3.102809	3.102575	3.102335	3.102123	3.056731	3.052700	3.054382	3.056987	3.153078	3.152862	3.172842	3.172600	3.170778	3.165845	3.211404	3.204746	3.204531	3.203151	3.200191	3.185175	3.167227	3.137000	3.148667	3.167389	3.173463	3.179458	3.207638	3.234214	3.245006	3.273334	3.273116	3.268893	3.263911	3.268234	3.273219	3.261242	3.261022	3.215066	3.214817	3.182998	3.173327	3.173083	3.115185	3.086979
3.131119	3.121979	3.096216	3.080156	3.072013	3.083890	3.083652	3.097911	3.102415	3.104469	3.057753	3.054665	3.055213	3.153399	3.170349	3.170133	3.179375	3.179132	3.177755	3.219625	3.212008	3.204822	3.203474	3.202093	3.194597	3.180146	3.179928	3.167060	3.155768	3.173773	3.173534	3.173290	3.207710	3.240595	3.248232	3.248171	3.273187	3.272935	3.268523	3.256200	3.248954	3.261311	3.261091	3.206435	3.173093	3.163397	3.121400	3.121159	3.111654	3.087042
3.126456	3.104066	3.083877	3.072328	3.072094	3.083971	3.083732	3.083499	3.088948	3.098372	3.067275	3.081397	3.089313	3.179171	3.174960	3.179692	3.179453	3.261363	3.292705	3.290784	3.241958	3.211836	3.204684	3.203302	3.201920	3.180221	3.180002	3.179760	3.162153	3.173845	3.173606	3.179599	3.209671	3.209430	3.256055	3.255804	3.273258	3.268846	3.261219	3.249277	3.232383	3.192030	3.158714	3.115915	3.115672	3.103521	3.105577	3.048937	3.034521	3.075379
3.116021	3.084139	3.069454	3.064685	3.084640	3.084428	3.086645	3.090756	3.108294	3.108083	3.115595	3.113686	3.179487	3.223504	3.222500	3.214535	3.332799	3.312000	3.293163	3.286624	3.246382	3.241785	3.236830	3.235000	3.211066	3.203819	3.180076	3.179834	3.174511	3.174294	3.179914	3.187419	3.202915	3.257889	3.282876	3.281110	3.273329	3.313583	3.295295	3.250370	3.224889	3.158428	3.115656	3.115980	2.981784	2.983828	2.983624	2.959192	2.942514	2.942312
3.102114	3.093285	3.081999	3.069298	3.101413	3.101200	3.120035	3.119801	3.117860	3.132991	3.242155	3.248137	3.247916	3.338967	3.338706	3.338477	3.330099	3.312459	3.292229	3.287270	3.303453	3.305465	3.289453	3.255553	3.234825	3.234390	3.286085	3.227430	3.190622	3.174366	3.179986	3.203014	3.269251	3.283202	3.287674	3.352089	3.338064	3.316629	3.296255	3.275668	3.224959	3.111206	3.110995	3.010446	2.981845	2.981620	2.975932	2.956983	2.942573	2.920317
3.102196	3.099696	3.093155	3.101021	3.103949	3.103736	3.109728	3.119880	3.129127	3.133070	3.242237	3.248218	3.249577	3.339427	3.339167	3.338559	3.333959	3.330487	3.292309	3.287538	3.303532	3.305543	3.305323	3.313031	3.292176	3.291302	3.286162	3.244868	3.227252	3.188643	3.193693	3.207515	3.269135	3.285921	3.352423	3.350083	3.331331	3.323766	3.307365	3.288540	3.210843	3.145954	3.111061	3.010509	2.961419	2.961195	2.981476	2.967065	2.956817	2.933426
3.127888	3.110243	3.107198	3.101102	3.104030	3.103817	3.109807	3.119959	3.126988	3.132960	3.182144	3.199289	3.248077	3.339511	3.342411	3.342180	3.338387	3.333781	3.330496	3.297269	3.304570	3.308470	3.313366	3.301393	3.356994	3.356735	3.291152	3.244943	3.224169	3.186069	3.188472	3.204562	3.262592	3.285994	3.350417	3.332008	3.335067	3.323839	3.299875	3.278970	3.197110	3.146021	3.007592	2.961709	2.953787	2.966171	2.977000	2.989815	2.989588	2.984657
3.127971	3.122986	3.122772	3.110202	3.109966	3.110130	3.120275	3.127309	3.130230	3.155177	3.182223	3.199368	3.248159	3.339595	3.342494	3.342263	3.338846	3.338585	3.338324	3.333344	3.333083	3.334334	3.327687	3.357338	3.357073	3.356814	3.310174	3.239526	3.239272	3.224021	3.204836	3.213543	3.227138	3.258446	3.267663	3.313556	3.300286	3.300022	3.277188	3.206897	3.132536	2.960444	2.956707	2.944432	2.953847	2.966231	2.991242	3.008971	3.008554	3.003809
3.128055	3.123068	3.137205	3.127468	3.127231	3.127018	3.133103	3.238108	3.237854	3.229986	3.229741	3.242138	3.257725	3.339678	3.342577	3.342346	3.342089	3.338666	3.335726	3.335502	3.333163	3.327989	3.315295	3.315033	3.313382	3.313127	3.311318	3.245270	3.224317	3.209889	3.212289	3.212037	3.211816	3.196237	3.235013	3.236667	3.235689	3.208079	3.189419	2.984202	2.939816	2.888875	2.790052	2.802315	2.865330	2.953683	2.972392	2.991069	3.008803	3.003869
3.235308	3.235626	3.235403	3.235149	3.127311	3.133427	3.243917	3.245250	3.244995	3.250627	3.258285	3.258030	3.284684	3.339761	3.342660	3.342428	3.339011	3.329267	3.335806	3.335582	3.328897	3.328068	3.315374	3.313533	3.313460	3.313204	3.293071	3.240719	3.235729	3.221301	3.221055	3.212109	3.210754	3.204270	3.243613	3.236739	3.208410	3.085653	2.962353	2.917994	2.867230	2.696090	2.709712	2.724000	2.729652	2.787254	2.953541	2.972220	3.009808	3.008657
3.318269	3.318013	3.317783	3.268465	3.198593	3.198375	3.244001	3.245333	3.245078	3.254344	3.254094	3.254215	3.291160	3.290907	3.295321	3.295093	3.315386	3.315125	3.318831	3.332829	3.328977	3.328147	3.326344	3.326082	3.328088	3.304146	3.303918	3.286298	3.290765	3.290539	3.274791	3.246901	3.239305	3.227903	3.243685	3.208705	3.099770	2.966440	2.856753	2.856556	2.662378	2.673134	2.683354	2.696947	2.712500	2.782393	2.840135	2.953371	2.953903	3.010418
3.318359	3.318102	3.317871	3.317607	3.293616	3.244340	3.244084	3.243835	3.245161	3.254426	3.254554	3.254297	3.287276	3.288911	3.289029	3.291963	3.294921	3.273343	3.273086	3.332909	3.332268	3.328794	3.328569	3.328428	3.328165	3.327909	3.322942	3.322686	3.290851	3.290625	3.270895	3.245916	3.228227	3.221926	3.163282	3.100053	2.988107	2.864985	2.852138	2.714294	2.676236	2.673190	2.673011	2.683200	2.696793	2.736741	2.834141	2.871488	2.936629	2.957731
3.331853	3.318190	3.317959	3.314297	3.293702	3.244425	3.237840	3.210698	3.243662	3.254509	3.254258	3.254001	3.286981	3.287104	3.286844	3.288883	3.273302	3.273422	3.275243	3.391951	3.421203	3.355215	3.341286	3.341021	3.340756	3.338730	3.321129	3.320684	3.249162	3.248934	3.229238	3.214728	3.213557	3.089823	3.038838	3.018717	2.876503	2.857344	2.779200	2.726073	2.690849	2.690639	2.696767	2.701283	2.713551	2.736795	2.864582	2.936154	2.940658	2.995226
3.331942	3.325264	3.318048	3.294044	3.244733	3.244509	3.237924	3.237673	3.254818	3.254592	3.254341	3.254083	3.253858	3.253606	3.231187	3.239274	3.244314	3.273501	3.275321	3.352529	3.364405	3.359604	3.351478	3.320316	3.318471	3.300840	3.283603	3.213246	3.212986	3.210668	3.090450	3.050688	3.041214	3.037951	3.008442	2.888294	2.869166	2.779481	2.800243	2.735394	2.728752	2.728538	2.732893	2.784008	2.793999	2.829844	2.930958	2.940940	2.953322	2.995285
3.331842	3.325353	3.315464	3.313123	3.238587	3.226368	3.226111	3.226992	3.226736	3.246743	3.254423	3.254165	3.227058	3.226808	3.239201	3.239354	3.244393	3.265678	3.275400	3.314685	3.359952	3.359684	3.336596	3.317373	3.289840	3.227049	3.195060	3.194803	3.071705	3.085472	2.966840	2.959422	2.956191	2.953503	2.891745	2.886780	2.806125	2.801469	2.748500	2.757013	2.764060	2.758361	2.804782	2.804560	2.820285	2.886645	2.895904	2.935514	2.948653	2.981539
3.270638	3.284124	3.313476	3.259089	3.192169	3.212524	3.152259	3.138173	3.139813	3.142429	3.246573	3.227362	3.227139	3.226888	3.239281	3.239434	3.262546	3.265757	3.312910	3.308153	3.359466	3.321603	3.321373	3.282687	3.197377	3.193530	3.044858	3.027248	2.945468	2.946963	2.946731	2.946494	2.946288	2.903949	2.909765	2.912360	2.831704	2.812681	2.812460	2.809118	2.808897	2.808053	2.807865	2.825290	2.880243	2.881598	2.893315	2.967158	2.963839	2.966785
3.265400	3.256081	3.248299	3.196472	3.100463	3.059102	3.075284	3.079954	3.088963	3.100129	3.139432	3.216678	3.216454	3.216959	3.224445	3.239136	3.254692	3.268180	3.293206	3.292982	3.266649	3.304304	3.278124	3.175601	3.075831	3.045146	3.007029	2.945207	2.826552	2.826922	2.828403	2.832913	2.834795	2.838355	2.847597	2.849639	2.853983	2.853757	2.850507	2.853340	2.816841	2.816619	2.815172	2.880530	2.880302	2.891114	2.974452	2.967282	2.967050	2.963693
3.256427	3.254281	3.230975	3.108342	3.063361	3.059182	3.066300	3.075124	3.074878	3.084156	3.130446	3.131778	3.132764	3.135683	3.155987	3.190548	3.218753	3.221656	3.221396	3.208520	3.196171	3.187410	3.187190	3.069836	2.908469	2.875020	2.823904	2.823684	2.826616	2.826986	2.828466	2.828241	2.833336	2.833116	2.847092	2.846866	2.846674	2.837185	2.836958	2.846973	2.814065	2.813842	2.851497	2.870191	2.891396	2.891173	2.960016	2.965072	2.963958	2.943267
3.237210	3.231290	3.122922	3.067270	3.067029	3.046008	3.045763	3.066139	3.084450	3.084235	3.114048	3.099115	3.105318	3.106394	3.118323	3.118104	3.004036	2.995863	3.015226	3.082978	3.078762	3.005830	2.991405	2.899538	2.886271	2.886045	2.824347	2.823748	2.827248	2.831787	2.828530	2.828304	2.797095	2.807926	2.832952	2.832726	2.782687	2.778874	2.778652	2.735877	2.741709	2.796618	2.812199	2.856888	2.866118	2.872892	2.874771	2.826436	2.828487	2.897628
3.224200	3.118505	3.062878	3.035692	3.009897	3.046087	3.045842	3.077249	3.080211	3.075249	3.059901	3.059652	2.982036	2.975903	2.979253	2.979047	2.996176	2.992984	3.011332	3.011127	3.006143	2.991680	2.917217	2.899606	2.886338	2.886112	2.841786	2.826972	2.826745	2.831285	2.829484	2.826099	2.791866	2.796940	2.807764	2.788604	2.782747	2.778933	2.742429	2.735935	2.735717	2.741549	2.789305	2.814375	2.856718	2.856494	2.806356	2.816282	2.826274	2.844989
3.091352	3.062608	3.030730	3.010212	3.002295	2.998687	3.045922	3.056758	3.059721	3.059507	3.073504	3.055503	3.055289	2.989054	2.979327	3.004418	2.993298	2.990601	2.999844	2.999639	2.991993	2.966468	2.966267	2.952993	2.914841	2.876355	2.841852	2.827037	2.826810	2.822266	2.821288	2.783618	2.759746	2.768034	2.779418	2.779197	2.784130	2.782584	2.758954	2.744571	2.738043	2.740471	2.789363	2.815945	2.826821	2.806608	2.806414	2.806189	2.835032	2.835024
3.037596	3.031023	2.994397	2.996044	2.998974	3.000086	3.014088	3.047082	3.058218	3.059892	3.086607	3.107513	3.094646	3.066645	3.105906	3.127824	3.109493	2.998271	2.998028	2.990228	2.999998	2.974473	2.966904	2.966665	2.946504	2.914679	2.852876	2.852652	2.826874	2.826676	2.822108	2.794286	2.784620	2.774409	2.779478	2.779256	2.788537	2.787122	2.786899	2.761472	2.743901	2.740528	2.740534	2.789197	2.818802	2.833463	2.811197	2.829889	2.832819	2.834891
3.031344	2.994685	2.964395	2.955283	2.989555	3.000165	3.014166	3.049049	3.050690	3.094335	3.097259	3.107590	3.146918	3.118912	3.145518	3.138874	3.112733	2.998722	2.990505	3.000312	2.974783	2.989466	2.989265	2.972024	2.969896	2.950706	2.934706	2.874460	2.861382	2.855326	2.849999	2.898466	2.855640	2.846644	2.780126	2.788785	2.791753	2.791529	2.811815	2.811625	2.761310	2.743739	2.743744	2.819086	2.836578	2.836356	2.834900	2.833854	2.833443	2.844277
3.007671	2.964680	2.935017	2.899951	2.910295	3.000242	3.047481	3.049127	3.050768	3.054142	3.099418	3.164027	3.144545	3.135042	3.143142	3.142918	3.073098	3.012730	3.019854	3.019650	3.019408	3.014822	3.041482	3.024235	3.022101	2.996586	2.960424	2.934921	2.911819	2.913358	2.902925	2.898532	2.898327	2.853021	2.846477	2.786577	2.791813	2.791589	2.811875	2.811685	2.811459	2.750607	2.819371	2.839889	2.839661	2.847821	2.923295	2.910392	2.906002	2.838472
2.974807	2.944172	2.900261	2.900026	2.905650	3.008307	3.046049	3.047318	3.048958	3.078214	3.117523	3.139748	3.135371	3.135121	3.134865	3.074551	3.082617	3.012802	3.019925	3.116146	3.205984	3.163449	3.135492	3.061919	3.060090	3.011251	2.996823	3.003766	3.057219	3.049069	2.941616	2.931173	2.926809	2.895705	2.848618	2.782470	2.787017	2.791649	2.811935	2.811745	2.811518	2.811292	2.820565	2.858871	2.882292	2.923558	2.972226	2.913665	2.900199	2.897537
2.938147	2.922227	2.900715	2.900102	2.899873	2.999135	3.023969	3.049284	3.051868	3.065634	3.078049	3.077798	3.077582	3.085246	3.084995	3.081615	3.082693	3.082442	3.109067	3.160482	3.168127	3.156189	3.126086	3.077793	3.061742	3.021900	3.026601	3.026362	3.062390	3.057074	3.048896	2.950916	2.940505	2.930798	2.845891	2.782530	2.782342	2.791708	2.811995	2.811804	2.811577	2.811351	2.863207	2.875591	2.917042	2.916812	2.918876	2.913724	2.900258	2.897595
2.935205	2.920039	2.900414	2.900178	2.899949	2.901067	3.011617	3.030037	3.050748	3.076087	3.088504	3.087694	3.087835	3.085323	3.085071	3.090519	3.087112	3.101091	3.113486	3.157536	3.157278	3.129396	3.097575	3.097323	3.097071	3.081027	3.040462	3.079712	3.062460	3.056199	3.056928	3.045718	3.039077	2.992997	2.845954	2.845722	2.795018	2.804260	2.815078	2.814888	2.814661	2.866486	2.863267	2.863034	2.875416	2.890956	2.888484	2.888249	2.897859	2.897654
3.005875	2.993177	2.907453	2.900254	2.900024	2.931221	3.014527	3.046322	3.054223	3.088825	3.128138	3.227557	3.206559	3.193647	3.087414	3.090595	3.101419	3.113816	3.208422	3.157613	3.125760	3.094271	3.097648	3.097396	3.081343	3.081098	3.091083	3.090839	3.090589	3.073369	3.061788	3.105788	3.067443	2.993064	2.929677	2.852097	2.850315	2.815366	2.819296	2.819106	2.872828	2.872595	2.863327	2.856856	2.862184	2.874568	2.877389	2.859811	2.861662	2.861460
3.031513	2.993258	2.929071	2.905615	2.905385	2.916697	3.023288	3.035073	3.088740	3.128464	3.227903	3.227638	3.206641	3.193727	3.146013	3.148433	3.118891	3.118635	3.148274	3.148057	3.112056	3.093967	3.094133	3.081666	3.081414	3.081169	3.091154	3.094688	3.094437	3.090443	3.065016	3.076613	3.066002	2.989730	2.954754	2.852160	2.834405	2.819584	2.819355	2.822000	2.877235	2.877002	2.863387	2.872686	2.862243	2.862013	2.836455	2.838302	2.839398	2.828164
3.031595	2.940441	2.934244	2.934193	2.916408	2.961405	3.023366	3.038359	3.079016	3.128166	3.213366	3.212607	3.212381	3.193808	3.146091	3.119216	3.118967	3.096573	3.086688	3.086476	3.089811	3.092907	3.097795	3.066502	3.091686	3.091441	3.091225	3.094759	3.093888	3.073267	3.073021	3.077061	3.074952	2.993199	2.958221	2.834659	2.800934	2.800895	2.822250	2.825461	2.877296	2.877061	2.871007	2.876905	2.871187	2.842573	2.842373	2.842140	2.839455	2.839255
3.046964	2.950104	2.948764	3.016477	3.017107	3.023690	3.038678	3.077762	3.080982	3.213705	3.211370	3.211106	3.212461	3.212204	3.144798	3.124015	3.101624	3.102314	3.102060	3.090139	3.090074	3.098080	3.098435	3.076206	3.075956	3.091512	3.091296	3.088543	3.120685	3.119141	3.098359	3.072042	3.013118	2.971381	2.914305	2.842279	2.829460	2.822917	2.825144	2.858656	2.877356	2.877121	2.871067	2.879611	2.871625	2.842632	2.842431	2.842198	2.839512	2.869261
3.067617	3.037278	3.038386	3.087229	3.061647	3.061432	3.068835	3.079423	3.161782	3.213787	3.211452	3.211187	3.210960	3.204282	3.144876	3.144653	3.144401	3.101445	3.101191	3.090403	3.093310	3.093055	3.092842	3.098254	3.096570	3.096324	3.075138	3.115347	3.115089	3.119212	3.081057	3.041323	2.988691	2.975793	2.918715	2.914130	2.913553	2.915392	2.905685	2.906054	2.905816	2.877181	2.892760	2.891390	2.883403	2.881283	2.881079	2.842255	2.842027	2.871776
3.083552	3.083307	3.098322	3.185169	3.180760	3.173929	3.198735	3.200552	3.159975	3.160884	3.187534	3.185950	3.179306	3.175273	3.160849	3.160623	3.134093	3.091134	3.089746	3.089534	3.070392	3.070136	3.088383	3.088127	3.076810	3.075428	3.075210	3.119198	3.118939	3.106647	3.084905	3.045170	3.041177	2.983984	2.982793	2.926432	2.923587	2.923346	2.915215	2.915583	2.915344	2.915104	2.895975	2.895738	2.895501	2.925810	2.923713	2.888784	2.882246	2.894331
3.094722	3.102396	3.208297	3.213760	3.259423	3.255038	3.264224	3.263958	3.206701	3.186550	3.186294	3.186030	3.175610	3.168933	3.160928	3.154375	3.060801	3.055638	3.055385	3.043843	3.037735	3.040174	3.055262	2.952274	2.961962	3.075500	3.075281	3.075033	3.075345	3.080416	3.067533	3.066713	3.063972	3.058058	3.011277	3.001769	2.923650	2.923409	2.923168	2.915645	2.915405	2.897811	2.897613	2.897375	2.939904	2.939669	2.931901	2.925352	2.913257	2.920048
3.102725	3.102477	3.208383	3.239185	3.234770	3.255124	3.253719	3.251378	3.222613	3.206555	3.179389	3.175538	3.169271	3.162971	3.132022	3.036884	3.039279	3.039025	2.980260	2.976277	2.953894	2.955348	2.947109	2.947055	2.962031	3.023423	3.046911	3.064044	3.064357	3.069429	3.075038	3.074784	3.066565	3.058126	3.043134	2.999379	2.940112	2.906720	2.906412	2.874111	2.886497	2.882858	2.882662	2.897435	2.924010	2.923774	2.923568	2.930321	2.920310	2.920105
3.050218	3.049973	3.049759	3.157774	3.186024	3.185797	3.191561	3.218216	3.205299	3.168663	3.154174	3.153908	3.098298	3.015283	2.953329	2.984756	2.984514	2.977938	2.940184	2.954212	2.953965	2.931705	2.947178	2.951279	2.951036	2.961861	3.023279	3.027775	3.069716	3.075355	3.075107	3.074286	3.061600	3.046615	3.081660	3.021407	2.940176	2.905205	2.857549	2.865101	2.883157	2.882919	2.882722	2.893525	2.897255	2.923834	2.924384	2.917835	2.923839	2.926469
3.042380	3.042142	3.045073	3.049586	3.157041	3.149431	3.125430	3.118577	3.118330	3.067445	3.057197	3.056953	3.012429	2.849214	2.877469	2.889475	2.895385	2.895157	2.897572	2.897343	2.921684	2.931652	2.915593	2.915366	2.951491	2.972522	3.037697	3.082507	3.099644	3.092789	3.074604	3.061894	3.091891	3.087718	3.081734	3.021492	2.881821	2.805760	2.858946	2.865146	2.877545	2.882988	2.882762	2.882536	2.893352	2.893125	2.913399	2.913170	2.912941	2.912712
3.036319	3.023060	3.022822	3.025752	3.033284	3.098726	3.117482	3.116102	3.109523	3.067425	3.057177	3.017369	2.868409	2.868184	2.893273	2.893045	2.889041	2.888813	2.878578	2.816140	2.853966	2.894852	2.919922	2.956051	2.974061	3.039430	3.085567	3.102706	3.099631	3.132269	3.129566	3.109128	3.105859	3.091633	3.026637	2.997977	2.884078	2.875413	2.872542	2.877762	2.877536	2.882980	2.882754	2.882528	2.889375	2.888014	2.856063	2.857918	2.863554	2.863330
3.063717	3.023037	3.025968	3.025730	3.033262	3.072613	3.097327	3.109749	3.109503	3.077599	3.026273	2.916415	2.907924	2.902976	2.902748	2.893028	2.889024	2.876144	2.815586	2.821411	2.853951	2.898992	2.980481	3.003534	3.060199	3.086826	3.102746	3.102503	3.115793	3.133767	3.129553	3.114216	3.104495	3.055300	3.033239	3.019573	3.017756	2.924334	2.896207	2.888800	2.888195	2.917947	2.914299	2.878551	2.877192	2.872052	2.856057	2.857912	2.863548	2.872209
3.094893	3.080879	3.037034	3.033479	3.033241	3.048839	3.067065	3.087247	3.053758	3.037688	2.987252	2.946887	2.919755	2.937742	2.935056	2.918322	2.892784	2.892557	2.886122	2.859347	2.895046	2.970120	3.019560	3.060422	3.087053	3.097873	3.098954	3.114443	3.114200	3.106091	3.114448	3.114203	3.113958	3.104239	3.093226	3.073227	3.046160	3.012784	2.924117	2.923132	2.922901	2.917938	2.908243	2.811787	2.845456	2.855895	2.856050	2.860362	2.877152	2.884490
3.086948	3.086706	3.040597	3.034024	3.033219	3.047497	3.047886	3.053979	3.045823	3.015509	2.955127	2.951210	2.956454	2.975212	2.974979	2.965257	2.962949	2.984389	2.914572	2.909601	2.923938	3.007503	3.042425	3.097509	3.086203	3.097859	3.098940	3.100209	3.040207	3.034115	3.092337	3.109468	3.105633	3.094432	3.085468	3.069438	3.041413	3.015230	2.983938	2.923878	2.923648	2.914774	2.886147	2.881952	2.856112	2.855888	2.860579	2.874343	2.884706	2.886373
3.086925	3.086683	3.040575	3.034002	3.033198	3.048106	3.038995	3.047626	3.045803	2.964966	2.958405	2.958176	2.969650	2.988409	3.028204	3.020607	3.018293	3.011260	3.011024	3.010787	3.023201	3.035848	3.035611	3.079253	3.079012	3.085876	3.096023	3.021520	3.018076	3.029379	3.092324	3.092082	3.105621	3.099143	3.085457	2.985752	2.984573	2.982073	2.979193	2.969635	2.923639	2.915522	2.886139	2.885913	2.865182	2.861172	2.874558	2.884164	2.884699	2.900242
3.153442	3.096235	3.040553	3.033980	3.033176	3.031619	3.043094	3.042856	3.031821	3.004678	2.983868	2.974958	2.993717	3.100207	3.124217	3.109625	3.071326	3.042026	3.041787	3.047141	3.032672	3.032434	3.035218	3.034980	3.034743	3.039604	3.043145	3.047063	3.045505	3.092554	3.092311	3.109443	3.104853	3.099131	3.076782	2.988198	2.984563	2.978851	2.971436	2.969626	2.916828	2.870843	2.876665	2.865397	2.852426	2.872237	2.890994	2.884913	3.000613	2.989982
3.153419	3.138983	3.095970	3.038865	3.038627	3.038392	3.062513	3.072845	3.076193	3.050631	3.023489	3.016085	3.102882	3.140265	3.158895	3.154493	3.094447	3.039554	3.040189	3.044670	3.032656	3.032418	3.035203	3.034965	3.023665	3.039590	3.039354	3.045727	3.045491	3.093675	3.092298	3.086973	3.099363	3.086487	3.075259	3.006889	2.979073	2.964482	2.962669	2.959280	2.870680	2.826467	2.826436	2.795980	2.798789	2.861645	2.883049	2.999515	2.990210	2.989976
3.244382	3.172841	3.186834	3.143825	3.081822	3.098211	3.209403	3.205193	3.193242	3.101262	3.101021	3.083417	3.132184	3.125899	3.155289	3.123149	3.090465	3.028349	3.029811	3.032593	3.033088	3.032402	3.035188	3.023885	3.023651	3.034476	3.039340	3.045713	3.045478	3.093662	3.082463	3.082223	3.077650	3.064911	2.999933	2.999321	2.964704	2.964472	2.962659	2.842490	2.758636	2.755457	2.761480	2.798995	2.806668	2.867008	2.922923	2.968359	2.990203	2.991103
3.277756	3.277501	3.221772	3.199350	3.198914	3.278704	3.282968	3.361903	3.349937	3.314924	3.113706	3.108180	3.106614	3.100143	3.094801	3.088330	3.028571	3.006285	3.021865	3.032198	3.033072	3.031254	2.986308	3.023870	3.023636	3.033139	3.033849	3.035689	3.035454	3.036882	3.042962	3.029503	2.988695	2.996758	2.994808	2.901428	2.901201	2.888698	2.842701	2.842481	2.799843	2.765407	2.799203	2.810087	2.857570	2.916454	2.922915	2.922688	2.968123	2.996957
3.277731	3.277477	3.299361	3.298916	3.362791	3.361358	3.360527	3.355548	3.316672	3.314903	3.192820	3.108160	3.106595	3.096960	3.066307	3.032946	3.012736	3.006269	3.005468	3.005230	3.001833	2.950628	2.950399	2.950167	3.017201	3.021497	3.015887	3.003578	3.005424	3.005190	3.036631	3.012155	3.002405	2.995032	2.908442	2.907463	2.901191	2.888688	2.878992	2.861599	2.868177	2.868334	2.813451	2.857782	2.916672	2.916824	2.922908	2.924193	2.975110	2.996950
3.351938	3.342172	3.341914	3.385999	3.381770	3.365675	3.361071	3.350776	3.316649	3.314882	3.187514	3.124227	3.101523	3.096941	3.066288	3.032928	3.012719	3.006252	2.976986	2.929314	2.897936	2.897709	2.925939	2.931394	2.950807	2.915601	2.973209	2.997244	2.997014	2.996780	2.998709	3.010563	2.999031	2.940374	2.943166	2.942940	2.907226	2.896235	2.888641	2.867447	2.868546	2.868704	2.873394	2.910833	2.920255	2.923997	2.930388	2.952239	2.984364	3.006205
3.351913	3.351651	3.384655	3.385974	3.385710	3.381486	3.361047	3.349055	3.338223	3.297496	3.208330	3.122320	3.097162	3.089012	3.070045	3.039140	3.007365	2.938228	2.929528	2.871594	2.871372	2.890238	2.890392	2.834018	2.834745	2.911055	2.910833	2.981587	2.981358	2.981125	2.988790	2.986861	2.940588	2.940362	2.943156	2.942930	2.907594	2.899437	2.895999	2.895777	2.868915	2.868695	2.906516	2.915557	2.920247	2.927202	2.930381	2.956201	3.007187	3.006954
3.445585	3.384892	3.384630	3.385950	3.385685	3.418143	3.379374	3.341295	3.335181	3.247914	3.206422	3.097387	3.068662	3.067104	3.043133	3.017589	2.958315	2.938211	2.933832	2.871579	2.871357	2.872833	2.834225	2.834004	2.833787	2.890457	2.890047	2.889820	2.913412	2.924244	2.957685	2.957460	2.947135	2.943751	2.953156	2.952931	2.942690	2.909318	2.918539	2.918318	2.985945	2.972491	2.954905	2.920281	2.924018	2.927195	2.965883	2.975482	3.014740	3.029706
3.445559	3.388263	3.384606	3.385926	3.393046	3.381651	3.371613	3.335422	3.248146	3.241477	3.236878	3.097368	3.059205	3.013885	3.013650	3.000763	2.958298	2.943481	2.937969	2.911448	2.873042	2.834427	2.834210	2.811861	2.833774	2.890444	2.890222	2.871206	2.884962	2.915251	2.957673	2.962547	2.991499	2.991270	2.997461	2.997233	2.997001	2.992617	2.992385	3.012829	3.009007	2.996497	2.986799	2.969215	2.943752	2.972772	2.975702	3.033364	3.032012	3.029700
3.388502	3.380313	3.380053	3.350353	3.350087	3.348317	3.256224	3.245026	3.238542	3.233949	3.205205	3.054519	2.934849	2.934625	2.991349	2.970554	2.943694	2.943464	2.915813	2.876834	2.819695	2.823442	2.812162	2.811847	2.811634	2.866725	2.866507	2.866283	2.870974	2.912406	2.933967	2.957435	2.991487	2.991259	2.997450	2.997222	2.996990	2.996763	3.003789	3.009229	3.008997	2.996489	2.996257	2.996024	2.985610	2.985382	3.023005	3.032235	3.140297	3.157459
3.358100	3.357835	3.210606	3.210355	3.210104	3.151272	3.120934	3.113713	3.109129	3.108889	3.054358	2.935060	2.934831	2.934608	2.934379	2.943906	2.942356	2.916020	2.881007	2.839671	2.823645	2.823427	2.823213	2.811833	2.811620	2.805737	2.854508	2.854285	2.851612	2.851767	2.862309	2.872102	2.885668	2.888163	2.994416	2.994755	2.996979	3.004011	3.003779	3.003174	2.997274	2.996480	2.996248	3.012643	3.012416	3.023226	3.065578	3.140530	3.182743	3.152539
3.358075	3.210830	3.157184	3.156938	3.150357	3.143325	3.113930	3.086705	3.086461	3.055510	3.010171	2.932399	2.925841	2.934590	2.934361	2.932816	2.920195	2.893791	2.882502	2.841166	2.840951	2.839221	2.835230	2.832367	2.824410	2.824190	2.823975	2.837598	2.836059	2.827682	2.834827	2.838390	2.846601	2.885439	2.898983	2.994177	2.994512	3.000600	3.000368	2.997497	2.997265	2.997037	3.021935	3.029073	3.028847	3.095005	3.142845	3.192442	3.182737	3.145352
3.210680	3.154949	3.154708	3.148128	3.142410	3.112644	3.103908	3.086684	3.025785	3.025551	2.929686	2.916803	2.922237	2.928765	2.934344	2.930957	2.899096	2.899249	2.887961	2.888492	2.847166	2.845248	2.838992	2.832352	2.884293	2.824177	2.823963	2.822043	2.826567	2.826348	2.833493	2.833022	2.836579	2.861629	2.883484	2.890444	2.944270	2.954073	2.997713	2.997487	2.997255	3.001563	3.014746	3.021695	3.095235	3.144776	3.192684	3.191301	3.172148	3.105931
3.155172	3.144171	3.053652	2.996403	3.000429	3.045209	3.037046	3.023415	3.024183	2.924235	2.911345	2.916785	2.922219	2.925584	2.931162	2.905631	2.899080	2.899233	2.944047	2.890742	2.898642	2.878128	2.869227	2.890539	2.909566	2.884054	2.830370	2.830151	2.832409	2.832191	2.830648	2.828855	2.829957	2.855008	2.854787	2.856417	2.890210	2.943660	2.946089	2.986899	2.996490	2.997020	3.001323	3.046698	3.046468	3.121905	3.175860	3.176555	3.102765	3.105925
3.006568	3.006333	2.996612	2.996381	2.996149	3.036599	3.044951	3.029433	3.023157	2.927802	2.879006	2.882563	2.882339	2.892341	2.903191	2.905614	2.905390	2.943121	3.003367	3.006153	2.897305	2.897083	2.892900	2.927542	2.920335	2.914065	2.883822	2.864639	2.864421	2.832178	2.830636	2.828844	2.828624	2.829732	2.829514	2.855084	2.883022	2.882806	2.887495	2.986889	2.996481	2.996255	2.996024	3.009556	3.016459	3.022231	3.104886	3.097704	3.108617	3.086427
2.955854	2.955624	2.974268	2.999378	2.999146	3.039408	3.050591	3.043378	3.029176	2.936087	2.882762	2.878770	2.878546	2.884774	2.886060	2.890443	2.891541	2.911877	2.998632	2.998397	2.960058	2.890271	2.887788	2.926206	2.915601	2.914052	2.891710	2.880425	2.864409	2.830844	2.829045	2.828832	2.823618	2.823783	2.835358	2.855073	2.856176	2.855963	2.887674	2.996703	3.006484	2.997002	2.996016	3.017435	3.029070	3.028836	3.028607	3.036309	3.037781	3.050159
2.970736	2.970507	2.995625	2.999357	3.040296	3.055902	3.043588	3.043357	3.029156	2.946276	2.873496	2.873090	2.875508	2.793022	2.792806	2.794862	2.801631	2.871001	2.908244	2.909528	2.916671	2.907716	2.907120	2.904063	2.915587	2.891914	2.878479	2.851395	2.830641	2.806760	2.787966	2.787758	2.823607	2.823772	2.835348	2.855063	2.860321	2.862564	2.864423	3.004817	3.004585	2.999638	3.022005	3.030046	3.029440	3.029206	3.036536	3.048206	3.047978	3.050153
3.008732	3.008500	3.036782	3.036736	3.052336	3.052106	3.043567	3.035223	2.951576	2.875400	2.873477	2.873261	2.793214	2.793005	2.792790	2.792580	2.792366	2.868909	2.870204	2.877345	2.911322	2.907701	2.907483	2.915112	2.915573	2.911381	2.854626	2.830842	2.763742	2.764475	2.764262	2.789068	2.823973	2.826919	2.867897	2.873160	2.864345	2.862555	2.897368	3.004807	3.004576	3.022729	3.021997	3.029660	3.029432	3.068628	3.070097	3.043286	3.047971	3.060350
3.000975	3.008477	3.032008	3.036525	3.036290	3.026818	3.020733	2.957634	2.888430	2.878778	2.878555	2.878905	2.796405	2.796197	2.794660	2.792564	2.821665	2.823147	2.824683	2.830696	2.881267	2.910895	2.978600	2.975159	2.924999	2.905194	2.851254	2.844425	2.769961	2.781458	2.781246	2.799753	2.837439	2.846738	2.879973	2.879759	2.886434	2.897202	2.916297	3.045828	3.028236	3.028009	3.023877	3.029652	3.059394	3.068620	3.068389	3.030431	3.043051	3.047731
3.000952	3.000720	3.008229	3.031753	3.027023	3.026419	3.001714	2.875298	2.894073	2.893857	2.891935	2.888512	2.888289	2.850959	2.850739	2.823564	2.823348	2.827284	2.827830	2.833843	2.881252	2.911068	2.978585	2.975144	2.925929	2.909900	2.860870	2.862350	2.863271	2.859654	2.859435	2.895549	2.903069	2.880747	2.880529	2.891366	2.895881	2.900403	3.042833	3.042607	3.045583	3.029578	3.066465	3.063205	3.068850	3.068613	3.057343	3.028723	3.022365	3.031958
3.000930	3.000697	3.000472	2.998732	3.021874	3.001927	2.876625	2.877732	2.877512	2.896291	2.907014	2.906800	2.906578	2.958223	2.969068	2.968847	2.910099	2.897607	2.884742	2.890749	2.890723	2.964802	2.957973	2.957744	2.924334	2.916495	2.905218	2.894314	2.894099	2.948101	2.947874	2.955397	2.934641	2.932844	2.913673	2.899680	2.902481	2.908893	2.993897	3.042598	3.042363	3.077736	3.074477	3.070650	3.067331	3.067094	3.049516	3.012947	3.022358	3.037431
2.904647	2.899705	2.899487	2.876235	2.877334	2.876826	2.871856	2.814393	2.877493	2.897185	2.906995	2.906781	2.963519	2.978772	2.978542	2.968829	2.938551	2.918338	2.917933	2.917708	2.958596	2.956669	2.956448	2.924537	2.919537	2.909832	2.909617	3.006475	3.006250	2.953891	2.955603	2.963316	2.957235	2.934412	2.968923	2.972291	2.973816	2.973597	3.050368	3.042588	3.042354	3.037405	3.074469	3.069064	3.061013	3.054469	3.047997	3.009917	3.012716	3.053190
2.853972	2.845831	2.845619	2.854901	2.842039	2.841678	2.802661	2.808304	2.814161	2.891505	2.893054	2.896006	2.927428	2.962367	2.969033	2.968812	2.938535	2.926229	2.923370	2.946861	2.951384	2.955710	2.922294	2.910298	2.910040	2.909817	2.920555	3.023833	3.045071	3.041440	3.074255	3.069874	2.957223	2.971215	2.968911	2.968692	2.972051	3.043037	3.042803	3.042578	3.042344	3.042118	3.062395	3.077669	3.068751	3.060770	3.054233	3.049267	3.050551	3.118892
2.817518	2.817300	2.817091	2.845379	2.845159	2.754701	2.769396	2.808285	2.839918	2.893069	2.892847	2.892823	2.897348	2.928893	2.932065	2.938175	2.931417	2.925151	2.923353	2.923128	2.922721	2.922497	2.916428	2.907830	2.908516	2.910559	3.002943	3.045282	3.045057	3.079389	3.075942	3.069861	2.971424	2.969127	2.968900	2.964715	3.029207	3.038116	3.042793	3.042569	3.044223	3.052632	3.084131	3.083894	3.080833	3.068508	3.067524	3.067288	3.127008	3.126768
2.838814	2.830674	2.858972	2.867432	2.870232	2.820941	2.816387	2.840114	2.841031	2.893050	2.892828	2.892805	2.899028	2.898816	2.914413	2.928434	2.936119	2.927022	2.925225	2.924999	2.922706	2.920783	2.920000	2.919774	2.932208	2.973754	3.020310	3.020078	3.045044	3.092201	3.076495	3.069849	3.046765	2.971192	2.968889	2.993929	3.033163	3.034517	3.037872	3.039713	3.049691	3.063656	3.084122	3.083886	3.083658	3.080590	3.186288	3.151351	3.153761	3.166176
2.883142	2.882920	2.882707	2.867412	2.870211	2.881085	2.876714	2.876503	2.878999	2.893031	2.892998	2.905808	2.910333	2.909773	2.920624	2.920409	2.942330	2.942202	2.933115	2.932889	2.932672	2.930371	2.941100	2.945970	2.959060	2.979781	3.011661	3.020065	3.047346	3.077128	3.080259	3.076257	3.073188	3.065066	3.003582	3.000233	3.033152	3.032996	3.032762	3.032904	3.044948	3.063647	3.084113	3.083877	3.083650	3.135784	3.186281	3.151344	3.153754	3.164658
2.921098	2.920872	2.882120	2.882843	2.888848	2.875971	2.875751	2.878066	2.894735	2.902143	2.907582	2.907372	2.907151	2.909755	2.909533	2.942537	2.942313	2.948414	2.945557	2.977897	2.993487	2.960887	2.942785	2.945955	2.952060	2.992408	2.994833	3.019346	3.031535	3.077115	3.084777	3.093256	3.093019	3.077875	3.055347	3.033375	3.031631	3.032231	3.027262	3.000968	3.014336	3.063827	3.073228	3.093502	3.144705	3.149971	3.157623	3.157382	3.164894	3.168997
2.981268	2.967839	2.924218	2.886595	2.888827	2.875951	2.876674	2.895312	2.923582	2.923368	2.923144	2.921610	2.906929	2.906718	2.934826	2.934611	2.939133	2.937399	2.946484	2.977881	2.977662	2.953369	2.936942	2.938038	2.945725	2.967110	2.972748	3.001953	3.052058	3.078801	3.088729	3.088505	3.093007	3.092781	3.077629	3.063005	3.050495	3.031398	3.028008	3.000958	3.000728	3.057506	3.073218	3.148705	3.162671	3.162431	3.170084	3.188545	3.188313	3.179381
3.008598	2.997238	2.974954	2.930388	2.930540	2.889163	2.890640	2.893594	2.921865	2.911084	2.910859	2.908571	2.919422	2.914462	2.914238	2.914022	2.871097	2.884844	2.897285	2.946243	2.953932	2.950546	2.948442	2.948217	2.959114	2.974837	2.974621	3.005149	3.079021	3.088951	3.088716	3.088492	3.088257	3.092769	3.095745	3.095520	3.072201	3.041019	3.034176	3.027776	3.027544	3.044465	3.072832	3.072976	3.161500	3.175456	3.190354	3.247827	3.256469	3.256222
3.008576	3.008346	2.991524	2.973122	2.930519	2.889143	2.890620	2.890409	2.890190	2.879413	2.910841	2.919629	2.919404	2.910670	2.856663	2.859472	2.871081	2.882940	2.884619	2.887042	2.950754	2.953315	2.951589	2.956105	2.970706	2.974822	3.005363	3.050952	3.082941	3.140378	3.140327	3.140099	3.092982	3.095967	3.095733	3.087577	3.086397	3.086174	3.073663	3.041877	3.036789	3.044456	3.059146	3.072967	3.078222	3.161253	3.181828	3.248197	3.256462	3.312973
3.109927	2.999756	2.997082	2.973100	2.925749	2.890820	2.900599	2.900389	2.899039	2.898829	2.927560	2.921686	2.919386	2.860639	2.859665	2.860210	2.872072	2.884811	2.887245	2.887026	2.948474	2.951411	2.951196	2.956090	2.955876	2.989142	2.988925	3.000610	3.079151	3.112706	3.140314	3.140086	3.139846	3.133300	3.128342	3.123393	3.113221	3.100369	3.085928	3.074226	3.055057	3.054834	3.060914	3.065214	3.072736	3.077983	3.181821	3.203659	3.247576	3.305598
3.064870	3.064633	3.001965	2.993819	2.930255	2.897781	2.897561	2.951473	3.030387	3.030165	3.022762	2.932801	2.924840	2.870913	2.870693	2.876046	2.875830	2.886682	2.886474	2.886255	2.900913	2.921361	2.932213	2.931990	2.926752	2.948651	2.980605	2.990759	3.006608	3.026778	3.082446	3.137430	3.137190	3.209595	3.202552	3.123381	3.107357	3.112985	3.090652	3.085506	3.076627	3.073759	3.073527	3.075559	3.084969	3.130787	3.165568	3.165329	3.183395	3.227297
3.078240	3.064800	3.040819	2.996250	2.967520	2.967306	3.002283	3.002064	3.005043	3.030145	3.025196	2.949026	2.936144	2.935933	2.927916	2.927704	2.937422	2.935688	2.888039	2.912056	2.918169	2.919081	2.921134	2.920912	2.920702	2.949203	2.989653	2.995485	3.006595	3.023933	3.027290	3.083721	3.137177	3.140107	3.139869	3.132843	3.134989	3.136651	3.115894	3.090420	3.085451	3.077338	3.075784	3.082161	3.129437	3.165789	3.165560	3.165321	3.165092	3.190135
3.108465	3.077982	3.064552	3.040566	3.035582	3.035362	3.032340	3.002044	3.005023	3.004804	3.004574	3.004358	3.008207	3.014595	3.024745	3.039850	3.041796	3.030807	2.967886	2.930494	2.930281	2.978239	2.978022	2.923351	2.957909	2.995517	3.017821	3.017590	3.017540	3.023731	3.023501	3.024606	3.073999	3.136937	3.139857	3.139629	3.144125	3.149941	3.149701	3.122647	3.092429	3.092206	3.084085	3.131166	3.197567	3.191016	3.180861	3.194600	3.200679	3.207696
3.108441	3.103299	3.096172	3.087980	3.048422	3.035718	3.035485	3.040399	3.010097	3.017804	3.031914	3.031699	3.053620	3.077349	3.077116	3.075762	3.074398	3.071522	3.042840	3.042609	3.030569	3.016114	3.002685	3.002456	3.038589	3.046285	3.038166	3.018332	3.022266	3.022038	3.021223	3.024594	3.049493	3.073765	3.139845	3.150396	3.150156	3.149930	3.149690	3.184183	3.122400	3.092196	3.110885	3.197790	3.197558	3.217640	3.217409	3.200900	3.207931	3.360119
3.165439	3.102710	3.102484	3.087957	3.048589	3.048370	3.050967	3.045997	3.018001	3.032123	3.054048	3.053832	3.082079	3.077708	3.115061	3.113703	3.189381	3.189137	3.082966	3.081948	3.082106	3.051841	3.045018	3.150515	3.141229	3.134760	3.134534	3.123723	3.072943	3.042559	3.021795	3.024581	3.037603	3.053226	3.131666	3.145648	3.150145	3.149919	3.184401	3.184173	3.180774	3.106387	3.111253	3.209490	3.224180	3.217631	3.215324	3.362689	3.360368	3.360111
3.168056	3.108157	3.102462	3.102226	3.098782	3.067010	3.050946	3.056196	3.066154	3.073889	3.074600	3.096533	3.095311	3.115656	3.115419	3.118592	3.194270	3.194026	3.203917	3.204050	3.235225	3.231206	3.229652	3.223366	3.205063	3.191631	3.182906	3.132105	3.132632	3.075717	3.026520	3.032912	3.037591	3.053214	3.131654	3.150923	3.155231	3.184633	3.228581	3.228350	3.180764	3.133201	3.138064	3.209481	3.209250	3.214110	3.303772	3.362682	3.362439	3.360105
3.168032	3.167789	3.118469	3.118232	3.100457	3.066989	3.054321	3.065420	3.069341	3.073869	3.099898	3.099678	3.148488	3.117713	3.117476	3.118573	3.149116	3.204126	3.206235	3.237327	3.237095	3.234964	3.291021	3.268686	3.208397	3.207962	3.196672	3.196427	3.143567	3.143329	3.065698	3.065480	3.135535	3.141351	3.144188	3.143963	3.172773	3.228817	3.226116	3.226074	3.228093	3.180525	3.138055	3.138384	3.209242	3.211835	3.303764	3.309560	3.314053	3.364253
3.191015	3.188319	3.188088	3.160963	3.114199	3.070364	3.056752	3.069550	3.069320	3.099169	3.105264	3.121810	3.148468	3.148245	3.148006	3.159291	3.166225	3.200776	3.261145	3.260900	3.252742	3.406966	3.400679	3.367181	3.270321	3.210024	3.201188	3.212835	3.198386	3.152189	3.144964	3.146439	3.195530	3.147569	3.144176	3.156412	3.193871	3.234093	3.301159	3.300922	3.241827	3.233704	3.179631	3.188644	3.212066	3.212960	3.273528	3.273283	3.314045	3.366135
3.411905	3.291280	3.249223	3.165656	3.117950	3.076567	3.069748	3.069529	3.069300	3.105479	3.098641	3.120847	3.148449	3.155207	3.159497	3.167763	3.200739	3.263619	3.318733	3.335191	3.418719	3.406948	3.406702	3.374148	3.369377	3.289874	3.215141	3.214708	3.212590	3.156894	3.149859	3.195761	3.198349	3.211900	3.219778	3.235408	3.263579	3.325382	3.358272	3.360529	3.331868	3.292183	3.294578	3.212286	3.213191	3.273753	3.273520	3.314275	3.322234	3.396083
3.411880	3.284276	3.249200	3.169783	3.132831	3.132610	3.139541	3.139318	3.150414	3.146605	3.139762	3.145868	3.153176	3.159717	3.167969	3.200959	3.277350	3.311040	3.337689	3.354145	3.425495	3.412781	3.406684	3.376395	3.376155	3.374576	3.298496	3.225235	3.222363	3.215325	3.198807	3.198580	3.221935	3.241717	3.256959	3.296197	3.350906	3.379475	3.463340	3.451130	3.380559	3.340305	3.299290	3.299040	3.307113	3.306865	3.314515	3.317421	3.318761	3.394187
3.317765	3.309591	3.249177	3.175797	3.169222	3.139756	3.139519	3.159873	3.172854	3.205137	3.197912	3.197684	3.150137	3.164444	3.166847	3.259461	3.260915	3.299016	3.351738	3.375129	3.425477	3.425220	3.423465	3.418864	3.412301	3.412041	3.390078	3.336106	3.322088	3.315231	3.275493	3.222164	3.243631	3.249822	3.324835	3.414293	3.409693	3.467936	3.463329	3.448665	3.403651	3.338973	3.327678	3.327425	3.322489	3.322241	3.320872	3.317413	3.393116	3.383604
3.309820	3.309566	3.216578	3.212192	3.182701	3.178975	3.178735	3.180428	3.223174	3.219359	3.217227	3.202569	3.202790	3.161594	3.162110	3.248875	3.248631	3.283901	3.296313	3.351466	3.374871	3.425202	3.424957	3.424698	3.420493	3.420233	3.394404	3.389805	3.350915	3.342358	3.323459	3.311870	3.291093	3.319404	3.414522	3.417832	3.411343	3.406760	3.392907	3.392666	3.391274	3.338964	3.327669	3.322716	3.322480	3.328464	3.328229	3.375808	3.394431	3.396005
3.277593	3.242501	3.243212	3.248379	3.249645	3.241307	3.245319	3.235468	3.306854	3.306617	3.306365	3.223582	3.213249	3.206696	3.248333	3.248856	3.248612	3.253838	3.255184	3.265129	3.297390	3.374600	3.393328	3.404135	3.406254	3.405995	3.403868	3.400709	3.397447	3.355180	3.339301	3.346996	3.351086	3.407693	3.418061	3.400072	3.399814	3.383684	3.345548	3.344180	3.339192	3.316973	3.316725	3.316475	3.322471	3.322223	3.328221	3.327973	3.421432	3.421306
3.284924	3.284673	3.275442	3.256198	3.249621	3.247616	3.323163	3.322738	3.320037	3.319801	3.316909	3.306110	3.227468	3.227241	3.247559	3.248837	3.254065	3.256460	3.255166	3.260772	3.294919	3.391098	3.390292	3.390035	3.389798	3.405979	3.413975	3.402015	3.397293	3.355165	3.354911	3.354676	3.341020	3.345518	3.380241	3.383157	3.382333	3.331586	3.330201	3.329967	3.258814	3.258585	3.316716	3.316465	3.360397	3.320704	3.321980	3.327965	3.344162	3.421167
3.309041	3.310489	3.318366	3.283286	3.274929	3.331692	3.323329	3.323094	3.322845	3.355653	3.350116	3.306089	3.244850	3.227221	3.247539	3.248818	3.256689	3.265930	3.275514	3.290792	3.336406	3.337738	3.337502	3.337250	3.378106	3.380681	3.404145	3.400727	3.398599	3.359889	3.354897	3.352964	3.343082	3.342845	3.313918	3.323155	3.322903	3.322105	3.320275	3.259049	3.258804	3.258575	3.305663	3.325921	3.325875	3.317863	3.320461	3.327957	3.348884	3.424313
3.372368	3.373810	3.342923	3.342675	3.335067	3.326723	3.353381	3.353143	3.352893	3.355631	3.348207	3.343184	3.305817	3.247766	3.252803	3.252573	3.256103	3.256424	3.274175	3.291060	3.308406	3.331870	3.328993	3.328742	3.332095	3.336750	3.339350	3.377539	3.383153	3.382903	3.359621	3.357688	3.352148	3.342832	3.323379	3.323143	3.329877	3.328067	3.327816	3.282710	3.282463	3.305899	3.310386	3.314869	3.316213	3.316155	3.315921	3.315674	3.371865	3.425881
3.374040	3.373785	3.374112	3.335295	3.326933	3.335248	3.344492	3.346330	3.352681	3.352444	3.352190	3.344787	3.341326	3.288890	3.255425	3.255195	3.256085	3.256405	3.266160	3.289721	3.308200	3.329211	3.319540	3.325516	3.332079	3.339566	3.360473	3.360222	3.395595	3.451454	3.515304	3.490331	3.393587	3.387031	3.343891	3.330116	3.328287	3.333342	3.333091	3.327574	3.325057	3.362691	3.359418	3.311839	3.311606	3.312936	3.312703	3.312456	3.312978	3.371604
3.376278	3.373760	3.373522	3.352688	3.352434	3.335226	3.344470	3.346308	3.333668	3.344752	3.344500	3.364545	3.369039	3.368806	3.326935	3.305382	3.316205	3.315955	3.283535	3.296027	3.316346	3.314968	3.311526	3.325500	3.332063	3.337851	3.344037	3.360206	3.445276	3.519359	3.515289	3.526860	3.492316	3.398910	3.398656	3.354214	3.335139	3.334909	3.386468	3.446579	3.446318	3.432104	3.417781	3.378084	3.313174	3.312928	3.312695	3.313203	3.327701	3.315880
3.392283	3.392029	3.407846	3.407593	3.407336	3.403138	3.375283	3.352887	3.363955	3.363029	3.377018	3.387948	3.386563	3.461724	3.501396	3.493414	3.412392	3.412133	3.366086	3.305495	3.305263	3.316082	3.330075	3.325483	3.323365	3.331418	3.337605	3.384846	3.435377	3.504622	3.504357	3.503139	3.493057	3.414687	3.398643	3.400103	3.389777	3.389543	3.412463	3.446568	3.446308	3.433038	3.431459	3.428555	3.398343	3.399133	3.370507	3.354551	3.377736	3.377488
3.395426	3.420509	3.420270	3.420017	3.492693	3.492451	3.482001	3.493966	3.512002	3.483271	3.483010	3.565041	3.564771	3.536050	3.512884	3.501129	3.426713	3.421547	3.405499	3.376192	3.375955	3.384789	3.410666	3.404180	3.323350	3.329326	3.334947	3.337339	3.384595	3.413789	3.413343	3.428900	3.431800	3.428402	3.427444	3.422074	3.421817	3.421582	3.414906	3.497056	3.496225	3.489748	3.432771	3.432511	3.443787	3.413563	3.419202	3.445765	3.445529	3.445275
3.439406	3.439148	3.510466	3.503872	3.498893	3.496388	3.507204	3.506958	3.506508	3.529243	3.579609	3.582190	3.561353	3.535274	3.512863	3.462008	3.438202	3.432094	3.431858	3.415790	3.410456	3.421527	3.412984	3.411971	3.345364	3.335161	3.337574	3.343740	3.364044	3.384330	3.414084	3.434171	3.433913	3.433674	3.434930	3.431533	3.432187	3.431953	3.514844	3.583515	3.579844	3.495969	3.490421	3.439676	3.443778	3.443521	3.436542	3.445756	3.445521	3.514640
3.521888	3.521624	3.603718	3.521119	3.519272	3.515177	3.507179	3.506746	3.562504	3.579858	3.579586	3.582168	3.532855	3.489902	3.485954	3.485711	3.485453	3.477455	3.474079	3.535475	3.546292	3.546027	3.506995	3.448256	3.436628	3.393049	3.392818	3.393131	3.417970	3.441315	3.456853	3.456618	3.472594	3.592356	3.592091	3.541891	3.531621	3.531378	3.605290	3.605041	3.584931	3.540501	3.500795	3.494489	3.487935	3.506167	3.466731	3.458496	3.461280	3.565084
3.604592	3.604321	3.604069	3.584802	3.547743	3.537315	3.608457	3.571801	3.571345	3.571095	3.572334	3.529936	3.539102	3.492986	3.491781	3.488143	3.485433	3.482412	3.538177	3.548598	3.548349	3.554500	3.514738	3.509732	3.507062	3.509818	3.484869	3.486120	3.485881	3.499841	3.610137	3.683320	3.726811	3.726552	3.726275	3.733377	3.723659	3.651428	3.611696	3.605029	3.594428	3.589268	3.543247	3.519317	3.521149	3.503338	3.510258	3.513776	3.553444	3.561062
3.617085	3.604294	3.604043	3.603398	3.590490	3.613987	3.613713	3.577059	3.474608	3.474367	3.510499	3.539346	3.539080	3.550157	3.549891	3.537383	3.533726	3.548400	3.554885	3.564102	3.563614	3.560519	3.514720	3.514456	3.522707	3.603596	3.523905	3.490844	3.500082	3.619660	3.679405	3.712317	3.724343	3.726538	3.733623	3.733363	3.711018	3.658777	3.611684	3.604641	3.611774	3.669145	3.588989	3.541393	3.527449	3.531718	3.515758	3.524183	3.525073	3.561054
3.800765	3.613768	3.600622	3.590547	3.614211	3.613962	3.539296	3.477326	3.472322	3.474345	3.475667	3.514010	3.539058	3.538816	3.570432	3.625539	3.614893	3.613867	3.613619	3.613347	3.611020	3.608486	3.607669	3.552084	3.563729	3.564784	3.568127	3.567860	3.615382	3.673557	3.676439	3.676188	3.678931	3.683017	3.686897	3.682867	3.659015	3.611944	3.603744	3.630973	3.654368	3.653357	3.583667	3.545537	3.535180	3.534919	3.515749	3.521909	3.521667	3.603437
3.800737	3.749925	3.610096	3.614270	3.613997	3.613749	3.513758	3.477114	3.472110	3.471870	3.474062	3.479182	3.539036	3.592577	3.625768	3.625518	3.625250	3.614601	3.614354	3.626729	3.623647	3.608468	3.608217	3.563954	3.563712	3.564767	3.564525	3.615238	3.659219	3.673541	3.676424	3.676173	3.652210	3.669326	3.668197	3.667943	3.651641	3.604004	3.603732	3.604135	3.603863	3.584678	3.457472	3.461746	3.549708	3.552280	3.552036	3.545555	3.603699	3.608150
3.805990	3.752915	3.748692	3.614244	3.613971	3.613724	3.513734	3.477090	3.472086	3.471848	3.471588	3.475387	3.584281	3.584037	3.592285	3.603355	3.625229	3.624957	3.626983	3.626709	3.626458	3.611963	3.564202	3.563936	3.564072	3.563806	3.563565	3.611636	3.659580	3.678243	3.687026	3.652470	3.652196	3.662140	3.668183	3.666986	3.654081	3.611920	3.605797	3.605551	3.592657	3.522405	3.499856	3.502617	3.552531	3.570407	3.570163	3.620809	3.617540	3.624220
3.913954	3.860643	3.771775	3.748792	3.613945	3.613699	3.513333	3.513468	3.475228	3.471825	3.473147	3.511753	3.511490	3.511253	3.583745	3.603335	3.625208	3.624937	3.630853	3.632161	3.631911	3.632397	3.632146	3.631874	3.601980	3.601710	3.601467	3.657929	3.659564	3.675069	3.677952	3.672985	3.662706	3.665611	3.667226	3.666973	3.666697	3.614362	3.584105	3.595188	3.593343	3.580367	3.580104	3.579838	3.585822	3.586169	3.622198	3.621933	3.633167	3.627988
3.908267	3.813487	3.778349	3.758572	3.648747	3.613673	3.613401	3.592576	3.514694	3.504696	3.523097	3.522860	3.520523	3.520286	3.598816	3.603313	3.606211	3.635984	3.630833	3.632142	3.634344	3.634076	3.633826	3.633554	3.612765	3.609996	3.612913	3.659800	3.664266	3.663996	3.674162	3.662967	3.662453	3.662199	3.654189	3.666960	3.614594	3.584360	3.584092	3.595177	3.594909	3.600826	3.600563	3.586057	3.585812	3.613940	3.622189	3.634540	3.633725	3.699676
3.813747	3.742163	3.736247	3.658804	3.626867	3.626621	3.623183	3.627822	3.600654	3.595506	3.611061	3.647207	3.650896	3.615852	3.620328	3.620082	3.638500	3.679338	3.679090	3.678814	3.669077	3.643868	3.643619	3.643347	3.646310	3.647548	3.647303	3.647031	3.665194	3.678196	3.674146	3.659555	3.662438	3.662185	3.661914	3.649581	3.614581	3.606445	3.592575	3.595165	3.602637	3.602392	3.602129	3.619741	3.618927	3.618662	3.655298	3.661339	3.730469	3.745192
3.601475	3.601206	3.600960	3.637109	3.636837	3.636592	3.654237	3.653989	3.653722	3.651021	3.652332	3.679439	3.726624	3.726377	3.726102	3.752399	3.749466	3.734659	3.686975	3.678794	3.683636	3.647010	3.643601	3.643329	3.646292	3.646964	3.647286	3.647015	3.711532	3.705975	3.704754	3.675910	3.662424	3.662172	3.646610	3.649568	3.649295	3.627554	3.633721	3.602893	3.602626	3.640249	3.745685	3.745405	3.655239	3.659503	3.665563	3.720766	3.758780	3.769539
3.601448	3.601179	3.600934	3.621251	3.654727	3.654484	3.668457	3.668208	3.666357	3.686520	3.688134	3.727443	3.727167	3.911421	3.911128	3.893129	3.781071	3.756371	3.738725	3.691018	3.683616	3.684477	3.647875	3.644443	3.646275	3.646946	3.647269	3.784891	3.768836	3.711243	3.705682	3.709058	3.675620	3.664234	3.660856	3.656727	3.657775	3.676593	3.647467	3.647225	3.738475	3.829762	3.815091	3.811650	3.771753	3.771476	3.708001	3.729064	3.769809	3.818407
3.633134	3.621738	3.621491	3.637056	3.685110	3.693350	3.694395	3.695087	3.723697	3.827322	3.841581	3.841326	3.895841	3.911397	3.893373	3.890466	3.877061	3.820296	3.759115	3.735119	3.693765	3.685590	3.685339	3.711479	3.755762	3.759280	3.790628	3.790345	3.790088	3.768921	3.828983	3.779770	3.752355	3.750778	3.750503	3.750247	3.756573	3.709280	3.709005	3.738742	3.839452	3.836546	3.815269	3.782463	3.774763	3.774486	3.774230	3.828402	3.828143	3.841518
3.677109	3.667672	3.656297	3.681399	3.685083	3.693324	3.695313	3.711282	3.800655	3.829184	3.841557	3.877688	3.896382	3.911374	3.903348	3.896668	3.871079	3.833857	3.828885	3.774848	3.727170	3.725317	3.735442	3.774508	3.774258	3.791806	3.791554	3.791272	3.791015	3.824186	3.823900	3.790809	3.793438	3.778971	3.778696	3.845156	3.844869	3.847443	3.845646	3.932833	3.932538	3.839178	3.838896	3.790569	3.784003	3.783727	3.816590	3.823673	3.832732	3.841510
3.750264	3.685928	3.684094	3.684012	3.693921	3.706877	3.711506	3.802793	3.802516	3.841817	3.906400	3.906141	3.912176	4.016109	3.903325	3.896646	3.871058	3.870203	3.833580	3.775960	3.775704	3.779956	3.792152	3.796211	3.864098	3.863811	3.854687	3.873402	3.830489	3.824170	3.823884	3.834763	3.802897	3.793167	3.819729	3.861562	3.875773	3.875517	3.953469	3.960577	3.960090	3.959820	3.884488	3.855803	3.784559	3.784283	3.791914	3.829139	3.832723	3.852538
3.750236	3.749956	3.691120	3.702089	3.707096	3.711754	3.803022	3.802767	3.902183	3.906666	3.906375	3.912444	3.986299	3.986032	3.984412	3.898205	3.897918	3.870180	3.800357	3.779523	3.779269	3.789180	3.795151	3.796192	3.864079	3.863793	3.863538	3.873340	3.863644	3.863360	3.871326	3.875975	3.839369	3.824900	3.861808	3.902883	3.893122	3.892865	3.957986	3.975286	3.960268	3.959998	3.884477	3.869989	3.863418	3.792160	3.797379	3.830706	3.907269	3.888793
3.794744	3.782772	3.775163	3.774887	3.787955	3.795923	3.795641	3.886273	3.902158	3.906640	3.906350	3.928239	3.994007	3.986008	3.984389	3.980272	3.897895	3.801154	3.779783	3.777922	3.779248	3.778973	3.788906	3.817496	3.848070	3.863774	3.863520	3.882191	3.954425	3.988884	3.988586	3.961474	3.893041	3.892778	3.896337	3.900604	3.899422	3.899166	3.957973	3.979804	3.960256	3.959986	3.929609	3.898292	3.890669	3.870109	3.869848	3.902238	3.907260	3.917164
3.887240	3.808685	3.796739	3.796462	3.799009	3.884232	3.884246	3.886247	3.885962	3.906616	3.909531	3.916818	3.938673	3.987420	3.984104	3.982513	3.897873	3.800566	3.779763	3.779483	3.779228	3.778953	3.814175	3.844342	3.864042	3.863756	3.876141	3.954675	3.992319	3.992026	3.988569	3.961458	3.960785	3.919605	3.896322	3.896061	3.902565	3.924406	3.955679	3.979792	3.979495	3.988112	3.990071	3.921943	3.903278	3.890536	3.902513	3.919575	3.923275	3.922984
3.928383	3.896423	3.873317	3.861342	3.918041	3.920610	3.888064	3.886221	3.891028	3.909796	3.924028	3.923772	3.943176	4.004749	3.987098	3.983810	3.921570	3.897560	3.897302	3.814806	3.814550	3.843987	3.883243	3.881659	3.881404	3.881118	3.910881	3.954657	3.992302	3.988850	3.961704	3.961442	3.961147	3.922609	3.922323	3.902840	3.902551	3.924392	3.955666	3.982233	4.006382	4.003849	3.994793	3.982403	3.957059	3.956770	3.956125	3.919566	3.923267	3.922975
3.983777	3.940540	3.938201	3.937913	3.929705	3.929446	3.911745	3.892491	3.910033	3.952773	3.958328	3.958069	4.016305	4.124570	4.107229	4.016810	4.012355	3.960113	3.951213	3.940359	3.883763	3.883482	3.938823	3.935701	3.944922	3.911119	3.910863	3.910573	3.920566	3.962925	3.962631	3.962369	3.963396	3.982755	3.954048	3.944313	3.939545	3.940557	4.008129	4.007867	4.007570	4.003150	3.992033	3.980978	3.969668	3.956759	3.956494	3.923521	3.929487	3.889780
4.001166	3.983450	3.954389	3.954102	3.933260	3.929419	3.929127	3.959162	3.959060	3.979825	3.987262	3.992848	4.128590	4.128318	4.128010	4.114067	4.113765	4.055801	4.039727	3.977021	3.961477	4.054163	4.045023	3.945163	3.944904	3.914591	3.910845	3.910555	3.928473	3.970833	3.963934	3.963674	3.985268	3.989740	3.989451	3.962349	3.962058	4.010300	4.008116	4.145147	4.099659	3.988983	3.988692	3.980967	3.979122	3.956749	3.957994	3.923512	3.890058	3.899776
4.041710	4.019203	3.997108	3.954073	3.951895	3.942094	3.959211	3.959134	3.973087	3.979799	3.984219	3.992823	4.004787	4.155076	4.154769	4.152635	4.139884	4.139577	4.138552	4.138245	4.083170	4.060744	4.041226	3.945143	3.944885	3.944592	3.910827	3.914500	3.966910	3.991032	3.998636	3.998377	4.021938	4.036201	4.035913	4.113363	4.110607	4.094488	4.137242	4.145134	4.127840	4.085217	4.003906	3.982534	3.980689	3.978821	3.958363	3.925579	3.891937	3.899767
4.041717	4.030256	3.997079	3.954045	3.951867	3.949610	3.966350	3.959108	3.965797	3.970248	3.988814	4.027877	4.049948	4.155050	4.252799	4.245914	4.176230	4.150533	4.150261	4.140332	4.108440	4.048078	3.928710	3.955311	3.955053	3.966080	3.965824	3.981684	3.983000	3.998912	3.998618	4.022216	4.021921	4.021656	4.159404	4.179650	4.185758	4.185485	4.175552	4.159050	4.139182	4.137017	4.065974	4.003030	3.993298	3.994894	3.984208	3.961840	3.935691	3.939176
4.046437	4.041387	4.029959	3.996759	3.994200	4.025933	3.974989	3.974356	3.978406	3.989081	4.006421	4.033056	4.145676	4.243470	4.243155	4.233441	4.226718	4.169483	4.141561	4.136322	4.102096	4.048058	4.003536	3.960007	3.971447	3.972098	4.006719	4.006330	4.000595	4.111035	4.134421	4.134153	4.133847	4.173046	4.176138	4.179635	4.185742	4.292799	4.292480	4.288888	4.272339	4.234315	4.170896	4.069623	4.012567	4.002810	3.966271	3.972212	3.974214	3.975431
4.075890	4.075589	4.041090	4.036047	4.040498	4.040236	3.991179	3.986579	3.986291	4.120379	4.123468	4.278231	4.243721	4.243445	4.243130	4.233417	4.233107	4.220055	4.150216	4.109327	4.109054	4.081885	4.081614	4.094706	4.091281	4.097016	4.099912	4.118567	4.111881	4.134709	4.150197	4.149928	4.173306	4.173029	4.172726	4.178865	4.293064	4.292784	4.298779	4.294552	4.286873	4.273361	4.192588	4.091316	4.048457	4.007708	4.008763	4.009161	4.009273	3.986903
4.083777	4.075559	4.072838	4.042464	4.043298	4.062836	4.058201	4.052277	4.144359	4.147480	4.289422	4.289143	4.261819	4.243419	4.243104	4.238862	4.233083	4.232768	4.156606	4.145232	4.115256	4.121280	4.136288	4.128270	4.102156	4.100157	4.152029	4.151722	4.268338	4.174862	4.174553	4.169546	4.173290	4.173014	4.179127	4.265039	4.289891	4.292770	4.289810	4.282445	4.282127	4.236086	4.170489	4.069220	4.048446	4.048153	4.072458	4.075316	4.018725	4.008968
4.088497	4.088194	4.087924	4.082884	4.063068	4.114451	4.114151	4.205299	4.366842	4.376734	4.343184	4.289116	4.261792	4.254538	4.239119	4.238837	4.238529	4.232744	4.232469	4.156275	4.149463	4.136727	4.131713	4.102965	4.102136	4.153975	4.249960	4.251226	4.250944	4.190617	4.182411	4.175845	4.173273	4.172997	4.179111	4.184684	4.252251	4.250655	4.271664	4.271386	4.240883	4.259956	4.216698	4.181681	4.181405	4.175899	4.163921	4.121039	4.086076	4.019552
4.121682	4.121377	4.129402	4.134572	4.155009	4.172470	4.327261	4.398625	4.379260	4.378968	4.392221	4.342875	4.294983	4.287727	4.287408	4.238813	4.238504	4.232720	4.232446	4.156818	4.135215	4.131963	4.104825	4.104525	4.142185	4.231374	4.253219	4.251206	4.250926	4.220608	4.217138	4.192514	4.169672	4.169396	4.168767	4.183091	4.184361	4.251584	4.282835	4.288219	4.252675	4.252395	4.243785	4.320233	4.285244	4.183249	4.175613	4.145347	4.153189	4.152884
4.232534	4.232222	4.233876	4.233573	4.323076	4.335845	4.424153	4.415566	4.405631	4.470045	4.394854	4.343413	4.323428	4.322206	4.287383	4.238977	4.228992	4.223210	4.222937	4.202074	4.135193	4.133523	4.133253	4.142430	4.196546	4.251538	4.253200	4.252885	4.256755	4.220590	4.217120	4.206284	4.205972	4.169381	4.171909	4.184654	4.184346	4.251948	4.288481	4.288206	4.290531	4.329695	4.331676	4.330223	4.319936	4.281148	4.184661	4.184359	4.168316	4.172349
4.244380	4.251045	4.294004	4.319025	4.324211	4.327518	4.424122	4.415537	4.414759	4.398818	4.388498	4.325985	4.325665	4.323123	4.320278	4.241215	4.229157	4.223186	4.222914	4.225430	4.214412	4.174594	4.161678	4.161938	4.221127	4.236616	4.258462	4.258148	4.259944	4.229627	4.227618	4.277881	4.262849	4.262568	4.225204	4.231720	4.238013	4.264575	4.290165	4.289891	4.329023	4.362816	4.355329	4.330212	4.316151	4.290600	4.280855	4.198542	4.202608	4.230801
4.358770	4.355999	4.355715	4.349824	4.349505	4.416120	4.417115	4.430133	4.421518	4.414441	4.399785	4.399502	4.333747	4.333469	4.333149	4.323552	4.260845	4.241558	4.234962	4.235215	4.245878	4.244323	4.240651	4.240338	4.289004	4.288687	4.255236	4.258129	4.231493	4.235339	4.283986	4.283712	4.277549	4.277268	4.279978	4.287245	4.313060	4.312786	4.306619	4.324595	4.329010	4.361860	4.361544	4.331332	4.321099	4.291722	4.245704	4.202873	4.204298	4.238719
4.380378	4.380056	4.389462	4.435054	4.430015	4.576736	4.582917	4.582615	4.500382	4.500088	4.510316	4.500916	4.435734	4.379403	4.357961	4.368746	4.368431	4.346223	4.295359	4.298629	4.388546	4.378313	4.375196	4.371477	4.367990	4.358186	4.288393	4.258110	4.268019	4.288244	4.339927	4.339650	4.339330	4.333952	4.368371	4.365683	4.357946	4.335195	4.327121	4.326846	4.331261	4.330978	4.344864	4.341337	4.324862	4.252954	4.212629	4.202864	4.217310	4.287405
4.421709	4.421388	4.565243	4.604863	4.598680	4.643366	4.582885	4.582963	4.582630	4.575004	4.520879	4.515124	4.514793	4.542282	4.520825	4.520528	4.460856	4.368915	4.360069	4.422380	4.421618	4.404325	4.502853	4.412918	4.371175	4.321826	4.288373	4.291264	4.280046	4.322973	4.341607	4.344726	4.347425	4.376784	4.369110	4.368070	4.365345	4.357276	4.334861	4.330418	4.335588	4.334174	4.346928	4.344532	4.340853	4.256718	4.246978	4.264978	4.287709	4.295146
4.550419	4.569087	4.633699	4.633367	4.789726	4.788278	4.787923	4.622340	4.599005	4.598706	4.592899	4.555491	4.554966	4.536949	4.520799	4.533892	4.496343	4.442768	4.442492	4.449229	4.545137	4.593962	4.510564	4.418744	4.371532	4.363308	4.321530	4.298954	4.300561	4.308740	4.337562	4.360366	4.385312	4.381861	4.376452	4.368809	4.368486	4.371467	4.356941	4.335138	4.334820	4.334161	4.346916	4.341124	4.340841	4.305830	4.299646	4.302169	4.303023	4.344745
4.694471	4.694126	4.693822	4.753637	4.805520	4.823909	4.833547	4.820574	4.767546	4.738764	4.724836	4.579001	4.552675	4.532987	4.534161	4.559891	4.525286	4.518633	4.518350	4.586730	4.700015	4.606628	4.509975	4.418911	4.415988	4.374584	4.366406	4.302896	4.311672	4.318908	4.360623	4.385615	4.524246	4.523952	4.428822	4.421931	4.415379	4.403723	4.356926	4.338418	4.338099	4.381927	4.346903	4.341112	4.340830	4.299912	4.302466	4.303291	4.345051	4.449151
4.694436	4.694091	4.693788	4.744105	4.753254	4.805181	4.810861	4.810549	4.782485	4.731485	4.724806	4.578973	4.536829	4.536542	4.558084	4.563259	4.569533	4.573160	4.598168	4.724626	4.716022	4.669719	4.549410	4.509619	4.419740	4.370435	4.314865	4.328790	4.343721	4.395533	4.441011	4.537012	4.536678	4.527707	4.523420	4.449040	4.442864	4.407859	4.352882	4.352607	4.338086	4.339314	4.343720	4.343402	4.341220	4.343740	4.361387	4.445614	4.465317	4.565902
4.694400	4.694057	4.744412	4.744071	4.735809	4.726461	4.714800	4.751152	4.736478	4.725127	4.579235	4.499853	4.497259	4.550282	4.558057	4.569832	4.569507	4.598430	4.727777	4.792429	4.727313	4.691950	4.597287	4.550749	4.467425	4.407058	4.390698	4.406600	4.427417	4.460269	4.540486	4.547439	4.545974	4.537947	4.557360	4.553103	4.448697	4.407845	4.380691	4.352593	4.339582	4.349679	4.349369	4.349050	4.366696	4.366386	4.445919	4.465591	4.584571	4.593699
4.700699	4.654920	4.654617	4.648627	4.655635	4.670802	4.596080	4.594465	4.643095	4.579542	4.579205	4.499825	4.499495	4.506377	4.558029	4.569806	4.569480	4.690886	4.792756	4.792402	4.792093	4.691926	4.691624	4.639708	4.566731	4.489331	4.489050	4.515576	4.515286	4.515529	4.546126	4.548930	4.547088	4.537930	4.564135	4.557049	4.480193	4.454249	4.419203	4.392287	4.368298	4.353817	4.366337	4.459711	4.487729	4.537883	4.569137	4.588059	4.597229	4.625332
4.666542	4.666196	4.648930	4.632203	4.531780	4.585307	4.601140	4.597074	4.588859	4.584227	4.579175	4.578887	4.499466	4.501448	4.518467	4.544915	4.569454	4.754215	4.792729	4.792377	4.792068	4.691902	4.691600	4.691256	4.655776	4.587499	4.544747	4.540831	4.515266	4.540780	4.547686	4.547968	4.547636	4.554673	4.566004	4.565711	4.549037	4.510874	4.510546	4.510265	4.411952	4.411671	4.490827	4.509368	4.551672	4.611672	4.611381	4.684244	4.683946	4.707256
4.672316	4.671974	4.660594	4.676662	4.614595	4.614310	4.630332	4.660304	4.655256	4.638931	4.636966	4.618404	4.578523	4.525995	4.530945	4.530656	4.631208	4.756640	4.797229	4.796878	4.703529	4.703193	4.697989	4.697645	4.669145	4.664065	4.660615	4.654240	4.631119	4.630786	4.635938	4.660068	4.662744	4.590272	4.589945	4.599868	4.599532	4.592932	4.592597	4.685416	4.650358	4.601148	4.594938	4.608738	4.599344	4.609962	4.741341	4.734777	4.799126	4.798775
4.672658	4.672317	4.676962	4.686998	4.726249	4.709937	4.788547	4.776175	4.830817	4.825792	4.640141	4.639851	4.635384	4.654517	4.640035	4.685596	4.703203	4.713710	4.797203	4.796851	4.708030	4.707695	4.712487	4.712143	4.706572	4.668782	4.668493	4.666219	4.657811	4.642577	4.687187	4.703682	4.681400	4.631305	4.630975	4.632059	4.631720	4.632375	4.671491	4.685401	4.650344	4.650046	4.604391	4.628017	4.701899	4.742574	4.742272	4.834115	4.833806	4.830299
4.728343	4.716916	4.725288	4.744749	4.904867	4.977210	4.983231	5.021406	5.018025	4.835000	4.734982	4.665088	4.688704	4.688412	4.728565	4.728262	4.716202	4.720006	4.748170	4.787341	4.787035	4.761756	4.761453	4.755825	4.762182	4.807793	4.802401	4.760765	4.760460	4.742745	4.699617	4.681723	4.638749	4.631664	4.686015	4.632042	4.631704	4.637830	4.643805	4.673071	4.673998	4.654766	4.661792	4.681639	4.701886	4.701553	4.742260	4.834105	4.847987	4.836500
4.728307	4.721783	4.725254	4.885770	4.962967	4.978067	4.972639	4.969303	4.889532	4.751578	4.744443	4.734658	4.726403	4.724602	4.728537	4.702935	4.720324	4.750135	4.766813	4.769628	4.805680	4.795532	4.770911	4.770564	4.813592	4.810788	4.805963	4.768854	4.763458	4.745743	4.672750	4.672461	4.674572	4.697343	4.687576	4.685698	4.636781	4.636494	4.642468	4.676213	4.673985	4.654753	4.654420	4.661438	4.678123	4.677791	4.692377	4.832396	4.836844	4.795279
4.717189	4.716846	4.724843	4.901147	4.953019	4.956541	4.956175	4.889851	4.751850	4.750416	4.750070	4.734629	4.732701	4.732408	4.724228	4.720633	4.721994	4.770241	4.777114	4.795187	4.820175	4.819835	4.996526	4.991824	4.944352	4.858675	4.826310	4.821432	4.787956	4.770829	4.748534	4.748239	4.762103	4.761799	4.698311	4.696434	4.636765	4.642792	4.707159	4.702717	4.673970	4.653864	4.653530	4.647087	4.656980	4.656648	4.658239	4.796682	4.796375	4.779502
4.734570	4.734225	4.830868	4.840023	4.879263	4.878960	4.878602	4.851842	4.750687	4.750386	4.750039	4.740255	4.732671	4.732379	4.732033	4.733808	4.778408	4.796351	4.799452	4.820452	4.880211	4.996818	5.004799	5.004435	4.966018	4.952643	4.931025	4.868587	4.868090	4.851523	4.846264	4.845209	4.769063	4.774419	4.716590	4.716292	4.757783	4.766740	4.767970	4.760506	4.755630	4.713807	4.653517	4.645943	4.646780	4.656636	4.658228	4.657897	4.731715	4.756746
4.734534	4.740411	4.838258	4.846802	4.846448	4.860392	4.860036	4.852942	4.852594	4.832613	4.778478	4.766999	4.739880	4.754984	4.806822	4.811420	4.828424	4.832975	4.838714	4.876533	4.997148	5.000752	5.004774	5.006672	5.006366	4.965632	4.952315	4.936489	4.968215	4.899192	4.865670	4.835368	4.789226	4.784775	4.784435	4.787530	4.914817	4.905836	4.900760	4.899324	4.791908	4.758470	4.720247	4.645930	4.645636	4.614416	4.626577	4.720714	4.787498	4.817113
4.740719	4.814781	4.865133	4.905333	4.904972	4.868088	4.867733	4.884016	4.883670	4.846976	4.862963	4.862669	4.909348	4.907161	4.892850	4.899895	4.882154	4.853500	4.857946	4.901797	4.975775	4.993605	5.004748	5.006648	5.006341	5.003527	4.959836	4.977538	4.976091	4.967838	4.888513	4.835349	4.787321	4.787021	4.820966	4.888829	4.881872	4.905820	4.905083	4.900442	4.837654	4.738099	4.725139	4.645917	4.641510	4.626856	4.652602	4.759397	4.817447	4.981013
4.834322	4.881464	4.881121	4.933008	4.926052	4.925750	4.928596	4.945443	4.945282	4.944973	5.035357	5.035050	5.032422	5.029665	5.037747	5.036109	5.011775	5.016311	4.894279	4.974742	4.975561	4.986458	4.991946	5.006623	5.006318	5.003503	5.065659	4.985248	4.984934	4.976682	4.920292	4.888194	4.834671	4.927519	4.889119	4.888812	4.888456	4.867855	4.903866	4.903188	4.757627	4.725464	4.668331	4.667990	4.649385	4.658336	4.721983	4.817733	4.897789	4.981002
4.881783	4.881430	4.877920	4.877575	4.926017	4.925716	4.925358	4.939942	4.945060	4.981327	4.980966	5.035019	5.034653	5.034348	5.052990	5.036081	5.049214	5.047901	5.055699	4.985780	4.975534	4.976501	4.990340	5.006598	5.006294	5.069528	5.060167	5.054140	4.989061	4.981187	4.925552	4.916953	4.929131	4.928820	4.934883	4.888794	4.888439	4.885947	4.917055	4.916755	4.772877	4.753541	4.725113	4.724768	4.728243	4.729300	4.729948	4.757912	4.797237	4.875729
4.933991	4.881393	4.877884	4.894951	4.925981	4.925682	4.925324	4.936327	4.975950	4.981105	4.980934	5.030839	5.034623	5.034317	5.057673	5.079524	5.059932	5.097838	5.097527	4.994804	4.982259	4.997972	5.005212	5.006573	5.069873	5.069504	5.054486	5.054117	4.987838	4.981166	4.974487	4.965886	4.974901	4.974588	4.974234	4.928142	4.883587	4.921170	4.917039	4.916740	4.779088	4.759941	4.753190	4.752843	4.762749	4.745061	4.728993	4.728658	4.733268	4.735377
4.937121	4.936763	4.934873	4.934524	4.936240	4.937525	4.937167	5.092789	5.096763	5.087067	5.086886	5.086576	5.090543	5.094383	5.102121	5.092316	5.065560	5.100638	5.105230	4.994777	4.995846	4.997946	5.068398	5.060677	5.053957	5.063069	5.062761	4.993408	4.993096	4.992743	4.987099	4.989955	4.981105	4.974569	4.974216	4.973904	4.956565	4.904177	4.908913	4.775473	4.767237	4.758264	4.759591	4.790691	4.790391	4.777600	4.715136	4.699029	4.721223	4.691920
4.971390	4.971033	4.969144	4.972001	4.978619	4.979905	5.136203	5.135131	5.134770	5.117788	5.103655	5.206159	5.204386	5.208218	5.176413	5.092286	5.068548	5.081799	5.081491	5.002087	4.990856	4.998405	5.054985	5.043491	5.043184	5.053566	4.996388	4.961275	4.995715	4.995362	4.995518	4.989935	5.035363	5.031841	4.991563	4.974276	4.967598	4.956246	4.788956	4.767568	4.767222	4.758250	4.781784	4.781435	4.778118	4.777777	4.726821	4.703773	4.688098	4.702097
4.971353	4.969413	4.969108	4.971966	5.013401	5.210915	5.234668	5.183317	5.182199	5.299682	5.289493	5.285213	5.204166	5.204039	5.168275	5.078116	5.070782	5.068151	5.064075	5.051061	5.006636	5.006282	5.036857	5.043467	5.043161	5.038171	4.983727	4.962831	4.983057	4.995341	5.000966	5.035405	5.071554	5.046910	5.019961	5.002673	4.989678	4.956230	4.857129	4.766559	4.758531	4.746490	4.788751	4.788402	4.788104	4.787009	4.727753	4.672223	4.676204	4.675865
4.964832	4.964475	4.967375	5.003545	5.193783	5.210879	5.210503	5.209426	5.366082	5.361034	5.285500	5.226279	5.119137	5.145713	5.144208	5.074317	5.077728	5.077361	5.055171	5.051033	5.047703	5.093420	5.045694	5.045138	5.038514	5.056061	4.992568	4.992208	5.004535	5.007342	5.041723	5.060206	5.059840	5.085393	5.059947	5.051521	4.989662	4.913600	4.854849	4.769342	4.753373	4.753078	4.752742	4.728736	4.791487	4.791147	4.740004	4.733255	4.732962	4.721581
5.002790	5.005070	5.005328	5.194120	5.193746	5.210843	5.199722	5.189221	5.264827	5.264500	5.226939	5.123436	5.119105	5.117667	5.117296	5.074287	5.027106	5.026744	5.054578	5.054212	5.106011	5.102633	5.102316	5.061707	5.079318	5.076026	5.079495	5.086296	5.085983	5.077142	5.259964	5.292311	5.270425	5.151582	5.059929	5.059614	4.915389	4.850451	4.850099	4.849808	4.768982	4.753066	4.752729	4.750122	4.792418	4.791135	4.740370	4.740036	4.732952	4.732608
5.097969	5.097603	5.198595	5.194084	5.257012	5.247085	5.200817	5.211572	5.269742	5.261309	5.238782	5.135658	5.123034	5.122726	5.122355	5.122039	5.078990	5.077304	5.091228	5.128550	5.177230	5.183465	5.193722	5.195234	5.204406	5.251427	5.349076	5.348691	5.324791	5.316189	5.307318	5.341241	5.300306	5.249143	5.077277	4.923840	4.860345	4.876274	4.890822	4.890532	4.851152	4.830139	4.820555	4.820206	4.793538	4.783735	4.742811	4.742477	4.742185	4.767444
5.276713	5.256354	5.261871	5.257355	5.363008	5.327948	5.254397	5.254075	5.269707	5.264103	5.270500	5.240698	5.138083	5.148335	5.147965	5.171277	5.248387	5.290693	5.290379	5.252062	5.248347	5.235597	5.235276	5.419773	5.419448	5.349369	5.354143	5.364318	5.365571	5.425471	5.357948	5.341220	5.300285	5.249711	5.073487	4.923822	4.872964	4.861686	4.878181	4.890517	4.947592	4.942352	4.932383	4.832642	4.807106	4.792589	4.792294	4.755105	4.772303	4.767434
5.297855	5.295966	5.317233	5.367506	5.371829	5.354737	5.259109	5.258785	5.269671	5.271979	5.271597	5.268119	5.175495	5.163449	5.164209	5.248724	5.314322	5.313940	5.304577	5.304194	5.299155	5.298784	5.420138	5.419745	5.419423	5.349343	5.364678	5.366439	5.525639	5.516153	5.473514	5.454893	5.363422	5.290127	5.061210	4.983057	4.846114	4.861670	4.878165	4.942577	4.947577	4.955163	4.951985	4.852244	4.821977	4.833010	4.833660	4.833324	4.829446	4.997425
5.292538	5.322232	5.321907	5.370597	5.371791	5.356020	5.279642	5.277736	5.285276	5.276657	5.271564	5.271249	5.267705	5.283636	5.297455	5.315205	5.321053	5.320669	5.306214	5.305831	5.306637	5.306264	5.314235	5.419719	5.383057	5.395133	5.410465	5.470668	5.525616	5.496142	5.507033	5.468988	5.363402	5.231411	5.073450	4.948312	4.872188	4.890003	4.928331	4.928039	4.927684	4.927383	4.854465	4.814680	4.833333	4.844503	4.854396	4.854061	5.019092	5.016655
5.292499	5.292117	5.321867	5.374516	5.370171	5.363895	5.355596	5.296687	5.289987	5.276623	5.271529	5.271217	5.270835	5.272104	5.292710	5.308387	5.308014	5.306499	5.306185	5.305802	5.305478	5.306237	5.314209	5.318046	5.393044	5.395107	5.420065	5.454427	5.479369	5.486879	5.472690	5.375468	5.232094	5.080204	4.956707	4.874221	4.872170	4.906605	4.904552	4.901054	4.873875	4.843852	4.815011	4.827302	4.834812	4.844490	4.844953	5.079560	5.069821	5.163630
5.292459	5.292078	5.304419	5.329370	5.362592	5.362275	5.358684	5.324883	5.281658	5.241787	5.241410	5.250623	5.253406	5.272073	5.275524	5.267471	5.246173	5.285732	5.298427	5.298044	5.198338	5.206647	5.219341	5.232165	5.332979	5.392631	5.406653	5.408437	5.394862	5.394102	5.186269	4.999629	4.999269	4.997385	4.921258	4.886839	4.897598	4.944468	4.942412	4.904245	4.877067	4.814012	4.821409	4.827289	4.833495	4.931689	5.069717	5.070117	5.159692	5.163620
5.419064	5.418672	5.408845	5.311237	5.303125	5.302813	5.302428	5.277658	5.150726	5.154749	5.162099	5.240879	5.253374	5.274292	5.266182	5.244934	5.246144	5.245762	5.269582	5.237953	5.206606	5.232073	5.231758	5.231385	5.348390	5.392239	5.357416	5.357026	5.241304	5.195864	5.045465	5.011112	5.019804	5.045263	5.044914	5.024621	5.019867	5.118421	5.006000	4.918911	4.887337	4.813998	4.813663	4.827361	4.926549	5.064166	5.069705	5.070106	5.096176	5.148708
5.396784	5.380748	5.370922	5.289712	5.203723	5.214160	5.207456	5.151051	5.150692	5.154528	5.162066	5.244010	5.253342	5.266532	5.245226	5.243020	5.242649	5.244152	5.220391	5.206893	5.221850	5.225070	5.224756	5.275950	5.345160	5.313475	5.313160	5.153238	5.143448	5.059384	5.063545	5.030090	5.050283	5.049980	5.089098	5.138684	5.270475	5.153682	5.120107	4.923422	4.882041	4.823367	4.822088	4.897463	4.916968	4.923039	5.058378	5.048970	5.080699	5.080332
5.371602	5.371212	5.283717	5.201046	5.203686	5.180141	5.148877	5.143819	5.145911	5.154493	5.244284	5.258212	5.263794	5.250100	5.245195	5.241408	5.182541	5.153711	5.173767	5.191116	5.197125	5.196763	5.196449	5.267179	5.233122	5.227653	5.099387	5.113726	5.059716	5.063888	5.031941	5.052202	5.051842	5.225208	5.224844	5.274421	5.250658	5.149139	5.126315	4.923407	4.852047	4.820902	4.818680	4.821541	4.824645	4.871011	4.913301	5.048582	5.048653	5.050364
5.324676	5.285696	5.210871	5.210505	5.200634	5.170115	5.143341	5.143031	5.134568	5.169059	5.228793	5.218308	5.225001	5.223186	5.203748	5.069037	5.068682	5.077802	5.085046	5.097499	5.190776	5.179102	5.173134	5.162302	5.228008	5.099662	5.099364	5.087135	5.064219	5.044136	5.035880	5.035588	5.193259	5.192944	5.192579	5.184721	5.150369	5.132705	4.942011	4.853958	4.849580	4.849288	4.820552	4.824922	4.837268	4.878884	4.913289	4.912948	5.015528	5.048965
5.106179	5.092432	5.087225	5.196072	5.195696	5.128407	5.061584	5.105991	5.121528	5.121219	5.111990	5.111692	5.111323	5.078226	4.986523	5.007346	4.984862	4.984504	5.085018	5.097472	5.103575	5.141148	5.173108	5.217580	5.212183	5.173890	5.106129	5.097671	5.044465	5.044115	5.043754	5.110960	5.148460	5.118356	5.117994	4.857114	4.856767	4.856487	4.846334	4.849913	4.849566	4.858514	4.831100	4.837544	4.879210	4.924613	4.924317	4.925553	5.000948	5.015157
4.948703	4.948347	4.988188	4.991234	4.990876	5.052299	5.057214	5.055403	5.074035	5.059970	5.097567	5.092434	5.075854	4.979691	4.933475	4.956151	4.984834	4.984477	4.997572	5.068660	5.071939	5.141121	5.225201	5.230185	5.217249	5.180653	5.137592	5.116691	5.091825	5.044093	5.111049	5.085674	5.060416	5.070856	4.833817	4.823118	4.822773	4.844591	4.843866	4.849898	4.860111	4.880942	4.880605	4.880791	4.924942	4.924600	4.925883	4.924221	4.923927	4.923575
4.869742	4.813990	4.835035	4.840919	4.897624	4.899228	5.033744	5.038189	5.047586	5.059937	5.029981	5.024032	4.977806	4.933237	4.891769	4.899203	4.921859	4.927539	4.973342	4.975060	5.071912	5.145431	5.205171	5.230079	5.250406	5.137864	5.132829	5.132463	5.234820	5.198256	5.106480	5.076980	5.076613	4.939916	4.788987	4.791530	4.822755	4.910862	4.910510	4.884114	4.904885	4.904594	4.904255	4.897118	4.924929	4.914095	4.903429	4.904030	4.907697	4.867927
4.522239	4.468101	4.467837	4.647841	4.680743	4.848318	4.847970	4.884435	4.978998	4.978696	4.887850	4.887566	4.887214	4.779818	4.787203	4.809916	4.905499	4.928192	4.938539	4.959271	5.017745	5.145404	5.210235	5.257388	5.257088	5.235786	5.235485	5.235110	5.217641	5.193710	5.115165	5.076961	4.946989	4.871989	4.797460	4.809803	4.899434	4.924423	4.923319	4.923034	4.922681	4.939360	4.897452	4.890504	4.878143	4.867434	4.851369	4.851978	4.853570	4.785426
4.299002	4.282867	4.299387	4.369292	4.461030	4.460776	4.579584	4.730929	4.730600	4.731448	4.739140	4.738868	4.742109	4.769923	4.810172	4.852053	4.928516	4.938794	4.959597	5.005371	5.017719	5.209954	5.214949	5.257362	5.279181	5.278805	5.257577	5.240044	5.216165	5.189729	5.101952	4.947319	4.946977	4.909862	4.860453	4.848586	4.850512	4.859696	4.858602	4.923018	4.918142	4.904391	4.864438	4.843158	4.819204	4.843763	4.738743	4.741628	4.735032	4.741267
4.080143	4.075104	4.075806	4.094517	4.254576	4.269499	4.335196	4.368866	4.581866	4.592339	4.619597	4.715148	4.714815	4.782146	4.859286	4.930147	5.051576	5.051235	5.054699	5.054356	5.120420	5.209942	5.214357	5.230023	5.279156	5.257854	5.240397	5.240021	5.216142	5.054831	5.010349	4.962759	4.950547	4.908900	4.860440	4.845929	4.845031	4.844742	4.854063	4.839576	4.827354	4.864763	4.857636	4.819482	4.819191	4.713182	4.737786	4.735309	4.735018	4.742426
3.917875	3.964391	4.055593	4.093355	4.101003	4.141917	4.266171	4.271624	4.368552	4.562937	4.623666	4.639374	4.738358	4.843185	4.950395	5.051871	5.051544	5.051218	5.055634	5.116948	5.171032	5.194402	5.195760	5.189103	5.168029	5.230883	5.240344	5.240003	5.029724	5.010658	5.005241	5.003784	4.956562	4.877300	4.861196	4.839365	4.839050	4.834000	4.819482	4.659788	4.666087	4.676830	4.815023	4.800568	4.731193	4.707911	4.720341	4.735311	4.742737	4.788159
3.917919	3.964436	3.965688	4.055377	4.086164	4.093812	4.141697	4.250123	4.301175	4.472075	4.576454	4.662796	4.754224	4.942100	5.045324	5.048159	5.047833	5.050291	5.089481	5.108902	5.108571	5.062089	5.071242	5.075653	5.075323	5.007060	5.007867	4.971212	4.994583	5.015243	5.014916	5.014590	4.962465	4.905777	4.888678	4.882137	4.832886	4.813631	4.781754	4.659842	4.659541	4.670286	4.741415	4.742684	4.729328	4.695536	4.712014	4.742344	4.758562	4.788215
3.925879	3.925625	3.961775	3.942863	3.942607	3.961761	4.093593	4.160133	4.271163	4.306412	4.446530	4.632879	4.727890	4.870755	4.951995	4.951674	5.027242	5.033240	5.036075	5.035748	5.024546	5.024220	5.033376	5.020986	4.995380	4.995055	4.970460	4.915984	4.981883	5.023211	4.995363	4.989385	5.006218	4.997408	4.888737	4.888418	4.814003	4.782123	4.782943	4.714773	4.714468	4.744142	4.750145	4.741164	4.695894	4.709733	4.741572	4.758924	4.758618	4.865536
3.905196	3.904941	3.904688	3.917586	3.917332	3.917078	3.970816	4.052239	4.096630	4.270937	4.353638	4.466660	4.627733	4.727640	4.866727	4.866412	4.866287	5.006905	5.011292	5.012098	5.011772	5.024279	5.011890	4.995763	4.979639	4.961935	4.910487	4.915825	4.920249	5.000481	4.995422	4.995099	5.014384	5.008214	4.913492	4.892059	4.801340	4.799520	4.799209	4.782689	4.714524	4.744198	4.751522	4.751214	4.749327	4.757109	4.765287	4.761826	4.763404	4.785961
3.898458	3.898204	3.872625	3.885035	3.911047	3.917124	3.955221	3.981072	4.030890	4.083787	4.253225	4.309118	4.547535	4.548826	4.649740	4.806290	4.813707	4.813962	4.918113	4.976250	4.976870	4.964861	4.939067	4.938744	4.936683	4.757584	4.772095	4.774616	4.774310	4.907359	5.003210	4.998928	4.998039	4.996584	4.988342	4.932175	4.896512	4.813573	4.813260	4.812947	4.750972	4.750665	4.756669	4.756361	4.750961	4.749077	4.753464	4.750003	4.749696	4.770248
3.898504	3.898249	3.897995	3.902491	3.908567	3.916264	3.916573	3.923479	3.931327	4.030677	4.153555	4.254129	4.308890	4.522231	4.545684	4.546711	4.703263	4.707295	4.809750	4.904283	4.943478	4.896417	4.884600	4.683750	4.703046	4.686784	4.695717	4.725071	4.774364	4.848455	4.919563	4.929501	4.990768	4.997775	4.996507	4.993026	4.944544	4.929240	4.913651	4.864406	4.854838	4.854525	4.839129	4.838816	4.838500	4.786954	4.758252	4.757945	4.770614	4.777280
3.908158	3.907902	3.898041	3.902536	3.902283	3.902029	3.879658	3.879972	3.894983	3.904530	4.026318	4.126442	4.253904	4.367502	4.384617	4.464978	4.496616	4.547001	4.583068	4.565999	4.557785	4.535360	4.547315	4.555689	4.417981	4.578860	4.693133	4.717586	4.774418	4.843987	4.888813	4.915345	4.986089	4.993662	4.997508	4.997185	5.002894	5.002572	5.002249	4.942937	4.929610	4.941916	4.971575	4.971253	4.970413	4.902259	4.886860	4.886544	4.889621	4.886610
3.908956	3.907948	3.898275	3.897833	3.897581	3.849850	3.841874	3.840495	3.850043	3.874852	3.885603	4.003987	4.014469	4.235024	4.288839	4.289316	4.380750	4.363698	4.338543	4.393589	4.405361	4.374199	4.384585	4.386189	4.418031	4.469481	4.579938	4.689724	4.708414	4.810873	4.889999	4.889685	4.995174	5.001851	5.091918	5.069276	5.058206	5.057879	5.117531	5.117196	5.115286	5.117217	5.135548	5.121647	5.120374	5.146595	5.234831	5.222800	5.099900	5.086090
4.009496	3.914397	3.900958	3.897879	3.846565	3.842171	3.825190	3.824941	3.829215	3.838763	3.851138	3.885394	4.004568	4.014256	4.192407	4.192543	4.200626	4.265178	4.264900	4.215154	4.222981	4.279833	4.288227	4.311963	4.402251	4.449933	4.564332	4.583593	4.705308	4.817712	4.874261	4.908966	5.029937	5.088041	5.098763	5.098058	5.083218	5.237895	5.237554	5.155820	5.155486	5.211222	5.232376	5.232040	5.227079	5.346857	5.326151	5.245488	5.152092	5.110750
4.011803	3.917456	3.901945	3.888427	3.859272	3.836564	3.823351	3.813683	3.813435	3.797369	3.817658	3.809767	3.888580	4.007518	4.046798	4.094386	4.127326	4.138740	4.113176	3.983747	4.053890	4.244615	4.279607	4.325930	4.439431	4.446215	4.550818	4.576151	4.603688	4.775117	4.816144	4.903969	5.062775	5.115173	5.358004	5.357656	5.429932	5.429580	5.302525	5.302176	5.429412	5.385846	5.266268	5.244255	5.380067	5.534435	5.498012	5.459578	5.245210	5.150874
4.033052	4.024126	3.999379	3.901738	3.882759	3.847388	3.816614	3.813729	3.781834	3.777449	3.792654	3.809809	3.890237	3.972164	4.003539	4.051736	4.049589	4.051212	3.934567	3.964820	3.983534	4.113741	4.256857	4.294512	4.428176	4.439193	4.445010	4.576204	4.592682	4.754785	4.823736	4.954178	5.129693	5.217597	5.399906	5.472188	5.462414	5.572994	5.561887	5.492967	5.513506	5.478130	5.413081	5.412734	5.557949	5.623186	5.591153	5.487166	5.435958	5.254920
4.126515	4.117581	4.063457	4.046656	3.907863	3.882552	3.845597	3.823193	3.777735	3.777492	3.792696	3.890531	3.945574	3.972209	3.992514	4.008781	4.049637	3.921298	3.922930	3.947547	3.983389	4.073235	4.131455	4.218701	4.314446	4.366555	4.372870	4.474546	4.626651	4.755591	4.939095	5.112176	5.173971	5.209739	5.469966	5.469613	5.573424	5.567408	5.567045	5.513929	5.502289	5.516070	5.534563	5.598903	5.673194	5.661517	5.633817	5.582564	5.438664	5.291553
4.176484	4.176209	4.161242	4.063242	3.981086	3.941148	3.940891	3.875154	3.852751	3.843010	3.857605	3.897357	3.945619	3.975419	3.984539	3.989850	3.989593	3.921342	3.923163	3.938548	3.975144	4.123478	4.174179	4.204525	4.240219	4.354237	4.400617	4.521136	4.755379	4.906919	5.088631	5.156459	5.192981	5.304578	5.370554	5.429727	5.556858	5.558005	5.402941	5.415778	5.502353	5.516134	5.582366	5.697197	5.661955	5.658544	5.648373	5.597525	5.342922	5.311029
4.181242	4.180966	4.175987	4.168937	4.029368	4.003784	3.993351	3.993094	3.992837	3.991261	3.897655	3.943280	3.975720	3.973768	3.972759	3.977244	3.976987	3.949850	3.923208	3.970926	4.123792	4.131815	4.153394	4.193301	4.239892	4.388952	4.422624	4.717297	4.873213	5.068632	5.085154	5.101552	5.175140	5.252191	5.268831	5.316755	5.316410	5.294498	5.294156	5.315574	5.429814	5.515445	5.515845	5.662401	5.627888	5.627518	5.648444	5.319958	5.328096	5.296201
4.181291	4.181015	4.180744	4.175766	4.148209	4.038199	4.032473	4.027505	4.079465	4.077129	4.054338	3.990787	3.970115	3.967599	3.972088	3.974087	3.977033	3.976778	3.991244	4.085668	4.095383	4.105857	4.153254	4.177542	4.228874	4.369030	4.439288	4.699452	4.803147	4.857696	4.890247	4.899412	4.931279	5.131532	5.211398	5.227075	5.145011	5.158434	5.180555	5.320817	5.379228	5.473580	5.482932	5.535824	5.620070	5.619701	5.305973	5.311472	5.318100	5.291741
4.224436	4.223407	4.210734	4.171311	4.154848	4.142715	4.136980	4.108566	4.098804	4.079249	4.054762	3.990833	3.973175	3.972390	3.972134	4.030393	4.035594	4.035334	4.076185	4.077993	4.094301	4.105905	4.116944	4.166222	4.202546	4.408345	4.408063	4.511994	4.553100	4.596636	4.751724	4.860411	4.866183	4.869028	4.888339	4.921372	4.972967	5.087449	5.190196	5.311408	5.361576	5.483352	5.489735	5.489378	5.336705	5.238535	5.244039	5.318509	5.311855	5.306605
4.234463	4.224207	4.212100	4.189931	4.177423	4.183009	4.167290	4.111627	4.101866	4.082876	4.011409	4.011145	3.996462	3.977710	4.021744	4.035714	4.035452	4.076309	4.073031	4.075970	4.083800	4.052201	4.063245	4.129914	4.191290	4.260522	4.388145	4.406701	4.511757	4.521263	4.592055	4.718129	4.720649	4.801694	4.806276	4.843272	4.935120	5.018491	5.127106	5.311469	5.435827	5.431333	5.430794	5.377683	5.367861	5.269691	5.261438	5.292653	5.311919	5.306669
4.224531	4.223501	4.221912	4.210908	4.248221	4.225162	4.172801	4.110806	4.089966	4.089704	4.035640	4.016465	4.001969	4.001711	4.033091	4.035761	4.076620	4.073720	4.073457	4.076017	4.083848	4.052435	4.063290	4.116775	4.208453	4.298261	4.358464	4.370993	4.377495	4.377214	4.503311	4.587365	4.689754	4.707348	4.714575	4.802269	4.935175	5.018547	5.127163	5.286273	5.339603	5.382586	5.378094	5.377747	5.401063	5.367581	5.324712	5.305530	5.322347	5.355081
4.268332	4.268050	4.266645	4.248544	4.225487	4.222199	4.111118	4.104523	4.090014	4.075509	4.035687	4.029093	4.028834	4.036222	4.050199	4.146417	4.132024	4.076406	4.076331	4.084165	4.106497	4.072634	4.117083	4.202179	4.292001	4.298311	4.309525	4.322057	4.377545	4.377265	4.503363	4.575740	4.650305	4.697419	4.714630	4.729587	4.914131	4.988458	5.070385	5.251603	5.307223	5.363054	5.367607	5.377811	5.377457	5.330578	5.330237	5.335567	5.388667	5.445451
4.345981	4.268099	4.266694	4.236543	4.225538	4.111438	4.095337	4.095074	4.090062	4.039158	4.062813	4.062736	4.062477	4.096570	4.152013	4.226081	4.225807	4.154366	4.095589	4.119431	4.126507	4.156282	4.203815	4.257554	4.293182	4.301939	4.322383	4.328887	4.369695	4.377315	4.516055	4.575794	4.575498	4.596360	4.703629	4.711804	4.793190	4.956846	4.981791	5.178804	5.273185	5.289145	5.289558	5.252586	5.256009	5.301435	5.331261	5.398546	5.369746	5.369388
4.346032	4.345743	4.259024	4.236593	4.212161	4.133495	4.095385	4.095122	4.106490	4.101099	4.062857	4.062592	4.103470	4.188375	4.177373	4.226131	4.225857	4.192825	4.174487	4.164581	4.165061	4.204132	4.259194	4.269798	4.282168	4.297093	4.318854	4.323285	4.367861	4.495563	4.509296	4.511109	4.570843	4.561666	4.496842	4.631316	4.790419	4.792941	4.937891	5.050133	5.128855	5.128524	5.113988	5.136830	5.223288	5.263037	5.290627	5.309219	5.313018	5.257453
4.349062	4.345605	4.291984	4.244550	4.229626	4.211938	4.140424	4.111549	4.111285	4.106275	4.120253	4.151248	4.195284	4.195014	4.193992	4.205429	4.205157	4.201725	4.194265	4.194674	4.204638	4.235989	4.270499	4.282872	4.282595	4.293376	4.296261	4.321786	4.321512	4.394357	4.477802	4.492205	4.491915	4.492480	4.495952	4.505270	4.640117	4.750356	4.770462	4.919729	4.940940	4.940625	5.019255	5.091531	5.106974	5.193436	5.236949	5.286959	5.257866	5.167743
4.426719	4.345656	4.297870	4.275924	4.250659	4.250384	4.223191	4.140088	4.139822	4.139556	4.144037	4.195601	4.200228	4.199957	4.207449	4.206418	4.206148	4.210397	4.220861	4.240699	4.253070	4.287394	4.311772	4.350898	4.350617	4.334589	4.288026	4.296035	4.312521	4.391249	4.394118	4.450199	4.477751	4.492344	4.492613	4.505322	4.601554	4.722012	4.740716	4.888813	4.895278	4.896327	4.896014	4.954280	4.966578	4.977307	5.060993	5.143445	5.160233	5.167803
4.438818	4.354555	4.345426	4.345146	4.345430	4.259658	4.149436	4.149171	4.156059	4.160542	4.204587	4.223298	4.295814	4.295536	4.295260	4.439078	4.441049	4.367706	4.356695	4.356415	4.354055	4.352269	4.360834	4.359989	4.349539	4.335771	4.311784	4.319791	4.336275	4.346542	4.401556	4.454394	4.484207	4.487876	4.492665	4.562810	4.625109	4.672375	4.685447	4.739329	4.819558	4.872707	4.899275	4.902350	4.966637	4.977743	5.015267	5.089364	5.168206	5.172598
4.489554	4.486053	4.400248	4.382003	4.366564	4.285120	4.280088	4.264945	4.345395	4.370440	4.378629	4.383045	4.413801	4.401093	4.456183	4.455887	4.465578	4.465292	4.372561	4.372279	4.369919	4.368131	4.367852	4.367384	4.353436	4.319457	4.320121	4.336602	4.336325	4.346593	4.465791	4.471532	4.479144	4.483596	4.483300	4.552505	4.596433	4.604048	4.630236	4.695175	4.731204	4.784362	4.875655	4.944011	4.967072	4.995132	5.026628	5.098633	5.173000	5.172659
4.554546	4.533652	4.416298	4.415029	4.390996	4.388079	4.443197	4.439147	4.436225	4.447019	4.451438	4.494609	4.489804	4.489515	4.578057	4.587729	4.520994	4.520704	4.509871	4.506755	4.369969	4.369688	4.367903	4.373460	4.373179	4.332649	4.332372	4.332093	4.338783	4.381170	4.461701	4.465370	4.472981	4.472696	4.472399	4.476850	4.495412	4.503036	4.612412	4.629985	4.701333	4.779896	4.803100	4.885383	4.951653	4.985772	5.072450	5.103238	5.133077	5.172719
4.582456	4.537804	4.441004	4.440722	4.498584	4.590258	4.589950	4.450869	4.485003	4.484718	4.551935	4.550879	4.586759	4.590832	4.590537	4.575279	4.518035	4.510214	4.507101	4.446222	4.370020	4.369739	4.372661	4.373511	4.372100	4.359572	4.359293	4.333724	4.340414	4.340136	4.380930	4.456760	4.461556	4.450402	4.450107	4.453210	4.479672	4.479386	4.500192	4.552161	4.629743	4.781270	4.798420	4.814714	4.931194	4.998456	5.088554	5.103298	5.138412	5.187474
4.538159	4.537856	4.542410	4.542120	4.625974	4.625675	4.625367	4.626233	4.595550	4.595257	4.572563	4.590496	4.632703	4.591263	4.581099	4.574464	4.518088	4.510268	4.448633	4.398829	4.370071	4.369790	4.369511	4.299666	4.334619	4.333389	4.334054	4.335658	4.336134	4.335855	4.370060	4.369781	4.410061	4.429269	4.435942	4.389852	4.449588	4.469834	4.471430	4.499948	4.600911	4.751330	4.799102	4.814770	4.998834	5.009563	5.103683	5.108821	5.182603	5.187534
4.545175	4.544872	4.556716	4.608904	4.626028	4.658980	4.658669	4.621957	4.606993	4.595310	4.595015	4.594126	4.598579	4.594176	4.587553	4.580918	4.520023	4.471678	4.451509	4.400951	4.398587	4.385653	4.364855	4.334949	4.333729	4.332499	4.332222	4.335709	4.335432	4.332705	4.329028	4.369833	4.369551	4.402446	4.413262	4.424088	4.424370	4.449357	4.469600	4.498680	4.600965	4.751385	4.766410	4.814637	4.996445	5.007803	5.091124	5.186086	5.203177	5.206151
4.659794	4.659482	4.609252	4.608958	4.655948	4.651883	4.651571	4.602826	4.602717	4.612774	4.618201	4.618502	4.598633	4.598336	4.593936	4.577208	4.520076	4.512859	4.448738	4.446380	4.398639	4.382881	4.358581	4.334059	4.332462	4.310041	4.310143	4.297221	4.298265	4.329367	4.329079	4.331963	4.366778	4.399674	4.402205	4.424139	4.424422	4.424140	4.453078	4.538208	4.601018	4.675859	4.766465	4.813374	4.868651	5.007862	5.160625	5.196039	5.258466	5.263013
4.789703	4.729241	4.659988	4.605624	4.648853	4.648551	4.648239	4.600809	4.607664	4.634380	4.664222	4.698663	4.736291	4.637010	4.618708	4.597829	4.549170	4.512912	4.510929	4.448504	4.400761	4.385756	4.358632	4.345441	4.321030	4.306512	4.298333	4.309916	4.296998	4.329419	4.332290	4.367113	4.366831	4.366551	4.406776	4.424191	4.426545	4.428147	4.453130	4.583853	4.619281	4.675912	4.758626	4.767651	4.826107	4.941630	5.178013	5.196100	5.260224	5.263076
4.789758	4.762559	4.728991	4.699337	4.695648	4.688193	4.662907	4.630178	4.633566	4.645580	4.645282	4.668647	4.676210	4.639631	4.618762	4.597884	4.540596	4.519741	4.519452	4.485421	4.485121	4.482197	4.385527	4.355393	4.340054	4.320792	4.306288	4.309967	4.320611	4.342083	4.376064	4.375784	4.372343	4.347087	4.364495	4.368547	4.433940	4.458929	4.556558	4.607958	4.615193	4.654312	4.716574	4.758378	4.814734	4.937921	5.092884	5.120932	5.131131	5.259935
4.799318	4.798997	4.770226	4.751106	4.748168	4.706689	4.698456	4.675082	4.643483	4.643187	4.642889	4.649317	4.639987	4.639686	4.595047	4.487147	4.488553	4.521488	4.516454	4.516163	4.515861	4.484885	4.480382	4.470685	4.469002	4.437083	4.342778	4.328274	4.342224	4.403583	4.418528	4.375837	4.374278	4.374814	4.374524	4.434273	4.558410	4.558119	4.577865	4.576430	4.607716	4.637058	4.650913	4.675282	4.799160	4.849211	4.937664	4.984248	5.029691	5.128214
4.921356	4.858008	4.771161	4.757498	4.748224	4.747917	4.706429	4.699716	4.680292	4.643240	4.642942	4.667813	4.649075	4.639741	4.598301	4.569511	4.531615	4.531327	4.543648	4.543357	4.550964	4.542391	4.522904	4.522615	4.490702	4.453700	4.453416	4.443717	4.443434	4.467870	4.418580	4.385113	4.375140	4.374864	4.434608	4.564590	4.570618	4.565809	4.577920	4.608068	4.620464	4.627699	4.639787	4.663286	4.675026	4.814540	4.849335	4.897954	4.974519	5.049377
4.859976	4.853362	4.839691	4.740482	4.740177	4.734239	4.698567	4.685599	4.674137	4.643293	4.656919	4.689219	4.677066	4.657673	4.657376	4.657063	4.661468	4.661171	4.651382	4.649390	4.647384	4.670808	4.665241	4.539984	4.501482	4.501183	4.498826	4.484797	4.479842	4.467924	4.434435	4.395329	4.371311	4.434954	4.510493	4.564643	4.570672	4.565863	4.608432	4.588543	4.598681	4.598384	4.627459	4.502309	4.529717	4.685706	4.814290	4.897634	4.973071	5.044163
4.855330	4.844389	4.828650	4.757962	4.740234	4.685204	4.608049	4.620737	4.630975	4.636138	4.650011	4.689272	4.670723	4.667223	4.674838	4.686191	4.669049	4.668753	4.660929	4.649444	4.671165	4.670864	4.670566	4.583295	4.574532	4.600841	4.565278	4.524370	4.506317	4.496428	4.477276	4.479438	4.527798	4.532969	4.529505	4.535614	4.569784	4.600667	4.592674	4.584458	4.576630	4.480015	4.462544	4.483272	4.504510	4.598941	4.794009	4.879426	4.934350	4.972798
4.855388	4.844447	4.828708	4.826516	4.721457	4.672057	4.671742	4.624928	4.636484	4.636190	4.650142	4.671075	4.667580	4.667278	4.686747	4.669403	4.669103	4.668807	4.668510	4.668211	4.672913	4.670918	4.670621	4.670323	4.607792	4.602025	4.601732	4.601435	4.584203	4.506457	4.508224	4.528144	4.539146	4.538857	4.535958	4.564104	4.601015	4.606770	4.592731	4.581355	4.495782	4.460724	4.481915	4.503280	4.540726	4.590708	4.786535	4.877673	4.932714	4.944622
4.875304	4.871402	4.844191	4.796361	4.742205	4.728167	4.700927	4.708903	4.708601	4.687718	4.608617	4.616584	4.629647	4.641202	4.628623	4.661545	4.690042	4.689746	4.719932	4.761753	4.732805	4.723280	4.828187	4.748807	4.628965	4.616005	4.620455	4.620159	4.602702	4.526536	4.531314	4.546831	4.542211	4.541923	4.540112	4.565099	4.604941	4.606825	4.600169	4.589317	4.503743	4.490145	4.500216	4.538023	4.578812	4.693123	4.778307	4.790242	4.844393	4.934324
4.893228	4.892900	4.892588	4.839759	4.823465	4.802840	4.783329	4.795659	4.788952	4.715046	4.608673	4.616639	4.539479	4.584278	4.625512	4.637022	4.690095	4.712565	4.797505	4.901609	4.881279	4.916183	4.915867	4.755827	4.658423	4.657169	4.709047	4.708744	4.619166	4.603779	4.547172	4.546884	4.542264	4.540470	4.540166	4.582532	4.592358	4.597362	4.600224	4.599914	4.605766	4.532687	4.539742	4.567873	4.683310	4.767373	4.770267	4.786909	4.820211	4.888618
4.945631	4.945301	4.949875	4.927182	4.948797	4.950891	4.910078	4.789321	4.779981	4.717926	4.617005	4.539819	4.547056	4.625858	4.630910	4.678218	4.681494	4.836417	4.894263	4.892015	4.887665	4.887349	4.890988	4.771877	4.754448	4.725216	4.711178	4.695063	4.618355	4.603832	4.599383	4.558298	4.532719	4.540336	4.563920	4.563627	4.579660	4.584780	4.600280	4.615592	4.605821	4.591316	4.591025	4.671255	4.680237	4.757264	4.766936	4.770021	4.820267	4.863862
4.945685	4.947048	4.946733	4.955751	4.952180	4.935112	4.914276	4.798973	4.727315	4.620932	4.633425	4.641954	4.647868	4.651896	4.681673	4.683429	4.812886	4.863212	4.885052	4.883308	4.882977	4.882662	4.831738	4.820517	4.817759	4.733673	4.711235	4.695120	4.614835	4.600312	4.558641	4.558352	4.551737	4.559351	4.559045	4.563681	4.593408	4.642988	4.606359	4.596571	4.579803	4.579512	4.589385	4.671311	4.675702	4.624887	4.749298	4.758595	4.775421	4.811245
4.947434	4.947104	4.965149	4.946216	4.934371	4.924263	4.920731	4.809563	4.668324	4.655361	4.658449	4.668794	4.726602	4.838681	4.819941	4.816417	4.863580	4.880908	4.882177	4.883367	4.754900	4.754407	4.829726	4.820575	4.812174	4.733732	4.733428	4.695177	4.614889	4.600366	4.573185	4.582304	4.575690	4.559405	4.564027	4.595335	4.645598	4.643044	4.642745	4.566036	4.523098	4.539627	4.554009	4.562188	4.562257	4.614067	4.622939	4.749053	4.765312	4.811300
5.014039	5.003548	4.946588	4.937377	4.913555	4.924324	4.870110	4.809620	4.668379	4.671468	4.675494	4.731277	4.839046	4.838737	4.816799	4.843378	4.863637	4.863328	4.860008	4.783754	4.783243	4.754462	4.829782	4.814613	4.808093	4.767220	4.695537	4.646858	4.656158	4.687283	4.666421	4.598916	4.586205	4.679754	4.663631	4.630149	4.629855	4.643100	4.629440	4.529762	4.530411	4.532946	4.539392	4.551252	4.550945	4.550656	4.604038	4.621250	4.637520	4.699993
5.002030	4.996937	4.975830	4.925025	4.913614	4.875253	4.870169	4.809678	4.806263	4.805960	4.761729	4.761410	4.839101	4.901385	4.901073	4.864009	4.863696	4.863385	4.828266	4.783810	4.783487	4.775083	4.758037	4.810908	4.808152	4.727175	4.725508	4.725205	4.742968	4.721135	4.720819	4.809187	4.855537	4.845442	4.669709	4.636227	4.629911	4.629617	4.597046	4.589019	4.536488	4.536200	4.532713	4.540317	4.550999	4.550711	4.550418	4.600784	4.617054	4.629922
5.002089	4.996995	4.976077	4.937682	4.924769	4.889603	4.914469	4.872981	4.848916	4.974266	4.973946	4.922947	4.922636	4.917994	4.907337	4.889720	4.863753	4.863443	4.828323	4.825755	4.783543	4.783048	4.800143	4.831472	4.849033	4.793357	4.766290	4.768620	4.941250	4.940932	4.921782	4.868556	4.855032	4.854722	4.708633	4.645126	4.644832	4.615650	4.615355	4.615044	4.588779	4.586794	4.584432	4.584136	4.592106	4.550765	4.550473	4.565430	4.588568	4.618927
5.106735	5.100047	4.983172	4.978102	4.937426	4.937108	4.912457	4.909463	4.909148	4.957530	4.967556	4.970417	4.952690	4.939586	4.966807	4.956127	4.889462	4.865083	4.863191	4.828070	4.827743	4.850192	4.857795	4.857489	4.868465	4.876416	4.876110	5.031963	5.083602	5.018613	5.007734	4.904971	4.855657	4.804208	4.709065	4.645180	4.644886	4.644593	4.615408	4.624576	4.616941	4.599524	4.600738	4.600441	4.601070	4.591305	4.550528	4.568307	4.572721	4.596205
5.142357	5.111898	5.105230	4.982913	4.937484	4.937166	4.897233	4.909520	4.916726	4.967930	4.970809	4.970474	5.058816	5.045704	5.045383	4.993611	4.993292	4.961437	4.952475	4.972374	4.972037	4.977360	4.939004	4.939632	5.067802	5.040943	5.040623	5.032024	5.037814	5.017923	5.008549	4.911052	4.811460	4.787446	4.713485	4.708443	4.644941	4.644648	4.647620	4.639407	4.616995	4.616704	4.607944	4.601438	4.736922	4.730304	4.608379	4.576223	4.586981	4.594565
5.143924	5.142067	5.105291	4.988074	4.987004	4.937224	4.945161	4.953308	4.968300	4.967987	4.967670	4.978447	5.051540	5.051217	5.059547	5.053813	5.001059	5.065629	5.059291	5.052384	5.201670	5.039040	5.010246	5.009928	5.009607	5.010584	5.010267	5.014213	5.011941	5.010837	4.969090	4.911112	4.787809	4.778021	4.733447	4.709439	4.708200	4.715912	4.643724	4.644162	4.639164	4.613559	4.611198	4.642487	4.642237	4.659255	4.663848	4.664683	4.664385	4.670383
5.146241	5.107938	5.105353	5.105026	5.068611	5.040601	4.948387	4.962361	4.969941	4.968043	4.967727	4.974743	5.055172	5.057669	5.060545	5.077801	5.066007	5.065687	5.172721	5.169534	5.161471	5.050174	5.020912	4.992120	4.991798	4.992774	4.992456	5.005997	5.000787	4.930267	4.928048	4.794196	4.784403	4.796967	4.785578	4.764729	4.752201	4.735344	4.712467	4.712146	4.711843	4.658929	4.642840	4.651951	4.661110	4.664202	4.701346	4.701050	4.700748	4.670439
5.146304	5.144446	5.141858	5.105087	5.101941	5.040662	5.019725	4.962419	4.987294	4.986982	4.969367	5.183804	5.172391	5.067226	5.070103	5.058679	5.058355	5.018358	5.131975	5.158721	5.053943	5.047069	5.028883	5.026116	5.025792	4.966314	4.965996	4.965674	4.789845	4.802892	4.788566	4.788262	4.794164	4.816775	4.884370	4.883908	4.851807	4.837954	4.827858	4.745378	4.711899	4.661055	4.660770	4.660473	4.676971	4.712994	4.712129	4.709762	4.700805	4.728930
5.187704	5.146012	5.144175	5.124162	5.104823	5.023699	4.999891	5.011562	5.022711	5.008298	5.157865	5.172782	5.172453	5.159455	5.058880	5.033152	5.021748	5.021427	5.015702	5.030611	5.030269	5.047129	5.026498	5.069474	5.046953	4.962777	4.963613	4.715018	4.717165	4.789435	4.788622	4.788320	4.811337	4.832636	4.865499	4.863084	4.842836	4.842527	4.837700	4.722043	4.672883	4.661119	4.660826	4.661093	4.670252	4.712485	4.710115	4.701162	4.696157	4.695837
5.187767	5.179486	5.150628	5.145036	5.087671	5.001795	5.055028	5.054713	5.096376	5.191910	5.172215	5.172844	5.158344	5.154252	5.037506	5.037161	5.025755	5.009750	5.024663	5.043081	5.030328	5.043240	5.085094	5.137691	5.064506	4.963992	4.750169	4.716767	4.717221	4.778584	4.781419	4.807347	4.810801	4.811625	4.811298	4.782775	4.842895	4.842587	4.708506	4.708187	4.691751	4.678852	4.661445	4.661148	4.645472	4.681496	4.681195	4.679392	4.608582	4.537839
5.196475	5.196118	5.186919	5.158067	5.127956	5.055425	5.056400	5.102020	5.355383	5.313997	5.208699	5.171402	5.158406	5.138481	5.051104	5.035917	5.032427	5.051850	5.057454	5.057131	5.060954	5.050633	5.154444	5.140764	5.082058	4.982062	4.862257	4.752366	4.778947	4.781803	4.798868	4.798564	4.801077	4.800773	4.800069	4.768983	4.768681	4.687792	4.696333	4.703163	4.681835	4.678906	4.661500	4.636370	4.636052	4.618389	4.618092	4.605169	4.538567	4.532811
5.196913	5.196555	5.202308	5.184549	5.196815	5.221563	5.260920	5.357106	5.406263	5.393325	5.268792	5.192049	5.158468	5.113804	5.062819	5.086538	5.104263	5.102361	5.086813	5.079345	5.067343	5.260051	5.173686	5.098809	5.039951	4.995097	4.893559	4.863884	4.841497	4.822972	4.822641	4.798621	4.798313	4.800455	4.777999	4.764299	4.717005	4.685102	4.687548	4.668307	4.668009	4.672190	4.652519	4.636426	4.618736	4.618444	4.618148	4.538911	4.530727	4.518189
5.229862	5.229505	5.258301	5.268120	5.348139	5.429031	5.444504	5.558453	5.539485	5.398035	5.386086	5.206773	5.207572	5.173987	5.210694	5.249918	5.249583	5.273359	5.530015	5.392745	5.303758	5.271771	5.271437	5.076295	5.075971	5.050761	5.003115	5.002794	4.988562	4.901332	4.840091	4.822394	4.798371	4.787002	4.752438	4.742648	4.717062	4.685158	4.627974	4.599219	4.628942	4.661187	4.649419	4.636482	4.636164	4.622262	4.622155	4.542916	4.538675	4.521819
5.430477	5.430109	5.390974	5.390638	5.639068	5.643196	5.809586	5.794821	5.555717	5.402987	5.396303	5.339946	5.246269	5.245934	5.245605	5.276909	5.273752	5.330402	5.415530	5.418190	5.329203	5.287251	5.273568	5.237722	5.095013	5.093162	5.084823	5.065429	5.059468	5.030680	4.973971	4.959179	4.918911	4.798125	4.770182	4.752189	4.717119	4.685215	4.628030	4.627714	4.628997	4.628706	4.649475	4.707842	4.639983	4.622506	4.623715	4.637721	4.572692	4.552629
5.653495	5.653115	5.692322	5.658280	5.856215	5.979157	5.819994	5.799779	5.568109	5.485739	5.418867	5.388405	5.349257	5.298246	5.282311	5.281949	5.311815	5.311478	5.330128	5.329786	5.319302	5.284681	5.273631	5.234025	5.126115	5.085202	5.084883	5.070378	5.070058	5.105085	5.088072	5.055974	5.073012	5.043542	4.852577	4.777834	4.717176	4.710556	4.717472	4.646276	4.629052	4.649824	4.712717	4.712414	4.644177	4.627077	4.645216	4.650004	4.598519	4.594635
5.762927	5.737122	5.711594	5.917438	5.957625	5.957049	5.810560	5.649329	5.526991	5.485806	5.464862	5.393220	5.336262	5.315332	5.264329	5.263967	5.269266	5.250719	5.250387	5.248546	5.271923	5.271584	5.234420	5.126504	5.126176	5.084697	5.084941	5.094206	5.093887	5.201095	5.171782	5.166941	5.066116	5.016266	4.852636	4.784852	4.726072	4.741043	4.754318	4.731427	4.726612	4.777318	4.760165	4.713036	4.712712	4.658540	4.650349	4.663601	4.663307	4.693955
5.741632	5.734211	5.881435	5.910182	5.895712	5.805399	5.772858	5.636243	5.486221	5.449494	5.369036	5.336668	5.315741	5.264727	5.264393	5.264029	5.241528	5.204095	5.206210	5.248609	5.248248	5.234814	5.213912	5.213583	5.164206	5.125885	5.095510	5.170085	5.267814	5.243597	5.194214	5.153466	5.016645	4.940445	4.912763	4.790739	4.753181	4.771686	4.771383	4.763159	4.843246	4.777377	4.762856	4.746264	4.727252	4.735982	4.666763	4.658577	4.714857	4.734261
5.826106	5.821452	5.794711	5.873804	5.810170	5.784426	5.667507	5.553993	5.439573	5.385370	5.239386	5.234702	5.199530	5.201451	5.201122	5.208285	5.181180	5.204157	5.090724	5.205938	5.245145	5.244808	5.239621	5.213645	5.180088	5.153196	5.156034	5.147243	5.134100	5.177904	5.150662	5.050233	5.016706	4.995836	4.943326	4.905279	4.832670	4.773322	4.765685	4.764795	4.804819	4.782963	4.761335	4.748391	4.754647	4.727011	4.650905	4.645723	4.699112	4.684119
5.821918	5.795152	5.794779	5.755146	5.784878	5.662339	5.568460	5.447697	5.385779	5.220695	5.218857	5.214175	5.199592	5.180466	5.162151	5.161791	5.176493	5.068941	5.068624	5.206000	5.245207	5.321612	5.317328	5.234276	5.202659	5.169078	5.141057	5.131326	5.131000	5.102202	5.019619	5.019302	5.012023	4.995897	4.981324	4.928842	4.923831	4.916186	4.915871	4.820157	4.804876	4.784263	4.766132	4.765826	4.748122	4.643618	4.632528	4.632236	4.631940	4.630493
5.743120	5.766500	5.719468	5.696933	5.575148	5.568920	5.379980	5.236454	5.234617	5.220758	5.219295	5.214237	5.206391	5.180528	5.173865	5.176889	5.088314	5.076914	5.076597	5.206062	5.283204	5.322428	5.318974	5.309427	5.202722	5.154102	5.123074	5.131389	5.102594	4.932015	4.929420	4.935436	5.003230	5.002914	4.975694	4.968419	4.968106	5.022920	5.010751	4.930829	4.888907	4.777553	4.767771	4.757234	4.649494	4.639724	4.642059	4.632292	4.630867	4.596734
5.651957	5.638600	5.629217	5.573322	5.496896	5.326067	5.290718	5.237267	5.236932	5.234348	5.234013	5.233653	5.213969	5.206118	5.191536	5.199929	5.116870	5.118241	5.165409	5.274135	5.283267	5.324075	5.309829	5.267994	5.164015	5.129291	5.128964	5.100161	4.927876	4.929817	4.929479	4.935494	5.009494	5.008621	5.021252	5.020934	5.122129	5.089657	5.067706	4.996738	4.902743	4.777611	4.752522	4.615117	4.614799	4.614508	4.630007	4.625578	4.607791	4.527316
5.639066	5.519300	5.500722	5.461393	5.307459	5.292731	5.323282	5.323512	5.332679	5.324079	5.269882	5.260879	5.241196	5.224890	5.224559	5.213517	5.202100	5.206846	5.219291	5.229877	5.273834	5.282991	5.268750	5.220278	5.163138	5.135682	5.129027	4.923732	4.923423	4.927620	4.933607	4.935553	4.961556	5.021651	5.028077	5.139996	5.122190	5.165585	5.136109	5.002831	4.858455	4.749123	4.610391	4.561460	4.561146	4.576655	4.625926	4.618864	4.579423	4.470528
5.497333	5.491316	5.477588	5.358367	5.360497	5.323707	5.331419	5.368398	5.483714	5.464021	5.457285	5.503279	5.431313	5.240922	5.233265	5.213579	5.213245	5.212916	5.217661	5.227497	5.262817	5.273558	5.254530	5.217336	5.163202	5.143967	5.043976	5.032939	4.986751	4.986431	4.933664	4.945950	4.967938	5.021708	5.046661	5.040369	5.121717	5.092252	5.068045	4.873309	4.809530	4.670178	4.556729	4.561514	4.561201	4.627256	4.625230	4.608202	4.574402	4.469830
5.499653	5.491382	5.449814	5.429048	5.410687	5.398912	5.398545	5.484124	5.480207	5.608249	5.575013	5.498383	5.436264	5.244742	5.219075	5.213641	5.211991	5.212603	5.212275	5.219854	5.242020	5.255868	5.246039	5.187158	5.153596	5.048676	5.044035	5.070965	5.026480	4.986492	4.943873	4.946008	4.990133	5.008796	5.018711	5.001848	4.978828	4.955389	4.825467	4.825131	4.685760	4.673996	4.556783	4.561569	4.627603	4.627312	4.608550	4.608259	4.571262	4.553575
5.491831	5.461327	5.449879	5.453882	5.453541	5.499258	5.569697	5.569349	5.553215	5.575441	5.571324	5.498450	5.246266	5.219680	5.218574	5.213703	5.213369	5.212665	5.212337	5.212003	5.252795	5.263536	5.263204	5.197744	5.166080	5.161211	5.151677	5.127977	5.030864	4.930894	4.932277	4.934036	4.933721	4.961873	4.966217	4.941086	4.815891	4.777652	4.762306	4.761975	4.758509	4.706063	4.677518	4.675150	4.678210	4.627367	4.605448	4.608315	4.608019	4.588418
5.461774	5.461393	5.476238	5.475893	5.537361	5.538591	5.543277	5.553635	5.553280	5.530766	5.519704	5.431988	5.296102	5.218964	5.218635	5.218274	5.217940	5.217612	5.224611	5.267211	5.275399	5.263600	5.290172	5.257674	5.197473	5.191099	5.186262	5.134994	5.067307	4.987895	4.927449	4.916213	4.915899	4.884399	4.863574	4.817380	4.778009	4.731869	4.722732	4.765075	4.706417	4.700857	4.700560	4.678592	4.627714	4.603729	4.605505	4.608372	4.627632	4.499401
5.498271	5.487750	5.480825	5.531204	5.535633	5.538657	5.547475	5.554075	5.553345	5.547925	5.530477	5.484328	5.422881	5.291882	5.218697	5.218335	5.225328	5.271029	5.245151	5.287852	5.301620	5.290570	5.290236	5.262999	5.204112	5.203751	5.186324	5.135056	5.086352	5.064224	4.911691	4.895569	4.887927	4.872209	4.863633	4.782691	4.733350	4.714085	4.713785	4.712978	4.706474	4.704673	4.700618	4.654498	4.604073	4.579036	4.589577	4.612979	4.565304	4.487608
5.489781	5.472980	5.480890	5.480545	5.483392	5.495624	5.507263	5.555268	5.553786	5.547990	5.589160	5.506679	5.440289	5.418653	5.291611	5.298568	5.317578	5.244412	5.292198	5.333714	5.327331	5.295331	5.271473	5.212587	5.204175	5.197237	5.174173	5.095568	5.095247	5.065524	4.895933	4.895627	4.878400	4.916543	4.871929	4.750243	4.750712	4.744967	4.733287	4.839947	4.793409	4.737840	4.707067	4.660946	4.594648	4.581159	4.567518	4.567232	4.549567	4.536617
5.540584	5.487023	5.485086	5.484741	5.496039	5.512214	5.511833	5.559277	5.577619	5.602735	5.617745	5.588837	5.449372	5.428431	5.371444	5.371822	5.371480	5.369639	5.334120	5.327766	5.303649	5.268486	5.227004	5.204570	5.197661	5.196548	5.079473	5.076141	5.075822	4.936296	4.923459	4.911500	4.926122	4.959019	4.925469	4.891773	4.848783	4.843031	4.880857	4.855520	4.793468	4.741281	4.735567	4.706822	4.599027	4.537545	4.532932	4.549912	4.549622	4.549306
5.540649	5.487650	5.485713	5.496448	5.498357	5.498194	5.545426	5.578041	5.568295	5.567944	5.602442	5.486407	5.464907	5.457609	5.453699	5.458070	5.480806	5.465809	5.353184	5.333842	5.303713	5.233294	5.226953	5.214715	5.196971	5.175208	5.094189	5.082215	5.075883	5.075559	5.072198	4.940028	4.939712	4.939403	4.944322	4.940845	4.881532	4.881226	4.858361	4.858022	4.749378	4.738178	4.726143	4.697400	4.599082	4.580253	4.559277	4.549968	4.549677	4.545413
5.526445	5.489593	5.489992	5.498097	5.531041	5.533857	5.611693	5.571722	5.568360	5.568011	5.486852	5.474010	5.473668	5.570748	5.559880	5.528461	5.484631	5.476959	5.358884	5.305463	5.290682	5.274913	5.225513	5.226687	5.197786	5.186860	5.154890	5.137650	5.128151	5.091438	5.075266	4.961069	4.960629	4.960320	4.944380	5.022615	4.959214	4.875271	4.874959	4.816480	4.765598	4.754963	4.737937	4.697457	4.668655	4.659151	4.635948	4.551603	4.549732	4.488613
5.535560	5.520344	5.514360	5.525257	5.602582	5.605393	5.596738	5.571953	5.571431	5.547360	5.497996	5.494986	5.575115	5.570814	5.559008	5.527812	5.500534	5.428930	5.316198	5.299194	5.278483	5.225906	5.225576	5.198182	5.187284	5.186922	5.175324	5.159834	5.134196	5.130703	5.081340	5.096429	5.048612	5.052101	5.061472	5.050061	5.022360	4.925609	4.914549	4.914209	4.820553	4.807096	4.805292	4.705414	4.662133	4.655261	4.636005	4.551658	4.492926	4.490546
5.535624	5.535239	5.542941	5.609199	5.610576	5.597824	5.592675	5.553453	5.538383	5.522026	5.527120	5.526735	5.517376	5.559425	5.542360	5.500956	5.429337	5.434254	5.317817	5.280609	5.227995	5.227660	5.155440	5.155122	5.190351	5.186984	5.284764	5.274281	5.169529	5.170148	5.169789	5.123596	5.099328	5.084730	5.061532	5.061209	5.047602	5.006149	4.938320	4.924070	4.967601	4.935245	4.802719	4.695698	4.662002	4.637111	4.585509	4.505903	4.470867	4.468489
5.647520	5.647128	5.633252	5.617192	5.598252	5.587753	5.554075	5.519652	5.430554	5.430212	5.490954	5.497519	5.481332	5.475536	5.458479	5.383821	5.429402	5.429061	5.285763	5.280673	5.228058	5.123887	5.155499	5.191720	5.257728	5.447818	5.298730	5.294446	5.261532	5.261196	5.261205	5.177043	5.119948	5.079341	5.061592	5.047039	5.037236	4.997189	4.981273	4.924859	4.915335	4.803078	4.742895	4.706629	4.662058	4.585858	4.511314	4.476280	4.475996	4.475685
5.719499	5.697934	5.638074	5.598674	5.594941	5.587822	5.554142	5.422328	5.418811	5.427108	5.430704	5.481740	5.481396	5.475601	5.466938	5.390220	5.405993	5.400205	5.285827	5.169904	5.121267	5.129205	5.192100	5.269580	5.308571	5.318285	5.298793	5.293571	5.293239	5.292901	5.260891	5.161461	5.098985	5.067034	5.000245	4.976208	4.997562	4.981654	4.925264	4.842057	4.789819	4.774861	4.735435	4.706687	4.592590	4.533774	4.476611	4.476333	4.476048	4.472919
5.790847	5.757155	5.732008	5.700003	5.592757	5.554602	5.406883	5.366921	5.366765	5.378821	5.380063	5.430388	5.476017	5.469223	5.406810	5.380332	5.362710	5.341678	5.173489	5.134351	5.129591	5.148046	5.269966	5.293383	5.286475	5.299189	5.290216	5.289878	5.289546	5.239156	5.100704	5.100381	5.063656	4.924161	4.923817	4.923504	4.950404	4.941451	4.837946	4.790184	4.771462	4.732974	4.704228	4.590147	4.537682	4.480519	4.476664	4.460598	4.459187	4.446659
5.803882	5.780201	5.759744	5.700073	5.588320	5.403385	5.367321	5.367172	5.385227	5.384892	5.380126	5.430453	5.431051	5.408526	5.392604	5.366493	5.342080	5.256069	5.173551	5.142675	5.144111	5.167449	5.293772	5.292693	5.287415	5.287043	5.286712	5.286373	5.139875	5.036585	5.031159	5.013443	4.921332	4.921026	4.913168	4.891624	4.889250	4.885748	4.820363	4.762433	4.703640	4.678055	4.661028	4.599028	4.462809	4.404319	4.388255	4.394754	4.383010	4.446713
5.830208	5.763941	5.759815	5.674756	5.611483	5.403450	5.386759	5.385444	5.385289	5.384954	5.400916	5.431455	5.423194	5.402453	5.366936	5.345904	5.264383	5.256133	5.180561	5.128753	5.135907	5.237252	5.254340	5.248245	5.247909	5.264357	5.264025	5.140259	5.051432	5.036646	4.988506	4.917008	4.916695	4.913570	4.887253	4.884873	4.881373	4.820732	4.774102	4.704000	4.659438	4.650314	4.585365	4.583489	4.410494	4.389901	4.356443	4.347529	4.383063	4.367158
5.874611	5.798900	5.717999	5.665816	5.606795	5.451074	5.386823	5.382691	5.385164	5.401323	5.406545	5.406167	5.402863	5.357012	5.307919	5.264786	5.256528	5.165925	5.174475	5.127874	5.133850	5.220601	5.232806	5.232479	5.217308	5.161546	5.135954	4.993741	4.976902	4.963198	4.890890	4.890582	4.785869	4.835730	4.834638	4.831135	4.784725	4.774467	4.704390	4.631338	4.543173	4.514894	4.514609	4.401803	4.410171	4.389954	4.356495	4.347581	4.329828	4.352467
5.856480	5.799318	5.669419	5.607221	5.500639	5.425314	5.386888	5.364735	5.374527	5.391626	5.391282	5.381705	5.312975	5.311133	5.277050	5.268007	5.159974	5.159652	5.158700	5.158372	5.145806	5.205641	5.205315	5.196538	5.107563	5.106641	4.996747	4.938542	4.928764	4.858228	4.815169	4.745737	4.745433	4.768229	4.767895	4.758199	4.745126	4.709495	4.631344	4.543518	4.515235	4.510441	4.391616	4.395844	4.400641	4.378346	4.376190	4.363892	4.329881	4.329577
5.820074	5.787941	5.640439	5.508559	5.508213	5.501853	5.396838	5.386614	5.374590	5.374256	5.364716	5.313373	5.313040	5.309508	5.276363	5.109664	5.109338	5.075771	5.093447	5.130457	5.130095	5.099623	5.099305	5.049379	5.107062	5.106327	4.954364	4.894953	4.842261	4.699545	4.699214	4.701361	4.641434	4.643962	4.643637	4.633198	4.637107	4.626249	4.499622	4.533052	4.510782	4.451040	4.415987	4.395898	4.367176	4.368816	4.364217	4.355489	4.312459	4.298037
5.817885	5.681453	5.618849	5.582627	5.576458	5.570093	5.452387	5.387053	5.364519	5.364183	5.339628	5.310246	5.309913	5.262867	5.134212	5.095832	5.073332	5.063065	5.062748	5.090930	5.030042	4.931850	4.929669	4.962963	4.948564	4.938963	4.895328	4.842627	4.699903	4.699602	4.699270	4.639719	4.596712	4.596426	4.586525	4.582100	4.624513	4.512455	4.502681	4.488841	4.484232	4.451095	4.450815	4.395951	4.364035	4.353274	4.326880	4.263135	4.125715	4.136583
5.648582	5.648185	5.635628	5.614999	5.620838	5.570162	5.482573	5.387117	5.361392	5.340037	5.314941	5.297173	5.217585	5.118828	5.084238	5.061701	5.050289	5.013367	5.013050	5.016561	4.819855	4.819551	4.801605	4.880980	4.895533	4.878287	4.664286	4.659107	4.684135	4.683836	4.555347	4.555065	4.488350	4.488070	4.525508	4.525220	4.518613	4.508845	4.502736	4.488894	4.484288	4.469355	4.450871	4.387363	4.324767	4.254521	4.254248	4.126026	4.131094	4.136631
5.648649	5.648251	5.634109	5.629338	5.620907	5.613039	5.484205	5.479105	5.330866	5.308029	5.234116	5.217979	5.076436	5.019070	5.018757	5.018403	4.852173	4.836206	4.835902	4.780260	4.750212	4.749909	4.745802	4.745507	4.728308	4.664633	4.634109	4.633814	4.636717	4.555720	4.549420	4.488688	4.488403	4.454905	4.391325	4.393300	4.393029	4.392758	4.489266	4.473734	4.480757	4.462272	4.392546	4.325128	4.055708	4.055457	4.055200	4.077682	4.136967	4.157159
5.647130	5.635473	5.589752	5.588174	5.600156	5.592478	5.458124	5.429561	5.302986	5.117206	5.077362	5.069683	5.012319	5.011998	5.008681	4.835979	4.827185	4.826880	4.676112	4.597461	4.597138	4.629722	4.619483	4.601780	4.606931	4.606606	4.513661	4.513374	4.513093	4.502505	4.502187	4.482921	4.347868	4.368165	4.378931	4.378653	4.378382	4.361020	4.352526	4.438854	4.438566	4.386117	4.302061	4.056792	4.055756	4.055505	4.055248	4.130734	4.148852	4.188469
5.555094	5.554701	5.554722	5.557762	5.550094	5.355520	5.311065	5.243152	5.000368	4.986922	4.981350	4.968633	4.895030	4.894718	4.823247	4.802968	4.802657	4.651872	4.459931	4.463777	4.463463	4.446284	4.453924	4.465472	4.447774	4.376227	4.368713	4.368437	4.438337	4.502560	4.502242	4.425182	4.335901	4.334130	4.354389	4.349605	4.333134	4.282008	4.261176	4.168536	4.168271	4.168011	4.142458	4.101098	4.088995	4.088741	4.114318	4.132440	4.170022	4.169730
5.544279	5.543886	5.516516	5.377647	5.321807	5.311509	5.254054	4.981721	4.957174	4.951612	4.942100	4.889765	4.871444	4.761001	4.759010	4.685809	4.520752	4.449188	4.417232	4.420118	4.418116	4.446337	4.444746	4.434969	4.363445	4.366781	4.366511	4.365860	4.365214	4.437732	4.425510	4.410592	4.327503	4.315404	4.315099	4.272478	4.272210	4.268779	4.168882	4.139544	4.147545	4.158355	4.143260	4.167535	4.100859	4.097243	4.114367	4.133074	4.150192	4.153060
5.418722	5.334263	5.309531	5.297444	5.300097	5.009583	4.947206	4.927575	4.905309	4.885112	4.865777	4.865429	4.780884	4.667569	4.606980	4.521097	4.473281	4.417560	4.417284	4.417003	4.419858	4.417887	4.416298	4.363774	4.363497	4.353691	4.281034	4.281891	4.289541	4.287393	4.335261	4.380582	4.379365	4.324095	4.315151	4.314876	4.282779	4.279348	4.247369	4.210705	4.158662	4.158405	4.183441	4.183176	4.179907	4.108355	4.133379	4.150506	4.150242	4.149950
5.080607	5.083993	4.976527	4.973417	4.869008	4.868699	4.890135	4.905682	4.885480	4.830347	4.814806	4.785933	4.567000	4.547194	4.534151	4.494218	4.473335	4.395435	4.399913	4.399634	4.416744	4.419629	4.364098	4.360823	4.360546	4.274589	4.280896	4.281940	4.280363	4.291306	4.336895	4.336438	4.336056	4.334848	4.334543	4.338212	4.317382	4.310947	4.310675	4.310184	4.210246	4.191655	4.192335	4.184165	4.179957	4.168462	4.153974	4.153717	4.150292	4.104181
4.961694	4.961338	4.839468	4.850983	4.822136	4.816013	4.815671	4.770927	4.770620	4.679813	4.612941	4.530198	4.515844	4.503548	4.494593	4.473675	4.395760	4.395487	4.399967	4.399686	4.399374	4.371000	4.317977	4.317705	4.243218	4.233641	4.197023	4.277484	4.291065	4.337063	4.336758	4.336490	4.336215	4.335947	4.337223	4.336948	4.334991	4.310811	4.310538	4.243831	4.210297	4.206873	4.192385	4.184215	4.175156	4.163770	4.154023	4.153767	4.150342	4.096153
4.762869	4.722871	4.722568	4.720686	4.727892	4.668917	4.653952	4.569631	4.567754	4.434310	4.431965	4.413079	4.412804	4.412523	4.426510	4.426196	4.395812	4.392349	4.394952	4.394672	4.366580	4.326140	4.318031	4.206921	4.097723	4.128982	4.169396	4.187610	4.285483	4.290843	4.306742	4.306476	4.306203	4.335998	4.327699	4.327425	4.313262	4.289269	4.242303	4.215121	4.214854	4.206924	4.192435	4.175500	4.170464	4.070632	4.087760	4.150656	4.150393	4.104279
4.708263	4.707924	4.706597	4.706301	4.639225	4.542194	4.541871	4.541588	4.455687	4.421230	4.418323	4.418009	4.412857	4.412576	4.412302	4.395956	4.392674	4.390525	4.339059	4.328837	4.320272	4.319996	4.211177	4.067946	4.067689	4.117492	4.169446	4.170765	4.212300	4.224422	4.224501	4.284373	4.296680	4.314943	4.316218	4.315944	4.273771	4.254150	4.251092	4.215171	4.210160	4.192745	4.178257	4.175926	4.167352	4.167095	4.157348	4.156528	4.104617	4.080892
4.475109	4.474791	4.503057	4.516029	4.518749	4.518461	4.512887	4.447206	4.446923	4.440850	4.418375	4.418061	4.417787	4.412628	4.396320	4.392068	4.329059	4.323538	4.320643	4.313050	4.311054	4.255431	4.227930	4.165596	4.117831	4.160147	4.169495	4.176820	4.210766	4.222888	4.224174	4.274850	4.295981	4.314996	4.314689	4.311250	4.273447	4.267173	4.247923	4.209726	4.204043	4.194297	4.179809	4.175977	4.164022	4.163764	4.154018	4.090702	4.081228	4.075870
4.375155	4.391257	4.475121	4.516083	4.515802	4.505948	4.427926	4.430653	4.443055	4.442778	4.440620	4.427623	4.409022	4.403676	4.380989	4.322048	4.318604	4.318336	4.315441	4.313290	4.296851	4.255482	4.242233	4.170712	4.165698	4.168217	4.177133	4.180035	4.207650	4.210549	4.321059	4.297055	4.291285	4.286568	4.314741	4.306985	4.253787	4.239285	4.216343	4.171151	4.194606	4.194347	4.176291	4.137491	4.121989	4.121733	3.977643	3.947857	3.947985	4.001432
4.378378	4.391308	4.475174	4.506620	4.506291	4.440981	4.427978	4.430704	4.430423	4.442831	4.438235	4.418859	4.400821	4.373061	4.314153	4.314615	4.314528	4.314260	4.313992	4.297208	4.237227	4.235042	4.169893	4.139090	4.149525	4.208613	4.200803	4.203829	4.206736	4.318227	4.321111	4.297107	4.287261	4.280050	4.304871	4.254105	4.215874	4.202958	4.167365	4.168384	4.177261	4.177429	4.163100	4.105245	4.090305	3.935046	3.923733	3.906106	3.904168	3.903809
4.407290	4.473853	4.501327	4.499735	4.437941	4.441034	4.428030	4.428882	4.428599	4.418572	4.415289	4.417666	4.404194	4.378554	4.314975	4.314666	4.285871	4.285605	4.244815	4.212861	4.123857	4.133727	4.091882	4.112084	4.144866	4.180994	4.215100	4.207045	4.287515	4.291372	4.272075	4.265430	4.280368	4.268277	4.251266	4.216189	4.160079	4.159822	4.167415	4.167119	4.151649	4.151391	4.130857	4.100790	3.935433	3.914640	3.876457	3.865139	3.885437	3.881184
4.474224	4.462280	4.461996	4.366545	4.358345	4.355444	4.428083	4.425745	4.425464	4.422751	4.418344	4.418027	4.398732	4.378607	4.315027	4.269311	4.265850	4.235753	4.203802	4.108359	4.118197	4.094431	4.112380	4.113819	4.172888	4.210597	4.198823	4.287832	4.287567	4.268301	4.168287	4.162025	4.213211	4.257254	4.222141	4.161887	4.161631	4.120247	4.129477	4.117170	4.116908	4.090623	4.074224	3.973766	3.914930	3.872007	3.845663	3.850164	3.860981	3.851502
4.358151	4.340388	4.342174	4.322180	4.321915	4.358120	4.355185	4.427861	4.427579	4.427305	4.422522	4.418080	4.398785	4.316847	4.246123	4.239254	4.235795	4.155559	4.114110	4.121165	4.126418	4.107236	4.112427	4.161375	4.206624	4.215829	4.272323	4.284694	4.284428	4.184434	4.181322	4.183461	4.213262	4.213000	4.054477	4.059101	4.120550	4.111849	4.108022	4.107729	4.090927	4.066269	3.963554	3.803614	3.803344	3.781144	3.845711	3.844532	3.811364	3.660963
4.316948	4.316640	4.316366	4.309668	4.321965	4.321692	4.360143	4.366219	4.438883	4.427358	4.418450	4.418133	4.385334	4.306498	4.247674	4.247371	4.167870	4.139157	4.123058	4.128342	4.140806	4.107283	4.112473	4.172095	4.216173	4.191861	4.269185	4.268913	4.268650	4.259232	4.243916	4.243651	4.213313	4.064899	4.052648	4.052392	4.086840	4.092781	4.092523	4.071020	3.992244	3.939071	3.779120	3.675833	3.675570	3.677407	3.677174	3.644278	3.629914	3.507967
4.314561	4.314253	4.316229	4.316150	4.309452	4.321742	4.340123	4.359926	4.436309	4.427411	4.400125	4.399807	4.306825	4.276435	4.249226	4.215641	4.126634	4.129550	4.129297	4.129974	4.142437	4.143970	4.145781	4.181954	4.201401	4.196037	4.188485	4.235717	4.246747	4.240144	4.239839	4.209317	4.096849	4.064948	4.047253	4.046997	4.040367	4.062238	4.071362	3.992548	3.939368	3.771705	3.677692	3.654665	3.654402	3.557276	3.553857	3.441950	3.418022	3.416867
4.314612	4.214346	4.214080	4.308081	4.309503	4.311854	4.334172	4.355288	4.432425	4.411524	4.400179	4.311901	4.306878	4.266976	4.243330	4.067114	4.072635	4.126429	4.129345	4.129084	4.142484	4.142224	4.167523	4.176374	4.176111	4.170751	4.159307	4.188270	4.213554	4.240196	4.215961	4.206365	4.096898	4.052611	3.954942	3.954692	3.961289	3.960481	3.825184	3.791318	3.754590	3.750710	3.656526	3.525640	3.522759	3.516908	3.338361	3.310800	3.305332	3.217111
4.248017	4.209146	4.208879	4.213870	4.219034	4.223628	4.253461	4.321394	4.332564	4.345018	4.312263	4.307009	4.267298	4.240079	4.061108	4.060258	4.066342	4.126477	4.129393	4.129133	4.120961	4.120700	4.145811	4.163002	4.047132	4.111772	4.151108	4.168263	4.188062	4.216504	4.213010	4.195673	4.075637	4.006642	3.934535	3.934284	3.834368	3.803700	3.796140	3.683378	3.675074	3.656800	3.525908	3.525683	3.439699	3.332537	3.311044	3.305583	3.212120	3.215647
4.238882	4.198134	4.141474	4.140469	4.166028	4.177575	4.178966	4.247251	4.301485	4.282657	4.158709	4.166660	4.153022	4.114716	4.114464	4.064581	4.063388	4.126525	4.141871	4.141609	4.093813	4.120749	4.123684	4.039509	4.053512	4.122324	4.176640	4.184144	4.237191	4.213366	4.195988	4.176554	3.982924	3.954188	3.917506	3.808378	3.708467	3.712929	3.683685	3.675352	3.493360	3.493143	3.492926	3.340904	3.332783	3.305880	3.283697	3.236073	3.212159	3.190398
4.198484	4.173254	4.122778	4.128521	4.083154	4.078569	4.129036	4.159074	4.148312	4.159024	4.158759	4.135139	4.096835	4.098263	4.104949	4.106905	4.106646	4.114468	4.120729	4.073341	4.074545	4.093602	4.039781	4.039555	4.056746	4.176941	4.184456	4.191585	4.156974	4.188429	4.152667	3.895761	3.894948	3.717455	3.659726	3.501261	3.496729	3.486567	3.391993	3.312955	3.314086	3.313883	3.215633	3.211303	3.258691	3.267680	3.267473	3.237238	3.186908	3.186681
4.173607	4.141570	4.122828	4.065457	4.071205	4.082943	4.109443	4.116271	4.114886	4.135779	4.129143	4.125675	4.123835	4.096624	4.098059	4.097765	4.070691	4.070438	4.017894	3.962396	3.966612	4.000118	4.001562	4.011070	4.012882	4.121870	4.151787	4.122527	4.102009	3.934554	3.741520	3.690318	3.640755	3.634897	3.403108	3.389756	3.389545	3.253274	3.229632	3.233905	3.246274	3.219028	3.215670	3.215469	3.269616	3.267720	3.267513	3.237277	3.186945	3.185138
4.150727	4.131386	3.983247	4.049800	4.051009	4.068370	4.083261	4.106802	4.114933	4.107557	4.101970	4.094142	4.066935	3.919245	3.914248	3.913967	3.848740	3.853379	3.843636	3.843394	3.805096	3.869933	3.967910	3.977170	3.976730	3.966316	3.966071	3.855929	3.844060	3.702123	3.693036	3.478256	3.459028	3.287863	3.274494	3.273535	3.253514	3.227999	3.229671	3.204451	3.216259	3.219066	3.226968	3.226767	3.273783	3.280522	3.267552	3.261671	3.217205	3.196626
4.003184	3.996352	3.975297	4.027397	4.036666	3.944514	3.961850	3.985991	4.098343	4.083252	4.049436	3.939213	3.842137	3.787990	3.809691	3.766622	3.769759	3.769529	3.785049	3.762628	3.777761	3.777522	3.857552	3.942851	3.930223	3.833331	3.812839	3.776395	3.564834	3.577172	3.472181	3.326583	3.288104	3.274770	3.268718	3.151680	3.151486	3.050035	3.019785	3.034906	3.079328	3.135276	3.204864	3.226803	3.286391	3.281687	3.267592	3.266453	3.233247	3.236672
3.996684	3.975596	4.012890	4.012640	3.932816	3.935377	3.935093	3.932039	3.919606	3.913364	3.850734	3.833988	3.779843	3.667894	3.693539	3.695338	3.695106	3.694881	3.718710	3.712850	3.722089	3.761459	3.756914	3.724087	3.576546	3.560535	3.556564	3.419421	3.407955	3.407736	3.293505	3.178800	3.178600	3.178404	3.083572	3.048564	3.048379	3.011753	3.011564	3.034190	3.039817	3.135499	3.198144	3.244048	3.296001	3.286230	3.286024	3.296146	3.299318	3.254827
3.975930	3.957654	3.957401	3.849262	3.850523	3.837588	3.837312	3.831079	3.824838	3.709883	3.699526	3.699258	3.595971	3.595744	3.654842	3.680638	3.680407	3.673550	3.694948	3.694714	3.668197	3.694895	3.688102	3.531049	3.509634	3.447610	3.294573	3.279923	3.290804	3.285343	3.175868	3.175673	3.175472	3.029663	3.029448	3.048600	3.048414	3.038736	3.034438	3.037226	3.169773	3.185399	3.233404	3.244086	3.267576	3.296966	3.305205	3.306586	3.300937	3.293196
3.888464	3.870568	3.671962	3.693285	3.693059	3.672502	3.672240	3.704394	3.689352	3.598724	3.516150	3.515898	3.472873	3.470250	3.470977	3.572179	3.645391	3.657846	3.657619	3.634138	3.549895	3.540668	3.439252	3.439038	3.369123	3.316613	3.272671	3.169529	3.169334	3.076385	3.085665	3.142467	3.148833	3.143893	3.143668	3.143471	3.143279	3.075050	3.078610	3.152746	3.180562	3.232888	3.233442	3.241871	3.243893	3.295878	3.298379	3.298179	3.286338	3.274091
[truncated: 2,195 more rows]
[truncated: 1,310 more columns]
