# Supplementary material for: XYZ color data on the visual degradation of vegetables
Source: Data Brief. 2020 Jan 3;28:105079. doi: 10.1016/j.dib.2019.105079 (PMC7093819; doi:10.1016/j.dib.2019.105079)
Supplement: Multimedia component 5 [file mmc5.zip]

Archive with 4 entries (4 files):
- RGBCabbage.zip
- RGBCarrot.zip
- RGBSpinach.zip
- RGBStrawberry.zip
